# Supplementary material for: TFE3 fusions drive oxidative metabolism and ferroptosis resistance in translocation renal cell carcinoma
Source: EMBO Mol Med. 2025 Mar 27;17(5):1041–70. doi: 10.1038/s44321-025-00221-7 (PMC12081665; doi:10.1038/s44321-025-00221-7)
Supplement: Supplementary file 3 — Dataset EV1 [file 44321_2025_221_MOESM3_ESM.xlsx]

## Sheet: Legend
	Dataset EV1. Genes up and down regulated by siTFE3 compared to siCTR in each tRCC cell line. On each spreadsheet are indicated Gene name, Ensemble gene ID, Description, normalized reads in each condition, Log2 fold change and adjusted p-value. Note for up-regulated genes log2 fold change > + 1, and adjusted p-value <0.05, but for down-regulated genes log2 fold change <- 0,5, and adjusted p-value …

## Sheet: Down UOK109
Gene.name	Ensembl.Gene.ID	Description	Gene.type	UOK109_siCtrl	UOK109_siTFE3	log2FC(UOK109-siTFE3)	adj-val(UOK109-siTFE3)
PPP1R16B	ENSG00000101445	protein phosphatase 1, regulatory subunit 16B [Source:HGNC Symbol;Acc:15850]	protein_coding	16.6175	1.78124	-5.42643	2.81e-39
ZP1	ENSG00000149506	zona pellucida glycoprotein 1 (sperm receptor) [Source:HGNC Symbol;Acc:13187]	protein_coding	51.2018	4.9625	-4.4131	1.05e-05
LRRC4	ENSG00000128594	leucine rich repeat containing 4 [Source:HGNC Symbol;Acc:15586]	protein_coding	79.8864	10.821	-4.1772	3.34e-10
NEURL1	ENSG00000107954	neuralized E3 ubiquitin protein ligase 1 [Source:HGNC Symbol;Acc:7761]	protein_coding	41.747	7.25425	-4.0728	1.53e-10
PDE1B	ENSG00000123360	phosphodiesterase 1B, calmodulin-dependent [Source:HGNC Symbol;Acc:8775]	protein_coding	77.7962	14.0843	-3.88489	1.83e-78
IGDCC3	ENSG00000174498	immunoglobulin superfamily, DCC subclass, member 3 [Source:HGNC Symbol;Acc:9700]	protein_coding	15.3557	3.75115	-3.26935	9.96e-06
G0S2	ENSG00000123689	G0/G1switch 2 [Source:HGNC Symbol;Acc:30229]	protein_coding	710.446	144.049	-3.25783	9.07e-68
DNAH2	ENSG00000183914	dynein, axonemal, heavy chain 2 [Source:HGNC Symbol;Acc:2948]	protein_coding	9.93332	2.30085	-3.23628	1.3e-14
SLC22A11	ENSG00000168065	solute carrier family 22 (organic anion/urate transporter), member 11 [Source:HGNC Symbol;Acc:18120]	protein_coding	27.6103	6.03638	-3.15241	1.92e-15
DHRS9	ENSG00000073737	dehydrogenase/reductase (SDR family) member 9 [Source:HGNC Symbol;Acc:16888]	protein_coding	22.4868	5.13687	-3.11425	2.8e-06
TRIM63	ENSG00000158022	tripartite motif containing 63, E3 ubiquitin protein ligase [Source:HGNC Symbol;Acc:16007]	protein_coding	43.6853	14.1603	-3.02414	1.89e-28
ZNF705A	ENSG00000196946	zinc finger protein 705A [Source:HGNC Symbol;Acc:32281]	protein_coding	39.7246	10.1057	-2.96569	1.96e-15
SH3PXD2A	ENSG00000107957	SH3 and PX domains 2A [Source:HGNC Symbol;Acc:23664]	protein_coding	165.838	49.4102	-2.90748	4.01e-38
SLC51B	ENSG00000186198	solute carrier family 51, beta subunit [Source:HGNC Symbol;Acc:29956]	protein_coding	21.5504	3.63425	-2.90342	0.00160004
CLDN14	ENSG00000159261	claudin 14 [Source:HGNC Symbol;Acc:2035]	protein_coding	147.227	36.9557	-2.89601	5.51e-45
GIPR	ENSG00000010310	gastric inhibitory polypeptide receptor [Source:HGNC Symbol;Acc:4271]	protein_coding	442.613	116.812	-2.69499	2.84e-84
CYP17A1	ENSG00000148795	cytochrome P450, family 17, subfamily A, polypeptide 1 [Source:HGNC Symbol;Acc:2593]	protein_coding	26.3639	7.63499	-2.6727	1.44e-13
SYT7	ENSG00000011347	synaptotagmin VII [Source:HGNC Symbol;Acc:11514]	protein_coding	16.1485	4.6269	-2.60142	0.00169071
PLCL1	ENSG00000115896	phospholipase C-like 1 [Source:HGNC Symbol;Acc:9063]	protein_coding	6.09209	2.19645	-2.58173	1.67e-08
IP6K3	ENSG00000161896	inositol hexakisphosphate kinase 3 [Source:HGNC Symbol;Acc:17269]	protein_coding	43.3707	6.95725	-2.56081	4.5e-61
PRSS35	ENSG00000146250	protease, serine, 35 [Source:HGNC Symbol;Acc:21387]	protein_coding	100.118	24.4607	-2.55582	1.97e-49
LGI3	ENSG00000168481	leucine-rich repeat LGI family, member 3 [Source:HGNC Symbol;Acc:18711]	protein_coding	37.5487	11.9529	-2.53888	5.21e-36
FAM124A	ENSG00000150510	family with sequence similarity 124A [Source:HGNC Symbol;Acc:26413]	protein_coding	361.527	86.795	-2.42723	1.2e-106
KCNH2	ENSG00000055118	potassium voltage-gated channel, subfamily H (eag-related), member 2 [Source:HGNC Symbol;Acc:6251]	protein_coding	60.3246	18.744	-2.41567	2.28e-53
SUCNR1	ENSG00000198829	succinate receptor 1 [Source:HGNC Symbol;Acc:4542]	protein_coding	128.827	36.6221	-2.39154	6.89e-18
PNPLA7	ENSG00000130653	patatin-like phospholipase domain containing 7 [Source:HGNC Symbol;Acc:24768]	protein_coding	21.3277	6.55055	-2.3632	2.38e-11
SEMA3D	ENSG00000153993	sema domain, immunoglobulin domain (Ig), short basic domain, secreted, (semaphorin) 3D [Source:HGNC Symbol;Acc:10726]	protein_coding	41.9641	12.1358	-2.32941	3.15e-13
CHRM4	ENSG00000180720	cholinergic receptor, muscarinic 4 [Source:HGNC Symbol;Acc:1953]	protein_coding	76.6132	28.0171	-2.28902	8.38e-33
HNF4A	ENSG00000101076	hepatocyte nuclear factor 4, alpha [Source:HGNC Symbol;Acc:5024]	protein_coding	4.60496	1.8563	-2.27935	0.0117002
DMRT1	ENSG00000137090	doublesex and mab-3 related transcription factor 1 [Source:HGNC Symbol;Acc:2934]	protein_coding	21.8841	7.56722	-2.2488	4.61e-13
ENTHD1	ENSG00000176177	ENTH domain containing 1 [Source:HGNC Symbol;Acc:26352]	protein_coding	7.60182	2.89638	-2.23117	0.00711165
ANGPTL2	ENSG00000136859	angiopoietin-like 2 [Source:HGNC Symbol;Acc:490]	protein_coding	276.53	54.6854	-2.22149	2.88e-41
DCHS2	ENSG00000197410	dachsous cadherin-related 2 [Source:HGNC Symbol;Acc:23111]	protein_coding	29.7038	9.28927	-2.15763	1.57e-18
SHISA3	ENSG00000178343	shisa family member 3 [Source:HGNC Symbol;Acc:25159]	protein_coding	46.2608	8.13677	-2.15749	7.49e-10
ACOT11	ENSG00000162390	acyl-CoA thioesterase 11 [Source:HGNC Symbol;Acc:18156]	protein_coding	110.798	38.9264	-2.15479	6.11e-55
SLC9A9	ENSG00000181804	solute carrier family 9, subfamily A (NHE9, cation proton antiporter 9), member 9 [Source:HGNC Symbol;Acc:20653]	protein_coding	137.139	60.8407	-2.14842	8.19e-06
HES2	ENSG00000069812	hes family bHLH transcription factor 2 [Source:HGNC Symbol;Acc:16005]	protein_coding	41.1352	15.8197	-2.12096	1.42e-05
NIM1K	ENSG00000177453	NIM1 serine/threonine protein kinase [Source:HGNC Symbol;Acc:28646]	protein_coding	56.3014	19.0421	-2.1169	7.41e-07
DUOXA1	ENSG00000140254	dual oxidase maturation factor 1 [Source:HGNC Symbol;Acc:26507]	protein_coding	101.343	39.1668	-2.11328	1.16e-13
CNKSR2	ENSG00000149970	connector enhancer of kinase suppressor of Ras 2 [Source:HGNC Symbol;Acc:19701]	protein_coding	281.125	105.311	-2.04057	1.21e-69
RIMBP2	ENSG00000060709	RIMS binding protein 2 [Source:HGNC Symbol;Acc:30339]	protein_coding	22.4851	10.4856	-1.97671	1.6e-13
SLITRK5	ENSG00000165300	SLIT and NTRK-like family, member 5 [Source:HGNC Symbol;Acc:20295]	protein_coding	107.848	44.2362	-1.96748	8.87e-31
NSL1	ENSG00000117697	NSL1, MIS12 kinetochore complex component [Source:HGNC Symbol;Acc:24548]	protein_coding	1579.69	391.749	-1.95709	1.34e-94
KCNK9	ENSG00000169427	potassium channel, subfamily K, member 9 [Source:HGNC Symbol;Acc:6283]	protein_coding	86.6053	36.2062	-1.94816	1.64e-39
GCKR	ENSG00000084734	glucokinase (hexokinase 4) regulator [Source:HGNC Symbol;Acc:4196]	protein_coding	41.1249	10.5278	-1.93864	3.31e-06
CENPK	ENSG00000123219	centromere protein K [Source:HGNC Symbol;Acc:29479]	protein_coding	1601.06	518.248	-1.90158	8.76e-47
ATP6V0D2	ENSG00000147614	ATPase, H+ transporting, lysosomal 38kDa, V0 subunit d2 [Source:HGNC Symbol;Acc:18266]	protein_coding	390.591	145.832	-1.88944	1.3e-29
BTK	ENSG00000010671	Bruton agammaglobulinemia tyrosine kinase [Source:HGNC Symbol;Acc:1133]	protein_coding	17.8241	6.94169	-1.88179	0.042224
SEPT3	ENSG00000100167	septin 3 [Source:HGNC Symbol;Acc:10750]	protein_coding	45.0136	19.1022	-1.85168	1.44e-08
FAM211A	ENSG00000181350	family with sequence similarity 211, member A [Source:HGNC Symbol;Acc:32403]	protein_coding	14.1719	6.68954	-1.84976	0.000470561
GDPD3	ENSG00000102886	glycerophosphodiester phosphodiesterase domain containing 3 [Source:HGNC Symbol;Acc:28638]	protein_coding	145.632	59.1601	-1.82348	4.99e-06
HTR3A	ENSG00000166736	5-hydroxytryptamine (serotonin) receptor 3A, ionotropic [Source:HGNC Symbol;Acc:5297]	protein_coding	7.01859	3.39082	-1.81872	0.00709314
GPBAR1	ENSG00000179921	G protein-coupled bile acid receptor 1 [Source:HGNC Symbol;Acc:19680]	protein_coding	23.488	8.09448	-1.78774	0.000293322
LUZP2	ENSG00000187398	leucine zipper protein 2 [Source:HGNC Symbol;Acc:23206]	protein_coding	8.33536	3.25281	-1.78635	0.00329905
NECAB1	ENSG00000123119	N-terminal EF-hand calcium binding protein 1 [Source:HGNC Symbol;Acc:20983]	protein_coding	87.6423	36.2796	-1.78135	0.000142587
TNFAIP6	ENSG00000123610	tumor necrosis factor, alpha-induced protein 6 [Source:HGNC Symbol;Acc:11898]	protein_coding	78.9672	34.1796	-1.78066	1.82e-22
EFR3B	ENSG00000084710	EFR3 homolog B (S. cerevisiae) [Source:HGNC Symbol;Acc:29155]	protein_coding	11.5981	4.3602	-1.78056	2.22e-10
NOV	ENSG00000136999	nephroblastoma overexpressed [Source:HGNC Symbol;Acc:7885]	protein_coding	2706.24	862.879	-1.76172	1.04e-98
BIRC5	ENSG00000089685	baculoviral IAP repeat containing 5 [Source:HGNC Symbol;Acc:593]	protein_coding	4971.83	1706.67	-1.74681	7.71e-62
RAET1E	ENSG00000164520	retinoic acid early transcript 1E [Source:HGNC Symbol;Acc:16793]	protein_coding	44.1448	21.3248	-1.73527	6.92e-13
NPBWR1	ENSG00000183729	neuropeptides B/W receptor 1 [Source:HGNC Symbol;Acc:4522]	protein_coding	114.384	48.1733	-1.73	2.35e-24
DMBX1	ENSG00000197587	diencephalon/mesencephalon homeobox 1 [Source:HGNC Symbol;Acc:19026]	protein_coding	100.428	42.9552	-1.71988	1.05e-19
CAMKK1	ENSG00000004660	calcium/calmodulin-dependent protein kinase kinase 1, alpha [Source:HGNC Symbol;Acc:1469]	protein_coding	273.595	111.256	-1.70081	5e-40
EGR1	ENSG00000120738	early growth response 1 [Source:HGNC Symbol;Acc:3238]	protein_coding	35.5786	14.1941	-1.70035	3.68e-06
UGT8	ENSG00000174607	UDP glycosyltransferase 8 [Source:HGNC Symbol;Acc:12555]	protein_coding	717.226	302.807	-1.66799	1.07e-60
HIST1H1A	ENSG00000124610	histone cluster 1, H1a [Source:HGNC Symbol;Acc:4715]	protein_coding	37.068	16.8223	-1.66781	7.11e-07
KCNIP4	ENSG00000185774	Kv channel interacting protein 4 [Source:HGNC Symbol;Acc:30083]	protein_coding	74.9364	33.2599	-1.63648	4.81e-08
SLC19A3	ENSG00000135917	solute carrier family 19 (thiamine transporter), member 3 [Source:HGNC Symbol;Acc:16266]	protein_coding	61.854	28.3215	-1.63646	0.0183209
C20orf26	ENSG00000089101	chromosome 20 open reading frame 26 [Source:HGNC Symbol;Acc:15872]	protein_coding	301.634	147.723	-1.63619	4.83e-34
ITK	ENSG00000113263	IL2-inducible T-cell kinase [Source:HGNC Symbol;Acc:6171]	protein_coding	47.1049	19.6379	-1.63548	3.94e-07
SLC25A48	ENSG00000145832	solute carrier family 25, member 48 [Source:HGNC Symbol;Acc:30451]	protein_coding	27.1092	10.5985	-1.63117	0.000836382
UBE2U	ENSG00000177414	ubiquitin-conjugating enzyme E2U (putative) [Source:HGNC Symbol;Acc:28559]	protein_coding	27.3623	12.8608	-1.62858	0.0109359
HRH2	ENSG00000113749	histamine receptor H2 [Source:HGNC Symbol;Acc:5183]	protein_coding	22.5955	10.6458	-1.62622	5.2e-12
THBS2	ENSG00000186340	thrombospondin 2 [Source:HGNC Symbol;Acc:11786]	protein_coding	607.589	337.892	-1.6151	1.02e-15
ELOVL4	ENSG00000118402	ELOVL fatty acid elongase 4 [Source:HGNC Symbol;Acc:14415]	protein_coding	25.6988	8.07106	-1.61455	3.82e-15
PDZRN3	ENSG00000121440	PDZ domain containing ring finger 3 [Source:HGNC Symbol;Acc:17704]	protein_coding	8.56432	4.67414	-1.58081	0.0176034
RTN4R	ENSG00000040608	reticulon 4 receptor [Source:HGNC Symbol;Acc:18601]	protein_coding	693.07	312.068	-1.56817	2.51e-05
DYNC2H1	ENSG00000187240	dynein, cytoplasmic 2, heavy chain 1 [Source:HGNC Symbol;Acc:2962]	protein_coding	2453.32	1164.03	-1.56044	2.43e-45
MMP1	ENSG00000196611	matrix metallopeptidase 1 (interstitial collagenase) [Source:HGNC Symbol;Acc:7155]	protein_coding	218.756	107.862	-1.55523	1.23e-34
PER3	ENSG00000049246	period circadian clock 3 [Source:HGNC Symbol;Acc:8847]	protein_coding	2837.75	763.794	-1.55271	2.77e-35
ONECUT1	ENSG00000169856	one cut homeobox 1 [Source:HGNC Symbol;Acc:8138]	protein_coding	12.3216	5.45411	-1.54707	0.0348297
HABP2	ENSG00000148702	hyaluronan binding protein 2 [Source:HGNC Symbol;Acc:4798]	protein_coding	1930.03	774.37	-1.5458	5.56e-41
CHRD	ENSG00000090539	chordin [Source:HGNC Symbol;Acc:1949]	protein_coding	7.85978	3.62993	-1.5455	0.0475597
SLC47A1	ENSG00000142494	solute carrier family 47 (multidrug and toxin extrusion), member 1 [Source:HGNC Symbol;Acc:25588]	protein_coding	30.6383	14.7743	-1.53902	7.72e-05
DDIT4L	ENSG00000145358	DNA-damage-inducible transcript 4-like [Source:HGNC Symbol;Acc:30555]	protein_coding	202.228	85.093	-1.5344	1.74e-09
LRRC58	ENSG00000163428	leucine rich repeat containing 58 [Source:HGNC Symbol;Acc:26968]	protein_coding	821.205	348.227	-1.51394	1.33e-53
CLDND1	ENSG00000080822	claudin domain containing 1 [Source:HGNC Symbol;Acc:1322]	protein_coding	2384.35	949.48	-1.51135	1.14e-56
TAGAP	ENSG00000164691	T-cell activation RhoGTPase activating protein [Source:HGNC Symbol;Acc:15669]	protein_coding	18.4202	8.2442	-1.50926	2.7e-08
CEP19	ENSG00000174007	centrosomal protein 19kDa [Source:HGNC Symbol;Acc:28209]	protein_coding	290.828	124.249	-1.50333	1.81e-30
NIPA1	ENSG00000170113	non imprinted in Prader-Willi/Angelman syndrome 1 [Source:HGNC Symbol;Acc:17043]	protein_coding	1436.14	506.98	-1.49989	4.71e-55
FAM171B	ENSG00000144369	family with sequence similarity 171, member B [Source:HGNC Symbol;Acc:29412]	protein_coding	205.087	91.6867	-1.49536	2.73e-43
CELF2	ENSG00000048740	CUGBP, Elav-like family member 2 [Source:HGNC Symbol;Acc:2550]	protein_coding	411.32	214.775	-1.4941	1.43e-41
FBLN2	ENSG00000163520	fibulin 2 [Source:HGNC Symbol;Acc:3601]	protein_coding	9.45569	4.5639	-1.47634	0.0289582
MAT1A	ENSG00000151224	methionine adenosyltransferase I, alpha [Source:HGNC Symbol;Acc:6903]	protein_coding	1919.45	980.465	-1.46622	1.08e-37
SLC45A2	ENSG00000164175	solute carrier family 45, member 2 [Source:HGNC Symbol;Acc:16472]	protein_coding	288.011	154.073	-1.46372	4.89e-08
PARM1	ENSG00000169116	prostate androgen-regulated mucin-like protein 1 [Source:HGNC Symbol;Acc:24536]	protein_coding	4.51643	2.20874	-1.45721	0.0403744
MAST1	ENSG00000105613	microtubule associated serine/threonine kinase 1 [Source:HGNC Symbol;Acc:19034]	protein_coding	21.75	11.1164	-1.44668	0.0429556
TMEM255A	ENSG00000125355	transmembrane protein 255A [Source:HGNC Symbol;Acc:26086]	protein_coding	363.347	132.568	-1.44423	1.47e-40
C4orf46	ENSG00000205208	chromosome 4 open reading frame 46 [Source:HGNC Symbol;Acc:27320]	protein_coding	271.092	109.445	-1.44364	3.4e-35
NMRK2	ENSG00000077009	nicotinamide riboside kinase 2 [Source:HGNC Symbol;Acc:17871]	protein_coding	9571.64	4180.28	-1.43978	2.84e-37
FAM114A1	ENSG00000197712	family with sequence similarity 114, member A1 [Source:HGNC Symbol;Acc:25087]	protein_coding	7282.4	2812.51	-1.43052	2.92e-70
CYP3A7	ENSG00000160870	cytochrome P450, family 3, subfamily A, polypeptide 7 [Source:HGNC Symbol;Acc:2640]	protein_coding	22.0248	11.131	-1.41448	0.00293253
CXorf57	ENSG00000147231	chromosome X open reading frame 57 [Source:HGNC Symbol;Acc:25486]	protein_coding	587.922	299.177	-1.41379	2.78e-37
SLC16A7	ENSG00000118596	solute carrier family 16 (monocarboxylate transporter), member 7 [Source:HGNC Symbol;Acc:10928]	protein_coding	1703.37	866.748	-1.40994	2.93e-35
FGF2	ENSG00000138685	fibroblast growth factor 2 (basic) [Source:HGNC Symbol;Acc:3676]	protein_coding	1427.09	654.09	-1.4016	4.51e-53
ALOXE3	ENSG00000179148	arachidonate lipoxygenase 3 [Source:HGNC Symbol;Acc:13743]	protein_coding	22.6126	10.632	-1.39892	2.81e-05
NR1D1	ENSG00000126368	nuclear receptor subfamily 1, group D, member 1 [Source:HGNC Symbol;Acc:7962]	protein_coding	189.079	36.4792	-1.39462	3e-19
KLHL4	ENSG00000102271	kelch-like family member 4 [Source:HGNC Symbol;Acc:6355]	protein_coding	195.865	98.0736	-1.39303	3.52e-27
C12orf49	ENSG00000111412	chromosome 12 open reading frame 49 [Source:HGNC Symbol;Acc:26128]	protein_coding	10755.7	4621.76	-1.37634	7.29e-74
BCAS4	ENSG00000124243	breast carcinoma amplified sequence 4 [Source:HGNC Symbol;Acc:14367]	protein_coding	339.995	176.834	-1.37282	1.05e-18
FZD1	ENSG00000157240	frizzled family receptor 1 [Source:HGNC Symbol;Acc:4038]	protein_coding	329.579	139.084	-1.3674	1.52e-24
MFSD2A	ENSG00000168389	major facilitator superfamily domain containing 2A [Source:HGNC Symbol;Acc:25897]	protein_coding	58.4023	32.9255	-1.36667	0.0137544
AC092675.3	ENSG00000222000	Uncharacterized protein [Source:UniProtKB/TrEMBL;Acc:B8ZZY5]	protein_coding	28.4881	12.7291	-1.35273	0.0137873
TRPA1	ENSG00000104321	transient receptor potential cation channel, subfamily A, member 1 [Source:HGNC Symbol;Acc:497]	protein_coding	491.419	251.204	-1.35198	6.91e-20
DUSP9	ENSG00000130829	dual specificity phosphatase 9 [Source:HGNC Symbol;Acc:3076]	protein_coding	31.5611	16.0365	-1.34684	3.4e-05
CYP2C9	ENSG00000138109	cytochrome P450, family 2, subfamily C, polypeptide 9 [Source:HGNC Symbol;Acc:2623]	protein_coding	62.1163	28.4513	-1.34343	1.07e-10
ATP1A3	ENSG00000105409	ATPase, Na+/K+ transporting, alpha 3 polypeptide [Source:HGNC Symbol;Acc:801]	protein_coding	26.6161	15.3371	-1.34094	4.15e-05
SAMD11	ENSG00000187634	sterile alpha motif domain containing 11 [Source:HGNC Symbol;Acc:28706]	protein_coding	177.966	104.943	-1.34045	0.00181532
PLCD1	ENSG00000187091	phospholipase C, delta 1 [Source:HGNC Symbol;Acc:9060]	protein_coding	703.095	355.924	-1.33811	1.06e-26
CALML4	ENSG00000129007	calmodulin-like 4 [Source:HGNC Symbol;Acc:18445]	protein_coding	160.086	75.3234	-1.32435	4.84e-10
GPRIN3	ENSG00000185477	GPRIN family member 3 [Source:HGNC Symbol;Acc:27733]	protein_coding	30.9656	15.1087	-1.32413	1.99e-14
MYO7B	ENSG00000169994	myosin VIIB [Source:HGNC Symbol;Acc:7607]	protein_coding	90.7196	48.8961	-1.32018	1.75e-17
TIAF1	ENSG00000221995	TGFB1-induced anti-apoptotic factor 1 [Source:HGNC Symbol;Acc:11803]	protein_coding	56.2763	29.1081	-1.319	1.32e-13
HS3ST1	ENSG00000002587	heparan sulfate (glucosamine) 3-O-sulfotransferase 1 [Source:HGNC Symbol;Acc:5194]	protein_coding	2620.95	1338.51	-1.3174	3.54e-26
GNE	ENSG00000159921	glucosamine (UDP-N-acetyl)-2-epimerase/N-acetylmannosamine kinase [Source:HGNC Symbol;Acc:23657]	protein_coding	301.188	172.108	-1.31695	4.14e-14
SORBS3	ENSG00000120896	sorbin and SH3 domain containing 3 [Source:HGNC Symbol;Acc:30907]	protein_coding	365.549	211.926	-1.31477	5.92e-05
ADAD2	ENSG00000140955	adenosine deaminase domain containing 2 [Source:HGNC Symbol;Acc:30714]	protein_coding	155.556	85.4177	-1.3081	2.2e-15
ARAP3	ENSG00000120318	ArfGAP with RhoGAP domain, ankyrin repeat and PH domain 3 [Source:HGNC Symbol;Acc:24097]	protein_coding	65.1283	39.3342	-1.30564	1.4e-06
SLC37A2	ENSG00000134955	solute carrier family 37 (glucose-6-phosphate transporter), member 2 [Source:HGNC Symbol;Acc:20644]	protein_coding	7.22487	3.80349	-1.30346	0.0207984
SRPX	ENSG00000101955	sushi-repeat containing protein, X-linked [Source:HGNC Symbol;Acc:11309]	protein_coding	1156.81	533.547	-1.29499	5.88e-32
SLC6A15	ENSG00000072041	solute carrier family 6 (neutral amino acid transporter), member 15 [Source:HGNC Symbol;Acc:13621]	protein_coding	6493.28	3177.76	-1.28821	2.73e-44
RGAG1	ENSG00000243978	retrotransposon gag domain containing 1 [Source:HGNC Symbol;Acc:29245]	protein_coding	39.7061	20.9044	-1.28693	8.57e-13
USP2	ENSG00000036672	ubiquitin specific peptidase 2 [Source:HGNC Symbol;Acc:12618]	protein_coding	71.3774	39.4901	-1.28151	0.0179479
C10orf128	ENSG00000204161	chromosome 10 open reading frame 128 [Source:HGNC Symbol;Acc:27274]	protein_coding	1574.62	678.03	-1.28014	7.73e-28
IQGAP2	ENSG00000145703	IQ motif containing GTPase activating protein 2 [Source:HGNC Symbol;Acc:6111]	protein_coding	782.112	440.369	-1.27791	3.66e-20
SLC25A18	ENSG00000182902	solute carrier family 25 (glutamate carrier), member 18 [Source:HGNC Symbol;Acc:10988]	protein_coding	28.606	15.2976	-1.27651	0.0148555
PRLR	ENSG00000113494	prolactin receptor [Source:HGNC Symbol;Acc:9446]	protein_coding	78.6735	42.3798	-1.2764	4.39e-08
SUN3	ENSG00000164744	Sad1 and UNC84 domain containing 3 [Source:HGNC Symbol;Acc:22429]	protein_coding	251.369	138.329	-1.26971	1.04e-36
SMTNL2	ENSG00000188176	smoothelin-like 2 [Source:HGNC Symbol;Acc:24764]	protein_coding	462.576	241.729	-1.268	3.73e-37
TP53INP1	ENSG00000164938	tumor protein p53 inducible nuclear protein 1 [Source:HGNC Symbol;Acc:18022]	protein_coding	263.97	113.167	-1.26045	1.91e-29
TPPP	ENSG00000171368	tubulin polymerization promoting protein [Source:HGNC Symbol;Acc:24164]	protein_coding	16.0755	9.21015	-1.26031	0.00241629
GPR146	ENSG00000164849	G protein-coupled receptor 146 [Source:HGNC Symbol;Acc:21718]	protein_coding	102.115	54.7437	-1.253	6.96e-05
PRKCH	ENSG00000027075	protein kinase C, eta [Source:HGNC Symbol;Acc:9403]	protein_coding	2249.78	1135.39	-1.25266	1.76e-30
SLC2A2	ENSG00000163581	solute carrier family 2 (facilitated glucose transporter), member 2 [Source:HGNC Symbol;Acc:11006]	protein_coding	725.532	396.867	-1.25257	9.1e-21
GPER1	ENSG00000164850	G protein-coupled estrogen receptor 1 [Source:HGNC Symbol;Acc:4485]	protein_coding	49.8856	27.8167	-1.2521	9.03e-09
SLC5A10	ENSG00000154025	solute carrier family 5 (sodium/sugar cotransporter), member 10 [Source:HGNC Symbol;Acc:23155]	protein_coding	62.316	34.1166	-1.24384	1.13e-12
RNF125	ENSG00000101695	ring finger protein 125, E3 ubiquitin protein ligase [Source:HGNC Symbol;Acc:21150]	protein_coding	200.702	115.087	-1.22188	2.06e-08
AGXT2	ENSG00000113492	alanine--glyoxylate aminotransferase 2 [Source:HGNC Symbol;Acc:14412]	protein_coding	33.1909	18.1186	-1.21779	0.00477135
FAM81A	ENSG00000157470	family with sequence similarity 81, member A [Source:HGNC Symbol;Acc:28379]	protein_coding	2949.79	1311.07	-1.21514	1.87e-34
RASGRP3	ENSG00000152689	RAS guanyl releasing protein 3 (calcium and DAG-regulated) [Source:HGNC Symbol;Acc:14545]	protein_coding	1111.98	626.006	-1.21072	1.77e-35
SLC43A3	ENSG00000134802	solute carrier family 43, member 3 [Source:HGNC Symbol;Acc:17466]	protein_coding	220.787	136.463	-1.20765	0.0124562
GXYLT1	ENSG00000151233	glucoside xylosyltransferase 1 [Source:HGNC Symbol;Acc:27482]	protein_coding	566.677	227.217	-1.19795	3.04e-37
CYP3A4	ENSG00000160868	cytochrome P450, family 3, subfamily A, polypeptide 4 [Source:HGNC Symbol;Acc:2637]	protein_coding	12.5136	6.88174	-1.19785	0.045453
ACSS1	ENSG00000154930	acyl-CoA synthetase short-chain family member 1 [Source:HGNC Symbol;Acc:16091]	protein_coding	144.168	74.2447	-1.19565	1.2e-13
LCOR	ENSG00000196233	ligand dependent nuclear receptor corepressor [Source:HGNC Symbol;Acc:29503]	protein_coding	1146.01	516.185	-1.19456	1.45e-26
KCNJ12	ENSG00000184185	potassium inwardly-rectifying channel, subfamily J, member 12 [Source:HGNC Symbol;Acc:6258]	protein_coding	9.26404	4.42581	-1.18516	0.00253348
ENO2	ENSG00000111674	enolase 2 (gamma, neuronal) [Source:HGNC Symbol;Acc:3353]	protein_coding	3635.4	1469.72	-1.18148	4.14e-39
BMPR1B	ENSG00000138696	bone morphogenetic protein receptor, type IB [Source:HGNC Symbol;Acc:1077]	protein_coding	174.144	104.158	-1.17999	2.75e-10
SLAMF7	ENSG00000026751	SLAM family member 7 [Source:HGNC Symbol;Acc:21394]	protein_coding	44.4786	28.4216	-1.17912	0.00191031
PARD6B	ENSG00000124171	par-6 family cell polarity regulator beta [Source:HGNC Symbol;Acc:16245]	protein_coding	962.599	520.392	-1.16228	3.54e-34
SEC23B	ENSG00000101310	Sec23 homolog B (S. cerevisiae) [Source:HGNC Symbol;Acc:10702]	protein_coding	2602.14	1190.08	-1.16154	1.83e-47
FBXL16	ENSG00000127585	F-box and leucine-rich repeat protein 16 [Source:HGNC Symbol;Acc:14150]	protein_coding	14.4686	8.14922	-1.15972	0.0403744
AKIRIN1	ENSG00000174574	akirin 1 [Source:HGNC Symbol;Acc:25744]	protein_coding	3221.43	1440.89	-1.15925	2.46e-46
DAGLA	ENSG00000134780	diacylglycerol lipase, alpha [Source:HGNC Symbol;Acc:1165]	protein_coding	133.549	76.5094	-1.15589	1e-11
RALGDS	ENSG00000160271	ral guanine nucleotide dissociation stimulator [Source:HGNC Symbol;Acc:9842]	protein_coding	563.713	325.664	-1.15515	5.32e-25
ANKFY1	ENSG00000185722	ankyrin repeat and FYVE domain containing 1 [Source:HGNC Symbol;Acc:20763]	protein_coding	1753.12	879.544	-1.15065	1.94e-32
IRX6	ENSG00000159387	iroquois homeobox 6 [Source:HGNC Symbol;Acc:14675]	protein_coding	925.474	494.111	-1.14761	2.83e-24
BAI1	ENSG00000181790	brain-specific angiogenesis inhibitor 1 [Source:HGNC Symbol;Acc:943]	protein_coding	35.9826	15.697	-1.14034	0.00016998
LMX1B	ENSG00000136944	LIM homeobox transcription factor 1, beta [Source:HGNC Symbol;Acc:6654]	protein_coding	70.0555	43.283	-1.13608	1.06e-06
FAM222A	ENSG00000139438	family with sequence similarity 222, member A [Source:HGNC Symbol;Acc:25915]	protein_coding	45.2315	24.9732	-1.13215	0.00034575
PTGES	ENSG00000148344	prostaglandin E synthase [Source:HGNC Symbol;Acc:9599]	protein_coding	22.4677	13.1905	-1.13005	0.000317733
UST	ENSG00000111962	uronyl-2-sulfotransferase [Source:HGNC Symbol;Acc:17223]	protein_coding	2107.28	887.107	-1.12288	1.21e-33
SLC19A2	ENSG00000117479	solute carrier family 19 (thiamine transporter), member 2 [Source:HGNC Symbol;Acc:10938]	protein_coding	1166.35	629.626	-1.12134	2.02e-43
KCTD5	ENSG00000167977	potassium channel tetramerization domain containing 5 [Source:HGNC Symbol;Acc:21423]	protein_coding	3290.9	1626.99	-1.12076	4.73e-34
SLC10A2	ENSG00000125255	solute carrier family 10 (sodium/bile acid cotransporter), member 2 [Source:HGNC Symbol;Acc:10906]	protein_coding	6.70401	3.49083	-1.12048	0.0258477
GAB1	ENSG00000109458	GRB2-associated binding protein 1 [Source:HGNC Symbol;Acc:4066]	protein_coding	786.187	362.757	-1.09721	2.07e-16
C18orf8	ENSG00000141452	chromosome 18 open reading frame 8 [Source:HGNC Symbol;Acc:24326]	protein_coding	2868.61	1593.76	-1.09451	3e-37
PCYT1B	ENSG00000102230	phosphate cytidylyltransferase 1, choline, beta [Source:HGNC Symbol;Acc:8755]	protein_coding	12.3487	7.45829	-1.09374	0.0191273
BHLHE41	ENSG00000123095	basic helix-loop-helix family, member e41 [Source:HGNC Symbol;Acc:16617]	protein_coding	6927.53	3567.23	-1.09168	1.47e-36
BHLHB9	ENSG00000198908	basic helix-loop-helix domain containing, class B, 9 [Source:HGNC Symbol;Acc:29353]	protein_coding	135.43	70.4974	-1.0906	7.1e-17
SCARB1	ENSG00000073060	scavenger receptor class B, member 1 [Source:HGNC Symbol;Acc:1664]	protein_coding	3672.99	2159.23	-1.08937	1.32e-25
MFI2	ENSG00000163975	antigen p97 (melanoma associated) identified by monoclonal antibodies 133.2 and 96.5 [Source:HGNC Symbol;Acc:7037]	protein_coding	2485.99	1505.13	-1.06855	1.44e-13
DUSP19	ENSG00000162999	dual specificity phosphatase 19 [Source:HGNC Symbol;Acc:18894]	protein_coding	98.4631	58.9741	-1.06779	8.11e-07
SLC30A9	ENSG00000014824	solute carrier family 30 (zinc transporter), member 9 [Source:HGNC Symbol;Acc:1329]	protein_coding	3435.19	1536.76	-1.0668	2.77e-35
AVPI1	ENSG00000119986	arginine vasopressin-induced 1 [Source:HGNC Symbol;Acc:30898]	protein_coding	435.643	259.944	-1.06457	2.57e-14
IQSEC1	ENSG00000144711	IQ motif and Sec7 domain 1 [Source:HGNC Symbol;Acc:29112]	protein_coding	357.326	191.387	-1.05945	4.51e-14
TEX15	ENSG00000133863	testis expressed 15 [Source:HGNC Symbol;Acc:11738]	protein_coding	133.771	80.7202	-1.05581	1.3e-07
MCIDAS	ENSG00000234602	multiciliate differentiation and DNA synthesis associated cell cycle protein [Source:HGNC Symbol;Acc:40050]	protein_coding	72.8668	40.9037	-1.05428	0.000254855
MFSD1	ENSG00000118855	major facilitator superfamily domain containing 1 [Source:HGNC Symbol;Acc:25874]	protein_coding	8308.93	4576.39	-1.04607	2.13e-40
GLIS1	ENSG00000174332	GLIS family zinc finger 1 [Source:HGNC Symbol;Acc:29525]	protein_coding	136.415	66.8535	-1.04175	6.23e-09
RTN4RL2	ENSG00000186907	reticulon 4 receptor-like 2 [Source:HGNC Symbol;Acc:23053]	protein_coding	365.076	190.45	-1.0316	2.11e-07
CDCA7L	ENSG00000164649	cell division cycle associated 7-like [Source:HGNC Symbol;Acc:30777]	protein_coding	5463	2582.8	-1.02412	6.93e-38
SPINK1	ENSG00000164266	serine peptidase inhibitor, Kazal type 1 [Source:HGNC Symbol;Acc:11244]	protein_coding	854.854	516.912	-1.0235	3.1e-08
UBE2D1	ENSG00000072401	ubiquitin-conjugating enzyme E2D 1 [Source:HGNC Symbol;Acc:12474]	protein_coding	587.293	326.915	-1.02118	6.56e-17
PTPN22	ENSG00000134242	protein tyrosine phosphatase, non-receptor type 22 (lymphoid) [Source:HGNC Symbol;Acc:9652]	protein_coding	69.6007	45.971	-1.01849	7.37e-05
CAMK4	ENSG00000152495	calcium/calmodulin-dependent protein kinase IV [Source:HGNC Symbol;Acc:1464]	protein_coding	165.148	98.7657	-1.01838	0.00167268
RTKN2	ENSG00000182010	rhotekin 2 [Source:HGNC Symbol;Acc:19364]	protein_coding	427.442	256.341	-1.0178	6.12e-10
RNFT2	ENSG00000135119	ring finger protein, transmembrane 2 [Source:HGNC Symbol;Acc:25905]	protein_coding	200.492	115.173	-1.0177	1.35e-10
GPR52	ENSG00000203737	G protein-coupled receptor 52 [Source:HGNC Symbol;Acc:4508]	protein_coding	25.3981	15.6896	-1.01313	0.00889537
SLC6A8	ENSG00000130821	solute carrier family 6 (neurotransmitter transporter), member 8 [Source:HGNC Symbol;Acc:11055]	protein_coding	13000.3	7203.63	-1.01026	1.26e-23
GPD2	ENSG00000115159	glycerol-3-phosphate dehydrogenase 2 (mitochondrial) [Source:HGNC Symbol;Acc:4456]	protein_coding	9968.95	5959.4	-1.00904	9.77e-24
TMEM251	ENSG00000153485	transmembrane protein 251 [Source:HGNC Symbol;Acc:20218]	protein_coding	569.982	332.234	-1.00361	1.37e-17
SLC44A4	ENSG00000204385	solute carrier family 44, member 4 [Source:HGNC Symbol;Acc:13941]	protein_coding	57.8625	34.9289	-0.994137	0.0331978
GPR156	ENSG00000175697	G protein-coupled receptor 156 [Source:HGNC Symbol;Acc:20844]	protein_coding	80.0537	48.2864	-0.990465	7.7e-07
GEM	ENSG00000164949	GTP binding protein overexpressed in skeletal muscle [Source:HGNC Symbol;Acc:4234]	protein_coding	2474.01	1456.3	-0.987918	1.51e-31
PRR5L	ENSG00000135362	proline rich 5 like [Source:HGNC Symbol;Acc:25878]	protein_coding	2311.68	1363.25	-0.985784	2.43e-19
MYLK	ENSG00000065534	myosin light chain kinase [Source:HGNC Symbol;Acc:7590]	protein_coding	2863.29	1925.44	-0.984975	2.01e-33
SYT3	ENSG00000213023	synaptotagmin III [Source:HGNC Symbol;Acc:11511]	protein_coding	30.5637	19.1763	-0.984235	0.00157119
SMIM1	ENSG00000235169	small integral membrane protein 1 (Vel blood group) [Source:HGNC Symbol;Acc:44204]	protein_coding	463.35	283.975	-0.981362	6.35e-06
SALL2	ENSG00000165821	spalt-like transcription factor 2 [Source:HGNC Symbol;Acc:10526]	protein_coding	39.5365	23.9673	-0.979807	0.0217681
RDM1	ENSG00000187456	RAD52 motif 1 [Source:HGNC Symbol;Acc:19950]	protein_coding	103.891	65.375	-0.976402	0.0043252
RNF166	ENSG00000158717	ring finger protein 166 [Source:HGNC Symbol;Acc:28856]	protein_coding	605.929	381.904	-0.976184	6.41e-06
COL28A1	ENSG00000215018	collagen, type XXVIII, alpha 1 [Source:HGNC Symbol;Acc:22442]	protein_coding	2121.01	1330.82	-0.968084	1.17e-22
DIRAS2	ENSG00000165023	DIRAS family, GTP-binding RAS-like 2 [Source:HGNC Symbol;Acc:19323]	protein_coding	48.3436	29.5845	-0.966759	2.94e-08
RAB3IL1	ENSG00000167994	RAB3A interacting protein (rabin3)-like 1 [Source:HGNC Symbol;Acc:9780]	protein_coding	354.389	136.364	-0.96154	4.52e-08
FREM2	ENSG00000150893	FRAS1 related extracellular matrix protein 2 [Source:HGNC Symbol;Acc:25396]	protein_coding	356.335	220.351	-0.960855	4.43e-26
CENPP	ENSG00000188312	centromere protein P [Source:HGNC Symbol;Acc:32933]	protein_coding	109.422	67.8249	-0.960764	1.03e-08
APLN	ENSG00000171388	apelin [Source:HGNC Symbol;Acc:16665]	protein_coding	43.7077	27.8101	-0.95916	0.00169303
MIOX	ENSG00000100253	myo-inositol oxygenase [Source:HGNC Symbol;Acc:14522]	protein_coding	2547.13	1480.07	-0.958663	8.98e-19
FAM179A	ENSG00000189350	family with sequence similarity 179, member A [Source:HGNC Symbol;Acc:33715]	protein_coding	50.6595	31.4501	-0.956067	0.00026459
EPHA4	ENSG00000116106	EPH receptor A4 [Source:HGNC Symbol;Acc:3388]	protein_coding	3916.06	2427.4	-0.954032	4.81e-28
EIF5A2	ENSG00000163577	eukaryotic translation initiation factor 5A2 [Source:HGNC Symbol;Acc:3301]	protein_coding	4192.54	2315.41	-0.94193	5.97e-25
DDC	ENSG00000132437	dopa decarboxylase (aromatic L-amino acid decarboxylase) [Source:HGNC Symbol;Acc:2719]	protein_coding	188.639	115.897	-0.941649	1.87e-12
CNTN3	ENSG00000113805	contactin 3 (plasmacytoma associated) [Source:HGNC Symbol;Acc:2173]	protein_coding	104.129	70.1816	-0.94144	8.72e-23
SLC3A1	ENSG00000138079	solute carrier family 3 (amino acid transporter heavy chain), member 1 [Source:HGNC Symbol;Acc:11025]	protein_coding	630.881	389.303	-0.94113	1.72e-17
SLC25A16	ENSG00000122912	solute carrier family 25 (mitochondrial carrier; Graves disease autoantigen), member 16 [Source:HGNC Symbol;Acc:10986]	protein_coding	1277.85	764.129	-0.936653	5.3e-21
KBTBD8	ENSG00000163376	kelch repeat and BTB (POZ) domain containing 8 [Source:HGNC Symbol;Acc:30691]	protein_coding	169.11	100.269	-0.934889	9.95e-06
GK	ENSG00000198814	glycerol kinase [Source:HGNC Symbol;Acc:4289]	protein_coding	594.435	378.397	-0.934095	5.82e-11
MYO18A	ENSG00000196535	myosin XVIIIA [Source:HGNC Symbol;Acc:31104]	protein_coding	7696.49	4917.09	-0.93252	8.06e-21
NAA16	ENSG00000172766	N(alpha)-acetyltransferase 16, NatA auxiliary subunit [Source:HGNC Symbol;Acc:26164]	protein_coding	955.783	621.429	-0.928579	1.42e-17
RSPO3	ENSG00000146374	R-spondin 3 [Source:HGNC Symbol;Acc:20866]	protein_coding	56.3992	35.6075	-0.928428	0.00392353
ZNF25	ENSG00000175395	zinc finger protein 25 [Source:HGNC Symbol;Acc:13043]	protein_coding	176.929	107.812	-0.927314	1.15e-13
STEAP2	ENSG00000157214	STEAP family member 2, metalloreductase [Source:HGNC Symbol;Acc:17885]	protein_coding	188.126	114.418	-0.919405	3.44e-06
ABCD3	ENSG00000117528	ATP-binding cassette, sub-family D (ALD), member 3 [Source:HGNC Symbol;Acc:67]	protein_coding	2052.55	1145.17	-0.91492	3.63e-29
TMPPE	ENSG00000188167	transmembrane protein with metallophosphoesterase domain [Source:HGNC Symbol;Acc:33865]	protein_coding	121.074	73.6631	-0.9127	5.76e-12
KRT222	ENSG00000213424	keratin 222 [Source:HGNC Symbol;Acc:28695]	protein_coding	57.4239	37.4588	-0.910723	0.0326106
DFNB31	ENSG00000095397	deafness, autosomal recessive 31 [Source:HGNC Symbol;Acc:16361]	protein_coding	130.411	81.9033	-0.910592	1.09e-06
FAM13C	ENSG00000148541	family with sequence similarity 13, member C [Source:HGNC Symbol;Acc:19371]	protein_coding	159.675	105.128	-0.910358	5.77e-05
MED12L	ENSG00000144893	mediator complex subunit 12-like [Source:HGNC Symbol;Acc:16050]	protein_coding	255.7	161.006	-0.904824	8.64e-06
CAMSAP2	ENSG00000118200	calmodulin regulated spectrin-associated protein family, member 2 [Source:HGNC Symbol;Acc:29188]	protein_coding	2327.8	1361.68	-0.904212	4.62e-26
AKT1	ENSG00000142208	v-akt murine thymoma viral oncogene homolog 1 [Source:HGNC Symbol;Acc:391]	protein_coding	4968.57	3058.61	-0.90389	2e-21
TAL1	ENSG00000162367	T-cell acute lymphocytic leukemia 1 [Source:HGNC Symbol;Acc:11556]	protein_coding	28.3647	18.4176	-0.903207	0.0081934
PPP1CC	ENSG00000186298	protein phosphatase 1, catalytic subunit, gamma isozyme [Source:HGNC Symbol;Acc:9283]	protein_coding	4750	2537.41	-0.902194	4.76e-25
ZNF483	ENSG00000173258	zinc finger protein 483 [Source:HGNC Symbol;Acc:23384]	protein_coding	28.2995	18.9438	-0.899928	0.0203638
DEXI	ENSG00000182108	Dexi homolog (mouse) [Source:HGNC Symbol;Acc:13267]	protein_coding	299.975	194.5	-0.898536	8.81e-23
PDIA6	ENSG00000143870	protein disulfide isomerase family A, member 6 [Source:HGNC Symbol;Acc:30168]	protein_coding	18319.5	9862.82	-0.891364	7.33e-25
SUCLA2	ENSG00000136143	succinate-CoA ligase, ADP-forming, beta subunit [Source:HGNC Symbol;Acc:11448]	protein_coding	3121.72	1812.45	-0.891045	1e-21
CDK15	ENSG00000138395	cyclin-dependent kinase 15 [Source:HGNC Symbol;Acc:14434]	protein_coding	274.511	154.335	-0.885419	8.53e-16
KIT	ENSG00000157404	v-kit Hardy-Zuckerman 4 feline sarcoma viral oncogene homolog [Source:HGNC Symbol;Acc:6342]	protein_coding	75.9142	49.0779	-0.883944	1.1e-06
PKIB	ENSG00000135549	protein kinase (cAMP-dependent, catalytic) inhibitor beta [Source:HGNC Symbol;Acc:9018]	protein_coding	2033.55	1335.46	-0.88233	5.16e-28
SLC25A25	ENSG00000148339	solute carrier family 25 (mitochondrial carrier; phosphate carrier), member 25 [Source:HGNC Symbol;Acc:20663]	protein_coding	353.722	227.626	-0.880837	6.2e-12
RORA	ENSG00000069667	RAR-related orphan receptor A [Source:HGNC Symbol;Acc:10258]	protein_coding	415.927	272.818	-0.879653	1.44e-08
HIST2H2BF	ENSG00000203814	histone cluster 2, H2bf [Source:HGNC Symbol;Acc:24700]	protein_coding	812.603	432.48	-0.879237	0.024935
SHANK1	ENSG00000161681	SH3 and multiple ankyrin repeat domains 1 [Source:HGNC Symbol;Acc:15474]	protein_coding	42.5367	27.8765	-0.877916	2.25e-05
GRHL1	ENSG00000134317	grainyhead-like 1 (Drosophila) [Source:HGNC Symbol;Acc:17923]	protein_coding	72.4197	45.7458	-0.877617	2.57e-07
UCK1	ENSG00000130717	uridine-cytidine kinase 1 [Source:HGNC Symbol;Acc:14859]	protein_coding	1523.25	938.072	-0.87605	2.73e-18
CCSER1	ENSG00000184305	coiled-coil serine-rich protein 1 [Source:HGNC Symbol;Acc:29349]	protein_coding	505.061	326.52	-0.875794	7.6e-09
CXCL12	ENSG00000107562	chemokine (C-X-C motif) ligand 12 [Source:HGNC Symbol;Acc:10672]	protein_coding	153.134	101.397	-0.871481	0.00140794
FLCN	ENSG00000154803	folliculin [Source:HGNC Symbol;Acc:27310]	protein_coding	1761.32	1061.96	-0.870672	1.93e-21
SAMD8	ENSG00000156671	sterile alpha motif domain containing 8 [Source:HGNC Symbol;Acc:26320]	protein_coding	644.778	318.211	-0.86584	2.79e-21
FNDC4	ENSG00000115226	fibronectin type III domain containing 4 [Source:HGNC Symbol;Acc:20239]	protein_coding	65.4844	45.3099	-0.862943	0.00083553
PRR5	ENSG00000186654	proline rich 5 (renal) [Source:HGNC Symbol;Acc:31682]	protein_coding	651.007	426.871	-0.862752	8.52e-11
PELI2	ENSG00000139946	pellino E3 ubiquitin protein ligase family member 2 [Source:HGNC Symbol;Acc:8828]	protein_coding	1178.93	772.34	-0.860769	6.87e-16
RRAGD	ENSG00000025039	Ras-related GTP binding D [Source:HGNC Symbol;Acc:19903]	protein_coding	2734.25	1570.8	-0.858791	1.38e-25
HS6ST1	ENSG00000136720	heparan sulfate 6-O-sulfotransferase 1 [Source:HGNC Symbol;Acc:5201]	protein_coding	1817.02	1181.43	-0.858008	9.07e-10
SLC15A4	ENSG00000139370	solute carrier family 15 (oligopeptide transporter), member 4 [Source:HGNC Symbol;Acc:23090]	protein_coding	2016.22	1075.38	-0.856789	8.76e-19
SPNS1	ENSG00000169682	spinster homolog 1 (Drosophila) [Source:HGNC Symbol;Acc:30621]	protein_coding	36.2952	21.5295	-0.856302	0.0290066
MEI1	ENSG00000167077	meiosis inhibitor 1 [Source:HGNC Symbol;Acc:28613]	protein_coding	42.3597	27.3059	-0.854068	0.0454399
RELT	ENSG00000054967	RELT tumor necrosis factor receptor [Source:HGNC Symbol;Acc:13764]	protein_coding	212.025	146.712	-0.853516	2.34e-07
RPP25	ENSG00000178718	ribonuclease P/MRP 25kDa subunit [Source:HGNC Symbol;Acc:30361]	protein_coding	1624.24	955.393	-0.853158	1.26e-15
DCK	ENSG00000156136	deoxycytidine kinase [Source:HGNC Symbol;Acc:2704]	protein_coding	640.815	405.59	-0.849541	1.49e-16
LAGE3	ENSG00000196976	L antigen family, member 3 [Source:HGNC Symbol;Acc:26058]	protein_coding	182.321	126.255	-0.848897	0.0156498
EFCAB4A	ENSG00000177685	EF-hand calcium binding domain 4A [Source:HGNC Symbol;Acc:28703]	protein_coding	327.69	215.402	-0.84862	2.12e-06
SOX6	ENSG00000110693	SRY (sex determining region Y)-box 6 [Source:HGNC Symbol;Acc:16421]	protein_coding	3282.46	1517.69	-0.848379	2.14e-14
ST3GAL4	ENSG00000110080	ST3 beta-galactoside alpha-2,3-sialyltransferase 4 [Source:HGNC Symbol;Acc:10864]	protein_coding	951.38	564.437	-0.847853	3.93e-17
RAD9A	ENSG00000172613	RAD9 homolog A (S. pombe) [Source:HGNC Symbol;Acc:9827]	protein_coding	620.742	368.126	-0.847751	2.19e-08
MTURN	ENSG00000180354	maturin, neural progenitor differentiation regulator homolog (Xenopus) [Source:HGNC Symbol;Acc:25457]	protein_coding	338.145	233.552	-0.846666	1.08e-09
ULK3	ENSG00000140474	unc-51 like kinase 3 [Source:HGNC Symbol;Acc:19703]	protein_coding	796.425	503.46	-0.845991	8.01e-09
EML5	ENSG00000165521	echinoderm microtubule associated protein like 5 [Source:HGNC Symbol;Acc:18197]	protein_coding	482.072	315.325	-0.84535	2.56e-14
CLN6	ENSG00000128973	ceroid-lipofuscinosis, neuronal 6, late infantile, variant [Source:HGNC Symbol;Acc:2077]	protein_coding	2918.54	1879.58	-0.845334	4.49e-11
DEFB1	ENSG00000164825	defensin, beta 1 [Source:HGNC Symbol;Acc:2766]	protein_coding	163.508	105.855	-0.844483	0.0264178
TMEM38B	ENSG00000095209	transmembrane protein 38B [Source:HGNC Symbol;Acc:25535]	protein_coding	3002.53	1773.71	-0.844451	7.79e-22
LRCH2	ENSG00000130224	leucine-rich repeats and calponin homology (CH) domain containing 2 [Source:HGNC Symbol;Acc:29292]	protein_coding	142.526	91.8322	-0.841731	1e-10
HAGHL	ENSG00000103253	hydroxyacylglutathione hydrolase-like [Source:HGNC Symbol;Acc:14177]	protein_coding	1960.97	1209.85	-0.83953	5.34e-07
PLEKHO1	ENSG00000023902	pleckstrin homology domain containing, family O member 1 [Source:HGNC Symbol;Acc:24310]	protein_coding	316.457	207.38	-0.83769	6.79e-06
C7orf57	ENSG00000164746	chromosome 7 open reading frame 57 [Source:HGNC Symbol;Acc:22247]	protein_coding	38.3476	20.0311	-0.835694	0.00415944
TONSL	ENSG00000160949	tonsoku-like, DNA repair protein [Source:HGNC Symbol;Acc:7801]	protein_coding	459.632	302.981	-0.834639	0.00550056
ZNF703	ENSG00000183779	zinc finger protein 703 [Source:HGNC Symbol;Acc:25883]	protein_coding	46.1379	32.4832	-0.832291	0.0496612
FOSB	ENSG00000125740	FBJ murine osteosarcoma viral oncogene homolog B [Source:HGNC Symbol;Acc:3797]	protein_coding	40.8004	27.3852	-0.831975	7.39e-06
CTC-479C5.12	ENSG00000261884		protein_coding	24.0654	14.7652	-0.828212	0.013331
SLC29A1	ENSG00000112759	solute carrier family 29 (equilibrative nucleoside transporter), member 1 [Source:HGNC Symbol;Acc:11003]	protein_coding	1891.69	1252.69	-0.82501	9.63e-15
ZNF620	ENSG00000177842	zinc finger protein 620 [Source:HGNC Symbol;Acc:28742]	protein_coding	445.969	284.333	-0.824796	2.96e-11
RAB32	ENSG00000118508	RAB32, member RAS oncogene family [Source:HGNC Symbol;Acc:9772]	protein_coding	3626	2305.91	-0.822657	2.55e-24
PCDH20	ENSG00000197991	protocadherin 20 [Source:HGNC Symbol;Acc:14257]	protein_coding	447.518	300.521	-0.820081	4.45e-13
ZNF695	ENSG00000197472	zinc finger protein 695 [Source:HGNC Symbol;Acc:30954]	protein_coding	257.184	173.043	-0.819753	4.81e-05
PIM1	ENSG00000137193	pim-1 oncogene [Source:HGNC Symbol;Acc:8986]	protein_coding	2110.73	1329.57	-0.819692	1.2e-15
FAM117B	ENSG00000138439	family with sequence similarity 117, member B [Source:HGNC Symbol;Acc:14440]	protein_coding	174.983	117.176	-0.819222	1.17e-11
MID1IP1	ENSG00000165175	MID1 interacting protein 1 [Source:HGNC Symbol;Acc:20715]	protein_coding	1204.58	792.701	-0.818257	8.15e-14
GREB1	ENSG00000196208	growth regulation by estrogen in breast cancer 1 [Source:HGNC Symbol;Acc:24885]	protein_coding	592.101	368.447	-0.817583	8.44e-25
SPIN4	ENSG00000186767	spindlin family, member 4 [Source:HGNC Symbol;Acc:27040]	protein_coding	107.48	70.4535	-0.817398	4.52e-08
F3	ENSG00000117525	coagulation factor III (thromboplastin, tissue factor) [Source:HGNC Symbol;Acc:3541]	protein_coding	135.435	80.0592	-0.815944	0.00037475
NXPE3	ENSG00000144815	neurexophilin and PC-esterase domain family, member 3 [Source:HGNC Symbol;Acc:28238]	protein_coding	715.572	448.996	-0.815128	1.31e-22
TUB	ENSG00000166402	tubby bipartite transcription factor [Source:HGNC Symbol;Acc:12406]	protein_coding	224.504	128.168	-0.814923	2.64e-13
SPSB1	ENSG00000171621	splA/ryanodine receptor domain and SOCS box containing 1 [Source:HGNC Symbol;Acc:30628]	protein_coding	2093.03	838.337	-0.813196	3.18e-17
FAM53B	ENSG00000189319	family with sequence similarity 53, member B [Source:HGNC Symbol;Acc:28968]	protein_coding	387.702	264.158	-0.812646	3.62e-12
TMEM201	ENSG00000188807	transmembrane protein 201 [Source:HGNC Symbol;Acc:33719]	protein_coding	202.066	134.319	-0.811928	4.18e-06
FBXO10	ENSG00000147912	F-box protein 10 [Source:HGNC Symbol;Acc:13589]	protein_coding	217.631	131.513	-0.811446	8.11e-07
MSH6	ENSG00000116062	mutS homolog 6 [Source:HGNC Symbol;Acc:7329]	protein_coding	10472.1	6316.69	-0.810802	7.11e-24
MCM2	ENSG00000073111	minichromosome maintenance complex component 2 [Source:HGNC Symbol;Acc:6944]	protein_coding	6657.05	4330.9	-0.809678	1.05e-10
CPEB1	ENSG00000214575	cytoplasmic polyadenylation element binding protein 1 [Source:HGNC Symbol;Acc:21744]	protein_coding	159.729	102.558	-0.80961	3.02e-08
FAR1	ENSG00000197601	fatty acyl CoA reductase 1 [Source:HGNC Symbol;Acc:26222]	protein_coding	3494.92	2099.45	-0.808611	4.07e-17
TVP23B	ENSG00000171928	trans-golgi network vesicle protein 23 homolog B (S. cerevisiae) [Source:HGNC Symbol;Acc:20399]	protein_coding	2015.54	1267.78	-0.808089	6.45e-19
PCDH1	ENSG00000156453	protocadherin 1 [Source:HGNC Symbol;Acc:8655]	protein_coding	324.927	225.644	-0.807722	2.79e-18
IRX2	ENSG00000170561	iroquois homeobox 2 [Source:HGNC Symbol;Acc:14359]	protein_coding	95.2725	65.0363	-0.807003	9.04e-10
GBX2	ENSG00000168505	gastrulation brain homeobox 2 [Source:HGNC Symbol;Acc:4186]	protein_coding	59.7329	38.2701	-0.804663	0.00116637
ARHGAP22	ENSG00000128805	Rho GTPase activating protein 22 [Source:HGNC Symbol;Acc:30320]	protein_coding	374.645	234.743	-0.803179	8.66e-08
ZDHHC7	ENSG00000153786	zinc finger, DHHC-type containing 7 [Source:HGNC Symbol;Acc:18459]	protein_coding	28727.9	18910.8	-0.800638	3.22e-21
TRIM3	ENSG00000110171	tripartite motif containing 3 [Source:HGNC Symbol;Acc:10064]	protein_coding	239.337	158.095	-0.799841	1.21e-06
PYGO1	ENSG00000171016	pygopus family PHD finger 1 [Source:HGNC Symbol;Acc:30256]	protein_coding	136.457	83.9958	-0.799159	1.9e-11
PTP4A3	ENSG00000184489	protein tyrosine phosphatase type IVA, member 3 [Source:HGNC Symbol;Acc:9636]	protein_coding	222.518	149.959	-0.797497	7.32e-05
SUDS3	ENSG00000111707	suppressor of defective silencing 3 homolog (S. cerevisiae) [Source:HGNC Symbol;Acc:29545]	protein_coding	2963.27	1859.38	-0.792897	5.21e-16
TOR3A	ENSG00000186283	torsin family 3, member A [Source:HGNC Symbol;Acc:11997]	protein_coding	3475.25	2411.39	-0.792298	1.67e-20
GALNT18	ENSG00000110328	UDP-N-acetyl-alpha-D-galactosamine:polypeptide N-acetylgalactosaminyltransferase 18 [Source:HGNC Symbol;Acc:30488]	protein_coding	938.758	635.261	-0.789704	4.84e-13
ALG10B	ENSG00000175548	ALG10B, alpha-1,2-glucosyltransferase [Source:HGNC Symbol;Acc:31088]	protein_coding	237.81	160.333	-0.789369	1.71e-06
TMEM70	ENSG00000175606	transmembrane protein 70 [Source:HGNC Symbol;Acc:26050]	protein_coding	3665.54	2489.38	-0.789066	2.36e-18
POLR3K	ENSG00000161980	polymerase (RNA) III (DNA directed) polypeptide K, 12.3 kDa [Source:HGNC Symbol;Acc:14121]	protein_coding	690.893	439.602	-0.786596	2.18e-12
KREMEN2	ENSG00000131650	kringle containing transmembrane protein 2 [Source:HGNC Symbol;Acc:18797]	protein_coding	122.016	84.6001	-0.786209	0.00340242
NRGN	ENSG00000154146	neurogranin (protein kinase C substrate, RC3) [Source:HGNC Symbol;Acc:8000]	protein_coding	50.5603	34.624	-0.783351	0.0287615
BTBD6	ENSG00000184887	BTB (POZ) domain containing 6 [Source:HGNC Symbol;Acc:19897]	protein_coding	701.25	479.473	-0.782267	2.02e-12
ABHD13	ENSG00000139826	abhydrolase domain containing 13 [Source:HGNC Symbol;Acc:20293]	protein_coding	135.304	77.5003	-0.777654	1.81e-10
WDR76	ENSG00000092470	WD repeat domain 76 [Source:HGNC Symbol;Acc:25773]	protein_coding	817.167	520.633	-0.77519	1.08e-09
ZNF488	ENSG00000165388	zinc finger protein 488 [Source:HGNC Symbol;Acc:23535]	protein_coding	491.673	340.01	-0.775057	0.000540101
OSGIN1	ENSG00000140961	oxidative stress induced growth inhibitor 1 [Source:HGNC Symbol;Acc:30093]	protein_coding	1903.63	1129.39	-0.774623	2.39e-14
LIN7C	ENSG00000148943	lin-7 homolog C (C. elegans) [Source:HGNC Symbol;Acc:17789]	protein_coding	608.756	389.882	-0.773662	8.49e-18
PAQR5	ENSG00000137819	progestin and adipoQ receptor family member V [Source:HGNC Symbol;Acc:29645]	protein_coding	1661.03	1025.6	-0.772372	1.41e-16
SALL1	ENSG00000103449	spalt-like transcription factor 1 [Source:HGNC Symbol;Acc:10524]	protein_coding	1810.87	1144.26	-0.77036	5.08e-16
C15orf39	ENSG00000167173	chromosome 15 open reading frame 39 [Source:HGNC Symbol;Acc:24497]	protein_coding	64.8126	44.5233	-0.769244	0.00100475
PBK	ENSG00000168078	PDZ binding kinase [Source:HGNC Symbol;Acc:18282]	protein_coding	1140.82	764.564	-0.769029	4.74e-09
PRKAR2B	ENSG00000005249	protein kinase, cAMP-dependent, regulatory, type II, beta [Source:HGNC Symbol;Acc:9392]	protein_coding	1255.71	816.663	-0.7681	1.73e-09
SLC25A10	ENSG00000183048	solute carrier family 25 (mitochondrial carrier; dicarboxylate transporter), member 10 [Source:HGNC Symbol;Acc:10980]	protein_coding	564.813	387.364	-0.767435	5.12e-06
CPEB3	ENSG00000107864	cytoplasmic polyadenylation element binding protein 3 [Source:HGNC Symbol;Acc:21746]	protein_coding	14.4052	9.22313	-0.765612	0.011432
TNK2	ENSG00000061938	tyrosine kinase, non-receptor, 2 [Source:HGNC Symbol;Acc:19297]	protein_coding	389.153	271.911	-0.764755	0.00134102
LDLRAD3	ENSG00000179241	low density lipoprotein receptor class A domain containing 3 [Source:HGNC Symbol;Acc:27046]	protein_coding	598.922	402.778	-0.764438	3.43e-10
MED21	ENSG00000152944	mediator complex subunit 21 [Source:HGNC Symbol;Acc:11473]	protein_coding	1879.19	1049.47	-0.763904	1.38e-09
STAMBPL1	ENSG00000138134	STAM binding protein-like 1 [Source:HGNC Symbol;Acc:24105]	protein_coding	428.936	304.578	-0.763616	8.11e-12
IKZF5	ENSG00000095574	IKAROS family zinc finger 5 (Pegasus) [Source:HGNC Symbol;Acc:14283]	protein_coding	541.762	364.576	-0.763012	4.33e-06
GNAL	ENSG00000141404	guanine nucleotide binding protein (G protein), alpha activating activity polypeptide, olfactory type [Source:HGNC Symbol;Acc:4388]	protein_coding	434.533	298.818	-0.761083	3.57e-08
CABLES2	ENSG00000149679	Cdk5 and Abl enzyme substrate 2 [Source:HGNC Symbol;Acc:16143]	protein_coding	139.648	99.4507	-0.760799	5.93e-05
ALDH5A1	ENSG00000112294	aldehyde dehydrogenase 5 family, member A1 [Source:HGNC Symbol;Acc:408]	protein_coding	800.412	522.914	-0.760491	3.42e-15
IFIT2	ENSG00000119922	interferon-induced protein with tetratricopeptide repeats 2 [Source:HGNC Symbol;Acc:5409]	protein_coding	263.426	166.274	-0.760071	1.42e-11
CDHR1	ENSG00000148600	cadherin-related family member 1 [Source:HGNC Symbol;Acc:14550]	protein_coding	13.2609	9.42376	-0.759576	3.42e-06
ZIC5	ENSG00000139800	Zic family member 5 [Source:HGNC Symbol;Acc:20322]	protein_coding	170.664	113.354	-0.756704	1.55e-13
CKAP2L	ENSG00000169607	cytoskeleton associated protein 2-like [Source:HGNC Symbol;Acc:26877]	protein_coding	3831.89	2250.9	-0.756401	3.42e-08
AMN	ENSG00000166126	amnion associated transmembrane protein [Source:HGNC Symbol;Acc:14604]	protein_coding	285.327	197.941	-0.754944	0.0323555
CCDC136	ENSG00000128596	coiled-coil domain containing 136 [Source:HGNC Symbol;Acc:22225]	protein_coding	303.167	197.941	-0.7519	3.77e-06
ALX4	ENSG00000052850	ALX homeobox 4 [Source:HGNC Symbol;Acc:450]	protein_coding	83.4354	57.89	-0.749557	1.85e-10
TMTC3	ENSG00000139324	transmembrane and tetratricopeptide repeat containing 3 [Source:HGNC Symbol;Acc:26899]	protein_coding	1980.13	1352.77	-0.746783	7.02e-16
FAM89A	ENSG00000182118	family with sequence similarity 89, member A [Source:HGNC Symbol;Acc:25057]	protein_coding	222.932	144.245	-0.746058	9.93e-05
LYPD6	ENSG00000187123	LY6/PLAUR domain containing 6 [Source:HGNC Symbol;Acc:28751]	protein_coding	78.1909	58.3721	-0.743278	0.015722
RP11-47I22.3	ENSG00000232774	Uncharacterized protein [Source:UniProtKB/TrEMBL;Acc:G3V2X1]	protein_coding	1964.04	1369.85	-0.742708	2.23e-11
ATP13A3	ENSG00000133657	ATPase type 13A3 [Source:HGNC Symbol;Acc:24113]	protein_coding	26923.3	17680.1	-0.740146	1.05e-18
TBX2	ENSG00000121068	T-box 2 [Source:HGNC Symbol;Acc:11597]	protein_coding	168.187	115.401	-0.739032	2.65e-06
TRPV2	ENSG00000187688	transient receptor potential cation channel, subfamily V, member 2 [Source:HGNC Symbol;Acc:18082]	protein_coding	104.219	72.0505	-0.737917	0.0345864
TIMM8A	ENSG00000126953	translocase of inner mitochondrial membrane 8 homolog A (yeast) [Source:HGNC Symbol;Acc:11817]	protein_coding	537.323	345.042	-0.737781	2.96e-10
PGR	ENSG00000082175	progesterone receptor [Source:HGNC Symbol;Acc:8910]	protein_coding	118.933	80.3435	-0.73765	1.26e-07
SLBP	ENSG00000163950	stem-loop binding protein [Source:HGNC Symbol;Acc:10904]	protein_coding	3186.45	2062.61	-0.737369	3.08e-14
FAM126B	ENSG00000155744	family with sequence similarity 126, member B [Source:HGNC Symbol;Acc:28593]	protein_coding	2468.17	1532.64	-0.736994	1.79e-13
ORC1	ENSG00000085840	origin recognition complex, subunit 1 [Source:HGNC Symbol;Acc:8487]	protein_coding	523.168	325.883	-0.735951	2.99e-08
TK1	ENSG00000167900	thymidine kinase 1, soluble [Source:HGNC Symbol;Acc:11830]	protein_coding	9554.59	6463.16	-0.735937	8.83e-12
PAX2	ENSG00000075891	paired box 2 [Source:HGNC Symbol;Acc:8616]	protein_coding	112.93	79.3008	-0.735662	3.01e-05
CDT1	ENSG00000167513	chromatin licensing and DNA replication factor 1 [Source:HGNC Symbol;Acc:24576]	protein_coding	3361.51	2330.99	-0.735078	3.21e-06
ABHD6	ENSG00000163686	abhydrolase domain containing 6 [Source:HGNC Symbol;Acc:21398]	protein_coding	1045.65	667.396	-0.734789	1.29e-12
DUSP8	ENSG00000184545	dual specificity phosphatase 8 [Source:HGNC Symbol;Acc:3074]	protein_coding	180.06	108.356	-0.734487	4.51e-08
NR1H4	ENSG00000012504	nuclear receptor subfamily 1, group H, member 4 [Source:HGNC Symbol;Acc:7967]	protein_coding	509.357	325.441	-0.734184	1.94e-09
ZNF441	ENSG00000197044	zinc finger protein 441 [Source:HGNC Symbol;Acc:20875]	protein_coding	192.239	137.211	-0.733035	2.35e-07
SLC6A12	ENSG00000111181	solute carrier family 6 (neurotransmitter transporter), member 12 [Source:HGNC Symbol;Acc:11045]	protein_coding	2834.56	1957.96	-0.733026	7.2e-15
CCDC43	ENSG00000180329	coiled-coil domain containing 43 [Source:HGNC Symbol;Acc:26472]	protein_coding	1385.09	915.525	-0.732897	8.98e-19
RAB7A	ENSG00000075785	RAB7A, member RAS oncogene family [Source:HGNC Symbol;Acc:9788]	protein_coding	19810.4	11296.3	-0.73128	6.63e-20
IMPA2	ENSG00000141401	inositol(myo)-1(or 4)-monophosphatase 2 [Source:HGNC Symbol;Acc:6051]	protein_coding	3200.27	2183.77	-0.730832	2.78e-17
LEPROTL1	ENSG00000104660	leptin receptor overlapping transcript-like 1 [Source:HGNC Symbol;Acc:6555]	protein_coding	2505.08	1637.3	-0.729101	1.28e-14
ZNF678	ENSG00000181450	zinc finger protein 678 [Source:HGNC Symbol;Acc:28652]	protein_coding	869.083	604.804	-0.729078	5.07e-10
OSBPL6	ENSG00000079156	oxysterol binding protein-like 6 [Source:HGNC Symbol;Acc:16388]	protein_coding	340.742	235.602	-0.727145	7.67e-13
ZNF385D	ENSG00000151789	zinc finger protein 385D [Source:HGNC Symbol;Acc:26191]	protein_coding	641.755	448.442	-0.726538	3.22e-09
CLGN	ENSG00000153132	calmegin [Source:HGNC Symbol;Acc:2060]	protein_coding	47.4774	31.6431	-0.723594	0.000449172
ABHD17C	ENSG00000136379	abhydrolase domain containing 17C [Source:HGNC Symbol;Acc:26925]	protein_coding	234.83	152.571	-0.723451	9.72e-06
MAPRE2	ENSG00000166974	microtubule-associated protein, RP/EB family, member 2 [Source:HGNC Symbol;Acc:6891]	protein_coding	3440.25	2307.83	-0.72313	1.05e-15
MREG	ENSG00000118242	melanoregulin [Source:HGNC Symbol;Acc:25478]	protein_coding	824.639	541.414	-0.722457	1.37e-05
TSPAN17	ENSG00000048140	tetraspanin 17 [Source:HGNC Symbol;Acc:13594]	protein_coding	1605.07	1015.88	-0.722129	1.75e-14
ASIP	ENSG00000101440	agouti signaling protein [Source:HGNC Symbol;Acc:745]	protein_coding	87.6593	62.3098	-0.718646	0.0323046
MMGT1	ENSG00000169446	membrane magnesium transporter 1 [Source:HGNC Symbol;Acc:28100]	protein_coding	731.501	467.388	-0.718442	1.39e-13
MAN1A1	ENSG00000111885	mannosidase, alpha, class 1A, member 1 [Source:HGNC Symbol;Acc:6821]	protein_coding	1591.41	1066.24	-0.718253	3.84e-15
NR1D2	ENSG00000174738	nuclear receptor subfamily 1, group D, member 2 [Source:HGNC Symbol;Acc:7963]	protein_coding	1036.51	669.968	-0.718039	3.08e-14
CRISPLD1	ENSG00000121005	cysteine-rich secretory protein LCCL domain containing 1 [Source:HGNC Symbol;Acc:18206]	protein_coding	677.83	457.061	-0.717945	1.58e-12
GPRC5A	ENSG00000013588	G protein-coupled receptor, family C, group 5, member A [Source:HGNC Symbol;Acc:9836]	protein_coding	4408.17	3210.84	-0.717644	2.75e-10
KIAA1211	ENSG00000109265	KIAA1211 [Source:HGNC Symbol;Acc:29219]	protein_coding	246.784	170.089	-0.715685	1.63e-10
TMEM33	ENSG00000109133	transmembrane protein 33 [Source:HGNC Symbol;Acc:25541]	protein_coding	7760.55	5137.71	-0.715592	3.78e-14
PCGF1	ENSG00000115289	polycomb group ring finger 1 [Source:HGNC Symbol;Acc:17615]	protein_coding	1163.59	763.488	-0.715278	4.71e-08
SLCO4A1	ENSG00000101187	solute carrier organic anion transporter family, member 4A1 [Source:HGNC Symbol;Acc:10953]	protein_coding	9266.03	6472.58	-0.713034	1.38e-10
SCIN	ENSG00000006747	scinderin [Source:HGNC Symbol;Acc:21695]	protein_coding	12371.9	7803.53	-0.711824	5.04e-16
DTNBP1	ENSG00000047579	dystrobrevin binding protein 1 [Source:HGNC Symbol;Acc:17328]	protein_coding	553.915	386.916	-0.710364	1.48e-08
HIST1H2BB	ENSG00000196226	histone cluster 1, H2bb [Source:HGNC Symbol;Acc:4751]	protein_coding	904.417	126.88	-0.709413	1.1e-06
MCM4	ENSG00000104738	minichromosome maintenance complex component 4 [Source:HGNC Symbol;Acc:6947]	protein_coding	17965.1	12216.7	-0.707791	8.86e-13
PNLIPRP3	ENSG00000203837	pancreatic lipase-related protein 3 [Source:HGNC Symbol;Acc:23492]	protein_coding	506.622	294.787	-0.707488	1.09e-10
ISG20	ENSG00000172183	interferon stimulated exonuclease gene 20kDa [Source:HGNC Symbol;Acc:6130]	protein_coding	149.947	108.543	-0.7074	0.00429135
FAM196A	ENSG00000188916	family with sequence similarity 196, member A [Source:HGNC Symbol;Acc:33859]	protein_coding	50.8342	33.6296	-0.704553	3.08e-07
PDIK1L	ENSG00000175087	PDLIM1 interacting kinase 1 like [Source:HGNC Symbol;Acc:18981]	protein_coding	188.957	130.494	-0.70437	4.57e-06
B3GNT2	ENSG00000170340	UDP-GlcNAc:betaGal beta-1,3-N-acetylglucosaminyltransferase 2 [Source:HGNC Symbol;Acc:15629]	protein_coding	991.974	542.724	-0.704132	1.36e-13
GPR157	ENSG00000180758	G protein-coupled receptor 157 [Source:HGNC Symbol;Acc:23687]	protein_coding	2641.95	1863.63	-0.703891	1.93e-12
HERC1	ENSG00000103657	HECT and RLD domain containing E3 ubiquitin protein ligase family member 1 [Source:HGNC Symbol;Acc:4867]	protein_coding	12087.9	8255.26	-0.703811	6.92e-16
C19orf12	ENSG00000131943	chromosome 19 open reading frame 12 [Source:HGNC Symbol;Acc:25443]	protein_coding	1621.51	1166.18	-0.70239	2.57e-11
SLC26A1	ENSG00000145217	solute carrier family 26 (anion exchanger), member 1 [Source:HGNC Symbol;Acc:10993]	protein_coding	508.849	358.536	-0.702325	3.35e-05
NAB2	ENSG00000166886	NGFI-A binding protein 2 (EGR1 binding protein 2) [Source:HGNC Symbol;Acc:7627]	protein_coding	278.381	172.578	-0.701725	5.03e-06
ALS2	ENSG00000003393	amyotrophic lateral sclerosis 2 (juvenile) [Source:HGNC Symbol;Acc:443]	protein_coding	10833.6	7516	-0.701388	1.95e-19
HIST1H3A	ENSG00000198366	histone cluster 1, H3a [Source:HGNC Symbol;Acc:4766]	protein_coding	935.235	664.744	-0.69611	9.05e-06
MMS22L	ENSG00000146263	MMS22-like, DNA repair protein [Source:HGNC Symbol;Acc:21475]	protein_coding	1034.94	646.25	-0.695634	1.06e-06
TRIM71	ENSG00000206557	tripartite motif containing 71, E3 ubiquitin protein ligase [Source:HGNC Symbol;Acc:32669]	protein_coding	131.836	95.808	-0.694708	2.36e-11
ALG10	ENSG00000139133	ALG10, alpha-1,2-glucosyltransferase [Source:HGNC Symbol;Acc:23162]	protein_coding	193.512	135.683	-0.6945	0.000135186
MTRR	ENSG00000124275	5-methyltetrahydrofolate-homocysteine methyltransferase reductase [Source:HGNC Symbol;Acc:7473]	protein_coding	4403.16	2589.49	-0.693657	2.58e-14
BRI3BP	ENSG00000184992	BRI3 binding protein [Source:HGNC Symbol;Acc:14251]	protein_coding	510.646	355.584	-0.692771	2.99e-08
TUBB2B	ENSG00000137285	tubulin, beta 2B class IIb [Source:HGNC Symbol;Acc:30829]	protein_coding	152.76	106.684	-0.692218	0.000219952
STRIP2	ENSG00000128578	striatin interacting protein 2 [Source:HGNC Symbol;Acc:22209]	protein_coding	616.237	421.628	-0.689687	2.47e-10
ZNF680	ENSG00000173041	zinc finger protein 680 [Source:HGNC Symbol;Acc:26897]	protein_coding	1487.34	948.238	-0.689455	3.7e-09
IGFBP1	ENSG00000146678	insulin-like growth factor binding protein 1 [Source:HGNC Symbol;Acc:5469]	protein_coding	103.712	75.3139	-0.689118	4.13e-05
PDP2	ENSG00000172840	pyruvate dehyrogenase phosphatase catalytic subunit 2 [Source:HGNC Symbol;Acc:30263]	protein_coding	1998.19	1319.46	-0.689054	4e-09
FN3KRP	ENSG00000141560	fructosamine 3 kinase related protein [Source:HGNC Symbol;Acc:25700]	protein_coding	2472.71	1799.03	-0.689019	2.06e-10
CARS2	ENSG00000134905	cysteinyl-tRNA synthetase 2, mitochondrial (putative) [Source:HGNC Symbol;Acc:25695]	protein_coding	8141.01	4945.35	-0.687879	3.53e-13
PPIF	ENSG00000108179	peptidylprolyl isomerase F [Source:HGNC Symbol;Acc:9259]	protein_coding	9250.52	5979.32	-0.686863	2.65e-16
TMEM65	ENSG00000164983	transmembrane protein 65 [Source:HGNC Symbol;Acc:25203]	protein_coding	881.289	586.851	-0.686131	3.07e-15
BLOC1S3	ENSG00000189114	biogenesis of lysosomal organelles complex-1, subunit 3 [Source:HGNC Symbol;Acc:20914]	protein_coding	661.5	462.255	-0.686005	0.000134355
ACBD3	ENSG00000182827	acyl-CoA binding domain containing 3 [Source:HGNC Symbol;Acc:15453]	protein_coding	3559.86	2393.13	-0.685208	1.28e-15
MTFR2	ENSG00000146410	mitochondrial fission regulator 2 [Source:HGNC Symbol;Acc:21115]	protein_coding	582.937	385.148	-0.684818	1.04e-07
RFC5	ENSG00000111445	replication factor C (activator 1) 5, 36.5kDa [Source:HGNC Symbol;Acc:9973]	protein_coding	2438.49	1640.36	-0.684543	5.29e-08
SLC19A1	ENSG00000173638	solute carrier family 19 (folate transporter), member 1 [Source:HGNC Symbol;Acc:10937]	protein_coding	631.161	462.773	-0.683628	0.00081533
CCDC78	ENSG00000162004	coiled-coil domain containing 78 [Source:HGNC Symbol;Acc:14153]	protein_coding	319.652	224.09	-0.683403	0.00518586
RDH10	ENSG00000121039	retinol dehydrogenase 10 (all-trans) [Source:HGNC Symbol;Acc:19975]	protein_coding	3691.15	2628.21	-0.682016	8.52e-11
GUCY1B3	ENSG00000061918	guanylate cyclase 1, soluble, beta 3 [Source:HGNC Symbol;Acc:4687]	protein_coding	1081.57	735.08	-0.681693	1.17e-11
C1orf21	ENSG00000116667	chromosome 1 open reading frame 21 [Source:HGNC Symbol;Acc:15494]	protein_coding	303.294	224.997	-0.680172	0.00089343
E2F2	ENSG00000007968	E2F transcription factor 2 [Source:HGNC Symbol;Acc:3114]	protein_coding	136.287	93.0994	-0.679716	0.00104007
RRM2	ENSG00000171848	ribonucleotide reductase M2 [Source:HGNC Symbol;Acc:10452]	protein_coding	16184	10820.4	-0.67902	4.5e-08
GPR111	ENSG00000164393	G protein-coupled receptor 111 [Source:HGNC Symbol;Acc:18991]	protein_coding	83.19	55.8787	-0.67768	2.07e-07
OXCT1	ENSG00000083720	3-oxoacid CoA transferase 1 [Source:HGNC Symbol;Acc:8527]	protein_coding	1991.98	1380.75	-0.675002	8.66e-15
GPNMB	ENSG00000136235	glycoprotein (transmembrane) nmb [Source:HGNC Symbol;Acc:4462]	protein_coding	36646.2	21159	-0.67413	4e-17
UBTD2	ENSG00000168246	ubiquitin domain containing 2 [Source:HGNC Symbol;Acc:24463]	protein_coding	915.934	607.346	-0.673823	2.18e-12
ST3GAL1	ENSG00000008513	ST3 beta-galactoside alpha-2,3-sialyltransferase 1 [Source:HGNC Symbol;Acc:10862]	protein_coding	3852.69	2783.99	-0.673629	1.29e-12
MED30	ENSG00000164758	mediator complex subunit 30 [Source:HGNC Symbol;Acc:23032]	protein_coding	877.233	595.886	-0.673359	1.72e-05
HIST1H3J	ENSG00000197153	histone cluster 1, H3j [Source:HGNC Symbol;Acc:4774]	protein_coding	358.651	255.368	-0.673217	0.00115151
MCF2L	ENSG00000126217	MCF.2 cell line derived transforming sequence-like [Source:HGNC Symbol;Acc:14576]	protein_coding	222.912	147.595	-0.672754	0.000165588
HSD17B14	ENSG00000087076	hydroxysteroid (17-beta) dehydrogenase 14 [Source:HGNC Symbol;Acc:23238]	protein_coding	1385.04	814.36	-0.672504	2.07e-06
ADAM7	ENSG00000069206	ADAM metallopeptidase domain 7 [Source:HGNC Symbol;Acc:214]	protein_coding	48.8738	35.3223	-0.671545	0.0144825
PLEKHM1	ENSG00000225190	pleckstrin homology domain containing, family M (with RUN domain) member 1 [Source:HGNC Symbol;Acc:29017]	protein_coding	6161.92	3488.43	-0.67137	6.39e-17
RNASEL	ENSG00000135828	ribonuclease L (2',5'-oligoisoadenylate synthetase-dependent) [Source:HGNC Symbol;Acc:10050]	protein_coding	127.444	90.5369	-0.669467	2.76e-07
BCMO1	ENSG00000135697	beta-carotene 15,15'-monooxygenase 1 [Source:HGNC Symbol;Acc:13815]	protein_coding	340.566	243.905	-0.668672	1.2e-08
DSCC1	ENSG00000136982	DNA replication and sister chromatid cohesion 1 [Source:HGNC Symbol;Acc:24453]	protein_coding	746.61	535.987	-0.668531	3.06e-08
SHPK	ENSG00000197417	sedoheptulokinase [Source:HGNC Symbol;Acc:1492]	protein_coding	41.8424	28.8633	-0.66708	0.00273906
CRYAB	ENSG00000109846	crystallin, alpha B [Source:HGNC Symbol;Acc:2389]	protein_coding	8186.92	5442.86	-0.666112	2.43e-19
RECQL4	ENSG00000160957	RecQ protein-like 4 [Source:HGNC Symbol;Acc:9949]	protein_coding	1321.56	959.548	-0.665976	0.000195821
C1R	ENSG00000159403	complement component 1, r subcomponent [Source:HGNC Symbol;Acc:1246]	protein_coding	265.948	205.266	-0.665819	0.028163
MSH2	ENSG00000095002	mutS homolog 2 [Source:HGNC Symbol;Acc:7325]	protein_coding	2564.56	1814.45	-0.664867	4.81e-11
TOB1	ENSG00000141232	transducer of ERBB2, 1 [Source:HGNC Symbol;Acc:11979]	protein_coding	908.906	649.511	-0.663766	5.41e-11
UAP1L1	ENSG00000197355	UDP-N-acteylglucosamine pyrophosphorylase 1-like 1 [Source:HGNC Symbol;Acc:28082]	protein_coding	792.172	409.851	-0.663089	5.71e-11
SLC20A1	ENSG00000144136	solute carrier family 20 (phosphate transporter), member 1 [Source:HGNC Symbol;Acc:10946]	protein_coding	32946	19507	-0.661861	2.24e-16
CASS4	ENSG00000087589	Cas scaffolding protein family member 4 [Source:HGNC Symbol;Acc:15878]	protein_coding	45.2932	32.8086	-0.661158	0.00161902
DOK4	ENSG00000125170	docking protein 4 [Source:HGNC Symbol;Acc:19868]	protein_coding	8180.55	5643.04	-0.660894	4.9e-12
RHOBTB2	ENSG00000008853	Rho-related BTB domain containing 2 [Source:HGNC Symbol;Acc:18756]	protein_coding	875.059	650.402	-0.660862	1.06e-06
HIST1H3B	ENSG00000124693	histone cluster 1, H3b [Source:HGNC Symbol;Acc:4776]	protein_coding	3982.34	2921.51	-0.660616	0.0325439
ARRB2	ENSG00000141480	arrestin, beta 2 [Source:HGNC Symbol;Acc:712]	protein_coding	599.587	435.214	-0.660554	7.97e-07
DVL2	ENSG00000004975	dishevelled segment polarity protein 2 [Source:HGNC Symbol;Acc:3086]	protein_coding	3289.47	2329.13	-0.660124	1.92e-15
P2RX5	ENSG00000083454	purinergic receptor P2X, ligand-gated ion channel, 5 [Source:HGNC Symbol;Acc:8536]	protein_coding	267.023	193.881	-0.659061	9.43e-06
TMEM192	ENSG00000170088	transmembrane protein 192 [Source:HGNC Symbol;Acc:26775]	protein_coding	2016.7	1366.44	-0.658724	1.97e-12
SH3BP5	ENSG00000131370	SH3-domain binding protein 5 (BTK-associated) [Source:HGNC Symbol;Acc:10827]	protein_coding	248.235	169.259	-0.658676	1.06e-06
OTUD1	ENSG00000165312	OTU domain containing 1 [Source:HGNC Symbol;Acc:27346]	protein_coding	154.803	108.22	-0.658362	9.68e-06
EXOSC3	ENSG00000107371	exosome component 3 [Source:HGNC Symbol;Acc:17944]	protein_coding	1196.87	850.112	-0.656962	2.99e-08
LIN9	ENSG00000183814	lin-9 homolog (C. elegans) [Source:HGNC Symbol;Acc:30830]	protein_coding	302.423	217.339	-0.656798	8.37e-06
CDK4	ENSG00000135446	cyclin-dependent kinase 4 [Source:HGNC Symbol;Acc:1773]	protein_coding	8820.94	6184.36	-0.656255	2.6e-18
SH3RF3	ENSG00000172985	SH3 domain containing ring finger 3 [Source:HGNC Symbol;Acc:24699]	protein_coding	126.146	85.2788	-0.656249	2.99e-08
HSD3B7	ENSG00000099377	hydroxy-delta-5-steroid dehydrogenase, 3 beta- and steroid delta-isomerase 7 [Source:HGNC Symbol;Acc:18324]	protein_coding	3909.69	2805.28	-0.655965	2.26e-13
EPOR	ENSG00000187266	erythropoietin receptor [Source:HGNC Symbol;Acc:3416]	protein_coding	97.0686	70.4367	-0.655842	0.00211853
GINS2	ENSG00000131153	GINS complex subunit 2 (Psf2 homolog) [Source:HGNC Symbol;Acc:24575]	protein_coding	5516.15	3814.07	-0.655679	8.16e-11
MCOLN1	ENSG00000090674	mucolipin 1 [Source:HGNC Symbol;Acc:13356]	protein_coding	969.249	582.553	-0.654867	1.75e-05
FAM86B1	ENSG00000186523	family with sequence similarity 86, member B1 [Source:HGNC Symbol;Acc:28268]	protein_coding	171.688	124.97	-0.651213	0.000793958
ACP5	ENSG00000102575	acid phosphatase 5, tartrate resistant [Source:HGNC Symbol;Acc:124]	protein_coding	21606.2	13766.1	-0.651054	4.18e-10
CHPT1	ENSG00000111666	choline phosphotransferase 1 [Source:HGNC Symbol;Acc:17852]	protein_coding	1305.6	936.923	-0.650608	3.43e-10
DTL	ENSG00000143476	denticleless E3 ubiquitin protein ligase homolog (Drosophila) [Source:HGNC Symbol;Acc:30288]	protein_coding	1987.8	1438.94	-0.6497	3.09e-07
UBE2R2	ENSG00000107341	ubiquitin-conjugating enzyme E2R 2 [Source:HGNC Symbol;Acc:19907]	protein_coding	663.263	440.762	-0.649256	7.08e-12
CAMK1	ENSG00000134072	calcium/calmodulin-dependent protein kinase I [Source:HGNC Symbol;Acc:1459]	protein_coding	433.277	316.308	-0.648867	1.43e-08
METTL7A	ENSG00000185432	methyltransferase like 7A [Source:HGNC Symbol;Acc:24550]	protein_coding	138.329	98.7621	-0.64824	0.0032978
KCNIP3	ENSG00000115041	Kv channel interacting protein 3, calsenilin [Source:HGNC Symbol;Acc:15523]	protein_coding	573.455	424.404	-0.645927	3.01e-10
TBC1D30	ENSG00000111490	TBC1 domain family, member 30 [Source:HGNC Symbol;Acc:29164]	protein_coding	224.956	166.647	-0.645773	0.0320037
MIS18A	ENSG00000159055	MIS18 kinetochore protein A [Source:HGNC Symbol;Acc:1286]	protein_coding	830.628	605.534	-0.645384	2.34e-07
GALM	ENSG00000143891	galactose mutarotase (aldose 1-epimerase) [Source:HGNC Symbol;Acc:24063]	protein_coding	801.573	570.895	-0.644676	2.47e-06
JAZF1	ENSG00000153814	JAZF zinc finger 1 [Source:HGNC Symbol;Acc:28917]	protein_coding	5219.53	3789.85	-0.644557	1.84e-10
SORD	ENSG00000140263	sorbitol dehydrogenase [Source:HGNC Symbol;Acc:11184]	protein_coding	1795.36	1223.06	-0.642943	9.07e-13
RAD54L	ENSG00000085999	RAD54-like (S. cerevisiae) [Source:HGNC Symbol;Acc:9826]	protein_coding	896.083	625.854	-0.642286	2.87e-05
USP37	ENSG00000135913	ubiquitin specific peptidase 37 [Source:HGNC Symbol;Acc:20063]	protein_coding	3053.33	2137.35	-0.642141	6.92e-09
DUSP6	ENSG00000139318	dual specificity phosphatase 6 [Source:HGNC Symbol;Acc:3072]	protein_coding	2062.43	1514.52	-0.641881	2.36e-12
POPDC3	ENSG00000132429	popeye domain containing 3 [Source:HGNC Symbol;Acc:17649]	protein_coding	462.908	325.807	-0.64172	6.35e-09
MTPAP	ENSG00000107951	mitochondrial poly(A) polymerase [Source:HGNC Symbol;Acc:25532]	protein_coding	622.307	395.642	-0.640805	1.19e-11
CAST	ENSG00000153113	calpastatin [Source:HGNC Symbol;Acc:1515]	protein_coding	11497.2	7969.64	-0.640358	4.2e-20
CYP2U1	ENSG00000155016	cytochrome P450, family 2, subfamily U, polypeptide 1 [Source:HGNC Symbol;Acc:20582]	protein_coding	105.293	82.4066	-0.64	0.00119706
DR1	ENSG00000117505	down-regulator of transcription 1, TBP-binding (negative cofactor 2) [Source:HGNC Symbol;Acc:3017]	protein_coding	3287.34	2365.29	-0.639109	4.67e-14
PTPN11	ENSG00000179295	protein tyrosine phosphatase, non-receptor type 11 [Source:HGNC Symbol;Acc:9644]	protein_coding	10222.2	6350.38	-0.638672	1.35e-17
SLC23A2	ENSG00000089057	solute carrier family 23 (ascorbic acid transporter), member 2 [Source:HGNC Symbol;Acc:10973]	protein_coding	1016.72	762.101	-0.636269	4.82e-09
PHEX	ENSG00000102174	phosphate regulating endopeptidase homolog, X-linked [Source:HGNC Symbol;Acc:8918]	protein_coding	155.569	107.24	-0.636026	5.72e-05
ATAD5	ENSG00000176208	ATPase family, AAA domain containing 5 [Source:HGNC Symbol;Acc:25752]	protein_coding	279.213	198.399	-0.635942	5.39e-07
C9orf116	ENSG00000160345	chromosome 9 open reading frame 116 [Source:HGNC Symbol;Acc:28435]	protein_coding	230.482	174.457	-0.63577	0.00541455
INPP5E	ENSG00000148384	inositol polyphosphate-5-phosphatase, 72 kDa [Source:HGNC Symbol;Acc:21474]	protein_coding	187.18	140.059	-0.635458	1.27e-05
THOC7	ENSG00000163634	THO complex 7 homolog (Drosophila) [Source:HGNC Symbol;Acc:29874]	protein_coding	2742.07	1807.83	-0.634885	1.04e-13
AGFG2	ENSG00000106351	ArfGAP with FG repeats 2 [Source:HGNC Symbol;Acc:5177]	protein_coding	731.539	537.938	-0.633988	7.71e-10
PTEN	ENSG00000171862	phosphatase and tensin homolog [Source:HGNC Symbol;Acc:9588]	protein_coding	10685.7	7135.88	-0.633852	2.01e-17
RAB36	ENSG00000100228	RAB36, member RAS oncogene family [Source:HGNC Symbol;Acc:9775]	protein_coding	316.091	228.803	-0.633705	0.00328635
TGFBR3	ENSG00000069702	transforming growth factor, beta receptor III [Source:HGNC Symbol;Acc:11774]	protein_coding	256.523	174.447	-0.633592	9.5e-08
KLHL21	ENSG00000162413	kelch-like family member 21 [Source:HGNC Symbol;Acc:29041]	protein_coding	2875.76	1794.93	-0.633052	1.08e-10
CORO1C	ENSG00000110880	coronin, actin binding protein, 1C [Source:HGNC Symbol;Acc:2254]	protein_coding	25346.8	18766.1	-0.631445	6.54e-17
CNNM1	ENSG00000119946	cyclin M1 [Source:HGNC Symbol;Acc:102]	protein_coding	339.398	250.186	-0.630531	2.19e-07
TP73	ENSG00000078900	tumor protein p73 [Source:HGNC Symbol;Acc:12003]	protein_coding	115.683	83.9416	-0.629849	0.0004363
IRX3	ENSG00000177508	iroquois homeobox 3 [Source:HGNC Symbol;Acc:14360]	protein_coding	172.039	128.067	-0.629534	0.0227763
ARID5A	ENSG00000196843	AT rich interactive domain 5A (MRF1-like) [Source:HGNC Symbol;Acc:17361]	protein_coding	334.485	244.768	-0.628589	9.43e-06
CDKN2AIPNL	ENSG00000237190	CDKN2A interacting protein N-terminal like [Source:HGNC Symbol;Acc:30545]	protein_coding	993.818	668.914	-0.627771	5.61e-08
CDC6	ENSG00000094804	cell division cycle 6 [Source:HGNC Symbol;Acc:1744]	protein_coding	7266.41	5250.83	-0.627156	1.75e-10
PPARGC1A	ENSG00000109819	peroxisome proliferator-activated receptor gamma, coactivator 1 alpha [Source:HGNC Symbol;Acc:9237]	protein_coding	4863.77	3340.55	-0.626004	2.65e-08
BTBD3	ENSG00000132640	BTB (POZ) domain containing 3 [Source:HGNC Symbol;Acc:15854]	protein_coding	1368.34	984.819	-0.625521	2.23e-08
SIVA1	ENSG00000184990	SIVA1, apoptosis-inducing factor [Source:HGNC Symbol;Acc:17712]	protein_coding	2038.81	1498.38	-0.624721	0.000270386
HIST1H2BM	ENSG00000196374	histone cluster 1, H2bm [Source:HGNC Symbol;Acc:4750]	protein_coding	265.909	194.304	-0.624653	0.00036915
PIK3AP1	ENSG00000155629	phosphoinositide-3-kinase adaptor protein 1 [Source:HGNC Symbol;Acc:30034]	protein_coding	4655.71	3468.4	-0.624127	5.5e-17
CRY1	ENSG00000008405	cryptochrome 1 (photolyase-like) [Source:HGNC Symbol;Acc:2384]	protein_coding	3722.52	2709.51	-0.623891	8.9e-14
ATG2B	ENSG00000066739	autophagy related 2B [Source:HGNC Symbol;Acc:20187]	protein_coding	4466.96	2894.94	-0.622893	8.53e-10
TNFRSF11A	ENSG00000141655	tumor necrosis factor receptor superfamily, member 11a, NFKB activator [Source:HGNC Symbol;Acc:11908]	protein_coding	281.103	208.839	-0.619934	2.13e-06
AMDHD2	ENSG00000162066	amidohydrolase domain containing 2 [Source:HGNC Symbol;Acc:24262]	protein_coding	2408.28	1647.91	-0.619862	1.51e-05
STARD5	ENSG00000172345	StAR-related lipid transfer (START) domain containing 5 [Source:HGNC Symbol;Acc:18065]	protein_coding	95.4754	70.6422	-0.618775	0.043794
ZNF141	ENSG00000131127	zinc finger protein 141 [Source:HGNC Symbol;Acc:12926]	protein_coding	830.83	592.779	-0.617931	5.2e-08
CDC45	ENSG00000093009	cell division cycle 45 [Source:HGNC Symbol;Acc:1739]	protein_coding	1799.79	1256.56	-0.614904	1.96e-07
GRHPR	ENSG00000137106	glyoxylate reductase/hydroxypyruvate reductase [Source:HGNC Symbol;Acc:4570]	protein_coding	4489.62	3345.33	-0.614825	3.65e-11
HIST1H4B	ENSG00000124529	histone cluster 1, H4b [Source:HGNC Symbol;Acc:4789]	protein_coding	1244.96	911.424	-0.61419	3.14e-06
ATP6V0E2	ENSG00000171130	ATPase, H+ transporting V0 subunit e2 [Source:HGNC Symbol;Acc:21723]	protein_coding	2319.35	1702.91	-0.61361	2.47e-10
E2F8	ENSG00000129173	E2F transcription factor 8 [Source:HGNC Symbol;Acc:24727]	protein_coding	384.389	277.818	-0.612893	5.97e-05
GCNT4	ENSG00000176928	glucosaminyl (N-acetyl) transferase 4, core 2 [Source:HGNC Symbol;Acc:17973]	protein_coding	42.8611	29.9733	-0.612633	0.00686547
REST	ENSG00000084093	RE1-silencing transcription factor [Source:HGNC Symbol;Acc:9966]	protein_coding	6158.45	3931.07	-0.610081	1.65e-11
PHLDA1	ENSG00000139289	pleckstrin homology-like domain, family A, member 1 [Source:HGNC Symbol;Acc:8933]	protein_coding	1204.38	858.673	-0.609228	1.5e-12
DLX2	ENSG00000115844	distal-less homeobox 2 [Source:HGNC Symbol;Acc:2915]	protein_coding	58.6574	43.4526	-0.609221	0.045458
THUMPD3	ENSG00000134077	THUMP domain containing 3 [Source:HGNC Symbol;Acc:24493]	protein_coding	2975.72	2051.88	-0.609163	1.44e-12
HIST1H4A	ENSG00000196176	histone cluster 1, H4a [Source:HGNC Symbol;Acc:4781]	protein_coding	1100.18	615.978	-0.608619	1.1e-06
PLK4	ENSG00000142731	polo-like kinase 4 [Source:HGNC Symbol;Acc:11397]	protein_coding	2419.49	1741.18	-0.608356	4.96e-06
TANGO2	ENSG00000183597	transport and golgi organization 2 homolog (Drosophila) [Source:HGNC Symbol;Acc:25439]	protein_coding	1626.8	1201.17	-0.607803	9.54e-09
AURKB	ENSG00000178999	aurora kinase B [Source:HGNC Symbol;Acc:11390]	protein_coding	4289	3182.79	-0.607798	1.57e-07
HNRNPF	ENSG00000169813	heterogeneous nuclear ribonucleoprotein F [Source:HGNC Symbol;Acc:5039]	protein_coding	7667.54	5015.68	-0.606451	7.34e-16
MAP2K6	ENSG00000108984	mitogen-activated protein kinase kinase 6 [Source:HGNC Symbol;Acc:6846]	protein_coding	111.088	82.499	-0.605485	0.0329258
AP3M2	ENSG00000070718	adaptor-related protein complex 3, mu 2 subunit [Source:HGNC Symbol;Acc:570]	protein_coding	845.67	652.046	-0.604092	3.21e-05
HIST1H2BL	ENSG00000185130	histone cluster 1, H2bl [Source:HGNC Symbol;Acc:4748]	protein_coding	1417.05	1073.03	-0.603672	0.00029933
CTSF	ENSG00000174080	cathepsin F [Source:HGNC Symbol;Acc:2531]	protein_coding	2584.86	2014.74	-0.603298	4.12e-05
ASTE1	ENSG00000034533	asteroid homolog 1 (Drosophila) [Source:HGNC Symbol;Acc:25021]	protein_coding	529.767	395.471	-0.603199	0.000133383
ARL6IP6	ENSG00000177917	ADP-ribosylation-like factor 6 interacting protein 6 [Source:HGNC Symbol;Acc:24048]	protein_coding	916.679	672.622	-0.603174	1.04e-06
HIST1H2BE	ENSG00000197697	histone cluster 1, H2be [Source:HGNC Symbol;Acc:4753]	protein_coding	641.152	282.089	-0.602994	0.000330892
DDHD1	ENSG00000100523	DDHD domain containing 1 [Source:HGNC Symbol;Acc:19714]	protein_coding	367.776	268.161	-0.601071	3.93e-09
ZNF280B	ENSG00000198477	zinc finger protein 280B [Source:HGNC Symbol;Acc:23022]	protein_coding	84.1408	60.5506	-0.600389	0.0010162
RGS22	ENSG00000132554	regulator of G-protein signaling 22 [Source:HGNC Symbol;Acc:24499]	protein_coding	141.118	109.794	-0.600315	0.0442849
CIPC	ENSG00000198894	CLOCK-interacting pacemaker [Source:HGNC Symbol;Acc:20365]	protein_coding	1529.81	1090.88	-0.598902	8.47e-08
PFKFB3	ENSG00000170525	6-phosphofructo-2-kinase/fructose-2,6-biphosphatase 3 [Source:HGNC Symbol;Acc:8874]	protein_coding	4493.9	3153.86	-0.598564	4.31e-14
SH3PXD2B	ENSG00000174705	SH3 and PX domains 2B [Source:HGNC Symbol;Acc:29242]	protein_coding	8586.3	6386.38	-0.598501	3.49e-13
ZNF367	ENSG00000165244	zinc finger protein 367 [Source:HGNC Symbol;Acc:18320]	protein_coding	844.068	633.552	-0.597769	3.31e-06
LRRC8C	ENSG00000171488	leucine rich repeat containing 8 family, member C [Source:HGNC Symbol;Acc:25075]	protein_coding	178.927	115.628	-0.595394	1.04e-06
FAM122A	ENSG00000187866	family with sequence similarity 122A [Source:HGNC Symbol;Acc:23490]	protein_coding	132.03	94.3829	-0.594398	1.97e-05
ICOSLG	ENSG00000160223	inducible T-cell co-stimulator ligand [Source:HGNC Symbol;Acc:17087]	protein_coding	299.333	224.914	-0.594271	2.82e-06
CHAC2	ENSG00000143942	ChaC, cation transport regulator homolog 2 (E. coli) [Source:HGNC Symbol;Acc:32363]	protein_coding	330.801	240.899	-0.593864	2.82e-05
ARL6	ENSG00000113966	ADP-ribosylation factor-like 6 [Source:HGNC Symbol;Acc:13210]	protein_coding	200.752	140.467	-0.592029	0.00752894
TENC1	ENSG00000111077	tensin like C1 domain containing phosphatase (tensin 2) [Source:HGNC Symbol;Acc:19737]	protein_coding	415.209	317.138	-0.59151	0.00231872
RAD51AP1	ENSG00000111247	RAD51 associated protein 1 [Source:HGNC Symbol;Acc:16956]	protein_coding	930.578	695.493	-0.59077	1.27e-05
SEPHS2	ENSG00000179918	selenophosphate synthetase 2 [Source:HGNC Symbol;Acc:19686]	protein_coding	3322.26	2275.68	-0.590681	5.45e-12
YAP1	ENSG00000137693	Yes-associated protein 1 [Source:HGNC Symbol;Acc:16262]	protein_coding	2363	1727.79	-0.590255	9.36e-11
MID2	ENSG00000080561	midline 2 [Source:HGNC Symbol;Acc:7096]	protein_coding	732.453	544.871	-0.590135	1.75e-08
C5orf22	ENSG00000082213	chromosome 5 open reading frame 22 [Source:HGNC Symbol;Acc:25639]	protein_coding	1808.1	1244.35	-0.590087	2.14e-07
BAZ1B	ENSG00000009954	bromodomain adjacent to zinc finger domain, 1B [Source:HGNC Symbol;Acc:961]	protein_coding	1877.35	1195.22	-0.589968	8.21e-15
ASAH1	ENSG00000104763	N-acylsphingosine amidohydrolase (acid ceramidase) 1 [Source:HGNC Symbol;Acc:735]	protein_coding	20298	13062.9	-0.588898	8.57e-13
FAM161A	ENSG00000170264	family with sequence similarity 161, member A [Source:HGNC Symbol;Acc:25808]	protein_coding	95.1293	70.0434	-0.588021	0.000197054
BCCIP	ENSG00000107949	BRCA2 and CDKN1A interacting protein [Source:HGNC Symbol;Acc:978]	protein_coding	1752.53	1269.35	-0.58748	7.65e-12
CTD-2228K2.5	ENSG00000188242	Uncharacterized protein [Source:UniProtKB/TrEMBL;Acc:D6RHG8]	protein_coding	1053.88	767.422	-0.586697	4.39e-05
WDSUB1	ENSG00000196151	WD repeat, sterile alpha motif and U-box domain containing 1 [Source:HGNC Symbol;Acc:26697]	protein_coding	442.236	313.725	-0.586192	1.17e-05
CHORDC1	ENSG00000110172	cysteine and histidine-rich domain (CHORD) containing 1 [Source:HGNC Symbol;Acc:14525]	protein_coding	2313.68	1716.47	-0.586067	1.23e-09
ZNF681	ENSG00000196172	zinc finger protein 681 [Source:HGNC Symbol;Acc:26457]	protein_coding	330.356	252.549	-0.585897	1.49e-05
ZNF714	ENSG00000160352	zinc finger protein 714 [Source:HGNC Symbol;Acc:27124]	protein_coding	1045.23	783.706	-0.585245	3.42e-08
TMED7	ENSG00000134970	transmembrane emp24 protein transport domain containing 7 [Source:HGNC Symbol;Acc:24253]	protein_coding	5922.16	4087.4	-0.58506	7.83e-08
PIGA	ENSG00000165195	phosphatidylinositol glycan anchor biosynthesis, class A [Source:HGNC Symbol;Acc:8957]	protein_coding	794.831	465.199	-0.584988	2.63e-06
MOB1A	ENSG00000114978	MOB kinase activator 1A [Source:HGNC Symbol;Acc:16015]	protein_coding	13675	9305.12	-0.584934	6.66e-13
MZT1	ENSG00000204899	mitotic spindle organizing protein 1 [Source:HGNC Symbol;Acc:33830]	protein_coding	472.288	351.36	-0.584887	4.73e-07
EPHA5	ENSG00000145242	EPH receptor A5 [Source:HGNC Symbol;Acc:3389]	protein_coding	152.375	115.171	-0.583601	2.1e-08
HSPA14	ENSG00000187522	heat shock 70kDa protein 14 [Source:HGNC Symbol;Acc:29526]	protein_coding	2327.33	1735.73	-0.582693	4.74e-11
LCORL	ENSG00000178177	ligand dependent nuclear receptor corepressor-like [Source:HGNC Symbol;Acc:30776]	protein_coding	927.949	645.876	-0.582676	2.98e-06
CASC10	ENSG00000204682	cancer susceptibility candidate 10 [Source:HGNC Symbol;Acc:31448]	protein_coding	483.281	362.355	-0.582591	2.13e-10
PHC3	ENSG00000173889	polyhomeotic homolog 3 (Drosophila) [Source:HGNC Symbol;Acc:15682]	protein_coding	4585.33	3264.17	-0.581921	2.6e-07
C18orf54	ENSG00000166845	chromosome 18 open reading frame 54 [Source:HGNC Symbol;Acc:13796]	protein_coding	1315.09	989.375	-0.581795	7.24e-05
C10orf35	ENSG00000171224	chromosome 10 open reading frame 35 [Source:HGNC Symbol;Acc:23519]	protein_coding	321.983	241.332	-0.581559	0.00821284
SERAC1	ENSG00000122335	serine active site containing 1 [Source:HGNC Symbol;Acc:21061]	protein_coding	291.699	215.964	-0.580855	2.1e-08
TM4SF18	ENSG00000163762	transmembrane 4 L six family member 18 [Source:HGNC Symbol;Acc:25181]	protein_coding	14249.1	10422.8	-0.58048	1.42e-10
GJA3	ENSG00000121743	gap junction protein, alpha 3, 46kDa [Source:HGNC Symbol;Acc:4277]	protein_coding	21.8392	15.5548	-0.580443	0.000289127
EIF4E3	ENSG00000163412	eukaryotic translation initiation factor 4E family member 3 [Source:HGNC Symbol;Acc:31837]	protein_coding	835.341	553.07	-0.580185	7.19e-06
GDA	ENSG00000119125	guanine deaminase [Source:HGNC Symbol;Acc:4212]	protein_coding	350.329	276.692	-0.580068	0.000895931
ANO5	ENSG00000171714	anoctamin 5 [Source:HGNC Symbol;Acc:27337]	protein_coding	185.443	122.943	-0.580064	1.5e-06
GNG2	ENSG00000186469	guanine nucleotide binding protein (G protein), gamma 2 [Source:HGNC Symbol;Acc:4404]	protein_coding	300.183	238.666	-0.580004	0.0205659
CENPI	ENSG00000102384	centromere protein I [Source:HGNC Symbol;Acc:3968]	protein_coding	439.028	334.087	-0.57918	2.92e-05
TCN2	ENSG00000185339	transcobalamin II [Source:HGNC Symbol;Acc:11653]	protein_coding	1149.45	867.105	-0.578851	1.14e-06
MMD	ENSG00000108960	monocyte to macrophage differentiation-associated [Source:HGNC Symbol;Acc:7153]	protein_coding	3450.14	2492.12	-0.578597	2.05e-10
FBXO27	ENSG00000161243	F-box protein 27 [Source:HGNC Symbol;Acc:18753]	protein_coding	598.297	450.09	-0.578434	5.96e-06
PDE7A	ENSG00000205268	phosphodiesterase 7A [Source:HGNC Symbol;Acc:8791]	protein_coding	3536.48	2690.24	-0.576487	5.71e-11
CAPN2	ENSG00000162909	calpain 2, (m/II) large subunit [Source:HGNC Symbol;Acc:1479]	protein_coding	25165.2	18987.2	-0.576399	5.95e-12
SLCO5A1	ENSG00000137571	solute carrier organic anion transporter family, member 5A1 [Source:HGNC Symbol;Acc:19046]	protein_coding	38.7649	30.0986	-0.576277	0.0378584
ITPKB	ENSG00000143772	inositol-trisphosphate 3-kinase B [Source:HGNC Symbol;Acc:6179]	protein_coding	168.821	129.116	-0.576207	1.27e-05
SBF1	ENSG00000100241	SET binding factor 1 [Source:HGNC Symbol;Acc:10542]	protein_coding	8863.44	6529	-0.576022	1.13e-05
STOM	ENSG00000148175	stomatin [Source:HGNC Symbol;Acc:3383]	protein_coding	5171.06	4001.95	-0.574735	4.14e-07
CCND1	ENSG00000110092	cyclin D1 [Source:HGNC Symbol;Acc:1582]	protein_coding	39793.9	29662.7	-0.573167	1.15e-11
SPG21	ENSG00000090487	spastic paraplegia 21 (autosomal recessive, Mast syndrome) [Source:HGNC Symbol;Acc:20373]	protein_coding	4985.5	3437.08	-0.572674	1.22e-11
BACE1	ENSG00000186318	beta-site APP-cleaving enzyme 1 [Source:HGNC Symbol;Acc:933]	protein_coding	258.111	198.255	-0.572165	0.00277407
ENPP4	ENSG00000001561	ectonucleotide pyrophosphatase/phosphodiesterase 4 (putative) [Source:HGNC Symbol;Acc:3359]	protein_coding	227.088	169.624	-0.571921	1.06e-06
FSTL3	ENSG00000070404	follistatin-like 3 (secreted glycoprotein) [Source:HGNC Symbol;Acc:3973]	protein_coding	10576.1	7917.63	-0.5712	9.72e-06
CBFB	ENSG00000067955	core-binding factor, beta subunit [Source:HGNC Symbol;Acc:1539]	protein_coding	8086.38	5781.46	-0.571126	1.47e-10
HAUS3	ENSG00000214367	HAUS augmin-like complex, subunit 3 [Source:HGNC Symbol;Acc:28719]	protein_coding	283.743	207.792	-0.570073	4.41e-06
GINS4	ENSG00000147536	GINS complex subunit 4 (Sld5 homolog) [Source:HGNC Symbol;Acc:28226]	protein_coding	1245.09	908.945	-0.569739	5.98e-06
KHK	ENSG00000138030	ketohexokinase (fructokinase) [Source:HGNC Symbol;Acc:6315]	protein_coding	124.307	94.548	-0.56913	0.00500029
ANKRD6	ENSG00000135299	ankyrin repeat domain 6 [Source:HGNC Symbol;Acc:17280]	protein_coding	3358.32	2526.54	-0.567415	5.73e-10
PRKAG2	ENSG00000106617	protein kinase, AMP-activated, gamma 2 non-catalytic subunit [Source:HGNC Symbol;Acc:9386]	protein_coding	8757.02	6685.41	-0.566217	9.16e-10
TMEM194A	ENSG00000166881	transmembrane protein 194A [Source:HGNC Symbol;Acc:29001]	protein_coding	605.692	463.4	-0.564684	4.82e-07
VPS18	ENSG00000104142	vacuolar protein sorting 18 homolog (S. cerevisiae) [Source:HGNC Symbol;Acc:15972]	protein_coding	4575.86	3183.49	-0.564549	5.32e-09
WDTC1	ENSG00000142784	WD and tetratricopeptide repeats 1 [Source:HGNC Symbol;Acc:29175]	protein_coding	163.867	122.231	-0.564069	6.2e-06
LPPR5	ENSG00000117598	Lipid phosphate phosphatase-related protein type 5 [Source:UniProtKB/Swiss-Prot;Acc:Q32ZL2]	protein_coding	35.1552	23.026	-0.564028	0.0498134
RBBP4	ENSG00000162521	retinoblastoma binding protein 4 [Source:HGNC Symbol;Acc:9887]	protein_coding	8589.22	5926.51	-0.563737	9.54e-09
LAMA1	ENSG00000101680	laminin, alpha 1 [Source:HGNC Symbol;Acc:6481]	protein_coding	1495.27	1117.06	-0.56287	1.28e-10
TUBB2A	ENSG00000137267	tubulin, beta 2A class IIa [Source:HGNC Symbol;Acc:12412]	protein_coding	2588.31	1963.62	-0.562829	5.14e-08
GRB14	ENSG00000115290	growth factor receptor-bound protein 14 [Source:HGNC Symbol;Acc:4565]	protein_coding	430.659	317.312	-0.562696	0.000171677
MCM10	ENSG00000065328	minichromosome maintenance complex component 10 [Source:HGNC Symbol;Acc:18043]	protein_coding	2083.16	1546.22	-0.56211	1.53e-05
EMP2	ENSG00000213853	epithelial membrane protein 2 [Source:HGNC Symbol;Acc:3334]	protein_coding	361.219	269.792	-0.561952	0.000414408
DLGAP1	ENSG00000170579	discs, large (Drosophila) homolog-associated protein 1 [Source:HGNC Symbol;Acc:2905]	protein_coding	188.105	146.133	-0.560233	0.000660686
OLFML2A	ENSG00000185585	olfactomedin-like 2A [Source:HGNC Symbol;Acc:27270]	protein_coding	38.3214	31.3348	-0.560161	0.0234127
STK39	ENSG00000198648	serine threonine kinase 39 [Source:HGNC Symbol;Acc:17717]	protein_coding	2476.05	1865.08	-0.559744	1.28e-10
SLC38A6	ENSG00000139974	solute carrier family 38, member 6 [Source:HGNC Symbol;Acc:19863]	protein_coding	1717.35	1204.18	-0.55945	6.42e-08
AHNAK2	ENSG00000185567	AHNAK nucleoprotein 2 [Source:HGNC Symbol;Acc:20125]	protein_coding	2305.7	1740.78	-0.559245	1.44e-08
CXADR	ENSG00000154639	coxsackie virus and adenovirus receptor [Source:HGNC Symbol;Acc:2559]	protein_coding	666.155	514.795	-0.559228	0.000196016
HS2ST1	ENSG00000153936	heparan sulfate 2-O-sulfotransferase 1 [Source:HGNC Symbol;Acc:5193]	protein_coding	538.655	405.336	-0.558947	2.5e-05
ATP6V1C1	ENSG00000155097	ATPase, H+ transporting, lysosomal 42kDa, V1 subunit C1 [Source:HGNC Symbol;Acc:856]	protein_coding	11776.4	8308.2	-0.558944	3.62e-11
ITGBL1	ENSG00000198542	integrin, beta-like 1 (with EGF-like repeat domains) [Source:HGNC Symbol;Acc:6164]	protein_coding	460.366	336.424	-0.557746	5.79e-07
LSM5	ENSG00000106355	LSM5 homolog, U6 small nuclear RNA associated (S. cerevisiae) [Source:HGNC Symbol;Acc:17162]	protein_coding	3201	2320.86	-0.557276	3.77e-08
REPS1	ENSG00000135597	RALBP1 associated Eps domain containing 1 [Source:HGNC Symbol;Acc:15578]	protein_coding	2455.86	1668.75	-0.556537	9.9e-10
SLC25A30	ENSG00000174032	solute carrier family 25, member 30 [Source:HGNC Symbol;Acc:27371]	protein_coding	2781.89	2071.19	-0.556391	1.69e-09
EVI5	ENSG00000067208	ecotropic viral integration site 5 [Source:HGNC Symbol;Acc:3501]	protein_coding	4699.12	3615.3	-0.556241	2.57e-11
CCT2	ENSG00000166226	chaperonin containing TCP1, subunit 2 (beta) [Source:HGNC Symbol;Acc:1615]	protein_coding	26002	19258.5	-0.555039	4.11e-13
TMEM194B	ENSG00000189362	transmembrane protein 194B [Source:HGNC Symbol;Acc:33700]	protein_coding	1659.59	1228.74	-0.554522	9.1e-07
APC	ENSG00000134982	adenomatous polyposis coli [Source:HGNC Symbol;Acc:583]	protein_coding	1727.28	1266.16	-0.554097	1.08e-09
CDON	ENSG00000064309	cell adhesion associated, oncogene regulated [Source:HGNC Symbol;Acc:17104]	protein_coding	226.06	173.918	-0.553916	7.74e-05
SYNM	ENSG00000182253	synemin, intermediate filament protein [Source:HGNC Symbol;Acc:24466]	protein_coding	283.475	198.169	-0.553699	6.03e-07
MCM6	ENSG00000076003	minichromosome maintenance complex component 6 [Source:HGNC Symbol;Acc:6949]	protein_coding	7822.15	5717.18	-0.553319	6.13e-09
FANCB	ENSG00000181544	Fanconi anemia, complementation group B [Source:HGNC Symbol;Acc:3583]	protein_coding	140.799	108.327	-0.552925	0.00113833
GUCY1A3	ENSG00000164116	guanylate cyclase 1, soluble, alpha 3 [Source:HGNC Symbol;Acc:4685]	protein_coding	1265.86	966.859	-0.551875	7.79e-10
ACBD5	ENSG00000107897	acyl-CoA binding domain containing 5 [Source:HGNC Symbol;Acc:23338]	protein_coding	2830.33	2078.56	-0.551735	3.93e-09
BDH1	ENSG00000161267	3-hydroxybutyrate dehydrogenase, type 1 [Source:HGNC Symbol;Acc:1027]	protein_coding	499.541	386.236	-0.551633	0.00898368
CHAF1A	ENSG00000167670	chromatin assembly factor 1, subunit A (p150) [Source:HGNC Symbol;Acc:1910]	protein_coding	3050.65	2355.8	-0.550343	1.93e-05
HIST2H2AB	ENSG00000184270	histone cluster 2, H2ab [Source:HGNC Symbol;Acc:20508]	protein_coding	2608.95	1795.62	-0.549627	0.00178833
UBE2S	ENSG00000108106	ubiquitin-conjugating enzyme E2S [Source:HGNC Symbol;Acc:17895]	protein_coding	7496.43	5730.02	-0.548919	1.54e-05
CISD2	ENSG00000145354	CDGSH iron sulfur domain 2 [Source:HGNC Symbol;Acc:24212]	protein_coding	3002.37	2179.63	-0.54825	1.78e-07
TEX2	ENSG00000136478	testis expressed 2 [Source:HGNC Symbol;Acc:30884]	protein_coding	981.983	753.094	-0.548156	2.13e-08
KPNA3	ENSG00000102753	karyopherin alpha 3 (importin alpha 4) [Source:HGNC Symbol;Acc:6396]	protein_coding	1251.04	901.515	-0.547752	4.35e-08
ITGAX	ENSG00000140678	integrin, alpha X (complement component 3 receptor 4 subunit) [Source:HGNC Symbol;Acc:6152]	protein_coding	108.936	84.5319	-0.546818	0.0329775
CPA6	ENSG00000165078	carboxypeptidase A6 [Source:HGNC Symbol;Acc:17245]	protein_coding	143.521	109.921	-0.546648	1.97e-08
SV2B	ENSG00000185518	synaptic vesicle glycoprotein 2B [Source:HGNC Symbol;Acc:16874]	protein_coding	87.8136	64.1075	-0.54593	0.000149296
CNNM2	ENSG00000148842	cyclin M2 [Source:HGNC Symbol;Acc:103]	protein_coding	154.632	110.939	-0.54583	0.000160729
GSR	ENSG00000104687	glutathione reductase [Source:HGNC Symbol;Acc:4623]	protein_coding	7060.33	5200.85	-0.545368	1.73e-10
PTPRJ	ENSG00000149177	protein tyrosine phosphatase, receptor type, J [Source:HGNC Symbol;Acc:9673]	protein_coding	19132.4	12510.6	-0.54489	4.89e-09
IRF2BPL	ENSG00000119669	interferon regulatory factor 2 binding protein-like [Source:HGNC Symbol;Acc:14282]	protein_coding	225.414	173.252	-0.544741	0.000778694
ITPR1	ENSG00000150995	inositol 1,4,5-trisphosphate receptor, type 1 [Source:HGNC Symbol;Acc:6180]	protein_coding	169.66	135.246	-0.543294	0.00116453
DPY19L2	ENSG00000177990	dpy-19-like 2 (C. elegans) [Source:HGNC Symbol;Acc:19414]	protein_coding	506.731	387.442	-0.543164	0.000302213
ZNF775	ENSG00000196456	zinc finger protein 775 [Source:HGNC Symbol;Acc:28501]	protein_coding	908.138	689.329	-0.542796	0.000248957
ACTR5	ENSG00000101442	ARP5 actin-related protein 5 homolog (yeast) [Source:HGNC Symbol;Acc:14671]	protein_coding	220.078	167.189	-0.542694	0.00159092
SLC30A4	ENSG00000104154	solute carrier family 30 (zinc transporter), member 4 [Source:HGNC Symbol;Acc:11015]	protein_coding	87.2629	67.933	-0.542378	0.00117582
PLD6	ENSG00000179598	phospholipase D family, member 6 [Source:HGNC Symbol;Acc:30447]	protein_coding	111.134	85.9325	-0.541584	0.00288166
GPR161	ENSG00000143147	G protein-coupled receptor 161 [Source:HGNC Symbol;Acc:23694]	protein_coding	166.218	131.023	-0.541287	0.0037367
BRI3	ENSG00000164713	brain protein I3 [Source:HGNC Symbol;Acc:1109]	protein_coding	7425.85	5339.54	-0.539477	3.39e-11
SNAPIN	ENSG00000143553	SNAP-associated protein [Source:HGNC Symbol;Acc:17145]	protein_coding	1178.22	857.393	-0.539355	1.16e-06
RAB38	ENSG00000123892	RAB38, member RAS oncogene family [Source:HGNC Symbol;Acc:9776]	protein_coding	1146.26	881.309	-0.539355	7.67e-08
MFSD5	ENSG00000182544	major facilitator superfamily domain containing 5 [Source:HGNC Symbol;Acc:28156]	protein_coding	1353.97	984.083	-0.538953	4.66e-07
ZNF57	ENSG00000171970	zinc finger protein 57 [Source:HGNC Symbol;Acc:13125]	protein_coding	306.355	229.608	-0.537564	8.3e-05
FAXC	ENSG00000146267	failed axon connections homolog (Drosophila) [Source:HGNC Symbol;Acc:20742]	protein_coding	1158.71	890.439	-0.536967	4.76e-07
GM2A	ENSG00000196743	GM2 ganglioside activator [Source:HGNC Symbol;Acc:4367]	protein_coding	5249.56	3779.61	-0.536905	1.42e-06
ATAD2	ENSG00000156802	ATPase family, AAA domain containing 2 [Source:HGNC Symbol;Acc:30123]	protein_coding	2350.87	1770.83	-0.536631	6.81e-07
FRY	ENSG00000073910	furry homolog (Drosophila) [Source:HGNC Symbol;Acc:20367]	protein_coding	312.52	242.031	-0.536536	0.000383796
SLC12A9	ENSG00000146828	solute carrier family 12, member 9 [Source:HGNC Symbol;Acc:17435]	protein_coding	1296.68	1006.85	-0.53639	0.000121156
SLC25A51	ENSG00000122696	solute carrier family 25, member 51 [Source:HGNC Symbol;Acc:23323]	protein_coding	535.692	406.438	-0.536384	1.52e-07
SLC17A3	ENSG00000124564	solute carrier family 17 (organic anion transporter), member 3 [Source:HGNC Symbol;Acc:10931]	protein_coding	649.968	514.327	-0.536317	4.48e-07
PEPD	ENSG00000124299	peptidase D [Source:HGNC Symbol;Acc:8840]	protein_coding	5283.96	3974.72	-0.534843	7.11e-07
CENPA	ENSG00000115163	centromere protein A [Source:HGNC Symbol;Acc:1851]	protein_coding	1216.98	859.443	-0.532823	0.000419127
XRCC2	ENSG00000196584	X-ray repair complementing defective repair in Chinese hamster cells 2 [Source:HGNC Symbol;Acc:12829]	protein_coding	432.313	318.426	-0.53238	0.000116597
PLEKHA6	ENSG00000143850	pleckstrin homology domain containing, family A member 6 [Source:HGNC Symbol;Acc:17053]	protein_coding	1873.69	1447.21	-0.531943	2.72e-09
TM4SF19	ENSG00000145107	transmembrane 4 L six family member 19 [Source:HGNC Symbol;Acc:25167]	protein_coding	1037.92	680.18	-0.531753	4.36e-05
SLC6A6	ENSG00000131389	solute carrier family 6 (neurotransmitter transporter), member 6 [Source:HGNC Symbol;Acc:11052]	protein_coding	5797.65	4508.06	-0.529932	2.5e-08
MCM5	ENSG00000100297	minichromosome maintenance complex component 5 [Source:HGNC Symbol;Acc:6948]	protein_coding	12063	9100.17	-0.52805	2.58e-06
ASB9	ENSG00000102048	ankyrin repeat and SOCS box containing 9 [Source:HGNC Symbol;Acc:17184]	protein_coding	739.235	578.066	-0.527758	6.67e-07
TSEN2	ENSG00000154743	TSEN2 tRNA splicing endonuclease subunit [Source:HGNC Symbol;Acc:28422]	protein_coding	415.341	274.439	-0.526581	7.37e-07
MCM7	ENSG00000166508	minichromosome maintenance complex component 7 [Source:HGNC Symbol;Acc:6950]	protein_coding	13775.7	10658.9	-0.526461	3.49e-08
ZNF90	ENSG00000213988	zinc finger protein 90 [Source:HGNC Symbol;Acc:13165]	protein_coding	171.781	132.728	-0.52627	0.0037367
GOPC	ENSG00000047932	golgi-associated PDZ and coiled-coil motif containing [Source:HGNC Symbol;Acc:17643]	protein_coding	551.599	420.209	-0.525742	5.47e-08
CENPM	ENSG00000100162	centromere protein M [Source:HGNC Symbol;Acc:18352]	protein_coding	1263.89	938.638	-0.525215	0.000953627
RBL1	ENSG00000080839	retinoblastoma-like 1 (p107) [Source:HGNC Symbol;Acc:9893]	protein_coding	833.136	655.854	-0.52518	1.22e-05
RSBN1L	ENSG00000187257	round spermatid basic protein 1-like [Source:HGNC Symbol;Acc:24765]	protein_coding	2821.86	2091.32	-0.525043	5.41e-08
PHF13	ENSG00000116273	PHD finger protein 13 [Source:HGNC Symbol;Acc:22983]	protein_coding	257.963	203.212	-0.524321	0.00134807
GYG1	ENSG00000163754	glycogenin 1 [Source:HGNC Symbol;Acc:4699]	protein_coding	4217.71	3280.91	-0.524252	2.02e-09
GLE1	ENSG00000119392	GLE1 RNA export mediator [Source:HGNC Symbol;Acc:4315]	protein_coding	1355.21	1055.11	-0.522921	2.32e-10
C21orf2	ENSG00000160226	chromosome 21 open reading frame 2 [Source:HGNC Symbol;Acc:1260]	protein_coding	157.806	121.129	-0.522865	0.0134494
ITPK1	ENSG00000100605	inositol-tetrakisphosphate 1-kinase [Source:HGNC Symbol;Acc:6177]	protein_coding	3927.7	3035.96	-0.522773	1.12e-08
KIAA1919	ENSG00000173214	KIAA1919 [Source:HGNC Symbol;Acc:21053]	protein_coding	264.714	200.603	-0.522742	3.43e-06
HNRNPA0	ENSG00000177733	heterogeneous nuclear ribonucleoprotein A0 [Source:HGNC Symbol;Acc:5030]	protein_coding	1037.45	819.709	-0.522566	2.14e-06
RFC3	ENSG00000133119	replication factor C (activator 1) 3, 38kDa [Source:HGNC Symbol;Acc:9971]	protein_coding	913.989	688.012	-0.52178	0.000150952
NPFFR2	ENSG00000056291	neuropeptide FF receptor 2 [Source:HGNC Symbol;Acc:4525]	protein_coding	60.5747	39.2584	-0.521649	0.00423895
ATF2	ENSG00000115966	activating transcription factor 2 [Source:HGNC Symbol;Acc:784]	protein_coding	2048.31	1409.66	-0.521507	5.37e-08
ORC5	ENSG00000164815	origin recognition complex, subunit 5 [Source:HGNC Symbol;Acc:8491]	protein_coding	2037.47	1576.79	-0.521485	3.06e-08
NAA50	ENSG00000121579	N(alpha)-acetyltransferase 50, NatE catalytic subunit [Source:HGNC Symbol;Acc:29533]	protein_coding	10490.8	8000.8	-0.521137	4.04e-09
RPS6KA5	ENSG00000100784	ribosomal protein S6 kinase, 90kDa, polypeptide 5 [Source:HGNC Symbol;Acc:10434]	protein_coding	356.955	272.49	-0.520229	3.16e-05
SOCS3	ENSG00000184557	suppressor of cytokine signaling 3 [Source:HGNC Symbol;Acc:19391]	protein_coding	1291.27	1012.73	-0.519686	0.000137661
TIPIN	ENSG00000075131	TIMELESS interacting protein [Source:HGNC Symbol;Acc:30750]	protein_coding	849.597	649.265	-0.519532	7.11e-06
SKIDA1	ENSG00000180592	SKI/DACH domain containing 1 [Source:HGNC Symbol;Acc:32697]	protein_coding	82.4579	63.9122	-0.519525	0.0237826
FANCE	ENSG00000112039	Fanconi anemia, complementation group E [Source:HGNC Symbol;Acc:3586]	protein_coding	103.336	80.1241	-0.51782	0.0101767
DFFA	ENSG00000160049	DNA fragmentation factor, 45kDa, alpha polypeptide [Source:HGNC Symbol;Acc:2772]	protein_coding	1982.21	1458.34	-0.517309	1.97e-09
SRC	ENSG00000197122	v-src avian sarcoma (Schmidt-Ruppin A-2) viral oncogene homolog [Source:HGNC Symbol;Acc:11283]	protein_coding	899.871	700.045	-0.516816	1.54e-07
HSBP1L1	ENSG00000226742	heat shock factor binding protein 1-like 1 [Source:HGNC Symbol;Acc:37243]	protein_coding	2043.33	1567.88	-0.516436	3.34e-07
PER1	ENSG00000179094	period circadian clock 1 [Source:HGNC Symbol;Acc:8845]	protein_coding	493.306	390.844	-0.515099	0.00473607
TOMM40	ENSG00000130204	translocase of outer mitochondrial membrane 40 homolog (yeast) [Source:HGNC Symbol;Acc:18001]	protein_coding	3158.52	2451.28	-0.513884	1.9e-08
FUT9	ENSG00000172461	fucosyltransferase 9 (alpha (1,3) fucosyltransferase) [Source:HGNC Symbol;Acc:4020]	protein_coding	41.8724	32.2884	-0.513207	0.00211292
PPME1	ENSG00000214517	protein phosphatase methylesterase 1 [Source:HGNC Symbol;Acc:30178]	protein_coding	4029.42	3144.81	-0.51277	5.72e-11
BAK1	ENSG00000030110	BCL2-antagonist/killer 1 [Source:HGNC Symbol;Acc:949]	protein_coding	784.724	580.547	-0.512748	8.58e-07
BEND3	ENSG00000178409	BEN domain containing 3 [Source:HGNC Symbol;Acc:23040]	protein_coding	110.804	82.2942	-0.512464	3.18e-05
DCLK2	ENSG00000170390	doublecortin-like kinase 2 [Source:HGNC Symbol;Acc:19002]	protein_coding	106.959	82.7527	-0.511972	0.00099145
USF2	ENSG00000105698	upstream transcription factor 2, c-fos interacting [Source:HGNC Symbol;Acc:12594]	protein_coding	3602.21	2662.21	-0.511487	2.52e-06
HIST1H4H	ENSG00000158406	histone cluster 1, H4h [Source:HGNC Symbol;Acc:4788]	protein_coding	2195.82	1699.31	-0.511077	5.08e-05
B4GALNT3	ENSG00000139044	beta-1,4-N-acetyl-galactosaminyl transferase 3 [Source:HGNC Symbol;Acc:24137]	protein_coding	103.132	81.9896	-0.511014	0.0194671
EPS15L1	ENSG00000127527	epidermal growth factor receptor pathway substrate 15-like 1 [Source:HGNC Symbol;Acc:24634]	protein_coding	1126.56	791.28	-0.510734	2.18e-08
PIM3	ENSG00000198355	pim-3 oncogene [Source:HGNC Symbol;Acc:19310]	protein_coding	981.132	757.405	-0.510552	0.00442997
TCEB1	ENSG00000154582	transcription elongation factor B (SIII), polypeptide 1 (15kDa, elongin C) [Source:HGNC Symbol;Acc:11617]	protein_coding	6321.43	4926.34	-0.508824	7.51e-10
ZNF507	ENSG00000168813	zinc finger protein 507 [Source:HGNC Symbol;Acc:23783]	protein_coding	304.724	232.011	-0.508756	1.73e-05
FRRS1	ENSG00000156869	ferric-chelate reductase 1 [Source:HGNC Symbol;Acc:27622]	protein_coding	280.851	215.48	-0.508724	0.00295946
FBXL7	ENSG00000183580	F-box and leucine-rich repeat protein 7 [Source:HGNC Symbol;Acc:13604]	protein_coding	67.8923	53.1133	-0.508155	0.0080682
HIST1H2BF	ENSG00000197846	histone cluster 1, H2bf [Source:HGNC Symbol;Acc:4752]	protein_coding	498.064	389.626	-0.508115	0.00196697
LINS	ENSG00000140471	lines homolog (Drosophila) [Source:HGNC Symbol;Acc:30922]	protein_coding	1175.14	882.293	-0.507551	2.43e-06
HIST1H3I	ENSG00000182572	histone cluster 1, H3i [Source:HGNC Symbol;Acc:4771]	protein_coding	132.554	104.415	-0.50742	0.00894326
TXN	ENSG00000136810	thioredoxin [Source:HGNC Symbol;Acc:12435]	protein_coding	12505.4	9542.17	-0.507244	2.38e-07
TBXAS1	ENSG00000059377	thromboxane A synthase 1 (platelet) [Source:HGNC Symbol;Acc:11609]	protein_coding	426.071	319.768	-0.507218	0.000434024
FOXRED2	ENSG00000100350	FAD-dependent oxidoreductase domain containing 2 [Source:HGNC Symbol;Acc:26264]	protein_coding	593.656	465.897	-0.506794	0.000404034
NAT8L	ENSG00000185818	N-acetyltransferase 8-like (GCN5-related, putative) [Source:HGNC Symbol;Acc:26742]	protein_coding	25.9379	20.5002	-0.50638	0.0439784
DYRK3	ENSG00000143479	dual-specificity tyrosine-(Y)-phosphorylation regulated kinase 3 [Source:HGNC Symbol;Acc:3094]	protein_coding	269.019	215.471	-0.505376	0.000250466
GMPR	ENSG00000137198	guanosine monophosphate reductase [Source:HGNC Symbol;Acc:4376]	protein_coding	241.695	185.82	-0.50469	0.0137613
FBXW2	ENSG00000119402	F-box and WD repeat domain containing 2 [Source:HGNC Symbol;Acc:13608]	protein_coding	2448.6	1891.41	-0.504493	2.91e-09
RIF1	ENSG00000080345	RAP1 interacting factor homolog (yeast) [Source:HGNC Symbol;Acc:23207]	protein_coding	5327.91	3974.73	-0.504449	3.38e-07
CCP110	ENSG00000103540	centriolar coiled coil protein 110kDa [Source:HGNC Symbol;Acc:24342]	protein_coding	2144.36	1653.9	-0.504293	2.2e-07
TBC1D14	ENSG00000132405	TBC1 domain family, member 14 [Source:HGNC Symbol;Acc:29246]	protein_coding	3654.92	2869.29	-0.504054	4.66e-09
EEF2K	ENSG00000103319	eukaryotic elongation factor-2 kinase [Source:HGNC Symbol;Acc:24615]	protein_coding	3641.71	2709.68	-0.504049	1.68e-09
METTL7B	ENSG00000170439	methyltransferase like 7B [Source:HGNC Symbol;Acc:28276]	protein_coding	420.751	301.281	-0.503542	0.000278246
PHF7	ENSG00000010318	PHD finger protein 7 [Source:HGNC Symbol;Acc:18458]	protein_coding	197.799	154.057	-0.503085	0.00591103
KLHL8	ENSG00000145332	kelch-like family member 8 [Source:HGNC Symbol;Acc:18644]	protein_coding	674.021	521.687	-0.502281	4.07e-08
YWHAE	ENSG00000108953	tyrosine 3-monooxygenase/tryptophan 5-monooxygenase activation protein, epsilon [Source:HGNC Symbol;Acc:12851]	protein_coding	28704	21491.3	-0.501827	3.29e-11
C2CD3	ENSG00000168014	C2 calcium-dependent domain containing 3 [Source:HGNC Symbol;Acc:24564]	protein_coding	3071.12	2422.41	-0.501662	2.13e-05
DOK7	ENSG00000175920	docking protein 7 [Source:HGNC Symbol;Acc:26594]	protein_coding	138.574	108.348	-0.500854	0.00732581
GLS	ENSG00000115419	glutaminase [Source:HGNC Symbol;Acc:4331]	protein_coding	61067.4	47441.4	-0.500633	1.05e-10
NCS1	ENSG00000107130	neuronal calcium sensor 1 [Source:HGNC Symbol;Acc:3953]	protein_coding	1924.32	1525.61	-0.500303	1.51e-08

## Sheet: Up UOK109
Gene.name	Ensembl.Gene.ID	Description	Gene.type	UOK109_siCtrl	UOK109_siTFE3	log2FC(UOK109-siTFE3)	adj-val(UOK109-siTFE3)
DACH1	ENSG00000165659	dachshund homolog 1 (Drosophila) [Source:HGNC Symbol;Acc:2663]	protein_coding	1.01196	5.31048	3.70636	2.29e-06
LRRC31	ENSG00000114248	leucine rich repeat containing 31 [Source:HGNC Symbol;Acc:26261]	protein_coding	7.23879	34.7503	3.16842	7.34e-08
PRR26	ENSG00000180525	proline rich 26 [Source:HGNC Symbol;Acc:30724]	protein_coding	2.69692	9.32578	2.84578	0.00254842
BSN	ENSG00000164061	bassoon presynaptic cytomatrix protein [Source:HGNC Symbol;Acc:1117]	protein_coding	3.70492	20.0002	2.81409	4.54e-18
SH2D3A	ENSG00000125731	SH2 domain containing 3A [Source:HGNC Symbol;Acc:16885]	protein_coding	13.4445	53.6465	2.76258	0.000149625
NUPR1	ENSG00000176046	nuclear protein, transcriptional regulator, 1 [Source:HGNC Symbol;Acc:29990]	protein_coding	132.792	452.978	2.6515	2.13e-06
MYO16	ENSG00000041515	myosin XVI [Source:HGNC Symbol;Acc:29822]	protein_coding	1.87267	6.5598	2.5286	0.000779196
MIA2	ENSG00000150526	melanoma inhibitory activity 2 [Source:HGNC Symbol;Acc:18432]	protein_coding	1.90747	14.4326	2.45229	0.00318947
CARD16	ENSG00000204397	caspase recruitment domain family, member 16 [Source:HGNC Symbol;Acc:33701]	protein_coding	28.089	93.6845	2.4056	0.000178447
EPS8L1	ENSG00000131037	EPS8-like 1 [Source:HGNC Symbol;Acc:21295]	protein_coding	25.7824	86.2371	2.3068	8.37e-09
UNC13A	ENSG00000130477	unc-13 homolog A (C. elegans) [Source:HGNC Symbol;Acc:23150]	protein_coding	0.8936	3.15847	2.20383	0.0158692
PPM1E	ENSG00000175175	protein phosphatase, Mg2+/Mn2+ dependent, 1E [Source:HGNC Symbol;Acc:19322]	protein_coding	5.77579	14.5199	2.19344	0.00018114
TMEM198	ENSG00000188760	transmembrane protein 198 [Source:HGNC Symbol;Acc:33704]	protein_coding	74.6426	304.687	2.16108	1.91e-34
GOLGA7B	ENSG00000269783	Golgin subfamily A member 7B; cDNA FLJ43465 fis, clone OCBBF2036476 [Source:UniProtKB/TrEMBL;Acc:Q6ZUQ1]	protein_coding	0.860507	4.88397	2.02096	0.0361913
RP11-553A10.1	ENSG00000206532	Uncharacterized protein [Source:UniProtKB/TrEMBL;Acc:H7C4H0]	protein_coding	8.64877	30.8061	1.84549	0.0021136
CLIC5	ENSG00000112782	chloride intracellular channel 5 [Source:HGNC Symbol;Acc:13517]	protein_coding	11.6946	29.4652	1.834	0.0102305
KCNJ6	ENSG00000157542	potassium inwardly-rectifying channel, subfamily J, member 6 [Source:HGNC Symbol;Acc:6267]	protein_coding	1.17037	2.98394	1.83335	0.00134102
LTB	ENSG00000227507	lymphotoxin beta (TNF superfamily, member 3) [Source:HGNC Symbol;Acc:6711]	protein_coding	65.9566	172.41	1.81542	2.31e-05
AP3B2	ENSG00000103723	adaptor-related protein complex 3, beta 2 subunit [Source:HGNC Symbol;Acc:567]	protein_coding	45.8609	134.641	1.8077	2.24e-07
STMN3	ENSG00000197457	stathmin-like 3 [Source:HGNC Symbol;Acc:15926]	protein_coding	356.334	1051.64	1.77706	1.66e-41
PTAFR	ENSG00000169403	platelet-activating factor receptor [Source:HGNC Symbol;Acc:9582]	protein_coding	5.84095	14.7909	1.7555	3.3e-08
GOLGA7B	ENSG00000155265	golgin A7 family, member B [Source:HGNC Symbol;Acc:31668]	protein_coding	103.067	362.987	1.73495	2.97e-40
RP11-796G6.2	ENSG00000258512	Uncharacterized protein [Source:UniProtKB/TrEMBL;Acc:G3V466]	protein_coding	11.5938	28.4815	1.7268	0.0392883
SLC6A9	ENSG00000196517	solute carrier family 6 (neurotransmitter transporter, glycine), member 9 [Source:HGNC Symbol;Acc:11056]	protein_coding	7.35067	18.0922	1.72436	0.0281612
GPRIN2	ENSG00000204175	G protein regulated inducer of neurite outgrowth 2 [Source:HGNC Symbol;Acc:23730]	protein_coding	2.3617	5.73341	1.72291	0.00168557
PCDHA13	ENSG00000239389	protocadherin alpha 13 [Source:HGNC Symbol;Acc:8667]	protein_coding	1.30965	3.71291	1.69622	0.0433223
C6orf58	ENSG00000184530	chromosome 6 open reading frame 58 [Source:HGNC Symbol;Acc:20960]	protein_coding	13.8485	74.0405	1.69395	2.55e-07
ULBP1	ENSG00000111981	UL16 binding protein 1 [Source:HGNC Symbol;Acc:14893]	protein_coding	9.91411	22.85	1.63804	6.56e-17
CECR6	ENSG00000183307	cat eye syndrome chromosome region, candidate 6 [Source:HGNC Symbol;Acc:1844]	protein_coding	2.86036	7.15597	1.62993	0.00232849
EDN2	ENSG00000127129	endothelin 2 [Source:HGNC Symbol;Acc:3177]	protein_coding	30.3435	89.5127	1.59572	0.00656286
KRT7	ENSG00000135480	keratin 7 [Source:HGNC Symbol;Acc:6445]	protein_coding	124.411	293.013	1.56544	1.2e-15
CCL2	ENSG00000108691	chemokine (C-C motif) ligand 2 [Source:HGNC Symbol;Acc:10618]	protein_coding	53.0739	103.941	1.55196	0.0170146
ATP8B4	ENSG00000104043	ATPase, class I, type 8B, member 4 [Source:HGNC Symbol;Acc:13536]	protein_coding	5.0007	12.2328	1.53716	0.0314146
C2CD4A	ENSG00000198535	C2 calcium-dependent domain containing 4A [Source:HGNC Symbol;Acc:33627]	protein_coding	9.10325	20.0636	1.50383	0.000831527
ARL14	ENSG00000179674	ADP-ribosylation factor-like 14 [Source:HGNC Symbol;Acc:22974]	protein_coding	28.7721	75.5566	1.47671	0.000864411
KLKB1	ENSG00000164344	kallikrein B, plasma (Fletcher factor) 1 [Source:HGNC Symbol;Acc:6371]	protein_coding	5.70484	19.2681	1.46042	0.0172828
CCL20	ENSG00000115009	chemokine (C-C motif) ligand 20 [Source:HGNC Symbol;Acc:10619]	protein_coding	74.0772	157.692	1.44052	0.010466
ERP27	ENSG00000139055	endoplasmic reticulum protein 27 [Source:HGNC Symbol;Acc:26495]	protein_coding	10.3995	23.8051	1.43796	0.0084394
CHAC1	ENSG00000128965	ChaC, cation transport regulator homolog 1 (E. coli) [Source:HGNC Symbol;Acc:28680]	protein_coding	259.991	584.013	1.43193	4.05e-30
PCDHAC1	ENSG00000248383	protocadherin alpha subfamily C, 1 [Source:HGNC Symbol;Acc:8676]	protein_coding	4.0129	8.11678	1.42133	0.0271819
ANKRD24	ENSG00000089847	ankyrin repeat domain 24 [Source:HGNC Symbol;Acc:29424]	protein_coding	5.59388	12.1429	1.41245	0.0191504
TLR2	ENSG00000137462	toll-like receptor 2 [Source:HGNC Symbol;Acc:11848]	protein_coding	10.7479	18.3111	1.38414	0.0275024
SCN3B	ENSG00000166257	sodium channel, voltage-gated, type III, beta subunit [Source:HGNC Symbol;Acc:20665]	protein_coding	8.54449	18.6347	1.3827	0.000143771
TGM4	ENSG00000163810	transglutaminase 4 [Source:HGNC Symbol;Acc:11780]	protein_coding	18.8056	39.7609	1.37211	0.0131459
ALOX5AP	ENSG00000132965	arachidonate 5-lipoxygenase-activating protein [Source:HGNC Symbol;Acc:436]	protein_coding	44.166	93.7378	1.3635	1.51e-06
CDH1	ENSG00000039068	cadherin 1, type 1, E-cadherin (epithelial) [Source:HGNC Symbol;Acc:1748]	protein_coding	100.451	229.696	1.3506	3.31e-06
PTGES3L	ENSG00000267060	prostaglandin E synthase 3 (cytosolic)-like [Source:HGNC Symbol;Acc:43943]	protein_coding	13.7059	28.1062	1.33761	0.00389016
ADAMTS18	ENSG00000140873	ADAM metallopeptidase with thrombospondin type 1 motif, 18 [Source:HGNC Symbol;Acc:17110]	protein_coding	19.189	36.7006	1.33409	0.0191146
RTN2	ENSG00000125744	reticulon 2 [Source:HGNC Symbol;Acc:10468]	protein_coding	324.361	900.703	1.33348	2.36e-18
SCN2A	ENSG00000136531	sodium channel, voltage-gated, type II, alpha subunit [Source:HGNC Symbol;Acc:10588]	protein_coding	5.47465	10.7004	1.33166	0.000905782
CLDN7	ENSG00000181885	claudin 7 [Source:HGNC Symbol;Acc:2049]	protein_coding	29.5236	55.9362	1.31217	0.00720717
TSPAN18	ENSG00000157570	tetraspanin 18 [Source:HGNC Symbol;Acc:20660]	protein_coding	31.9133	55.8005	1.30662	0.000376497
C7orf65	ENSG00000221845	chromosome 7 open reading frame 65 [Source:HGNC Symbol;Acc:34432]	protein_coding	7.85074	18.4785	1.30566	0.00167105
COL13A1	ENSG00000197467	collagen, type XIII, alpha 1 [Source:HGNC Symbol;Acc:2190]	protein_coding	27.064	66.9257	1.30455	5.57e-06
PAPPA2	ENSG00000116183	pappalysin 2 [Source:HGNC Symbol;Acc:14615]	protein_coding	83.4317	168.43	1.30167	4.7e-05
GBP1	ENSG00000117228	guanylate binding protein 1, interferon-inducible [Source:HGNC Symbol;Acc:4182]	protein_coding	1598.27	3452.23	1.30061	8.95e-48
C6orf132	ENSG00000188112	chromosome 6 open reading frame 132 [Source:HGNC Symbol;Acc:21288]	protein_coding	19.4525	50.3967	1.3002	3.93e-07
COL24A1	ENSG00000171502	collagen, type XXIV, alpha 1 [Source:HGNC Symbol;Acc:20821]	protein_coding	5.07945	9.93873	1.2998	0.0218317
PPP1R1C	ENSG00000150722	protein phosphatase 1, regulatory (inhibitor) subunit 1C [Source:HGNC Symbol;Acc:14940]	protein_coding	34.3772	68.9924	1.28441	0.00452734
ARHGEF38	ENSG00000236699	Rho guanine nucleotide exchange factor (GEF) 38 [Source:HGNC Symbol;Acc:25968]	protein_coding	86.5989	160.335	1.27571	6.91e-09
ARHGDIB	ENSG00000111348	Rho GDP dissociation inhibitor (GDI) beta [Source:HGNC Symbol;Acc:679]	protein_coding	348.598	888.578	1.27291	1.39e-26
C1orf116	ENSG00000182795	chromosome 1 open reading frame 116 [Source:HGNC Symbol;Acc:28667]	protein_coding	69.3231	151.678	1.268	9.16e-20
GLS2	ENSG00000135423	glutaminase 2 (liver, mitochondrial) [Source:HGNC Symbol;Acc:29570]	protein_coding	35.0325	65.916	1.26512	0.00807606
ASNS	ENSG00000070669	asparagine synthetase (glutamine-hydrolyzing) [Source:HGNC Symbol;Acc:753]	protein_coding	1213.61	2491.97	1.26356	7.19e-21
KLHL30	ENSG00000168427	kelch-like family member 30 [Source:HGNC Symbol;Acc:24770]	protein_coding	12.7706	28.1548	1.23105	2.95e-06
PTX3	ENSG00000163661	pentraxin 3, long [Source:HGNC Symbol;Acc:9692]	protein_coding	527.667	1008.17	1.2253	1.89e-20
ANXA3	ENSG00000138772	annexin A3 [Source:HGNC Symbol;Acc:541]	protein_coding	5127.42	10668.3	1.22326	2.02e-34
PCDHB2	ENSG00000112852	protocadherin beta 2 [Source:HGNC Symbol;Acc:8687]	protein_coding	10.3388	17.7513	1.21989	0.00511213
PTGER4	ENSG00000171522	prostaglandin E receptor 4 (subtype EP4) [Source:HGNC Symbol;Acc:9596]	protein_coding	219.037	438.811	1.21523	2.16e-12
STC2	ENSG00000113739	stanniocalcin 2 [Source:HGNC Symbol;Acc:11374]	protein_coding	1937.81	3654.87	1.2147	6.25e-24
PPL	ENSG00000118898	periplakin [Source:HGNC Symbol;Acc:9273]	protein_coding	72.2876	163.381	1.20382	4.69e-10
FGF1	ENSG00000113578	fibroblast growth factor 1 (acidic) [Source:HGNC Symbol;Acc:3665]	protein_coding	64.8241	114.682	1.19842	8.56e-05
ITGAM	ENSG00000169896	integrin, alpha M (complement component 3 receptor 3 subunit) [Source:HGNC Symbol;Acc:6149]	protein_coding	119.805	212.73	1.19639	0.000113877
VGF	ENSG00000128564	VGF nerve growth factor inducible [Source:HGNC Symbol;Acc:12684]	protein_coding	40.1747	84.6015	1.18932	7e-06
CHGB	ENSG00000089199	chromogranin B (secretogranin 1) [Source:HGNC Symbol;Acc:1930]	protein_coding	9.81748	18.1532	1.18931	0.0487978
ALDH1L2	ENSG00000136010	aldehyde dehydrogenase 1 family, member L2 [Source:HGNC Symbol;Acc:26777]	protein_coding	280.324	554.815	1.18351	5.96e-18
C4orf26	ENSG00000174792	chromosome 4 open reading frame 26 [Source:HGNC Symbol;Acc:26300]	protein_coding	58.3104	119.94	1.18344	0.00552469
SPHK1	ENSG00000176170	sphingosine kinase 1 [Source:HGNC Symbol;Acc:11240]	protein_coding	148.374	247.988	1.18043	4.08e-10
TRPC4	ENSG00000133107	transient receptor potential cation channel, subfamily C, member 4 [Source:HGNC Symbol;Acc:12336]	protein_coding	7.0396	14.2513	1.17745	0.000238157
MARCH4	ENSG00000144583	membrane-associated ring finger (C3HC4) 4, E3 ubiquitin protein ligase [Source:HGNC Symbol;Acc:29269]	protein_coding	41.2467	100.304	1.17611	5.58e-19
ANK3	ENSG00000151150	ankyrin 3, node of Ranvier (ankyrin G) [Source:HGNC Symbol;Acc:494]	protein_coding	562.79	999.866	1.17315	4e-17
ARNTL	ENSG00000133794	aryl hydrocarbon receptor nuclear translocator-like [Source:HGNC Symbol;Acc:701]	protein_coding	408.559	759.61	1.1727	1.94e-17
PKHD1	ENSG00000170927	polycystic kidney and hepatic disease 1 (autosomal recessive) [Source:HGNC Symbol;Acc:9016]	protein_coding	26.4416	47.6967	1.16947	2.49e-14
B3GNT3	ENSG00000179913	UDP-GlcNAc:betaGal beta-1,3-N-acetylglucosaminyltransferase 3 [Source:HGNC Symbol;Acc:13528]	protein_coding	375.536	657.8	1.16785	2.06e-17
ATF3	ENSG00000162772	activating transcription factor 3 [Source:HGNC Symbol;Acc:785]	protein_coding	575.986	1051.63	1.16671	3.83e-16
SYNPO2	ENSG00000172403	synaptopodin 2 [Source:HGNC Symbol;Acc:17732]	protein_coding	2.06137	5.56417	1.16344	0.0167661
AMT	ENSG00000145020	aminomethyltransferase [Source:HGNC Symbol;Acc:473]	protein_coding	27.9794	55.1862	1.16231	0.0457742
ANKRD34B	ENSG00000189127	ankyrin repeat domain 34B [Source:HGNC Symbol;Acc:33736]	protein_coding	20.9679	38.231	1.14947	0.000235722
ADAMTS12	ENSG00000151388	ADAM metallopeptidase with thrombospondin type 1 motif, 12 [Source:HGNC Symbol;Acc:14605]	protein_coding	150.313	232.677	1.14706	0.00283644
EBI3	ENSG00000105246	Epstein-Barr virus induced 3 [Source:HGNC Symbol;Acc:3129]	protein_coding	82.6818	157.91	1.14028	2.43e-05
GPR110	ENSG00000153292	G protein-coupled receptor 110 [Source:HGNC Symbol;Acc:18990]	protein_coding	300.545	537.371	1.13916	3.12e-17
EFNA1	ENSG00000169242	ephrin-A1 [Source:HGNC Symbol;Acc:3221]	protein_coding	492.853	894.825	1.13284	3.29e-20
GPRC5C	ENSG00000170412	G protein-coupled receptor, family C, group 5, member C [Source:HGNC Symbol;Acc:13309]	protein_coding	617.755	1032.17	1.12605	5.77e-15
CXCL3	ENSG00000163734	chemokine (C-X-C motif) ligand 3 [Source:HGNC Symbol;Acc:4604]	protein_coding	37.2887	91.1073	1.12524	0.00111614
XKR7	ENSG00000260903	XK, Kell blood group complex subunit-related family, member 7 [Source:HGNC Symbol;Acc:23062]	protein_coding	11.3856	21.2625	1.12504	1.06e-10
PCDHA11	ENSG00000249158	protocadherin alpha 11 [Source:HGNC Symbol;Acc:8665]	protein_coding	19.299	33.2213	1.11739	0.000210241
MAGEH1	ENSG00000187601	melanoma antigen family H, 1 [Source:HGNC Symbol;Acc:24092]	protein_coding	83.615	133.778	1.11664	0.0002808
BMF	ENSG00000104081	Bcl2 modifying factor [Source:HGNC Symbol;Acc:24132]	protein_coding	568.209	1241.49	1.11307	1.97e-26
CDC42BPG	ENSG00000171219	CDC42 binding protein kinase gamma (DMPK-like) [Source:HGNC Symbol;Acc:29829]	protein_coding	361.95	719.233	1.10374	7.8e-07
ADCY8	ENSG00000155897	adenylate cyclase 8 (brain) [Source:HGNC Symbol;Acc:239]	protein_coding	8.71802	15.197	1.10097	9.75e-05
C10orf10	ENSG00000165507	chromosome 10 open reading frame 10 [Source:HGNC Symbol;Acc:23355]	protein_coding	97.5377	168.707	1.09079	3.51e-05
TNFSF15	ENSG00000181634	tumor necrosis factor (ligand) superfamily, member 15 [Source:HGNC Symbol;Acc:11931]	protein_coding	6.19234	9.89028	1.08777	0.00343421
MEST	ENSG00000106484	mesoderm specific transcript [Source:HGNC Symbol;Acc:7028]	protein_coding	483.5	878.583	1.08624	1.13e-13
PDE7B	ENSG00000171408	phosphodiesterase 7B [Source:HGNC Symbol;Acc:8792]	protein_coding	12.7588	22.9611	1.07312	3.96e-06
UNC5CL	ENSG00000124602	unc-5 homolog C (C. elegans)-like [Source:HGNC Symbol;Acc:21203]	protein_coding	32.2657	57.704	1.07268	0.0259151
TNFRSF9	ENSG00000049249	tumor necrosis factor receptor superfamily, member 9 [Source:HGNC Symbol;Acc:11924]	protein_coding	1301.05	2602.38	1.07235	3.65e-21
NEB	ENSG00000183091	nebulin [Source:HGNC Symbol;Acc:7720]	protein_coding	45.0786	79.447	1.07124	9.73e-06
AC090616.2	ENSG00000214708	Uncharacterized protein [Source:UniProtKB/TrEMBL;Acc:A8MZ04]	protein_coding	26.5054	48.5464	1.06906	0.000606659
ACSM1	ENSG00000166743	acyl-CoA synthetase medium-chain family member 1 [Source:HGNC Symbol;Acc:18049]	protein_coding	38.2002	72.2498	1.06815	0.000140793
CBS	ENSG00000160200	cystathionine-beta-synthase [Source:HGNC Symbol;Acc:1550]	protein_coding	1324.85	2461.64	1.06286	5.05e-12
PHGDH	ENSG00000092621	phosphoglycerate dehydrogenase [Source:HGNC Symbol;Acc:8923]	protein_coding	1660.86	2903.3	1.05803	6.21e-13
PPFIA3	ENSG00000177380	protein tyrosine phosphatase, receptor type, f polypeptide (PTPRF), interacting protein (liprin), alpha 3 [Source:HGNC Symbol;Acc:9247]	protein_coding	68.5611	127.429	1.05495	1.1e-06
DISP2	ENSG00000140323	dispatched homolog 2 (Drosophila) [Source:HGNC Symbol;Acc:19712]	protein_coding	166.594	299.285	1.05449	0.00126602
ASB2	ENSG00000100628	ankyrin repeat and SOCS box containing 2 [Source:HGNC Symbol;Acc:16012]	protein_coding	82.1255	141.155	1.04937	0.00146372
ATL1	ENSG00000198513	atlastin GTPase 1 [Source:HGNC Symbol;Acc:11231]	protein_coding	249.923	431.176	1.04608	5.44e-08
RGS9	ENSG00000108370	regulator of G-protein signaling 9 [Source:HGNC Symbol;Acc:10004]	protein_coding	12.5927	21.3297	1.04337	0.0239762
PLA2G4C	ENSG00000105499	phospholipase A2, group IVC (cytosolic, calcium-independent) [Source:HGNC Symbol;Acc:9037]	protein_coding	341.784	597.437	1.04009	1.69e-09
GDAP1	ENSG00000104381	ganglioside induced differentiation associated protein 1 [Source:HGNC Symbol;Acc:15968]	protein_coding	602.711	1367.1	1.03458	2.41e-19
ESRP1	ENSG00000104413	epithelial splicing regulatory protein 1 [Source:HGNC Symbol;Acc:25966]	protein_coding	21.1643	35.4913	1.03369	0.000805029
MAPK11	ENSG00000185386	mitogen-activated protein kinase 11 [Source:HGNC Symbol;Acc:6873]	protein_coding	274.748	495.097	1.0305	5.97e-11
EPCAM	ENSG00000119888	epithelial cell adhesion molecule [Source:HGNC Symbol;Acc:11529]	protein_coding	4238.32	7205.22	1.02979	2.31e-26
KEL	ENSG00000197993	Kell blood group, metallo-endopeptidase [Source:HGNC Symbol;Acc:6308]	protein_coding	91.4067	168.344	1.02902	0.0251461
CTDSP2	ENSG00000175215	CTD (carboxy-terminal domain, RNA polymerase II, polypeptide A) small phosphatase 2 [Source:HGNC Symbol;Acc:17077]	protein_coding	1481.51	2653.44	1.0249	3.46e-27
PLAC1	ENSG00000170965	placenta-specific 1 [Source:HGNC Symbol;Acc:9044]	protein_coding	19.2046	32.9127	1.02487	0.0346129
MPZL2	ENSG00000149573	myelin protein zero-like 2 [Source:HGNC Symbol;Acc:3496]	protein_coding	169.012	282.638	1.01836	4.87e-13
ZMAT1	ENSG00000166432	zinc finger, matrin-type 1 [Source:HGNC Symbol;Acc:29377]	protein_coding	33.1124	57.7495	1.01806	2.18e-06
LMCD1	ENSG00000071282	LIM and cysteine-rich domains 1 [Source:HGNC Symbol;Acc:6633]	protein_coding	1512.28	2745.52	1.01364	1.86e-18
SLC16A9	ENSG00000165449	solute carrier family 16, member 9 [Source:HGNC Symbol;Acc:23520]	protein_coding	35.8692	59.2397	1.01269	1.34e-07
PPM1L	ENSG00000163590	protein phosphatase, Mg2+/Mn2+ dependent, 1L [Source:HGNC Symbol;Acc:16381]	protein_coding	28.9909	47.5474	1.01251	0.0193922
JUP	ENSG00000173801	junction plakoglobin [Source:HGNC Symbol;Acc:6207]	protein_coding	3752.45	6848.15	1.01072	2.04e-24
VAMP5	ENSG00000168899	vesicle-associated membrane protein 5 [Source:HGNC Symbol;Acc:12646]	protein_coding	166.491	257.776	1.00436	0.015262
BSPRY	ENSG00000119411	B-box and SPRY domain containing [Source:HGNC Symbol;Acc:18232]	protein_coding	14.0993	23.2963	1.00074	0.00239466
RPS6KA2	ENSG00000071242	ribosomal protein S6 kinase, 90kDa, polypeptide 2 [Source:HGNC Symbol;Acc:10431]	protein_coding	52.8875	94.5271	0.997174	2.21e-06
NHSL1	ENSG00000135540	NHS-like 1 [Source:HGNC Symbol;Acc:21021]	protein_coding	1231.87	2104.12	0.9931	6.23e-23
PPIL6	ENSG00000185250	peptidylprolyl isomerase (cyclophilin)-like 6 [Source:HGNC Symbol;Acc:21557]	protein_coding	52.5514	90.5603	0.992184	0.00167803
PLEKHH1	ENSG00000054690	pleckstrin homology domain containing, family H (with MyTH4 domain) member 1 [Source:HGNC Symbol;Acc:17733]	protein_coding	457.045	795.983	0.990019	4.72e-15
FAM131B	ENSG00000159784	family with sequence similarity 131, member B [Source:HGNC Symbol;Acc:22202]	protein_coding	6.77889	11.8772	0.986633	0.0207787
CEACAM1	ENSG00000079385	carcinoembryonic antigen-related cell adhesion molecule 1 (biliary glycoprotein) [Source:HGNC Symbol;Acc:1814]	protein_coding	28.8114	47.4916	0.985509	0.00372784
PCDHGB4	ENSG00000253953	protocadherin gamma subfamily B, 4 [Source:HGNC Symbol;Acc:8711]	protein_coding	9.93286	16.4071	0.983386	0.0394531
PIK3R1	ENSG00000145675	phosphoinositide-3-kinase, regulatory subunit 1 (alpha) [Source:HGNC Symbol;Acc:8979]	protein_coding	3353.97	5686.45	0.969284	4.59e-27
PCK2	ENSG00000100889	phosphoenolpyruvate carboxykinase 2 (mitochondrial) [Source:HGNC Symbol;Acc:8725]	protein_coding	1680.06	2792.57	0.96432	7.48e-21
PTPRH	ENSG00000080031	protein tyrosine phosphatase, receptor type, H [Source:HGNC Symbol;Acc:9672]	protein_coding	115.909	216.237	0.963639	0.00081533
IL4I1	ENSG00000104951	interleukin 4 induced 1 [Source:HGNC Symbol;Acc:19094]	protein_coding	115.052	191.34	0.961681	3.71e-05
SLPI	ENSG00000124107	secretory leukocyte peptidase inhibitor [Source:HGNC Symbol;Acc:11092]	protein_coding	64.3237	101.47	0.959601	0.0343039
ACHE	ENSG00000087085	acetylcholinesterase (Yt blood group) [Source:HGNC Symbol;Acc:108]	protein_coding	32.7547	54.9454	0.958234	0.0147424
SLC10A5	ENSG00000253598	solute carrier family 10, member 5 [Source:HGNC Symbol;Acc:22981]	protein_coding	18.1599	30.5518	0.956092	0.0023855
CEACAM19	ENSG00000186567	carcinoembryonic antigen-related cell adhesion molecule 19 [Source:HGNC Symbol;Acc:31951]	protein_coding	86.6586	150.14	0.951825	0.000399982
PIK3IP1	ENSG00000100100	phosphoinositide-3-kinase interacting protein 1 [Source:HGNC Symbol;Acc:24942]	protein_coding	68.0963	111.306	0.949316	4.37e-07
YPEL3	ENSG00000090238	yippee-like 3 (Drosophila) [Source:HGNC Symbol;Acc:18327]	protein_coding	182.728	312.376	0.948302	5.09e-05
INHBA	ENSG00000122641	inhibin, beta A [Source:HGNC Symbol;Acc:6066]	protein_coding	289.156	455.681	0.945172	6.19e-22
IFI44L	ENSG00000137959	interferon-induced protein 44-like [Source:HGNC Symbol;Acc:17817]	protein_coding	345.005	587.662	0.943026	1.74e-13
PLLP	ENSG00000102934	plasmolipin [Source:HGNC Symbol;Acc:18553]	protein_coding	429.626	698.591	0.942586	1.98e-09
AGMO	ENSG00000187546	alkylglycerol monooxygenase [Source:HGNC Symbol;Acc:33784]	protein_coding	280.966	430.868	0.941131	8.3e-05
MPZL3	ENSG00000160588	myelin protein zero-like 3 [Source:HGNC Symbol;Acc:27279]	protein_coding	339.3	568.737	0.938328	5.65e-10
ACKR4	ENSG00000129048	atypical chemokine receptor 4 [Source:HGNC Symbol;Acc:1611]	protein_coding	84.9724	134.429	0.938123	0.000187706
KIAA1644	ENSG00000138944	KIAA1644 [Source:HGNC Symbol;Acc:29335]	protein_coding	9.77435	14.3527	0.935852	7.03e-05
NTM	ENSG00000182667	neurotrimin [Source:HGNC Symbol;Acc:17941]	protein_coding	40.5206	76.5308	0.93417	0.00845899
KLHDC9	ENSG00000162755	kelch domain containing 9 [Source:HGNC Symbol;Acc:28489]	protein_coding	60.5186	101.573	0.931547	0.0215167
SLIT2	ENSG00000145147	slit homolog 2 (Drosophila) [Source:HGNC Symbol;Acc:11086]	protein_coding	98.4038	154.714	0.93106	0.0012256
MST1R	ENSG00000164078	macrophage stimulating 1 receptor (c-met-related tyrosine kinase) [Source:HGNC Symbol;Acc:7381]	protein_coding	41.603	67.8734	0.925145	0.0185102
KRT19	ENSG00000171345	keratin 19 [Source:HGNC Symbol;Acc:6436]	protein_coding	599.154	866.771	0.922895	0.0123846
HRK	ENSG00000135116	harakiri, BCL2 interacting protein (contains only BH3 domain) [Source:HGNC Symbol;Acc:5185]	protein_coding	189.384	300.963	0.921261	0.000707911
KIF12	ENSG00000136883	kinesin family member 12 [Source:HGNC Symbol;Acc:21495]	protein_coding	431.505	698.526	0.919933	1.77e-06
C12orf39	ENSG00000134548	chromosome 12 open reading frame 39 [Source:HGNC Symbol;Acc:28139]	protein_coding	643.22	1039.77	0.919507	6.33e-10
SESN2	ENSG00000130766	sestrin 2 [Source:HGNC Symbol;Acc:20746]	protein_coding	431.959	766.374	0.918648	1.48e-17
WEE1	ENSG00000166483	WEE1 G2 checkpoint kinase [Source:HGNC Symbol;Acc:12761]	protein_coding	1543.08	2863.05	0.91599	2.02e-27
TGFB1I1	ENSG00000140682	transforming growth factor beta 1 induced transcript 1 [Source:HGNC Symbol;Acc:11767]	protein_coding	58.4382	86.286	0.915611	9.05e-05
PSKH1	ENSG00000159792	protein serine kinase H1 [Source:HGNC Symbol;Acc:9529]	protein_coding	482.752	949.989	0.904703	8.09e-19
LIPH	ENSG00000163898	lipase, member H [Source:HGNC Symbol;Acc:18483]	protein_coding	534.205	811.245	0.903161	2.44e-10
FAAH2	ENSG00000165591	fatty acid amide hydrolase 2 [Source:HGNC Symbol;Acc:26440]	protein_coding	103.833	173.749	0.902977	0.00126659
CTGF	ENSG00000118523	connective tissue growth factor [Source:HGNC Symbol;Acc:2500]	protein_coding	399.663	707.023	0.900034	2.55e-11
SPINT1	ENSG00000166145	serine peptidase inhibitor, Kunitz type 1 [Source:HGNC Symbol;Acc:11246]	protein_coding	1385.85	2211.43	0.89912	1.2e-15
CTSE	ENSG00000196188	cathepsin E [Source:HGNC Symbol;Acc:2530]	protein_coding	17.5081	28.5677	0.896089	0.0209791
ST6GAL1	ENSG00000073849	ST6 beta-galactosamide alpha-2,6-sialyltranferase 1 [Source:HGNC Symbol;Acc:10860]	protein_coding	314.189	461.474	0.890516	0.000197789
PSG4	ENSG00000243137	pregnancy specific beta-1-glycoprotein 4 [Source:HGNC Symbol;Acc:9521]	protein_coding	176.958	288.204	0.885458	2.05e-07
EDN1	ENSG00000078401	endothelin 1 [Source:HGNC Symbol;Acc:3176]	protein_coding	20.4908	35.6782	0.882626	0.0285418
ADRB2	ENSG00000169252	adrenoceptor beta 2, surface [Source:HGNC Symbol;Acc:286]	protein_coding	95.0104	202.541	0.873408	1.85e-07
PTCH1	ENSG00000185920	patched 1 [Source:HGNC Symbol;Acc:9585]	protein_coding	95.4723	142.12	0.872268	0.000322974
DENND6B	ENSG00000205593	DENN/MADD domain containing 6B [Source:HGNC Symbol;Acc:32690]	protein_coding	53.797	86.0011	0.871304	0.0251471
IL1R2	ENSG00000115590	interleukin 1 receptor, type II [Source:HGNC Symbol;Acc:5994]	protein_coding	223.613	350.017	0.871246	1.8e-05
GBP2	ENSG00000162645	guanylate binding protein 2, interferon-inducible [Source:HGNC Symbol;Acc:4183]	protein_coding	254.298	395.137	0.868611	2.02e-10
ABAT	ENSG00000183044	4-aminobutyrate aminotransferase [Source:HGNC Symbol;Acc:23]	protein_coding	55.3214	85.6784	0.859107	0.000323485
MMP13	ENSG00000137745	matrix metallopeptidase 13 (collagenase 3) [Source:HGNC Symbol;Acc:7159]	protein_coding	14.5642	22.7657	0.858116	0.00239811
AKR1D1	ENSG00000122787	aldo-keto reductase family 1, member D1 [Source:HGNC Symbol;Acc:388]	protein_coding	98.4294	154.701	0.85375	4.52e-08
RAP1GAP	ENSG00000076864	RAP1 GTPase activating protein [Source:HGNC Symbol;Acc:9858]	protein_coding	195.11	307.716	0.853284	8.97e-14
GPT2	ENSG00000166123	glutamic pyruvate transaminase (alanine aminotransferase) 2 [Source:HGNC Symbol;Acc:18062]	protein_coding	610.222	955.749	0.848285	1.08e-11
COL5A2	ENSG00000204262	collagen, type V, alpha 2 [Source:HGNC Symbol;Acc:2210]	protein_coding	48.6672	67.4095	0.844738	0.000418546
SNAI2	ENSG00000019549	snail family zinc finger 2 [Source:HGNC Symbol;Acc:11094]	protein_coding	122.996	172.917	0.841475	0.00165636
TMEM180	ENSG00000138111	transmembrane protein 180 [Source:HGNC Symbol;Acc:26196]	protein_coding	106.108	161.131	0.838748	0.0265747
MMP11	ENSG00000099953	matrix metallopeptidase 11 (stromelysin 3) [Source:HGNC Symbol;Acc:7157]	protein_coding	86.2629	131.256	0.838526	0.00317985
SORBS2	ENSG00000154556	sorbin and SH3 domain containing 2 [Source:HGNC Symbol;Acc:24098]	protein_coding	1048.94	1626.87	0.836142	5.68e-12
ZNF185	ENSG00000147394	zinc finger protein 185 (LIM domain) [Source:HGNC Symbol;Acc:12976]	protein_coding	20.8775	29.8442	0.835288	0.0107243
SPTBN5	ENSG00000137877	spectrin, beta, non-erythrocytic 5 [Source:HGNC Symbol;Acc:15680]	protein_coding	41.7107	65.9816	0.835207	0.0010985
COL4A5	ENSG00000188153	collagen, type IV, alpha 5 [Source:HGNC Symbol;Acc:2207]	protein_coding	398.121	585.424	0.833472	6.34e-07
RASAL1	ENSG00000111344	RAS protein activator like 1 (GAP1 like) [Source:HGNC Symbol;Acc:9873]	protein_coding	216.306	333.417	0.833228	6.59e-09
HMGA2	ENSG00000149948	high mobility group AT-hook 2 [Source:HGNC Symbol;Acc:5009]	protein_coding	2839.97	4544.51	0.82911	3.49e-21
MAPK10	ENSG00000109339	mitogen-activated protein kinase 10 [Source:HGNC Symbol;Acc:6872]	protein_coding	299.148	444.811	0.828921	3.31e-06
SOCS2	ENSG00000120833	suppressor of cytokine signaling 2 [Source:HGNC Symbol;Acc:19382]	protein_coding	113.992	178.856	0.827456	0.000632871
IL8	ENSG00000169429	interleukin 8 [Source:HGNC Symbol;Acc:6025]	protein_coding	1174.33	1880.57	0.814773	2.32e-10
CELSR3	ENSG00000008300	cadherin, EGF LAG seven-pass G-type receptor 3 [Source:HGNC Symbol;Acc:3230]	protein_coding	30.38	49.4242	0.813924	6.54e-05
TRIM9	ENSG00000100505	tripartite motif containing 9 [Source:HGNC Symbol;Acc:16288]	protein_coding	130.42	201.12	0.812773	3.75e-09
SEMA7A	ENSG00000138623	semaphorin 7A, GPI membrane anchor (John Milton Hagen blood group) [Source:HGNC Symbol;Acc:10741]	protein_coding	360.351	709.162	0.812313	6.33e-14
NKAIN4	ENSG00000101198	Na+/K+ transporting ATPase interacting 4 [Source:HGNC Symbol;Acc:16191]	protein_coding	60.6064	90.943	0.811461	0.0301739
TRAF1	ENSG00000056558	TNF receptor-associated factor 1 [Source:HGNC Symbol;Acc:12031]	protein_coding	80.4175	143.44	0.810018	6.37e-07
C1orf106	ENSG00000163362	chromosome 1 open reading frame 106 [Source:HGNC Symbol;Acc:25599]	protein_coding	1603.94	2459.72	0.809536	3.09e-12
KIAA1107	ENSG00000069712	KIAA1107 [Source:HGNC Symbol;Acc:29192]	protein_coding	24.9562	40.4688	0.809202	6.97e-06
SPIRE2	ENSG00000204991	spire-type actin nucleation factor 2 [Source:HGNC Symbol;Acc:30623]	protein_coding	129.533	219.713	0.808755	9.41e-06
LOXL1	ENSG00000129038	lysyl oxidase-like 1 [Source:HGNC Symbol;Acc:6665]	protein_coding	34.4742	49.5965	0.808639	0.0292291
KCNK3	ENSG00000171303	potassium channel, subfamily K, member 3 [Source:HGNC Symbol;Acc:6278]	protein_coding	528.394	851.354	0.807837	1.02e-21
PCDHB14	ENSG00000120327	protocadherin beta 14 [Source:HGNC Symbol;Acc:8685]	protein_coding	26.1907	39.5066	0.805496	0.0217204
ALOX5	ENSG00000012779	arachidonate 5-lipoxygenase [Source:HGNC Symbol;Acc:435]	protein_coding	101.016	165.935	0.805044	0.000474452
RTP4	ENSG00000136514	receptor (chemosensory) transporter protein 4 [Source:HGNC Symbol;Acc:23992]	protein_coding	58.7067	87.5422	0.804334	0.0132853
KLF9	ENSG00000119138	Kruppel-like factor 9 [Source:HGNC Symbol;Acc:1123]	protein_coding	56.6949	82.3437	0.799415	2.32e-08
TJP3	ENSG00000105289	tight junction protein 3 [Source:HGNC Symbol;Acc:11829]	protein_coding	12.6867	19.1914	0.798453	0.0275024
SLC38A4	ENSG00000139209	solute carrier family 38, member 4 [Source:HGNC Symbol;Acc:14679]	protein_coding	203.718	305.318	0.797589	7.83e-08
IFIH1	ENSG00000115267	interferon induced with helicase C domain 1 [Source:HGNC Symbol;Acc:18873]	protein_coding	673.824	1051.77	0.797482	1.85e-18
MAPK8IP2	ENSG00000008735	mitogen-activated protein kinase 8 interacting protein 2 [Source:HGNC Symbol;Acc:6883]	protein_coding	54.2374	84.4124	0.796912	7.51e-06
WARS	ENSG00000140105	tryptophanyl-tRNA synthetase [Source:HGNC Symbol;Acc:12729]	protein_coding	10667.2	16261.8	0.795914	3.38e-13
IL18R1	ENSG00000115604	interleukin 18 receptor 1 [Source:HGNC Symbol;Acc:5988]	protein_coding	85.3842	130.87	0.791587	3.44e-05
THSD7A	ENSG00000005108	thrombospondin, type I, domain containing 7A [Source:HGNC Symbol;Acc:22207]	protein_coding	222.906	324.45	0.790661	4.24e-05
FRAS1	ENSG00000138759	Fraser syndrome 1 [Source:HGNC Symbol;Acc:19185]	protein_coding	464.449	691.285	0.790514	2.58e-10
PAK3	ENSG00000077264	p21 protein (Cdc42/Rac)-activated kinase 3 [Source:HGNC Symbol;Acc:8592]	protein_coding	107.444	154.701	0.789553	9.34e-08
RYR2	ENSG00000198626	ryanodine receptor 2 (cardiac) [Source:HGNC Symbol;Acc:10484]	protein_coding	92.3034	136.458	0.789482	5.04e-05
RYR3	ENSG00000198838	ryanodine receptor 3 [Source:HGNC Symbol;Acc:10485]	protein_coding	633.565	934.379	0.787646	6.5e-07
IKZF2	ENSG00000030419	IKAROS family zinc finger 2 (Helios) [Source:HGNC Symbol;Acc:13177]	protein_coding	81.0711	129.013	0.782775	0.00022933
TRIB3	ENSG00000101255	tribbles pseudokinase 3 [Source:HGNC Symbol;Acc:16228]	protein_coding	1809.29	2729.84	0.781327	1.02e-15
POU6F2	ENSG00000106536	POU class 6 homeobox 2 [Source:HGNC Symbol;Acc:21694]	protein_coding	121.425	183.23	0.781159	3.09e-07
FHDC1	ENSG00000137460	FH2 domain containing 1 [Source:HGNC Symbol;Acc:29363]	protein_coding	81.9624	123.285	0.779739	3.78e-08
F11R	ENSG00000158769	F11 receptor [Source:HGNC Symbol;Acc:14685]	protein_coding	2409.93	3804.23	0.778837	1.16e-12
THBS3	ENSG00000169231	thrombospondin 3 [Source:HGNC Symbol;Acc:11787]	protein_coding	171.718	268.419	0.77845	1.87e-06
CSGALNACT1	ENSG00000147408	chondroitin sulfate N-acetylgalactosaminyltransferase 1 [Source:HGNC Symbol;Acc:24290]	protein_coding	233.011	349.311	0.776135	1.13e-05
SHH	ENSG00000164690	sonic hedgehog [Source:HGNC Symbol;Acc:10848]	protein_coding	101.911	147.34	0.775072	0.00674792
FGF18	ENSG00000156427	fibroblast growth factor 18 [Source:HGNC Symbol;Acc:3674]	protein_coding	48.5509	69.2613	0.77269	1.49e-05
STK31	ENSG00000196335	serine/threonine kinase 31 [Source:HGNC Symbol;Acc:11407]	protein_coding	44.5456	65.6608	0.772068	0.0462675
REPS2	ENSG00000169891	RALBP1 associated Eps domain containing 2 [Source:HGNC Symbol;Acc:9963]	protein_coding	62.7402	88.2755	0.771487	0.00759225
CASP1	ENSG00000137752	caspase 1, apoptosis-related cysteine peptidase [Source:HGNC Symbol;Acc:1499]	protein_coding	98.4767	136.297	0.771145	0.0157033
MMP14	ENSG00000157227	matrix metallopeptidase 14 (membrane-inserted) [Source:HGNC Symbol;Acc:7160]	protein_coding	12502.4	19260	0.770693	5.02e-12
PATL2	ENSG00000229474	protein associated with topoisomerase II homolog 2 (yeast) [Source:HGNC Symbol;Acc:33630]	protein_coding	38.049	60.2295	0.770058	0.0263461
CTH	ENSG00000116761	cystathionase (cystathionine gamma-lyase) [Source:HGNC Symbol;Acc:2501]	protein_coding	486.661	732.035	0.769754	4.67e-07
ATF4	ENSG00000128272	activating transcription factor 4 [Source:HGNC Symbol;Acc:786]	protein_coding	6732.64	10254.7	0.769753	1.82e-11
DNAJC12	ENSG00000108176	DnaJ (Hsp40) homolog, subfamily C, member 12 [Source:HGNC Symbol;Acc:28908]	protein_coding	149.515	209.147	0.768824	0.00771926
RNF144B	ENSG00000137393	ring finger protein 144B [Source:HGNC Symbol;Acc:21578]	protein_coding	1608.14	2463.57	0.76427	1.25e-19
TM7SF2	ENSG00000149809	transmembrane 7 superfamily member 2 [Source:HGNC Symbol;Acc:11863]	protein_coding	405.43	620.038	0.763859	3.45e-06
WNT2B	ENSG00000134245	wingless-type MMTV integration site family, member 2B [Source:HGNC Symbol;Acc:12781]	protein_coding	372.73	512.154	0.763643	2.82e-09
C17orf103	ENSG00000154035	chromosome 17 open reading frame 103 [Source:HGNC Symbol;Acc:30770]	protein_coding	38.0027	56.2008	0.76297	0.000455961
JPH2	ENSG00000149596	junctophilin 2 [Source:HGNC Symbol;Acc:14202]	protein_coding	61.8399	92.6723	0.761556	0.000132749
LRRC49	ENSG00000137821	leucine rich repeat containing 49 [Source:HGNC Symbol;Acc:25965]	protein_coding	283.682	431.258	0.759125	4.28e-07
ICA1	ENSG00000003147	islet cell autoantigen 1, 69kDa [Source:HGNC Symbol;Acc:5343]	protein_coding	379.585	561.049	0.758834	7.16e-08
CALCOCO1	ENSG00000012822	calcium binding and coiled-coil domain 1 [Source:HGNC Symbol;Acc:29306]	protein_coding	1178.48	1856.85	0.756518	1.39e-07
FABP6	ENSG00000170231	fatty acid binding protein 6, ileal [Source:HGNC Symbol;Acc:3561]	protein_coding	120.204	175.453	0.755734	0.0392102
PBXIP1	ENSG00000163346	pre-B-cell leukemia homeobox interacting protein 1 [Source:HGNC Symbol;Acc:21199]	protein_coding	708.374	1106.31	0.75454	2.79e-07
SLC12A3	ENSG00000070915	solute carrier family 12 (sodium/chloride transporter), member 3 [Source:HGNC Symbol;Acc:10912]	protein_coding	13.4486	19.7839	0.752371	0.000427087
GLYATL1	ENSG00000166840	glycine-N-acyltransferase-like 1 [Source:HGNC Symbol;Acc:30519]	protein_coding	194.036	293.445	0.749626	7.18e-05
CCDC17	ENSG00000159588	coiled-coil domain containing 17 [Source:HGNC Symbol;Acc:26574]	protein_coding	31.3447	47.0677	0.74923	0.0163796
GPR87	ENSG00000138271	G protein-coupled receptor 87 [Source:HGNC Symbol;Acc:4538]	protein_coding	133.184	197.387	0.749014	4.18e-05
TMEM130	ENSG00000166448	transmembrane protein 130 [Source:HGNC Symbol;Acc:25429]	protein_coding	42.9936	63.5481	0.74896	0.0296481
PXDNL	ENSG00000147485	peroxidasin homolog (Drosophila)-like [Source:HGNC Symbol;Acc:26359]	protein_coding	23.6623	35.0019	0.748448	0.000254862
ADTRP	ENSG00000111863	androgen-dependent TFPI-regulating protein [Source:HGNC Symbol;Acc:21214]	protein_coding	99.9609	144.443	0.747065	0.00382335
RASSF4	ENSG00000107551	Ras association (RalGDS/AF-6) domain family member 4 [Source:HGNC Symbol;Acc:20793]	protein_coding	2355.65	3493.91	0.746013	3.8e-13
ITGB2	ENSG00000160255	integrin, beta 2 (complement component 3 receptor 3 and 4 subunit) [Source:HGNC Symbol;Acc:6155]	protein_coding	221.442	323.808	0.745713	0.00800978
SGPP2	ENSG00000163082	sphingosine-1-phosphate phosphatase 2 [Source:HGNC Symbol;Acc:19953]	protein_coding	553.677	821.53	0.742174	2.71e-16
INSR	ENSG00000171105	insulin receptor [Source:HGNC Symbol;Acc:6091]	protein_coding	355.156	577.448	0.739089	1.59e-05
IRAK2	ENSG00000134070	interleukin-1 receptor-associated kinase 2 [Source:HGNC Symbol;Acc:6113]	protein_coding	452.836	669.587	0.738101	6.98e-14
PGM2L1	ENSG00000165434	phosphoglucomutase 2-like 1 [Source:HGNC Symbol;Acc:20898]	protein_coding	286.405	439.844	0.729243	1.37e-14
GJB4	ENSG00000189433	gap junction protein, beta 4, 30.3kDa [Source:HGNC Symbol;Acc:4286]	protein_coding	28.8161	42.3699	0.727928	0.00488435
SLC2A12	ENSG00000146411	solute carrier family 2 (facilitated glucose transporter), member 12 [Source:HGNC Symbol;Acc:18067]	protein_coding	13.8142	20.9143	0.727312	0.0217072
HYDIN	ENSG00000157423	HYDIN, axonemal central pair apparatus protein [Source:HGNC Symbol;Acc:19368]	protein_coding	41.9744	61.0914	0.725672	0.00649273
CPM	ENSG00000135678	carboxypeptidase M [Source:HGNC Symbol;Acc:2311]	protein_coding	3278.54	4916.86	0.725347	7.85e-17
TNC	ENSG00000041982	tenascin C [Source:HGNC Symbol;Acc:5318]	protein_coding	1581.96	2484.76	0.722933	1.21e-18
NRK	ENSG00000123572	Nik related kinase [Source:HGNC Symbol;Acc:25391]	protein_coding	28.4277	39.1076	0.719359	0.0149511
C4orf32	ENSG00000174749	chromosome 4 open reading frame 32 [Source:HGNC Symbol;Acc:26813]	protein_coding	20.942	30.8955	0.716298	0.000148713
B3GNT7	ENSG00000156966	UDP-GlcNAc:betaGal beta-1,3-N-acetylglucosaminyltransferase 7 [Source:HGNC Symbol;Acc:18811]	protein_coding	83.4475	121.015	0.715718	3.38e-07
ESR1	ENSG00000091831	estrogen receptor 1 [Source:HGNC Symbol;Acc:3467]	protein_coding	69.458	103.276	0.713789	0.000707834
KIF21B	ENSG00000116852	kinesin family member 21B [Source:HGNC Symbol;Acc:29442]	protein_coding	92.4324	140.811	0.712336	1.29e-08
LHX1	ENSG00000132130	LIM homeobox 1 [Source:HGNC Symbol;Acc:6593]	protein_coding	379.988	552	0.709887	1.24e-06
SYTL1	ENSG00000142765	synaptotagmin-like 1 [Source:HGNC Symbol;Acc:15584]	protein_coding	76.918	111.597	0.709379	0.000170732
VDR	ENSG00000111424	vitamin D (1,25- dihydroxyvitamin D3) receptor [Source:HGNC Symbol;Acc:12679]	protein_coding	298.967	531.362	0.70928	5.06e-08
PRKAB2	ENSG00000131791	protein kinase, AMP-activated, beta 2 non-catalytic subunit [Source:HGNC Symbol;Acc:9379]	protein_coding	1900.06	2756.95	0.708981	9.9e-15
PSPH	ENSG00000146733	phosphoserine phosphatase [Source:HGNC Symbol;Acc:9577]	protein_coding	3451.18	5129.96	0.707624	1.12e-10
TLR1	ENSG00000174125	toll-like receptor 1 [Source:HGNC Symbol;Acc:11847]	protein_coding	99.2347	167.415	0.707498	0.00480231
ADAMTS6	ENSG00000049192	ADAM metallopeptidase with thrombospondin type 1 motif, 6 [Source:HGNC Symbol;Acc:222]	protein_coding	41.0976	60.5339	0.706874	0.000674626
KRT15	ENSG00000171346	keratin 15 [Source:HGNC Symbol;Acc:6421]	protein_coding	287.215	439.682	0.70518	1.64e-05
GGACT	ENSG00000134864	gamma-glutamylamine cyclotransferase [Source:HGNC Symbol;Acc:25100]	protein_coding	180.985	255.702	0.704324	0.0338346
UHRF1BP1	ENSG00000065060	UHRF1 binding protein 1 [Source:HGNC Symbol;Acc:21216]	protein_coding	427.474	640.046	0.703113	1.81e-16
CDKN1C	ENSG00000129757	cyclin-dependent kinase inhibitor 1C (p57, Kip2) [Source:HGNC Symbol;Acc:1786]	protein_coding	46.3434	84.0314	0.697387	0.00261014
CFI	ENSG00000205403	complement factor I [Source:HGNC Symbol;Acc:5394]	protein_coding	946.926	1370.59	0.695541	8.59e-14
TGIF2	ENSG00000118707	TGFB-induced factor homeobox 2 [Source:HGNC Symbol;Acc:15764]	protein_coding	438.164	603.841	0.695469	1.39e-05
GSDMB	ENSG00000073605	gasdermin B [Source:HGNC Symbol;Acc:23690]	protein_coding	44.6173	67.7305	0.69438	0.0412589
PKIA	ENSG00000171033	protein kinase (cAMP-dependent, catalytic) inhibitor alpha [Source:HGNC Symbol;Acc:9017]	protein_coding	88.8438	119.175	0.693088	0.0442001
ALS2CL	ENSG00000178038	ALS2 C-terminal like [Source:HGNC Symbol;Acc:20605]	protein_coding	176.972	262.116	0.69045	2.28e-05
PYCR1	ENSG00000183010	pyrroline-5-carboxylate reductase 1 [Source:HGNC Symbol;Acc:9721]	protein_coding	1844.39	2778.41	0.688771	8.5e-08
CX3CL1	ENSG00000006210	chemokine (C-X3-C motif) ligand 1 [Source:HGNC Symbol;Acc:10647]	protein_coding	638.533	934.349	0.688004	5.36e-15
SPATA6L	ENSG00000106686	spermatogenesis associated 6-like [Source:HGNC Symbol;Acc:25472]	protein_coding	106.094	152.278	0.685588	4.78e-05
APCDD1L	ENSG00000198768	adenomatosis polyposis coli down-regulated 1-like [Source:HGNC Symbol;Acc:26892]	protein_coding	32.3576	50.2214	0.683329	0.000291111
ALKBH2	ENSG00000189046	alkB, alkylation repair homolog 2 (E. coli) [Source:HGNC Symbol;Acc:32487]	protein_coding	127.346	172.609	0.678375	0.0376111
PLAG1	ENSG00000181690	pleiomorphic adenoma gene 1 [Source:HGNC Symbol;Acc:9045]	protein_coding	96.6494	141.087	0.677659	0.000127836
COL1A1	ENSG00000108821	collagen, type I, alpha 1 [Source:HGNC Symbol;Acc:2197]	protein_coding	291.347	431.669	0.6747	0.000660382
GPR158	ENSG00000151025	G protein-coupled receptor 158 [Source:HGNC Symbol;Acc:23689]	protein_coding	14.2546	19.8506	0.672588	0.000297998
ALDH1B1	ENSG00000137124	aldehyde dehydrogenase 1 family, member B1 [Source:HGNC Symbol;Acc:407]	protein_coding	1216.65	1753.66	0.671159	5.96e-18
AJAP1	ENSG00000196581	adherens junctions associated protein 1 [Source:HGNC Symbol;Acc:30801]	protein_coding	24.4106	33.6482	0.670066	3.79e-05
IL18	ENSG00000150782	interleukin 18 (interferon-gamma-inducing factor) [Source:HGNC Symbol;Acc:5986]	protein_coding	2428.22	3457.36	0.669705	3.61e-12
ITGB4	ENSG00000132470	integrin, beta 4 [Source:HGNC Symbol;Acc:6158]	protein_coding	340.052	489.799	0.669573	0.000240481
RAB9B	ENSG00000123570	RAB9B, member RAS oncogene family [Source:HGNC Symbol;Acc:14090]	protein_coding	118.696	168.367	0.66923	2.33e-07
CBLB	ENSG00000114423	Cbl proto-oncogene B, E3 ubiquitin protein ligase [Source:HGNC Symbol;Acc:1542]	protein_coding	168.295	244.381	0.667784	4.22e-06
DNAJB4	ENSG00000162616	DnaJ (Hsp40) homolog, subfamily B, member 4 [Source:HGNC Symbol;Acc:14886]	protein_coding	1072.62	1537.31	0.665531	5.7e-08
ANKRD31	ENSG00000145700	ankyrin repeat domain 31 [Source:HGNC Symbol;Acc:26853]	protein_coding	9.86496	14.0482	0.663911	0.0299568
APOL6	ENSG00000221963	apolipoprotein L, 6 [Source:HGNC Symbol;Acc:14870]	protein_coding	537.888	765.583	0.663212	1.24e-16
SLC8B1	ENSG00000089060	solute carrier family 8 (sodium/lithium/calcium exchanger), member B1 [Source:HGNC Symbol;Acc:26175]	protein_coding	850.943	1226.66	0.661803	3.61e-09
PLAT	ENSG00000104368	plasminogen activator, tissue [Source:HGNC Symbol;Acc:9051]	protein_coding	463.775	615.038	0.661516	4.52e-06
TSPAN2	ENSG00000134198	tetraspanin 2 [Source:HGNC Symbol;Acc:20659]	protein_coding	284.259	381.123	0.66122	0.0291806
C14orf37	ENSG00000139971	chromosome 14 open reading frame 37 [Source:HGNC Symbol;Acc:19846]	protein_coding	292.565	412.628	0.660416	8.67e-08
GPC6	ENSG00000183098	glypican 6 [Source:HGNC Symbol;Acc:4454]	protein_coding	231.845	316.362	0.658372	3.06e-12
MAP10	ENSG00000212916	microtubule-associated protein 10 [Source:HGNC Symbol;Acc:29265]	protein_coding	23.0869	32.2306	0.658322	0.0123977
PLEKHG1	ENSG00000120278	pleckstrin homology domain containing, family G (with RhoGef domain) member 1 [Source:HGNC Symbol;Acc:20884]	protein_coding	53.1942	75.0136	0.658132	2.67e-05
WDR45	ENSG00000196998	WD repeat domain 45 [Source:HGNC Symbol;Acc:28912]	protein_coding	641.343	928.354	0.657937	7.94e-07
CCDC80	ENSG00000091986	coiled-coil domain containing 80 [Source:HGNC Symbol;Acc:30649]	protein_coding	446.388	592.388	0.657717	0.0455943
IL32	ENSG00000008517	interleukin 32 [Source:HGNC Symbol;Acc:16830]	protein_coding	9094.04	13177.6	0.655555	1.48e-10
LIMD2	ENSG00000136490	LIM domain containing 2 [Source:HGNC Symbol;Acc:28142]	protein_coding	724.642	1048.25	0.655454	1.76e-05
CCDC107	ENSG00000159884	coiled-coil domain containing 107 [Source:HGNC Symbol;Acc:28465]	protein_coding	275.863	415.03	0.655319	7.21e-05
CHPF	ENSG00000123989	chondroitin polymerizing factor [Source:HGNC Symbol;Acc:24291]	protein_coding	2212.39	3188.94	0.655312	2.25e-06
FOLR1	ENSG00000110195	folate receptor 1 (adult) [Source:HGNC Symbol;Acc:3791]	protein_coding	128.792	183.248	0.65507	0.00442422
TTLL3	ENSG00000214021	tubulin tyrosine ligase-like family, member 3 [Source:HGNC Symbol;Acc:24483]	protein_coding	237.815	338.394	0.65266	0.001273
CLEC4E	ENSG00000166523	C-type lectin domain family 4, member E [Source:HGNC Symbol;Acc:14555]	protein_coding	4012.01	5747.13	0.652632	5.83e-15
BANK1	ENSG00000153064	B-cell scaffold protein with ankyrin repeats 1 [Source:HGNC Symbol;Acc:18233]	protein_coding	81.0338	112.214	0.650456	0.000160749
DFNB59	ENSG00000204311	deafness, autosomal recessive 59 [Source:HGNC Symbol;Acc:29502]	protein_coding	63.0339	89.3952	0.649879	0.0286389
LAT2	ENSG00000086730	linker for activation of T cells family, member 2 [Source:HGNC Symbol;Acc:12749]	protein_coding	206.641	295.455	0.649369	0.000239334
SDCCAG8	ENSG00000054282	serologically defined colon cancer antigen 8 [Source:HGNC Symbol;Acc:10671]	protein_coding	683.64	930.967	0.648319	4.32e-06
CDH17	ENSG00000079112	cadherin 17, LI cadherin (liver-intestine) [Source:HGNC Symbol;Acc:1756]	protein_coding	55.5063	79.134	0.648167	0.00378672
LCP1	ENSG00000136167	lymphocyte cytosolic protein 1 (L-plastin) [Source:HGNC Symbol;Acc:6528]	protein_coding	657.325	907.335	0.645731	5.01e-08
TAPBPL	ENSG00000139192	TAP binding protein-like [Source:HGNC Symbol;Acc:30683]	protein_coding	467.015	662.49	0.644106	2.08e-06
TNFRSF10C	ENSG00000173535	tumor necrosis factor receptor superfamily, member 10c, decoy without an intracellular domain [Source:HGNC Symbol;Acc:11906]	protein_coding	84.6276	120.719	0.643444	0.0308323
CADM4	ENSG00000105767	cell adhesion molecule 4 [Source:HGNC Symbol;Acc:30825]	protein_coding	80.5099	112.531	0.643428	0.0422193
LIPG	ENSG00000101670	lipase, endothelial [Source:HGNC Symbol;Acc:6623]	protein_coding	786.941	1110.97	0.643069	2.06e-14
ANKRD13B	ENSG00000198720	ankyrin repeat domain 13B [Source:HGNC Symbol;Acc:26363]	protein_coding	166.07	238.587	0.642134	0.000315485
PDGFB	ENSG00000100311	platelet-derived growth factor beta polypeptide [Source:HGNC Symbol;Acc:8800]	protein_coding	2382.94	3482.95	0.640119	3.8e-09
DEPTOR	ENSG00000155792	DEP domain containing MTOR-interacting protein [Source:HGNC Symbol;Acc:22953]	protein_coding	247.321	344.969	0.637396	6.83e-06
NFE2L3	ENSG00000050344	nuclear factor, erythroid 2-like 3 [Source:HGNC Symbol;Acc:7783]	protein_coding	1517.66	2130.53	0.636654	8.52e-11
RAB3B	ENSG00000169213	RAB3B, member RAS oncogene family [Source:HGNC Symbol;Acc:9778]	protein_coding	125.367	173.068	0.63449	5.92e-09
CXCL1	ENSG00000163739	chemokine (C-X-C motif) ligand 1 (melanoma growth stimulating activity, alpha) [Source:HGNC Symbol;Acc:4602]	protein_coding	978.987	1436.02	0.633627	1.17e-08
GJB2	ENSG00000165474	gap junction protein, beta 2, 26kDa [Source:HGNC Symbol;Acc:4284]	protein_coding	176.873	249.748	0.632981	1.79e-06
KCNK6	ENSG00000099337	potassium channel, subfamily K, member 6 [Source:HGNC Symbol;Acc:6281]	protein_coding	354.483	496.945	0.632852	2.58e-06
ANKZF1	ENSG00000163516	ankyrin repeat and zinc finger domain containing 1 [Source:HGNC Symbol;Acc:25527]	protein_coding	1788.89	2497.72	0.632497	2.07e-07
SCARF1	ENSG00000074660	scavenger receptor class F, member 1 [Source:HGNC Symbol;Acc:16820]	protein_coding	35.0805	48.7908	0.631075	0.00497734
MYOM2	ENSG00000036448	myomesin 2 [Source:HGNC Symbol;Acc:7614]	protein_coding	89.1722	131.015	0.629229	0.0322197
YPEL2	ENSG00000175155	yippee-like 2 (Drosophila) [Source:HGNC Symbol;Acc:18326]	protein_coding	384.68	520.016	0.62847	0.000126827
HDAC5	ENSG00000108840	histone deacetylase 5 [Source:HGNC Symbol;Acc:14068]	protein_coding	248.402	332.225	0.627785	0.00759225
C6orf47	ENSG00000204439	chromosome 6 open reading frame 47 [Source:HGNC Symbol;Acc:19076]	protein_coding	326.142	480.515	0.626139	2.7e-08
POU5F1	ENSG00000204531	POU class 5 homeobox 1 [Source:HGNC Symbol;Acc:9221]	protein_coding	81.7794	114.453	0.625403	0.028385
EAPP	ENSG00000129518	E2F-associated phosphoprotein [Source:HGNC Symbol;Acc:19312]	protein_coding	1708.53	2375.1	0.624873	1.13e-06
DDX58	ENSG00000107201	DEAD (Asp-Glu-Ala-Asp) box polypeptide 58 [Source:HGNC Symbol;Acc:19102]	protein_coding	379.742	550.542	0.623398	7.85e-10
MMP24	ENSG00000125966	matrix metallopeptidase 24 (membrane-inserted) [Source:HGNC Symbol;Acc:7172]	protein_coding	288.272	407.422	0.622436	8.4e-07
ACSM3	ENSG00000005187	acyl-CoA synthetase medium-chain family member 3 [Source:HGNC Symbol;Acc:10522]	protein_coding	823.812	1177.06	0.621483	4.76e-06
NFIL3	ENSG00000165030	nuclear factor, interleukin 3 regulated [Source:HGNC Symbol;Acc:7787]	protein_coding	387.113	529.072	0.620651	3.16e-09
SH3BGRL2	ENSG00000198478	SH3 domain binding glutamic acid-rich protein like 2 [Source:HGNC Symbol;Acc:15567]	protein_coding	140.045	209.795	0.619657	1.85e-08
KLF4	ENSG00000136826	Kruppel-like factor 4 (gut) [Source:HGNC Symbol;Acc:6348]	protein_coding	152.284	226.215	0.618887	4.77e-05
BCAS3	ENSG00000141376	breast carcinoma amplified sequence 3 [Source:HGNC Symbol;Acc:14347]	protein_coding	844.836	1236.16	0.615598	8.61e-07
PPP2R5B	ENSG00000068971	protein phosphatase 2, regulatory subunit B', beta [Source:HGNC Symbol;Acc:9310]	protein_coding	351.796	483.667	0.615573	0.00352217
H1F0	ENSG00000189060	H1 histone family, member 0 [Source:HGNC Symbol;Acc:4714]	protein_coding	369.804	503.12	0.615013	9.61e-08
KRT18	ENSG00000111057	keratin 18 [Source:HGNC Symbol;Acc:6430]	protein_coding	7364.8	9980.3	0.612747	2.51e-12
PSAT1	ENSG00000135069	phosphoserine aminotransferase 1 [Source:HGNC Symbol;Acc:19129]	protein_coding	2202.26	3072.15	0.612594	3.08e-07
KLHL24	ENSG00000114796	kelch-like family member 24 [Source:HGNC Symbol;Acc:25947]	protein_coding	1977.85	2648.59	0.611481	2.14e-05
LAMB3	ENSG00000196878	laminin, beta 3 [Source:HGNC Symbol;Acc:6490]	protein_coding	133.338	177.57	0.61095	3.64e-05
KLF8	ENSG00000102349	Kruppel-like factor 8 [Source:HGNC Symbol;Acc:6351]	protein_coding	104.51	143.755	0.610841	1.44e-06
MARS	ENSG00000166986	methionyl-tRNA synthetase [Source:HGNC Symbol;Acc:6898]	protein_coding	10000.7	14901.1	0.610622	3.81e-08
SEMA5A	ENSG00000112902	sema domain, seven thrombospondin repeats (type 1 and type 1-like), transmembrane domain (TM) and short cytoplasmic domain, (semaphorin) 5A [Source:HGNC Symbol;Acc:10736]	protein_coding	2268.02	3127.94	0.610399	6.92e-11
HNMT	ENSG00000150540	histamine N-methyltransferase [Source:HGNC Symbol;Acc:5028]	protein_coding	1394.5	1921.29	0.609084	6.06e-08
KIAA0040	ENSG00000235750	KIAA0040 [Source:HGNC Symbol;Acc:28950]	protein_coding	240.713	333.629	0.608964	2.67e-08
ZNFX1	ENSG00000124201	zinc finger, NFX1-type containing 1 [Source:HGNC Symbol;Acc:29271]	protein_coding	869.993	1307.98	0.608603	1.18e-14
GIMAP2	ENSG00000106560	GTPase, IMAP family member 2 [Source:HGNC Symbol;Acc:21789]	protein_coding	478.202	666.294	0.608473	4.43e-06
NAT6	ENSG00000243477	N-acetyltransferase 6 (GCN5-related) [Source:HGNC Symbol;Acc:30252]	protein_coding	145.949	202.554	0.608171	0.000582487
FMO4	ENSG00000076258	flavin containing monooxygenase 4 [Source:HGNC Symbol;Acc:3772]	protein_coding	253.996	364.171	0.607922	0.00126792
ZNF354A	ENSG00000169131	zinc finger protein 354A [Source:HGNC Symbol;Acc:11628]	protein_coding	504.633	692.164	0.607173	9.75e-06
DDR1	ENSG00000204580	discoidin domain receptor tyrosine kinase 1 [Source:HGNC Symbol;Acc:2730]	protein_coding	3680.5	5219.98	0.606949	4.15e-07
BCAM	ENSG00000187244	basal cell adhesion molecule (Lutheran blood group) [Source:HGNC Symbol;Acc:6722]	protein_coding	287.011	401.679	0.606547	0.011203
AICDA	ENSG00000111732	activation-induced cytidine deaminase [Source:HGNC Symbol;Acc:13203]	protein_coding	127.64	179.816	0.606275	0.00192934
SUSD4	ENSG00000143502	sushi domain containing 4 [Source:HGNC Symbol;Acc:25470]	protein_coding	87.2109	117.593	0.606126	0.00504731
IL20RB	ENSG00000174564	interleukin 20 receptor beta [Source:HGNC Symbol;Acc:6004]	protein_coding	584.323	805.097	0.605428	2.38e-06
IL17RB	ENSG00000056736	interleukin 17 receptor B [Source:HGNC Symbol;Acc:18015]	protein_coding	277.342	380.313	0.604613	0.000598679
TRANK1	ENSG00000168016	tetratricopeptide repeat and ankyrin repeat containing 1 [Source:HGNC Symbol;Acc:29011]	protein_coding	978.835	1424.62	0.603894	2.54e-09
SVIL	ENSG00000197321	supervillin [Source:HGNC Symbol;Acc:11480]	protein_coding	9955.42	13527.1	0.603162	2.75e-15
TRIM2	ENSG00000109654	tripartite motif containing 2 [Source:HGNC Symbol;Acc:15974]	protein_coding	8509.33	11754.9	0.603158	8.66e-07
PSD4	ENSG00000125637	pleckstrin and Sec7 domain containing 4 [Source:HGNC Symbol;Acc:19096]	protein_coding	373.123	515.542	0.601986	9.59e-07
SEZ6L2	ENSG00000174938	seizure related 6 homolog (mouse)-like 2 [Source:HGNC Symbol;Acc:30844]	protein_coding	724.266	1010.33	0.60195	3.49e-06
ZFP69B	ENSG00000187801	ZFP69 zinc finger protein B [Source:HGNC Symbol;Acc:28053]	protein_coding	81.9806	114	0.60152	0.000478072
CRB3	ENSG00000130545	crumbs homolog 3 (Drosophila) [Source:HGNC Symbol;Acc:20237]	protein_coding	587.769	821.418	0.600978	4.62e-05
SLCO1A2	ENSG00000084453	solute carrier organic anion transporter family, member 1A2 [Source:HGNC Symbol;Acc:10956]	protein_coding	139.353	191.293	0.600841	0.00563969
ZNF302	ENSG00000089335	zinc finger protein 302 [Source:HGNC Symbol;Acc:13848]	protein_coding	729.836	986.92	0.60027	1.49e-05
TBC1D3F	ENSG00000185128	TBC1 domain family, member 3F [Source:HGNC Symbol;Acc:18257]	protein_coding	34.9954	48.1663	0.598216	0.0460293
C3	ENSG00000125730	complement component 3 [Source:HGNC Symbol;Acc:1318]	protein_coding	1713.54	2181.27	0.597364	0.000597998
MXD4	ENSG00000123933	MAX dimerization protein 4 [Source:HGNC Symbol;Acc:13906]	protein_coding	2087	2991.38	0.597051	2.31e-05
GLIPR1	ENSG00000139278	GLI pathogenesis-related 1 [Source:HGNC Symbol;Acc:17001]	protein_coding	2803.09	3770.49	0.595979	9.95e-11
OPHN1	ENSG00000079482	oligophrenin 1 [Source:HGNC Symbol;Acc:8148]	protein_coding	937.869	1298.56	0.59501	6.05e-06
ABCC3	ENSG00000108846	ATP-binding cassette, sub-family C (CFTR/MRP), member 3 [Source:HGNC Symbol;Acc:54]	protein_coding	3829.99	5261.53	0.594656	5.68e-10
ANKRD2	ENSG00000165887	ankyrin repeat domain 2 (stretch responsive muscle) [Source:HGNC Symbol;Acc:495]	protein_coding	286.922	399.808	0.594265	0.000499698
C21orf67	ENSG00000183250	chromosome 21 open reading frame 67 [Source:HGNC Symbol;Acc:15707]	protein_coding	150.425	208.935	0.593417	0.0248343
HOOK2	ENSG00000095066	hook microtubule-tethering protein 2 [Source:HGNC Symbol;Acc:19885]	protein_coding	804.361	1104.24	0.59111	0.000506067
ACSM2B	ENSG00000066813	acyl-CoA synthetase medium-chain family member 2B [Source:HGNC Symbol;Acc:30931]	protein_coding	118.833	161.502	0.588741	0.0201709
FAM196B	ENSG00000204767	family with sequence similarity 196, member B [Source:HGNC Symbol;Acc:37271]	protein_coding	80.4063	105.258	0.588426	0.0274892
ZBED2	ENSG00000177494	zinc finger, BED-type containing 2 [Source:HGNC Symbol;Acc:20710]	protein_coding	322.445	445.352	0.587817	9.21e-06
EVC	ENSG00000072840	Ellis van Creveld syndrome [Source:HGNC Symbol;Acc:3497]	protein_coding	3147.44	4216.87	0.587581	5.75e-13
AARS	ENSG00000090861	alanyl-tRNA synthetase [Source:HGNC Symbol;Acc:20]	protein_coding	21728	29906	0.587368	3.16e-09
ATP8B1	ENSG00000081923	ATPase, aminophospholipid transporter, class I, type 8B, member 1 [Source:HGNC Symbol;Acc:3706]	protein_coding	4524.82	6287.16	0.587314	1.81e-11
RELL2	ENSG00000164620	RELT-like 2 [Source:HGNC Symbol;Acc:26902]	protein_coding	185.932	264.685	0.586529	2.65e-05
MTHFD2	ENSG00000065911	methylenetetrahydrofolate dehydrogenase (NADP+ dependent) 2, methenyltetrahydrofolate cyclohydrolase [Source:HGNC Symbol;Acc:7434]	protein_coding	5746.25	7883.62	0.586423	2.81e-08
CEBPB	ENSG00000172216	CCAAT/enhancer binding protein (C/EBP), beta [Source:HGNC Symbol;Acc:1834]	protein_coding	326.623	437.954	0.585757	0.00038021
CRISPLD2	ENSG00000103196	cysteine-rich secretory protein LCCL domain containing 2 [Source:HGNC Symbol;Acc:25248]	protein_coding	589.111	881.937	0.585649	1.27e-05
PDGFRB	ENSG00000113721	platelet-derived growth factor receptor, beta polypeptide [Source:HGNC Symbol;Acc:8804]	protein_coding	116.041	161.473	0.585647	0.00098883
BFSP1	ENSG00000125864	beaded filament structural protein 1, filensin [Source:HGNC Symbol;Acc:1040]	protein_coding	134.394	182.982	0.582987	0.000706445
ZSWIM4	ENSG00000132003	zinc finger, SWIM-type containing 4 [Source:HGNC Symbol;Acc:25704]	protein_coding	141.835	190.033	0.582637	0.000261354
TOP3A	ENSG00000177302	topoisomerase (DNA) III alpha [Source:HGNC Symbol;Acc:11992]	protein_coding	637.718	843.002	0.58254	0.000108096
ISL1	ENSG00000016082	ISL LIM homeobox 1 [Source:HGNC Symbol;Acc:6132]	protein_coding	181.869	247.176	0.582052	0.000938406
LTBP2	ENSG00000119681	latent transforming growth factor beta binding protein 2 [Source:HGNC Symbol;Acc:6715]	protein_coding	875.676	1255.82	0.581686	1.21e-05
SLC35G2	ENSG00000168917	solute carrier family 35, member G2 [Source:HGNC Symbol;Acc:28480]	protein_coding	890.32	1221.14	0.581597	1.12e-09
SAA2	ENSG00000134339	serum amyloid A2 [Source:HGNC Symbol;Acc:10514]	protein_coding	317.028	425.889	0.580822	0.000373937
PTPRB	ENSG00000127329	protein tyrosine phosphatase, receptor type, B [Source:HGNC Symbol;Acc:9665]	protein_coding	109.608	142.952	0.580438	0.000140793
TUFT1	ENSG00000143367	tuftelin 1 [Source:HGNC Symbol;Acc:12422]	protein_coding	821.754	1227.18	0.580404	2.01e-06
TES	ENSG00000135269	testis derived transcript (3 LIM domains) [Source:HGNC Symbol;Acc:14620]	protein_coding	6577.5	9185.98	0.580245	2.46e-11
FAM214B	ENSG00000005238	family with sequence similarity 214, member B [Source:HGNC Symbol;Acc:25666]	protein_coding	195.534	297.881	0.579967	1.04e-06
PTPN21	ENSG00000070778	protein tyrosine phosphatase, non-receptor type 21 [Source:HGNC Symbol;Acc:9651]	protein_coding	879.302	1232.55	0.579632	7.84e-10
XKR4	ENSG00000206579	XK, Kell blood group complex subunit-related family, member 4 [Source:HGNC Symbol;Acc:29394]	protein_coding	18.1062	24.3313	0.578842	0.00259501
CCNG2	ENSG00000138764	cyclin G2 [Source:HGNC Symbol;Acc:1593]	protein_coding	518.06	701.908	0.578782	5.46e-06
SPSB3	ENSG00000162032	splA/ryanodine receptor domain and SOCS box containing 3 [Source:HGNC Symbol;Acc:30629]	protein_coding	190.193	268.924	0.577914	6.78e-05
PSORS1C1	ENSG00000204540	psoriasis susceptibility 1 candidate 1 [Source:HGNC Symbol;Acc:17202]	protein_coding	254.263	356.217	0.576322	0.00423932
CHMP4C	ENSG00000164695	charged multivesicular body protein 4C [Source:HGNC Symbol;Acc:30599]	protein_coding	456.23	619.879	0.575969	1.52e-07
TRIB1	ENSG00000173334	tribbles pseudokinase 1 [Source:HGNC Symbol;Acc:16891]	protein_coding	2316.07	3177.58	0.574934	8.76e-10
SLC29A2	ENSG00000174669	solute carrier family 29 (equilibrative nucleoside transporter), member 2 [Source:HGNC Symbol;Acc:11004]	protein_coding	30.15	40.4183	0.573592	0.0265264
ZNF334	ENSG00000198185	zinc finger protein 334 [Source:HGNC Symbol;Acc:15806]	protein_coding	58.8039	76.6783	0.571284	0.011261
LMBR1L	ENSG00000139636	limb development membrane protein 1-like [Source:HGNC Symbol;Acc:18268]	protein_coding	852.026	1184.68	0.570698	2.7e-05
CTD-2368P22.1	ENSG00000176593	HCG1811579; Uncharacterized protein [Source:UniProtKB/TrEMBL;Acc:G5E958]	protein_coding	64.488	88.6051	0.568318	0.0437702
HYAL3	ENSG00000186792	hyaluronoglucosaminidase 3 [Source:HGNC Symbol;Acc:5322]	protein_coding	123.865	170.267	0.568226	0.014432
DYRK1B	ENSG00000105204	dual-specificity tyrosine-(Y)-phosphorylation regulated kinase 1B [Source:HGNC Symbol;Acc:3092]	protein_coding	184.964	248.818	0.56798	0.000294935
SLC7A11	ENSG00000151012	solute carrier family 7 (anionic amino acid transporter light chain, xc- system), member 11 [Source:HGNC Symbol;Acc:11059]	protein_coding	723.909	1000.47	0.567584	3.41e-08
FAM134B	ENSG00000154153	family with sequence similarity 134, member B [Source:HGNC Symbol;Acc:25964]	protein_coding	549.38	791.831	0.567067	1.23e-05
C12orf60	ENSG00000182993	chromosome 12 open reading frame 60 [Source:HGNC Symbol;Acc:28726]	protein_coding	63.7758	99.2594	0.567045	0.040331
IQCD	ENSG00000166578	IQ motif containing D [Source:HGNC Symbol;Acc:25168]	protein_coding	209.772	284.799	0.566167	4.68e-05
GABBR2	ENSG00000136928	gamma-aminobutyric acid (GABA) B receptor, 2 [Source:HGNC Symbol;Acc:4507]	protein_coding	33.0628	44.8231	0.566045	0.00231872
GARS	ENSG00000106105	glycyl-tRNA synthetase [Source:HGNC Symbol;Acc:4162]	protein_coding	33553.5	45192.6	0.565999	7.07e-09
KLF7	ENSG00000118263	Kruppel-like factor 7 (ubiquitous) [Source:HGNC Symbol;Acc:6350]	protein_coding	2568.41	3466.7	0.565261	5.23e-10
EPDR1	ENSG00000086289	ependymin related 1 [Source:HGNC Symbol;Acc:17572]	protein_coding	6426.53	9256.24	0.563679	6.12e-10
ARHGEF16	ENSG00000130762	Rho guanine nucleotide exchange factor (GEF) 16 [Source:HGNC Symbol;Acc:15515]	protein_coding	279.569	378.147	0.563492	0.000140345
KIAA0513	ENSG00000135709	KIAA0513 [Source:HGNC Symbol;Acc:29058]	protein_coding	1293.1	1753.65	0.562474	1.61e-10
STOML1	ENSG00000067221	stomatin (EPB72)-like 1 [Source:HGNC Symbol;Acc:14560]	protein_coding	296.116	427.094	0.562449	0.00242288
FGFR2	ENSG00000066468	fibroblast growth factor receptor 2 [Source:HGNC Symbol;Acc:3689]	protein_coding	135.464	183.988	0.562448	0.00467022
ZNF469	ENSG00000225614	zinc finger protein 469 [Source:HGNC Symbol;Acc:23216]	protein_coding	5.72781	7.67217	0.561987	0.00152092
C1S	ENSG00000182326	complement component 1, s subcomponent [Source:HGNC Symbol;Acc:1247]	protein_coding	1000.22	1298.45	0.561772	0.000504156
GFOD1	ENSG00000145990	glucose-fructose oxidoreductase domain containing 1 [Source:HGNC Symbol;Acc:21096]	protein_coding	64.7729	86.0863	0.560425	0.0152534
PCMTD1	ENSG00000168300	protein-L-isoaspartate (D-aspartate) O-methyltransferase domain containing 1 [Source:HGNC Symbol;Acc:30483]	protein_coding	822.133	1111.6	0.560422	9.64e-06
BCL2A1	ENSG00000140379	BCL2-related protein A1 [Source:HGNC Symbol;Acc:991]	protein_coding	78.6521	107.037	0.558554	0.028525
TCP11L2	ENSG00000166046	t-complex 11, testis-specific-like 2 [Source:HGNC Symbol;Acc:28627]	protein_coding	200.635	266.88	0.558526	0.023996
MYD88	ENSG00000172936	myeloid differentiation primary response 88 [Source:HGNC Symbol;Acc:7562]	protein_coding	674.036	930.514	0.558124	4.05e-05
TMEM184A	ENSG00000164855	transmembrane protein 184A [Source:HGNC Symbol;Acc:28797]	protein_coding	1093.8	1495.5	0.557106	0.000194256
ADORA2B	ENSG00000170425	adenosine A2b receptor [Source:HGNC Symbol;Acc:264]	protein_coding	76.8745	103.447	0.55558	0.0126996
SAMD12	ENSG00000177570	sterile alpha motif domain containing 12 [Source:HGNC Symbol;Acc:31750]	protein_coding	1563.22	2196.81	0.55519	4.3e-06
LRG1	ENSG00000171236	leucine-rich alpha-2-glycoprotein 1 [Source:HGNC Symbol;Acc:29480]	protein_coding	243.037	328.147	0.554776	4.07e-05
BTN3A3	ENSG00000111801	butyrophilin, subfamily 3, member A3 [Source:HGNC Symbol;Acc:1140]	protein_coding	1046.31	1400.75	0.554098	5.28e-07
SCEL	ENSG00000136155	sciellin [Source:HGNC Symbol;Acc:10573]	protein_coding	42.4216	55.914	0.553513	0.00345955
CD83	ENSG00000112149	CD83 molecule [Source:HGNC Symbol;Acc:1703]	protein_coding	313.107	422.641	0.553303	6.21e-05
NLRP2	ENSG00000022556	NLR family, pyrin domain containing 2 [Source:HGNC Symbol;Acc:22948]	protein_coding	160.552	208.402	0.553155	6.76e-07
SARS	ENSG00000031698	seryl-tRNA synthetase [Source:HGNC Symbol;Acc:10537]	protein_coding	6971.21	9310.83	0.552273	3.25e-06
LPAR6	ENSG00000139679	lysophosphatidic acid receptor 6 [Source:HGNC Symbol;Acc:15520]	protein_coding	350.509	476.132	0.550867	0.00539657
CARS	ENSG00000110619	cysteinyl-tRNA synthetase [Source:HGNC Symbol;Acc:1493]	protein_coding	1031.3	1471.3	0.550847	3.88e-07
CITED4	ENSG00000179862	Cbp/p300-interacting transactivator, with Glu/Asp-rich carboxy-terminal domain, 4 [Source:HGNC Symbol;Acc:18696]	protein_coding	1165.08	1558.38	0.549801	1.78e-06
ZC3H12A	ENSG00000163874	zinc finger CCCH-type containing 12A [Source:HGNC Symbol;Acc:26259]	protein_coding	1006.54	1365.94	0.54954	2.71e-05
CSF2	ENSG00000164400	colony stimulating factor 2 (granulocyte-macrophage) [Source:HGNC Symbol;Acc:2434]	protein_coding	493.183	690.57	0.54825	2.05e-05
CTSO	ENSG00000256043	cathepsin O [Source:HGNC Symbol;Acc:2542]	protein_coding	364.485	491.671	0.547985	1.88e-07
RNF41	ENSG00000181852	ring finger protein 41 [Source:HGNC Symbol;Acc:18401]	protein_coding	1369.39	1970.52	0.547612	3.25e-07
ADAM19	ENSG00000135074	ADAM metallopeptidase domain 19 [Source:HGNC Symbol;Acc:197]	protein_coding	302.613	401.251	0.547455	2.3e-08
NUAK2	ENSG00000163545	NUAK family, SNF1-like kinase, 2 [Source:HGNC Symbol;Acc:29558]	protein_coding	650.368	913.804	0.547282	1.01e-09
SLC1A4	ENSG00000115902	solute carrier family 1 (glutamate/neutral amino acid transporter), member 4 [Source:HGNC Symbol;Acc:10942]	protein_coding	1221.48	1649.37	0.547139	5.77e-09
CCDC88C	ENSG00000015133	coiled-coil domain containing 88C [Source:HGNC Symbol;Acc:19967]	protein_coding	766.412	1019.19	0.546468	1.52e-07
SAA1	ENSG00000173432	serum amyloid A1 [Source:HGNC Symbol;Acc:10513]	protein_coding	2709.22	3510.76	0.546	2.66e-05
ABTB1	ENSG00000114626	ankyrin repeat and BTB (POZ) domain containing 1 [Source:HGNC Symbol;Acc:18275]	protein_coding	205.258	268.321	0.545937	0.0236787
IFNAR2	ENSG00000159110	interferon (alpha, beta and omega) receptor 2 [Source:HGNC Symbol;Acc:5433]	protein_coding	800.593	1086.66	0.545757	4.04e-06
NFKB2	ENSG00000077150	nuclear factor of kappa light polypeptide gene enhancer in B-cells 2 (p49/p100) [Source:HGNC Symbol;Acc:7795]	protein_coding	4332.74	6049.22	0.545064	4.56e-08
MKNK2	ENSG00000099875	MAP kinase interacting serine/threonine kinase 2 [Source:HGNC Symbol;Acc:7111]	protein_coding	6564.53	8731.35	0.543275	3.69e-12
FAM83H	ENSG00000180921	family with sequence similarity 83, member H [Source:HGNC Symbol;Acc:24797]	protein_coding	292.211	393.605	0.543169	0.000112659
WSB1	ENSG00000109046	WD repeat and SOCS box containing 1 [Source:HGNC Symbol;Acc:19221]	protein_coding	5519.41	7369.6	0.542924	7.98e-08
SLC22A3	ENSG00000146477	solute carrier family 22 (organic cation transporter), member 3 [Source:HGNC Symbol;Acc:10967]	protein_coding	108.118	143.98	0.542354	6.59e-05
EVI5L	ENSG00000142459	ecotropic viral integration site 5-like [Source:HGNC Symbol;Acc:30464]	protein_coding	371.736	494.874	0.542008	0.00381249
RGL3	ENSG00000205517	ral guanine nucleotide dissociation stimulator-like 3 [Source:HGNC Symbol;Acc:30282]	protein_coding	265.508	360.085	0.541762	0.0315094
LRP11	ENSG00000120256	low density lipoprotein receptor-related protein 11 [Source:HGNC Symbol;Acc:16936]	protein_coding	1093.3	1454.38	0.540905	4.62e-09
ETHE1	ENSG00000105755	ethylmalonic encephalopathy 1 [Source:HGNC Symbol;Acc:23287]	protein_coding	407.48	569.959	0.540774	0.00133182
ITPR2	ENSG00000123104	inositol 1,4,5-trisphosphate receptor, type 2 [Source:HGNC Symbol;Acc:6181]	protein_coding	8896.76	11743.7	0.540321	1.61e-10
LRP1	ENSG00000123384	low density lipoprotein receptor-related protein 1 [Source:HGNC Symbol;Acc:6692]	protein_coding	901.614	1183.35	0.540191	2.98e-05
KLC4	ENSG00000137171	kinesin light chain 4 [Source:HGNC Symbol;Acc:21624]	protein_coding	424.626	568.51	0.539902	0.00108893
YARS	ENSG00000134684	tyrosyl-tRNA synthetase [Source:HGNC Symbol;Acc:12840]	protein_coding	5151	6885.7	0.539034	8.28e-10
PLA2G6	ENSG00000184381	phospholipase A2, group VI (cytosolic, calcium-independent) [Source:HGNC Symbol;Acc:9039]	protein_coding	341.66	456.633	0.538242	0.0107243
GNG4	ENSG00000168243	guanine nucleotide binding protein (G protein), gamma 4 [Source:HGNC Symbol;Acc:4407]	protein_coding	149.046	201.91	0.536267	0.000540101
ERBB3	ENSG00000065361	v-erb-b2 avian erythroblastic leukemia viral oncogene homolog 3 [Source:HGNC Symbol;Acc:3431]	protein_coding	497.908	662.735	0.53595	0.000139349
SEMA3E	ENSG00000170381	sema domain, immunoglobulin domain (Ig), short basic domain, secreted, (semaphorin) 3E [Source:HGNC Symbol;Acc:10727]	protein_coding	698.521	974.449	0.535612	2.69e-05
JMY	ENSG00000152409	junction mediating and regulatory protein, p53 cofactor [Source:HGNC Symbol;Acc:28916]	protein_coding	169.195	232.019	0.534832	0.000111567
PLXDC2	ENSG00000120594	plexin domain containing 2 [Source:HGNC Symbol;Acc:21013]	protein_coding	914.504	1179.38	0.534426	1.21e-09
FOXO1	ENSG00000150907	forkhead box O1 [Source:HGNC Symbol;Acc:3819]	protein_coding	165.188	219.416	0.533774	5.18e-05
FAT4	ENSG00000196159	FAT atypical cadherin 4 [Source:HGNC Symbol;Acc:23109]	protein_coding	206.509	291.01	0.533548	1.38e-07
SLC16A4	ENSG00000168679	solute carrier family 16, member 4 [Source:HGNC Symbol;Acc:10925]	protein_coding	2216.22	2938.96	0.53326	4.84e-06
DCP2	ENSG00000172795	decapping mRNA 2 [Source:HGNC Symbol;Acc:24452]	protein_coding	4179.97	5550.76	0.532947	5.59e-09
ATP9A	ENSG00000054793	ATPase, class II, type 9A [Source:HGNC Symbol;Acc:13540]	protein_coding	468.616	609.687	0.532673	3.02e-08
MARVELD2	ENSG00000152939	MARVEL domain containing 2 [Source:HGNC Symbol;Acc:26401]	protein_coding	334.419	451.033	0.532111	2.29e-05
FAM155B	ENSG00000130054	family with sequence similarity 155, member B [Source:HGNC Symbol;Acc:30701]	protein_coding	45.0385	60.7711	0.53202	0.0291757
ADAMTS15	ENSG00000166106	ADAM metallopeptidase with thrombospondin type 1 motif, 15 [Source:HGNC Symbol;Acc:16305]	protein_coding	175.604	246.292	0.53168	7.24e-05
VSIG1	ENSG00000101842	V-set and immunoglobulin domain containing 1 [Source:HGNC Symbol;Acc:28675]	protein_coding	113.42	173.406	0.531355	0.0167661
MAPK8IP3	ENSG00000138834	mitogen-activated protein kinase 8 interacting protein 3 [Source:HGNC Symbol;Acc:6884]	protein_coding	3283.83	4419.83	0.530886	0.000152417
ETV1	ENSG00000006468	ets variant 1 [Source:HGNC Symbol;Acc:3490]	protein_coding	677.088	1241.44	0.530334	4.8e-07
PCED1B	ENSG00000179715	PC-esterase domain containing 1B [Source:HGNC Symbol;Acc:28255]	protein_coding	212.002	286.717	0.529925	0.0119469
SFN	ENSG00000175793	stratifin [Source:HGNC Symbol;Acc:10773]	protein_coding	2883.09	3785.25	0.529712	1.34e-06
GBP3	ENSG00000117226	guanylate binding protein 3 [Source:HGNC Symbol;Acc:4184]	protein_coding	2730.04	3589.55	0.527837	2.5e-08
CYTH3	ENSG00000008256	cytohesin 3 [Source:HGNC Symbol;Acc:9504]	protein_coding	3463.61	4574.21	0.527527	6.14e-08
ADCK1	ENSG00000063761	aarF domain containing kinase 1 [Source:HGNC Symbol;Acc:19038]	protein_coding	148.626	197.908	0.527248	0.013319
AFAP1L2	ENSG00000169129	actin filament associated protein 1-like 2 [Source:HGNC Symbol;Acc:25901]	protein_coding	346.953	453.015	0.52714	2.56e-06
TSTD1	ENSG00000215845	thiosulfate sulfurtransferase (rhodanese)-like domain containing 1 [Source:HGNC Symbol;Acc:35410]	protein_coding	337.9	448.653	0.52585	0.00814708
PDCD1LG2	ENSG00000197646	programmed cell death 1 ligand 2 [Source:HGNC Symbol;Acc:18731]	protein_coding	65.1256	85.3608	0.525343	0.0149542
MMP15	ENSG00000102996	matrix metallopeptidase 15 (membrane-inserted) [Source:HGNC Symbol;Acc:7161]	protein_coding	198.492	262.008	0.524927	0.00114553
NME7	ENSG00000143156	NME/NM23 family member 7 [Source:HGNC Symbol;Acc:20461]	protein_coding	1557.91	2073.73	0.524364	7.36e-07
SCML1	ENSG00000047634	sex comb on midleg-like 1 (Drosophila) [Source:HGNC Symbol;Acc:10580]	protein_coding	213.821	282.43	0.523888	6.1e-05
APLF	ENSG00000169621	aprataxin and PNKP like factor [Source:HGNC Symbol;Acc:28724]	protein_coding	134.935	181.478	0.523409	3.25e-05
MR1	ENSG00000153029	major histocompatibility complex, class I-related [Source:HGNC Symbol;Acc:4975]	protein_coding	644.565	888.415	0.522574	5.7e-05
LYRM9	ENSG00000232859	LYR motif containing 9 [Source:HGNC Symbol;Acc:27314]	protein_coding	110.534	144.668	0.522029	0.038297
SYT1	ENSG00000067715	synaptotagmin I [Source:HGNC Symbol;Acc:11509]	protein_coding	248.189	358.859	0.520065	0.00332385
PDZK1IP1	ENSG00000162366	PDZK1 interacting protein 1 [Source:HGNC Symbol;Acc:16887]	protein_coding	3149.01	4150.19	0.519988	2.16e-06
IFI44	ENSG00000137965	interferon-induced protein 44 [Source:HGNC Symbol;Acc:16938]	protein_coding	258.35	348.972	0.51878	0.00621568
CLIC4	ENSG00000169504	chloride intracellular channel 4 [Source:HGNC Symbol;Acc:13518]	protein_coding	8573.57	11489	0.518369	1.44e-08
CNN2	ENSG00000064666	calponin 2 [Source:HGNC Symbol;Acc:2156]	protein_coding	13032.5	19341.3	0.51787	1.82e-11
JDP2	ENSG00000140044	Jun dimerization protein 2 [Source:HGNC Symbol;Acc:17546]	protein_coding	499.021	669.631	0.517738	0.00369671
IGF2BP1	ENSG00000159217	insulin-like growth factor 2 mRNA binding protein 1 [Source:HGNC Symbol;Acc:28866]	protein_coding	152.073	190.25	0.517688	0.00773
ARSD	ENSG00000006756	arylsulfatase D [Source:HGNC Symbol;Acc:717]	protein_coding	2893.18	3883.82	0.517523	5.61e-07
PPM1M	ENSG00000164088	protein phosphatase, Mg2+/Mn2+ dependent, 1M [Source:HGNC Symbol;Acc:26506]	protein_coding	91.0817	116.597	0.516574	0.0492481
CYTH1	ENSG00000108669	cytohesin 1 [Source:HGNC Symbol;Acc:9501]	protein_coding	1992.92	2559.21	0.516438	5.1e-09
C22orf46	ENSG00000184208	chromosome 22 open reading frame 46 [Source:HGNC Symbol;Acc:26294]	protein_coding	62.9666	83.8107	0.515157	0.0169125
DNM3	ENSG00000197959	dynamin 3 [Source:HGNC Symbol;Acc:29125]	protein_coding	476.919	628.275	0.513527	2.59e-06
FBLIM1	ENSG00000162458	filamin binding LIM protein 1 [Source:HGNC Symbol;Acc:24686]	protein_coding	4453.08	5724.81	0.513289	7.96e-07
TENM2	ENSG00000145934	teneurin transmembrane protein 2 [Source:HGNC Symbol;Acc:29943]	protein_coding	1634.46	2130.9	0.51324	9.29e-06
NTN4	ENSG00000074527	netrin 4 [Source:HGNC Symbol;Acc:13658]	protein_coding	2674.14	3654.51	0.511923	7.8e-07
PRKCQ	ENSG00000065675	protein kinase C, theta [Source:HGNC Symbol;Acc:9410]	protein_coding	31.1634	40.9076	0.511012	0.00209977
NEDD9	ENSG00000111859	neural precursor cell expressed, developmentally down-regulated 9 [Source:HGNC Symbol;Acc:7733]	protein_coding	5811.78	7649.54	0.509724	6.3e-08
RHBDF2	ENSG00000129667	rhomboid 5 homolog 2 (Drosophila) [Source:HGNC Symbol;Acc:20788]	protein_coding	1858.65	2446.91	0.508334	5.13e-05
CYB561	ENSG00000008283	cytochrome b561 [Source:HGNC Symbol;Acc:2571]	protein_coding	751.922	961.054	0.508007	0.000224348
TLE4	ENSG00000106829	transducin-like enhancer of split 4 (E(sp1) homolog, Drosophila) [Source:HGNC Symbol;Acc:11840]	protein_coding	276.944	354.893	0.507956	0.00162516
GSAP	ENSG00000186088	gamma-secretase activating protein [Source:HGNC Symbol;Acc:28042]	protein_coding	579.315	758.568	0.507241	9.91e-05
MAGI1	ENSG00000151276	membrane associated guanylate kinase, WW and PDZ domain containing 1 [Source:HGNC Symbol;Acc:946]	protein_coding	362.706	500.237	0.506998	6.1e-05
DYSF	ENSG00000135636	dysferlin [Source:HGNC Symbol;Acc:3097]	protein_coding	171.574	233.318	0.504601	4.32e-06
COL4A1	ENSG00000187498	collagen, type IV, alpha 1 [Source:HGNC Symbol;Acc:2202]	protein_coding	26385.2	36636.2	0.504035	4.74e-05
RMND5A	ENSG00000153561	required for meiotic nuclear division 5 homolog A (S. cerevisiae) [Source:HGNC Symbol;Acc:25850]	protein_coding	8465.55	11043.9	0.503897	1.15e-10
LCA5	ENSG00000135338	Leber congenital amaurosis 5 [Source:HGNC Symbol;Acc:31923]	protein_coding	66.962	88.2434	0.503785	0.00406565
PARP3	ENSG00000041880	poly (ADP-ribose) polymerase family, member 3 [Source:HGNC Symbol;Acc:273]	protein_coding	1083.8	1447.95	0.503642	9.28e-06
CLSTN3	ENSG00000139182	calsyntenin 3 [Source:HGNC Symbol;Acc:18371]	protein_coding	888.878	1161.78	0.503623	0.000102867
FSBP	ENSG00000265817	fibrinogen silencer binding protein [Source:HGNC Symbol;Acc:43653]	protein_coding	39.8838	52.5877	0.503117	0.0394279
GPCPD1	ENSG00000125772	glycerophosphocholine phosphodiesterase GDE1 homolog (S. cerevisiae) [Source:HGNC Symbol;Acc:26957]	protein_coding	249.7	332.888	0.502953	2.31e-05
ABCC9	ENSG00000069431	ATP-binding cassette, sub-family C (CFTR/MRP), member 9 [Source:HGNC Symbol;Acc:60]	protein_coding	73.5539	98.792	0.502941	0.000443228
NFE2L1	ENSG00000082641	nuclear factor, erythroid 2-like 1 [Source:HGNC Symbol;Acc:7781]	protein_coding	19609	25505.3	0.502895	7.68e-06
SPINT2	ENSG00000167642	serine peptidase inhibitor, Kunitz type, 2 [Source:HGNC Symbol;Acc:11247]	protein_coding	11710.8	15269.9	0.502537	7.32e-06
PXK	ENSG00000168297	PX domain containing serine/threonine kinase [Source:HGNC Symbol;Acc:23326]	protein_coding	583.537	813.036	0.502244	1.59e-06
OFD1	ENSG00000046651	oral-facial-digital syndrome 1 [Source:HGNC Symbol;Acc:2567]	protein_coding	641.855	855.214	0.502193	3.92e-07
FBN1	ENSG00000166147	fibrillin 1 [Source:HGNC Symbol;Acc:3603]	protein_coding	1068.13	1368.77	0.502072	2.9e-10
BTG1	ENSG00000133639	B-cell translocation gene 1, anti-proliferative [Source:HGNC Symbol;Acc:1130]	protein_coding	966.567	1268.02	0.501474	5.46e-07
SERPINA1	ENSG00000197249	serpin peptidase inhibitor, clade A (alpha-1 antiproteinase, antitrypsin), member 1 [Source:HGNC Symbol;Acc:8941]	protein_coding	4565.28	5962.6	0.501183	3.21e-08
SMCR8	ENSG00000176994	Smith-Magenis syndrome chromosome region, candidate 8 [Source:HGNC Symbol;Acc:17921]	protein_coding	282.171	364.264	0.500672	1.31e-06
ADAMTS3	ENSG00000156140	ADAM metallopeptidase with thrombospondin type 1 motif, 3 [Source:HGNC Symbol;Acc:219]	protein_coding	3027.87	3967.91	0.50026	4.89e-08

## Sheet: Down TF1
Gene.name	Ensembl.Gene.ID	Description	Gene.type	TF1_siCtrl	TF1_siTFE3	log2FC(TF1-siTFE3)	adj-val(TF1-siTFE3)
ZNF730	ENSG00000183850	zinc finger protein 730 [Source:HGNC Symbol;Acc:32470]	protein_coding	130.544	81.1461	-4.58371	9.63e-05
FAM105A	ENSG00000145569	family with sequence similarity 105, member A [Source:HGNC Symbol;Acc:25629]	protein_coding	330.827	253.135	-4.37476	0.00429828
LRRC58	ENSG00000163428	leucine rich repeat containing 58 [Source:HGNC Symbol;Acc:26968]	protein_coding	1061.78	528.527	-4.37152	0.0064273
PPP1R26	ENSG00000196422	protein phosphatase 1, regulatory subunit 26 [Source:HGNC Symbol;Acc:29089]	protein_coding	674.391	513.16	-3.54924	0.0121147
ATAD2	ENSG00000156802	ATPase family, AAA domain containing 2 [Source:HGNC Symbol;Acc:30123]	protein_coding	2414.91	1570.89	-3.24559	3.94e-06
GPD2	ENSG00000115159	glycerol-3-phosphate dehydrogenase 2 (mitochondrial) [Source:HGNC Symbol;Acc:4456]	protein_coding	6657.37	3917.45	-3.23505	6.4e-25
MMGT1	ENSG00000169446	membrane magnesium transporter 1 [Source:HGNC Symbol;Acc:28100]	protein_coding	551.454	389.771	-3.10516	4.26e-30
BRI3BP	ENSG00000184992	BRI3 binding protein [Source:HGNC Symbol;Acc:14251]	protein_coding	355.107	248.937	-3.08014	1.87e-24
FLYWCH2	ENSG00000162076	FLYWCH family member 2 [Source:HGNC Symbol;Acc:25178]	protein_coding	874.99	505.664	-3.03147	0.0115673
JDP2	ENSG00000140044	Jun dimerization protein 2 [Source:HGNC Symbol;Acc:17546]	protein_coding	431.982	291.948	-2.92753	4.96e-32
TNFAIP8L3	ENSG00000183578	tumor necrosis factor, alpha-induced protein 8-like 3 [Source:HGNC Symbol;Acc:20620]	protein_coding	31.5762	19.2934	-2.92136	5.95e-43
C4orf21	ENSG00000138658	chromosome 4 open reading frame 21 [Source:HGNC Symbol;Acc:25654]	protein_coding	404.075	299.643	-2.85562	2.83e-08
SULT1C2	ENSG00000198203	sulfotransferase family, cytosolic, 1C, member 2 [Source:HGNC Symbol;Acc:11456]	protein_coding	2342.79	1721.23	-2.82908	0.0220787
FAM178A	ENSG00000119906	family with sequence similarity 178, member A [Source:HGNC Symbol;Acc:17814]	protein_coding	3055.08	2284.52	-2.82374	2.87e-06
LENG1	ENSG00000105617	leukocyte receptor cluster (LRC) member 1 [Source:HGNC Symbol;Acc:15502]	protein_coding	293.249	220.473	-2.81862	0.00645278
TRAM1L1	ENSG00000174599	translocation associated membrane protein 1-like 1 [Source:HGNC Symbol;Acc:28371]	protein_coding	77.7656	54.6039	-2.79751	0.000607978
C18orf8	ENSG00000141452	chromosome 18 open reading frame 8 [Source:HGNC Symbol;Acc:24326]	protein_coding	2051.62	1254.85	-2.78869	6.21e-19
CCDC121	ENSG00000176714	coiled-coil domain containing 121 [Source:HGNC Symbol;Acc:25833]	protein_coding	99.2322	67.1956	-2.70217	8e-05
C5orf22	ENSG00000082213	chromosome 5 open reading frame 22 [Source:HGNC Symbol;Acc:25639]	protein_coding	1711.29	1228.66	-2.55522	1.5e-08
HADH	ENSG00000138796	hydroxyacyl-CoA dehydrogenase [Source:HGNC Symbol;Acc:4799]	protein_coding	1019.45	729.899	-2.55185	1.23e-08
C11orf70	ENSG00000137691	chromosome 11 open reading frame 70 [Source:HGNC Symbol;Acc:28188]	protein_coding	142.644	103.205	-2.53636	0.0369328
TIPIN	ENSG00000075131	TIMELESS interacting protein [Source:HGNC Symbol;Acc:30750]	protein_coding	683.888	499.36	-2.50456	5.26e-21
CXCL16	ENSG00000161921	chemokine (C-X-C motif) ligand 16 [Source:HGNC Symbol;Acc:16642]	protein_coding	222.061	167.524	-2.48168	6.76e-21
SIPA1	ENSG00000213445	signal-induced proliferation-associated 1 [Source:HGNC Symbol;Acc:10885]	protein_coding	1471.9	1084.59	-2.46473	0.0386103
SLC30A9	ENSG00000014824	solute carrier family 30 (zinc transporter), member 9 [Source:HGNC Symbol;Acc:1329]	protein_coding	3635.08	1270.91	-2.45153	2.65e-24
MGAT4A	ENSG00000071073	mannosyl (alpha-1,3-)-glycoprotein beta-1,4-N-acetylglucosaminyltransferase, isozyme A [Source:HGNC Symbol;Acc:7047]	protein_coding	51.2654	31.7579	-2.43463	0.00329176
AKIRIN1	ENSG00000174574	akirin 1 [Source:HGNC Symbol;Acc:25744]	protein_coding	2000.14	1172.92	-2.34739	0.00354046
MND1	ENSG00000121211	meiotic nuclear divisions 1 homolog (S. cerevisiae) [Source:HGNC Symbol;Acc:24839]	protein_coding	724.143	531.95	-2.31693	0.00125693
IL20RA	ENSG00000016402	interleukin 20 receptor, alpha [Source:HGNC Symbol;Acc:6003]	protein_coding	44.8993	20.0795	-2.26824	0.043868
PPM1E	ENSG00000175175	protein phosphatase, Mg2+/Mn2+ dependent, 1E [Source:HGNC Symbol;Acc:19322]	protein_coding	17.7805	7.31193	-2.24431	2.39e-05
DCK	ENSG00000156136	deoxycytidine kinase [Source:HGNC Symbol;Acc:2704]	protein_coding	511.82	340.908	-2.21283	2.25e-13
C20orf26	ENSG00000089101	chromosome 20 open reading frame 26 [Source:HGNC Symbol;Acc:15872]	protein_coding	595.714	234.56	-2.15136	8.07e-07
GNAL	ENSG00000141404	guanine nucleotide binding protein (G protein), alpha activating activity polypeptide, olfactory type [Source:HGNC Symbol;Acc:4388]	protein_coding	705.959	411.326	-2.14886	0.00466843
VLDLR	ENSG00000147852	very low density lipoprotein receptor [Source:HGNC Symbol;Acc:12698]	protein_coding	3341.4	2222.24	-2.14085	1.77e-23
EML6	ENSG00000214595	echinoderm microtubule associated protein like 6 [Source:HGNC Symbol;Acc:35412]	protein_coding	91.6754	45.7748	-2.1349	9.4e-06
SPIN2A	ENSG00000147059	spindlin family, member 2A [Source:HGNC Symbol;Acc:20694]	protein_coding	13.8116	7.90093	-2.07353	0.000111913
SLC19A2	ENSG00000117479	solute carrier family 19 (thiamine transporter), member 2 [Source:HGNC Symbol;Acc:10938]	protein_coding	2253.55	1466.51	-2.05632	0.000546879
ACSS1	ENSG00000154930	acyl-CoA synthetase short-chain family member 1 [Source:HGNC Symbol;Acc:16091]	protein_coding	302.389	158.418	-2.04363	0.000631547
HIST1H2BM	ENSG00000196374	histone cluster 1, H2bm [Source:HGNC Symbol;Acc:4750]	protein_coding	209.087	121.096	-2.04345	0.0484323
PALD1	ENSG00000107719	phosphatase domain containing, paladin 1 [Source:HGNC Symbol;Acc:23530]	protein_coding	17.4531	12.8408	-2.02811	0.000350634
NEBL	ENSG00000078114	nebulette [Source:HGNC Symbol;Acc:16932]	protein_coding	600.263	344.331	-2.02577	3.05e-08
SORBS3	ENSG00000120896	sorbin and SH3 domain containing 3 [Source:HGNC Symbol;Acc:30907]	protein_coding	1184.92	869.678	-1.99096	5.5e-34
NUDT7	ENSG00000140876	nudix (nucleoside diphosphate linked moiety X)-type motif 7 [Source:HGNC Symbol;Acc:8054]	protein_coding	141.704	104.891	-1.99008	0.0167298
RET	ENSG00000165731	ret proto-oncogene [Source:HGNC Symbol;Acc:9967]	protein_coding	24.8213	16.7732	-1.98317	1.07e-58
WDHD1	ENSG00000198554	WD repeat and HMG-box DNA binding protein 1 [Source:HGNC Symbol;Acc:23170]	protein_coding	949.322	699.711	-1.94683	0.0136237
GMFG	ENSG00000130755	glia maturation factor, gamma [Source:HGNC Symbol;Acc:4374]	protein_coding	21.5802	7.63469	-1.93703	0.0230407
B3GNT1	ENSG00000174684	UDP-GlcNAc:betaGal beta-1,3-N-acetylglucosaminyltransferase 1 [Source:HGNC Symbol;Acc:15685]	protein_coding	465.837	345.48	-1.9278	6.1e-35
FAM198B	ENSG00000164125	family with sequence similarity 198, member B [Source:HGNC Symbol;Acc:25312]	protein_coding	885.924	724.286	-1.90646	5.07e-05
TMTC3	ENSG00000139324	transmembrane and tetratricopeptide repeat containing 3 [Source:HGNC Symbol;Acc:26899]	protein_coding	3592.96	2387.98	-1.90253	5.21e-20
LCN2	ENSG00000148346	lipocalin 2 [Source:HGNC Symbol;Acc:6526]	protein_coding	82.3277	41.2971	-1.89705	0.00679475
HLF	ENSG00000108924	hepatic leukemia factor [Source:HGNC Symbol;Acc:4977]	protein_coding	124.952	65.954	-1.89194	1.17e-10
ANGPTL2	ENSG00000136859	angiopoietin-like 2 [Source:HGNC Symbol;Acc:490]	protein_coding	1797.24	1227.22	-1.89107	0.0281026
GPRIN3	ENSG00000185477	GPRIN family member 3 [Source:HGNC Symbol;Acc:27733]	protein_coding	80.3106	40.7528	-1.89068	0.00116914
NIPA1	ENSG00000170113	non imprinted in Prader-Willi/Angelman syndrome 1 [Source:HGNC Symbol;Acc:17043]	protein_coding	1158.52	547.894	-1.88447	4.41e-09
LINC00998	ENSG00000214194	long intergenic non-protein coding RNA 998 [Source:HGNC Symbol;Acc:48953]	protein_coding	2065.25	1360.12	-1.87195	0.0268477
RSBN1L	ENSG00000187257	round spermatid basic protein 1-like [Source:HGNC Symbol;Acc:24765]	protein_coding	3004.53	2109.71	-1.86892	1.38e-07
SPC25	ENSG00000152253	SPC25, NDC80 kinetochore complex component [Source:HGNC Symbol;Acc:24031]	protein_coding	1334.86	958.061	-1.85867	0.0122053
WDR54	ENSG00000005448	WD repeat domain 54 [Source:HGNC Symbol;Acc:25770]	protein_coding	919.337	681.429	-1.8475	0.0401423
ZNF365	ENSG00000138311	zinc finger protein 365 [Source:HGNC Symbol;Acc:18194]	protein_coding	179.067	120.593	-1.84613	2.27e-16
CCSER1	ENSG00000184305	coiled-coil serine-rich protein 1 [Source:HGNC Symbol;Acc:29349]	protein_coding	75.8193	42.4487	-1.84301	7.69e-41
PTGES	ENSG00000148344	prostaglandin E synthase [Source:HGNC Symbol;Acc:9599]	protein_coding	162.011	106.317	-1.83837	7.29e-09
DOHH	ENSG00000129932	deoxyhypusine hydroxylase/monooxygenase [Source:HGNC Symbol;Acc:28662]	protein_coding	466.716	325.057	-1.82549	8.59e-06
RGN	ENSG00000130988	regucalcin [Source:HGNC Symbol;Acc:9989]	protein_coding	115.752	83.4535	-1.82446	6e-05
CENPQ	ENSG00000031691	centromere protein Q [Source:HGNC Symbol;Acc:21347]	protein_coding	467.15	328.849	-1.82408	0.00010679
MAPRE2	ENSG00000166974	microtubule-associated protein, RP/EB family, member 2 [Source:HGNC Symbol;Acc:6891]	protein_coding	3644.95	2540.55	-1.82181	3.56e-06
ATP6V0E2	ENSG00000171130	ATPase, H+ transporting V0 subunit e2 [Source:HGNC Symbol;Acc:21723]	protein_coding	3324.28	2448.93	-1.81398	0.00319713
SEPT3	ENSG00000100167	septin 3 [Source:HGNC Symbol;Acc:10750]	protein_coding	102.917	75.2424	-1.79715	2.75e-06
PKIB	ENSG00000135549	protein kinase (cAMP-dependent, catalytic) inhibitor beta [Source:HGNC Symbol;Acc:9018]	protein_coding	1148.23	664.746	-1.77382	0.00444599
SLMO2	ENSG00000101166	slowmo homolog 2 (Drosophila) [Source:HGNC Symbol;Acc:15892]	protein_coding	7505.45	5471.93	-1.77113	0.0052048
DPF1	ENSG00000011332	D4, zinc and double PHD fingers family 1 [Source:HGNC Symbol;Acc:20225]	protein_coding	77.6211	56.4716	-1.76824	2.2e-09
CRISPLD1	ENSG00000121005	cysteine-rich secretory protein LCCL domain containing 1 [Source:HGNC Symbol;Acc:18206]	protein_coding	1506.05	864.102	-1.762	3.2e-06
GBX2	ENSG00000168505	gastrulation brain homeobox 2 [Source:HGNC Symbol;Acc:4186]	protein_coding	43.0452	27.7035	-1.75642	1.35e-10
HRSP12	ENSG00000132541	heat-responsive protein 12 [Source:HGNC Symbol;Acc:16897]	protein_coding	1383.84	1071.27	-1.75304	2.48e-18
IRX6	ENSG00000159387	iroquois homeobox 6 [Source:HGNC Symbol;Acc:14675]	protein_coding	655.68	312.555	-1.74607	0.0174494
HOXD9	ENSG00000128709	homeobox D9 [Source:HGNC Symbol;Acc:5140]	protein_coding	218.433	167.753	-1.74559	1.21e-27
MGARP	ENSG00000137463	mitochondria-localized glutamic acid-rich protein [Source:HGNC Symbol;Acc:29969]	protein_coding	23.2014	8.55474	-1.74223	8.4e-09
ACOT11	ENSG00000162390	acyl-CoA thioesterase 11 [Source:HGNC Symbol;Acc:18156]	protein_coding	130.826	61.3792	-1.73491	2.11e-26
VPS41	ENSG00000006715	vacuolar protein sorting 41 homolog (S. cerevisiae) [Source:HGNC Symbol;Acc:12713]	protein_coding	12384.2	8385.91	-1.71561	0.0196576
TBC1D30	ENSG00000111490	TBC1 domain family, member 30 [Source:HGNC Symbol;Acc:29164]	protein_coding	293.26	141.25	-1.70834	8.41e-09
LUZP2	ENSG00000187398	leucine zipper protein 2 [Source:HGNC Symbol;Acc:23206]	protein_coding	9.75076	3.1734	-1.69883	9.79e-36
LY96	ENSG00000154589	lymphocyte antigen 96 [Source:HGNC Symbol;Acc:17156]	protein_coding	443.137	218.105	-1.69664	4.19e-08
BCCIP	ENSG00000107949	BRCA2 and CDKN1A interacting protein [Source:HGNC Symbol;Acc:978]	protein_coding	2516.2	1410.3	-1.68968	0.00590505
DIRAS2	ENSG00000165023	DIRAS family, GTP-binding RAS-like 2 [Source:HGNC Symbol;Acc:19323]	protein_coding	133.263	68.9546	-1.68645	2.1e-57
SUN3	ENSG00000164744	Sad1 and UNC84 domain containing 3 [Source:HGNC Symbol;Acc:22429]	protein_coding	145.743	76.1354	-1.6751	4.6e-61
KREMEN2	ENSG00000131650	kringle containing transmembrane protein 2 [Source:HGNC Symbol;Acc:18797]	protein_coding	107.695	54.4728	-1.6702	0.000158409
IER3IP1	ENSG00000134049	immediate early response 3 interacting protein 1 [Source:HGNC Symbol;Acc:18550]	protein_coding	740.164	542.569	-1.66416	1.47e-15
MNS1	ENSG00000138587	meiosis-specific nuclear structural 1 [Source:HGNC Symbol;Acc:29636]	protein_coding	275.981	193.274	-1.65925	2.42e-13
ASUN	ENSG00000064102	asunder spermatogenesis regulator [Source:HGNC Symbol;Acc:20174]	protein_coding	4511.75	3219.66	-1.65545	0.000974114
HRH2	ENSG00000113749	histamine receptor H2 [Source:HGNC Symbol;Acc:5183]	protein_coding	16.9309	9.41113	-1.64968	1.65e-25
NPY5R	ENSG00000164129	neuropeptide Y receptor Y5 [Source:HGNC Symbol;Acc:7958]	protein_coding	136.312	102.789	-1.64203	0.0127666
CENPM	ENSG00000100162	centromere protein M [Source:HGNC Symbol;Acc:18352]	protein_coding	1049.89	701.517	-1.64186	1.55e-21
GAB1	ENSG00000109458	GRB2-associated binding protein 1 [Source:HGNC Symbol;Acc:4066]	protein_coding	848.025	563.231	-1.64176	0.00265258
SMPDL3B	ENSG00000130768	sphingomyelin phosphodiesterase, acid-like 3B [Source:HGNC Symbol;Acc:21416]	protein_coding	275.107	206.922	-1.64004	1.56e-07
PRDX3	ENSG00000165672	peroxiredoxin 3 [Source:HGNC Symbol;Acc:9354]	protein_coding	5471.75	3949.32	-1.63951	6.45e-24
TOR3A	ENSG00000186283	torsin family 3, member A [Source:HGNC Symbol;Acc:11997]	protein_coding	6573.74	4381.59	-1.63941	1e-44
NEURL1B	ENSG00000214357	neuralized E3 ubiquitin protein ligase 1B [Source:HGNC Symbol;Acc:35422]	protein_coding	106.064	67.348	-1.63817	0.0024368
PAM	ENSG00000145730	peptidylglycine alpha-amidating monooxygenase [Source:HGNC Symbol;Acc:8596]	protein_coding	26807.7	19128.8	-1.63594	0.0444428
RRAGD	ENSG00000025039	Ras-related GTP binding D [Source:HGNC Symbol;Acc:19903]	protein_coding	3034.2	1918.25	-1.63358	3.73e-31
PPP1CC	ENSG00000186298	protein phosphatase 1, catalytic subunit, gamma isozyme [Source:HGNC Symbol;Acc:9283]	protein_coding	6426.47	3786.4	-1.63299	8.67e-06
FAM207A	ENSG00000160256	family with sequence similarity 207, member A [Source:HGNC Symbol;Acc:15811]	protein_coding	2214.03	1708.1	-1.62998	1.18e-10
AZI1	ENSG00000141577	5-azacytidine induced 1 [Source:HGNC Symbol;Acc:29511]	protein_coding	288.386	218.227	-1.62877	0.0153522
SLC35A3	ENSG00000117620	solute carrier family 35 (UDP-N-acetylglucosamine (UDP-GlcNAc) transporter), member A3 [Source:HGNC Symbol;Acc:11023]	protein_coding	907.54	595.45	-1.62239	3.53e-21
SNX22	ENSG00000157734	sorting nexin 22 [Source:HGNC Symbol;Acc:16315]	protein_coding	11.1392	5.50003	-1.60509	0.000382933
KCTD16	ENSG00000183775	potassium channel tetramerization domain containing 16 [Source:HGNC Symbol;Acc:29244]	protein_coding	6.41594	2.14274	-1.59135	0.000659973
ZNF385B	ENSG00000144331	zinc finger protein 385B [Source:HGNC Symbol;Acc:26332]	protein_coding	74.4968	51.7285	-1.58842	0.0110214
TAF9B	ENSG00000187325	TAF9B RNA polymerase II, TATA box binding protein (TBP)-associated factor, 31kDa [Source:HGNC Symbol;Acc:17306]	protein_coding	1131.36	850.831	-1.57801	1.06e-09
WNK2	ENSG00000165238	WNK lysine deficient protein kinase 2 [Source:HGNC Symbol;Acc:14542]	protein_coding	42.0343	31.2399	-1.53041	5.87e-10
FLT3	ENSG00000122025	fms-related tyrosine kinase 3 [Source:HGNC Symbol;Acc:3765]	protein_coding	44.192	30.3968	-1.52043	0.0439327
ISOC1	ENSG00000066583	isochorismatase domain containing 1 [Source:HGNC Symbol;Acc:24254]	protein_coding	846.839	608.448	-1.51123	1.17e-17
SMIM1	ENSG00000235169	small integral membrane protein 1 (Vel blood group) [Source:HGNC Symbol;Acc:44204]	protein_coding	206.701	128.995	-1.50968	3.24e-30
NUDT10	ENSG00000122824	nudix (nucleoside diphosphate linked moiety X)-type motif 10 [Source:HGNC Symbol;Acc:17621]	protein_coding	5.70809	3.09011	-1.50802	1.87e-21
SUCLA2	ENSG00000136143	succinate-CoA ligase, ADP-forming, beta subunit [Source:HGNC Symbol;Acc:11448]	protein_coding	4114.3	2717.27	-1.50783	1.7e-10
DMBX1	ENSG00000197587	diencephalon/mesencephalon homeobox 1 [Source:HGNC Symbol;Acc:19026]	protein_coding	33.3486	10.6421	-1.50592	8.34e-30
ATXN3	ENSG00000066427	ataxin 3 [Source:HGNC Symbol;Acc:7106]	protein_coding	967.681	722.562	-1.50556	0.0122786
MYB	ENSG00000118513	v-myb avian myeloblastosis viral oncogene homolog [Source:HGNC Symbol;Acc:7545]	protein_coding	15.6609	10.1723	-1.50382	3.97e-05
MID1IP1	ENSG00000165175	MID1 interacting protein 1 [Source:HGNC Symbol;Acc:20715]	protein_coding	951.229	658.748	-1.50381	2.09e-09
H2AFX	ENSG00000188486	H2A histone family, member X [Source:HGNC Symbol;Acc:4739]	protein_coding	2856.03	2203.43	-1.50194	5.14e-11
CTTN	ENSG00000085733	cortactin [Source:HGNC Symbol;Acc:3338]	protein_coding	23755.8	18158.5	-1.49761	1.86e-14
OVGP1	ENSG00000085465	oviductal glycoprotein 1, 120kDa [Source:HGNC Symbol;Acc:8524]	protein_coding	499.386	215.726	-1.49694	0.00335015
PCYOX1L	ENSG00000145882	prenylcysteine oxidase 1 like [Source:HGNC Symbol;Acc:28477]	protein_coding	84.697	50.1849	-1.48981	3.29e-29
CDKN2AIPNL	ENSG00000237190	CDKN2A interacting protein N-terminal like [Source:HGNC Symbol;Acc:30545]	protein_coding	1469.86	905.791	-1.4832	0.000260851
COL14A1	ENSG00000187955	collagen, type XIV, alpha 1 [Source:HGNC Symbol;Acc:2191]	protein_coding	832.988	386.195	-1.47618	2.71e-12
TMED7	ENSG00000134970	transmembrane emp24 protein transport domain containing 7 [Source:HGNC Symbol;Acc:24253]	protein_coding	6702.2	4365.92	-1.47387	8.31e-14
SPAG16	ENSG00000144451	sperm associated antigen 16 [Source:HGNC Symbol;Acc:23225]	protein_coding	608.686	428.201	-1.47345	0.00434305
HSPA1B	ENSG00000204388	heat shock 70kDa protein 1B [Source:HGNC Symbol;Acc:5233]	protein_coding	945.358	692.306	-1.47141	5.63e-07
HSPA2	ENSG00000126803	heat shock 70kDa protein 2 [Source:HGNC Symbol;Acc:5235]	protein_coding	133.113	94.9649	-1.46617	0.0153412
RNF166	ENSG00000158717	ring finger protein 166 [Source:HGNC Symbol;Acc:28856]	protein_coding	887.099	683.978	-1.46482	0.0386012
KIF5C	ENSG00000168280	kinesin family member 5C [Source:HGNC Symbol;Acc:6325]	protein_coding	9.06047	4.07319	-1.45969	7.84e-10
RNF125	ENSG00000101695	ring finger protein 125, E3 ubiquitin protein ligase [Source:HGNC Symbol;Acc:21150]	protein_coding	401.335	209.383	-1.45835	1.88e-05
SRPX	ENSG00000101955	sushi-repeat containing protein, X-linked [Source:HGNC Symbol;Acc:11309]	protein_coding	1677.55	597.016	-1.45671	5.53e-45
SCOC	ENSG00000153130	short coiled-coil protein [Source:HGNC Symbol;Acc:20335]	protein_coding	808.727	570.74	-1.45281	0.00109982
TMEM87B	ENSG00000153214	transmembrane protein 87B [Source:HGNC Symbol;Acc:25913]	protein_coding	5614.18	3800.37	-1.4466	0.000165154
SYNM	ENSG00000182253	synemin, intermediate filament protein [Source:HGNC Symbol;Acc:24466]	protein_coding	182.371	129.063	-1.44502	8.33e-08
GLIS1	ENSG00000174332	GLIS family zinc finger 1 [Source:HGNC Symbol;Acc:29525]	protein_coding	153.1	101.635	-1.44229	8.27e-12
ASS1	ENSG00000130707	argininosuccinate synthase 1 [Source:HGNC Symbol;Acc:758]	protein_coding	834.806	673.658	-1.43374	0.0131325
JAKMIP1	ENSG00000152969	janus kinase and microtubule interacting protein 1 [Source:HGNC Symbol;Acc:26460]	protein_coding	8.26202	3.36902	-1.43222	2.3e-05
SV2B	ENSG00000185518	synaptic vesicle glycoprotein 2B [Source:HGNC Symbol;Acc:16874]	protein_coding	17.5453	5.99398	-1.42079	0.00321302
REEP1	ENSG00000068615	receptor accessory protein 1 [Source:HGNC Symbol;Acc:25786]	protein_coding	164.227	82.0348	-1.41334	1.15e-14
TVP23B	ENSG00000171928	trans-golgi network vesicle protein 23 homolog B (S. cerevisiae) [Source:HGNC Symbol;Acc:20399]	protein_coding	1518.28	981.678	-1.40709	1.38e-08
TMA7	ENSG00000232112	translation machinery associated 7 homolog (S. cerevisiae) [Source:HGNC Symbol;Acc:26932]	protein_coding	3909.87	2904.79	-1.40383	8.66e-05
OSTM1	ENSG00000081087	osteopetrosis associated transmembrane protein 1 [Source:HGNC Symbol;Acc:21652]	protein_coding	5400.82	3746.4	-1.40327	3.13e-12
TEX15	ENSG00000133863	testis expressed 15 [Source:HGNC Symbol;Acc:11738]	protein_coding	100.841	56.7107	-1.40248	1.63e-05
GGH	ENSG00000137563	gamma-glutamyl hydrolase (conjugase, folylpolygammaglutamyl hydrolase) [Source:HGNC Symbol;Acc:4248]	protein_coding	3606.01	2590.89	-1.39987	0.000108136
ALG10	ENSG00000139133	ALG10, alpha-1,2-glucosyltransferase [Source:HGNC Symbol;Acc:23162]	protein_coding	191.405	127.008	-1.39706	3.25e-06
ST3GAL4	ENSG00000110080	ST3 beta-galactoside alpha-2,3-sialyltransferase 4 [Source:HGNC Symbol;Acc:10864]	protein_coding	1362.77	989.419	-1.38364	0.0127119
ENPP5	ENSG00000112796	ectonucleotide pyrophosphatase/phosphodiesterase 5 (putative) [Source:HGNC Symbol;Acc:13717]	protein_coding	43.1249	20.7872	-1.37612	0.0321695
MYO18A	ENSG00000196535	myosin XVIIIA [Source:HGNC Symbol;Acc:31104]	protein_coding	7845.97	6063.01	-1.3743	4.44e-09
FAM81A	ENSG00000157470	family with sequence similarity 81, member A [Source:HGNC Symbol;Acc:28379]	protein_coding	1705.48	841.966	-1.3742	2.38e-32
THAP10	ENSG00000129028	THAP domain containing 10 [Source:HGNC Symbol;Acc:23193]	protein_coding	110.046	73.9434	-1.37269	1.55e-06
CHMP2B	ENSG00000083937	charged multivesicular body protein 2B [Source:HGNC Symbol;Acc:24537]	protein_coding	3501.67	2224.04	-1.36443	1.4e-07
ZNF620	ENSG00000177842	zinc finger protein 620 [Source:HGNC Symbol;Acc:28742]	protein_coding	387.395	252.795	-1.36369	1.97e-40
COQ7	ENSG00000167186	coenzyme Q7 homolog, ubiquinone (yeast) [Source:HGNC Symbol;Acc:2244]	protein_coding	1556.79	1204.15	-1.36298	2.63e-17
NEURL1	ENSG00000107954	neuralized E3 ubiquitin protein ligase 1 [Source:HGNC Symbol;Acc:7761]	protein_coding	41.7796	17.063	-1.36117	2.16e-14
DUOXA1	ENSG00000140254	dual oxidase maturation factor 1 [Source:HGNC Symbol;Acc:26507]	protein_coding	141.939	60.7734	-1.35935	0.00150284
CNKSR2	ENSG00000149970	connector enhancer of kinase suppressor of Ras 2 [Source:HGNC Symbol;Acc:19701]	protein_coding	202.882	138.836	-1.34986	1.55e-33
FAM96A	ENSG00000166797	family with sequence similarity 96, member A [Source:HGNC Symbol;Acc:26235]	protein_coding	2663.86	1902.43	-1.34908	1.67e-39
MYH15	ENSG00000144821	myosin, heavy chain 15 [Source:HGNC Symbol;Acc:31073]	protein_coding	41.1153	25.4959	-1.34793	0.0261335
LAMA1	ENSG00000101680	laminin, alpha 1 [Source:HGNC Symbol;Acc:6481]	protein_coding	1480.37	724.003	-1.34674	0.000239947
PEX11A	ENSG00000166821	peroxisomal biogenesis factor 11 alpha [Source:HGNC Symbol;Acc:8852]	protein_coding	174.335	120.116	-1.34439	8.62e-07
CAMK2N1	ENSG00000162545	calcium/calmodulin-dependent protein kinase II inhibitor 1 [Source:HGNC Symbol;Acc:24190]	protein_coding	574.413	358.95	-1.34227	5.5e-16
SLC9A9	ENSG00000181804	solute carrier family 9, subfamily A (NHE9, cation proton antiporter 9), member 9 [Source:HGNC Symbol;Acc:20653]	protein_coding	1037.19	555.266	-1.34202	1.52e-18
HUNK	ENSG00000142149	hormonally up-regulated Neu-associated kinase [Source:HGNC Symbol;Acc:13326]	protein_coding	142.879	86.3875	-1.33761	8.59e-11
LRRCC1	ENSG00000133739	leucine rich repeat and coiled-coil centrosomal protein 1 [Source:HGNC Symbol;Acc:29373]	protein_coding	454.393	309.188	-1.33184	0.0424061
AKT1	ENSG00000142208	v-akt murine thymoma viral oncogene homolog 1 [Source:HGNC Symbol;Acc:391]	protein_coding	3768.74	2721.48	-1.32768	7.62e-23
STEAP2	ENSG00000157214	STEAP family member 2, metalloreductase [Source:HGNC Symbol;Acc:17885]	protein_coding	254.535	102.467	-1.32454	3.84e-17
SCUBE2	ENSG00000175356	signal peptide, CUB domain, EGF-like 2 [Source:HGNC Symbol;Acc:30425]	protein_coding	109.582	32.1737	-1.3234	0.000104601
GNAZ	ENSG00000128266	guanine nucleotide binding protein (G protein), alpha z polypeptide [Source:HGNC Symbol;Acc:4395]	protein_coding	169.99	118.253	-1.31321	0.000204575
IRX3	ENSG00000177508	iroquois homeobox 3 [Source:HGNC Symbol;Acc:14360]	protein_coding	92.7742	46.6285	-1.31311	0.0486595
C9orf163	ENSG00000196366	chromosome 9 open reading frame 163 [Source:HGNC Symbol;Acc:26718]	protein_coding	26.3508	17.4946	-1.3042	6.3e-18
EFNB1	ENSG00000090776	ephrin-B1 [Source:HGNC Symbol;Acc:3226]	protein_coding	218.414	163.618	-1.3037	0.011648
LRRC4	ENSG00000128594	leucine rich repeat containing 4 [Source:HGNC Symbol;Acc:15586]	protein_coding	141.634	61.1534	-1.29999	1.38e-09
ABCD3	ENSG00000117528	ATP-binding cassette, sub-family D (ALD), member 3 [Source:HGNC Symbol;Acc:67]	protein_coding	1519.75	715.977	-1.29996	5.56e-14
OGDHL	ENSG00000197444	oxoglutarate dehydrogenase-like [Source:HGNC Symbol;Acc:25590]	protein_coding	131.016	97.826	-1.29905	1.11e-06
WNT10A	ENSG00000135925	wingless-type MMTV integration site family, member 10A [Source:HGNC Symbol;Acc:13829]	protein_coding	406.974	244.983	-1.29774	1.96e-05
SLC23A2	ENSG00000089057	solute carrier family 23 (ascorbic acid transporter), member 2 [Source:HGNC Symbol;Acc:10973]	protein_coding	1834.73	1370.38	-1.29372	6.21e-06
C3orf70	ENSG00000187068	chromosome 3 open reading frame 70 [Source:HGNC Symbol;Acc:33731]	protein_coding	8.06887	4.09268	-1.28209	0.028345
RAB6B	ENSG00000154917	RAB6B, member RAS oncogene family [Source:HGNC Symbol;Acc:14902]	protein_coding	154.834	101.141	-1.28206	2.81e-09
LRRC32	ENSG00000137507	leucine rich repeat containing 32 [Source:HGNC Symbol;Acc:4161]	protein_coding	59.5897	31.3015	-1.28146	2.48e-16
MYOZ3	ENSG00000164591	myozenin 3 [Source:HGNC Symbol;Acc:18565]	protein_coding	27.7171	9.59107	-1.27924	3.74e-09
CKS2	ENSG00000123975	CDC28 protein kinase regulatory subunit 2 [Source:HGNC Symbol;Acc:2000]	protein_coding	10176.1	7127.24	-1.27799	3.46e-14
SMPD1	ENSG00000166311	sphingomyelin phosphodiesterase 1, acid lysosomal [Source:HGNC Symbol;Acc:11120]	protein_coding	1563.17	1182.88	-1.27677	7.77e-05
ABRACL	ENSG00000146386	ABRA C-terminal like [Source:HGNC Symbol;Acc:21230]	protein_coding	4546.97	3308.03	-1.27522	0.0299361
VNN1	ENSG00000112299	vanin 1 [Source:HGNC Symbol;Acc:12705]	protein_coding	87.3556	63.2196	-1.27448	0.0409054
HSD17B7	ENSG00000132196	hydroxysteroid (17-beta) dehydrogenase 7 [Source:HGNC Symbol;Acc:5215]	protein_coding	811.711	617.299	-1.27376	0.0220787
DBI	ENSG00000155368	diazepam binding inhibitor (GABA receptor modulator, acyl-CoA binding protein) [Source:HGNC Symbol;Acc:2690]	protein_coding	10755.1	7823.85	-1.26261	0.000425527
FAM110B	ENSG00000169122	family with sequence similarity 110, member B [Source:HGNC Symbol;Acc:28587]	protein_coding	524.008	268.026	-1.25688	3.66e-08
RAB38	ENSG00000123892	RAB38, member RAS oncogene family [Source:HGNC Symbol;Acc:9776]	protein_coding	1643.66	1242.03	-1.25338	1.11e-06
ABCA5	ENSG00000154265	ATP-binding cassette, sub-family A (ABC1), member 5 [Source:HGNC Symbol;Acc:35]	protein_coding	432.03	324.933	-1.25145	0.0403692
RNASEH2B	ENSG00000136104	ribonuclease H2, subunit B [Source:HGNC Symbol;Acc:25671]	protein_coding	1568.58	1157.15	-1.24425	0.0129087
C7orf57	ENSG00000164746	chromosome 7 open reading frame 57 [Source:HGNC Symbol;Acc:22247]	protein_coding	42.2121	13.4047	-1.23411	4.93e-09
PCSK1	ENSG00000175426	proprotein convertase subtilisin/kexin type 1 [Source:HGNC Symbol;Acc:8743]	protein_coding	122.408	50.1824	-1.23337	0.00086585
CLGN	ENSG00000153132	calmegin [Source:HGNC Symbol;Acc:2060]	protein_coding	58.445	17.7042	-1.23148	2.37e-07
HLA-DMA	ENSG00000204257	major histocompatibility complex, class II, DM alpha [Source:HGNC Symbol;Acc:4934]	protein_coding	96.5898	56.4284	-1.2218	0.0217806
AGT	ENSG00000135744	angiotensinogen (serpin peptidase inhibitor, clade A, member 8) [Source:HGNC Symbol;Acc:333]	protein_coding	31.8194	15.797	-1.21917	1.21e-27
MAD2L1	ENSG00000164109	MAD2 mitotic arrest deficient-like 1 (yeast) [Source:HGNC Symbol;Acc:6763]	protein_coding	5100.21	3197.3	-1.21845	2.82e-06
IGDCC3	ENSG00000174498	immunoglobulin superfamily, DCC subclass, member 3 [Source:HGNC Symbol;Acc:9700]	protein_coding	17.1957	8.88724	-1.21837	8.31e-14
POMP	ENSG00000132963	proteasome maturation protein [Source:HGNC Symbol;Acc:20330]	protein_coding	4592.53	3059.26	-1.21502	0.0027834
YIPF6	ENSG00000181704	Yip1 domain family, member 6 [Source:HGNC Symbol;Acc:28304]	protein_coding	3707.83	2627.38	-1.21462	0.00924393
EBAG9	ENSG00000147654	estrogen receptor binding site associated, antigen, 9 [Source:HGNC Symbol;Acc:3123]	protein_coding	1152.67	857.413	-1.21211	0.00401127
UST	ENSG00000111962	uronyl-2-sulfotransferase [Source:HGNC Symbol;Acc:17223]	protein_coding	2377.51	1054.99	-1.20322	6e-23
HIST1H3J	ENSG00000197153	histone cluster 1, H3j [Source:HGNC Symbol;Acc:4774]	protein_coding	305.265	162.958	-1.20233	1.81e-05
PFKL	ENSG00000141959	phosphofructokinase, liver [Source:HGNC Symbol;Acc:8876]	protein_coding	2492.43	1853.96	-1.20026	0.0376537
ANKRD6	ENSG00000135299	ankyrin repeat domain 6 [Source:HGNC Symbol;Acc:17280]	protein_coding	2949.6	2258.79	-1.19687	0.0134499
DEPDC1	ENSG00000024526	DEP domain containing 1 [Source:HGNC Symbol;Acc:22949]	protein_coding	1378.64	1009.19	-1.19106	6.3e-18
HIST1H3A	ENSG00000198366	histone cluster 1, H3a [Source:HGNC Symbol;Acc:4766]	protein_coding	893.744	620.005	-1.18926	1.48e-23
STON1	ENSG00000243244	stonin 1 [Source:HGNC Symbol;Acc:17003]	protein_coding	11.1671	6.041	-1.18151	2.31e-24
IL21R	ENSG00000103522	interleukin 21 receptor [Source:HGNC Symbol;Acc:6006]	protein_coding	4.97138	1.04733	-1.17854	0.00114329
ITK	ENSG00000113263	IL2-inducible T-cell kinase [Source:HGNC Symbol;Acc:6171]	protein_coding	68.0937	25.9139	-1.17724	1.87e-07
HOXB13	ENSG00000159184	homeobox B13 [Source:HGNC Symbol;Acc:5112]	protein_coding	94.7727	71.5559	-1.17342	1.37e-12
RPA3-AS1	ENSG00000219545	RPA3 antisense RNA 1 [Source:HGNC Symbol;Acc:48955]	protein_coding	984.052	674.376	-1.17247	4.3e-21
DOCK11	ENSG00000147251	dedicator of cytokinesis 11 [Source:HGNC Symbol;Acc:23483]	protein_coding	547.165	405.513	-1.17228	2e-14
SAMD11	ENSG00000187634	sterile alpha motif domain containing 11 [Source:HGNC Symbol;Acc:28706]	protein_coding	312.319	168.694	-1.17209	2.72e-08
TK1	ENSG00000167900	thymidine kinase 1, soluble [Source:HGNC Symbol;Acc:11830]	protein_coding	13995	8850.32	-1.17036	1.28e-22
GRN	ENSG00000030582	granulin [Source:HGNC Symbol;Acc:4601]	protein_coding	57772.1	36828.4	-1.16767	4.82e-18
C12orf49	ENSG00000111412	chromosome 12 open reading frame 49 [Source:HGNC Symbol;Acc:26128]	protein_coding	7243.17	4546.8	-1.16741	3.71e-09
POLR3K	ENSG00000161980	polymerase (RNA) III (DNA directed) polypeptide K, 12.3 kDa [Source:HGNC Symbol;Acc:14121]	protein_coding	582.827	395.163	-1.1673	3.17e-17
HNRNPA0	ENSG00000177733	heterogeneous nuclear ribonucleoprotein A0 [Source:HGNC Symbol;Acc:5030]	protein_coding	1356.99	1045.2	-1.16677	7.44e-08
SCARB1	ENSG00000073060	scavenger receptor class B, member 1 [Source:HGNC Symbol;Acc:1664]	protein_coding	5314.62	3677.35	-1.16091	1.53e-16
RECQL4	ENSG00000160957	RecQ protein-like 4 [Source:HGNC Symbol;Acc:9949]	protein_coding	1242.08	945.374	-1.15868	0.0201577
HOXD8	ENSG00000175879	homeobox D8 [Source:HGNC Symbol;Acc:5139]	protein_coding	282.967	217.265	-1.1549	0.0314043
SLC9A3R1	ENSG00000109062	solute carrier family 9, subfamily A (NHE3, cation proton antiporter 3), member 3 regulator 1 [Source:HGNC Symbol;Acc:11075]	protein_coding	7565.63	4984.99	-1.14897	6.42e-07
TDP2	ENSG00000111802	tyrosyl-DNA phosphodiesterase 2 [Source:HGNC Symbol;Acc:17768]	protein_coding	1135.05	742.315	-1.14782	0.0161884
ALDH6A1	ENSG00000119711	aldehyde dehydrogenase 6 family, member A1 [Source:HGNC Symbol;Acc:7179]	protein_coding	321.049	242.527	-1.14708	1.69e-12
TWSG1	ENSG00000128791	twisted gastrulation BMP signaling modulator 1 [Source:HGNC Symbol;Acc:12429]	protein_coding	1234.95	937.577	-1.14225	0.0473798
PLCL1	ENSG00000115896	phospholipase C-like 1 [Source:HGNC Symbol;Acc:9063]	protein_coding	27.4196	10.414	-1.14048	1.28e-11
FAR1	ENSG00000197601	fatty acyl CoA reductase 1 [Source:HGNC Symbol;Acc:26222]	protein_coding	4020.53	2503.01	-1.13663	0.0113193
TANGO2	ENSG00000183597	transport and golgi organization 2 homolog (Drosophila) [Source:HGNC Symbol;Acc:25439]	protein_coding	1183.16	894.417	-1.13296	0.0216402
CDCA7	ENSG00000144354	cell division cycle associated 7 [Source:HGNC Symbol;Acc:14628]	protein_coding	825.864	552.183	-1.1305	9.4e-11
SLAIN1	ENSG00000139737	SLAIN motif family, member 1 [Source:HGNC Symbol;Acc:26387]	protein_coding	307.291	204.242	-1.12974	0.000459154
ZDHHC7	ENSG00000153786	zinc finger, DHHC-type containing 7 [Source:HGNC Symbol;Acc:18459]	protein_coding	10615.5	7138.74	-1.1251	7.33e-18
AP1S2	ENSG00000182287	adaptor-related protein complex 1, sigma 2 subunit [Source:HGNC Symbol;Acc:560]	protein_coding	4524.3	3127	-1.11997	0.0252203
DDC	ENSG00000132437	dopa decarboxylase (aromatic L-amino acid decarboxylase) [Source:HGNC Symbol;Acc:2719]	protein_coding	31.5846	19.6527	-1.11365	3.67e-14
TXNDC16	ENSG00000087301	thioredoxin domain containing 16 [Source:HGNC Symbol;Acc:19965]	protein_coding	810.561	611.593	-1.10877	7.43e-07
MRO	ENSG00000134042	maestro [Source:HGNC Symbol;Acc:24121]	protein_coding	24.9201	10.0106	-1.10748	2.46e-05
PDZRN3	ENSG00000121440	PDZ domain containing ring finger 3 [Source:HGNC Symbol;Acc:17704]	protein_coding	38.2436	9.06903	-1.10651	0.00809738
MCM6	ENSG00000076003	minichromosome maintenance complex component 6 [Source:HGNC Symbol;Acc:6949]	protein_coding	8609.47	5403.9	-1.10575	7.59e-15
ZNF214	ENSG00000149050	zinc finger protein 214 [Source:HGNC Symbol;Acc:13006]	protein_coding	82.4861	50.4018	-1.10554	1.01e-06
MCIDAS	ENSG00000234602	multiciliate differentiation and DNA synthesis associated cell cycle protein [Source:HGNC Symbol;Acc:40050]	protein_coding	89.6717	63.3784	-1.10462	0.0282904
LRRC45	ENSG00000169683	leucine rich repeat containing 45 [Source:HGNC Symbol;Acc:28302]	protein_coding	1630.97	1220.35	-1.10424	3.02e-30
TMEM106C	ENSG00000134291	transmembrane protein 106C [Source:HGNC Symbol;Acc:28775]	protein_coding	7445.4	5529.73	-1.0976	6.5e-07
ANGPT1	ENSG00000154188	angiopoietin 1 [Source:HGNC Symbol;Acc:484]	protein_coding	46.82	22.1035	-1.09643	8.03e-17
HSD11B2	ENSG00000176387	hydroxysteroid (11-beta) dehydrogenase 2 [Source:HGNC Symbol;Acc:5209]	protein_coding	53.0069	24.9302	-1.09539	0.00584731
ITPKB	ENSG00000143772	inositol-trisphosphate 3-kinase B [Source:HGNC Symbol;Acc:6179]	protein_coding	310.013	209.839	-1.09524	0.000202014
FAM171B	ENSG00000144369	family with sequence similarity 171, member B [Source:HGNC Symbol;Acc:29412]	protein_coding	415.042	162.61	-1.09435	8.76e-13
ADCY5	ENSG00000173175	adenylate cyclase 5 [Source:HGNC Symbol;Acc:236]	protein_coding	51.2983	20.9248	-1.09242	3.75e-17
RARRES1	ENSG00000118849	retinoic acid receptor responder (tazarotene induced) 1 [Source:HGNC Symbol;Acc:9867]	protein_coding	230.52	145.529	-1.09011	2.4e-05
JAM3	ENSG00000166086	junctional adhesion molecule 3 [Source:HGNC Symbol;Acc:15532]	protein_coding	217.51	113.226	-1.08957	0.00840635
NOV	ENSG00000136999	nephroblastoma overexpressed [Source:HGNC Symbol;Acc:7885]	protein_coding	5048.32	2513.65	-1.08783	4.14e-08
RORA	ENSG00000069667	RAR-related orphan receptor A [Source:HGNC Symbol;Acc:10258]	protein_coding	477.109	321.977	-1.08544	1.56e-13
C1R	ENSG00000159403	complement component 1, r subcomponent [Source:HGNC Symbol;Acc:1246]	protein_coding	1282.74	827.144	-1.0853	2.45e-08
MYCT1	ENSG00000120279	myc target 1 [Source:HGNC Symbol;Acc:23172]	protein_coding	16.6221	6.86803	-1.08331	0.000831686
SMIM14	ENSG00000163683	small integral membrane protein 14 [Source:HGNC Symbol;Acc:27321]	protein_coding	1650.01	1253.92	-1.08317	0.0212777
BCAS4	ENSG00000124243	breast carcinoma amplified sequence 4 [Source:HGNC Symbol;Acc:14367]	protein_coding	475.047	326.593	-1.07507	1.15e-11
ALG10B	ENSG00000175548	ALG10B, alpha-1,2-glucosyltransferase [Source:HGNC Symbol;Acc:31088]	protein_coding	193.379	143.294	-1.07452	2.41e-27
SLAMF7	ENSG00000026751	SLAM family member 7 [Source:HGNC Symbol;Acc:21394]	protein_coding	259.041	157.296	-1.06736	1.16e-17
EPHA4	ENSG00000116106	EPH receptor A4 [Source:HGNC Symbol;Acc:3388]	protein_coding	3354.24	2327.81	-1.06618	7.55e-10
NINJ2	ENSG00000171840	ninjurin 2 [Source:HGNC Symbol;Acc:7825]	protein_coding	46.004	26.8735	-1.06363	3.34e-11
AC092675.3	ENSG00000222000	Uncharacterized protein [Source:UniProtKB/TrEMBL;Acc:B8ZZY5]	protein_coding	45.3744	16.9582	-1.06131	5.54e-11
ARHGEF10	ENSG00000104728	Rho guanine nucleotide exchange factor (GEF) 10 [Source:HGNC Symbol;Acc:14103]	protein_coding	980.707	701.293	-1.06005	3.61e-06
CCDC74B	ENSG00000152076	coiled-coil domain containing 74B [Source:HGNC Symbol;Acc:25267]	protein_coding	175.9	101.397	-1.05698	0.0189112
MED21	ENSG00000152944	mediator complex subunit 21 [Source:HGNC Symbol;Acc:11473]	protein_coding	3081.52	1677.11	-1.05595	1.97e-23
HSD17B2	ENSG00000086696	hydroxysteroid (17-beta) dehydrogenase 2 [Source:HGNC Symbol;Acc:5211]	protein_coding	124.827	59.3331	-1.0554	0.0157331
SLC27A2	ENSG00000140284	solute carrier family 27 (fatty acid transporter), member 2 [Source:HGNC Symbol;Acc:10996]	protein_coding	66.0532	43.3513	-1.05277	0.0331028
SALL2	ENSG00000165821	spalt-like transcription factor 2 [Source:HGNC Symbol;Acc:10526]	protein_coding	109.314	80.3714	-1.04992	2.56e-14
CLN6	ENSG00000128973	ceroid-lipofuscinosis, neuronal 6, late infantile, variant [Source:HGNC Symbol;Acc:2077]	protein_coding	1878.98	1434.18	-1.04894	7.81e-13
ACOT12	ENSG00000172497	acyl-CoA thioesterase 12 [Source:HGNC Symbol;Acc:24436]	protein_coding	8.1777	0.847224	-1.04758	2.39e-10
C16orf59	ENSG00000162062	chromosome 16 open reading frame 59 [Source:HGNC Symbol;Acc:25849]	protein_coding	515.496	389.736	-1.04741	3.73e-08
TTYH2	ENSG00000141540	tweety family member 2 [Source:HGNC Symbol;Acc:13877]	protein_coding	69.6536	37.5398	-1.04702	5.81e-18
CR1L	ENSG00000197721	complement component (3b/4b) receptor 1-like [Source:HGNC Symbol;Acc:2335]	protein_coding	100.057	53.7954	-1.04656	7.7e-06
MGAT5	ENSG00000152127	mannosyl (alpha-1,6-)-glycoprotein beta-1,6-N-acetyl-glucosaminyltransferase [Source:HGNC Symbol;Acc:7049]	protein_coding	6898.48	4959.49	-1.04468	0.000122486
CCDC69	ENSG00000198624	coiled-coil domain containing 69 [Source:HGNC Symbol;Acc:24487]	protein_coding	125.425	82.2514	-1.04357	5.49e-19
PRKG1	ENSG00000185532	protein kinase, cGMP-dependent, type I [Source:HGNC Symbol;Acc:9414]	protein_coding	5.70705	3.11276	-1.04196	8.02e-05
ZP1	ENSG00000149506	zona pellucida glycoprotein 1 (sperm receptor) [Source:HGNC Symbol;Acc:13187]	protein_coding	156.16	66.5586	-1.04036	4.76e-05
SVEP1	ENSG00000165124	sushi, von Willebrand factor type A, EGF and pentraxin domain containing 1 [Source:HGNC Symbol;Acc:15985]	protein_coding	2.21329	0.860565	-1.03684	6.99e-36
C15orf38	ENSG00000242498	chromosome 15 open reading frame 38 [Source:HGNC Symbol;Acc:28782]	protein_coding	310.682	222.154	-1.03587	0.00227423
HDAC5	ENSG00000108840	histone deacetylase 5 [Source:HGNC Symbol;Acc:14068]	protein_coding	1117.57	837.775	-1.03503	0.0188658
CHAC2	ENSG00000143942	ChaC, cation transport regulator homolog 2 (E. coli) [Source:HGNC Symbol;Acc:32363]	protein_coding	317.694	240.589	-1.03305	3.19e-10
COLGALT2	ENSG00000198756	collagen beta(1-O)galactosyltransferase 2 [Source:HGNC Symbol;Acc:16790]	protein_coding	288.965	222.017	-1.03301	0.00469725
ST14	ENSG00000149418	suppression of tumorigenicity 14 (colon carcinoma) [Source:HGNC Symbol;Acc:11344]	protein_coding	435.406	220.867	-1.03249	0.00413057
ENPP1	ENSG00000197594	ectonucleotide pyrophosphatase/phosphodiesterase 1 [Source:HGNC Symbol;Acc:3356]	protein_coding	276.472	215.138	-1.03179	6e-08
SEPP1	ENSG00000250722	selenoprotein P, plasma, 1 [Source:HGNC Symbol;Acc:10751]	protein_coding	117.907	62.2055	-1.03166	3.86e-08
LYPD6	ENSG00000187123	LY6/PLAUR domain containing 6 [Source:HGNC Symbol;Acc:28751]	protein_coding	597.117	382.252	-1.02131	6.45e-24
HIST1H4B	ENSG00000124529	histone cluster 1, H4b [Source:HGNC Symbol;Acc:4789]	protein_coding	2056.98	1527.92	-1.02113	0.0192334
GYG2	ENSG00000056998	glycogenin 2 [Source:HGNC Symbol;Acc:4700]	protein_coding	510.926	391.305	-1.01942	0.00914564
MSH6	ENSG00000116062	mutS homolog 6 [Source:HGNC Symbol;Acc:7329]	protein_coding	12501.2	7152.8	-1.01856	9.75e-05
LAGE3	ENSG00000196976	L antigen family, member 3 [Source:HGNC Symbol;Acc:26058]	protein_coding	434.686	258.686	-1.0176	6.34e-14
KCNK9	ENSG00000169427	potassium channel, subfamily K, member 9 [Source:HGNC Symbol;Acc:6283]	protein_coding	83.2966	38.7828	-1.01713	3.75e-17
TNFSF13B	ENSG00000102524	tumor necrosis factor (ligand) superfamily, member 13b [Source:HGNC Symbol;Acc:11929]	protein_coding	204.061	99.285	-1.01411	0.0059041
C10orf54	ENSG00000107738	chromosome 10 open reading frame 54 [Source:HGNC Symbol;Acc:30085]	protein_coding	1321.52	899.652	-1.01046	0.000103107
TCEANC2	ENSG00000116205	transcription elongation factor A (SII) N-terminal and central domain containing 2 [Source:HGNC Symbol;Acc:26494]	protein_coding	143.48	103.164	-1.01038	0.0102007
MCM5	ENSG00000100297	minichromosome maintenance complex component 5 [Source:HGNC Symbol;Acc:6948]	protein_coding	11066.9	7385.64	-1.0068	0.000689173
SLC47A1	ENSG00000142494	solute carrier family 47 (multidrug and toxin extrusion), member 1 [Source:HGNC Symbol;Acc:25588]	protein_coding	44.5497	20.0369	-1.00593	9.32e-13
CDKN3	ENSG00000100526	cyclin-dependent kinase inhibitor 3 [Source:HGNC Symbol;Acc:1791]	protein_coding	2529.75	1859.42	-1.00458	8.88e-18
C11orf83	ENSG00000204922	chromosome 11 open reading frame 83 [Source:HGNC Symbol;Acc:34399]	protein_coding	244.015	168.383	-0.999672	3.08e-07
WDR76	ENSG00000092470	WD repeat domain 76 [Source:HGNC Symbol;Acc:25773]	protein_coding	927.596	562.403	-0.9928	6.52e-28
GPRASP2	ENSG00000158301	G protein-coupled receptor associated sorting protein 2 [Source:HGNC Symbol;Acc:25169]	protein_coding	201.225	138.478	-0.991754	0.000254032
PPY	ENSG00000108849	pancreatic polypeptide [Source:HGNC Symbol;Acc:9327]	protein_coding	11.9467	2.98756	-0.99093	9.23e-07
LSM5	ENSG00000106355	LSM5 homolog, U6 small nuclear RNA associated (S. cerevisiae) [Source:HGNC Symbol;Acc:17162]	protein_coding	3178.66	2013.97	-0.989598	0.00359746
SLC9A2	ENSG00000115616	solute carrier family 9, subfamily A (NHE2, cation proton antiporter 2), member 2 [Source:HGNC Symbol;Acc:11072]	protein_coding	153.054	61.4889	-0.988863	2.05e-15
KPNA7	ENSG00000185467	karyopherin alpha 7 (importin alpha 8) [Source:HGNC Symbol;Acc:21839]	protein_coding	8.33922	0.486085	-0.987609	0.0012973
ARHGAP9	ENSG00000123329	Rho GTPase activating protein 9 [Source:HGNC Symbol;Acc:14130]	protein_coding	56.653	28.523	-0.986924	0.0114565
ZNF396	ENSG00000186496	zinc finger protein 396 [Source:HGNC Symbol;Acc:18824]	protein_coding	54.8116	32.3032	-0.984824	0.0149234
MRPS26	ENSG00000125901	mitochondrial ribosomal protein S26 [Source:HGNC Symbol;Acc:14045]	protein_coding	1618.15	1148.19	-0.984244	0.00405011
GABARAPL2	ENSG00000034713	GABA(A) receptor-associated protein-like 2 [Source:HGNC Symbol;Acc:13291]	protein_coding	4915.39	3757.91	-0.984028	7.16e-08
VNN2	ENSG00000112303	vanin 2 [Source:HGNC Symbol;Acc:12706]	protein_coding	154.335	99.4371	-0.982096	9.94e-14
WDR17	ENSG00000150627	WD repeat domain 17 [Source:HGNC Symbol;Acc:16661]	protein_coding	59.3399	40.429	-0.981327	9.7e-21
UGT3A2	ENSG00000168671	UDP glycosyltransferase 3 family, polypeptide A2 [Source:HGNC Symbol;Acc:27266]	protein_coding	23.1115	3.40849	-0.980969	1.26e-08
BIRC5	ENSG00000089685	baculoviral IAP repeat containing 5 [Source:HGNC Symbol;Acc:593]	protein_coding	6803.74	2393.83	-0.977474	2.03e-12
MCM3	ENSG00000112118	minichromosome maintenance complex component 3 [Source:HGNC Symbol;Acc:6945]	protein_coding	4315.07	2950.42	-0.968367	2.42e-05
TIMM8A	ENSG00000126953	translocase of inner mitochondrial membrane 8 homolog A (yeast) [Source:HGNC Symbol;Acc:11817]	protein_coding	490.097	355.359	-0.965869	0.000457855
ELOVL7	ENSG00000164181	ELOVL fatty acid elongase 7 [Source:HGNC Symbol;Acc:26292]	protein_coding	1602.5	1140.03	-0.962446	0.00231949
ASAP3	ENSG00000088280	ArfGAP with SH3 domain, ankyrin repeat and PH domain 3 [Source:HGNC Symbol;Acc:14987]	protein_coding	850.649	640.655	-0.957525	3.83e-19
GPR115	ENSG00000153294	G protein-coupled receptor 115 [Source:HGNC Symbol;Acc:19011]	protein_coding	261.504	196.716	-0.956294	0.0011531
LONP1	ENSG00000196365	lon peptidase 1, mitochondrial [Source:HGNC Symbol;Acc:9479]	protein_coding	8447.28	6034.72	-0.953144	3.05e-09
CDON	ENSG00000064309	cell adhesion associated, oncogene regulated [Source:HGNC Symbol;Acc:17104]	protein_coding	324.978	215.837	-0.95296	2.25e-13
CXCL14	ENSG00000145824	chemokine (C-X-C motif) ligand 14 [Source:HGNC Symbol;Acc:10640]	protein_coding	29.615	7.49924	-0.945915	1.45e-07
CDKN2C	ENSG00000123080	cyclin-dependent kinase inhibitor 2C (p18, inhibits CDK4) [Source:HGNC Symbol;Acc:1789]	protein_coding	457.127	332.699	-0.944383	5.29e-22
OSTF1	ENSG00000134996	osteoclast stimulating factor 1 [Source:HGNC Symbol;Acc:8510]	protein_coding	1338.65	965.83	-0.94228	5.38e-09
FAM72B	ENSG00000188610	family with sequence similarity 72, member B [Source:HGNC Symbol;Acc:24805]	protein_coding	365.682	273.863	-0.939799	0.000871717
TM4SF4	ENSG00000169903	transmembrane 4 L six family member 4 [Source:HGNC Symbol;Acc:11856]	protein_coding	606.775	390.274	-0.938033	8.86e-06
ITGAX	ENSG00000140678	integrin, alpha X (complement component 3 receptor 4 subunit) [Source:HGNC Symbol;Acc:6152]	protein_coding	234.417	129.376	-0.937151	2.2e-15
GREB1	ENSG00000196208	growth regulation by estrogen in breast cancer 1 [Source:HGNC Symbol;Acc:24885]	protein_coding	636.315	453.742	-0.9363	2.46e-12
KCTD12	ENSG00000178695	potassium channel tetramerization domain containing 12 [Source:HGNC Symbol;Acc:14678]	protein_coding	70.0276	51.0758	-0.935936	0.040324
MOB1A	ENSG00000114978	MOB kinase activator 1A [Source:HGNC Symbol;Acc:16015]	protein_coding	17798.1	11878.6	-0.926796	0.00031591
KIAA1586	ENSG00000168116	KIAA1586 [Source:HGNC Symbol;Acc:21360]	protein_coding	257.825	194.982	-0.925872	0.000443786
ZWINT	ENSG00000122952	ZW10 interacting kinetochore protein [Source:HGNC Symbol;Acc:13195]	protein_coding	3654.84	2770.72	-0.924103	1.29e-07
PROS1	ENSG00000184500	protein S (alpha) [Source:HGNC Symbol;Acc:9456]	protein_coding	3742.02	2721.46	-0.922821	2.15e-13
TMEM37	ENSG00000171227	transmembrane protein 37 [Source:HGNC Symbol;Acc:18216]	protein_coding	670.797	500.06	-0.921371	0.00224574
GOPC	ENSG00000047932	golgi-associated PDZ and coiled-coil motif containing [Source:HGNC Symbol;Acc:17643]	protein_coding	600.551	420.375	-0.91311	8.21e-07
ITGA4	ENSG00000115232	integrin, alpha 4 (antigen CD49D, alpha 4 subunit of VLA-4 receptor) [Source:HGNC Symbol;Acc:6140]	protein_coding	902.407	696.893	-0.908798	0.0322253
C17orf96	ENSG00000179294	chromosome 17 open reading frame 96 [Source:HGNC Symbol;Acc:34493]	protein_coding	74.5377	54.0882	-0.907882	3.34e-12
SPIN4	ENSG00000186767	spindlin family, member 4 [Source:HGNC Symbol;Acc:27040]	protein_coding	174.117	115.112	-0.907112	4.11e-14
RNFT2	ENSG00000135119	ring finger protein, transmembrane 2 [Source:HGNC Symbol;Acc:25905]	protein_coding	271.645	195.857	-0.905209	2.77e-05
SLC25A42	ENSG00000181035	solute carrier family 25, member 42 [Source:HGNC Symbol;Acc:28380]	protein_coding	155.927	94.0123	-0.90451	0.0111524
HIST3H2A	ENSG00000181218	histone cluster 3, H2a [Source:HGNC Symbol;Acc:20507]	protein_coding	1593.91	1152.34	-0.904272	5.8e-16
HIST1H2BO	ENSG00000196331	histone cluster 1, H2bo [Source:HGNC Symbol;Acc:4758]	protein_coding	3704.19	2278.12	-0.903867	4.44e-10
COL28A1	ENSG00000215018	collagen, type XXVIII, alpha 1 [Source:HGNC Symbol;Acc:22442]	protein_coding	2725.29	1860.11	-0.903104	5.62e-09
IL34	ENSG00000157368	interleukin 34 [Source:HGNC Symbol;Acc:28529]	protein_coding	41.8924	24.3947	-0.901735	3.41e-08
PRKCH	ENSG00000027075	protein kinase C, eta [Source:HGNC Symbol;Acc:9403]	protein_coding	1296.42	702.191	-0.900807	8.86e-06
FAM102B	ENSG00000162636	family with sequence similarity 102, member B [Source:HGNC Symbol;Acc:27637]	protein_coding	166.005	108.224	-0.898607	0.023659
ATP7A	ENSG00000165240	ATPase, Cu++ transporting, alpha polypeptide [Source:HGNC Symbol;Acc:869]	protein_coding	143.599	90.0606	-0.896756	3.08e-13
DIO2	ENSG00000211448	deiodinase, iodothyronine, type II [Source:HGNC Symbol;Acc:2884]	protein_coding	1074.41	550.125	-0.893183	0.00145249
C9orf116	ENSG00000160345	chromosome 9 open reading frame 116 [Source:HGNC Symbol;Acc:28435]	protein_coding	545.411	413.266	-0.89232	2.93e-05
SMCO4	ENSG00000166002	single-pass membrane protein with coiled-coil domains 4 [Source:HGNC Symbol;Acc:24810]	protein_coding	677.634	429.549	-0.891115	2.49e-12
TSHZ1	ENSG00000179981	teashirt zinc finger homeobox 1 [Source:HGNC Symbol;Acc:10669]	protein_coding	205.208	141.883	-0.891031	6.29e-06
PASK	ENSG00000115687	PAS domain containing serine/threonine kinase [Source:HGNC Symbol;Acc:17270]	protein_coding	634.638	476.61	-0.891001	2.86e-12
PRKAR2B	ENSG00000005249	protein kinase, cAMP-dependent, regulatory, type II, beta [Source:HGNC Symbol;Acc:9392]	protein_coding	898.571	345.156	-0.890778	2.28e-11
C11orf74	ENSG00000166352	chromosome 11 open reading frame 74 [Source:HGNC Symbol;Acc:25142]	protein_coding	747.634	516.431	-0.890266	0.000889578
NCALD	ENSG00000104490	neurocalcin delta [Source:HGNC Symbol;Acc:7655]	protein_coding	638.269	199.631	-0.888252	3.37e-21
HLA-DRA	ENSG00000204287	major histocompatibility complex, class II, DR alpha [Source:HGNC Symbol;Acc:4947]	protein_coding	13.0113	3.19898	-0.886285	1.85e-08
HERC5	ENSG00000138646	HECT and RLD domain containing E3 ubiquitin protein ligase 5 [Source:HGNC Symbol;Acc:24368]	protein_coding	495.63	373.134	-0.885777	8.98e-09
ZDHHC23	ENSG00000184307	zinc finger, DHHC-type containing 23 [Source:HGNC Symbol;Acc:28654]	protein_coding	164.906	121.532	-0.87851	0.00335505
MED30	ENSG00000164758	mediator complex subunit 30 [Source:HGNC Symbol;Acc:23032]	protein_coding	961.877	660.829	-0.877204	1.84e-05
CHST6	ENSG00000183196	carbohydrate (N-acetylglucosamine 6-O) sulfotransferase 6 [Source:HGNC Symbol;Acc:6938]	protein_coding	5.70608	2.0941	-0.875619	0.0097656
CENPA	ENSG00000115163	centromere protein A [Source:HGNC Symbol;Acc:1851]	protein_coding	1207.13	745.656	-0.874389	1.01e-22
MYOM2	ENSG00000036448	myomesin 2 [Source:HGNC Symbol;Acc:7614]	protein_coding	208.524	139.421	-0.87199	0.00031591
CENPK	ENSG00000123219	centromere protein K [Source:HGNC Symbol;Acc:29479]	protein_coding	2319.18	756.207	-0.871309	0.0398692
PREX1	ENSG00000124126	phosphatidylinositol-3,4,5-trisphosphate-dependent Rac exchange factor 1 [Source:HGNC Symbol;Acc:32594]	protein_coding	133.709	97.2662	-0.871099	3.38e-05
KALRN	ENSG00000160145	kalirin, RhoGEF kinase [Source:HGNC Symbol;Acc:4814]	protein_coding	576.439	345.607	-0.867511	4.65e-06
RIMBP2	ENSG00000060709	RIMS binding protein 2 [Source:HGNC Symbol;Acc:30339]	protein_coding	82.2756	40.7345	-0.864185	0.0174048
OXGR1	ENSG00000165621	oxoglutarate (alpha-ketoglutarate) receptor 1 [Source:HGNC Symbol;Acc:4531]	protein_coding	23.0964	3.36563	-0.859374	2.81e-05
FRZB	ENSG00000162998	frizzled-related protein [Source:HGNC Symbol;Acc:3959]	protein_coding	9.00119	3.22384	-0.855691	0.00217246
RASGRP3	ENSG00000152689	RAS guanyl releasing protein 3 (calcium and DAG-regulated) [Source:HGNC Symbol;Acc:14545]	protein_coding	2344.46	1419.6	-0.855512	2.51e-12
RMI2	ENSG00000175643	RecQ mediated genome instability 2 [Source:HGNC Symbol;Acc:28349]	protein_coding	712.77	503.653	-0.855057	1.95e-09
ATP13A3	ENSG00000133657	ATPase type 13A3 [Source:HGNC Symbol;Acc:24113]	protein_coding	30539	21331.8	-0.854096	0.0281106
CEP19	ENSG00000174007	centrosomal protein 19kDa [Source:HGNC Symbol;Acc:28209]	protein_coding	329.023	154.867	-0.853245	0.000638833
EFCAB4A	ENSG00000177685	EF-hand calcium binding domain 4A [Source:HGNC Symbol;Acc:28703]	protein_coding	105.293	67.8668	-0.85182	3.91e-05
PKHD1L1	ENSG00000205038	polycystic kidney and hepatic disease 1 (autosomal recessive)-like 1 [Source:HGNC Symbol;Acc:20313]	protein_coding	23.2506	14.3498	-0.851412	3.71e-09
CRELD1	ENSG00000163703	cysteine-rich with EGF-like domains 1 [Source:HGNC Symbol;Acc:14630]	protein_coding	680.247	513.44	-0.849263	4.59e-12
CENPU	ENSG00000151725	centromere protein U [Source:HGNC Symbol;Acc:21348]	protein_coding	3380.07	2555.47	-0.847278	0.0476191
HABP2	ENSG00000148702	hyaluronan binding protein 2 [Source:HGNC Symbol;Acc:4798]	protein_coding	3715.39	1923.39	-0.84681	1.94e-22
BACE2	ENSG00000182240	beta-site APP-cleaving enzyme 2 [Source:HGNC Symbol;Acc:934]	protein_coding	14697.5	10579.6	-0.846714	0.00892421
RAET1G	ENSG00000203722	retinoic acid early transcript 1G [Source:HGNC Symbol;Acc:16795]	protein_coding	25.6342	16.5228	-0.845023	5.86e-05
CCDC43	ENSG00000180329	coiled-coil domain containing 43 [Source:HGNC Symbol;Acc:26472]	protein_coding	2168.56	1517.62	-0.841629	0.00738013
EPHX2	ENSG00000120915	epoxide hydrolase 2, cytoplasmic [Source:HGNC Symbol;Acc:3402]	protein_coding	640.129	475.813	-0.84086	1.03e-07
MMP2	ENSG00000087245	matrix metallopeptidase 2 (gelatinase A, 72kDa gelatinase, 72kDa type IV collagenase) [Source:HGNC Symbol;Acc:7166]	protein_coding	27.3884	3.10742	-0.839162	0.00331967
ZCCHC9	ENSG00000131732	zinc finger, CCHC domain containing 9 [Source:HGNC Symbol;Acc:25424]	protein_coding	2150.73	1510.48	-0.838794	1.52e-06
PHGDH	ENSG00000092621	phosphoglycerate dehydrogenase [Source:HGNC Symbol;Acc:8923]	protein_coding	313.93	201.585	-0.837803	0.000563227
HIST2H2BE	ENSG00000184678	histone cluster 2, H2be [Source:HGNC Symbol;Acc:4760]	protein_coding	1228.45	923.208	-0.836801	1.98e-11
METTL7A	ENSG00000185432	methyltransferase like 7A [Source:HGNC Symbol;Acc:24550]	protein_coding	205.114	138.536	-0.835528	0.0123668
ARHGEF6	ENSG00000129675	Rac/Cdc42 guanine nucleotide exchange factor (GEF) 6 [Source:HGNC Symbol;Acc:685]	protein_coding	260.191	149.226	-0.834571	0.00294851
LRRN3	ENSG00000173114	leucine rich repeat neuronal 3 [Source:HGNC Symbol;Acc:17200]	protein_coding	57.4013	24.4095	-0.833824	5.58e-07
USP18	ENSG00000184979	ubiquitin specific peptidase 18 [Source:HGNC Symbol;Acc:12616]	protein_coding	132.912	90.5535	-0.833627	3.75e-17
C11orf31	ENSG00000211450	chromosome 11 open reading frame 31 [Source:HGNC Symbol;Acc:18251]	protein_coding	1503.98	993.867	-0.83346	1.01e-14
MSX1	ENSG00000163132	msh homeobox 1 [Source:HGNC Symbol;Acc:7391]	protein_coding	282.542	210.242	-0.828607	8.3e-11
FAM72A	ENSG00000196550	family with sequence similarity 72, member A [Source:HGNC Symbol;Acc:24044]	protein_coding	496.359	362.052	-0.826434	1.8e-05
LRRIQ3	ENSG00000162620	leucine-rich repeats and IQ motif containing 3 [Source:HGNC Symbol;Acc:28318]	protein_coding	53.5691	28.5757	-0.826202	1.99e-06
PLA1A	ENSG00000144837	phospholipase A1 member A [Source:HGNC Symbol;Acc:17661]	protein_coding	212.562	112.109	-0.825115	3.24e-05
UNG	ENSG00000076248	uracil-DNA glycosylase [Source:HGNC Symbol;Acc:12572]	protein_coding	1787.9	1199.51	-0.824723	1.33e-07
PBK	ENSG00000168078	PDZ binding kinase [Source:HGNC Symbol;Acc:18282]	protein_coding	2806.74	1688.12	-0.823836	7.01e-05
KLHL2	ENSG00000109466	kelch-like family member 2 [Source:HGNC Symbol;Acc:6353]	protein_coding	368.408	257.476	-0.822761	2.08e-07
HMMR	ENSG00000072571	hyaluronan-mediated motility receptor (RHAMM) [Source:HGNC Symbol;Acc:5012]	protein_coding	3145.34	2108.58	-0.819782	1.13e-05
NMU	ENSG00000109255	neuromedin U [Source:HGNC Symbol;Acc:7859]	protein_coding	38.7124	17.0796	-0.818984	2.57e-06
HINT3	ENSG00000111911	histidine triad nucleotide binding protein 3 [Source:HGNC Symbol;Acc:18468]	protein_coding	454.505	326.845	-0.818948	0.000169761
APBA1	ENSG00000107282	amyloid beta (A4) precursor protein-binding, family A, member 1 [Source:HGNC Symbol;Acc:578]	protein_coding	56.5704	29.8025	-0.818237	8.61e-05
ZNF525	ENSG00000203326	zinc finger protein 525 [Source:HGNC Symbol;Acc:29423]	protein_coding	1301.7	999.497	-0.818123	8.73e-13
ELOVL4	ENSG00000118402	ELOVL fatty acid elongase 4 [Source:HGNC Symbol;Acc:14415]	protein_coding	56.7607	14.5353	-0.817845	3.76e-08
CENPP	ENSG00000188312	centromere protein P [Source:HGNC Symbol;Acc:32933]	protein_coding	250.532	186.812	-0.816361	7.26e-18
PPP1R3G	ENSG00000219607	protein phosphatase 1, regulatory subunit 3G [Source:HGNC Symbol;Acc:14945]	protein_coding	76.1457	50.3586	-0.815889	6.35e-19
AMDHD2	ENSG00000162066	amidohydrolase domain containing 2 [Source:HGNC Symbol;Acc:24262]	protein_coding	1361.29	975.157	-0.814645	5.47e-06
IQGAP2	ENSG00000145703	IQ motif containing GTPase activating protein 2 [Source:HGNC Symbol;Acc:6111]	protein_coding	1332.93	688.268	-0.813346	0.0403666
LIG1	ENSG00000105486	ligase I, DNA, ATP-dependent [Source:HGNC Symbol;Acc:6598]	protein_coding	6517.73	4405.67	-0.813075	0.000193255
RTN4R	ENSG00000040608	reticulon 4 receptor [Source:HGNC Symbol;Acc:18601]	protein_coding	145.01	104.553	-0.811808	3.79e-10
CTSF	ENSG00000174080	cathepsin F [Source:HGNC Symbol;Acc:2531]	protein_coding	7940.16	5049.81	-0.811047	2.04e-06
TMEM38B	ENSG00000095209	transmembrane protein 38B [Source:HGNC Symbol;Acc:25535]	protein_coding	5145.37	2871.57	-0.809766	6.39e-08
FSTL4	ENSG00000053108	follistatin-like 4 [Source:HGNC Symbol;Acc:21389]	protein_coding	35.5188	13.7063	-0.807734	0.0120301
XK	ENSG00000047597	X-linked Kx blood group (McLeod syndrome) [Source:HGNC Symbol;Acc:12811]	protein_coding	121.772	91.7367	-0.806792	2.01e-06
CARD16	ENSG00000204397	caspase recruitment domain family, member 16 [Source:HGNC Symbol;Acc:33701]	protein_coding	575.473	440.966	-0.804898	0.0355991
MAN1A1	ENSG00000111885	mannosidase, alpha, class 1A, member 1 [Source:HGNC Symbol;Acc:6821]	protein_coding	1338	766.886	-0.803845	2.13e-13
BIRC7	ENSG00000101197	baculoviral IAP repeat containing 7 [Source:HGNC Symbol;Acc:13702]	protein_coding	252.18	154.7	-0.803451	3.24e-10
THOC7	ENSG00000163634	THO complex 7 homolog (Drosophila) [Source:HGNC Symbol;Acc:29874]	protein_coding	3670.75	2269.58	-0.803187	0.000272962
BEX4	ENSG00000102409	brain expressed, X-linked 4 [Source:HGNC Symbol;Acc:25475]	protein_coding	929.037	690.789	-0.799728	2.16e-14
ZNF25	ENSG00000175395	zinc finger protein 25 [Source:HGNC Symbol;Acc:13043]	protein_coding	181.637	96.2242	-0.799627	0.000109791
PECR	ENSG00000115425	peroxisomal trans-2-enoyl-CoA reductase [Source:HGNC Symbol;Acc:18281]	protein_coding	1424.29	1063.88	-0.799607	0.00519005
EPHA5	ENSG00000145242	EPH receptor A5 [Source:HGNC Symbol;Acc:3389]	protein_coding	114.958	85.1358	-0.798226	0.000374058
F3	ENSG00000117525	coagulation factor III (thromboplastin, tissue factor) [Source:HGNC Symbol;Acc:3541]	protein_coding	309.281	181.721	-0.796628	9.6e-10
ZDHHC11B	ENSG00000206077	zinc finger, DHHC-type containing 11B [Source:HGNC Symbol;Acc:32962]	protein_coding	75.1495	49.2091	-0.796248	0.00488824
KIF6	ENSG00000164627	kinesin family member 6 [Source:HGNC Symbol;Acc:21202]	protein_coding	25.9464	18.2641	-0.796016	6.55e-06
DDN	ENSG00000181418	dendrin [Source:HGNC Symbol;Acc:24458]	protein_coding	15.6509	8.30522	-0.795677	2.25e-12
GPBAR1	ENSG00000179921	G protein-coupled bile acid receptor 1 [Source:HGNC Symbol;Acc:19680]	protein_coding	12.9314	6.09428	-0.794769	8.8e-09
NPHP1	ENSG00000144061	nephronophthisis 1 (juvenile) [Source:HGNC Symbol;Acc:7905]	protein_coding	145.268	111.037	-0.794447	0.0244414
RAB33B	ENSG00000172007	RAB33B, member RAS oncogene family [Source:HGNC Symbol;Acc:16075]	protein_coding	170.908	132.149	-0.793975	0.00157569
ADAMTS14	ENSG00000138316	ADAM metallopeptidase with thrombospondin type 1 motif, 14 [Source:HGNC Symbol;Acc:14899]	protein_coding	25.4748	5.48147	-0.793888	4.49e-13
DEXI	ENSG00000182108	Dexi homolog (mouse) [Source:HGNC Symbol;Acc:13267]	protein_coding	304.616	224.515	-0.793424	0.00370079
WDR31	ENSG00000148225	WD repeat domain 31 [Source:HGNC Symbol;Acc:21421]	protein_coding	109.774	80.6296	-0.793351	1.27e-05
PPP2R2B	ENSG00000156475	protein phosphatase 2, regulatory subunit B, beta [Source:HGNC Symbol;Acc:9305]	protein_coding	14.4462	6.49551	-0.793213	0.0243399
ENDOD1	ENSG00000149218	endonuclease domain containing 1 [Source:HGNC Symbol;Acc:29129]	protein_coding	1147.89	714.675	-0.79234	1.2e-05
LPL	ENSG00000175445	lipoprotein lipase [Source:HGNC Symbol;Acc:6677]	protein_coding	158.193	49.8164	-0.791752	0.000234086
ALDH1L1	ENSG00000144908	aldehyde dehydrogenase 1 family, member L1 [Source:HGNC Symbol;Acc:3978]	protein_coding	180.299	103.163	-0.790197	0.0339899
UBE2W	ENSG00000104343	ubiquitin-conjugating enzyme E2W (putative) [Source:HGNC Symbol;Acc:25616]	protein_coding	537.849	388.706	-0.789639	2.34e-17
GINS2	ENSG00000131153	GINS complex subunit 2 (Psf2 homolog) [Source:HGNC Symbol;Acc:24575]	protein_coding	5678.94	3373.73	-0.788675	1.63e-15
SLC40A1	ENSG00000138449	solute carrier family 40 (iron-regulated transporter), member 1 [Source:HGNC Symbol;Acc:10909]	protein_coding	438.8	275.38	-0.787684	0.000497661
STOX2	ENSG00000173320	storkhead box 2 [Source:HGNC Symbol;Acc:25450]	protein_coding	676.226	444.616	-0.787638	0.00530285
RAI2	ENSG00000131831	retinoic acid induced 2 [Source:HGNC Symbol;Acc:9835]	protein_coding	9.10744	3.99161	-0.785006	8.41e-05
SPOCK1	ENSG00000152377	sparc/osteonectin, cwcv and kazal-like domains proteoglycan (testican) 1 [Source:HGNC Symbol;Acc:11251]	protein_coding	2544.03	1904.86	-0.784654	6.57e-16
IL11RA	ENSG00000137070	interleukin 11 receptor, alpha [Source:HGNC Symbol;Acc:5967]	protein_coding	124.655	79.4236	-0.783069	4.62e-05
C14orf132	ENSG00000227051	chromosome 14 open reading frame 132 [Source:HGNC Symbol;Acc:20346]	protein_coding	131.039	73.8298	-0.780292	2.49e-10
PRUNE2	ENSG00000106772	prune homolog 2 (Drosophila) [Source:HGNC Symbol;Acc:25209]	protein_coding	1372.76	398.913	-0.780161	1.42e-08
MMP16	ENSG00000156103	matrix metallopeptidase 16 (membrane-inserted) [Source:HGNC Symbol;Acc:7162]	protein_coding	809.19	499.135	-0.779907	6.67e-06
GMPR	ENSG00000137198	guanosine monophosphate reductase [Source:HGNC Symbol;Acc:4376]	protein_coding	437.2	295.127	-0.779568	0.000169761
SUSD5	ENSG00000173705	sushi domain containing 5 [Source:HGNC Symbol;Acc:29061]	protein_coding	21.6916	11.0303	-0.779547	0.000137242
FAM161A	ENSG00000170264	family with sequence similarity 161, member A [Source:HGNC Symbol;Acc:25808]	protein_coding	122.875	89.6915	-0.776627	2.17e-08
SCIN	ENSG00000006747	scinderin [Source:HGNC Symbol;Acc:21695]	protein_coding	10914.9	5819.66	-0.775033	0.00403134
RFC3	ENSG00000133119	replication factor C (activator 1) 3, 38kDa [Source:HGNC Symbol;Acc:9971]	protein_coding	966.815	683.321	-0.77381	3.73e-05
TRPV2	ENSG00000187688	transient receptor potential cation channel, subfamily V, member 2 [Source:HGNC Symbol;Acc:18082]	protein_coding	174.172	96.1652	-0.773451	0.00131103
FMO5	ENSG00000131781	flavin containing monooxygenase 5 [Source:HGNC Symbol;Acc:3773]	protein_coding	27.7675	16.2215	-0.771123	0.00190106
ANXA10	ENSG00000109511	annexin A10 [Source:HGNC Symbol;Acc:534]	protein_coding	15.097	3.99625	-0.769631	6.64e-08
MED12L	ENSG00000144893	mediator complex subunit 12-like [Source:HGNC Symbol;Acc:16050]	protein_coding	107.394	70.1128	-0.768349	3.48e-08
ACP5	ENSG00000102575	acid phosphatase 5, tartrate resistant [Source:HGNC Symbol;Acc:124]	protein_coding	37706.6	14638	-0.768133	1.65e-06
C7orf50	ENSG00000146540	chromosome 7 open reading frame 50 [Source:HGNC Symbol;Acc:22421]	protein_coding	2333.18	1780.88	-0.766181	5.57e-05
NPPC	ENSG00000163273	natriuretic peptide C [Source:HGNC Symbol;Acc:7941]	protein_coding	20.8254	2.31336	-0.763932	1.16e-12
CERS1	ENSG00000223802	ceramide synthase 1 [Source:HGNC Symbol;Acc:14253]	protein_coding	14.221	8.46057	-0.763457	1.12e-05
RAB2A	ENSG00000104388	RAB2A, member RAS oncogene family [Source:HGNC Symbol;Acc:9763]	protein_coding	12145.8	8722.92	-0.763133	5.22e-12
GAREML	ENSG00000157833	GRB2 associated, regulator of MAPK1-like [Source:HGNC Symbol;Acc:27172]	protein_coding	108.58	83.6296	-0.761358	9.51e-11
MRPS36	ENSG00000134056	mitochondrial ribosomal protein S36 [Source:HGNC Symbol;Acc:16631]	protein_coding	774.213	516.626	-0.759626	2.02e-07
MAGEE1	ENSG00000198934	melanoma antigen family E, 1 [Source:HGNC Symbol;Acc:24934]	protein_coding	75.5782	57.5622	-0.759544	0.000122486
B3GNT2	ENSG00000170340	UDP-GlcNAc:betaGal beta-1,3-N-acetylglucosaminyltransferase 2 [Source:HGNC Symbol;Acc:15629]	protein_coding	1084.72	705.607	-0.758265	4.17e-08
TMEM255A	ENSG00000125355	transmembrane protein 255A [Source:HGNC Symbol;Acc:26086]	protein_coding	100.61	29.4066	-0.75798	8.41e-09
TMEM121	ENSG00000184986	transmembrane protein 121 [Source:HGNC Symbol;Acc:20511]	protein_coding	18.9239	10.9985	-0.757817	3.31e-13
CLDND1	ENSG00000080822	claudin domain containing 1 [Source:HGNC Symbol;Acc:1322]	protein_coding	2242.71	1117.72	-0.757608	1.51e-08
MCOLN2	ENSG00000153898	mucolipin 2 [Source:HGNC Symbol;Acc:13357]	protein_coding	40.7455	27.0009	-0.756189	6.96e-07
LMX1B	ENSG00000136944	LIM homeobox transcription factor 1, beta [Source:HGNC Symbol;Acc:6654]	protein_coding	131.107	90.5485	-0.75605	4.73e-10
RPE	ENSG00000197713	ribulose-5-phosphate-3-epimerase [Source:HGNC Symbol;Acc:10293]	protein_coding	6385.59	4901.36	-0.754687	4.27e-05
GPR124	ENSG00000020181	G protein-coupled receptor 124 [Source:HGNC Symbol;Acc:17849]	protein_coding	13.7625	6.14131	-0.754582	3.58e-09
HIST1H2BE	ENSG00000197697	histone cluster 1, H2be [Source:HGNC Symbol;Acc:4753]	protein_coding	1254.87	594.051	-0.753367	1.48e-05
ANO5	ENSG00000171714	anoctamin 5 [Source:HGNC Symbol;Acc:27337]	protein_coding	231.338	108.298	-0.753361	9.54e-10
FBXO10	ENSG00000147912	F-box protein 10 [Source:HGNC Symbol;Acc:13589]	protein_coding	289.711	204.839	-0.752946	0.031697
GRHL1	ENSG00000134317	grainyhead-like 1 (Drosophila) [Source:HGNC Symbol;Acc:17923]	protein_coding	57.3196	37.5538	-0.752812	2.95e-06
DMRT2	ENSG00000173253	doublesex and mab-3 related transcription factor 2 [Source:HGNC Symbol;Acc:2935]	protein_coding	39.5093	26.6499	-0.752022	0.0226608
BRCA1	ENSG00000012048	breast cancer 1, early onset [Source:HGNC Symbol;Acc:1100]	protein_coding	3050.23	2115.13	-0.751757	5.33e-05
COL5A2	ENSG00000204262	collagen, type V, alpha 2 [Source:HGNC Symbol;Acc:2210]	protein_coding	169.567	134.786	-0.751546	8.94e-08
POU3F2	ENSG00000184486	POU class 3 homeobox 2 [Source:HGNC Symbol;Acc:9215]	protein_coding	4.21467	0.70929	-0.751123	5.25e-08
SYT11	ENSG00000132718	synaptotagmin XI [Source:HGNC Symbol;Acc:19239]	protein_coding	38.947	24.6317	-0.74988	4.37e-06
DUT	ENSG00000128951	deoxyuridine triphosphatase [Source:HGNC Symbol;Acc:3078]	protein_coding	2457.4	1789.84	-0.749386	3.62e-07
MRPL35	ENSG00000132313	mitochondrial ribosomal protein L35 [Source:HGNC Symbol;Acc:14489]	protein_coding	2502.28	1669.78	-0.749242	2.09e-11
SH3BP5	ENSG00000131370	SH3-domain binding protein 5 (BTK-associated) [Source:HGNC Symbol;Acc:10827]	protein_coding	349.871	170.697	-0.748931	1.02e-12
RGAG1	ENSG00000243978	retrotransposon gag domain containing 1 [Source:HGNC Symbol;Acc:29245]	protein_coding	30.0263	16.0428	-0.74797	1.86e-14
PPFIBP2	ENSG00000166387	PTPRF interacting protein, binding protein 2 (liprin beta 2) [Source:HGNC Symbol;Acc:9250]	protein_coding	2461.43	1570.45	-0.747301	3.56e-10
GPM6B	ENSG00000046653	glycoprotein M6B [Source:HGNC Symbol;Acc:4461]	protein_coding	28.3675	11.5001	-0.746519	0.0257776
HEXB	ENSG00000049860	hexosaminidase B (beta polypeptide) [Source:HGNC Symbol;Acc:4879]	protein_coding	16833.9	11225.3	-0.745903	2.34e-13
RCN2	ENSG00000117906	reticulocalbin 2, EF-hand calcium binding domain [Source:HGNC Symbol;Acc:9935]	protein_coding	3047.06	2115.93	-0.745838	3.27e-09
SMCHD1	ENSG00000101596	structural maintenance of chromosomes flexible hinge domain containing 1 [Source:HGNC Symbol;Acc:29090]	protein_coding	7564.66	5494.15	-0.745291	0.00383809
MAST1	ENSG00000105613	microtubule associated serine/threonine kinase 1 [Source:HGNC Symbol;Acc:19034]	protein_coding	74.1422	52.7575	-0.744653	0.0151256
NRGN	ENSG00000154146	neurogranin (protein kinase C substrate, RC3) [Source:HGNC Symbol;Acc:8000]	protein_coding	109.915	63.566	-0.74443	1.83e-08
CCDC74A	ENSG00000163040	coiled-coil domain containing 74A [Source:HGNC Symbol;Acc:25197]	protein_coding	494.334	309.336	-0.743782	6.47e-08
BASP1	ENSG00000176788	brain abundant, membrane attached signal protein 1 [Source:HGNC Symbol;Acc:957]	protein_coding	3036.98	2344.17	-0.74269	1.96e-09
PHEX	ENSG00000102174	phosphate regulating endopeptidase homolog, X-linked [Source:HGNC Symbol;Acc:8918]	protein_coding	180.662	101.597	-0.742556	3.34e-06
EIF4E3	ENSG00000163412	eukaryotic translation initiation factor 4E family member 3 [Source:HGNC Symbol;Acc:31837]	protein_coding	674.869	415.627	-0.741676	0.0162026
DOK4	ENSG00000125170	docking protein 4 [Source:HGNC Symbol;Acc:19868]	protein_coding	5694.73	3859.47	-0.741654	0.00296212
NPC2	ENSG00000119655	Niemann-Pick disease, type C2 [Source:HGNC Symbol;Acc:14537]	protein_coding	7338.41	4997.56	-0.741442	1.01e-07
C1orf115	ENSG00000162817	chromosome 1 open reading frame 115 [Source:HGNC Symbol;Acc:25873]	protein_coding	391.866	201.19	-0.740612	5.94e-09
DEFB1	ENSG00000164825	defensin, beta 1 [Source:HGNC Symbol;Acc:2766]	protein_coding	327.792	98.3908	-0.740462	8.67e-07
SNAPIN	ENSG00000143553	SNAP-associated protein [Source:HGNC Symbol;Acc:17145]	protein_coding	1239.47	824.443	-0.739199	1.52e-11
GXYLT1	ENSG00000151233	glucoside xylosyltransferase 1 [Source:HGNC Symbol;Acc:27482]	protein_coding	766.995	399.42	-0.738609	4.44e-09
BCL2	ENSG00000171791	B-cell CLL/lymphoma 2 [Source:HGNC Symbol;Acc:990]	protein_coding	573.681	376.568	-0.73842	2.41e-05
GALNT3	ENSG00000115339	UDP-N-acetyl-alpha-D-galactosamine:polypeptide N-acetylgalactosaminyltransferase 3 (GalNAc-T3) [Source:HGNC Symbol;Acc:4125]	protein_coding	88.0501	37.2811	-0.738137	2.02e-07
EIF5A2	ENSG00000163577	eukaryotic translation initiation factor 5A2 [Source:HGNC Symbol;Acc:3301]	protein_coding	4847.59	3226.14	-0.737835	1.28e-06
SPA17	ENSG00000064199	sperm autoantigenic protein 17 [Source:HGNC Symbol;Acc:11210]	protein_coding	466.322	310.854	-0.737748	1.79e-10
PTEN	ENSG00000171862	phosphatase and tensin homolog [Source:HGNC Symbol;Acc:9588]	protein_coding	9605.19	5747.9	-0.734574	0.00102947
CAMK1	ENSG00000134072	calcium/calmodulin-dependent protein kinase I [Source:HGNC Symbol;Acc:1459]	protein_coding	446.83	341.616	-0.73434	0.0102728
PLCE1	ENSG00000138193	phospholipase C, epsilon 1 [Source:HGNC Symbol;Acc:17175]	protein_coding	54.5675	33.825	-0.733835	0.00156685
ENTHD1	ENSG00000176177	ENTH domain containing 1 [Source:HGNC Symbol;Acc:26352]	protein_coding	39.1284	24.1641	-0.733418	0.00301042
SLC39A11	ENSG00000133195	solute carrier family 39, member 11 [Source:HGNC Symbol;Acc:14463]	protein_coding	1557.4	1101.46	-0.733313	6.29e-06
METTL7B	ENSG00000170439	methyltransferase like 7B [Source:HGNC Symbol;Acc:28276]	protein_coding	200.281	141.103	-0.733163	1.11e-11
PTPN11	ENSG00000179295	protein tyrosine phosphatase, non-receptor type 11 [Source:HGNC Symbol;Acc:9644]	protein_coding	11309	6693.86	-0.728922	0.00178904
SMAD6	ENSG00000137834	SMAD family member 6 [Source:HGNC Symbol;Acc:6772]	protein_coding	437.215	334.683	-0.728774	0.000576461
MRM1	ENSG00000129282	mitochondrial rRNA methyltransferase 1 homolog (S. cerevisiae) [Source:HGNC Symbol;Acc:26202]	protein_coding	353.49	257.402	-0.72793	5.87e-08
TMEM71	ENSG00000165071	transmembrane protein 71 [Source:HGNC Symbol;Acc:26572]	protein_coding	173.618	128.733	-0.726625	3.41e-08
CTHRC1	ENSG00000164932	collagen triple helix repeat containing 1 [Source:HGNC Symbol;Acc:18831]	protein_coding	561.27	422.566	-0.726506	9.17e-06
FAM111B	ENSG00000189057	family with sequence similarity 111, member B [Source:HGNC Symbol;Acc:24200]	protein_coding	1022.86	740.007	-0.726339	3.67e-11
TMEM251	ENSG00000153485	transmembrane protein 251 [Source:HGNC Symbol;Acc:20218]	protein_coding	298.284	188.271	-0.725711	6.77e-07
ACBD3	ENSG00000182827	acyl-CoA binding domain containing 3 [Source:HGNC Symbol;Acc:15453]	protein_coding	5863.52	3886.59	-0.725466	1.14e-05
ANKRD32	ENSG00000133302	ankyrin repeat domain 32 [Source:HGNC Symbol;Acc:25408]	protein_coding	2107.14	1458.59	-0.724261	1.19e-06
SLC22A17	ENSG00000092096	solute carrier family 22, member 17 [Source:HGNC Symbol;Acc:23095]	protein_coding	36.099	22.9132	-0.72387	0.0129236
ZNF546	ENSG00000187187	zinc finger protein 546 [Source:HGNC Symbol;Acc:28671]	protein_coding	346.897	247.643	-0.723523	0.017865
TAGAP	ENSG00000164691	T-cell activation RhoGTPase activating protein [Source:HGNC Symbol;Acc:15669]	protein_coding	39.806	17.2029	-0.719841	3.85e-11
OSGIN1	ENSG00000140961	oxidative stress induced growth inhibitor 1 [Source:HGNC Symbol;Acc:30093]	protein_coding	1336.97	912.313	-0.719485	5.91e-10
ASAH1	ENSG00000104763	N-acylsphingosine amidohydrolase (acid ceramidase) 1 [Source:HGNC Symbol;Acc:735]	protein_coding	54625.4	26346.1	-0.71726	3.57e-07
HAGHL	ENSG00000103253	hydroxyacylglutathione hydrolase-like [Source:HGNC Symbol;Acc:14177]	protein_coding	973.948	585.131	-0.717069	1.09e-07
BMP4	ENSG00000125378	bone morphogenetic protein 4 [Source:HGNC Symbol;Acc:1071]	protein_coding	474.332	304.347	-0.716369	1.76e-09
HTR3A	ENSG00000166736	5-hydroxytryptamine (serotonin) receptor 3A, ionotropic [Source:HGNC Symbol;Acc:5297]	protein_coding	15.8354	4.11938	-0.716057	4.12e-07
FGF2	ENSG00000138685	fibroblast growth factor 2 (basic) [Source:HGNC Symbol;Acc:3676]	protein_coding	1660.91	958.548	-0.715697	6.36e-05
TCIRG1	ENSG00000110719	T-cell, immune regulator 1, ATPase, H+ transporting, lysosomal V0 subunit A3 [Source:HGNC Symbol;Acc:11647]	protein_coding	922.801	706.167	-0.715323	7.89e-07
ABHD17C	ENSG00000136379	abhydrolase domain containing 17C [Source:HGNC Symbol;Acc:26925]	protein_coding	190.682	140.34	-0.713714	4.8e-06
LZIC	ENSG00000162441	leucine zipper and CTNNBIP1 domain containing [Source:HGNC Symbol;Acc:17497]	protein_coding	833.761	602.167	-0.712872	0.0321638
ENO4	ENSG00000188316	enolase family member 4 [Source:HGNC Symbol;Acc:31670]	protein_coding	29.4543	13.5265	-0.712452	2.22e-11
TMCC2	ENSG00000133069	transmembrane and coiled-coil domain family 2 [Source:HGNC Symbol;Acc:24239]	protein_coding	66.6735	48.2338	-0.710835	3.88e-08
RARB	ENSG00000077092	retinoic acid receptor, beta [Source:HGNC Symbol;Acc:9865]	protein_coding	171.488	119.665	-0.710579	0.0019335
DNMT3L	ENSG00000142182	DNA (cytosine-5-)-methyltransferase 3-like [Source:HGNC Symbol;Acc:2980]	protein_coding	12.617	4.73523	-0.707724	2.12e-07
BCO2	ENSG00000197580	beta-carotene oxygenase 2 [Source:HGNC Symbol;Acc:18503]	protein_coding	89.6399	61.8912	-0.707343	0.00418345
SLC2A13	ENSG00000151229	solute carrier family 2 (facilitated glucose transporter), member 13 [Source:HGNC Symbol;Acc:15956]	protein_coding	401.522	284.943	-0.707254	0.0215581
STX12	ENSG00000117758	syntaxin 12 [Source:HGNC Symbol;Acc:11430]	protein_coding	2262.9	1406.22	-0.707223	3.17e-09
HSPE1	ENSG00000115541	heat shock 10kDa protein 1 [Source:HGNC Symbol;Acc:5269]	protein_coding	2157.11	1445.42	-0.705538	0.00750858
ENPP2	ENSG00000136960	ectonucleotide pyrophosphatase/phosphodiesterase 2 [Source:HGNC Symbol;Acc:3357]	protein_coding	46.4988	35.0301	-0.705483	0.04208
GKAP1	ENSG00000165113	G kinase anchoring protein 1 [Source:HGNC Symbol;Acc:17496]	protein_coding	156.218	120.154	-0.704033	0.00196982
MBOAT2	ENSG00000143797	membrane bound O-acyltransferase domain containing 2 [Source:HGNC Symbol;Acc:25193]	protein_coding	3486.95	2178.33	-0.700523	3.77e-11
GPNMB	ENSG00000136235	glycoprotein (transmembrane) nmb [Source:HGNC Symbol;Acc:4462]	protein_coding	67426.5	29137.6	-0.700166	7.22e-05
NUDT2	ENSG00000164978	nudix (nucleoside diphosphate linked moiety X)-type motif 2 [Source:HGNC Symbol;Acc:8049]	protein_coding	410.586	310.787	-0.698408	1.45e-11
MCM10	ENSG00000065328	minichromosome maintenance complex component 10 [Source:HGNC Symbol;Acc:18043]	protein_coding	2876.79	1996.09	-0.69769	9e-08
FABP4	ENSG00000170323	fatty acid binding protein 4, adipocyte [Source:HGNC Symbol;Acc:3559]	protein_coding	73.4849	22.3216	-0.69759	1.07e-05
C8orf59	ENSG00000176731	chromosome 8 open reading frame 59 [Source:HGNC Symbol;Acc:32235]	protein_coding	2847.95	2120.6	-0.696385	0.00890259
FAM114A1	ENSG00000197712	family with sequence similarity 114, member A1 [Source:HGNC Symbol;Acc:25087]	protein_coding	3623.21	1370.03	-0.695148	1.59e-08
PPID	ENSG00000171497	peptidylprolyl isomerase D [Source:HGNC Symbol;Acc:9257]	protein_coding	4055.49	3064.38	-0.694543	0.000254032
UBE2D1	ENSG00000072401	ubiquitin-conjugating enzyme E2D 1 [Source:HGNC Symbol;Acc:12474]	protein_coding	953.778	554.219	-0.694009	2.36e-09
PXMP4	ENSG00000101417	peroxisomal membrane protein 4, 24kDa [Source:HGNC Symbol;Acc:15920]	protein_coding	513.849	367.068	-0.693683	0.0113328
FAM151B	ENSG00000152380	family with sequence similarity 151, member B [Source:HGNC Symbol;Acc:33716]	protein_coding	139.385	101.025	-0.691666	6.63e-06
NSL1	ENSG00000117697	NSL1, MIS12 kinetochore complex component [Source:HGNC Symbol;Acc:24548]	protein_coding	2000.35	483.709	-0.691616	0.0100648
CHORDC1	ENSG00000110172	cysteine and histidine-rich domain (CHORD) containing 1 [Source:HGNC Symbol;Acc:14525]	protein_coding	3944.47	2617.49	-0.69064	2.33e-06
ARL13B	ENSG00000169379	ADP-ribosylation factor-like 13B [Source:HGNC Symbol;Acc:25419]	protein_coding	604.55	385.557	-0.690195	2.23e-08
NT5M	ENSG00000205309	5',3'-nucleotidase, mitochondrial [Source:HGNC Symbol;Acc:15769]	protein_coding	95.9639	57.5256	-0.689903	1.58e-11
HMGN2	ENSG00000198830	high mobility group nucleosomal binding domain 2 [Source:HGNC Symbol;Acc:4986]	protein_coding	6443.63	4698.29	-0.689439	0.000171465
SEPT5	ENSG00000184702	septin 5 [Source:HGNC Symbol;Acc:9164]	protein_coding	79.822	59.3539	-0.689433	7.68e-12
ORC6	ENSG00000091651	origin recognition complex, subunit 6 [Source:HGNC Symbol;Acc:17151]	protein_coding	1941.71	1484.79	-0.689081	3.92e-07
CISD2	ENSG00000145354	CDGSH iron sulfur domain 2 [Source:HGNC Symbol;Acc:24212]	protein_coding	2462.19	1584.28	-0.686921	0.0401589
ALDH5A1	ENSG00000112294	aldehyde dehydrogenase 5 family, member A1 [Source:HGNC Symbol;Acc:408]	protein_coding	833.306	415.663	-0.686908	2.92e-10
SFRP4	ENSG00000106483	secreted frizzled-related protein 4 [Source:HGNC Symbol;Acc:10778]	protein_coding	130.173	64.0415	-0.686121	4.8e-11
GLUD2	ENSG00000182890	glutamate dehydrogenase 2 [Source:HGNC Symbol;Acc:4336]	protein_coding	86.3484	60.3306	-0.68535	1.25e-09
SMPDL3A	ENSG00000172594	sphingomyelin phosphodiesterase, acid-like 3A [Source:HGNC Symbol;Acc:17389]	protein_coding	461.133	324.013	-0.685023	3.96e-05
C3orf58	ENSG00000181744	chromosome 3 open reading frame 58 [Source:HGNC Symbol;Acc:28490]	protein_coding	1541.81	808.029	-0.684898	3.46e-07
TMEM192	ENSG00000170088	transmembrane protein 192 [Source:HGNC Symbol;Acc:26775]	protein_coding	1725.32	1151.14	-0.684407	0.0435084
KCNV1	ENSG00000164794	potassium channel, subfamily V, member 1 [Source:HGNC Symbol;Acc:18861]	protein_coding	9.66659	3.64382	-0.684008	1.49e-09
COX17	ENSG00000138495	COX17 cytochrome c oxidase copper chaperone [Source:HGNC Symbol;Acc:2264]	protein_coding	2770.11	1883.37	-0.682397	9.01e-06
IGFBP6	ENSG00000167779	insulin-like growth factor binding protein 6 [Source:HGNC Symbol;Acc:5475]	protein_coding	1222.36	898.646	-0.681682	3.58e-05
CDC45	ENSG00000093009	cell division cycle 45 [Source:HGNC Symbol;Acc:1739]	protein_coding	2333.28	1622.81	-0.680218	7.98e-06
GPR85	ENSG00000164604	G protein-coupled receptor 85 [Source:HGNC Symbol;Acc:4536]	protein_coding	54.6042	29.6124	-0.679747	8.83e-07
COPZ2	ENSG00000005243	coatomer protein complex, subunit zeta 2 [Source:HGNC Symbol;Acc:19356]	protein_coding	357.272	277.387	-0.679621	0.00230409
ENO2	ENSG00000111674	enolase 2 (gamma, neuronal) [Source:HGNC Symbol;Acc:3353]	protein_coding	2228.03	1237.64	-0.675	0.00098886
MMP9	ENSG00000100985	matrix metallopeptidase 9 (gelatinase B, 92kDa gelatinase, 92kDa type IV collagenase) [Source:HGNC Symbol;Acc:7176]	protein_coding	37.5801	24.4242	-0.67413	1.77e-05
C19orf40	ENSG00000131944	chromosome 19 open reading frame 40 [Source:HGNC Symbol;Acc:28467]	protein_coding	427.954	322.891	-0.673647	4.73e-05
ENPP4	ENSG00000001561	ectonucleotide pyrophosphatase/phosphodiesterase 4 (putative) [Source:HGNC Symbol;Acc:3359]	protein_coding	103.156	62.5527	-0.673552	8.25e-06
HMGB3	ENSG00000029993	high mobility group box 3 [Source:HGNC Symbol;Acc:5004]	protein_coding	5066.47	3880.15	-0.673505	0.0317618
BCAT1	ENSG00000060982	branched chain amino-acid transaminase 1, cytosolic [Source:HGNC Symbol;Acc:976]	protein_coding	6191.62	3664.03	-0.672747	6.55e-08
PPP1R3C	ENSG00000119938	protein phosphatase 1, regulatory subunit 3C [Source:HGNC Symbol;Acc:9293]	protein_coding	172.294	106.794	-0.671792	3.43e-07
PPEF1	ENSG00000086717	protein phosphatase, EF-hand calcium binding domain 1 [Source:HGNC Symbol;Acc:9243]	protein_coding	9.94268	3.76929	-0.671379	1.72e-13
KCNJ11	ENSG00000187486	potassium inwardly-rectifying channel, subfamily J, member 11 [Source:HGNC Symbol;Acc:6257]	protein_coding	112.977	65.223	-0.671372	7.72e-05
CHST13	ENSG00000180767	carbohydrate (chondroitin 4) sulfotransferase 13 [Source:HGNC Symbol;Acc:21755]	protein_coding	20.833	8.10078	-0.671313	6.29e-06
MAP3K12	ENSG00000139625	mitogen-activated protein kinase kinase kinase 12 [Source:HGNC Symbol;Acc:6851]	protein_coding	703.659	540.436	-0.67107	9.52e-06
PSMC3IP	ENSG00000131470	PSMC3 interacting protein [Source:HGNC Symbol;Acc:17928]	protein_coding	544.546	372.709	-0.670748	2.02e-07
HRK	ENSG00000135116	harakiri, BCL2 interacting protein (contains only BH3 domain) [Source:HGNC Symbol;Acc:5185]	protein_coding	548.561	410.598	-0.670233	2.56e-06
PRKCE	ENSG00000171132	protein kinase C, epsilon [Source:HGNC Symbol;Acc:9401]	protein_coding	2247.14	1488.83	-0.670012	0.000457494
ABHD6	ENSG00000163686	abhydrolase domain containing 6 [Source:HGNC Symbol;Acc:21398]	protein_coding	573.956	414.871	-0.669902	1.85e-06
DSCC1	ENSG00000136982	DNA replication and sister chromatid cohesion 1 [Source:HGNC Symbol;Acc:24453]	protein_coding	993.323	608.201	-0.668799	1.11e-05
FAM229B	ENSG00000203778	family with sequence similarity 229, member B [Source:HGNC Symbol;Acc:33858]	protein_coding	100.994	72.8089	-0.668616	5.33e-10
RFC5	ENSG00000111445	replication factor C (activator 1) 5, 36.5kDa [Source:HGNC Symbol;Acc:9973]	protein_coding	3102.21	2286.51	-0.668157	2.32e-08
GPR156	ENSG00000175697	G protein-coupled receptor 156 [Source:HGNC Symbol;Acc:20844]	protein_coding	62.6158	47.8265	-0.668053	0.000139456
RPA3	ENSG00000106399	replication protein A3, 14kDa [Source:HGNC Symbol;Acc:10291]	protein_coding	2323.88	1477.17	-0.667745	6.72e-12
C4orf46	ENSG00000205208	chromosome 4 open reading frame 46 [Source:HGNC Symbol;Acc:27320]	protein_coding	347.444	171.846	-0.667355	0.00216684
CH25H	ENSG00000138135	cholesterol 25-hydroxylase [Source:HGNC Symbol;Acc:1907]	protein_coding	18.7815	7.6523	-0.665071	2.2e-05
UPK1B	ENSG00000114638	uroplakin 1B [Source:HGNC Symbol;Acc:12578]	protein_coding	543.937	383.385	-0.664976	2.08e-06
FAM72D	ENSG00000215784	family with sequence similarity 72, member D [Source:HGNC Symbol;Acc:33593]	protein_coding	62.1074	38.6131	-0.664888	3.22e-06
HIST1H1B	ENSG00000184357	histone cluster 1, H1b [Source:HGNC Symbol;Acc:4719]	protein_coding	3802.02	1924.09	-0.664721	2.92e-07
MUTYH	ENSG00000132781	mutY homolog [Source:HGNC Symbol;Acc:7527]	protein_coding	514.571	347.575	-0.664585	0.00424569
LRRC6	ENSG00000129295	leucine rich repeat containing 6 [Source:HGNC Symbol;Acc:16725]	protein_coding	426.464	289.965	-0.66452	0.0177171
CHRM4	ENSG00000180720	cholinergic receptor, muscarinic 4 [Source:HGNC Symbol;Acc:1953]	protein_coding	81.5967	44.1204	-0.662627	0.00571198
TMEM56	ENSG00000152078	transmembrane protein 56 [Source:HGNC Symbol;Acc:26477]	protein_coding	2459.27	1858.93	-0.662594	1.1e-05
FBXO15	ENSG00000141665	F-box protein 15 [Source:HGNC Symbol;Acc:13617]	protein_coding	41.0446	23.2151	-0.662373	0.000272962
FN3KRP	ENSG00000141560	fructosamine 3 kinase related protein [Source:HGNC Symbol;Acc:25700]	protein_coding	4221.16	3201.77	-0.660211	3.43e-07
SHISA3	ENSG00000178343	shisa family member 3 [Source:HGNC Symbol;Acc:25159]	protein_coding	35.1461	6.24268	-0.660091	8.18e-12
RAD51AP1	ENSG00000111247	RAD51 associated protein 1 [Source:HGNC Symbol;Acc:16956]	protein_coding	1850.85	1256.55	-0.658754	0.00761884
KCTD5	ENSG00000167977	potassium channel tetramerization domain containing 5 [Source:HGNC Symbol;Acc:21423]	protein_coding	2220.81	1588.61	-0.658419	0.000123661
VASH2	ENSG00000143494	vasohibin 2 [Source:HGNC Symbol;Acc:25723]	protein_coding	90.1719	45.01	-0.657887	2.71e-05
LRP3	ENSG00000130881	low density lipoprotein receptor-related protein 3 [Source:HGNC Symbol;Acc:6695]	protein_coding	822.215	602.167	-0.656782	1.33e-09
RASGRP1	ENSG00000172575	RAS guanyl releasing protein 1 (calcium and DAG-regulated) [Source:HGNC Symbol;Acc:9878]	protein_coding	316.029	197.512	-0.656238	4.36e-09
ISG20	ENSG00000172183	interferon stimulated exonuclease gene 20kDa [Source:HGNC Symbol;Acc:6130]	protein_coding	375.383	214.569	-0.655681	0.000180471
ANKH	ENSG00000154122	ANKH inorganic pyrophosphate transport regulator [Source:HGNC Symbol;Acc:15492]	protein_coding	1143.35	775.701	-0.6549	0.00045356
IFIT1	ENSG00000185745	interferon-induced protein with tetratricopeptide repeats 1 [Source:HGNC Symbol;Acc:5407]	protein_coding	157.685	118.86	-0.654329	1.19e-06
MAP2K6	ENSG00000108984	mitogen-activated protein kinase kinase 6 [Source:HGNC Symbol;Acc:6846]	protein_coding	216.077	123.82	-0.654141	0.000688689
LAMA4	ENSG00000112769	laminin, alpha 4 [Source:HGNC Symbol;Acc:6484]	protein_coding	3806.52	2154.66	-0.653356	1.79e-05
FRY	ENSG00000073910	furry homolog (Drosophila) [Source:HGNC Symbol;Acc:20367]	protein_coding	481.55	285.837	-0.653285	3.28e-06
TNFRSF11A	ENSG00000141655	tumor necrosis factor receptor superfamily, member 11a, NFKB activator [Source:HGNC Symbol;Acc:11908]	protein_coding	253.767	192.965	-0.652958	6.93e-07
ATAD5	ENSG00000176208	ATPase family, AAA domain containing 5 [Source:HGNC Symbol;Acc:25752]	protein_coding	491.934	355.797	-0.652118	1.17e-10
AQP11	ENSG00000178301	aquaporin 11 [Source:HGNC Symbol;Acc:19940]	protein_coding	102.995	72.676	-0.651937	0.000169761
CETN3	ENSG00000153140	centrin, EF-hand protein, 3 [Source:HGNC Symbol;Acc:1868]	protein_coding	1159.44	748.064	-0.651368	2.33e-13
RAET1E	ENSG00000164520	retinoic acid early transcript 1E [Source:HGNC Symbol;Acc:16793]	protein_coding	111.016	62.569	-0.650007	1.49e-09
FBXO25	ENSG00000147364	F-box protein 25 [Source:HGNC Symbol;Acc:13596]	protein_coding	1475.24	1091.95	-0.649859	1.02e-06
ANKRD45	ENSG00000183831	ankyrin repeat domain 45 [Source:HGNC Symbol;Acc:24786]	protein_coding	20.3172	9.98759	-0.649544	6.4e-10
TRPM6	ENSG00000119121	transient receptor potential cation channel, subfamily M, member 6 [Source:HGNC Symbol;Acc:17995]	protein_coding	6.60149	4.16935	-0.647605	0.0121097
ASB9	ENSG00000102048	ankyrin repeat and SOCS box containing 9 [Source:HGNC Symbol;Acc:17184]	protein_coding	1154.94	860.687	-0.645642	0.0181711
KLF15	ENSG00000163884	Kruppel-like factor 15 [Source:HGNC Symbol;Acc:14536]	protein_coding	46.5744	19.2031	-0.644874	0.00105514
BRINP2	ENSG00000198797	bone morphogenetic protein/retinoic acid inducible neural-specific 2 [Source:HGNC Symbol;Acc:13746]	protein_coding	6.09158	3.46625	-0.644683	8.28e-06
STAMBPL1	ENSG00000138134	STAM binding protein-like 1 [Source:HGNC Symbol;Acc:24105]	protein_coding	858.098	656.56	-0.643343	1.33e-07
ANKFY1	ENSG00000185722	ankyrin repeat and FYVE domain containing 1 [Source:HGNC Symbol;Acc:20763]	protein_coding	1280.32	847.606	-0.643141	4.51e-05
CELF2	ENSG00000048740	CUGBP, Elav-like family member 2 [Source:HGNC Symbol;Acc:2550]	protein_coding	835.784	620.205	-0.643077	0.000331067
CREG1	ENSG00000143162	cellular repressor of E1A-stimulated genes 1 [Source:HGNC Symbol;Acc:2351]	protein_coding	934.078	684.991	-0.642756	0.000688689
FAM13C	ENSG00000148541	family with sequence similarity 13, member C [Source:HGNC Symbol;Acc:19371]	protein_coding	309.55	136.596	-0.641789	1.2e-06
ATP6V0D2	ENSG00000147614	ATPase, H+ transporting, lysosomal 38kDa, V0 subunit d2 [Source:HGNC Symbol;Acc:18266]	protein_coding	2146.89	888.469	-0.641249	0.00158598
EXO1	ENSG00000174371	exonuclease 1 [Source:HGNC Symbol;Acc:3511]	protein_coding	4510.74	3381.62	-0.640208	0.000321115
OTUD1	ENSG00000165312	OTU domain containing 1 [Source:HGNC Symbol;Acc:27346]	protein_coding	209.521	155.185	-0.640089	0.0234399
RDM1	ENSG00000187456	RAD52 motif 1 [Source:HGNC Symbol;Acc:19950]	protein_coding	153.025	89.5438	-0.640038	2.62e-11
H2AFY2	ENSG00000099284	H2A histone family, member Y2 [Source:HGNC Symbol;Acc:14453]	protein_coding	1022.44	762.076	-0.639342	0.00154929
CPVL	ENSG00000106066	carboxypeptidase, vitellogenic-like [Source:HGNC Symbol;Acc:14399]	protein_coding	9243.1	6166.69	-0.639051	1.14e-07
CNTN3	ENSG00000113805	contactin 3 (plasmacytoma associated) [Source:HGNC Symbol;Acc:2173]	protein_coding	170.979	104.717	-0.637981	0.0216402
PIK3IP1	ENSG00000100100	phosphoinositide-3-kinase interacting protein 1 [Source:HGNC Symbol;Acc:24942]	protein_coding	96.8055	63.3806	-0.637785	1.08e-05
FAM53B	ENSG00000189319	family with sequence similarity 53, member B [Source:HGNC Symbol;Acc:28968]	protein_coding	499.288	343.038	-0.637321	6.36e-09
ZNF704	ENSG00000164684	zinc finger protein 704 [Source:HGNC Symbol;Acc:32291]	protein_coding	723.958	415.028	-0.636227	1.73e-07
ABCG2	ENSG00000118777	ATP-binding cassette, sub-family G (WHITE), member 2 [Source:HGNC Symbol;Acc:74]	protein_coding	69.7996	48.9531	-0.635537	2.19e-05
RBPMS2	ENSG00000166831	RNA binding protein with multiple splicing 2 [Source:HGNC Symbol;Acc:19098]	protein_coding	171.476	101.011	-0.635213	7.49e-11
ANKRD9	ENSG00000156381	ankyrin repeat domain 9 [Source:HGNC Symbol;Acc:20096]	protein_coding	226.923	162.928	-0.635099	4.39e-06
PPP1R16B	ENSG00000101445	protein phosphatase 1, regulatory subunit 16B [Source:HGNC Symbol;Acc:15850]	protein_coding	13.4219	3.90025	-0.634161	2.16e-09
HAUS5	ENSG00000249115	HAUS augmin-like complex, subunit 5 [Source:HGNC Symbol;Acc:29130]	protein_coding	416.565	321.282	-0.633998	0.014935
SLC9A4	ENSG00000180251	solute carrier family 9, subfamily A (NHE4, cation proton antiporter 4), member 4 [Source:HGNC Symbol;Acc:11077]	protein_coding	9.88142	2.59502	-0.632864	1.32e-10
CDCA7L	ENSG00000164649	cell division cycle associated 7-like [Source:HGNC Symbol;Acc:30777]	protein_coding	5513.79	2640.25	-0.632585	3.32e-11
TLR3	ENSG00000164342	toll-like receptor 3 [Source:HGNC Symbol;Acc:11849]	protein_coding	232.305	152.255	-0.632348	0.000896879
FAT2	ENSG00000086570	FAT atypical cadherin 2 [Source:HGNC Symbol;Acc:3596]	protein_coding	36.1032	20.7456	-0.632229	0.00195021
CAST	ENSG00000153113	calpastatin [Source:HGNC Symbol;Acc:1515]	protein_coding	15339.8	8555.49	-0.631732	4.53e-09
TONSL	ENSG00000160949	tonsoku-like, DNA repair protein [Source:HGNC Symbol;Acc:7801]	protein_coding	254.583	188.734	-0.631488	2.6e-12
TDRD3	ENSG00000083544	tudor domain containing 3 [Source:HGNC Symbol;Acc:20612]	protein_coding	2165.01	1166.61	-0.63114	8.34e-06
KRT10	ENSG00000186395	keratin 10 [Source:HGNC Symbol;Acc:6413]	protein_coding	324.337	241.273	-0.628102	3.83e-05
CPA6	ENSG00000165078	carboxypeptidase A6 [Source:HGNC Symbol;Acc:17245]	protein_coding	65.1619	34.6204	-0.627121	0.0394562
FCRLB	ENSG00000162746	Fc receptor-like B [Source:HGNC Symbol;Acc:26431]	protein_coding	141.176	81.2518	-0.626622	0.00208128
RASL11A	ENSG00000122035	RAS-like, family 11, member A [Source:HGNC Symbol;Acc:23802]	protein_coding	703.545	515.722	-0.6263	0.00590387
DCDC1	ENSG00000170959	doublecortin domain containing 1 [Source:HGNC Symbol;Acc:20625]	protein_coding	11.1487	6.34732	-0.626205	3.53e-05
PALM	ENSG00000099864	paralemmin [Source:HGNC Symbol;Acc:8594]	protein_coding	182.12	113.012	-0.624924	0.00047376
DENND2A	ENSG00000146966	DENN/MADD domain containing 2A [Source:HGNC Symbol;Acc:22212]	protein_coding	772.039	497.364	-0.624916	4.37e-06
KIF26A	ENSG00000066735	kinesin family member 26A [Source:HGNC Symbol;Acc:20226]	protein_coding	21.695	11.498	-0.623438	9.9e-07
DMRT1	ENSG00000137090	doublesex and mab-3 related transcription factor 1 [Source:HGNC Symbol;Acc:2934]	protein_coding	18.648	8.41426	-0.623237	0.00150558
BARD1	ENSG00000138376	BRCA1 associated RING domain 1 [Source:HGNC Symbol;Acc:952]	protein_coding	2183.17	1629.52	-0.622964	1.89e-05
FAT3	ENSG00000165323	FAT atypical cadherin 3 [Source:HGNC Symbol;Acc:23112]	protein_coding	1066.01	775.948	-0.62285	0.00109982
MID1	ENSG00000101871	midline 1 (Opitz/BBB syndrome) [Source:HGNC Symbol;Acc:7095]	protein_coding	738.217	556.889	-0.622276	7.31e-10
TCN2	ENSG00000185339	transcobalamin II [Source:HGNC Symbol;Acc:11653]	protein_coding	761.916	572.969	-0.621251	1.4e-07
CCDC85B	ENSG00000175602	coiled-coil domain containing 85B [Source:HGNC Symbol;Acc:24926]	protein_coding	343.084	212.764	-0.621189	1.49e-09
CCDC78	ENSG00000162004	coiled-coil domain containing 78 [Source:HGNC Symbol;Acc:14153]	protein_coding	166.745	116.947	-0.62097	0.00566562
TRAPPC6A	ENSG00000007255	trafficking protein particle complex 6A [Source:HGNC Symbol;Acc:23069]	protein_coding	1204.78	858.019	-0.620034	0.000252963
ERI2	ENSG00000196678	ERI1 exoribonuclease family member 2 [Source:HGNC Symbol;Acc:30541]	protein_coding	1028.47	675.193	-0.618043	2.5e-05
SGOL2	ENSG00000163535	shugoshin-like 2 (S. pombe) [Source:HGNC Symbol;Acc:30812]	protein_coding	3039.13	2263.97	-0.61779	0.00198991
PCOLCE2	ENSG00000163710	procollagen C-endopeptidase enhancer 2 [Source:HGNC Symbol;Acc:8739]	protein_coding	626.159	390.689	-0.617648	2.22e-05
NUDT16L1	ENSG00000168101	nudix (nucleoside diphosphate linked moiety X)-type motif 16-like 1 [Source:HGNC Symbol;Acc:28154]	protein_coding	484.645	362.401	-0.617208	0.000263973
LYNX1	ENSG00000180155	Ly6/neurotoxin 1 [Source:HGNC Symbol;Acc:29604]	protein_coding	217.924	114.881	-0.616886	0.0125508
HDAC11	ENSG00000163517	histone deacetylase 11 [Source:HGNC Symbol;Acc:19086]	protein_coding	494.532	336.059	-0.615462	6.53e-08
PDGFRL	ENSG00000104213	platelet-derived growth factor receptor-like [Source:HGNC Symbol;Acc:8805]	protein_coding	43.3586	19.3783	-0.615218	0.00445621
LRTOMT	ENSG00000184154	leucine rich transmembrane and O-methyltransferase domain containing [Source:HGNC Symbol;Acc:25033]	protein_coding	291.922	214.435	-0.614938	8.61e-06
SEPHS2	ENSG00000179918	selenophosphate synthetase 2 [Source:HGNC Symbol;Acc:19686]	protein_coding	1700.18	1192.2	-0.613717	5.07e-07
PRDM6	ENSG00000061455	PR domain containing 6 [Source:HGNC Symbol;Acc:9350]	protein_coding	70.3182	44.1324	-0.613688	0.00568213
C5orf54	ENSG00000221886	chromosome 5 open reading frame 54 [Source:HGNC Symbol;Acc:30804]	protein_coding	130.715	85.9979	-0.612933	0.00675629
CBR4	ENSG00000145439	carbonyl reductase 4 [Source:HGNC Symbol;Acc:25891]	protein_coding	1445.75	1014.14	-0.612321	5.19e-07
LRRN1	ENSG00000175928	leucine rich repeat neuronal 1 [Source:HGNC Symbol;Acc:20980]	protein_coding	16.2727	8.28941	-0.611676	4.78e-05
CAMK4	ENSG00000152495	calcium/calmodulin-dependent protein kinase IV [Source:HGNC Symbol;Acc:1464]	protein_coding	258.968	124.263	-0.611484	0.0196576
GLE1	ENSG00000119392	GLE1 RNA export mediator [Source:HGNC Symbol;Acc:4315]	protein_coding	3032.3	2120.89	-0.611481	0.000788139
TMEM68	ENSG00000167904	transmembrane protein 68 [Source:HGNC Symbol;Acc:26510]	protein_coding	1315.79	989.384	-0.611003	1.83e-09
PKD1	ENSG00000008710	polycystic kidney disease 1 (autosomal dominant) [Source:HGNC Symbol;Acc:9008]	protein_coding	2454.57	1885.87	-0.610769	7.91e-08
LSM3	ENSG00000170860	LSM3 homolog, U6 small nuclear RNA associated (S. cerevisiae) [Source:HGNC Symbol;Acc:17874]	protein_coding	707.702	475.017	-0.610551	0.00141417
HIST1H2BL	ENSG00000185130	histone cluster 1, H2bl [Source:HGNC Symbol;Acc:4748]	protein_coding	2506.64	1696.6	-0.609109	2.42e-09
PROCR	ENSG00000101000	protein C receptor, endothelial [Source:HGNC Symbol;Acc:9452]	protein_coding	1232.34	930.294	-0.608768	7.6e-05
HDGFRP3	ENSG00000166503	Hepatoma-derived growth factor-related protein 3 [Source:UniProtKB/Swiss-Prot;Acc:Q9Y3E1]	protein_coding	4812.97	3371.49	-0.608005	0.000504874
MX2	ENSG00000183486	myxovirus (influenza virus) resistance 2 (mouse) [Source:HGNC Symbol;Acc:7533]	protein_coding	40.6793	23.8767	-0.607489	0.000112933
ABCB5	ENSG00000004846	ATP-binding cassette, sub-family B (MDR/TAP), member 5 [Source:HGNC Symbol;Acc:46]	protein_coding	27.6914	12.9665	-0.607186	3.2e-06
TSPAN17	ENSG00000048140	tetraspanin 17 [Source:HGNC Symbol;Acc:13594]	protein_coding	1085.56	712.01	-0.606002	0.000960468
WDSUB1	ENSG00000196151	WD repeat, sterile alpha motif and U-box domain containing 1 [Source:HGNC Symbol;Acc:26697]	protein_coding	688.599	432.45	-0.605716	0.000720763
NPY4R	ENSG00000204174	neuropeptide Y receptor Y4 [Source:HGNC Symbol;Acc:9329]	protein_coding	38.5125	23.2052	-0.604265	6.16e-05
POPDC2	ENSG00000121577	popeye domain containing 2 [Source:HGNC Symbol;Acc:17648]	protein_coding	58.1285	24.0131	-0.604216	1.21e-07
ENTPD1	ENSG00000138185	ectonucleoside triphosphate diphosphohydrolase 1 [Source:HGNC Symbol;Acc:3363]	protein_coding	329.075	250.413	-0.603566	2.78e-08
CMPK2	ENSG00000134326	cytidine monophosphate (UMP-CMP) kinase 2, mitochondrial [Source:HGNC Symbol;Acc:27015]	protein_coding	73.4486	43.2156	-0.601822	7.43e-07
LRCH2	ENSG00000130224	leucine-rich repeats and calponin homology (CH) domain containing 2 [Source:HGNC Symbol;Acc:29292]	protein_coding	58.7715	28.5243	-0.601332	0.00642839
E2F2	ENSG00000007968	E2F transcription factor 2 [Source:HGNC Symbol;Acc:3114]	protein_coding	124.615	64.4957	-0.601002	0.0404575
SYTL4	ENSG00000102362	synaptotagmin-like 4 [Source:HGNC Symbol;Acc:15588]	protein_coding	142.431	103.668	-0.600847	3.1e-05
CDKL2	ENSG00000138769	cyclin-dependent kinase-like 2 (CDC2-related kinase) [Source:HGNC Symbol;Acc:1782]	protein_coding	162.25	79.1247	-0.600506	0.00695824
SAMD15	ENSG00000100583	sterile alpha motif domain containing 15 [Source:HGNC Symbol;Acc:18631]	protein_coding	140.132	97.1129	-0.599701	0.00020793
SERTAD4	ENSG00000082497	SERTA domain containing 4 [Source:HGNC Symbol;Acc:25236]	protein_coding	1842.9	1241.28	-0.59904	1.25e-07
ESCO2	ENSG00000171320	establishment of sister chromatid cohesion N-acetyltransferase 2 [Source:HGNC Symbol;Acc:27230]	protein_coding	1537.84	1143.6	-0.598781	0.000469969
EFCAB10	ENSG00000185055	EF-hand calcium binding domain 10 [Source:HGNC Symbol;Acc:34531]	protein_coding	230.512	88.2601	-0.598003	0.0045408
LUM	ENSG00000139329	lumican [Source:HGNC Symbol;Acc:6724]	protein_coding	11151.6	7421.32	-0.59786	0.00382172
CADPS2	ENSG00000081803	Ca++-dependent secretion activator 2 [Source:HGNC Symbol;Acc:16018]	protein_coding	187.253	129.761	-0.597791	1.85e-08
TTPA	ENSG00000137561	tocopherol (alpha) transfer protein [Source:HGNC Symbol;Acc:12404]	protein_coding	19.6166	4.50518	-0.597261	0.0203922
AC117395.1	ENSG00000268175	LOC646903 protein; Uncharacterized protein [Source:UniProtKB/TrEMBL;Acc:Q96EG4]	protein_coding	52.2492	33.6825	-0.596844	0.00122577
TRIM45	ENSG00000134253	tripartite motif containing 45 [Source:HGNC Symbol;Acc:19018]	protein_coding	139.683	86.4176	-0.596654	2.54e-07
MAPK4	ENSG00000141639	mitogen-activated protein kinase 4 [Source:HGNC Symbol;Acc:6878]	protein_coding	5.56687	1.45238	-0.596589	1.08e-05
AZIN1	ENSG00000155096	antizyme inhibitor 1 [Source:HGNC Symbol;Acc:16432]	protein_coding	11864.9	8916.42	-0.595813	6.41e-06
HSBP1L1	ENSG00000226742	heat shock factor binding protein 1-like 1 [Source:HGNC Symbol;Acc:37243]	protein_coding	1480.21	1124.23	-0.595628	2.67e-06
FPGT	ENSG00000254685	fucose-1-phosphate guanylyltransferase [Source:HGNC Symbol;Acc:3825]	protein_coding	346.748	224.24	-0.595485	5.91e-05
PIK3AP1	ENSG00000155629	phosphoinositide-3-kinase adaptor protein 1 [Source:HGNC Symbol;Acc:30034]	protein_coding	5024.37	3314.33	-0.595419	0.0105407
TP53INP1	ENSG00000164938	tumor protein p53 inducible nuclear protein 1 [Source:HGNC Symbol;Acc:18022]	protein_coding	350.609	221.973	-0.595058	1.21e-08
SLC19A3	ENSG00000135917	solute carrier family 19 (thiamine transporter), member 3 [Source:HGNC Symbol;Acc:16266]	protein_coding	338.665	159.621	-0.594743	4.3e-07
LRRC34	ENSG00000171757	leucine rich repeat containing 34 [Source:HGNC Symbol;Acc:28408]	protein_coding	391.137	287.615	-0.59378	1.5e-07
MAP9	ENSG00000164114	microtubule-associated protein 9 [Source:HGNC Symbol;Acc:26118]	protein_coding	1398.43	1053.65	-0.593046	1.53e-06
PAIP2B	ENSG00000124374	poly(A) binding protein interacting protein 2B [Source:HGNC Symbol;Acc:29200]	protein_coding	24.3439	17.4301	-0.593003	6.27e-06
SUCNR1	ENSG00000198829	succinate receptor 1 [Source:HGNC Symbol;Acc:4542]	protein_coding	1850.81	890.414	-0.592241	0.000115847
RGS4	ENSG00000117152	regulator of G-protein signaling 4 [Source:HGNC Symbol;Acc:10000]	protein_coding	1608.67	809.323	-0.592087	0.000443713
ANG	ENSG00000214274	angiogenin, ribonuclease, RNase A family, 5 [Source:HGNC Symbol;Acc:483]	protein_coding	20.1622	10.2052	-0.591837	6.04e-07
CR2	ENSG00000117322	complement component (3d/Epstein Barr virus) receptor 2 [Source:HGNC Symbol;Acc:2336]	protein_coding	31.2515	8.00086	-0.591773	5.72e-07
GPR146	ENSG00000164849	G protein-coupled receptor 146 [Source:HGNC Symbol;Acc:21718]	protein_coding	319.457	159.649	-0.591055	0.000385117
C2orf72	ENSG00000204128	chromosome 2 open reading frame 72 [Source:HGNC Symbol;Acc:27418]	protein_coding	118.148	85.5039	-0.590872	0.00354379
CTSL	ENSG00000135047	cathepsin L [Source:HGNC Symbol;Acc:2537]	protein_coding	17384.9	11430.2	-0.590541	0.000448877
PTH1R	ENSG00000160801	parathyroid hormone 1 receptor [Source:HGNC Symbol;Acc:9608]	protein_coding	22.7064	10.6622	-0.589791	0.0014026
MCM2	ENSG00000073111	minichromosome maintenance complex component 2 [Source:HGNC Symbol;Acc:6944]	protein_coding	8070.15	5132.97	-0.589302	7.26e-08
GXYLT2	ENSG00000172986	glucoside xylosyltransferase 2 [Source:HGNC Symbol;Acc:33383]	protein_coding	618.727	451.388	-0.589197	4.05e-07
PRR5	ENSG00000186654	proline rich 5 (renal) [Source:HGNC Symbol;Acc:31682]	protein_coding	436.842	288.067	-0.588218	0.00103159
MFSD1	ENSG00000118855	major facilitator superfamily domain containing 1 [Source:HGNC Symbol;Acc:25874]	protein_coding	10110.3	5278.19	-0.5881	0.000699151
PMP22	ENSG00000109099	peripheral myelin protein 22 [Source:HGNC Symbol;Acc:9118]	protein_coding	1564.7	1217.16	-0.588047	0.0257986
SLC6A17	ENSG00000197106	solute carrier family 6 (neutral amino acid transporter), member 17 [Source:HGNC Symbol;Acc:31399]	protein_coding	181.513	127.854	-0.587944	0.000583411
HIST1H2BB	ENSG00000196226	histone cluster 1, H2bb [Source:HGNC Symbol;Acc:4751]	protein_coding	2150.67	524.032	-0.587925	0.0348594
KHK	ENSG00000138030	ketohexokinase (fructokinase) [Source:HGNC Symbol;Acc:6315]	protein_coding	154.451	96.9263	-0.586989	4.65e-07
ZDHHC13	ENSG00000177054	zinc finger, DHHC-type containing 13 [Source:HGNC Symbol;Acc:18413]	protein_coding	1721.95	1227.07	-0.586973	9.9e-05
GNB5	ENSG00000069966	guanine nucleotide binding protein (G protein), beta 5 [Source:HGNC Symbol;Acc:4401]	protein_coding	1183.21	805.651	-0.586637	1.08e-05
LIN7C	ENSG00000148943	lin-7 homolog C (C. elegans) [Source:HGNC Symbol;Acc:17789]	protein_coding	633.446	411.703	-0.58648	0.000513462
PCNA	ENSG00000132646	proliferating cell nuclear antigen [Source:HGNC Symbol;Acc:8729]	protein_coding	11752.4	8124	-0.585731	1.58e-06
MPND	ENSG00000008382	MPN domain containing [Source:HGNC Symbol;Acc:25934]	protein_coding	219.114	162.697	-0.585043	3.4e-05
BHLHB9	ENSG00000198908	basic helix-loop-helix domain containing, class B, 9 [Source:HGNC Symbol;Acc:29353]	protein_coding	292.474	145.73	-0.584869	2.26e-08
GFM1	ENSG00000168827	G elongation factor, mitochondrial 1 [Source:HGNC Symbol;Acc:13780]	protein_coding	3116.62	2130.11	-0.584414	1.96e-08
COMMD8	ENSG00000169019	COMM domain containing 8 [Source:HGNC Symbol;Acc:26036]	protein_coding	990.544	728.812	-0.584225	0.0015634
FANCI	ENSG00000140525	Fanconi anemia, complementation group I [Source:HGNC Symbol;Acc:25568]	protein_coding	6259.55	4704.16	-0.583849	0.000212554
SCD5	ENSG00000145284	stearoyl-CoA desaturase 5 [Source:HGNC Symbol;Acc:21088]	protein_coding	201.793	144.354	-0.583673	1.62e-07
ADRBK2	ENSG00000100077	adrenergic, beta, receptor kinase 2 [Source:HGNC Symbol;Acc:290]	protein_coding	56.2859	35.6733	-0.582232	7.65e-07
IQCH	ENSG00000103599	IQ motif containing H [Source:HGNC Symbol;Acc:25721]	protein_coding	102.921	70.4863	-0.582168	6.2e-06
SLC18B1	ENSG00000146409	solute carrier family 18, subfamily B, member 1 [Source:HGNC Symbol;Acc:21573]	protein_coding	497.232	362.561	-0.581085	0.00107752
F2R	ENSG00000181104	coagulation factor II (thrombin) receptor [Source:HGNC Symbol;Acc:3537]	protein_coding	3925.17	2942.54	-0.580887	0.0136418
KIF26B	ENSG00000162849	kinesin family member 26B [Source:HGNC Symbol;Acc:25484]	protein_coding	122.168	91.3884	-0.580772	0.000131438
HNRNPLL	ENSG00000143889	heterogeneous nuclear ribonucleoprotein L-like [Source:HGNC Symbol;Acc:25127]	protein_coding	870.989	563.533	-0.580285	0.00217246
TTC37	ENSG00000198677	tetratricopeptide repeat domain 37 [Source:HGNC Symbol;Acc:23639]	protein_coding	12044	9076.93	-0.579982	0.0239084
DHRS9	ENSG00000073737	dehydrogenase/reductase (SDR family) member 9 [Source:HGNC Symbol;Acc:16888]	protein_coding	224.213	43.9595	-0.579765	0.00557324
MAT1A	ENSG00000151224	methionine adenosyltransferase I, alpha [Source:HGNC Symbol;Acc:6903]	protein_coding	2789.63	1445.49	-0.579558	9.55e-07
EMP2	ENSG00000213853	epithelial membrane protein 2 [Source:HGNC Symbol;Acc:3334]	protein_coding	654.067	433.667	-0.578954	3.69e-10
COL22A1	ENSG00000169436	collagen, type XXII, alpha 1 [Source:HGNC Symbol;Acc:22989]	protein_coding	346.68	230.636	-0.57894	0.00206439
THUMPD3	ENSG00000134077	THUMP domain containing 3 [Source:HGNC Symbol;Acc:24493]	protein_coding	2430.54	1680.17	-0.578653	0.013569
EVI5	ENSG00000067208	ecotropic viral integration site 5 [Source:HGNC Symbol;Acc:3501]	protein_coding	6087.66	4498.21	-0.578462	0.000271973
FAM126A	ENSG00000122591	family with sequence similarity 126, member A [Source:HGNC Symbol;Acc:24587]	protein_coding	5967.79	4506.39	-0.577631	8.67e-07
PKMYT1	ENSG00000127564	protein kinase, membrane associated tyrosine/threonine 1 [Source:HGNC Symbol;Acc:29650]	protein_coding	1122.37	862.003	-0.577619	0.0034619
UGT8	ENSG00000174607	UDP glycosyltransferase 8 [Source:HGNC Symbol;Acc:12555]	protein_coding	132.595	31.929	-0.577119	7.06e-07
SMAD9	ENSG00000120693	SMAD family member 9 [Source:HGNC Symbol;Acc:6774]	protein_coding	41.1705	28.206	-0.576986	2.2e-05
DHFR	ENSG00000228716	dihydrofolate reductase [Source:HGNC Symbol;Acc:2861]	protein_coding	5059.14	3297.67	-0.576361	0.00104422
ASIP	ENSG00000101440	agouti signaling protein [Source:HGNC Symbol;Acc:745]	protein_coding	60.0716	27.6518	-0.576164	0.000250684
CACNA1I	ENSG00000100346	calcium channel, voltage-dependent, T type, alpha 1I subunit [Source:HGNC Symbol;Acc:1396]	protein_coding	1.93653	0.769657	-0.576034	0.000144862
DHRS4	ENSG00000157326	dehydrogenase/reductase (SDR family) member 4 [Source:HGNC Symbol;Acc:16985]	protein_coding	324.937	239.652	-0.575425	0.000954096
LHX2	ENSG00000106689	LIM homeobox 2 [Source:HGNC Symbol;Acc:6594]	protein_coding	60.9813	39.5598	-0.574959	4.5e-07
GALNT18	ENSG00000110328	UDP-N-acetyl-alpha-D-galactosamine:polypeptide N-acetylgalactosaminyltransferase 18 [Source:HGNC Symbol;Acc:30488]	protein_coding	631.637	426.881	-0.574652	0.00066223
ANK2	ENSG00000145362	ankyrin 2, neuronal [Source:HGNC Symbol;Acc:493]	protein_coding	4341.72	3070.68	-0.574565	0.00725758
RRM2	ENSG00000171848	ribonucleotide reductase M2 [Source:HGNC Symbol;Acc:10452]	protein_coding	10777.8	7536.63	-0.5745	0.00441435
G2E3	ENSG00000092140	G2/M-phase specific E3 ubiquitin protein ligase [Source:HGNC Symbol;Acc:20338]	protein_coding	2156.99	1641.62	-0.573916	0.000670597
C4orf27	ENSG00000056050	chromosome 4 open reading frame 27 [Source:HGNC Symbol;Acc:26051]	protein_coding	1514.01	1047.35	-0.573715	7.18e-07
CHDH	ENSG00000016391	choline dehydrogenase [Source:HGNC Symbol;Acc:24288]	protein_coding	414.773	307.643	-0.573525	0.000351913
SS18L2	ENSG00000008324	synovial sarcoma translocation gene on chromosome 18-like 2 [Source:HGNC Symbol;Acc:15593]	protein_coding	540.55	385.609	-0.570659	4.37e-05
DKK1	ENSG00000107984	dickkopf WNT signaling pathway inhibitor 1 [Source:HGNC Symbol;Acc:2891]	protein_coding	2690.84	1547.55	-0.570643	0.000372395
LGI3	ENSG00000168481	leucine-rich repeat LGI family, member 3 [Source:HGNC Symbol;Acc:18711]	protein_coding	29.8315	14.0468	-0.569796	3.92e-06
CHN1	ENSG00000128656	chimerin 1 [Source:HGNC Symbol;Acc:1943]	protein_coding	1448.92	798.753	-0.569683	3.74e-05
GRIA4	ENSG00000152578	glutamate receptor, ionotropic, AMPA 4 [Source:HGNC Symbol;Acc:4574]	protein_coding	33.9146	18.7587	-0.569432	6e-08
GUCY1A3	ENSG00000164116	guanylate cyclase 1, soluble, alpha 3 [Source:HGNC Symbol;Acc:4685]	protein_coding	885.913	669.157	-0.56878	2.35e-07
PROK2	ENSG00000163421	prokineticin 2 [Source:HGNC Symbol;Acc:18455]	protein_coding	4.61673	1.36523	-0.56825	0.000788139
AVPI1	ENSG00000119986	arginine vasopressin-induced 1 [Source:HGNC Symbol;Acc:30898]	protein_coding	613.012	421.73	-0.568243	2.16e-05
PLCD1	ENSG00000187091	phospholipase C, delta 1 [Source:HGNC Symbol;Acc:9060]	protein_coding	451.724	300.795	-0.568125	1.04e-06
SLC6A15	ENSG00000072041	solute carrier family 6 (neutral amino acid transporter), member 15 [Source:HGNC Symbol;Acc:13621]	protein_coding	14651.6	9519.92	-0.568064	0.00841368
NLRP11	ENSG00000179873	NLR family, pyrin domain containing 11 [Source:HGNC Symbol;Acc:22945]	protein_coding	11.671	3.71729	-0.567454	0.000158054
APOE	ENSG00000130203	apolipoprotein E [Source:HGNC Symbol;Acc:613]	protein_coding	60.3936	34.2097	-0.567412	0.00551204
NDRG4	ENSG00000103034	NDRG family member 4 [Source:HGNC Symbol;Acc:14466]	protein_coding	2590.42	1714.11	-0.56652	0.000136034
TRIM36	ENSG00000152503	tripartite motif containing 36 [Source:HGNC Symbol;Acc:16280]	protein_coding	183.103	122.068	-0.565372	0.0461917
MZT1	ENSG00000204899	mitotic spindle organizing protein 1 [Source:HGNC Symbol;Acc:33830]	protein_coding	405.476	270.083	-0.565062	2.26e-07
FIGNL1	ENSG00000132436	fidgetin-like 1 [Source:HGNC Symbol;Acc:13286]	protein_coding	4126.21	3154.25	-0.565051	3.33e-05
TMEM194B	ENSG00000189362	transmembrane protein 194B [Source:HGNC Symbol;Acc:33700]	protein_coding	1176.43	856.736	-0.565012	4.2e-06
ARMCX1	ENSG00000126947	armadillo repeat containing, X-linked 1 [Source:HGNC Symbol;Acc:18073]	protein_coding	1022.03	787.393	-0.564649	9.35e-06
DYNC2H1	ENSG00000187240	dynein, cytoplasmic 2, heavy chain 1 [Source:HGNC Symbol;Acc:2962]	protein_coding	4454.21	3167.41	-0.564527	8.34e-08
GRAMD1B	ENSG00000023171	GRAM domain containing 1B [Source:HGNC Symbol;Acc:29214]	protein_coding	121.583	68.2478	-0.564464	6.55e-05
ENKD1	ENSG00000124074	enkurin domain containing 1 [Source:HGNC Symbol;Acc:25246]	protein_coding	653.29	505.051	-0.563466	0.0324404
TMEM70	ENSG00000175606	transmembrane protein 70 [Source:HGNC Symbol;Acc:26050]	protein_coding	2793.27	2065.44	-0.563196	0.00553832
TMEM231	ENSG00000205084	transmembrane protein 231 [Source:HGNC Symbol;Acc:37234]	protein_coding	437.353	306.934	-0.563016	7.06e-09
NRIP3	ENSG00000175352	nuclear receptor interacting protein 3 [Source:HGNC Symbol;Acc:1167]	protein_coding	66.51	40.1985	-0.562593	9.9e-05
TPPP	ENSG00000171368	tubulin polymerization promoting protein [Source:HGNC Symbol;Acc:24164]	protein_coding	88.8462	43.7423	-0.562336	1.82e-07
RP11-10A14.4	ENSG00000253426	Uncharacterized protein [Source:UniProtKB/TrEMBL;Acc:E5RH78]	protein_coding	90.3754	51.607	-0.562217	0.00165085
RB1CC1	ENSG00000023287	RB1-inducible coiled-coil 1 [Source:HGNC Symbol;Acc:15574]	protein_coding	14643.1	10828.3	-0.562201	1.48e-07
CDK15	ENSG00000138395	cyclin-dependent kinase 15 [Source:HGNC Symbol;Acc:14434]	protein_coding	238.836	110.701	-0.561948	0.0468973
PPFIA4	ENSG00000143847	protein tyrosine phosphatase, receptor type, f polypeptide (PTPRF), interacting protein (liprin), alpha 4 [Source:HGNC Symbol;Acc:9248]	protein_coding	52.9134	29.9125	-0.560967	6.82e-07
GABRQ	ENSG00000147402	gamma-aminobutyric acid (GABA) A receptor, theta [Source:HGNC Symbol;Acc:14454]	protein_coding	12.3256	6.06117	-0.560964	4.92e-07
E2F8	ENSG00000129173	E2F transcription factor 8 [Source:HGNC Symbol;Acc:24727]	protein_coding	382.165	254.71	-0.560893	0.00085503
FRRS1	ENSG00000156869	ferric-chelate reductase 1 [Source:HGNC Symbol;Acc:27622]	protein_coding	241.441	119.781	-0.560113	0.00050065
C5	ENSG00000106804	complement component 5 [Source:HGNC Symbol;Acc:1331]	protein_coding	940.245	706.159	-0.560087	8.52e-06
C4orf33	ENSG00000151470	chromosome 4 open reading frame 33 [Source:HGNC Symbol;Acc:27025]	protein_coding	722.243	516.208	-0.559911	4.74e-07
SLC25A18	ENSG00000182902	solute carrier family 25 (glutamate carrier), member 18 [Source:HGNC Symbol;Acc:10988]	protein_coding	13.3125	2.07707	-0.558711	1.87e-05
MGST3	ENSG00000143198	microsomal glutathione S-transferase 3 [Source:HGNC Symbol;Acc:7064]	protein_coding	5919.79	3712.3	-0.558635	0.000532486
PLD1	ENSG00000075651	phospholipase D1, phosphatidylcholine-specific [Source:HGNC Symbol;Acc:9067]	protein_coding	3667.67	2697.37	-0.558282	5.59e-05
HYKK	ENSG00000188266	hydroxylysine kinase [Source:HGNC Symbol;Acc:34403]	protein_coding	76.8226	43.9342	-0.558116	0.0196576
MIS18A	ENSG00000159055	MIS18 kinetochore protein A [Source:HGNC Symbol;Acc:1286]	protein_coding	1312.37	981.776	-0.558016	3.55e-05
BANP	ENSG00000172530	BTG3 associated nuclear protein [Source:HGNC Symbol;Acc:13450]	protein_coding	1070.62	818.32	-0.55767	4.61e-06
CCDC160	ENSG00000203952	coiled-coil domain containing 160 [Source:HGNC Symbol;Acc:37286]	protein_coding	26.7442	11.7372	-0.557627	0.000268219
POLD1	ENSG00000062822	polymerase (DNA directed), delta 1, catalytic subunit [Source:HGNC Symbol;Acc:9175]	protein_coding	2412.59	1744.35	-0.557203	0.010598
MCF2	ENSG00000101977	MCF.2 cell line derived transforming sequence [Source:HGNC Symbol;Acc:6940]	protein_coding	25.7055	7.65498	-0.557195	1.14e-05
FAM211A	ENSG00000181350	family with sequence similarity 211, member A [Source:HGNC Symbol;Acc:32403]	protein_coding	41.7445	29.4401	-0.55697	3.02e-08
MME	ENSG00000196549	membrane metallo-endopeptidase [Source:HGNC Symbol;Acc:7154]	protein_coding	722.687	484.095	-0.556389	7.3e-06
SUDS3	ENSG00000111707	suppressor of defective silencing 3 homolog (S. cerevisiae) [Source:HGNC Symbol;Acc:29545]	protein_coding	5429.36	3139.85	-0.555984	0.000441347
AC004381.6	ENSG00000005189	Putative RNA exonuclease NEF-sp [Source:UniProtKB/Swiss-Prot;Acc:Q96IC2]	protein_coding	707.719	533.007	-0.555801	0.000106229
NUF2	ENSG00000143228	NUF2, NDC80 kinetochore complex component [Source:HGNC Symbol;Acc:14621]	protein_coding	2137.58	1558.09	-0.55562	2.77e-08
KCNIP4	ENSG00000185774	Kv channel interacting protein 4 [Source:HGNC Symbol;Acc:30083]	protein_coding	31.9518	16.8231	-0.555542	9.11e-06
CRIPT	ENSG00000119878	cysteine-rich PDZ-binding protein [Source:HGNC Symbol;Acc:14312]	protein_coding	390.905	299.651	-0.555397	2.74e-05
EPOR	ENSG00000187266	erythropoietin receptor [Source:HGNC Symbol;Acc:3416]	protein_coding	123.98	82.5258	-0.55474	0.0100193
KCNJ12	ENSG00000184185	potassium inwardly-rectifying channel, subfamily J, member 12 [Source:HGNC Symbol;Acc:6258]	protein_coding	7.73693	3.49534	-0.554166	7.01e-05
MPP2	ENSG00000108852	membrane protein, palmitoylated 2 (MAGUK p55 subfamily member 2) [Source:HGNC Symbol;Acc:7220]	protein_coding	365.873	236.98	-0.554155	0.000950654
KIAA0101	ENSG00000166803	KIAA0101 [Source:HGNC Symbol;Acc:28961]	protein_coding	1883.03	1356.98	-0.554138	0.000661934
PDIA6	ENSG00000143870	protein disulfide isomerase family A, member 6 [Source:HGNC Symbol;Acc:30168]	protein_coding	13589.5	7154.21	-0.553998	0.00018539
CXCL12	ENSG00000107562	chemokine (C-X-C motif) ligand 12 [Source:HGNC Symbol;Acc:10672]	protein_coding	1225.9	482.55	-0.553995	1.41e-05
DCHS2	ENSG00000197410	dachsous cadherin-related 2 [Source:HGNC Symbol;Acc:23111]	protein_coding	31.4877	8.24818	-0.553971	0.00691808
EDARADD	ENSG00000186197	EDAR-associated death domain [Source:HGNC Symbol;Acc:14341]	protein_coding	198.1	122.383	-0.553387	1.34e-08
OSBPL6	ENSG00000079156	oxysterol binding protein-like 6 [Source:HGNC Symbol;Acc:16388]	protein_coding	221.305	160.901	-0.553188	3.4e-07
NEIL3	ENSG00000109674	nei endonuclease VIII-like 3 (E. coli) [Source:HGNC Symbol;Acc:24573]	protein_coding	512.468	391.275	-0.552765	0.00114372
GUCY1B3	ENSG00000061918	guanylate cyclase 1, soluble, beta 3 [Source:HGNC Symbol;Acc:4687]	protein_coding	699.682	509.651	-0.551686	0.000976139
ATP8B2	ENSG00000143515	ATPase, aminophospholipid transporter, class I, type 8B, member 2 [Source:HGNC Symbol;Acc:13534]	protein_coding	550.111	395.342	-0.550644	0.0117264
HIST1H3I	ENSG00000182572	histone cluster 1, H3i [Source:HGNC Symbol;Acc:4771]	protein_coding	351.438	240.986	-0.549681	4.03e-06
KBTBD3	ENSG00000182359	kelch repeat and BTB (POZ) domain containing 3 [Source:HGNC Symbol;Acc:22934]	protein_coding	208.585	159.317	-0.549345	1.22e-05
PRPS2	ENSG00000101911	phosphoribosyl pyrophosphate synthetase 2 [Source:HGNC Symbol;Acc:9465]	protein_coding	5566.14	4280.02	-0.54858	1.03e-07
GK	ENSG00000198814	glycerol kinase [Source:HGNC Symbol;Acc:4289]	protein_coding	1712.19	1163.02	-0.548375	0.0193957
C12orf39	ENSG00000134548	chromosome 12 open reading frame 39 [Source:HGNC Symbol;Acc:28139]	protein_coding	138.588	103.207	-0.547921	6.31e-05
RPP25	ENSG00000178718	ribonuclease P/MRP 25kDa subunit [Source:HGNC Symbol;Acc:30361]	protein_coding	786.166	571.779	-0.547158	0.000139528
EME1	ENSG00000154920	essential meiotic structure-specific endonuclease 1 [Source:HGNC Symbol;Acc:24965]	protein_coding	635.366	444.033	-0.546521	2.04e-08
TMEM107	ENSG00000179029	transmembrane protein 107 [Source:HGNC Symbol;Acc:28128]	protein_coding	323.893	236.193	-0.546394	0.00309304
SEC23B	ENSG00000101310	Sec23 homolog B (S. cerevisiae) [Source:HGNC Symbol;Acc:10702]	protein_coding	2689.85	1307.89	-0.546003	3.46e-05
SKAP2	ENSG00000005020	src kinase associated phosphoprotein 2 [Source:HGNC Symbol;Acc:15687]	protein_coding	8166.89	5072.67	-0.545174	1.22e-07
SLC22A11	ENSG00000168065	solute carrier family 22 (organic anion/urate transporter), member 11 [Source:HGNC Symbol;Acc:18120]	protein_coding	23.5341	9.51326	-0.544822	0.00104709
PPM1H	ENSG00000111110	protein phosphatase, Mg2+/Mn2+ dependent, 1H [Source:HGNC Symbol;Acc:18583]	protein_coding	11098.2	8103.4	-0.544566	0.00014435
MCM4	ENSG00000104738	minichromosome maintenance complex component 4 [Source:HGNC Symbol;Acc:6947]	protein_coding	20647.4	14370	-0.544432	1.23e-07
ANXA9	ENSG00000143412	annexin A9 [Source:HGNC Symbol;Acc:547]	protein_coding	29.5583	11.5532	-0.544287	0.0135219
NIPAL3	ENSG00000001461	NIPA-like domain containing 3 [Source:HGNC Symbol;Acc:25233]	protein_coding	925.533	670.159	-0.544274	1.28e-07
CDT1	ENSG00000167513	chromatin licensing and DNA replication factor 1 [Source:HGNC Symbol;Acc:24576]	protein_coding	2095.82	1471.02	-0.544078	0.00122077
DSN1	ENSG00000149636	DSN1, MIS12 kinetochore complex component [Source:HGNC Symbol;Acc:16165]	protein_coding	1277.5	962.406	-0.544033	0.000290348
SGTB	ENSG00000197860	small glutamine-rich tetratricopeptide repeat (TPR)-containing, beta [Source:HGNC Symbol;Acc:23567]	protein_coding	995.815	747.929	-0.542979	3.75e-05
ROM1	ENSG00000149489	retinal outer segment membrane protein 1 [Source:HGNC Symbol;Acc:10254]	protein_coding	268.596	186.074	-0.542737	0.00367336
RRM1	ENSG00000167325	ribonucleotide reductase M1 [Source:HGNC Symbol;Acc:10451]	protein_coding	13811.5	10492	-0.542717	1.04e-06
MASP1	ENSG00000127241	mannan-binding lectin serine peptidase 1 (C4/C2 activating component of Ra-reactive factor) [Source:HGNC Symbol;Acc:6901]	protein_coding	177.733	88.1444	-0.54208	7.1e-06
SLCO5A1	ENSG00000137571	solute carrier organic anion transporter family, member 5A1 [Source:HGNC Symbol;Acc:19046]	protein_coding	83.2629	41.6699	-0.541622	0.0003654
PDLIM3	ENSG00000154553	PDZ and LIM domain 3 [Source:HGNC Symbol;Acc:20767]	protein_coding	35.3362	17.0172	-0.541242	0.00432649
ATP1A3	ENSG00000105409	ATPase, Na+/K+ transporting, alpha 3 polypeptide [Source:HGNC Symbol;Acc:801]	protein_coding	86.2788	50.5012	-0.541045	2.72e-05
DCLRE1A	ENSG00000198924	DNA cross-link repair 1A [Source:HGNC Symbol;Acc:17660]	protein_coding	490.963	365.966	-0.540355	0.0416771
NAT8L	ENSG00000185818	N-acetyltransferase 8-like (GCN5-related, putative) [Source:HGNC Symbol;Acc:26742]	protein_coding	26.5898	20.0586	-0.540118	0.0320007
CHRNA7	ENSG00000175344	cholinergic receptor, nicotinic, alpha 7 (neuronal) [Source:HGNC Symbol;Acc:1960]	protein_coding	20.8862	8.8306	-0.540088	0.00192566
GALM	ENSG00000143891	galactose mutarotase (aldose 1-epimerase) [Source:HGNC Symbol;Acc:24063]	protein_coding	1162.16	602.83	-0.539835	0.00321762
C1orf35	ENSG00000143793	chromosome 1 open reading frame 35 [Source:HGNC Symbol;Acc:19032]	protein_coding	606.562	414.922	-0.539788	0.00571632
PDE1B	ENSG00000123360	phosphodiesterase 1B, calmodulin-dependent [Source:HGNC Symbol;Acc:8775]	protein_coding	57.3129	14.7109	-0.539715	0.000871754
TUB	ENSG00000166402	tubby bipartite transcription factor [Source:HGNC Symbol;Acc:12406]	protein_coding	346.262	149.104	-0.539649	0.000656029
PLCG2	ENSG00000197943	phospholipase C, gamma 2 (phosphatidylinositol-specific) [Source:HGNC Symbol;Acc:9066]	protein_coding	801.341	445.903	-0.539125	0.00435331
CLCN4	ENSG00000073464	chloride channel, voltage-sensitive 4 [Source:HGNC Symbol;Acc:2022]	protein_coding	791.306	498.726	-0.539119	0.0217925
FIG4	ENSG00000112367	FIG4 homolog, SAC1 lipid phosphatase domain containing (S. cerevisiae) [Source:HGNC Symbol;Acc:16873]	protein_coding	1672.1	1236.72	-0.538417	0.000201496
SAMD5	ENSG00000203727	sterile alpha motif domain containing 5 [Source:HGNC Symbol;Acc:21180]	protein_coding	461.584	329.505	-0.537755	0.012009
IFT80	ENSG00000068885	intraflagellar transport 80 homolog (Chlamydomonas) [Source:HGNC Symbol;Acc:29262]	protein_coding	1086.09	720.172	-0.537724	1.11e-07
HIST3H2BB	ENSG00000196890	histone cluster 3, H2bb [Source:HGNC Symbol;Acc:20514]	protein_coding	698.842	513.952	-0.537516	0.00792851
FZD1	ENSG00000157240	frizzled family receptor 1 [Source:HGNC Symbol;Acc:4038]	protein_coding	152.96	66.7261	-0.536693	0.00631352
ATF2	ENSG00000115966	activating transcription factor 2 [Source:HGNC Symbol;Acc:784]	protein_coding	1499.26	971.363	-0.536672	0.0001845
AFMID	ENSG00000183077	arylformamidase [Source:HGNC Symbol;Acc:20910]	protein_coding	2784.94	1747.77	-0.536254	0.000995567
IGFBP1	ENSG00000146678	insulin-like growth factor binding protein 1 [Source:HGNC Symbol;Acc:5469]	protein_coding	138.134	102.036	-0.535844	0.00132992
VWA5A	ENSG00000110002	von Willebrand factor A domain containing 5A [Source:HGNC Symbol;Acc:6658]	protein_coding	84.2432	56.3333	-0.53421	2.62e-05
TTC39B	ENSG00000155158	tetratricopeptide repeat domain 39B [Source:HGNC Symbol;Acc:23704]	protein_coding	256.938	153.238	-0.533555	9.73e-05
RHOBTB2	ENSG00000008853	Rho-related BTB domain containing 2 [Source:HGNC Symbol;Acc:18756]	protein_coding	1804.78	1370.32	-0.533513	6.44e-07
MFI2	ENSG00000163975	antigen p97 (melanoma associated) identified by monoclonal antibodies 133.2 and 96.5 [Source:HGNC Symbol;Acc:7037]	protein_coding	2634.49	1755.8	-0.533039	4.23e-05
TRMT1L	ENSG00000121486	tRNA methyltransferase 1 homolog (S. cerevisiae)-like [Source:HGNC Symbol;Acc:16782]	protein_coding	3196.33	2118.2	-0.532939	1.77e-06
TRIM63	ENSG00000158022	tripartite motif containing 63, E3 ubiquitin protein ligase [Source:HGNC Symbol;Acc:16007]	protein_coding	248.613	103.739	-0.532423	2.85e-06
IL22RA1	ENSG00000142677	interleukin 22 receptor, alpha 1 [Source:HGNC Symbol;Acc:13700]	protein_coding	48.5166	37.1024	-0.532359	9.59e-07
KIAA1324L	ENSG00000164659	KIAA1324-like [Source:HGNC Symbol;Acc:21945]	protein_coding	59.4138	24.303	-0.532179	0.00220989
RPL39L	ENSG00000163923	ribosomal protein L39-like [Source:HGNC Symbol;Acc:17094]	protein_coding	337.788	218.321	-0.531744	0.000160993
OXCT1	ENSG00000083720	3-oxoacid CoA transferase 1 [Source:HGNC Symbol;Acc:8527]	protein_coding	3843.42	2025.66	-0.531596	0.00154935
TMEM98	ENSG00000006042	transmembrane protein 98 [Source:HGNC Symbol;Acc:24529]	protein_coding	1999.43	1501.36	-0.531432	0.00176548
ZNF287	ENSG00000141040	zinc finger protein 287 [Source:HGNC Symbol;Acc:13502]	protein_coding	308.258	236.422	-0.531369	0.000235515
RNASEL	ENSG00000135828	ribonuclease L (2',5'-oligoisoadenylate synthetase-dependent) [Source:HGNC Symbol;Acc:10050]	protein_coding	289.726	190.336	-0.531254	0.0345625
ZNF681	ENSG00000196172	zinc finger protein 681 [Source:HGNC Symbol;Acc:26457]	protein_coding	568.056	415.463	-0.530838	1.3e-05
HIST1H2AI	ENSG00000196747	histone cluster 1, H2ai [Source:HGNC Symbol;Acc:4725]	protein_coding	4171.5	3229.92	-0.530037	0.00329401
ACPL2	ENSG00000155893	acid phosphatase-like 2 [Source:HGNC Symbol;Acc:26303]	protein_coding	771.169	515.391	-0.52962	3.88e-07
RGS2	ENSG00000116741	regulator of G-protein signaling 2, 24kDa [Source:HGNC Symbol;Acc:9998]	protein_coding	1118.83	704.685	-0.529218	1.93e-05
CALCRL	ENSG00000064989	calcitonin receptor-like [Source:HGNC Symbol;Acc:16709]	protein_coding	423.259	259.769	-0.529163	2.76e-05
G0S2	ENSG00000123689	G0/G1switch 2 [Source:HGNC Symbol;Acc:30229]	protein_coding	1993.83	803.007	-0.52881	6.46e-07
LXN	ENSG00000079257	latexin [Source:HGNC Symbol;Acc:13347]	protein_coding	1316.28	1000.42	-0.527892	0.00231527
TXK	ENSG00000074966	TXK tyrosine kinase [Source:HGNC Symbol;Acc:12434]	protein_coding	192.906	137.949	-0.527235	3.42e-05
PDGFD	ENSG00000170962	platelet derived growth factor D [Source:HGNC Symbol;Acc:30620]	protein_coding	58.8078	39.0409	-0.527159	0.000180842
GRAMD1C	ENSG00000178075	GRAM domain containing 1C [Source:HGNC Symbol;Acc:25252]	protein_coding	148.164	111.608	-0.527148	0.000795053
PRIMPOL	ENSG00000164306	primase and polymerase (DNA-directed) [Source:HGNC Symbol;Acc:26575]	protein_coding	466.926	308.909	-0.526996	0.000205943
KCNH2	ENSG00000055118	potassium voltage-gated channel, subfamily H (eag-related), member 2 [Source:HGNC Symbol;Acc:6251]	protein_coding	38.9363	19.1706	-0.526775	3.81e-07
HIST1H4A	ENSG00000196176	histone cluster 1, H4a [Source:HGNC Symbol;Acc:4781]	protein_coding	1011.21	565.122	-0.526746	7.83e-07
PNLIPRP3	ENSG00000203837	pancreatic lipase-related protein 3 [Source:HGNC Symbol;Acc:23492]	protein_coding	404.307	145.765	-0.526627	4.32e-07
SLC2A2	ENSG00000163581	solute carrier family 2 (facilitated glucose transporter), member 2 [Source:HGNC Symbol;Acc:11006]	protein_coding	726.468	366.899	-0.526488	0.000523982
NASP	ENSG00000132780	nuclear autoantigenic sperm protein (histone-binding) [Source:HGNC Symbol;Acc:7644]	protein_coding	5154.11	3986.42	-0.526146	1.71e-06
EFCAB7	ENSG00000203965	EF-hand calcium binding domain 7 [Source:HGNC Symbol;Acc:29379]	protein_coding	466.743	355.936	-0.525908	7.5e-06
PSIP1	ENSG00000164985	PC4 and SFRS1 interacting protein 1 [Source:HGNC Symbol;Acc:9527]	protein_coding	3366.35	2497.01	-0.525818	0.000328035
SERGEF	ENSG00000129158	secretion regulating guanine nucleotide exchange factor [Source:HGNC Symbol;Acc:17499]	protein_coding	791.166	594.452	-0.525249	0.000350957
TM6SF1	ENSG00000136404	transmembrane 6 superfamily member 1 [Source:HGNC Symbol;Acc:11860]	protein_coding	51.9766	33.775	-0.525106	0.0184954
ENPP3	ENSG00000154269	ectonucleotide pyrophosphatase/phosphodiesterase 3 [Source:HGNC Symbol;Acc:3358]	protein_coding	75.1223	46.5229	-0.524666	1.29e-07
CYP2U1	ENSG00000155016	cytochrome P450, family 2, subfamily U, polypeptide 1 [Source:HGNC Symbol;Acc:20582]	protein_coding	867.192	433.264	-0.524666	1.23e-05
SLC15A4	ENSG00000139370	solute carrier family 15 (oligopeptide transporter), member 4 [Source:HGNC Symbol;Acc:23090]	protein_coding	1836.75	1074.88	-0.52399	0.000126096
HIST1H3B	ENSG00000124693	histone cluster 1, H3b [Source:HGNC Symbol;Acc:4776]	protein_coding	4641.91	3491.88	-0.522291	0.000314561
MRPL40	ENSG00000185608	mitochondrial ribosomal protein L40 [Source:HGNC Symbol;Acc:14491]	protein_coding	1286.29	978.115	-0.521993	3.05e-07
KCNK1	ENSG00000135750	potassium channel, subfamily K, member 1 [Source:HGNC Symbol;Acc:6272]	protein_coding	972.163	740.398	-0.520995	0.000234633
RBL1	ENSG00000080839	retinoblastoma-like 1 (p107) [Source:HGNC Symbol;Acc:9893]	protein_coding	1450.98	1110.68	-0.520901	1.4e-05
SEMA3D	ENSG00000153993	sema domain, immunoglobulin domain (Ig), short basic domain, secreted, (semaphorin) 3D [Source:HGNC Symbol;Acc:10726]	protein_coding	12.756	5.75813	-0.520176	0.00188302
GCNT3	ENSG00000140297	glucosaminyl (N-acetyl) transferase 3, mucin type [Source:HGNC Symbol;Acc:4205]	protein_coding	2256.87	1471.61	-0.519901	0.00486368
TRABD2A	ENSG00000186854	TraB domain containing 2A [Source:HGNC Symbol;Acc:27013]	protein_coding	293.146	222.365	-0.519736	0.0313134
GATM	ENSG00000171766	glycine amidinotransferase (L-arginine:glycine amidinotransferase) [Source:HGNC Symbol;Acc:4175]	protein_coding	908.832	665.985	-0.519176	3.21e-05
RGS16	ENSG00000143333	regulator of G-protein signaling 16 [Source:HGNC Symbol;Acc:9997]	protein_coding	64.3616	39.0803	-0.519175	0.026596
SLC45A2	ENSG00000164175	solute carrier family 45, member 2 [Source:HGNC Symbol;Acc:16472]	protein_coding	2344.48	905.715	-0.519007	6.02e-07
SLC25A27	ENSG00000153291	solute carrier family 25, member 27 [Source:HGNC Symbol;Acc:21065]	protein_coding	92.7643	50.3877	-0.518677	0.00779103
SYTL2	ENSG00000137501	synaptotagmin-like 2 [Source:HGNC Symbol;Acc:15585]	protein_coding	1323.71	938.629	-0.518522	4.09e-05
CXorf57	ENSG00000147231	chromosome X open reading frame 57 [Source:HGNC Symbol;Acc:25486]	protein_coding	751.892	352.863	-0.518021	5.71e-06
NUDT1	ENSG00000106268	nudix (nucleoside diphosphate linked moiety X)-type motif 1 [Source:HGNC Symbol;Acc:8048]	protein_coding	1266.77	905.514	-0.517883	0.000915007
MCM7	ENSG00000166508	minichromosome maintenance complex component 7 [Source:HGNC Symbol;Acc:6950]	protein_coding	12739.9	9579.73	-0.517708	0.00223721
DNAJC12	ENSG00000108176	DnaJ (Hsp40) homolog, subfamily C, member 12 [Source:HGNC Symbol;Acc:28908]	protein_coding	375.512	297.822	-0.517422	0.000252617
TLL1	ENSG00000038295	tolloid-like 1 [Source:HGNC Symbol;Acc:11843]	protein_coding	145.708	94.8463	-0.516993	0.021394
DYNC1I1	ENSG00000158560	dynein, cytoplasmic 1, intermediate chain 1 [Source:HGNC Symbol;Acc:2963]	protein_coding	97.2689	56.638	-0.516828	0.00593145
H2AFZ	ENSG00000164032	H2A histone family, member Z [Source:HGNC Symbol;Acc:4741]	protein_coding	8315.39	5904.76	-0.516456	0.0218749
ACADSB	ENSG00000196177	acyl-CoA dehydrogenase, short/branched chain [Source:HGNC Symbol;Acc:91]	protein_coding	1107.85	810.174	-0.516281	0.00159848
HNRNPF	ENSG00000169813	heterogeneous nuclear ribonucleoprotein F [Source:HGNC Symbol;Acc:5039]	protein_coding	10554.2	6977.13	-0.515886	0.000103053
SLC37A2	ENSG00000134955	solute carrier family 37 (glucose-6-phosphate transporter), member 2 [Source:HGNC Symbol;Acc:20644]	protein_coding	23.9753	17.2091	-0.51574	0.0149932
VSTM4	ENSG00000165633	V-set and transmembrane domain containing 4 [Source:HGNC Symbol;Acc:26470]	protein_coding	217.213	147.628	-0.515329	0.000160993
EIF4E	ENSG00000151247	eukaryotic translation initiation factor 4E [Source:HGNC Symbol;Acc:3287]	protein_coding	4298.15	2932.35	-0.514807	0.0138504
DUSP19	ENSG00000162999	dual specificity phosphatase 19 [Source:HGNC Symbol;Acc:18894]	protein_coding	131.25	57.4991	-0.514364	2.57e-05
RIMS2	ENSG00000176406	regulating synaptic membrane exocytosis 2 [Source:HGNC Symbol;Acc:17283]	protein_coding	624.065	488.877	-0.513647	0.000107077
NAA16	ENSG00000172766	N(alpha)-acetyltransferase 16, NatA auxiliary subunit [Source:HGNC Symbol;Acc:26164]	protein_coding	1478.6	1113.42	-0.512371	0.00116955
CROCC	ENSG00000058453	ciliary rootlet coiled-coil, rootletin [Source:HGNC Symbol;Acc:21299]	protein_coding	766.378	534.303	-0.512335	0.0175806
USP51	ENSG00000247746	ubiquitin specific peptidase 51 [Source:HGNC Symbol;Acc:23086]	protein_coding	48.0911	31.2245	-0.512176	0.00696343
FZD8	ENSG00000177283	frizzled family receptor 8 [Source:HGNC Symbol;Acc:4046]	protein_coding	52.227	31.0833	-0.512125	0.0293377
BNIP3L	ENSG00000104765	BCL2/adenovirus E1B 19kDa interacting protein 3-like [Source:HGNC Symbol;Acc:1085]	protein_coding	9136.46	6303.95	-0.510843	0.00494984
SORD	ENSG00000140263	sorbitol dehydrogenase [Source:HGNC Symbol;Acc:11184]	protein_coding	1802.31	1229.33	-0.510204	0.000523982
LEPROTL1	ENSG00000104660	leptin receptor overlapping transcript-like 1 [Source:HGNC Symbol;Acc:6555]	protein_coding	4041.19	2145.52	-0.509706	0.00449101
UFL1	ENSG00000014123	UFM1-specific ligase 1 [Source:HGNC Symbol;Acc:23039]	protein_coding	1008.89	604.118	-0.50964	0.00198258
CDK1	ENSG00000170312	cyclin-dependent kinase 1 [Source:HGNC Symbol;Acc:1722]	protein_coding	4182.38	3042.29	-0.509555	4.35e-06
KIF7	ENSG00000166813	kinesin family member 7 [Source:HGNC Symbol;Acc:30497]	protein_coding	187.744	127.345	-0.509476	0.0268581
C2orf76	ENSG00000186132	chromosome 2 open reading frame 76 [Source:HGNC Symbol;Acc:27017]	protein_coding	298.145	228.226	-0.509242	0.000704567
CYBRD1	ENSG00000071967	cytochrome b reductase 1 [Source:HGNC Symbol;Acc:20797]	protein_coding	8244.43	5649.65	-0.507781	0.000746743
CCNE1	ENSG00000105173	cyclin E1 [Source:HGNC Symbol;Acc:1589]	protein_coding	967.724	739.47	-0.50765	0.000443871
SCPEP1	ENSG00000121064	serine carboxypeptidase 1 [Source:HGNC Symbol;Acc:29507]	protein_coding	6500.23	3534.83	-0.506871	6.36e-05
TOM1L2	ENSG00000175662	target of myb1-like 2 (chicken) [Source:HGNC Symbol;Acc:11984]	protein_coding	1214.28	928.354	-0.506809	0.000581244
HCFC1R1	ENSG00000103145	host cell factor C1 regulator 1 (XPO1 dependent) [Source:HGNC Symbol;Acc:21198]	protein_coding	1583.31	1224.57	-0.506471	0.00662762
MXD3	ENSG00000213347	MAX dimerization protein 3 [Source:HGNC Symbol;Acc:14008]	protein_coding	306.569	206.434	-0.506381	2.56e-05
C10orf128	ENSG00000204161	chromosome 10 open reading frame 128 [Source:HGNC Symbol;Acc:27274]	protein_coding	1779.87	573.367	-0.506356	0.000200616
LMO4	ENSG00000143013	LIM domain only 4 [Source:HGNC Symbol;Acc:6644]	protein_coding	870.499	621.33	-0.506231	0.000255961
ABHD13	ENSG00000139826	abhydrolase domain containing 13 [Source:HGNC Symbol;Acc:20293]	protein_coding	198.812	122.296	-0.506171	0.000188177
TCEAL3	ENSG00000196507	transcription elongation factor A (SII)-like 3 [Source:HGNC Symbol;Acc:28247]	protein_coding	940.657	704.074	-0.505979	0.0121273
CARS2	ENSG00000134905	cysteinyl-tRNA synthetase 2, mitochondrial (putative) [Source:HGNC Symbol;Acc:25695]	protein_coding	10501.7	6549.75	-0.505926	0.00427966
HIST2H3D	ENSG00000183598	histone cluster 2, H3d [Source:HGNC Symbol;Acc:25311]	protein_coding	1335.5	699.387	-0.504814	0.00163751
SLITRK5	ENSG00000165300	SLIT and NTRK-like family, member 5 [Source:HGNC Symbol;Acc:20295]	protein_coding	199.789	133.046	-0.504801	0.00236235
HIST2H2AB	ENSG00000184270	histone cluster 2, H2ab [Source:HGNC Symbol;Acc:20508]	protein_coding	6289.27	3891.24	-0.50474	0.00859265
DOK5	ENSG00000101134	docking protein 5 [Source:HGNC Symbol;Acc:16173]	protein_coding	19.9514	3.88911	-0.504544	0.00087951
HPSE	ENSG00000173083	heparanase [Source:HGNC Symbol;Acc:5164]	protein_coding	155.708	74.4874	-0.504264	0.00261673
RAB32	ENSG00000118508	RAB32, member RAS oncogene family [Source:HGNC Symbol;Acc:9772]	protein_coding	4045.86	2562.16	-0.504235	1.53e-06
MSH2	ENSG00000095002	mutS homolog 2 [Source:HGNC Symbol;Acc:7325]	protein_coding	2420.08	1790.84	-0.503569	0.000157689
KLF2	ENSG00000127528	Kruppel-like factor 2 [Source:HGNC Symbol;Acc:6347]	protein_coding	147.678	105.379	-0.503093	4.44e-05
SPON2	ENSG00000159674	spondin 2, extracellular matrix protein [Source:HGNC Symbol;Acc:11253]	protein_coding	3668.04	2570.88	-0.50306	0.00657433
DPYS	ENSG00000147647	dihydropyrimidinase [Source:HGNC Symbol;Acc:3013]	protein_coding	56.7902	19.2484	-0.502608	0.0157367
SIVA1	ENSG00000184990	SIVA1, apoptosis-inducing factor [Source:HGNC Symbol;Acc:17712]	protein_coding	1912.55	1373.68	-0.502589	0.00557035
C15orf59	ENSG00000205363	chromosome 15 open reading frame 59 [Source:HGNC Symbol;Acc:33753]	protein_coding	15.5037	8.14322	-0.502565	0.00988947
ISM1	ENSG00000101230	isthmin 1, angiogenesis inhibitor [Source:HGNC Symbol;Acc:16213]	protein_coding	70.9309	32.962	-0.502531	9.52e-05
PAQR3	ENSG00000163291	progestin and adipoQ receptor family member III [Source:HGNC Symbol;Acc:30130]	protein_coding	2085.74	1473.54	-0.502425	2.37e-07
SEMA3E	ENSG00000170381	sema domain, immunoglobulin domain (Ig), short basic domain, secreted, (semaphorin) 3E [Source:HGNC Symbol;Acc:10727]	protein_coding	258.025	155.596	-0.502238	0.0308822
ASTE1	ENSG00000034533	asteroid homolog 1 (Drosophila) [Source:HGNC Symbol;Acc:25021]	protein_coding	1027.62	758.627	-0.502113	0.000333135
GINS4	ENSG00000147536	GINS complex subunit 4 (Sld5 homolog) [Source:HGNC Symbol;Acc:28226]	protein_coding	1994.92	1321.6	-0.501907	0.00170592
ATG10	ENSG00000152348	autophagy related 10 [Source:HGNC Symbol;Acc:20315]	protein_coding	296.142	192.83	-0.501824	0.0122157
CPEB1	ENSG00000214575	cytoplasmic polyadenylation element binding protein 1 [Source:HGNC Symbol;Acc:21744]	protein_coding	313.503	211.131	-0.501221	0.00138885
PGR	ENSG00000082175	progesterone receptor [Source:HGNC Symbol;Acc:8910]	protein_coding	28.8842	20.7933	-0.501063	0.000108596
APLN	ENSG00000171388	apelin [Source:HGNC Symbol;Acc:16665]	protein_coding	78.3149	43.1448	-0.500952	1.79e-05
HOGA1	ENSG00000241935	4-hydroxy-2-oxoglutarate aldolase 1 [Source:HGNC Symbol;Acc:25155]	protein_coding	491.743	364.892	-0.500512	0.000151647
HIST2H2BF	ENSG00000203814	histone cluster 2, H2bf [Source:HGNC Symbol;Acc:24700]	protein_coding	1699.27	837.057	-0.500274	0.0295208

## Sheet: Up TF1
Gene.name	Ensembl.Gene.ID	Description	Gene.type	TF1_siCtrl	TF1_siTFE3	log2FC(TF1-siTFE3)	adj-val(TF1-siTFE3)
CKMT1A	ENSG00000223572	creatine kinase, mitochondrial 1A [Source:HGNC Symbol;Acc:31736]	protein_coding	0.552667	5.02196	4.09727	0.0151683
CNTN1	ENSG00000018236	contactin 1 [Source:HGNC Symbol;Acc:2171]	protein_coding	1.69642	15.4427	3.77636	0.00196157
TMEM196	ENSG00000173452	transmembrane protein 196 [Source:HGNC Symbol;Acc:22431]	protein_coding	1.67655	20.9643	3.54652	0.0142574
CKMT1B	ENSG00000237289	creatine kinase, mitochondrial 1B [Source:HGNC Symbol;Acc:1995]	protein_coding	1.43064	14.8417	3.36592	0.0144526
AL590452.1	ENSG00000268172	Uncharacterized protein [Source:UniProtKB/TrEMBL;Acc:M0QZ77]	protein_coding	1.14285	7.76899	3.3264	0.00271524
TTC36	ENSG00000172425	tetratricopeptide repeat domain 36 [Source:HGNC Symbol;Acc:33708]	protein_coding	1.06284	6.63993	3.18496	0.00645283
CHRNB2	ENSG00000160716	cholinergic receptor, nicotinic, beta 2 (neuronal) [Source:HGNC Symbol;Acc:1962]	protein_coding	1.42581	7.9288	3.10744	2.68e-05
AREGB	ENSG00000205595	amphiregulin B [Source:HGNC Symbol;Acc:34509]	protein_coding	1.32912	7.48237	3.05976	0.0323679
AP3B2	ENSG00000103723	adaptor-related protein complex 3, beta 2 subunit [Source:HGNC Symbol;Acc:567]	protein_coding	13.9887	84.2115	3.04183	4.12e-06
PAPPA-AS1	ENSG00000256040	PAPPA antisense RNA 1 [Source:HGNC Symbol;Acc:35152]	protein_coding	2.15856	17.3629	2.9964	1.1e-06
CTAGE8	ENSG00000244693	CTAGE family, member 8 [Source:HGNC Symbol;Acc:37294]	protein_coding	2.18344	8.33908	2.9956	0.00530778
AKR1B15	ENSG00000227471	aldo-keto reductase family 1, member B15 [Source:HGNC Symbol;Acc:37281]	protein_coding	2.11181	10.8436	2.98414	0.00814834
MYO1G	ENSG00000136286	myosin IG [Source:HGNC Symbol;Acc:13880]	protein_coding	0.589783	3.07031	2.88589	0.0102288
BSN	ENSG00000164061	bassoon presynaptic cytomatrix protein [Source:HGNC Symbol;Acc:1117]	protein_coding	2.60824	12.5195	2.69931	5.76e-09
GJB4	ENSG00000189433	gap junction protein, beta 4, 30.3kDa [Source:HGNC Symbol;Acc:4286]	protein_coding	2.47053	8.23099	2.6731	0.0398737
RAB40AL	ENSG00000102128	RAB40A, member RAS oncogene family-like [Source:HGNC Symbol;Acc:25410]	protein_coding	2.09085	8.05994	2.63805	0.0228271
CECR6	ENSG00000183307	cat eye syndrome chromosome region, candidate 6 [Source:HGNC Symbol;Acc:1844]	protein_coding	0.955259	3.27699	2.58999	0.0149982
SYP	ENSG00000102003	synaptophysin [Source:HGNC Symbol;Acc:11506]	protein_coding	37.0051	146.014	2.55973	6.47e-08
TMEM198	ENSG00000188760	transmembrane protein 198 [Source:HGNC Symbol;Acc:33704]	protein_coding	31.0725	155.96	2.54801	3.23e-20
SCG3	ENSG00000104112	secretogranin III [Source:HGNC Symbol;Acc:13707]	protein_coding	2.36678	12.128	2.52552	0.00471225
TBX19	ENSG00000143178	T-box 19 [Source:HGNC Symbol;Acc:11596]	protein_coding	6.13896	17.7674	2.52154	0.00154812
DISP2	ENSG00000140323	dispatched homolog 2 (Drosophila) [Source:HGNC Symbol;Acc:19712]	protein_coding	45.6045	158.87	2.50638	1.4e-05
GOLGA7B	ENSG00000269783	Golgin subfamily A member 7B; cDNA FLJ43465 fis, clone OCBBF2036476 [Source:UniProtKB/TrEMBL;Acc:Q6ZUQ1]	protein_coding	1.20435	9.06839	2.47156	0.00144232
C2CD4A	ENSG00000198535	C2 calcium-dependent domain containing 4A [Source:HGNC Symbol;Acc:33627]	protein_coding	2.4886	7.12429	2.45348	0.0216349
SH2D3A	ENSG00000125731	SH2 domain containing 3A [Source:HGNC Symbol;Acc:16885]	protein_coding	28.8438	102.062	2.427	1.14e-06
KCNK3	ENSG00000171303	potassium channel, subfamily K, member 3 [Source:HGNC Symbol;Acc:6278]	protein_coding	68.2921	240.315	2.41009	2.47e-44
ADAMTS5	ENSG00000154736	ADAM metallopeptidase with thrombospondin type 1 motif, 5 [Source:HGNC Symbol;Acc:221]	protein_coding	6.95904	26.5034	2.39541	3.38e-36
MEFV	ENSG00000103313	Mediterranean fever [Source:HGNC Symbol;Acc:6998]	protein_coding	1.19956	4.26652	2.37118	0.0326667
ZNF474	ENSG00000164185	zinc finger protein 474 [Source:HGNC Symbol;Acc:23245]	protein_coding	8.12543	27.7006	2.35227	0.00669307
RUNDC3A	ENSG00000108309	RUN domain containing 3A [Source:HGNC Symbol;Acc:16984]	protein_coding	18.9266	71.0037	2.34588	2.42e-10
C12orf36	ENSG00000180861	chromosome 12 open reading frame 36 [Source:HGNC Symbol;Acc:26598]	protein_coding	179.289	481.644	2.34144	0.0321985
GDF5	ENSG00000125965	growth differentiation factor 5 [Source:HGNC Symbol;Acc:4220]	protein_coding	0.84329	5.17981	2.32321	0.0360398
GALNT9	ENSG00000182870	UDP-N-acetyl-alpha-D-galactosamine:polypeptide N-acetylgalactosaminyltransferase 9 (GalNAc-T9) [Source:HGNC Symbol;Acc:4131]	protein_coding	4.3726	12.8356	2.30496	0.00408843
GNG4	ENSG00000168243	guanine nucleotide binding protein (G protein), gamma 4 [Source:HGNC Symbol;Acc:4407]	protein_coding	21.7562	62.6899	2.2929	1.91e-06
FOSB	ENSG00000125740	FBJ murine osteosarcoma viral oncogene homolog B [Source:HGNC Symbol;Acc:3797]	protein_coding	11.1019	31.8059	2.29124	2.16e-14
C2orf61	ENSG00000239605	chromosome 2 open reading frame 61 [Source:HGNC Symbol;Acc:26850]	protein_coding	4.36118	14.9399	2.23223	0.0297583
AKR1B10	ENSG00000198074	aldo-keto reductase family 1, member B10 (aldose reductase) [Source:HGNC Symbol;Acc:382]	protein_coding	463.268	997.574	2.20722	0.00230598
KSR2	ENSG00000171435	kinase suppressor of ras 2 [Source:HGNC Symbol;Acc:18610]	protein_coding	13.737	33.1182	2.18544	1.5e-05
CALB2	ENSG00000172137	calbindin 2 [Source:HGNC Symbol;Acc:1435]	protein_coding	3.16911	25.3654	2.18523	0.000541088
UNC13A	ENSG00000130477	unc-13 homolog A (C. elegans) [Source:HGNC Symbol;Acc:23150]	protein_coding	4.63819	15.8323	2.16435	2.51e-09
COL24A1	ENSG00000171502	collagen, type XXIV, alpha 1 [Source:HGNC Symbol;Acc:20821]	protein_coding	1.90982	5.06006	2.16007	0.0345994
ERBB4	ENSG00000178568	v-erb-b2 avian erythroblastic leukemia viral oncogene homolog 4 [Source:HGNC Symbol;Acc:3432]	protein_coding	66.3043	189.055	2.13256	3.88e-12
SLC6A9	ENSG00000196517	solute carrier family 6 (neurotransmitter transporter, glycine), member 9 [Source:HGNC Symbol;Acc:11056]	protein_coding	8.70092	27.7309	2.11866	0.00141255
SLC14A1	ENSG00000141469	solute carrier family 14 (urea transporter), member 1 (Kidd blood group) [Source:HGNC Symbol;Acc:10918]	protein_coding	12.3043	33.6419	2.10243	0.0108875
TNC	ENSG00000041982	tenascin C [Source:HGNC Symbol;Acc:5318]	protein_coding	125.734	402.482	2.10015	3.76e-05
BAAT	ENSG00000136881	bile acid CoA: amino acid N-acyltransferase (glycine N-choloyltransferase) [Source:HGNC Symbol;Acc:932]	protein_coding	1.15035	3.85439	2.09164	0.00195021
NTNG1	ENSG00000162631	netrin G1 [Source:HGNC Symbol;Acc:23319]	protein_coding	36.1999	76.752	2.03922	0.000398186
GPR21	ENSG00000188394	G protein-coupled receptor 21 [Source:HGNC Symbol;Acc:4476]	protein_coding	4.55292	13.8885	2.03113	0.000218204
TINAG	ENSG00000137251	tubulointerstitial nephritis antigen [Source:HGNC Symbol;Acc:14599]	protein_coding	71.5931	164.85	2.02727	0.00327812
PKHD1	ENSG00000170927	polycystic kidney and hepatic disease 1 (autosomal recessive) [Source:HGNC Symbol;Acc:9016]	protein_coding	4.09233	9.03593	2.01327	0.00087951
SCG2	ENSG00000171951	secretogranin II [Source:HGNC Symbol;Acc:10575]	protein_coding	110.046	244.353	2.00077	3.57e-09
ASB2	ENSG00000100628	ankyrin repeat and SOCS box containing 2 [Source:HGNC Symbol;Acc:16012]	protein_coding	18.4354	44.251	1.98928	0.00577359
GPR110	ENSG00000153292	G protein-coupled receptor 110 [Source:HGNC Symbol;Acc:18990]	protein_coding	120.624	296.408	1.98717	7.87e-13
INHBB	ENSG00000163083	inhibin, beta B [Source:HGNC Symbol;Acc:6067]	protein_coding	13.4392	29.447	1.98202	0.00140484
PSG3	ENSG00000221826	pregnancy specific beta-1-glycoprotein 3 [Source:HGNC Symbol;Acc:9520]	protein_coding	4.90662	13.8177	1.98187	0.0174642
GUCY1A2	ENSG00000152402	guanylate cyclase 1, soluble, alpha 2 [Source:HGNC Symbol;Acc:4684]	protein_coding	12.7168	29.5863	1.9807	4.47e-08
AC022498.1	ENSG00000213132	Uncharacterized protein [Source:UniProtKB/TrEMBL;Acc:E7EQ38]	protein_coding	4.74852	16.172	1.97812	3.3e-05
EGR2	ENSG00000122877	early growth response 2 [Source:HGNC Symbol;Acc:3239]	protein_coding	10.0139	33.4779	1.96973	8.71e-05
KCNJ16	ENSG00000153822	potassium inwardly-rectifying channel, subfamily J, member 16 [Source:HGNC Symbol;Acc:6262]	protein_coding	338.344	778.911	1.96533	1.08e-07
ANKRD34B	ENSG00000189127	ankyrin repeat domain 34B [Source:HGNC Symbol;Acc:33736]	protein_coding	7.82723	18.6464	1.95728	0.00123038
PCDHGB4	ENSG00000253953	protocadherin gamma subfamily B, 4 [Source:HGNC Symbol;Acc:8711]	protein_coding	6.78628	17.1012	1.92366	0.00116354
NOG	ENSG00000183691	noggin [Source:HGNC Symbol;Acc:7866]	protein_coding	26.8704	69.1912	1.92004	1.26e-13
ZBTB7C	ENSG00000184828	zinc finger and BTB domain containing 7C [Source:HGNC Symbol;Acc:31700]	protein_coding	36.5782	82.9634	1.88934	6.33e-05
AREG	ENSG00000109321	amphiregulin [Source:HGNC Symbol;Acc:651]	protein_coding	126.425	335.028	1.88623	6.14e-08
SLPI	ENSG00000124107	secretory leukocyte peptidase inhibitor [Source:HGNC Symbol;Acc:11092]	protein_coding	52.9259	123.956	1.86919	0.00195021
SCN3B	ENSG00000166257	sodium channel, voltage-gated, type III, beta subunit [Source:HGNC Symbol;Acc:20665]	protein_coding	7.28317	19.9751	1.85746	2.33e-06
PAPPA	ENSG00000182752	pregnancy-associated plasma protein A, pappalysin 1 [Source:HGNC Symbol;Acc:8602]	protein_coding	35.6049	73.649	1.8493	0.000173024
RTN2	ENSG00000125744	reticulon 2 [Source:HGNC Symbol;Acc:10468]	protein_coding	245.9	1006.49	1.84531	2.02e-18
DCAF4L1	ENSG00000182308	DDB1 and CUL4 associated factor 4-like 1 [Source:HGNC Symbol;Acc:27723]	protein_coding	1.30431	3.6592	1.84482	0.0146239
FGFBP1	ENSG00000137440	fibroblast growth factor binding protein 1 [Source:HGNC Symbol;Acc:19695]	protein_coding	45.5555	120.011	1.84413	4.99e-05
OR4F15	ENSG00000182854	olfactory receptor, family 4, subfamily F, member 15 [Source:HGNC Symbol;Acc:15078]	protein_coding	4.93126	16.0746	1.83742	0.00384285
VGF	ENSG00000128564	VGF nerve growth factor inducible [Source:HGNC Symbol;Acc:12684]	protein_coding	13.3241	38.5559	1.82981	0.000492427
TAS2R43	ENSG00000255374	taste receptor, type 2, member 43 [Source:HGNC Symbol;Acc:18875]	protein_coding	10.1106	23.9653	1.81913	0.000364021
C1orf116	ENSG00000182795	chromosome 1 open reading frame 116 [Source:HGNC Symbol;Acc:28667]	protein_coding	16.9682	47.9661	1.8183	8.98e-09
ZFHX3	ENSG00000140836	zinc finger homeobox 3 [Source:HGNC Symbol;Acc:777]	protein_coding	118.383	273.882	1.8106	1.45e-48
KIAA1683	ENSG00000130518	KIAA1683 [Source:HGNC Symbol;Acc:29350]	protein_coding	19.2756	48.0489	1.76044	4.83e-06
LY6K	ENSG00000160886	lymphocyte antigen 6 complex, locus K [Source:HGNC Symbol;Acc:24225]	protein_coding	5.23389	13.5123	1.75404	0.00734619
GPR183	ENSG00000169508	G protein-coupled receptor 183 [Source:HGNC Symbol;Acc:3128]	protein_coding	10.0118	25.0827	1.73461	5.92e-07
TNFSF18	ENSG00000120337	tumor necrosis factor (ligand) superfamily, member 18 [Source:HGNC Symbol;Acc:11932]	protein_coding	11.0076	24.6386	1.70829	9.94e-06
CEACAM19	ENSG00000186567	carcinoembryonic antigen-related cell adhesion molecule 19 [Source:HGNC Symbol;Acc:31951]	protein_coding	37.0051	91.6752	1.70465	6.8e-05
DDR2	ENSG00000162733	discoidin domain receptor tyrosine kinase 2 [Source:HGNC Symbol;Acc:2731]	protein_coding	16.4832	34.6412	1.69271	0.0291283
KDM6B	ENSG00000132510	lysine (K)-specific demethylase 6B [Source:HGNC Symbol;Acc:29012]	protein_coding	123.876	276.232	1.6735	6.89e-09
WNT7B	ENSG00000188064	wingless-type MMTV integration site family, member 7B [Source:HGNC Symbol;Acc:12787]	protein_coding	20.0144	46.2228	1.64407	2.48e-06
MN1	ENSG00000169184	meningioma (disrupted in balanced translocation) 1 [Source:HGNC Symbol;Acc:7180]	protein_coding	160.003	422.559	1.62959	2.44e-12
PYGM	ENSG00000068976	phosphorylase, glycogen, muscle [Source:HGNC Symbol;Acc:9726]	protein_coding	3.50163	8.45399	1.61724	0.0403692
SFN	ENSG00000175793	stratifin [Source:HGNC Symbol;Acc:10773]	protein_coding	139.675	247.689	1.59383	0.00205198
TAS2R30	ENSG00000256188	taste receptor, type 2, member 30 [Source:HGNC Symbol;Acc:19112]	protein_coding	12.5256	28.8232	1.59157	7.44e-08
KMT2D	ENSG00000167548	lysine (K)-specific methyltransferase 2D [Source:HGNC Symbol;Acc:7133]	protein_coding	2681.94	5987.16	1.57915	2.41e-32
CELSR3	ENSG00000008300	cadherin, EGF LAG seven-pass G-type receptor 3 [Source:HGNC Symbol;Acc:3230]	protein_coding	28.9922	72.7764	1.57694	7.23e-21
SIX2	ENSG00000170577	SIX homeobox 2 [Source:HGNC Symbol;Acc:10888]	protein_coding	7.98988	17.3523	1.57409	0.0118561
PIWIL4	ENSG00000134627	piwi-like RNA-mediated gene silencing 4 [Source:HGNC Symbol;Acc:18444]	protein_coding	18.2728	40.0165	1.55251	0.000394335
MUC1	ENSG00000185499	mucin 1, cell surface associated [Source:HGNC Symbol;Acc:7508]	protein_coding	26.7675	57.9234	1.54749	0.0103389
AKR1C1	ENSG00000187134	aldo-keto reductase family 1, member C1 [Source:HGNC Symbol;Acc:384]	protein_coding	413.17	770.4	1.5472	0.018959
ATN1	ENSG00000111676	atrophin 1 [Source:HGNC Symbol;Acc:3033]	protein_coding	203.816	430.76	1.53851	9.54e-17
ITGA11	ENSG00000137809	integrin, alpha 11 [Source:HGNC Symbol;Acc:6136]	protein_coding	122.186	334.052	1.53314	0.00043331
KLRC1	ENSG00000134545	killer cell lectin-like receptor subfamily C, member 1 [Source:HGNC Symbol;Acc:6374]	protein_coding	11.1182	20.8171	1.52164	0.0423897
PCDHGA12	ENSG00000253159	protocadherin gamma subfamily A, 12 [Source:HGNC Symbol;Acc:8699]	protein_coding	4.11418	8.66779	1.52129	0.000824051
DNAH17	ENSG00000187775	dynein, axonemal, heavy chain 17 [Source:HGNC Symbol;Acc:2946]	protein_coding	33.2231	61.9199	1.50619	0.000448301
CYP27C1	ENSG00000186684	cytochrome P450, family 27, subfamily C, polypeptide 1 [Source:HGNC Symbol;Acc:33480]	protein_coding	5.54731	11.3614	1.50567	0.0123753
LRRC69	ENSG00000214954	leucine rich repeat containing 69 [Source:HGNC Symbol;Acc:34303]	protein_coding	27.0952	63.4161	1.50297	0.00199983
C3orf35	ENSG00000198590	chromosome 3 open reading frame 35 [Source:HGNC Symbol;Acc:24082]	protein_coding	9.4142	20.9449	1.4894	0.00216236
ARID3B	ENSG00000179361	AT rich interactive domain 3B (BRIGHT-like) [Source:HGNC Symbol;Acc:14350]	protein_coding	199.981	470.008	1.48677	1.42e-13
SEMA7A	ENSG00000138623	semaphorin 7A, GPI membrane anchor (John Milton Hagen blood group) [Source:HGNC Symbol;Acc:10741]	protein_coding	112.45	402.395	1.48062	0.00297407
LIPG	ENSG00000101670	lipase, endothelial [Source:HGNC Symbol;Acc:6623]	protein_coding	144.652	265.499	1.4602	1.85e-15
SLC22A1	ENSG00000175003	solute carrier family 22 (organic cation transporter), member 1 [Source:HGNC Symbol;Acc:10963]	protein_coding	11.657	23.0922	1.45796	0.00803959
DNAH10OS	ENSG00000250091	dynein, axonemal, heavy chain 10 opposite strand [Source:HGNC Symbol;Acc:37121]	protein_coding	3.08276	5.67787	1.45132	0.00935171
SCN2A	ENSG00000136531	sodium channel, voltage-gated, type II, alpha subunit [Source:HGNC Symbol;Acc:10588]	protein_coding	4.30032	8.74289	1.44186	0.0110214
CREB5	ENSG00000146592	cAMP responsive element binding protein 5 [Source:HGNC Symbol;Acc:16844]	protein_coding	2176.44	4086.66	1.44017	3.71e-37
CA12	ENSG00000074410	carbonic anhydrase XII [Source:HGNC Symbol;Acc:1371]	protein_coding	156.759	271.23	1.42529	2.04e-05
SPOCK2	ENSG00000107742	sparc/osteonectin, cwcv and kazal-like domains proteoglycan (testican) 2 [Source:HGNC Symbol;Acc:13564]	protein_coding	29.3718	60.3444	1.42147	0.0056804
HIPK2	ENSG00000064393	homeodomain interacting protein kinase 2 [Source:HGNC Symbol;Acc:14402]	protein_coding	2048.78	3917.73	1.41112	1.27e-35
MT-ND2	ENSG00000198763	mitochondrially encoded NADH dehydrogenase 2 [Source:HGNC Symbol;Acc:7456]	protein_coding	3191.88	6314.85	1.39822	5.24e-29
ATF7	ENSG00000170653	activating transcription factor 7 [Source:HGNC Symbol;Acc:792]	protein_coding	398.071	772.79	1.38481	2.53e-23
RNF144B	ENSG00000137393	ring finger protein 144B [Source:HGNC Symbol;Acc:21578]	protein_coding	630.333	1246.26	1.38179	1.18e-12
CSF2	ENSG00000164400	colony stimulating factor 2 (granulocyte-macrophage) [Source:HGNC Symbol;Acc:2434]	protein_coding	214.633	470.789	1.37262	5.06e-10
BMF	ENSG00000104081	Bcl2 modifying factor [Source:HGNC Symbol;Acc:24132]	protein_coding	718.935	1859.39	1.36961	2.41e-13
PRDM1	ENSG00000057657	PR domain containing 1, with ZNF domain [Source:HGNC Symbol;Acc:9346]	protein_coding	29.4623	59.2624	1.36879	0.0191
GOLGA7B	ENSG00000155265	golgin A7 family, member B [Source:HGNC Symbol;Acc:31668]	protein_coding	189.462	502.948	1.36769	3.89e-22
CPEB2	ENSG00000137449	cytoplasmic polyadenylation element binding protein 2 [Source:HGNC Symbol;Acc:21745]	protein_coding	128.553	242.313	1.36629	4.1e-16
SOX5	ENSG00000134532	SRY (sex determining region Y)-box 5 [Source:HGNC Symbol;Acc:11201]	protein_coding	35.104	90.0143	1.36061	0.00395608
PDZK1	ENSG00000174827	PDZ domain containing 1 [Source:HGNC Symbol;Acc:8821]	protein_coding	258.833	441.543	1.34943	3.07e-06
ST7-OT4	ENSG00000214188	ST7 overlapping transcript 4 [Source:HGNC Symbol;Acc:18835]	protein_coding	14.067	54.4273	1.34293	0.00159664
ANKHD1-EIF4EBP3	ENSG00000254996	ANKHD1-EIF4EBP3 readthrough [Source:HGNC Symbol;Acc:33530]	protein_coding	5.25887	10.1801	1.33974	0.000910008
RELL2	ENSG00000164620	RELT-like 2 [Source:HGNC Symbol;Acc:26902]	protein_coding	96.6102	205.42	1.33234	3.76e-19
POLR2A	ENSG00000181222	polymerase (RNA) II (DNA directed) polypeptide A, 220kDa [Source:HGNC Symbol;Acc:9187]	protein_coding	2622.62	4850.21	1.33133	6.68e-22
GATAD2B	ENSG00000143614	GATA zinc finger domain containing 2B [Source:HGNC Symbol;Acc:30778]	protein_coding	67.9414	126.941	1.32963	4.8e-18
PDE6G	ENSG00000185527	phosphodiesterase 6G, cGMP-specific, rod, gamma [Source:HGNC Symbol;Acc:8789]	protein_coding	33.9723	68.2042	1.32862	0.0198677
AHRR	ENSG00000063438	aryl-hydrocarbon receptor repressor [Source:HGNC Symbol;Acc:346]	protein_coding	58.266	105.087	1.32651	0.00349012
PGM2L1	ENSG00000165434	phosphoglucomutase 2-like 1 [Source:HGNC Symbol;Acc:20898]	protein_coding	134.393	276.041	1.32642	2.81e-14
SNAI1	ENSG00000124216	snail family zinc finger 1 [Source:HGNC Symbol;Acc:11128]	protein_coding	31.8793	58.163	1.32381	0.000335553
FIGN	ENSG00000182263	fidgetin [Source:HGNC Symbol;Acc:13285]	protein_coding	2548.42	4638.54	1.31952	2.22e-21
ARNTL	ENSG00000133794	aryl hydrocarbon receptor nuclear translocator-like [Source:HGNC Symbol;Acc:701]	protein_coding	476.632	953.031	1.31645	1.16e-28
S100A1	ENSG00000160678	S100 calcium binding protein A1 [Source:HGNC Symbol;Acc:10486]	protein_coding	87.5953	142.041	1.31367	0.0228926
SRRM2	ENSG00000167978	serine/arginine repetitive matrix 2 [Source:HGNC Symbol;Acc:16639]	protein_coding	6485.32	11904.7	1.30933	5.86e-23
TTC29	ENSG00000137473	tetratricopeptide repeat domain 29 [Source:HGNC Symbol;Acc:29936]	protein_coding	14.6919	28.517	1.29897	0.000104465
CFP	ENSG00000126759	complement factor properdin [Source:HGNC Symbol;Acc:8864]	protein_coding	11.3621	23.3117	1.29796	0.00584641
NPIPB4	ENSG00000185864	nuclear pore complex interacting protein family, member B4 [Source:HGNC Symbol;Acc:41985]	protein_coding	105.011	195.249	1.29714	5.63e-05
NAV1	ENSG00000134369	neuron navigator 1 [Source:HGNC Symbol;Acc:15989]	protein_coding	318.084	600.263	1.28731	2.8e-22
AL121963.1	ENSG00000234188	Uncharacterized protein [Source:UniProtKB/TrEMBL;Acc:H7C467]	protein_coding	35.3227	86.2542	1.28597	0.0150554
POU5F1	ENSG00000204531	POU class 5 homeobox 1 [Source:HGNC Symbol;Acc:9221]	protein_coding	59.3091	112.808	1.28534	0.000151647
ZNF469	ENSG00000225614	zinc finger protein 469 [Source:HGNC Symbol;Acc:23216]	protein_coding	3.01848	5.53294	1.28403	3.01e-07
DSCAML1	ENSG00000177103	Down syndrome cell adhesion molecule like 1 [Source:HGNC Symbol;Acc:14656]	protein_coding	16.9092	32.8469	1.28354	1.23e-08
MAPK8IP2	ENSG00000008735	mitogen-activated protein kinase 8 interacting protein 2 [Source:HGNC Symbol;Acc:6883]	protein_coding	20.0809	37.5805	1.28094	7.01e-05
PAX8	ENSG00000125618	paired box 8 [Source:HGNC Symbol;Acc:8622]	protein_coding	3643.97	6413.02	1.27941	3.41e-12
MBD6	ENSG00000166987	methyl-CpG binding domain protein 6 [Source:HGNC Symbol;Acc:20445]	protein_coding	440.287	799.123	1.27541	4.79e-09
NLGN1	ENSG00000169760	neuroligin 1 [Source:HGNC Symbol;Acc:14291]	protein_coding	93.1483	149.024	1.27217	0.034684
LRRN4	ENSG00000125872	leucine rich repeat neuronal 4 [Source:HGNC Symbol;Acc:16208]	protein_coding	989.197	1765.78	1.27037	3.43e-24
TET3	ENSG00000187605	tet methylcytosine dioxygenase 3 [Source:HGNC Symbol;Acc:28313]	protein_coding	595.764	1106.64	1.26721	5.5e-32
VSIG1	ENSG00000101842	V-set and immunoglobulin domain containing 1 [Source:HGNC Symbol;Acc:28675]	protein_coding	30.0249	86.0929	1.2664	2.02e-05
CORO2B	ENSG00000103647	coronin, actin binding protein, 2B [Source:HGNC Symbol;Acc:2256]	protein_coding	34.6305	62.0692	1.26303	8.08e-08
DUSP5	ENSG00000138166	dual specificity phosphatase 5 [Source:HGNC Symbol;Acc:3071]	protein_coding	1259.21	2330.92	1.25869	3.82e-16
ZBED3	ENSG00000132846	zinc finger, BED-type containing 3 [Source:HGNC Symbol;Acc:20711]	protein_coding	362.381	670.112	1.25817	1.17e-08
NFAT5	ENSG00000102908	nuclear factor of activated T-cells 5, tonicity-responsive [Source:HGNC Symbol;Acc:7774]	protein_coding	629.252	1145.44	1.25519	1.48e-20
ZMAT1	ENSG00000166432	zinc finger, matrin-type 1 [Source:HGNC Symbol;Acc:29377]	protein_coding	20.2079	37.809	1.25419	0.00116115
MARCH4	ENSG00000144583	membrane-associated ring finger (C3HC4) 4, E3 ubiquitin protein ligase [Source:HGNC Symbol;Acc:29269]	protein_coding	33.5933	86.02	1.25319	7.91e-11
MICALCL	ENSG00000133808	MICAL C-terminal like [Source:HGNC Symbol;Acc:25933]	protein_coding	87.1537	156.952	1.24965	0.000460917
DNAH1	ENSG00000114841	dynein, axonemal, heavy chain 1 [Source:HGNC Symbol;Acc:2940]	protein_coding	31.386	59.2258	1.24609	2.54e-05
ADRA1B	ENSG00000170214	adrenoceptor alpha 1B [Source:HGNC Symbol;Acc:278]	protein_coding	98.1541	169.054	1.24154	3.61e-08
SPEN	ENSG00000065526	spen family transcriptional repressor [Source:HGNC Symbol;Acc:17575]	protein_coding	1732.36	3106.26	1.24008	3.73e-31
HIVEP1	ENSG00000095951	human immunodeficiency virus type I enhancer binding protein 1 [Source:HGNC Symbol;Acc:4920]	protein_coding	1041.61	1899.2	1.23447	2.72e-26
RERE	ENSG00000142599	arginine-glutamic acid dipeptide (RE) repeats [Source:HGNC Symbol;Acc:9965]	protein_coding	1804.91	3278.13	1.23298	5.76e-24
TANC2	ENSG00000170921	tetratricopeptide repeat, ankyrin repeat and coiled-coil containing 2 [Source:HGNC Symbol;Acc:30212]	protein_coding	621.185	1137.21	1.23175	1.05e-15
RAPH1	ENSG00000173166	Ras association (RalGDS/AF-6) and pleckstrin homology domains 1 [Source:HGNC Symbol;Acc:14436]	protein_coding	371.189	681.579	1.2314	8.02e-22
RAB39A	ENSG00000179331	RAB39A, member RAS oncogene family [Source:HGNC Symbol;Acc:16521]	protein_coding	17.8381	39.4141	1.22801	0.000200616
RUNX1	ENSG00000159216	runt-related transcription factor 1 [Source:HGNC Symbol;Acc:10471]	protein_coding	907.843	2005.46	1.22735	4.84e-19
KMT2A	ENSG00000118058	lysine (K)-specific methyltransferase 2A [Source:HGNC Symbol;Acc:7132]	protein_coding	4099.67	7704.44	1.22636	6.92e-31
MAPT	ENSG00000186868	microtubule-associated protein tau [Source:HGNC Symbol;Acc:6893]	protein_coding	11.1504	19.5756	1.22084	0.0142042
FAM65A	ENSG00000039523	family with sequence similarity 65, member A [Source:HGNC Symbol;Acc:25836]	protein_coding	1677.41	2960.83	1.2203	1.39e-13
FXYD2	ENSG00000137731	FXYD domain containing ion transport regulator 2 [Source:HGNC Symbol;Acc:4026]	protein_coding	397.613	671.051	1.2121	1.83e-05
KIAA1199	ENSG00000103888	KIAA1199 [Source:HGNC Symbol;Acc:29213]	protein_coding	57.0247	108.232	1.21029	1.76e-07
FGF5	ENSG00000138675	fibroblast growth factor 5 [Source:HGNC Symbol;Acc:3683]	protein_coding	46.8158	81.1052	1.21019	9.2e-05
COLEC10	ENSG00000184374	collectin sub-family member 10 (C-type lectin) [Source:HGNC Symbol;Acc:2220]	protein_coding	182.124	320.1	1.20396	8.31e-14
PLLP	ENSG00000102934	plasmolipin [Source:HGNC Symbol;Acc:18553]	protein_coding	404.163	737.283	1.20104	1.64e-13
EID3	ENSG00000255150	EP300 interacting inhibitor of differentiation 3 [Source:HGNC Symbol;Acc:32961]	protein_coding	57.1659	107.987	1.19963	4.34e-08
EFCAB5	ENSG00000176927	EF-hand calcium binding domain 5 [Source:HGNC Symbol;Acc:24801]	protein_coding	14.8973	28.5963	1.19918	0.00533816
UNC5A	ENSG00000113763	unc-5 homolog A (C. elegans) [Source:HGNC Symbol;Acc:12567]	protein_coding	18.7407	29.8418	1.19144	0.0185988
NFATC2	ENSG00000101096	nuclear factor of activated T-cells, cytoplasmic, calcineurin-dependent 2 [Source:HGNC Symbol;Acc:7776]	protein_coding	52.4229	95.8819	1.19076	2.12e-21
SLC10A5	ENSG00000253598	solute carrier family 10, member 5 [Source:HGNC Symbol;Acc:22981]	protein_coding	10.4843	18.924	1.18743	0.00528445
AC021218.2	ENSG00000204876	Uncharacterized protein [Source:UniProtKB/TrEMBL;Acc:E9PBC9]	protein_coding	31.6779	56.0762	1.1826	0.000178394
EMR2	ENSG00000127507	egf-like module containing, mucin-like, hormone receptor-like 2 [Source:HGNC Symbol;Acc:3337]	protein_coding	11.7739	22.8797	1.17855	1.35e-05
CX3CL1	ENSG00000006210	chemokine (C-X3-C motif) ligand 1 [Source:HGNC Symbol;Acc:10647]	protein_coding	123.725	208.398	1.17672	9.5e-11
KRT81	ENSG00000205426	keratin 81 [Source:HGNC Symbol;Acc:6458]	protein_coding	13.3504	27.0694	1.17637	0.0133617
BCORL1	ENSG00000085185	BCL6 corepressor-like 1 [Source:HGNC Symbol;Acc:25657]	protein_coding	42.0974	75.294	1.17073	3.04e-08
RP11-231C14.4	ENSG00000169203	Uncharacterized protein [Source:UniProtKB/TrEMBL;Acc:A8MQ56]	protein_coding	32.3686	57.4992	1.17012	0.0487252
PCDHGA10	ENSG00000253846	protocadherin gamma subfamily A, 10 [Source:HGNC Symbol;Acc:8697]	protein_coding	9.42626	18.5755	1.16937	3.62e-05
SETBP1	ENSG00000152217	SET binding protein 1 [Source:HGNC Symbol;Acc:15573]	protein_coding	57.4065	95.1156	1.16709	6.38e-05
MAP3K9	ENSG00000006432	mitogen-activated protein kinase kinase kinase 9 [Source:HGNC Symbol;Acc:6861]	protein_coding	394.388	701.611	1.15893	2.11e-10
CRABP2	ENSG00000143320	cellular retinoic acid binding protein 2 [Source:HGNC Symbol;Acc:2339]	protein_coding	83.338	148.767	1.15657	0.000723138
MT-CYB	ENSG00000198727	mitochondrially encoded cytochrome b [Source:HGNC Symbol;Acc:7427]	protein_coding	8403.01	14903.9	1.15423	6.97e-20
RHOF	ENSG00000139725	ras homolog family member F (in filopodia) [Source:HGNC Symbol;Acc:15703]	protein_coding	164.962	257.634	1.14883	6.82e-07
PLB1	ENSG00000163803	phospholipase B1 [Source:HGNC Symbol;Acc:30041]	protein_coding	13.0393	28.6632	1.14635	0.00191036
MT-ND1	ENSG00000198888	mitochondrially encoded NADH dehydrogenase 1 [Source:HGNC Symbol;Acc:7455]	protein_coding	4382.1	7630.19	1.14579	1.93e-22
EGR1	ENSG00000120738	early growth response 1 [Source:HGNC Symbol;Acc:3238]	protein_coding	32.3584	61.8981	1.14142	4.03e-06
ZFP36L1	ENSG00000185650	ZFP36 ring finger protein-like 1 [Source:HGNC Symbol;Acc:1107]	protein_coding	3103.92	5509.4	1.1355	1.98e-28
TNRC6B	ENSG00000100354	trinucleotide repeat containing 6B [Source:HGNC Symbol;Acc:29190]	protein_coding	669.001	1143.83	1.13515	5.24e-29
POM121C	ENSG00000135213	POM121 transmembrane nucleoporin C [Source:HGNC Symbol;Acc:34005]	protein_coding	1169.24	1987.4	1.1345	8.15e-15
CCNK	ENSG00000090061	cyclin K [Source:HGNC Symbol;Acc:1596]	protein_coding	558.34	959.417	1.13354	3.71e-11
BEAN1	ENSG00000166546	brain expressed, associated with NEDD4, 1 [Source:HGNC Symbol;Acc:24160]	protein_coding	20.0787	36.4644	1.13286	0.0271995
CHGB	ENSG00000089199	chromogranin B (secretogranin 1) [Source:HGNC Symbol;Acc:1930]	protein_coding	29.0302	54.0475	1.13058	0.00188302
PRR26	ENSG00000180525	proline rich 26 [Source:HGNC Symbol;Acc:30724]	protein_coding	21.7543	39.5593	1.12842	5.07e-05
PLEKHH1	ENSG00000054690	pleckstrin homology domain containing, family H (with MyTH4 domain) member 1 [Source:HGNC Symbol;Acc:17733]	protein_coding	347.167	635.032	1.12427	1.11e-11
PCDHGB7	ENSG00000254122	protocadherin gamma subfamily B, 7 [Source:HGNC Symbol;Acc:8714]	protein_coding	7.14449	12.3914	1.12398	0.000723682
MAPK11	ENSG00000185386	mitogen-activated protein kinase 11 [Source:HGNC Symbol;Acc:6873]	protein_coding	174.521	317.611	1.12335	6.66e-06
DIRAS1	ENSG00000176490	DIRAS family, GTP-binding RAS-like 1 [Source:HGNC Symbol;Acc:19127]	protein_coding	49.9302	87.0388	1.12324	0.00158598
BRSK2	ENSG00000174672	BR serine/threonine kinase 2 [Source:HGNC Symbol;Acc:11405]	protein_coding	14.1241	25.5787	1.12291	0.0073555
SPRY4	ENSG00000187678	sprouty homolog 4 (Drosophila) [Source:HGNC Symbol;Acc:15533]	protein_coding	521.139	993.286	1.12073	2.64e-11
ARHGAP31	ENSG00000031081	Rho GTPase activating protein 31 [Source:HGNC Symbol;Acc:29216]	protein_coding	202.441	343.458	1.11865	3.25e-18
POU2F2	ENSG00000028277	POU class 2 homeobox 2 [Source:HGNC Symbol;Acc:9213]	protein_coding	20.3693	37.02	1.11557	0.0108084
MT-ATP6	ENSG00000198899	mitochondrially encoded ATP synthase 6 [Source:HGNC Symbol;Acc:7414]	protein_coding	8728.75	15098.5	1.0997	2.48e-22
NPTX1	ENSG00000171246	neuronal pentraxin I [Source:HGNC Symbol;Acc:7952]	protein_coding	26.2845	44.5809	1.09832	9.74e-05
FBXO36	ENSG00000153832	F-box protein 36 [Source:HGNC Symbol;Acc:27020]	protein_coding	38.927	65.2369	1.09781	0.000100816
CLMN	ENSG00000165959	calmin (calponin-like, transmembrane) [Source:HGNC Symbol;Acc:19972]	protein_coding	814.179	1371.78	1.09706	0.0301229
KRTAP2-3	ENSG00000212724	keratin associated protein 2-3 [Source:HGNC Symbol;Acc:18906]	protein_coding	76.4111	177.392	1.096	0.000586054
ATF3	ENSG00000162772	activating transcription factor 3 [Source:HGNC Symbol;Acc:785]	protein_coding	860.036	1530.68	1.09568	4.81e-12
HIVEP2	ENSG00000010818	human immunodeficiency virus type I enhancer binding protein 2 [Source:HGNC Symbol;Acc:4921]	protein_coding	214.706	358.626	1.08855	3.1e-21
KLF4	ENSG00000136826	Kruppel-like factor 4 (gut) [Source:HGNC Symbol;Acc:6348]	protein_coding	172.146	339.832	1.08491	3.34e-14
LSMEM1	ENSG00000181016	leucine-rich single-pass membrane protein 1 [Source:HGNC Symbol;Acc:22036]	protein_coding	58.8201	99.1995	1.08266	0.0100967
EP400	ENSG00000183495	E1A binding protein p400 [Source:HGNC Symbol;Acc:11958]	protein_coding	132.112	223.376	1.0821	1.25e-14
PROSER1	ENSG00000120685	proline and serine rich 1 [Source:HGNC Symbol;Acc:20291]	protein_coding	1247.64	2071.47	1.08129	1.75e-16
PTPN23	ENSG00000076201	protein tyrosine phosphatase, non-receptor type 23 [Source:HGNC Symbol;Acc:14406]	protein_coding	520.065	858.762	1.07876	1.25e-07
FAM222B	ENSG00000173065	family with sequence similarity 222, member B [Source:HGNC Symbol;Acc:25563]	protein_coding	1371.34	2426.9	1.07765	8.74e-17
PRRC2C	ENSG00000117523	proline-rich coiled-coil 2C [Source:HGNC Symbol;Acc:24903]	protein_coding	4198.87	7148.32	1.07658	2.71e-23
ARID1A	ENSG00000117713	AT rich interactive domain 1A (SWI-like) [Source:HGNC Symbol;Acc:11110]	protein_coding	540.689	923.24	1.0745	2.01e-19
ZHX2	ENSG00000178764	zinc fingers and homeoboxes 2 [Source:HGNC Symbol;Acc:18513]	protein_coding	208.374	333.06	1.07374	2.08e-10
PTCHD4	ENSG00000244694	patched domain containing 4 [Source:HGNC Symbol;Acc:21345]	protein_coding	11.6269	18.669	1.07264	0.00859265
HMGA2	ENSG00000149948	high mobility group AT-hook 2 [Source:HGNC Symbol;Acc:5009]	protein_coding	5181.32	9628.45	1.07137	7.91e-11
IL8	ENSG00000169429	interleukin 8 [Source:HGNC Symbol;Acc:6025]	protein_coding	1208.68	2215.91	1.07082	6.94e-16
RELN	ENSG00000189056	reelin [Source:HGNC Symbol;Acc:9957]	protein_coding	3753.8	6086	1.06933	3.62e-16
DNHD1	ENSG00000179532	dynein heavy chain domain 1 [Source:HGNC Symbol;Acc:26532]	protein_coding	52.031	85.568	1.06545	1.49e-05
THBD	ENSG00000178726	thrombomodulin [Source:HGNC Symbol;Acc:11784]	protein_coding	79.4116	129.662	1.065	1.22e-05
ZFP36	ENSG00000128016	ZFP36 ring finger protein [Source:HGNC Symbol;Acc:12862]	protein_coding	133.776	234.211	1.06214	2.06e-09
EP300	ENSG00000100393	E1A binding protein p300 [Source:HGNC Symbol;Acc:3373]	protein_coding	179.235	296.764	1.05983	6.1e-20
TMEM178B	ENSG00000261115	transmembrane protein 178B [Source:HGNC Symbol;Acc:44112]	protein_coding	640.612	1214.56	1.05852	1.67e-22
LHX1	ENSG00000132130	LIM homeobox 1 [Source:HGNC Symbol;Acc:6593]	protein_coding	178.665	289.016	1.05026	0.000451588
EFNA1	ENSG00000169242	ephrin-A1 [Source:HGNC Symbol;Acc:3221]	protein_coding	149.133	233.138	1.04856	1.59e-05
MGAT5B	ENSG00000167889	mannosyl (alpha-1,6-)-glycoprotein beta-1,6-N-acetyl-glucosaminyltransferase, isozyme B [Source:HGNC Symbol;Acc:24140]	protein_coding	49.8021	84.9091	1.04849	0.00699728
PPP1R13L	ENSG00000104881	protein phosphatase 1, regulatory subunit 13 like [Source:HGNC Symbol;Acc:18838]	protein_coding	342.353	598.87	1.04149	5.83e-05
SCNN1A	ENSG00000111319	sodium channel, non-voltage-gated 1 alpha subunit [Source:HGNC Symbol;Acc:10599]	protein_coding	299.273	506.619	1.04032	1.57e-08
NFIC	ENSG00000141905	nuclear factor I/C (CCAAT-binding transcription factor) [Source:HGNC Symbol;Acc:7786]	protein_coding	704.86	1176.29	1.03982	2.07e-10
KMT2C	ENSG00000055609	lysine (K)-specific methyltransferase 2C [Source:HGNC Symbol;Acc:13726]	protein_coding	1226.85	2033.8	1.03763	2.86e-22
RFX7	ENSG00000181827	regulatory factor X, 7 [Source:HGNC Symbol;Acc:25777]	protein_coding	211.313	346.499	1.03619	1.78e-21
HIC2	ENSG00000169635	hypermethylated in cancer 2 [Source:HGNC Symbol;Acc:18595]	protein_coding	38.9175	66.8778	1.03599	2.09e-11
MUC19	ENSG00000205592	mucin 19, oligomeric [Source:HGNC Symbol;Acc:14362]	protein_coding	29.2575	52.2048	1.03573	0.0323679
SRCAP	ENSG00000080603	Snf2-related CREBBP activator protein [Source:HGNC Symbol;Acc:16974]	protein_coding	207.957	339.33	1.02804	5.94e-20
LA16c-431H6.6	ENSG00000261732		protein_coding	5.8897	9.68547	1.02657	0.021394
EFHB	ENSG00000163576	EF-hand domain family, member B [Source:HGNC Symbol;Acc:26330]	protein_coding	119.647	182.696	1.02625	2.74e-06
ONECUT2	ENSG00000119547	one cut homeobox 2 [Source:HGNC Symbol;Acc:8139]	protein_coding	17.3577	27.6249	1.02434	6.46e-06
CXCL2	ENSG00000081041	chemokine (C-X-C motif) ligand 2 [Source:HGNC Symbol;Acc:4603]	protein_coding	426.457	732.405	1.02305	1.93e-07
PSKH1	ENSG00000159792	protein serine kinase H1 [Source:HGNC Symbol;Acc:9529]	protein_coding	430.734	915.947	1.02072	1.74e-15
TP53INP2	ENSG00000078804	tumor protein p53 inducible nuclear protein 2 [Source:HGNC Symbol;Acc:16104]	protein_coding	112.248	188.844	1.01904	2.18e-07
AVL9	ENSG00000105778	AVL9 homolog (S. cerevisiase) [Source:HGNC Symbol;Acc:28994]	protein_coding	2378.37	4121.86	1.01889	4.41e-21
ALDH1A3	ENSG00000184254	aldehyde dehydrogenase 1 family, member A3 [Source:HGNC Symbol;Acc:409]	protein_coding	3690.17	5510.98	1.01273	1.02e-19
MT-ND4L	ENSG00000212907	mitochondrially encoded NADH dehydrogenase 4L [Source:HGNC Symbol;Acc:7460]	protein_coding	4443.5	7582.52	1.00973	5.04e-14
SPINT2	ENSG00000167642	serine peptidase inhibitor, Kunitz type, 2 [Source:HGNC Symbol;Acc:11247]	protein_coding	3064.01	4665	1.00614	7.21e-17
EHD2	ENSG00000024422	EH-domain containing 2 [Source:HGNC Symbol;Acc:3243]	protein_coding	916.457	1463.57	1.00523	3.33e-06
KIAA1522	ENSG00000162522	KIAA1522 [Source:HGNC Symbol;Acc:29301]	protein_coding	141.182	225.367	1.00513	3.86e-11
GLTSCR1	ENSG00000063169	glioma tumor suppressor candidate region gene 1 [Source:HGNC Symbol;Acc:4332]	protein_coding	28.2687	46.9564	1.00423	0.0195474
PCDHGA11	ENSG00000253873	protocadherin gamma subfamily A, 11 [Source:HGNC Symbol;Acc:8698]	protein_coding	10.2385	17.2901	1.00267	0.00355429

## Sheet: Down UOK120
Gene.name	Ensembl.Gene.ID	Description	Gene.type	UOK120_siCtrl	UOK120_siTFE3	log2FC(UOK120-siTFE3)	adj-val(UOK120-siTFE3)
PNLIPRP3	ENSG00000203837	pancreatic lipase-related protein 3 [Source:HGNC Symbol;Acc:23492]	protein_coding	233.992	2.67396	-5.56967	1.44e-66
ATP6V0D2	ENSG00000147614	ATPase, H+ transporting, lysosomal 38kDa, V0 subunit d2 [Source:HGNC Symbol;Acc:18266]	protein_coding	53.8663	1.27212	-5.36959	9.97e-05
DLL1	ENSG00000198719	delta-like 1 (Drosophila) [Source:HGNC Symbol;Acc:2908]	protein_coding	335.861	8.45378	-5.12425	1.97e-43
MCF2L	ENSG00000126217	MCF.2 cell line derived transforming sequence-like [Source:HGNC Symbol;Acc:14576]	protein_coding	328.804	23.275	-4.33568	1.02e-56
SUCNR1	ENSG00000198829	succinate receptor 1 [Source:HGNC Symbol;Acc:4542]	protein_coding	51.2777	5.51252	-4.33061	8.08e-35
BAI1	ENSG00000181790	brain-specific angiogenesis inhibitor 1 [Source:HGNC Symbol;Acc:943]	protein_coding	7.7797	0.333458	-4.27351	0.000193449
ABCB5	ENSG00000004846	ATP-binding cassette, sub-family B (MDR/TAP), member 5 [Source:HGNC Symbol;Acc:46]	protein_coding	207.665	18.3684	-4.12328	4.35e-52
BCAT2	ENSG00000105552	branched chain amino-acid transaminase 2, mitochondrial [Source:HGNC Symbol;Acc:977]	protein_coding	296.299	62.0396	-3.89341	3.37e-29
CAPN3	ENSG00000092529	calpain 3, (p94) [Source:HGNC Symbol;Acc:1480]	protein_coding	26.4665	4.3623	-3.84413	6.04e-06
CD22	ENSG00000012124	CD22 molecule [Source:HGNC Symbol;Acc:1643]	protein_coding	798.923	65.9489	-3.32463	3.65e-49
KEL	ENSG00000197993	Kell blood group, metallo-endopeptidase [Source:HGNC Symbol;Acc:6308]	protein_coding	487.819	68.803	-3.27472	1.73e-18
DEFB1	ENSG00000164825	defensin, beta 1 [Source:HGNC Symbol;Acc:2766]	protein_coding	183.377	30.8959	-3.18935	1.06e-05
C13orf35	ENSG00000197595	chromosome 13 open reading frame 35 [Source:HGNC Symbol;Acc:33793]	protein_coding	29.2822	1.62229	-3.13837	0.00119897
GPNMB	ENSG00000136235	glycoprotein (transmembrane) nmb [Source:HGNC Symbol;Acc:4462]	protein_coding	73474.9	6092.7	-2.9983	4.97e-108
FAM174B	ENSG00000185442	family with sequence similarity 174, member B [Source:HGNC Symbol;Acc:34339]	protein_coding	289.415	44.0903	-2.98781	2.87e-36
CATSPERG	ENSG00000099338	catsper channel auxiliary subunit gamma [Source:HGNC Symbol;Acc:25243]	protein_coding	449.92	41.0242	-2.91135	2.47e-22
CYP2C9	ENSG00000138109	cytochrome P450, family 2, subfamily C, polypeptide 9 [Source:HGNC Symbol;Acc:2623]	protein_coding	18.1419	4.13904	-2.8486	6.3e-06
PLA1A	ENSG00000144837	phospholipase A1 member A [Source:HGNC Symbol;Acc:17661]	protein_coding	1096.29	212.604	-2.813	4.11e-30
TMEM255A	ENSG00000125355	transmembrane protein 255A [Source:HGNC Symbol;Acc:26086]	protein_coding	369.53	53.641	-2.74216	1.22e-45
ZNF114	ENSG00000178150	zinc finger protein 114 [Source:HGNC Symbol;Acc:12894]	protein_coding	637.948	133.317	-2.69825	5.72e-32
GDA	ENSG00000119125	guanine deaminase [Source:HGNC Symbol;Acc:4212]	protein_coding	1411.74	415.227	-2.53798	5.24e-19
GREB1	ENSG00000196208	growth regulation by estrogen in breast cancer 1 [Source:HGNC Symbol;Acc:24885]	protein_coding	160.452	40.9005	-2.52324	3.47e-33
SV2B	ENSG00000185518	synaptic vesicle glycoprotein 2B [Source:HGNC Symbol;Acc:16874]	protein_coding	7.11759	1.8874	-2.50748	0.00670619
SLC34A1	ENSG00000131183	solute carrier family 34 (type II sodium/phosphate contransporter), member 1 [Source:HGNC Symbol;Acc:11019]	protein_coding	15.4414	4.3307	-2.47114	0.00366778
RORC	ENSG00000143365	RAR-related orphan receptor C [Source:HGNC Symbol;Acc:10260]	protein_coding	52.6987	16.4221	-2.47037	6.86e-05
FSTL4	ENSG00000053108	follistatin-like 4 [Source:HGNC Symbol;Acc:21389]	protein_coding	24.3693	6.86227	-2.4637	0.0260772
CHN2	ENSG00000106069	chimerin 2 [Source:HGNC Symbol;Acc:1944]	protein_coding	687.456	147.619	-2.45091	7.44e-31
SULT1C2	ENSG00000198203	sulfotransferase family, cytosolic, 1C, member 2 [Source:HGNC Symbol;Acc:11456]	protein_coding	4592.73	1149.15	-2.43686	2.13e-67
ACP5	ENSG00000102575	acid phosphatase 5, tartrate resistant [Source:HGNC Symbol;Acc:124]	protein_coding	9518.71	1711.25	-2.43194	7.84e-89
HSD17B14	ENSG00000087076	hydroxysteroid (17-beta) dehydrogenase 14 [Source:HGNC Symbol;Acc:23238]	protein_coding	844.072	112.506	-2.42503	5.85e-24
SLC47A1	ENSG00000142494	solute carrier family 47 (multidrug and toxin extrusion), member 1 [Source:HGNC Symbol;Acc:25588]	protein_coding	48.5627	16.0506	-2.26986	7.68e-10
ALDH5A1	ENSG00000112294	aldehyde dehydrogenase 5 family, member A1 [Source:HGNC Symbol;Acc:408]	protein_coding	491.318	145.869	-2.25699	5.44e-25
PSG1	ENSG00000231924	pregnancy specific beta-1-glycoprotein 1 [Source:HGNC Symbol;Acc:9514]	protein_coding	275.045	87.108	-2.25333	2.62e-25
CEND1	ENSG00000184524	cell cycle exit and neuronal differentiation 1 [Source:HGNC Symbol;Acc:24153]	protein_coding	18.9595	5.46149	-2.21036	0.0324037
HRK	ENSG00000135116	harakiri, BCL2 interacting protein (contains only BH3 domain) [Source:HGNC Symbol;Acc:5185]	protein_coding	4925.66	1397.84	-2.20105	1.89e-47
MCOLN3	ENSG00000055732	mucolipin 3 [Source:HGNC Symbol;Acc:13358]	protein_coding	79.5495	29.9206	-2.17421	1.3e-07
C2orf72	ENSG00000204128	chromosome 2 open reading frame 72 [Source:HGNC Symbol;Acc:27418]	protein_coding	27.8029	11.8295	-2.12767	0.00100945
COL28A1	ENSG00000215018	collagen, type XXVIII, alpha 1 [Source:HGNC Symbol;Acc:22442]	protein_coding	292.71	118.586	-2.12523	6.39e-06
RENBP	ENSG00000102032	renin binding protein [Source:HGNC Symbol;Acc:9959]	protein_coding	1840.13	388.4	-2.113	3.25e-20
GPR143	ENSG00000101850	G protein-coupled receptor 143 [Source:HGNC Symbol;Acc:20145]	protein_coding	8106.41	2467.82	-2.09992	2.58e-56
EMR2	ENSG00000127507	egf-like module containing, mucin-like, hormone receptor-like 2 [Source:HGNC Symbol;Acc:3337]	protein_coding	30.1299	9.5684	-2.0816	2.52e-12
EGFLAM	ENSG00000164318	EGF-like, fibronectin type III and laminin G domains [Source:HGNC Symbol;Acc:26810]	protein_coding	18.2711	4.92081	-2.08038	0.0110312
ASAH1	ENSG00000104763	N-acylsphingosine amidohydrolase (acid ceramidase) 1 [Source:HGNC Symbol;Acc:735]	protein_coding	22186.5	4525.68	-2.08038	1.89e-57
SOX6	ENSG00000110693	SRY (sex determining region Y)-box 6 [Source:HGNC Symbol;Acc:16421]	protein_coding	2901.27	401.328	-2.06121	3.2e-32
MEGF11	ENSG00000157890	multiple EGF-like-domains 11 [Source:HGNC Symbol;Acc:29635]	protein_coding	119.483	36.3512	-2.06037	5e-06
ELOVL4	ENSG00000118402	ELOVL fatty acid elongase 4 [Source:HGNC Symbol;Acc:14415]	protein_coding	34.2867	7.79323	-2.0545	1.03e-14
TFEC	ENSG00000105967	transcription factor EC [Source:HGNC Symbol;Acc:11754]	protein_coding	12.1909	4.78094	-2.04909	0.0355412
CPVL	ENSG00000106066	carboxypeptidase, vitellogenic-like [Source:HGNC Symbol;Acc:14399]	protein_coding	8926.82	2586.48	-1.98092	5.55e-44
CXCL14	ENSG00000145824	chemokine (C-X-C motif) ligand 14 [Source:HGNC Symbol;Acc:10640]	protein_coding	216.341	78.5277	-1.96938	1.46e-05
MMP7	ENSG00000137673	matrix metallopeptidase 7 (matrilysin, uterine) [Source:HGNC Symbol;Acc:7174]	protein_coding	1589.16	683.988	-1.96709	0.0036641
DMBX1	ENSG00000197587	diencephalon/mesencephalon homeobox 1 [Source:HGNC Symbol;Acc:19026]	protein_coding	134.958	49.7061	-1.96549	5.24e-19
RRAGD	ENSG00000025039	Ras-related GTP binding D [Source:HGNC Symbol;Acc:19903]	protein_coding	1901.64	542.424	-1.94911	2.25e-45
EPHA5	ENSG00000145242	EPH receptor A5 [Source:HGNC Symbol;Acc:3389]	protein_coding	142.766	57.2633	-1.93984	4.72e-25
ENTPD1	ENSG00000138185	ectonucleoside triphosphate diphosphohydrolase 1 [Source:HGNC Symbol;Acc:3363]	protein_coding	171.994	69.0003	-1.93724	3.14e-13
PSG5	ENSG00000204941	pregnancy specific beta-1-glycoprotein 5 [Source:HGNC Symbol;Acc:9522]	protein_coding	1391.63	576.848	-1.86762	1.41e-39
ANGPT1	ENSG00000154188	angiopoietin 1 [Source:HGNC Symbol;Acc:484]	protein_coding	54.6702	13.5578	-1.84757	1.4e-12
SLC6A15	ENSG00000072041	solute carrier family 6 (neutral amino acid transporter), member 15 [Source:HGNC Symbol;Acc:13621]	protein_coding	3387.77	1284.99	-1.8044	1.53e-25
LAMA1	ENSG00000101680	laminin, alpha 1 [Source:HGNC Symbol;Acc:6481]	protein_coding	364.172	159.82	-1.79807	3.92e-24
NSL1	ENSG00000117697	NSL1, MIS12 kinetochore complex component [Source:HGNC Symbol;Acc:24548]	protein_coding	1595.58	446.857	-1.7921	8.65e-21
SLC3A1	ENSG00000138079	solute carrier family 3 (amino acid transporter heavy chain), member 1 [Source:HGNC Symbol;Acc:11025]	protein_coding	1166.63	442.473	-1.78861	1.38e-17
SIGLEC9	ENSG00000129450	sialic acid binding Ig-like lectin 9 [Source:HGNC Symbol;Acc:10878]	protein_coding	11.4958	2.88397	-1.78453	0.0355412
NR1H4	ENSG00000012504	nuclear receptor subfamily 1, group H, member 4 [Source:HGNC Symbol;Acc:7967]	protein_coding	2108.24	676.847	-1.78255	1.01e-36
C10orf128	ENSG00000204161	chromosome 10 open reading frame 128 [Source:HGNC Symbol;Acc:27274]	protein_coding	426.339	134.867	-1.77551	8.69e-14
PLCD4	ENSG00000115556	phospholipase C, delta 4 [Source:HGNC Symbol;Acc:9062]	protein_coding	197.994	80.7416	-1.76732	1.79e-08
NDRG4	ENSG00000103034	NDRG family member 4 [Source:HGNC Symbol;Acc:14466]	protein_coding	3517.58	1355.84	-1.75989	3.21e-35
ENO2	ENSG00000111674	enolase 2 (gamma, neuronal) [Source:HGNC Symbol;Acc:3353]	protein_coding	4381.43	1153.09	-1.74183	1.2e-40
SLC6A12	ENSG00000111181	solute carrier family 6 (neurotransmitter transporter), member 12 [Source:HGNC Symbol;Acc:11045]	protein_coding	227.453	113.227	-1.73195	0.000238079
PTPRR	ENSG00000153233	protein tyrosine phosphatase, receptor type, R [Source:HGNC Symbol;Acc:9680]	protein_coding	148.015	61.1538	-1.71706	3.67e-09
ZNF365	ENSG00000138311	zinc finger protein 365 [Source:HGNC Symbol;Acc:18194]	protein_coding	925.187	362.839	-1.71594	8.91e-33
HABP2	ENSG00000148702	hyaluronan binding protein 2 [Source:HGNC Symbol;Acc:4798]	protein_coding	1241.6	455.528	-1.70188	0.0113667
ALDH8A1	ENSG00000118514	aldehyde dehydrogenase 8 family, member A1 [Source:HGNC Symbol;Acc:15471]	protein_coding	64.5652	29.8883	-1.69878	9.94e-07
FGA	ENSG00000171560	fibrinogen alpha chain [Source:HGNC Symbol;Acc:3661]	protein_coding	11.6202	5.14386	-1.69281	0.00212719
OLFML3	ENSG00000116774	olfactomedin-like 3 [Source:HGNC Symbol;Acc:24956]	protein_coding	40.291	17.9803	-1.69258	0.000636355
ANGPTL2	ENSG00000136859	angiopoietin-like 2 [Source:HGNC Symbol;Acc:490]	protein_coding	2136.79	639.099	-1.68861	9.78e-36
CLDND1	ENSG00000080822	claudin domain containing 1 [Source:HGNC Symbol;Acc:1322]	protein_coding	3467.65	1223.03	-1.68402	7.58e-26
ZNF25	ENSG00000175395	zinc finger protein 25 [Source:HGNC Symbol;Acc:13043]	protein_coding	296.025	117.109	-1.67746	2.91e-25
PSG3	ENSG00000221826	pregnancy specific beta-1-glycoprotein 3 [Source:HGNC Symbol;Acc:9520]	protein_coding	21.5782	8.62093	-1.67697	0.0180836
PURG	ENSG00000172733	purine-rich element binding protein G [Source:HGNC Symbol;Acc:17930]	protein_coding	4.36092	1.82544	-1.67651	0.0290829
CLEC2B	ENSG00000110852	C-type lectin domain family 2, member B [Source:HGNC Symbol;Acc:2053]	protein_coding	162.598	68.5639	-1.6706	6.98e-06
C1R	ENSG00000159403	complement component 1, r subcomponent [Source:HGNC Symbol;Acc:1246]	protein_coding	2103.07	899.837	-1.66901	1.64e-16
DIRC3	ENSG00000231672	disrupted in renal carcinoma 3 [Source:HGNC Symbol;Acc:17805]	protein_coding	29.1574	12.5753	-1.6684	0.000519931
AGXT2	ENSG00000113492	alanine--glyoxylate aminotransferase 2 [Source:HGNC Symbol;Acc:14412]	protein_coding	115.473	45.6499	-1.66456	1.62e-08
GPRIN3	ENSG00000185477	GPRIN family member 3 [Source:HGNC Symbol;Acc:27733]	protein_coding	139.053	52.5141	-1.64691	2.93e-22
CNTN6	ENSG00000134115	contactin 6 [Source:HGNC Symbol;Acc:2176]	protein_coding	3488.11	1565.76	-1.63327	6.61e-39
AQP3	ENSG00000165272	aquaporin 3 (Gill blood group) [Source:HGNC Symbol;Acc:636]	protein_coding	57.1439	22.6552	-1.6314	0.00125034
DNTT	ENSG00000107447	DNA nucleotidylexotransferase [Source:HGNC Symbol;Acc:2983]	protein_coding	27.9473	10.2012	-1.62964	1.06e-05
CDKL2	ENSG00000138769	cyclin-dependent kinase-like 2 (CDC2-related kinase) [Source:HGNC Symbol;Acc:1782]	protein_coding	139.233	55.8361	-1.60446	6.16e-08
FAM114A1	ENSG00000197712	family with sequence similarity 114, member A1 [Source:HGNC Symbol;Acc:25087]	protein_coding	6382.15	2209.34	-1.59763	1.25e-39
PRKAR2B	ENSG00000005249	protein kinase, cAMP-dependent, regulatory, type II, beta [Source:HGNC Symbol;Acc:9392]	protein_coding	1083.07	449.351	-1.58824	4.44e-18
DOK5	ENSG00000101134	docking protein 5 [Source:HGNC Symbol;Acc:16173]	protein_coding	67.9947	22.902	-1.58307	9.11e-05
SLC11A2	ENSG00000110911	solute carrier family 11 (proton-coupled divalent metal ion transporter), member 2 [Source:HGNC Symbol;Acc:10908]	protein_coding	19116	8005.97	-1.57153	4.24e-36
SULT1A2	ENSG00000197165	sulfotransferase family, cytosolic, 1A, phenol-preferring, member 2 [Source:HGNC Symbol;Acc:11454]	protein_coding	18.941	9.17576	-1.56364	0.0424657
TNFRSF14	ENSG00000157873	tumor necrosis factor receptor superfamily, member 14 [Source:HGNC Symbol;Acc:11912]	protein_coding	2549.25	699.709	-1.56013	1.55e-19
GNPDA1	ENSG00000113552	glucosamine-6-phosphate deaminase 1 [Source:HGNC Symbol;Acc:4417]	protein_coding	15967.4	5824.64	-1.55047	2.97e-40
UAP1L1	ENSG00000197355	UDP-N-acteylglucosamine pyrophosphorylase 1-like 1 [Source:HGNC Symbol;Acc:28082]	protein_coding	1223.99	270.019	-1.53457	5.11e-20
UGT8	ENSG00000174607	UDP glycosyltransferase 8 [Source:HGNC Symbol;Acc:12555]	protein_coding	717.54	324.076	-1.52418	2.55e-20
SLC4A10	ENSG00000144290	solute carrier family 4, sodium bicarbonate transporter, member 10 [Source:HGNC Symbol;Acc:13811]	protein_coding	18.5188	7.69	-1.51505	0.00630038
CYBRD1	ENSG00000071967	cytochrome b reductase 1 [Source:HGNC Symbol;Acc:20797]	protein_coding	7431.63	3567.57	-1.5118	1.08e-29
AQP9	ENSG00000103569	aquaporin 9 [Source:HGNC Symbol;Acc:643]	protein_coding	38.3115	18.6142	-1.51068	0.000216336
PIP5K1B	ENSG00000107242	phosphatidylinositol-4-phosphate 5-kinase, type I, beta [Source:HGNC Symbol;Acc:8995]	protein_coding	15.8436	7.31277	-1.50996	0.0469379
TMEM38B	ENSG00000095209	transmembrane protein 38B [Source:HGNC Symbol;Acc:25535]	protein_coding	2418.27	948.469	-1.50492	1.76e-16
FAM171B	ENSG00000144369	family with sequence similarity 171, member B [Source:HGNC Symbol;Acc:29412]	protein_coding	179.592	80.1219	-1.50456	1.21e-15
ANXA13	ENSG00000104537	annexin A13 [Source:HGNC Symbol;Acc:536]	protein_coding	65.2566	30.5515	-1.5014	0.0399296
ITGAX	ENSG00000140678	integrin, alpha X (complement component 3 receptor 4 subunit) [Source:HGNC Symbol;Acc:6152]	protein_coding	111.524	54.0631	-1.49721	4.29e-05
C12orf49	ENSG00000111412	chromosome 12 open reading frame 49 [Source:HGNC Symbol;Acc:26128]	protein_coding	5288.53	2160.81	-1.49702	1.83e-26
SPATA12	ENSG00000186451	spermatogenesis associated 12 [Source:HGNC Symbol;Acc:23221]	protein_coding	15.1563	6.68164	-1.49544	0.00997
GXYLT1	ENSG00000151233	glucoside xylosyltransferase 1 [Source:HGNC Symbol;Acc:27482]	protein_coding	933.427	303.287	-1.4896	1.45e-17
KIAA0319	ENSG00000137261	KIAA0319 [Source:HGNC Symbol;Acc:21580]	protein_coding	9.20266	4.33582	-1.48699	0.00505263
FUT9	ENSG00000172461	fucosyltransferase 9 (alpha (1,3) fucosyltransferase) [Source:HGNC Symbol;Acc:4020]	protein_coding	22.5277	11.2321	-1.47964	5.02e-07
KRT222	ENSG00000213424	keratin 222 [Source:HGNC Symbol;Acc:28695]	protein_coding	104.703	49.6056	-1.47684	9.09e-05
LY96	ENSG00000154589	lymphocyte antigen 96 [Source:HGNC Symbol;Acc:17156]	protein_coding	1485.65	674.173	-1.4762	1.22e-09
SRPX	ENSG00000101955	sushi-repeat containing protein, X-linked [Source:HGNC Symbol;Acc:11309]	protein_coding	740.906	311.908	-1.47104	8.11e-18
MMP1	ENSG00000196611	matrix metallopeptidase 1 (interstitial collagenase) [Source:HGNC Symbol;Acc:7155]	protein_coding	54.6742	28.2619	-1.46702	2.73e-07
CENPK	ENSG00000123219	centromere protein K [Source:HGNC Symbol;Acc:29479]	protein_coding	1828.74	756.839	-1.46641	3.24e-10
CPEB1	ENSG00000214575	cytoplasmic polyadenylation element binding protein 1 [Source:HGNC Symbol;Acc:21744]	protein_coding	304.699	131.825	-1.46412	1.69e-19
KCNV1	ENSG00000164794	potassium channel, subfamily V, member 1 [Source:HGNC Symbol;Acc:18861]	protein_coding	52.8736	23.9464	-1.46	0.000150792
HINT3	ENSG00000111911	histidine triad nucleotide binding protein 3 [Source:HGNC Symbol;Acc:18468]	protein_coding	429.189	168.374	-1.45655	5.99e-14
UGT3A2	ENSG00000168671	UDP glycosyltransferase 3 family, polypeptide A2 [Source:HGNC Symbol;Acc:27266]	protein_coding	88.5797	30.8742	-1.44978	4.47e-06
SLC30A9	ENSG00000014824	solute carrier family 30 (zinc transporter), member 9 [Source:HGNC Symbol;Acc:1329]	protein_coding	4426.34	1491.43	-1.44619	2.82e-19
C1orf85	ENSG00000198715	chromosome 1 open reading frame 85 [Source:HGNC Symbol;Acc:29436]	protein_coding	4489.32	1922.24	-1.44299	6.76e-25
GCKR	ENSG00000084734	glucokinase (hexokinase 4) regulator [Source:HGNC Symbol;Acc:4196]	protein_coding	47.772	17.1194	-1.43575	0.00128798
NOV	ENSG00000136999	nephroblastoma overexpressed [Source:HGNC Symbol;Acc:7885]	protein_coding	1893.73	751.081	-1.43042	1.67e-18
BHLHB9	ENSG00000198908	basic helix-loop-helix domain containing, class B, 9 [Source:HGNC Symbol;Acc:29353]	protein_coding	128.946	55.0647	-1.42444	3.45e-15
SETDB2	ENSG00000136169	SET domain, bifurcated 2 [Source:HGNC Symbol;Acc:20263]	protein_coding	929.272	259.831	-1.42097	2.12e-26
CLCN4	ENSG00000073464	chloride channel, voltage-sensitive 4 [Source:HGNC Symbol;Acc:2022]	protein_coding	500.167	238.813	-1.42076	6.8e-19
VAV3	ENSG00000134215	vav 3 guanine nucleotide exchange factor [Source:HGNC Symbol;Acc:12659]	protein_coding	1830.98	914.307	-1.41892	8.89e-12
GUCY1B3	ENSG00000061918	guanylate cyclase 1, soluble, beta 3 [Source:HGNC Symbol;Acc:4687]	protein_coding	1902.83	830.484	-1.40803	1.48e-20
STEAP2	ENSG00000157214	STEAP family member 2, metalloreductase [Source:HGNC Symbol;Acc:17885]	protein_coding	331.284	150.68	-1.39764	3.92e-08
ANKRD30B	ENSG00000180777	ankyrin repeat domain 30B [Source:HGNC Symbol;Acc:24165]	protein_coding	15.1846	8.50042	-1.39757	0.0387601
RNFT2	ENSG00000135119	ring finger protein, transmembrane 2 [Source:HGNC Symbol;Acc:25905]	protein_coding	184.993	86.634	-1.39424	2.47e-10
USP51	ENSG00000247746	ubiquitin specific peptidase 51 [Source:HGNC Symbol;Acc:23086]	protein_coding	30.2342	15.7395	-1.37879	0.00137628
FAT2	ENSG00000086570	FAT atypical cadherin 2 [Source:HGNC Symbol;Acc:3596]	protein_coding	28.5426	14.4973	-1.37786	3.56e-08
LRCH2	ENSG00000130224	leucine-rich repeats and calponin homology (CH) domain containing 2 [Source:HGNC Symbol;Acc:29292]	protein_coding	115.029	57.2704	-1.3637	6.64e-10
CTSK	ENSG00000143387	cathepsin K [Source:HGNC Symbol;Acc:2536]	protein_coding	1565.81	778.325	-1.36136	7.14e-12
FNIP2	ENSG00000052795	folliculin interacting protein 2 [Source:HGNC Symbol;Acc:29280]	protein_coding	6436.76	2185.29	-1.3597	8.56e-17
TP53INP1	ENSG00000164938	tumor protein p53 inducible nuclear protein 1 [Source:HGNC Symbol;Acc:18022]	protein_coding	229.313	92.2462	-1.35459	5.19e-10
UST	ENSG00000111962	uronyl-2-sulfotransferase [Source:HGNC Symbol;Acc:17223]	protein_coding	1810.55	634.624	-1.35328	1.51e-11
PPP1R1A	ENSG00000135447	protein phosphatase 1, regulatory (inhibitor) subunit 1A [Source:HGNC Symbol;Acc:9286]	protein_coding	472.031	212.775	-1.34943	6.1e-08
LPPR5	ENSG00000117598	Lipid phosphate phosphatase-related protein type 5 [Source:UniProtKB/Swiss-Prot;Acc:Q32ZL2]	protein_coding	30.0254	10.9638	-1.34638	0.00031791
TMEM251	ENSG00000153485	transmembrane protein 251 [Source:HGNC Symbol;Acc:20218]	protein_coding	208.229	107.517	-1.34176	1.81e-06
TTC39A	ENSG00000085831	tetratricopeptide repeat domain 39A [Source:HGNC Symbol;Acc:18657]	protein_coding	944.363	472.489	-1.33776	2.48e-06
C21orf91	ENSG00000154642	chromosome 21 open reading frame 91 [Source:HGNC Symbol;Acc:16459]	protein_coding	2713.84	840.799	-1.33418	2.46e-16
CEP19	ENSG00000174007	centrosomal protein 19kDa [Source:HGNC Symbol;Acc:28209]	protein_coding	112.903	55.3114	-1.32773	8.59e-06
CNNM1	ENSG00000119946	cyclin M1 [Source:HGNC Symbol;Acc:102]	protein_coding	31.5555	18.5126	-1.31465	0.0421112
SNX10	ENSG00000086300	sorting nexin 10 [Source:HGNC Symbol;Acc:14974]	protein_coding	5724.84	2733.34	-1.31413	3.39e-12
PPFIBP2	ENSG00000166387	PTPRF interacting protein, binding protein 2 (liprin beta 2) [Source:HGNC Symbol;Acc:9250]	protein_coding	1288.45	520.345	-1.31283	2.43e-16
SMTNL2	ENSG00000188176	smoothelin-like 2 [Source:HGNC Symbol;Acc:24764]	protein_coding	63.4669	36.0812	-1.30546	0.0143474
NIPA1	ENSG00000170113	non imprinted in Prader-Willi/Angelman syndrome 1 [Source:HGNC Symbol;Acc:17043]	protein_coding	866.988	349.74	-1.30524	1.19e-17
GCNT3	ENSG00000140297	glucosaminyl (N-acetyl) transferase 3, mucin type [Source:HGNC Symbol;Acc:4205]	protein_coding	8645.68	4332.99	-1.30227	9.53e-27
ENPP5	ENSG00000112796	ectonucleotide pyrophosphatase/phosphodiesterase 5 (putative) [Source:HGNC Symbol;Acc:13717]	protein_coding	205.024	109.978	-1.29996	4.65e-10
BIRC5	ENSG00000089685	baculoviral IAP repeat containing 5 [Source:HGNC Symbol;Acc:593]	protein_coding	12749.6	5625.32	-1.29297	1.27e-14
SLCO4C1	ENSG00000173930	solute carrier organic anion transporter family, member 4C1 [Source:HGNC Symbol;Acc:23612]	protein_coding	202.234	103.871	-1.29296	5.06e-07
ATP6V1C1	ENSG00000155097	ATPase, H+ transporting, lysosomal 42kDa, V1 subunit C1 [Source:HGNC Symbol;Acc:856]	protein_coding	9180.13	4091.37	-1.2909	2.96e-21
PPP2R2B	ENSG00000156475	protein phosphatase 2, regulatory subunit B, beta [Source:HGNC Symbol;Acc:9305]	protein_coding	67.4899	34.4101	-1.2864	7.69e-05
GSTM4	ENSG00000168765	glutathione S-transferase mu 4 [Source:HGNC Symbol;Acc:4636]	protein_coding	401.052	211.279	-1.27912	1.37e-06
FOXQ1	ENSG00000164379	forkhead box Q1 [Source:HGNC Symbol;Acc:20951]	protein_coding	36.9885	16.9719	-1.27864	0.0177903
SLC22A18AS	ENSG00000254827	solute carrier family 22 (organic cation transporter), member 18 antisense [Source:HGNC Symbol;Acc:10965]	protein_coding	78.7158	39.3335	-1.27704	0.00903249
GLI1	ENSG00000111087	GLI family zinc finger 1 [Source:HGNC Symbol;Acc:4317]	protein_coding	12.527	5.09253	-1.2666	0.0406365
PLA2G16	ENSG00000176485	phospholipase A2, group XVI [Source:HGNC Symbol;Acc:17825]	protein_coding	6367.71	3540.65	-1.26596	3.57e-21
WISP2	ENSG00000064205	WNT1 inducible signaling pathway protein 2 [Source:HGNC Symbol;Acc:12770]	protein_coding	26.2955	13.7345	-1.26487	0.000339777
RRAGC	ENSG00000116954	Ras-related GTP binding C [Source:HGNC Symbol;Acc:19902]	protein_coding	2582.36	833.929	-1.25307	3.81e-08
PTGER2	ENSG00000125384	prostaglandin E receptor 2 (subtype EP2), 53kDa [Source:HGNC Symbol;Acc:9594]	protein_coding	53.8912	29.4744	-1.25054	0.034206
ABCD3	ENSG00000117528	ATP-binding cassette, sub-family D (ALD), member 3 [Source:HGNC Symbol;Acc:67]	protein_coding	2260.69	1017.07	-1.24411	1.94e-17
GPR137B	ENSG00000077585	G protein-coupled receptor 137B [Source:HGNC Symbol;Acc:11862]	protein_coding	3091.75	1539.79	-1.23816	2.61e-18
CERS4	ENSG00000090661	ceramide synthase 4 [Source:HGNC Symbol;Acc:23747]	protein_coding	991.741	424.698	-1.23765	5.97e-12
LSS	ENSG00000160285	lanosterol synthase (2,3-oxidosqualene-lanosterol cyclase) [Source:HGNC Symbol;Acc:6708]	protein_coding	2462.3	1357.27	-1.23113	2.41e-13
LRRC58	ENSG00000163428	leucine rich repeat containing 58 [Source:HGNC Symbol;Acc:26968]	protein_coding	640.648	320.386	-1.22867	7.75e-12
CYP2U1	ENSG00000155016	cytochrome P450, family 2, subfamily U, polypeptide 1 [Source:HGNC Symbol;Acc:20582]	protein_coding	192.804	114.656	-1.22433	1.64e-08
PIFO	ENSG00000173947	primary cilia formation [Source:HGNC Symbol;Acc:27009]	protein_coding	70.4802	36.5592	-1.2234	4.49e-05
CR1L	ENSG00000197721	complement component (3b/4b) receptor 1-like [Source:HGNC Symbol;Acc:2335]	protein_coding	73.6202	39.3183	-1.21016	0.0172754
ST3GAL6	ENSG00000064225	ST3 beta-galactoside alpha-2,3-sialyltransferase 6 [Source:HGNC Symbol;Acc:18080]	protein_coding	184.231	108.651	-1.20187	0.00642872
SPP1	ENSG00000118785	secreted phosphoprotein 1 [Source:HGNC Symbol;Acc:11255]	protein_coding	131513	71421.6	-1.20124	2.16e-13
SFRP4	ENSG00000106483	secreted frizzled-related protein 4 [Source:HGNC Symbol;Acc:10778]	protein_coding	534.596	287.866	-1.19223	2.61e-05
ALDH1L1	ENSG00000144908	aldehyde dehydrogenase 1 family, member L1 [Source:HGNC Symbol;Acc:3978]	protein_coding	181.014	99.098	-1.18756	2.07e-05
PHEX	ENSG00000102174	phosphate regulating endopeptidase homolog, X-linked [Source:HGNC Symbol;Acc:8918]	protein_coding	245.015	119.524	-1.18684	2.73e-12
SOD2	ENSG00000112096	superoxide dismutase 2, mitochondrial [Source:HGNC Symbol;Acc:11180]	protein_coding	58325.2	29385	-1.17902	7.44e-07
SLC2A2	ENSG00000163581	solute carrier family 2 (facilitated glucose transporter), member 2 [Source:HGNC Symbol;Acc:11006]	protein_coding	194.458	117.043	-1.1786	0.0467108
HEXA	ENSG00000213614	hexosaminidase A (alpha polypeptide) [Source:HGNC Symbol;Acc:4878]	protein_coding	1960.64	1021.43	-1.174	2.13e-19
ALDH1A1	ENSG00000165092	aldehyde dehydrogenase 1 family, member A1 [Source:HGNC Symbol;Acc:402]	protein_coding	59286	32305.4	-1.17331	2.88e-07
SLC16A10	ENSG00000112394	solute carrier family 16 (aromatic amino acid transporter), member 10 [Source:HGNC Symbol;Acc:17027]	protein_coding	110.366	58.3882	-1.17159	0.0112963
LEF1	ENSG00000138795	lymphoid enhancer-binding factor 1 [Source:HGNC Symbol;Acc:6551]	protein_coding	203.31	111.636	-1.17079	0.000100672
BHLHE41	ENSG00000123095	basic helix-loop-helix family, member e41 [Source:HGNC Symbol;Acc:16617]	protein_coding	6192.33	3045.73	-1.1675	4.96e-10
TMED7	ENSG00000134970	transmembrane emp24 protein transport domain containing 7 [Source:HGNC Symbol;Acc:24253]	protein_coding	9395.46	4402.68	-1.16729	1.75e-06
SLC2A13	ENSG00000151229	solute carrier family 2 (facilitated glucose transporter), member 13 [Source:HGNC Symbol;Acc:15956]	protein_coding	785.683	407.309	-1.16055	9.04e-11
SH3BP5	ENSG00000131370	SH3-domain binding protein 5 (BTK-associated) [Source:HGNC Symbol;Acc:10827]	protein_coding	400.85	199.748	-1.16	4.57e-13
SLC19A2	ENSG00000117479	solute carrier family 19 (thiamine transporter), member 2 [Source:HGNC Symbol;Acc:10938]	protein_coding	599.989	323.619	-1.15787	2.5e-13
AMDHD2	ENSG00000162066	amidohydrolase domain containing 2 [Source:HGNC Symbol;Acc:24262]	protein_coding	1289.08	644.871	-1.15568	4.05e-08
SYT11	ENSG00000132718	synaptotagmin XI [Source:HGNC Symbol;Acc:19239]	protein_coding	146.125	73.0922	-1.15299	1.57e-11
TMEM87B	ENSG00000153214	transmembrane protein 87B [Source:HGNC Symbol;Acc:25913]	protein_coding	5563.25	2904.54	-1.14412	7.94e-12
BEST1	ENSG00000167995	bestrophin 1 [Source:HGNC Symbol;Acc:12703]	protein_coding	26.5731	14.6268	-1.13497	0.0185216
DNAH12	ENSG00000174844	dynein, axonemal, heavy chain 12 [Source:HGNC Symbol;Acc:2943]	protein_coding	27.4528	16.1833	-1.13104	0.00890835
CYP27A1	ENSG00000135929	cytochrome P450, family 27, subfamily A, polypeptide 1 [Source:HGNC Symbol;Acc:2605]	protein_coding	1367.13	786.036	-1.12909	1.98e-12
PTGES	ENSG00000148344	prostaglandin E synthase [Source:HGNC Symbol;Acc:9599]	protein_coding	38.9506	22.1804	-1.12781	0.000297296
REPS2	ENSG00000169891	RALBP1 associated Eps domain containing 2 [Source:HGNC Symbol;Acc:9963]	protein_coding	56.2754	36.1015	-1.12771	0.0194326
ENPP3	ENSG00000154269	ectonucleotide pyrophosphatase/phosphodiesterase 3 [Source:HGNC Symbol;Acc:3358]	protein_coding	48.8487	24.0881	-1.12413	0.0461692
DAAM1	ENSG00000100592	dishevelled associated activator of morphogenesis 1 [Source:HGNC Symbol;Acc:18142]	protein_coding	748.718	385.985	-1.11603	1.09e-08
CRISPLD1	ENSG00000121005	cysteine-rich secretory protein LCCL domain containing 1 [Source:HGNC Symbol;Acc:18206]	protein_coding	526.459	285.628	-1.11427	5.79e-08
ATG10	ENSG00000152348	autophagy related 10 [Source:HGNC Symbol;Acc:20315]	protein_coding	675.818	353.307	-1.11167	5.44e-10
HLF	ENSG00000108924	hepatic leukemia factor [Source:HGNC Symbol;Acc:4977]	protein_coding	123.78	69.6456	-1.10978	0.0182471
SAMD5	ENSG00000203727	sterile alpha motif domain containing 5 [Source:HGNC Symbol;Acc:21180]	protein_coding	122.47	74.7653	-1.1045	3.34e-07
RAB32	ENSG00000118508	RAB32, member RAS oncogene family [Source:HGNC Symbol;Acc:9772]	protein_coding	2803.68	1537.2	-1.10374	2.8e-11
GLT8D2	ENSG00000120820	glycosyltransferase 8 domain containing 2 [Source:HGNC Symbol;Acc:24890]	protein_coding	62.9495	35.185	-1.10154	0.00823292
C1orf95	ENSG00000203685	chromosome 1 open reading frame 95 [Source:HGNC Symbol;Acc:30491]	protein_coding	9.47609	5.26767	-1.0872	0.00831481
PYGO1	ENSG00000171016	pygopus family PHD finger 1 [Source:HGNC Symbol;Acc:30256]	protein_coding	274.617	138.85	-1.08651	6.62e-09
TBC1D7	ENSG00000145979	TBC1 domain family, member 7 [Source:HGNC Symbol;Acc:21066]	protein_coding	4091.3	2294.16	-1.08538	2.22e-15
SCPEP1	ENSG00000121064	serine carboxypeptidase 1 [Source:HGNC Symbol;Acc:29507]	protein_coding	2819.11	1538.94	-1.08116	6.33e-13
PROS1	ENSG00000184500	protein S (alpha) [Source:HGNC Symbol;Acc:9456]	protein_coding	3925.76	2144.5	-1.08071	4.82e-09
METTL7B	ENSG00000170439	methyltransferase like 7B [Source:HGNC Symbol;Acc:28276]	protein_coding	165.783	80.7941	-1.08	0.000955436
NME5	ENSG00000112981	NME/NM23 family member 5 [Source:HGNC Symbol;Acc:7853]	protein_coding	381.474	219.499	-1.07972	2.64e-05
GAB1	ENSG00000109458	GRB2-associated binding protein 1 [Source:HGNC Symbol;Acc:4066]	protein_coding	819.456	382.994	-1.07813	6.97e-06
C1QTNF3	ENSG00000082196	C1q and tumor necrosis factor related protein 3 [Source:HGNC Symbol;Acc:14326]	protein_coding	34.8152	20.0012	-1.07661	0.0425268
FBXO32	ENSG00000156804	F-box protein 32 [Source:HGNC Symbol;Acc:16731]	protein_coding	4704.93	1747.52	-1.07564	1.54e-09
EIF4E3	ENSG00000163412	eukaryotic translation initiation factor 4E family member 3 [Source:HGNC Symbol;Acc:31837]	protein_coding	1387.9	647.487	-1.06495	1.69e-09
CLCN5	ENSG00000171365	chloride channel, voltage-sensitive 5 [Source:HGNC Symbol;Acc:2023]	protein_coding	446.769	200.829	-1.06413	7.68e-11
AMACR	ENSG00000242110	alpha-methylacyl-CoA racemase [Source:HGNC Symbol;Acc:451]	protein_coding	130.978	76.0546	-1.05712	0.00044203
NPC2	ENSG00000119655	Niemann-Pick disease, type C2 [Source:HGNC Symbol;Acc:14537]	protein_coding	4582.34	2525.82	-1.05674	1.03e-14
C14orf132	ENSG00000227051	chromosome 14 open reading frame 132 [Source:HGNC Symbol;Acc:20346]	protein_coding	1199.91	695.265	-1.05643	7.21e-09
EVI2A	ENSG00000126860	ecotropic viral integration site 2A [Source:HGNC Symbol;Acc:3499]	protein_coding	196.088	112.473	-1.05567	0.00173878
SRPX2	ENSG00000102359	sushi-repeat containing protein, X-linked 2 [Source:HGNC Symbol;Acc:30668]	protein_coding	94.2836	55.2069	-1.05306	8.74e-06
LEPROTL1	ENSG00000104660	leptin receptor overlapping transcript-like 1 [Source:HGNC Symbol;Acc:6555]	protein_coding	4040.98	2145.43	-1.05226	1.21e-08
CERKL	ENSG00000188452	ceramide kinase-like [Source:HGNC Symbol;Acc:21699]	protein_coding	105.514	61.5826	-1.04393	0.000877645
BAALC	ENSG00000164929	brain and acute leukemia, cytoplasmic [Source:HGNC Symbol;Acc:14333]	protein_coding	202.631	119.673	-1.04351	0.00333692
MAP3K12	ENSG00000139625	mitogen-activated protein kinase kinase kinase 12 [Source:HGNC Symbol;Acc:6851]	protein_coding	591.592	352.429	-1.03906	2.39e-06
DOCK11	ENSG00000147251	dedicator of cytokinesis 11 [Source:HGNC Symbol;Acc:23483]	protein_coding	366.145	216.297	-1.03731	1.29e-13
NEU1	ENSG00000204386	sialidase 1 (lysosomal sialidase) [Source:HGNC Symbol;Acc:7758]	protein_coding	2103.89	1240.76	-1.03575	3.07e-13
AKR1B10	ENSG00000198074	aldo-keto reductase family 1, member B10 (aldose reductase) [Source:HGNC Symbol;Acc:382]	protein_coding	16388.4	9755.63	-1.03521	3.12e-10
DUSP19	ENSG00000162999	dual specificity phosphatase 19 [Source:HGNC Symbol;Acc:18894]	protein_coding	105.632	62.8953	-1.03422	0.00172396
ATP13A3	ENSG00000133657	ATPase type 13A3 [Source:HGNC Symbol;Acc:24113]	protein_coding	62412	33618.1	-1.03119	6.81e-13
C18orf8	ENSG00000141452	chromosome 18 open reading frame 8 [Source:HGNC Symbol;Acc:24326]	protein_coding	2107.08	1221.91	-1.03091	6.03e-14
ANKRD10	ENSG00000088448	ankyrin repeat domain 10 [Source:HGNC Symbol;Acc:20265]	protein_coding	9956.53	5442.06	-1.02962	1.1e-09
DPP4	ENSG00000197635	dipeptidyl-peptidase 4 [Source:HGNC Symbol;Acc:3009]	protein_coding	12555.5	7916.32	-1.02541	5.87e-15
GK	ENSG00000198814	glycerol kinase [Source:HGNC Symbol;Acc:4289]	protein_coding	831.844	494.814	-1.02292	1.13e-08
AKR1C2	ENSG00000151632	aldo-keto reductase family 1, member C2 [Source:HGNC Symbol;Acc:385]	protein_coding	1204.53	715.835	-1.02249	8e-10
MFSD1	ENSG00000118855	major facilitator superfamily domain containing 1 [Source:HGNC Symbol;Acc:25874]	protein_coding	6393.11	3590.95	-1.01883	7.16e-12
SP140	ENSG00000079263	SP140 nuclear body protein [Source:HGNC Symbol;Acc:17133]	protein_coding	1349.1	827.24	-1.01724	3.8e-06
PARD6B	ENSG00000124171	par-6 family cell polarity regulator beta [Source:HGNC Symbol;Acc:16245]	protein_coding	471.257	283.55	-1.01598	1.69e-05
TNFSF13B	ENSG00000102524	tumor necrosis factor (ligand) superfamily, member 13b [Source:HGNC Symbol;Acc:11929]	protein_coding	106.041	66.7409	-1.01276	0.030389
SEC23B	ENSG00000101310	Sec23 homolog B (S. cerevisiae) [Source:HGNC Symbol;Acc:10702]	protein_coding	2205.16	1117.09	-1.0112	2.26e-13
CLGN	ENSG00000153132	calmegin [Source:HGNC Symbol;Acc:2060]	protein_coding	153.657	83.2968	-1.01068	9.41e-05
MAPT	ENSG00000186868	microtubule-associated protein tau [Source:HGNC Symbol;Acc:6893]	protein_coding	41.3615	24.5944	-1.00923	0.00552548
C3orf58	ENSG00000181744	chromosome 3 open reading frame 58 [Source:HGNC Symbol;Acc:28490]	protein_coding	1094.16	592.1	-1.00811	2.74e-06
SLC23A1	ENSG00000170482	solute carrier family 23 (ascorbic acid transporter), member 1 [Source:HGNC Symbol;Acc:10974]	protein_coding	184.559	108.462	-1.00592	0.0251439
SMIM10	ENSG00000184785	small integral membrane protein 10 [Source:HGNC Symbol;Acc:41913]	protein_coding	494.471	301.778	-1.00559	6.58e-06
PTH2R	ENSG00000144407	parathyroid hormone 2 receptor [Source:HGNC Symbol;Acc:9609]	protein_coding	235.826	145.287	-1.00468	0.00193349
SULT1A1	ENSG00000196502	sulfotransferase family, cytosolic, 1A, phenol-preferring, member 1 [Source:HGNC Symbol;Acc:11453]	protein_coding	1175.7	719.98	-1.00376	5.58e-10
LCOR	ENSG00000196233	ligand dependent nuclear receptor corepressor [Source:HGNC Symbol;Acc:29503]	protein_coding	1425.89	729.676	-1.00061	8.19e-10
GPR146	ENSG00000164849	G protein-coupled receptor 146 [Source:HGNC Symbol;Acc:21718]	protein_coding	106.337	64.2505	-1.00036	0.00764542
SLC38A6	ENSG00000139974	solute carrier family 38, member 6 [Source:HGNC Symbol;Acc:19863]	protein_coding	1298.65	688.824	-0.993129	4.08e-09
ESRRG	ENSG00000196482	estrogen-related receptor gamma [Source:HGNC Symbol;Acc:3474]	protein_coding	42.0477	26.3826	-0.989222	0.0160273
CTSH	ENSG00000103811	cathepsin H [Source:HGNC Symbol;Acc:2535]	protein_coding	2345.45	1377.22	-0.987713	1.85e-09
PKDCC	ENSG00000162878	protein kinase domain containing, cytoplasmic [Source:HGNC Symbol;Acc:25123]	protein_coding	1834.18	1103.27	-0.978525	0.000211358
FOXP2	ENSG00000128573	forkhead box P2 [Source:HGNC Symbol;Acc:13875]	protein_coding	119.649	79.5872	-0.976651	0.00519483
M6PR	ENSG00000003056	mannose-6-phosphate receptor (cation dependent) [Source:HGNC Symbol;Acc:6752]	protein_coding	26739.1	13273.4	-0.976005	6.93e-13
RCBTB1	ENSG00000136144	regulator of chromosome condensation (RCC1) and BTB (POZ) domain containing protein 1 [Source:HGNC Symbol;Acc:18243]	protein_coding	930.968	552.373	-0.97468	4.03e-12
C5orf51	ENSG00000205765	chromosome 5 open reading frame 51 [Source:HGNC Symbol;Acc:27750]	protein_coding	3142.61	1847.1	-0.972888	3.63e-08
ATG2B	ENSG00000066739	autophagy related 2B [Source:HGNC Symbol;Acc:20187]	protein_coding	5098.25	2585.28	-0.970513	5.61e-09
IP6K3	ENSG00000161896	inositol hexakisphosphate kinase 3 [Source:HGNC Symbol;Acc:17269]	protein_coding	45.8474	23.2726	-0.966041	2.25e-05
ACSS1	ENSG00000154930	acyl-CoA synthetase short-chain family member 1 [Source:HGNC Symbol;Acc:16091]	protein_coding	188.731	108.696	-0.965608	2.43e-07
CHMP2B	ENSG00000083937	charged multivesicular body protein 2B [Source:HGNC Symbol;Acc:24537]	protein_coding	2182.86	1275.25	-0.965555	1.52e-07
CARS2	ENSG00000134905	cysteinyl-tRNA synthetase 2, mitochondrial (putative) [Source:HGNC Symbol;Acc:25695]	protein_coding	7311.56	3635.47	-0.964591	3.24e-11
KLHL24	ENSG00000114796	kelch-like family member 24 [Source:HGNC Symbol;Acc:25947]	protein_coding	4718.98	2938.2	-0.961824	2.18e-05
MED21	ENSG00000152944	mediator complex subunit 21 [Source:HGNC Symbol;Acc:11473]	protein_coding	3071.51	1497.58	-0.958386	1.28e-07
AKIRIN1	ENSG00000174574	akirin 1 [Source:HGNC Symbol;Acc:25744]	protein_coding	3899.2	2011.5	-0.956676	4.84e-11
FCGR2A	ENSG00000143226	Fc fragment of IgG, low affinity IIa, receptor (CD32) [Source:HGNC Symbol;Acc:3616]	protein_coding	130.68	76.2225	-0.953326	0.00437911
GALM	ENSG00000143891	galactose mutarotase (aldose 1-epimerase) [Source:HGNC Symbol;Acc:24063]	protein_coding	308.193	192.305	-0.947493	0.000337742
TCN2	ENSG00000185339	transcobalamin II [Source:HGNC Symbol;Acc:11653]	protein_coding	300.892	200.269	-0.94319	0.000148248
CREG1	ENSG00000143162	cellular repressor of E1A-stimulated genes 1 [Source:HGNC Symbol;Acc:2351]	protein_coding	2473.98	1518.9	-0.942781	1.67e-08
NAB2	ENSG00000166886	NGFI-A binding protein 2 (EGR1 binding protein 2) [Source:HGNC Symbol;Acc:7627]	protein_coding	541.587	284.698	-0.942178	5.16e-06
TMEM192	ENSG00000170088	transmembrane protein 192 [Source:HGNC Symbol;Acc:26775]	protein_coding	984.49	571.514	-0.941338	8.06e-10
PTEN	ENSG00000171862	phosphatase and tensin homolog [Source:HGNC Symbol;Acc:9588]	protein_coding	18216.2	9877.48	-0.941159	3.5e-09
RAB27B	ENSG00000041353	RAB27B, member RAS oncogene family [Source:HGNC Symbol;Acc:9767]	protein_coding	2827.51	1713.7	-0.939716	3.08e-05
CRYM	ENSG00000103316	crystallin, mu [Source:HGNC Symbol;Acc:2418]	protein_coding	103.197	67.732	-0.939591	0.00924705
MGST3	ENSG00000143198	microsomal glutathione S-transferase 3 [Source:HGNC Symbol;Acc:7064]	protein_coding	10264.8	5767.29	-0.939058	2.43e-10
IFI16	ENSG00000163565	interferon, gamma-inducible protein 16 [Source:HGNC Symbol;Acc:5395]	protein_coding	5555.42	2991.92	-0.93539	1.09e-08
PELI2	ENSG00000139946	pellino E3 ubiquitin protein ligase family member 2 [Source:HGNC Symbol;Acc:8828]	protein_coding	178.06	121.886	-0.935369	0.0116715
TMEM200A	ENSG00000164484	transmembrane protein 200A [Source:HGNC Symbol;Acc:21075]	protein_coding	80.1688	51.1973	-0.934875	0.00328073
TM4SF19	ENSG00000145107	transmembrane 4 L six family member 19 [Source:HGNC Symbol;Acc:25167]	protein_coding	1430.55	685.986	-0.931828	5.16e-09
SLC22A23	ENSG00000137266	solute carrier family 22, member 23 [Source:HGNC Symbol;Acc:21106]	protein_coding	329.669	205.604	-0.928277	0.000109572
SCIN	ENSG00000006747	scinderin [Source:HGNC Symbol;Acc:21695]	protein_coding	14202.9	7756.8	-0.927543	3.52e-14
[truncated: 633 more rows]

## Sheet: Up UOK120
Gene.name	Ensembl.Gene.ID	Description	Gene.type	UOK120_siCtrl	UOK120_siTFE3	log2FC(UOK120-siTFE3)	adj-val(UOK120-siTFE3)
[truncated: 243 more rows]

[truncated: 2 more sheets: Down UOK146, Up UOK146]
