# Supplementary material for: TFE3 fusions drive oxidative metabolism and ferroptosis resistance in translocation renal cell carcinoma
Source: EMBO Mol Med. 2025 Mar 27;17(5):1041–70. doi: 10.1038/s44321-025-00221-7 (PMC12081665; doi:10.1038/s44321-025-00221-7)
Supplement: Supplementary file 5 — Dataset EV3 [file 44321_2025_221_MOESM5_ESM.xlsx]

## Sheet: Legend
Dataset EV3. Genes up and down regulated by ectopic TFE3 and fusion protein expression in HEKT cells.
On each spreadsheet are indicated. Ensemble gene ID, Gene name, Description, gene biotype (only coding genes are listed) GO, normalized reads in each condition, Log2 fold change and adjusted p-value.

## Sheet: Down T vs GFP
Ensembl Gene ID	Gene name	Description	Gene biotype	GO:biological process	HEK_GFP_24h	HEK_T_24h	log2FC(HEK_T_24h_vs_HEK_GFP_24h)	adj-pval(HEK_T_24h_vs_HEK_GFP_24h)
ENSG00000261594	TPBGL	trophoblast glycoprotein-like	protein_coding		1.40253	0.10853	-3.54744	0.0485849
ENSG00000143552	NUP210L	nucleoporin 210kDa-like	protein_coding	spermatid development; Sertoli cell development	1.45935	0.225878	-2.66524	0.030707
ENSG00000175463	TBC1D10C	TBC1 domain family, member 10C	protein_coding	regulation of Rab GTPase activity	13.396	2.43868	-2.44622	0.00426133
ENSG00000205639	MFSD2B	major facilitator superfamily domain containing 2B	protein_coding	transport	8.94332	1.83078	-2.28186	0.02099
ENSG00000105855	ITGB8	integrin, beta 8	protein_coding	ganglioside metabolic process; integrin-mediated signaling pathway; cell-matrix adhesion; placenta blood vessel development; extracellular matrix organization; cell adhesion; multicellular organismal development	10.5071	2.42816	-2.10468	0.0115713
ENSG00000164330	EBF1	early B-cell factor 1	protein_coding	positive regulation of transcription, DNA-dependent; multicellular organismal development; transcription, DNA-templated; regulation of transcription, DNA-dependent	11.9104	2.84933	-2.06302	0.0263118
ENSG00000257242	C12orf79	chromosome 12 open reading frame 79	protein_coding		16.3662	3.90527	-2.05655	0.0402543
ENSG00000184492	FOXD4L1	forkhead box D4-like 1	protein_coding	iridophore differentiation; lateral line nerve glial cell development; axon extension involved in axon guidance; sympathetic nervous system development; kidney development; cartilage development; regulation of sequence-specific DNA binding transcription factor activity; branching involved in ureteric bud morphogenesis; enteric nervous system development; melanocyte differentiation; peripheral ner…	7.15942	1.80437	-1.98472	0.0440686
ENSG00000135519	KCNH3	potassium voltage-gated channel, subfamily H (eag-related), member 3	protein_coding	phosphorelay signal transduction system; potassium ion transmembrane transport; regulation of membrane potential; synaptic transmission; signal transduction; regulation of transcription, DNA-dependent; ion transport; transmembrane transport; potassium ion transport	35.9829	10.0058	-1.84756	0.00285442
ENSG00000077943	ITGA8	integrin, alpha 8	protein_coding	positive regulation of transcription from RNA polymerase II promoter involved in smooth muscle cell differentiation; establishment of protein localization; positive regulation of transforming growth factor beta receptor signaling pathway; metanephros development; smooth muscle tissue development; integrin-mediated signaling pathway; nervous system development; extracellular matrix organization; c…	54.3444	15.1143	-1.84661	3.11774e-05
ENSG00000159403	C1R	complement component 1, r subcomponent	protein_coding	proteolysis; complement activation	23.0598	6.40383	-1.84355	0.028133
ENSG00000123496	IL13RA2	interleukin 13 receptor, alpha 2	protein_coding	cytokine-mediated signaling pathway; signal transduction	12.2173	3.44811	-1.82945	0.0235041
ENSG00000104848	KCNA7	potassium voltage-gated channel, shaker-related subfamily, member 7	protein_coding	synaptic transmission; protein homooligomerization; ion transport; transmembrane transport	2.77649	0.791473	-1.81567	0.0359312
ENSG00000117122	MFAP2	microfibrillar-associated protein 2	protein_coding	platelet formation; extracellular matrix organization	43.1743	12.3708	-1.80696	0.0129145
ENSG00000213689	TREX1	three prime repair exonuclease 1	protein_coding	regulation of type I interferon production; positive regulation of type I interferon production; cell death; DNA metabolic process; cellular response to interferon-beta; DNA replication; DNA recombination; DNA repair; mismatch repair; innate immune response	45.8343	14.3068	-1.67644	0.00380579
ENSG00000196517	SLC6A9	solute carrier family 6 (neurotransmitter transporter, glycine), member 9	protein_coding	neurotransmitter transport; transport; transmembrane transport; glycine transport	69.5997	21.9672	-1.66433	0.000571792
ENSG00000182095	TNRC18	trinucleotide repeat containing 18	protein_coding		2355.94	744.934	-1.6609	3.14744e-06
ENSG00000053438	NNAT	neuronatin	protein_coding	protein lipoylation; regulation of protein localization; positive regulation of insulin secretion; response to glucose; neuron differentiation; transport; brain development	13.0985	4.22775	-1.62685	0.0386403
ENSG00000257184	RP1-170O19.20	Uncharacterized protein	protein_coding	regulation of transcription, DNA-dependent	24.3821	7.8596	-1.62644	0.044976
ENSG00000198353	HOXC4	homeobox C4	protein_coding	embryonic organ morphogenesis; cartilage development; anterior/posterior pattern specification; regulation of transcription, DNA-dependent; multicellular organismal development; transcription, DNA-templated	22.1733	7.57009	-1.54811	0.0450359
ENSG00000196118	C16orf93	chromosome 16 open reading frame 93	protein_coding		28.2478	9.80824	-1.52785	0.00230491
ENSG00000106031	HOXA13	homeobox A13	protein_coding	endothelial cell fate specification; branching involved in prostate gland morphogenesis; ventricular septum development; endothelial cell morphogenesis; inner ear development; vasculogenesis; artery morphogenesis; regulation of BMP signaling pathway; embryonic forelimb morphogenesis; male genitalia development; tissue homeostasis; positive regulation of apoptotic process; regulation of transcript…	119.351	42.0799	-1.50219	6.59342e-11
ENSG00000171282	RP11-1055B8.7	BAH and coiled-coil domain-containing protein 1	protein_coding		1155.32	411.202	-1.49002	6.5518e-05
ENSG00000125845	BMP2	bone morphogenetic protein 2	protein_coding	negative regulation of cortisol biosynthetic process; positive regulation of Wnt signaling pathway by BMP signaling pathway; negative regulation of calcium-independent cell-cell adhesion; negative regulation of aldosterone biosynthetic process; negative regulation of Wnt signaling pathway involved in heart development; endocardial cushion morphogenesis; BMP signaling pathway involved in heart ind…	8.01212	2.87851	-1.47968	0.005078
ENSG00000126016	AMOT	angiomotin	protein_coding	positive regulation of blood vessel endothelial cell migration; cell migration involved in gastrulation; negative regulation of GTPase activity; establishment of cell polarity involved in ameboidal cell migration; blood vessel endothelial cell migration; positive regulation of embryonic development; cell-cell junction assembly; vasculogenesis; negative regulation of vascular permeability; positiv…	2639.7	949.148	-1.47561	1.72386e-07
ENSG00000169962	TAS1R3	taste receptor, type 1, member 3	protein_coding	detection of chemical stimulus involved in sensory perception of sweet taste; sensory perception of umami taste; sensory perception of sweet taste; G-protein coupled receptor signaling pathway	6.55323	2.36306	-1.46862	0.0245423
ENSG00000101213	PTK6	protein tyrosine kinase 6	protein_coding	intestinal epithelial cell differentiation; negative regulation of protein tyrosine kinase activity; negative regulation of growth; cellular response to retinoic acid; positive regulation of neuron projection development; tyrosine phosphorylation of Stat5 protein; tyrosine phosphorylation of Stat3 protein; cell migration; protein autophosphorylation; protein phosphorylation	8.22919	2.9698	-1.46528	0.0456934
ENSG00000162913	C1orf145	chromosome 1 open reading frame 145	protein_coding		23.3023	8.43662	-1.46311	0.0321962
ENSG00000099958	DERL3	derlin 3	protein_coding	protein N-linked glycosylation via asparagine; endoplasmic reticulum unfolded protein response; ER-associated ubiquitin-dependent protein catabolic process	157.236	57.0876	-1.46187	1.45102e-05
ENSG00000089847	ANKRD24	ankyrin repeat domain 24	protein_coding		13.9674	5.12197	-1.44886	0.00194388
ENSG00000182175	RGMA	repulsive guidance molecule family member a	protein_coding	regulation of BMP signaling pathway; BMP signaling pathway; neural tube closure; axon guidance	159.572	59.3723	-1.42566	3.7389e-07
ENSG00000142700	DMRTA2	DMRT-like family A2	protein_coding	skeletal muscle cell differentiation; regulation of transcription, DNA-dependent; dopaminergic neuron differentiation; neuron fate specification	20.3081	7.58365	-1.42457	0.000583352
ENSG00000104899	AMH	anti-Mullerian hormone	protein_coding	gonad development; preantral ovarian follicle growth; sex differentiation; sex determination; Mullerian duct regression; positive regulation of NF-kappaB transcription factor activity; urogenital system development; cell-cell signaling; gonadal mesoderm development; positive regulation of gene expression; response to drug; aging; response to organic cyclic compound; cell differentiation; ovarian …	578.208	218.831	-1.40122	2.35688e-06
ENSG00000168542	COL3A1	collagen, type III, alpha 1	protein_coding	negative regulation of neuron migration; collagen biosynthetic process; cellular response to amino acid stimulus; response to radiation; negative regulation of immune response; skin development; extracellular fibril organization; collagen fibril organization; blood vessel development; positive regulation of Rho protein signal transduction; wound healing; transforming growth factor beta receptor s…	136.16	51.4431	-1.40082	4.28988e-07
ENSG00000228672	PROB1	proline-rich basic protein 1	protein_coding		14.6566	5.56843	-1.39483	0.0120084
ENSG00000196782	MAML3	mastermind-like 3 (Drosophila)	protein_coding	Notch signaling pathway; transcription initiation from RNA polymerase II promoter; gene expression; positive regulation of transcription from RNA polymerase II promoter	50.1849	19.1055	-1.38588	0.001065
ENSG00000128709	HOXD9	homeobox D9	protein_coding	peripheral nervous system neuron development; hindlimb morphogenesis; skeletal muscle tissue development; mammary gland development; embryonic forelimb morphogenesis; proximal/distal pattern formation; adult locomotory behavior; anterior/posterior pattern specification; embryonic skeletal system morphogenesis; regulation of transcription, DNA-dependent; positive regulation of transcription from R…	136.901	52.3719	-1.38529	5.87535e-05
ENSG00000167701	GPT	glutamic-pyruvate transaminase (alanine aminotransferase)	protein_coding	L-alanine catabolic process; cellular amino acid biosynthetic process; gluconeogenesis; biosynthetic process; nitrogen compound metabolic process; cellular nitrogen compound metabolic process; small molecule metabolic process	49.8903	19.089	-1.3829	0.0123211
ENSG00000128918	ALDH1A2	aldehyde dehydrogenase 1 family, member A2	protein_coding	embryonic digestive tract development; ureter maturation; morphogenesis of embryonic epithelium; determination of bilateral symmetry; regulation of endothelial cell proliferation; retinoic acid receptor signaling pathway; cardiac muscle tissue development; retinal metabolic process; neural crest cell development; vitamin A metabolic process; cellular response to retinoic acid; retinoic acid metab…	493.507	192.917	-1.35509	7.90901e-12
ENSG00000174871	CNIH2	cornichon family AMPA receptor auxiliary protein 2	protein_coding	intracellular signal transduction; localization within membrane; synaptic transmission, glutamatergic; regulation of membrane potential; regulation of alpha-amino-3-hydroxy-5-methyl-4-isoxazole propionate selective glutamate receptor activity	60.0561	23.6302	-1.34213	0.000790649
ENSG00000204311	DFNB59	deafness, autosomal recessive 59	protein_coding	sensory perception of sound	26.9834	10.6962	-1.32807	0.0231337
ENSG00000177045	SIX5	SIX homeobox 5	protein_coding	spermatid development; lens development in camera-type eye; regulation of transcription, DNA-dependent; negative regulation of cell proliferation; transcription, DNA-templated	48.4196	19.4466	-1.31501	0.000704001
ENSG00000079102	RUNX1T1	runt-related transcription factor 1; translocated to, 1 (cyclin D-related)	protein_coding	generation of precursor metabolites and energy; regulation of DNA binding; regulation of transcription, DNA-dependent; fat cell differentiation; transcription, DNA-templated	243.833	98.8221	-1.3001	0.000152035
ENSG00000099250	NRP1	neuropilin 1	protein_coding	vascular endothelial growth factor signaling pathway; endothelial cell chemotaxis; vascular endothelial growth factor receptor signaling pathway; organ morphogenesis; cell adhesion; angiogenesis; axon guidance; positive regulation of retinal ganglion cell axon guidance; semaphorin-plexin signaling pathway involved in neuron projection guidance; sympathetic neuron projection guidance; sympathetic …	119.294	48.6859	-1.29202	4.3309e-05
ENSG00000104835	SARS2	seryl-tRNA synthetase 2, mitochondrial	protein_coding	selenocysteinyl-tRNA(Sec) biosynthetic process; seryl-tRNA aminoacylation; tRNA aminoacylation for protein translation; gene expression; protein catabolic process	30.8264	12.5837	-1.2842	0.0303091
ENSG00000115461	IGFBP5	insulin-like growth factor binding protein 5	protein_coding	skeletal muscle tissue growth; negative regulation of insulin-like growth factor receptor signaling pathway; mammary gland involution; negative regulation of osteoblast differentiation; negative regulation of translation; striated muscle cell differentiation; osteoblast differentiation; negative regulation of smooth muscle cell migration; cellular protein metabolic process; type B pancreatic cell…	687.976	282.832	-1.28209	6.71094e-10
ENSG00000188199	NUTM2B	NUT family member 2B	protein_coding		12.7512	5.29012	-1.2698	0.0159178
ENSG00000165194	PCDH19	protocadherin 19	protein_coding	homophilic cell adhesion	13.9149	5.80832	-1.26006	0.00566602
ENSG00000120075	HOXB5	homeobox B5	protein_coding	endothelial cell differentiation; anatomical structure morphogenesis; anterior/posterior pattern specification; embryonic skeletal system morphogenesis; regulation of transcription, DNA-dependent; transcription, DNA-templated; embryonic skeletal system development; positive regulation of transcription from RNA polymerase II promoter	52.9738	22.0913	-1.25888	0.00170606
ENSG00000186010	NDUFA13	NADH dehydrogenase (ubiquinone) 1 alpha subcomplex, 13	protein_coding	apoptotic nuclear changes; apoptotic signaling pathway; reactive oxygen species metabolic process; negative regulation of translation; cellular metabolic process; respiratory electron transport chain; protein import into nucleus; negative regulation of intrinsic apoptotic signaling pathway; negative regulation of transcription, DNA-dependent; negative regulation of cell growth; small molecule met…	44.9968	18.792	-1.25701	0.0479038
ENSG00000068078	FGFR3	fibroblast growth factor receptor 3	protein_coding	fibroblast growth factor receptor signaling pathway; protein phosphorylation; positive regulation of cell proliferation; skeletal system development; fibroblast growth factor receptor apoptotic signaling pathway; negative regulation of developmental growth; chondrocyte proliferation; endochondral bone growth; substantia nigra development; positive regulation of tyrosine phosphorylation of Stat1 p…	531.556	225.064	-1.23966	1.22302e-08
ENSG00000020181	GPR124	G protein-coupled receptor 124	protein_coding	regulation of establishment of blood-brain barrier; regulation of chemotaxis; negative regulation of vascular endothelial growth factor signaling pathway; positive regulation of endothelial cell migration; regulation of angiogenesis; endothelial cell migration; cell surface receptor signaling pathway; central nervous system development; neuropeptide signaling pathway; G-protein coupled receptor s…	48.6082	20.6756	-1.23334	0.0128804
ENSG00000154856	APCDD1	adenomatosis polyposis coli down-regulated 1	protein_coding	astrocyte cell migration; hair follicle development; negative regulation of Wnt signaling pathway; Wnt signaling pathway	33.6212	14.3464	-1.23009	0.0304544
ENSG00000099834	CDHR5	cadherin-related family member 5	protein_coding	calcium-dependent cell-cell adhesion; cell adhesion; homophilic cell adhesion	67.6073	28.8053	-1.22597	0.0119488
ENSG00000102996	MMP15	matrix metallopeptidase 15 (membrane-inserted)	protein_coding	positive regulation of catalytic activity; response to estradiol; collagen catabolic process; extracellular matrix organization; cellular protein modification process; extracellular matrix disassembly; proteolysis	74.8834	32.1199	-1.22208	0.00618277
ENSG00000169184	MN1	meningioma (disrupted in balanced translocation) 1	protein_coding	intramembranous ossification	361.623	155.847	-1.21403	0.000315816
ENSG00000175745	NR2F1	nuclear receptor subfamily 2, group F, member 1	protein_coding	intracellular receptor signaling pathway; steroid hormone mediated signaling pathway; forebrain development; transcription initiation from RNA polymerase II promoter; gene expression; signal transduction; regulation of transcription, DNA-dependent; neuron migration; negative regulation of transcription from RNA polymerase II promoter; negative regulation of neuron projection development; positive…	1590.88	686.874	-1.21131	2.13402e-13
ENSG00000225828	FAM229A	family with sequence similarity 229, member A	protein_coding		270.863	117.118	-1.20814	1.74461e-05
ENSG00000174586	ZNF497	zinc finger protein 497	protein_coding	regulation of transcription, DNA-dependent; transcription, DNA-templated	23.2682	10.073	-1.20568	0.0113308
ENSG00000126603	GLIS2	GLIS family zinc finger 2	protein_coding	negative regulation of smoothened signaling pathway; nervous system development; negative regulation of sequence-specific DNA binding transcription factor activity; negative regulation of transcription, DNA-dependent; positive regulation of transcription, DNA-dependent; cell differentiation; positive regulation of transcription from RNA polymerase II promoter; negative regulation of transcription…	40.6896	17.6895	-1.20076	0.00269746
ENSG00000124766	SOX4	SRY (sex determining region Y)-box 4	protein_coding	positive regulation of N-terminal peptidyl-lysine acetylation; ascending aorta morphogenesis; neuroepithelial cell differentiation; mitral valve morphogenesis; negative regulation of protein export from nucleus; DNA damage response, detection of DNA damage; glial cell development; noradrenergic neuron differentiation; sympathetic nervous system development; kidney morphogenesis; pro-B cell differ…	813.769	354.082	-1.20037	1.14494e-09
ENSG00000102678	FGF9	fibroblast growth factor 9	protein_coding	neurotrophin TRK receptor signaling pathway; embryonic digestive tract development; positive regulation of vascular endothelial growth factor receptor signaling pathway; epidermal growth factor receptor signaling pathway; chondrocyte differentiation; positive regulation of smoothened signaling pathway; osteoblast differentiation; male sex determination; lung-associated mesenchyme development; pos…	51.2826	22.2746	-1.19924	0.00902029
ENSG00000165905	GYLTL1B	glycosyltransferase-like 1B	protein_coding	muscle cell cellular homeostasis	96.659	42.1683	-1.19675	1.01481e-06
ENSG00000103056	SMPD3	sphingomyelin phosphodiesterase 3, neutral membrane (neutral sphingomyelinase II)	protein_coding	sphingomyelin metabolic process; peptide hormone secretion; sphingomyelin catabolic process; glycosphingolipid metabolic process; sphingolipid metabolic process; cell cycle; small molecule metabolic process; multicellular organismal development	139.905	61.146	-1.19321	0.0381428
ENSG00000138172	CALHM2	calcium homeostasis modulator 2	protein_coding	ion transport	53.5676	23.416	-1.1873	0.00301479
ENSG00000167703	SLC43A2	solute carrier family 43 (amino acid system L transporter), member 2	protein_coding	amino acid transport; ion transport; transmembrane transport; L-amino acid transport	383.143	169.027	-1.18009	1.7282e-06
ENSG00000185630	PBX1	pre-B-cell leukemia homeobox 1	protein_coding	embryonic hemopoiesis; regulation of ossification; positive regulation of G2/M transition of mitotic cell cycle; spleen development; thymus development; proximal/distal pattern formation; embryonic limb morphogenesis; organ morphogenesis; anterior/posterior pattern specification; adrenal gland development; branching involved in ureteric bud morphogenesis; negative regulation of neuron differentia…	881.482	390.017	-1.17595	5.96402e-05
ENSG00000180447	GAS1	growth arrest-specific 1	protein_coding	eye morphogenesis; cellular response to vascular endothelial growth factor stimulus; dorsal/ventral neural tube patterning; regulation of smoothened signaling pathway; odontogenesis; programmed cell death; positive regulation of smoothened signaling pathway; negative regulation of smoothened signaling pathway; cerebellum morphogenesis; regulation of ER to Golgi vesicle-mediated transport; palate …	330.206	146.397	-1.17361	1.71321e-07
ENSG00000161509	GRIN2C	glutamate receptor, ionotropic, N-methyl D-aspartate 2C	protein_coding	directional locomotion; glutamate receptor signaling pathway; negative regulation of protein catabolic process; protein localization; regulation of excitatory postsynaptic membrane potential; synaptic transmission; neuromuscular process controlling balance; transport; response to wounding; ionotropic glutamate receptor signaling pathway; regulation of membrane potential	43.2235	19.1366	-1.17355	0.00343187
ENSG00000120093	HOXB3	homeobox B3	protein_coding	face development; definitive hemopoiesis; regulation of neurogenesis; thyroid gland development; glossopharyngeal nerve morphogenesis; rhombomere development; cartilage development; anterior/posterior pattern specification; embryonic skeletal system morphogenesis; angiogenesis; regulation of transcription, DNA-dependent; transcription, DNA-templated; negative regulation of transcription from RNA …	308.989	136.911	-1.17327	0.000188834
ENSG00000183044	ABAT	4-aminobutyrate aminotransferase	protein_coding	copulation; gamma-aminobutyric acid metabolic process; neurotransmitter catabolic process; behavioral response to cocaine; gamma-aminobutyric acid catabolic process; behavior; response to ethanol; negative regulation of blood pressure; response to nicotine; synaptic transmission; locomotory behavior; response to iron ion; neurotransmitter secretion; response to drug; response to hypoxia; response…	130.823	58.0907	-1.17165	0.000327867
ENSG00000114270	COL7A1	collagen, type VII, alpha 1	protein_coding	epidermis development; collagen catabolic process; extracellular matrix organization; cell adhesion; extracellular matrix disassembly	210.368	93.5866	-1.16653	0.000869934
ENSG00000137834	SMAD6	SMAD family member 6	protein_coding	negative regulation of SMAD protein complex assembly; zygotic specification of dorsal/ventral axis; negative regulation of pathway-restricted SMAD protein phosphorylation; ureteric bud development; cell-substrate adhesion; BMP signaling pathway; negative regulation of BMP signaling pathway; response to laminar fluid shear stress; response to estrogen; negative regulation of transforming growth fa…	347.835	155.164	-1.16414	0.00039254
ENSG00000104081	BMF	Bcl2 modifying factor	protein_coding	anoikis; positive regulation of protein insertion into mitochondrial membrane involved in apoptotic signaling pathway; positive regulation of intrinsic apoptotic signaling pathway; positive regulation of protein homooligomerization; positive regulation of release of cytochrome c from mitochondria; intrinsic apoptotic signaling pathway; apoptotic process; positive regulation of apoptotic signaling…	160.14	71.4314	-1.16219	0.000536376
ENSG00000254726	MEX3A	mex-3 RNA binding family member A	protein_coding		195.034	87.3703	-1.15836	0.0188606
ENSG00000105996	HOXA2	homeobox A2	protein_coding	brain segmentation; rhombomere 3 morphogenesis; rhombomere 2 development; embryonic viscerocranium morphogenesis; osteoblast development; motor neuron axon guidance; middle ear morphogenesis; cell fate determination; anterior/posterior pattern specification; dorsal/ventral pattern formation; negative regulation of neuron differentiation; segment specification; regulation of transcription, DNA-dep…	17.5485	7.88167	-1.15389	0.0379501
ENSG00000175643	RMI2	RecQ mediated genome instability 2	protein_coding	DNA replication	331.839	149.336	-1.15201	4.80761e-14
ENSG00000133794	ARNTL	aryl hydrocarbon receptor nuclear translocator-like	protein_coding	protein import into nucleus, translocation; regulation of protein catabolic process; circadian regulation of gene expression; circadian rhythm; signal transduction; regulation of transcription, DNA-dependent; positive regulation of transcription from RNA polymerase II promoter; transcription, DNA-templated	187.265	84.4272	-1.15028	0.000157088
ENSG00000169752	NRG4	neuregulin 4	protein_coding	neurotrophin TRK receptor signaling pathway; epidermal growth factor receptor signaling pathway; fibroblast growth factor receptor signaling pathway; phosphatidylinositol-mediated signaling; innate immune response; Fc-epsilon receptor signaling pathway	265.687	119.467	-1.14967	0.00512196
ENSG00000107731	UNC5B	unc-5 homolog B (C. elegans)	protein_coding	anterior/posterior axon guidance; negative regulation of extrinsic apoptotic signaling pathway in absence of ligand; positive regulation of phosphatidylinositol 3-kinase signaling; negative regulation of neuron apoptotic process; positive regulation of apoptotic process; signal transduction; regulation of apoptotic process; apoptotic process; axon guidance	208.764	94.1258	-1.14898	2.06572e-05
ENSG00000123384	LRP1	low density lipoprotein receptor-related protein 1	protein_coding	beta-amyloid clearance; positive regulation of lipid transport; negative regulation of platelet-derived growth factor receptor-beta signaling pathway; regulation of cholesterol transport; phototransduction, visible light; regulation of phospholipase A2 activity; retinoid metabolic process; positive regulation of cholesterol efflux; negative regulation of smooth muscle cell migration; aorta morpho…	401.896	181.437	-1.14731	0.00222765
ENSG00000011028	MRC2	mannose receptor, C type 2	protein_coding	endocytosis	123.076	55.5521	-1.14657	0.000536506
ENSG00000069424	KCNAB2	potassium voltage-gated channel, shaker-related subfamily, beta member 2	protein_coding	protein heterooligomerization; synaptic transmission; potassium ion transport	104.819	47.3892	-1.14442	0.000184747
ENSG00000214114	MYCBP	MYC binding protein	protein_coding	regulation of transcription, DNA-dependent; spermatogenesis; transcription, DNA-templated	408.53	185.257	-1.14086	0.000573943
ENSG00000184343	SRPK3	SRSF protein kinase 3	protein_coding	protein phosphorylation; muscle tissue development; skeletal muscle tissue development; cell differentiation	69.6989	31.5893	-1.14079	0.00432814
ENSG00000114251	WNT5A	wingless-type MMTV integration site family, member 5A	protein_coding	planar cell polarity pathway involved in pericardium morphogenesis; planar cell polarity pathway involved in cardiac muscle tissue morphogenesis; planar cell polarity pathway involved in cardiac right atrium morphogenesis; planar cell polarity pathway involved in ventricular septum morphogenesis; planar cell polarity pathway involved in outflow tract morphogenesis; positive regulation of response…	267.65	121.35	-1.13987	6.61264e-07
ENSG00000131969	ABHD12B	abhydrolase domain containing 12B	protein_coding	proteolysis	31.1758	14.1442	-1.13931	0.0471798
ENSG00000153094	BCL2L11	BCL2-like 11 (apoptosis facilitator)	protein_coding	cellular process regulating host cell cycle in response to virus; spleen development; regulation of developmental pigmentation; developmental pigmentation; regulation of organ growth; T cell homeostasis; response to endoplasmic reticulum stress; B cell apoptotic process; B cell homeostasis; mammary gland development; thymus development; kidney development; myeloid cell homeostasis; positive regul…	907.07	412.176	-1.13704	3.83806e-06
ENSG00000072778	ACADVL	acyl-CoA dehydrogenase, very long chain	protein_coding	energy derivation by oxidation of organic compounds; negative regulation of fatty acid oxidation; activation of signaling protein activity involved in unfolded protein response; endoplasmic reticulum unfolded protein response; fatty acid beta-oxidation; cellular protein metabolic process; fatty acid beta-oxidation using acyl-CoA dehydrogenase; temperature homeostasis; regulation of cholesterol me…	2682.71	1222.78	-1.13342	6.47857e-14
ENSG00000184486	POU3F2	POU class 3 homeobox 2	protein_coding	neurohypophysis development; hypothalamus cell differentiation; forebrain ventricular zone progenitor cell division; cerebral cortex radially oriented cell migration; astrocyte development; regulation of axonogenesis; positive regulation of multicellular organism growth; myelination in peripheral nervous system; epidermis development; cellular response to organic substance; neuron differentiation…	128.314	58.5274	-1.13173	0.000115802
ENSG00000164651	SP8	Sp8 transcription factor	protein_coding	proximal/distal pattern formation; embryonic limb morphogenesis; dorsal/ventral pattern formation; regulation of transcription, DNA-dependent; transcription, DNA-templated	43.0688	19.6759	-1.12974	0.00915607
ENSG00000108511	HOXB6	homeobox B6	protein_coding	erythrocyte homeostasis; anterior/posterior axis specification, embryo; embryonic skeletal system morphogenesis; regulation of transcription, DNA-dependent; transcription, DNA-templated; embryonic skeletal system development; anterior/posterior pattern specification	268.835	123.42	-1.12202	1.67073e-06
ENSG00000165507	C10orf10	chromosome 10 open reading frame 10	protein_coding		85.4594	39.3967	-1.11801	0.00389265
ENSG00000115414	FN1	fibronectin 1	protein_coding	calcium-independent cell-matrix adhesion; platelet degranulation; acute-phase response; substrate adhesion-dependent cell spreading; cell-substrate junction assembly; leukocyte migration; cell migration; platelet activation; blood coagulation; regulation of cell shape; peptide cross-linking; extracellular matrix organization; response to wounding; cell adhesion; angiogenesis; positive regulation …	294.416	136.57	-1.10796	0.00786908
ENSG00000149212	SESN3	sestrin 3	protein_coding	cell cycle arrest	507.84	235.629	-1.10774	7.96088e-09
ENSG00000136378	ADAMTS7	ADAM metallopeptidase with thrombospondin type 1 motif, 7	protein_coding	cellular response to BMP stimulus; negative regulation of chondrocyte differentiation; cellular response to tumor necrosis factor; cellular response to interleukin-1; proteolysis involved in cellular protein catabolic process; proteolysis	38.6163	17.9791	-1.10419	0.00017616
ENSG00000131080	EDA2R	ectodysplasin A2 receptor	protein_coding	positive regulation of NF-kappaB transcription factor activity; positive regulation of JNK cascade; epidermis development; tumor necrosis factor-mediated signaling pathway; embryo development; cell differentiation	123.381	57.3805	-1.1036	0.00107954
ENSG00000196557	CACNA1H	calcium channel, voltage-dependent, T type, alpha 1H subunit	protein_coding	positive regulation of acrosome reaction; cellular response to potassium ion; cortisol biosynthetic process; aldosterone biosynthetic process; calcium ion import; regulation of heart contraction; muscle contraction; regulation of membrane potential; cellular response to hormone stimulus; myoblast fusion; muscle organ development; transport; ion transport; transmembrane transport; axon guidance	239.967	111.79	-1.10193	0.00445492
ENSG00000182272	B4GALNT4	beta-1,4-N-acetyl-galactosaminyl transferase 4	protein_coding		2858.05	1336.7	-1.09639	0.00482588
ENSG00000139219	COL2A1	collagen, type II, alpha 1	protein_coding	otic vesicle development; proteoglycan metabolic process; limb bud formation; cellular response to BMP stimulus; cartilage development involved in endochondral bone morphogenesis; embryonic skeletal joint morphogenesis; heart morphogenesis; chondrocyte differentiation; palate development; collagen fibril organization; cartilage development; endochondral ossification; regulation of gene expression…	360.236	168.556	-1.09411	0.000167656
ENSG00000128710	HOXD10	homeobox D10	protein_coding	peripheral nervous system neuron development; hindlimb morphogenesis; forelimb morphogenesis; spinal cord motor neuron cell fate specification; neuromuscular process; skeletal muscle tissue development; proximal/distal pattern formation; embryonic limb morphogenesis; adult locomotory behavior; anterior/posterior pattern specification; embryonic skeletal system morphogenesis; regulation of transcr…	490.697	230.128	-1.09128	0.000129634
ENSG00000239779	WBP1	WW domain binding protein 1	protein_coding		107.727	50.6977	-1.08721	0.00297481
ENSG00000103269	RHBDL1	rhomboid, veinlet-like 1 (Drosophila)	protein_coding	signal transduction; proteolysis	159.57	75.3791	-1.08086	0.000982684
ENSG00000181085	MAPK15	mitogen-activated protein kinase 15	protein_coding	MAPK cascade; negative regulation of DNA replication; protein autophosphorylation; positive regulation of protein catabolic process; response to estradiol; positive regulation of protein phosphorylation; positive regulation of protein ubiquitination; protein phosphorylation; negative regulation of transcription from RNA polymerase II promoter	157.68	74.6443	-1.07702	0.0132929
ENSG00000169992	NLGN2	neuroligin 2	protein_coding	positive regulation of inhibitory postsynaptic membrane potential; postsynaptic density protein 95 clustering; gephyrin clustering; postsynaptic membrane assembly; presynaptic membrane assembly; terminal button organization; neuron cell-cell adhesion; positive regulation of excitatory postsynaptic membrane potential; synapse assembly; locomotory exploration behavior; regulation of synaptic transm…	545.475	258.734	-1.07591	0.00085561
ENSG00000183691	NOG	noggin	protein_coding	regulation of fibroblast growth factor receptor signaling pathway involved in neural plate anterior/posterior pattern formation; positive regulation of glomerulus development; fibroblast growth factor receptor signaling pathway involved in neural plate anterior/posterior pattern formation; negative regulation of cytokine activity; prostatic bud formation; ureteric bud formation; notochord morphog…	42.2244	20.0735	-1.07412	0.00331439
ENSG00000054598	FOXC1	forkhead box C1	protein_coding	paraxial mesoderm formation; lymph vessel development; neural crest cell development; vascular endothelial growth factor receptor signaling pathway; regulation of organ growth; ureteric bud development; glycosaminoglycan metabolic process; artery morphogenesis; collagen fibril organization; germ cell migration; ossification; negative regulation of mitotic cell cycle; kidney development; cardiac m…	793.065	377.311	-1.07157	3.28274e-06
ENSG00000178531	CTXN1	cortexin 1	protein_coding		309.582	147.473	-1.06967	0.000197889
ENSG00000185920	PTCH1	patched 1	protein_coding	neural tube patterning; cell proliferation involved in metanephros development; somite development; negative regulation of cell division; hindlimb morphogenesis; neural plate axis specification; response to chlorate; regulation of smoothened signaling pathway; mammary gland duct morphogenesis; cell differentiation involved in kidney development; heart morphogenesis; positive regulation of cholest…	628.279	299.298	-1.06914	4.9311e-09
ENSG00000102935	ZNF423	zinc finger protein 423	protein_coding	positive regulation of BMP signaling pathway; Notch signaling pathway; nervous system development; negative regulation of transcription, DNA-dependent; positive regulation of transcription, DNA-dependent; cell differentiation; transcription, DNA-templated	17.6425	8.40094	-1.06909	0.00235603
ENSG00000148400	NOTCH1	notch 1	protein_coding	negative regulation of pro-B cell differentiation; negative regulation of stem cell differentiation; regulation of extracellular matrix assembly; glomerular mesangial cell development; vasculogenesis involved in coronary vascular morphogenesis; venous endothelial cell differentiation; arterial endothelial cell differentiation; regulation of epithelial cell proliferation involved in prostate gland…	1460.24	696.719	-1.06747	0.00261874
ENSG00000179855	GIPC3	GIPC PDZ domain containing family, member 3	protein_coding		18.0878	8.62505	-1.06581	0.0226871
ENSG00000177108	ZDHHC22	zinc finger, DHHC-type containing 22	protein_coding	protein palmitoylation; protein localization to plasma membrane	229.406	109.49	-1.06573	0.000204214
ENSG00000140470	ADAMTS17	ADAM metallopeptidase with thrombospondin type 1 motif, 17	protein_coding	proteolysis	202.248	96.5559	-1.06483	8.13318e-05
ENSG00000146083	RNF44	ring finger protein 44	protein_coding		882.575	423.242	-1.06004	9.72562e-06
ENSG00000253293	HOXA10	homeobox A10	protein_coding	proximal/distal pattern formation; embryonic limb morphogenesis; anterior/posterior pattern specification; regulation of transcription, DNA-dependent; skeletal system development; spermatogenesis; multicellular organismal development; transcription, DNA-templated	511.309	245.975	-1.05602	2.24379e-09
ENSG00000075275	CELSR1	cadherin, EGF LAG seven-pass G-type receptor 1	protein_coding	protein localization involved in establishment of planar polarity; lateral sprouting involved in lung morphogenesis; planar dichotomous subdivision of terminal units involved in lung branching morphogenesis; orthogonal dichotomous subdivision of terminal units involved in lung branching morphogenesis; establishment of body hair planar orientation; establishment of planar polarity of embryonic epi…	362.659	174.773	-1.05302	0.00361642
ENSG00000196781	TLE1	transducin-like enhancer of split 1 (E(sp1) homolog, Drosophila)	protein_coding	negative regulation of anoikis; negative regulation of I-kappaB kinase/NF-kappaB signaling; organ morphogenesis; Notch signaling pathway; positive regulation of gene expression; negative regulation of Wnt signaling pathway; Wnt signaling pathway; signal transduction; negative regulation of transcription, DNA-dependent; multicellular organismal development; regulation of transcription, DNA-depende…	1351.78	654.173	-1.04672	2.41845e-12
ENSG00000150593	PDCD4	programmed cell death 4 (neoplastic transformation inhibitor)	protein_coding	negative regulation of JUN kinase activity; cell aging; negative regulation of cell cycle; negative regulation of transcription, DNA-dependent; apoptotic process	798.068	386.291	-1.04624	7.35086e-07
ENSG00000069188	SDK2	sidekick cell adhesion molecule 2	protein_coding	cell adhesion	77.1268	37.434	-1.04253	0.0165205
ENSG00000160298	C21orf58	chromosome 21 open reading frame 58	protein_coding		345.007	167.434	-1.04248	2.33504e-08
ENSG00000105997	HOXA3	homeobox A3	protein_coding	organ formation; specification of organ position; thyroid gland development; glossopharyngeal nerve morphogenesis; parathyroid gland development; thymus development; cartilage development; anterior/posterior pattern specification; embryonic skeletal system morphogenesis; angiogenesis; positive regulation of cell proliferation; regulation of transcription, DNA-dependent; blood vessel remodeling; t…	323.636	157.379	-1.04022	2.20111e-06
ENSG00000134253	TRIM45	tripartite motif containing 45	protein_coding	bone development	84.4812	41.0458	-1.03961	0.00551714
ENSG00000177595	PIDD	p53-induced death domain protein	protein_coding	positive regulation of NF-kappaB transcription factor activity; positive regulation of apoptotic process; DNA damage response, signal transduction by p53 class mediator resulting in cell cycle arrest; signal transduction; cellular response to DNA damage stimulus; negative regulation of apoptotic process; apoptotic process; positive regulation of extrinsic apoptotic signaling pathway; positive reg…	286.45	139.416	-1.03867	0.000198189
ENSG00000147257	GPC3	glypican 3	protein_coding	mesonephric duct morphogenesis; body morphogenesis; coronary vasculature development; phototransduction, visible light; anatomical structure morphogenesis; mesenchymal cell proliferation involved in ureteric bud development; negative regulation of growth; cell proliferation involved in metanephros development; positive regulation of Wnt signaling pathway, planar cell polarity pathway; chondroitin…	171.765	84.0382	-1.03176	5.35501e-05
ENSG00000177169	ULK1	unc-51 like autophagy activating kinase 1	protein_coding	regulation of neurotrophin TRK receptor signaling pathway; radial glia guided migration of cerebellar granule cell; lipopolysaccharide biosynthetic process; positive regulation of autophagy; neuron projection regeneration; positive regulation of macroautophagy; cerebellar granule cell differentiation; axon extension; receptor internalization; autophagic vacuole assembly; neuron projection develop…	1215.67	596.885	-1.02602	0.000463859
ENSG00000171246	NPTX1	neuronal pentraxin I	protein_coding	axonogenesis involved in innervation; synaptic transmission; central nervous system development; transport; cellular response to potassium ion; mitochondrial fragmentation involved in apoptotic process; mitochondrial transport; cellular response to glucose stimulus	333.554	164.535	-1.01941	9.75891e-06
ENSG00000104936	DMPK	dystrophia myotonica-protein kinase	protein_coding	regulation of excitatory postsynaptic membrane potential involved in skeletal muscle contraction; regulation of skeletal muscle contraction by calcium ion signaling; muscle cell apoptotic process; nuclear envelope organization; regulation of heart contraction; regulation of synapse structural plasticity; cellular calcium ion homeostasis; regulation of sodium ion transport; protein phosphorylation…	366.292	180.898	-1.01745	0.0062172
ENSG00000065526	SPEN	spen family transcriptional repressor	protein_coding	modulation by virus of host morphology or physiology; positive regulation of neurogenesis; Notch signaling pathway; negative regulation of transcription, DNA-dependent; positive regulation of transcription, DNA-dependent; negative regulation of transcription from RNA polymerase II promoter	5890.52	2912.38	-1.01615	0.00958451
ENSG00000128512	DOCK4	dedicator of cytokinesis 4	protein_coding	signal transduction; positive regulation of Rac GTPase activity; cell chemotaxis; small GTPase mediated signal transduction	398.219	197.136	-1.01374	0.00801773
ENSG00000196562	SULF2	sulfatase 2	protein_coding	positive regulation of Wnt signaling pathway; kidney development; cartilage development; innervation; negative regulation of fibroblast growth factor receptor signaling pathway; glial cell-derived neurotrophic factor receptor signaling pathway; glomerular basement membrane development; heparan sulfate proteoglycan metabolic process; esophagus smooth muscle contraction; positive regulation vascula…	331.693	164.69	-1.00943	4.30362e-07
ENSG00000125398	SOX9	SRY (sex determining region Y)-box 9	protein_coding	metanephric nephron tubule formation; ureter morphogenesis; ureter urothelium development; negative regulation of biomineral tissue development; morphogenesis of a branching epithelium; regulation of cell proliferation involved in tissue homeostasis; epithelial cell proliferation involved in prostatic bud elongation; retinal rod cell differentiation; intrahepatic bile duct development; regulation…	103.68	51.626	-1.00559	0.000171792
ENSG00000110092	CCND1	cyclin D1	protein_coding	re-entry into mitotic cell cycle; response to UV-A; mammary gland epithelial cell proliferation; positive regulation of mammary gland epithelial cell proliferation; positive regulation of cyclin-dependent protein kinase activity; response to vitamin E; negative regulation of epithelial cell differentiation; G1/S transition of mitotic cell cycle; lactation; endoplasmic reticulum unfolded protein r…	1108.57	552.033	-1.00558	9.13201e-08
ENSG00000171617	ENC1	ectodermal-neural cortex 1 (with BTB domain)	protein_coding	proteasomal ubiquitin-independent protein catabolic process; negative regulation of translation; nervous system development; multicellular organismal development; protein ubiquitination	136.326	67.9167	-1.00362	0.00195974
ENSG00000184923	NUTM2A	NUT family member 2A	protein_coding		11.2084	5.59012	-1.00227	0.0400162
ENSG00000173175	ADCY5	adenylate cyclase 5	protein_coding	activation of protein kinase A activity; energy reserve metabolic process; neurotrophin TRK receptor signaling pathway; activation of phospholipase C activity; cellular response to glucagon stimulus; adenylate cyclase-inhibiting dopamine receptor signaling pathway; epidermal growth factor receptor signaling pathway; water transport; adenylate cyclase-activating G-protein coupled receptor signalin…	80.9957	40.4303	-1.00089	0.0107256

## Sheet: Up T vs GFP
Ensembl Gene ID	Gene name	Description	Gene biotype	GO:biological process	HEK_GFP_24h	HEK_T_24h	log2FC(HEK_T_24h_vs_HEK_GFP_24h)	adj-pval(HEK_T_24h_vs_HEK_GFP_24h)
ENSG00000158022	TRIM63	tripartite motif containing 63, E3 ubiquitin protein ligase	protein_coding	response to interleukin-1; muscle contraction; response to electrical stimulus involved in regulation of muscle adaptation; skeletal muscle atrophy; proteasome-mediated ubiquitin-dependent protein catabolic process; response to glucocorticoid; regulation of gene expression; signal transduction; protein ubiquitination	0	220.796	11.0088	2.78398e-18
ENSG00000108849	PPY	pancreatic polypeptide	protein_coding	protein secretion; digestion	0	134.182	8.63591	1.00969e-10
ENSG00000168484	SFTPC	surfactant protein C	protein_coding	cellular response to nitric oxide; response to growth factor; respiratory gaseous exchange; cellular response to mechanical stimulus; response to interleukin-6; response to retinoic acid; circadian rhythm; response to glucocorticoid; response to glucose; response to cAMP; response to hyperoxia; response to vitamin A; response to lipopolysaccharide; protein homooligomerization; response to hormone…	0	86.1197	8.54143	1.42842e-10
ENSG00000168481	LGI3	leucine-rich repeat LGI family, member 3	protein_coding	exocytosis; regulation of exocytosis	1.95225	506.388	8.0177	2.00882e-91
ENSG00000073737	DHRS9	dehydrogenase/reductase (SDR family) member 9	protein_coding	androgen metabolic process; retinol metabolic process; progesterone metabolic process; retinoic acid biosynthetic process; metabolic process; 9-cis-retinoic acid biosynthetic process; epithelial cell differentiation	0.360898	91.1166	7.97247	6.55552e-12
ENSG00000176177	ENTHD1	ENTH domain containing 1	protein_coding	intracellular protein transport	0	19.8874	7.54866	8.20968e-08
ENSG00000077009	NMRK2	nicotinamide riboside kinase 2	protein_coding	negative regulation of myoblast differentiation; NAD biosynthetic process; nicotinamide nucleotide biosynthetic process	3.85756	709.279	7.50838	9.01465e-44
ENSG00000070748	CHAT	choline O-acetyltransferase	protein_coding	establishment of synaptic specificity at neuromuscular junction; rhythmic behavior; rhythmic excitation; phosphatidylcholine biosynthetic process; glycerophospholipid biosynthetic process; neurotransmitter biosynthetic process; phospholipid metabolic process; neuromuscular synaptic transmission; dendrite development; synaptic transmission; neurotransmitter secretion; muscle organ development; adu…	0	9.73091	6.94225	3.64459e-07
ENSG00000187912	CLEC17A	C-type lectin domain family 17, member A	protein_coding		0	10.2633	6.48236	1.24096e-05
ENSG00000203837	PNLIPRP3	pancreatic lipase-related protein 3	protein_coding	lipid catabolic process	0.126949	12.2219	6.45697	1.34284e-05
ENSG00000153303	FRMD1	FERM domain containing 1	protein_coding		0.767606	65.3422	6.41119	2.62741e-21
ENSG00000080511	RDH8	retinol dehydrogenase 8 (all-trans)	protein_coding	phototransduction, visible light; retinoid metabolic process; estrogen biosynthetic process; retinol metabolic process; steroid biosynthetic process; metabolic process; visual perception; oxidation-reduction process	0	11.4971	6.36763	3.43479e-05
ENSG00000004948	CALCR	calcitonin receptor	protein_coding	cell surface receptor signaling pathway; G-protein coupled receptor signaling pathway; receptor internalization; positive regulation of cAMP biosynthetic process; adenylate cyclase-activating G-protein coupled receptor signaling pathway; positive regulation of adenylate cyclase activity; response to glucocorticoid; positive regulation of cytosolic calcium ion concentration; protein localization t…	1.18364	91.2815	6.24908	2.71589e-24
ENSG00000104755	ADAM2	ADAM metallopeptidase domain 2	protein_coding	adult behavior; binding of sperm to zona pellucida; visual learning; multicellular organism reproduction; single fertilization; fusion of sperm to egg plasma membrane; cell adhesion; proteolysis; integrin-mediated signaling pathway	0	5.89213	6.22076	6.73522e-05
ENSG00000026751	SLAMF7	SLAM family member 7	protein_coding	regulation of natural killer cell activation; natural killer cell activation; natural killer cell mediated cytotoxicity; cell adhesion	0.671675	41.6155	5.94686	2.29505e-09
ENSG00000124935	SCGB1D2	secretoglobin, family 1D, member 2	protein_coding		0	20.4014	5.8623	0.000171828
ENSG00000151224	MAT1A	methionine adenosyltransferase I, alpha	protein_coding	methylation; sulfur amino acid metabolic process; xenobiotic metabolic process; cellular amino acid metabolic process; one-carbon metabolic process; S-adenosylmethionine biosynthetic process; cellular nitrogen compound metabolic process; small molecule metabolic process	1.94804	111.159	5.83963	5.06557e-30
ENSG00000184719	RNLS	renalase, FAD-dependent amine oxidase	protein_coding	oxidation-reduction process; response to ischemia; response to salt; response to catecholamine; response to epinephrine	2.26931	128.368	5.8321	1.02506e-14
ENSG00000012124	CD22	CD22 molecule	protein_coding	cell adhesion	0	15.3643	5.76367	0.000207813
ENSG00000180613	GSX2	GS homeobox 2	protein_coding	hindbrain morphogenesis; subpallium neuron fate commitment; forebrain morphogenesis; spinal cord association neuron differentiation; neuron fate specification; regulation of respiratory gaseous exchange by neurological system process; forebrain dorsal/ventral pattern formation; olfactory bulb interneuron differentiation; regulation of transcription, DNA-dependent; transcription, DNA-templated; su…	0.327521	19.0984	5.75103	7.22889e-05
ENSG00000102021	LUZP4	leucine zipper protein 4	protein_coding		1.305	65.7053	5.63545	1.26078e-13
ENSG00000068323	TFE3	transcription factor binding to IGHM enhancer 3	protein_coding	regulation of osteoclast differentiation; humoral immune response; regulation of transcription, DNA-dependent; positive regulation of cell adhesion; positive regulation of transcription from RNA polymerase II promoter; transcription, DNA-templated; positive regulation of transcription, DNA-dependent	632.048	31390.6	5.6341	5.35845e-137
ENSG00000171234	UGT2B7	UDP glucuronosyltransferase 2 family, polypeptide B7	protein_coding	metabolic process; cellular glucuronidation; lipid glycosylation; androgen metabolic process; carbohydrate metabolic process; lipid metabolic process	0	6.62316	5.62135	0.0194913
ENSG00000100302	RASD2	RASD family, member 2	protein_coding	regulation of cAMP-mediated signaling; GTP catabolic process; negative regulation of protein ubiquitination; synaptic transmission, dopaminergic; nucleocytoplasmic transport; positive regulation of protein kinase B signaling; positive regulation of protein sumoylation; locomotory behavior; intracellular protein transport; signal transduction; protein transport; small GTPase mediated signal transd…	3.55443	173.377	5.6041	4.79049e-81
ENSG00000157873	TNFRSF14	tumor necrosis factor receptor superfamily, member 14	protein_coding	defense response to Gram-negative bacterium; defense response to Gram-positive bacterium; negative regulation of alpha-beta T cell proliferation; positive regulation of peptidyl-tyrosine phosphorylation; modulation by virus of host morphology or physiology; T cell costimulation; cell surface receptor signaling pathway; tumor necrosis factor-mediated signaling pathway; immune response; positive re…	1.37093	64.4995	5.55057	1.79959e-10
ENSG00000165023	DIRAS2	DIRAS family, GTP-binding RAS-like 2	protein_coding	GTP catabolic process; signal transduction; protein transport; small GTPase mediated signal transduction	0.137202	6.34732	5.51703	6.84823e-06
ENSG00000164744	SUN3	Sad1 and UNC84 domain containing 3	protein_coding		0	6.42258	5.50059	0.00155422
ENSG00000182851	GPIHBP1	glycosylphosphatidylinositol anchored high density lipoprotein binding protein 1	protein_coding	positive regulation of chylomicron remnant clearance; response to heparin; protein import; transcytosis; protein localization to cell surface; triglyceride homeostasis; protein stabilization; cholesterol homeostasis; positive regulation of lipoprotein lipase activity; lipid transport; intracellular protein transport	0.66373	29.9234	5.48996	2.29434e-08
ENSG00000149970	CNKSR2	connector enhancer of kinase suppressor of Ras 2	protein_coding	regulation of signal transduction	0.557298	24.0464	5.4271	1.04089e-20
ENSG00000154764	WNT7A	wingless-type MMTV integration site family, member 7A	protein_coding	uterus morphogenesis; somatic stem cell division; Wnt signaling pathway involved in wound healing, spreading of epidermal cells; regulation of axon diameter; satellite cell maintenance involved in skeletal muscle regeneration; satellite cell activation; asymmetric protein localization; sex differentiation; lens fiber cell development; negative regulation of neurogenesis; cerebellar granule cell d…	0.570233	25.5393	5.37237	0.00168738
ENSG00000242616	GNG10	guanine nucleotide binding protein (G protein), gamma 10	protein_coding	energy reserve metabolic process; GTP catabolic process; cellular response to glucagon stimulus; synaptic transmission; signal transduction; G-protein coupled receptor signaling pathway; small molecule metabolic process	0.615038	24.8339	5.33942	1.67073e-06
ENSG00000141316	SPACA3	sperm acrosome associated 3	protein_coding	monocyte activation; positive regulation of macrophage activation; cell wall macromolecule catabolic process; peptidoglycan catabolic process; defense response to Gram-positive bacterium; positive regulation of phagocytosis; sperm-egg recognition; response to virus	0.370616	16.2271	5.33793	0.000549363
ENSG00000253207	RP11-67H2.1	Uncharacterized protein	protein_coding		0	5.96285	5.24483	0.00603131
ENSG00000154027	AK5	adenylate kinase 5	protein_coding	dADP biosynthetic process; pyrimidine ribonucleotide biosynthetic process; nucleoside diphosphate phosphorylation; nucleoside triphosphate biosynthetic process; nucleobase-containing small molecule interconversion; nucleobase-containing small molecule metabolic process; ADP biosynthetic process; ATP metabolic process; nucleobase-containing compound metabolic process; small molecule metabolic proc…	33.5798	1144.18	5.09208	4.42303e-65
ENSG00000146038	DCDC2	doublecortin domain containing 2	protein_coding	cellular defense response; dendrite morphogenesis; intracellular signal transduction; neuron migration	0.740121	25.0005	5.07358	7.21293e-19
ENSG00000169393	ELSPBP1	epididymal sperm binding protein 1	protein_coding	single fertilization	7.90838	261.95	5.04679	3.46838e-08
ENSG00000089101	C20orf26	chromosome 20 open reading frame 26	protein_coding	oxidation-reduction process	1.89526	61.6616	5.02619	9.39716e-08
ENSG00000139780	METTL21C	methyltransferase like 21C	protein_coding	peptidyl-lysine methylation; protein methylation	0	4.95978	5.00341	0.0262321
ENSG00000172482	AGXT	alanine-glyoxylate aminotransferase	protein_coding	oxalic acid secretion; L-alanine catabolic process; L-cysteine catabolic process; glycine biosynthetic process, by transamination of glyoxylate; glyoxylate catabolic process; pyruvate biosynthetic process; glyoxylate metabolic process; protein targeting to peroxisome; response to glucocorticoid; response to cAMP; metabolic process; cellular nitrogen compound metabolic process; small molecule meta…	0	3.69345	4.99061	0.00167223
ENSG00000164266	SPINK1	serine peptidase inhibitor, Kazal type 1	protein_coding	regulation of store-operated calcium entry; negative regulation of serine-type endopeptidase activity; negative regulation of calcium ion import; negative regulation of nitric oxide mediated signal transduction; negative regulation of peptidyl-tyrosine phosphorylation; regulation of acrosome reaction; negative regulation of peptidase activity	1.66139	53.2795	4.98478	2.17457e-06
ENSG00000184351	KRTAP19-1	keratin associated protein 19-1	protein_coding		24.548	759.095	4.95107	6.78199e-12
ENSG00000136999	NOV	nephroblastoma overexpressed	protein_coding	regulation of gene expression; regulation of cell growth	15.5105	466.904	4.91283	1.04967e-56
ENSG00000168418	KCNG4	potassium voltage-gated channel, subfamily G, member 4	protein_coding	synaptic transmission; protein homooligomerization; ion transport; transmembrane transport	0	2.62899	4.90333	0.00491888
ENSG00000198542	ITGBL1	integrin, beta-like 1 (with EGF-like repeat domains)	protein_coding	integrin-mediated signaling pathway; cell adhesion	0.201192	6.22914	4.84292	0.00186646
ENSG00000185056	C5orf47	chromosome 5 open reading frame 47	protein_coding		0.486251	14.0459	4.84081	5.52025e-05
ENSG00000136235	GPNMB	glycoprotein (transmembrane) nmb	protein_coding	osteoblast differentiation; bone mineralization; cell adhesion; negative regulation of cell proliferation	13.5572	386.512	4.8382	1.6324e-32
ENSG00000186844	LCE1A	late cornified envelope 1A	protein_coding	keratinization	0	7.54464	4.81011	0.0102561
ENSG00000172548	NIPAL4	NIPA-like domain containing 4	protein_coding	magnesium ion transport	2.65793	74.0135	4.80446	1.07647e-16
ENSG00000124440	HIF3A	hypoxia inducible factor 3, alpha subunit	protein_coding	regulation of transcription from RNA polymerase II promoter in response to hypoxia; cellular response to hypoxia; response to hypoxia; signal transduction; regulation of transcription, DNA-dependent; transcription from RNA polymerase II promoter	0	2.9195	4.69481	0.0265621
ENSG00000006128	TAC1	tachykinin, precursor 1	protein_coding	detection of abiotic stimulus; tachykinin receptor signaling pathway; positive regulation of saliva secretion; positive regulation of corticosterone secretion; insemination; positive regulation of synaptic transmission, cholinergic; positive regulation of lymphocyte proliferation; negative regulation of heart rate; associative learning; positive regulation of acute inflammatory response; response…	9.01067	233.953	4.69478	4.97695e-22
ENSG00000198203	SULT1C2	sulfotransferase family, cytosolic, 1C, member 2	protein_coding	sulfation; 3'-phosphoadenosine 5'-phosphosulfate metabolic process; xenobiotic metabolic process; amine metabolic process; small molecule metabolic process	6.81988	173.985	4.67441	2.33341e-35
ENSG00000159261	CLDN14	claudin 14	protein_coding	cell junction assembly; calcium-independent cell-cell adhesion; cell-cell junction organization; tight junction assembly; protein complex assembly	0.659016	16.7128	4.66913	5.37069e-06
ENSG00000129354	AP1M2	adaptor-related protein complex 1, mu 2 subunit	protein_coding	vesicle-mediated transport; intracellular protein transport; regulation of defense response to virus by virus; vesicle targeting; antigen processing and presentation of exogenous peptide antigen via MHC class II; protein targeting; post-Golgi vesicle-mediated transport; viral process; transport	25.7722	621.3	4.59422	7.76035e-49
ENSG00000169174	PCSK9	proprotein convertase subtilisin/kexin type 9	protein_coding	low-density lipoprotein particle receptor catabolic process; negative regulation of receptor recycling; regulation of low-density lipoprotein particle receptor catabolic process; protein autoprocessing; lysosomal transport; positive regulation of receptor internalization; negative regulation of low-density lipoprotein particle clearance; regulation of receptor activity; phospholipid metabolic pro…	0.707153	16.8833	4.57999	1.48796e-09
ENSG00000176769	TCERG1L	transcription elongation regulator 1-like	protein_coding		0.259093	6.21633	4.57613	5.58055e-05
ENSG00000269690	AC096677.1	Uncharacterized protein ENSP00000471857	protein_coding	microtubule bundle formation; neuron migration	1.25222	29.5307	4.55308	8.36767e-05
ENSG00000196169	KIF19	kinesin family member 19	protein_coding	microtubule-based movement; plus-end specific microtubule depolymerization; axonemal microtubule depolymerization	0.300816	7.07679	4.53758	0.0004513
ENSG00000101134	DOK5	docking protein 5	protein_coding	MAPK cascade; transmembrane receptor protein tyrosine kinase signaling pathway; nervous system development	1.40736	32.1662	4.53181	1.59779e-08
ENSG00000138135	CH25H	cholesterol 25-hydroxylase	protein_coding	bile acid biosynthetic process; sterol biosynthetic process; bile acid metabolic process; fatty acid biosynthetic process; cholesterol metabolic process; lipid metabolic process; small molecule metabolic process; oxidation-reduction process	0.219734	5.0396	4.40293	0.00655638
ENSG00000006756	ARSD	arylsulfatase D	protein_coding	glycosphingolipid metabolic process; post-translational protein modification; cellular protein metabolic process; sphingolipid metabolic process; metabolic process; small molecule metabolic process	0.926437	19.4468	4.40218	0.00253437
ENSG00000173714	WFIKKN2	WAP, follistatin/kazal, immunoglobulin, kunitz and netrin domain containing 2	protein_coding	transforming growth factor beta receptor signaling pathway	0.104755	2.37674	4.39448	0.0102191
ENSG00000140961	OSGIN1	oxidative stress induced growth inhibitor 1	protein_coding	negative regulation of cell growth; oxidation-reduction process; multicellular organismal development; cell differentiation	17.4964	364.077	4.37637	1.12481e-50
ENSG00000178015	GPR150	G protein-coupled receptor 150	protein_coding	G-protein coupled receptor signaling pathway	0	1.6573	4.35256	0.0307612
ENSG00000177453	NIM1K	NIM1 serine/threonine protein kinase	protein_coding	protein phosphorylation	16.534	336.193	4.35114	6.92396e-53
ENSG00000122787	AKR1D1	aldo-keto reductase family 1, member D1	protein_coding	bile acid catabolic process; C21-steroid hormone metabolic process; cholesterol catabolic process; bile acid biosynthetic process; androgen metabolic process; bile acid metabolic process; digestion; small molecule metabolic process; oxidation-reduction process	0.244549	5.44469	4.33988	0.00992282
ENSG00000167414	GNG8	guanine nucleotide binding protein (G protein), gamma 8	protein_coding	energy reserve metabolic process; GTP catabolic process; cellular response to glucagon stimulus; synaptic transmission; nervous system development; G-protein coupled receptor signaling pathway; small molecule metabolic process	1.38351	30.3125	4.32681	0.00852056
ENSG00000112041	TULP1	tubby like protein 1	protein_coding	phagocytosis; positive regulation of phagocytosis; eye photoreceptor cell development; dendrite development; phototransduction; retina development in camera-type eye; photoreceptor cell maintenance; visual perception; detection of visible light	2.09716	40.656	4.27853	2.84872e-05
ENSG00000166920	C15orf48	chromosome 15 open reading frame 48	protein_coding		2.36124	45.0428	4.2451	9.83755e-05
ENSG00000102032	RENBP	renin binding protein	protein_coding	N-acetylneuraminate catabolic process; N-acetylmannosamine metabolic process; N-acetylglucosamine metabolic process; regulation of blood pressure; negative regulation of catalytic activity; negative regulation of endopeptidase activity	63.3804	1181.57	4.22108	1.729e-71
ENSG00000101197	BIRC7	baculoviral IAP repeat containing 7	protein_coding	regulation of natural killer cell apoptotic process; apoptotic DNA fragmentation; activation of JUN kinase activity; regulation of cell proliferation; negative regulation of apoptotic process; protein ubiquitination	0	2.3911	4.21639	0.0315841
ENSG00000130208	APOC1	apolipoprotein C-I	protein_coding	negative regulation of receptor-mediated endocytosis; plasma lipoprotein particle remodeling; regulation of cholesterol transport; negative regulation of very-low-density lipoprotein particle clearance; negative regulation of phosphatidylcholine catabolic process; negative regulation of cholesterol transport; very-low-density lipoprotein particle clearance; positive regulation of cholesterol este…	230.395	4147.09	4.16984	3.51773e-26
ENSG00000123095	BHLHE41	basic helix-loop-helix family, member e41	protein_coding	negative regulation of myotube differentiation; negative regulation of transcription by competitive promoter binding; circadian regulation of gene expression; organ morphogenesis; regulation of transcription, DNA-dependent; cell differentiation; cell proliferation; negative regulation of transcription from RNA polymerase II promoter; circadian rhythm; transcription from RNA polymerase II promoter	107.566	1910.16	4.14935	6.16936e-103
ENSG00000203797	DDO	D-aspartate oxidase	protein_coding	insemination; aspartate catabolic process; aspartate metabolic process; D-amino acid catabolic process; grooming behavior; hormone metabolic process; oxidation-reduction process	0.154099	2.80562	4.11315	0.0232626
ENSG00000237330	RNF223	ring finger protein 223	protein_coding		0.320859	5.27081	4.04167	0.00764612
ENSG00000140297	GCNT3	glucosaminyl (N-acetyl) transferase 3, mucin type	protein_coding	kidney morphogenesis; tissue morphogenesis; immunoglobulin production in mucosal tissue; intestinal absorption; post-translational protein modification; cellular protein metabolic process; protein O-linked glycosylation; carbohydrate metabolic process; O-glycan processing	1.4923	24.465	4.04088	0.000818834
ENSG00000144130	NT5DC4	5'-nucleotidase domain containing 4	protein_coding		0.509296	8.82574	4.03901	0.0351662
ENSG00000100292	HMOX1	heme oxygenase (decycling) 1	protein_coding	cellular response to cadmium ion; negative regulation of smooth muscle cell proliferation; response to estrogen; regulation of transcription from RNA polymerase II promoter in response to oxidative stress; negative regulation of neuron apoptotic process; negative regulation of DNA binding; negative regulation of mast cell degranulation; heme catabolic process; negative regulation of mast cell cyt…	766.848	12582.6	4.03631	2.60479e-55
ENSG00000161896	IP6K3	inositol hexakisphosphate kinase 3	protein_coding	inositol phosphate biosynthetic process; inositol phosphate metabolic process; phosphatidylinositol metabolic process; protein phosphorylation; small molecule metabolic process	0.553058	9.07427	4.01987	2.58994e-05
ENSG00000087076	HSD17B14	hydroxysteroid (17-beta) dehydrogenase 14	protein_coding	steroid catabolic process; cellular metabolic process; metabolic process	46.45	699.846	3.91334	1.84662e-24
ENSG00000132746	ALDH3B2	aldehyde dehydrogenase 3 family, member B2	protein_coding	alcohol metabolic process; ethanol catabolic process; cellular aldehyde metabolic process; metabolic process; lipid metabolic process; oxidation-reduction process	0	3.52932	3.90737	0.0385454
ENSG00000123977	DAW1	dynein assembly factor with WDR repeat domains 1	protein_coding		0.302363	4.56712	3.84585	0.0378041
ENSG00000167994	RAB3IL1	RAB3A interacting protein (rabin3)-like 1	protein_coding	protein transport	129.39	1860.12	3.84513	1.17566e-70
ENSG00000172752	COL6A5	collagen, type VI, alpha 5	protein_coding	collagen catabolic process; extracellular matrix organization; cell adhesion; extracellular matrix disassembly	1.11488	15.9726	3.84171	2.44851e-16
ENSG00000086717	PPEF1	protein phosphatase, EF-hand calcium binding domain 1	protein_coding	regulation of rhodopsin mediated signaling pathway; phototransduction, visible light; rhodopsin mediated signaling pathway; detection of stimulus involved in sensory perception; protein dephosphorylation	5.26651	73.9934	3.81403	2.32939e-24
ENSG00000118777	ABCG2	ATP-binding cassette, sub-family G (WHITE), member 2	protein_coding	heme transport; urate metabolic process; drug transmembrane transport; cellular iron ion homeostasis; transport; response to drug; small molecule metabolic process; transmembrane transport	19.8237	277.401	3.80609	2.21237e-67
ENSG00000170454	KRT75	keratin 75	protein_coding		0.26058	3.65096	3.80256	0.0360012
ENSG00000150510	FAM124A	family with sequence similarity 124A	protein_coding		34.0163	472.933	3.79801	7.66167e-148
ENSG00000139329	LUM	lumican	protein_coding	keratan sulfate catabolic process; keratan sulfate metabolic process; keratan sulfate biosynthetic process; response to growth factor; glycosaminoglycan metabolic process; collagen fibril organization; cartilage development; carbohydrate metabolic process; response to organic cyclic compound; visual perception; small molecule metabolic process; positive regulation of transcription from RNA polyme…	61.0558	845.145	3.79094	1.82586e-87
ENSG00000010310	GIPR	gastric inhibitory polypeptide receptor	protein_coding	desensitization of G-protein coupled receptor protein signaling pathway; generation of precursor metabolites and energy; activation of adenylate cyclase activity; response to calcium ion; endocrine pancreas development; response to axon injury; positive regulation of cytosolic calcium ion concentration; response to fatty acid; response to nutrient; positive regulation of insulin secretion; respon…	45.1722	621.899	3.7833	4.74262e-45
ENSG00000147614	ATP6V0D2	ATPase, H+ transporting, lysosomal 38kDa, V0 subunit d2	protein_coding	ATP hydrolysis coupled proton transport; phagosome maturation; interaction with host; transferrin transport; cellular iron ion homeostasis; insulin receptor signaling pathway; transmembrane transport	6.61934	91.2479	3.78065	1.62386e-08
ENSG00000049540	ELN	elastin	protein_coding	blood circulation; respiratory gaseous exchange; stress fiber assembly; skeletal muscle tissue development; organ morphogenesis; regulation of actin filament polymerization; extracellular matrix organization; blood vessel remodeling; cell proliferation	0.418542	6.15452	3.747	0.0453249
ENSG00000215902	AL353354.1	Uncharacterized protein	protein_coding		4.7187	66.2875	3.74347	0.039403
ENSG00000018625	ATP1A2	ATPase, Na+/K+ transporting, alpha 2 polypeptide	protein_coding	neurotransmitter uptake; negative regulation of striated muscle contraction; monovalent inorganic cation transport; negative regulation of heart contraction; locomotion; regulation of vasoconstriction; regulation of smooth muscle contraction; cellular response to mechanical stimulus; cation transport; negative regulation of cytosolic calcium ion concentration; regulation of respiratory gaseous ex…	0.318337	4.30454	3.73857	0.0133042
ENSG00000165192	ASB11	ankyrin repeat and SOCS box containing 11	protein_coding	intracellular signal transduction; protein ubiquitination	0.430951	5.64649	3.73544	0.00927362
ENSG00000159450	TCHH	trichohyalin	protein_coding	keratinization	2.59632	34.2932	3.72262	2.6946e-21
ENSG00000108932	SLC16A6	solute carrier family 16, member 6	protein_coding	monocarboxylic acid transport; transmembrane transport	19.1585	250.326	3.70794	8.98769e-51
ENSG00000067798	NAV3	neuron navigator 3	protein_coding		1.74998	22.606	3.69803	1.05429e-06
ENSG00000164440	TXLNB	taxilin beta	protein_coding		1.53565	19.8895	3.69372	9.90112e-13
ENSG00000164604	GPR85	G protein-coupled receptor 85	protein_coding	signal transduction; G-protein coupled receptor signaling pathway	8.85268	114.079	3.68556	2.389e-26
ENSG00000148677	ANKRD1	ankyrin repeat domain 1 (cardiac muscle)	protein_coding	response to muscle stretch; cardiac muscle tissue morphogenesis; cellular response to mechanical stimulus; positive regulation of DNA damage response, signal transduction by p53 class mediator; positive regulation of neuron projection development; positive regulation of protein secretion; negative regulation of DNA biosynthetic process; sarcomere organization; cellular response to drug; cellular …	46.3712	595.535	3.68326	5.48429e-46
ENSG00000161381	PLXDC1	plexin domain containing 1	protein_coding	angiogenesis; multicellular organismal development; spinal cord development	10.7533	137.908	3.68237	2.6557e-18
ENSG00000148082	SHC3	SHC (Src homology 2 domain containing) transforming protein 3	protein_coding	neurotrophin TRK receptor signaling pathway; epidermal growth factor receptor signaling pathway; Ras protein signal transduction; transmembrane receptor protein tyrosine kinase signaling pathway; synaptic transmission, glutamatergic; central nervous system development; insulin receptor signaling pathway; intracellular signal transduction; learning or memory	1.84128	23.1885	3.65146	7.55611e-12
ENSG00000113396	SLC27A6	solute carrier family 27 (fatty acid transporter), member 6	protein_coding	metabolic process; very long-chain fatty acid metabolic process; long-chain fatty acid metabolic process; long-chain fatty acid transport; transmembrane transport	14.4069	179.419	3.64	3.63834e-76
ENSG00000170616	SCRT1	scratch family zinc finger 1	protein_coding	regulation of transcription, DNA-dependent; transcription, DNA-templated	2.64495	32.3865	3.61135	1.50268e-09
ENSG00000186451	SPATA12	spermatogenesis associated 12	protein_coding		0.254549	2.99807	3.56767	0.0249449
ENSG00000080573	COL5A3	collagen, type V, alpha 3	protein_coding	skin development; collagen fibril organization; collagen catabolic process; extracellular matrix organization; cell-matrix adhesion; extracellular matrix disassembly; axon guidance	2.85104	33.7429	3.56175	1.83179e-08
ENSG00000214575	CPEB1	cytoplasmic polyadenylation element binding protein 1	protein_coding	negative regulation of cytoplasmic translation; cellular response to amino acid stimulus; regulation of neuronal synaptic plasticity; cellular response to hypoxia; cellular response to insulin stimulus; mRNA processing; regulation of translation; synaptonemal complex assembly	7.91414	92.5353	3.54882	4.16e-38
ENSG00000135549	PKIB	protein kinase (cAMP-dependent, catalytic) inhibitor beta	protein_coding	negative regulation of protein kinase activity	54.6617	636.341	3.54075	2.12256e-28
ENSG00000161270	NPHS1	nephrosis 1, congenital, Finnish type (nephrin)	protein_coding	glomerular visceral epithelial cell development; skeletal muscle tissue development; regulation of excretion; glomerular basement membrane development; excretion; positive regulation of actin filament polymerization; JNK cascade; myoblast fusion; cell adhesion; MAPK cascade	1.54143	17.5375	3.52386	9.30695e-05
ENSG00000132975	GPR12	G protein-coupled receptor 12	protein_coding	cellular calcium ion homeostasis; G-protein coupled receptor signaling pathway	0.61883	7.17947	3.52325	2.42611e-07
ENSG00000105398	SULT2A1	sulfotransferase family, cytosolic, 2A, dehydroepiandrosterone (DHEA)-preferring, member 1	protein_coding	bile acid catabolic process; sulfation; 3'-phosphoadenosine 5'-phosphosulfate metabolic process; steroid metabolic process; xenobiotic metabolic process; digestion; small molecule metabolic process; cellular lipid metabolic process	3.84359	43.6687	3.50949	3.82535e-20
ENSG00000159387	IRX6	iroquois homeobox 6	protein_coding	regulation of transcription, DNA-dependent	19.2314	217.377	3.49649	1.62897e-57
ENSG00000010030	ETV7	ets variant 7	protein_coding	organ morphogenesis; regulation of transcription, DNA-dependent; transcription from RNA polymerase II promoter	1.57883	17.6606	3.47455	2.5939e-06
ENSG00000135127	CCDC64	coiled-coil domain containing 64	protein_coding	Golgi to secretory granule transport; neuron projection development	129.61	1440.14	3.47302	1.08977e-61
ENSG00000136881	BAAT	bile acid CoA: amino acid N-acyltransferase (glycine N-choloyltransferase)	protein_coding	bile acid conjugation; bile acid and bile salt transport; bile acid biosynthetic process; taurine metabolic process; bile acid metabolic process; glycine metabolic process; organ regeneration; acyl-CoA metabolic process; fatty acid metabolic process; liver development; small molecule metabolic process	2.06022	22.6113	3.45784	1.98565e-12
ENSG00000109819	PPARGC1A	peroxisome proliferator-activated receptor gamma, coactivator 1 alpha	protein_coding	positive regulation of muscle tissue development; positive regulation of mitochondrial DNA metabolic process; positive regulation of cellular respiration; positive regulation of energy homeostasis; positive regulation of mitochondrion organization; positive regulation of ATP biosynthetic process; cellular respiration; positive regulation of gluconeogenesis; response to muscle activity; cellular g…	40.3575	442.952	3.45567	6.30701e-31
ENSG00000179148	ALOXE3	arachidonate lipoxygenase 3	protein_coding	peroxisome proliferator activated receptor signaling pathway; establishment of skin barrier; linoleic acid metabolic process; hepoxilin biosynthetic process; lipoxygenase pathway; ceramide biosynthetic process; arachidonic acid metabolic process; sensory perception of pain; sphingolipid metabolic process; fat cell differentiation; oxidation-reduction process	2.53008	27.5035	3.44236	1.04946e-12
ENSG00000100362	PVALB	parvalbumin	protein_coding	cytosolic calcium ion homeostasis	3.87062	42.0634	3.43889	0.00253725
ENSG00000180720	CHRM4	cholinergic receptor, muscarinic 4	protein_coding	adenylate cyclase-inhibiting G-protein coupled acetylcholine receptor signaling pathway; regulation of locomotion; G-protein coupled acetylcholine receptor signaling pathway; cell surface receptor signaling pathway; signal transduction; G-protein coupled receptor signaling pathway; cell proliferation	4.36833	47.0335	3.43045	3.81757e-15
ENSG00000117013	KCNQ4	potassium voltage-gated channel, KQT-like subfamily, member 4	protein_coding	synaptic transmission; sensory perception of sound; inner ear morphogenesis; ion transport; transmembrane transport; potassium ion transport	17.9596	193.516	3.42773	4.52134e-39
ENSG00000172346	CSDC2	cold shock domain containing C2, RNA binding	protein_coding	histone mRNA 3'-end processing; regulation of transcription, DNA-dependent	21.5758	229.787	3.4128	4.38068e-50
ENSG00000119508	NR4A3	nuclear receptor subfamily 4, group A, member 3	protein_coding	positive regulation of leukocyte apoptotic process; vestibular reflex; semicircular canal morphogenesis; response to peptide hormone; cellular response to stress; adult behavior; organ regeneration; mesoderm formation; hippocampus development; negative regulation of neuron apoptotic process; positive regulation of cell cycle; transcription initiation from RNA polymerase II promoter; neuromuscular…	14.6519	155.237	3.40348	7.19936e-101
ENSG00000165443	PHYHIPL	phytanoyl-CoA 2-hydroxylase interacting protein-like	protein_coding		4.63213	49.0662	3.403	5.99718e-23
ENSG00000187026	KRTAP21-2	keratin associated protein 21-2	protein_coding		10.433	109.611	3.39577	0.000354135
ENSG00000049246	PER3	period circadian clock 3	protein_coding	circadian rhythm; signal transduction; regulation of transcription, DNA-dependent; negative regulation of transcription from RNA polymerase II promoter; transcription, DNA-templated	29.9008	314.783	3.39496	3.30496e-39
ENSG00000138100	TRIM54	tripartite motif containing 54	protein_coding	microtubule-based process; negative regulation of microtubule depolymerization; signal transduction; multicellular organismal development; cell differentiation; chorismate metabolic process	1.14614	11.929	3.39009	8.2485e-05
ENSG00000162989	KCNJ3	potassium inwardly-rectifying channel, subfamily J, member 3	protein_coding	response to electrical stimulus; synaptic transmission; potassium ion transport	3.86545	40.2804	3.37459	7.43534e-11
ENSG00000162490	DRAXIN	dorsal inhibitory axon guidance protein	protein_coding	commissural neuron differentiation in spinal cord; forebrain development; negative regulation of canonical Wnt signaling pathway; dorsal spinal cord development; Wnt signaling pathway; axon guidance	0.0830756	0.85593	3.36695	0.0475656
ENSG00000087237	CETP	cholesteryl ester transfer protein, plasma	protein_coding	regulation of cholesterol efflux; phosphatidylcholine metabolic process; very-low-density lipoprotein particle remodeling; phospholipid homeostasis; high-density lipoprotein particle remodeling; negative regulation of macrophage derived foam cell differentiation; phospholipid transport; reverse cholesterol transport; low-density lipoprotein particle remodeling; triglyceride homeostasis; triglycer…	0.375675	3.84932	3.3663	0.0363209
ENSG00000120457	KCNJ5	potassium inwardly-rectifying channel, subfamily J, member 5	protein_coding	synaptic transmission; potassium ion transport	1.04587	10.3662	3.29962	0.000353213
ENSG00000183696	UPP1	uridine phosphorylase 1	protein_coding	uridine metabolic process; pyrimidine nucleotide metabolic process; cellular response to glucose starvation; nucleotide catabolic process; nucleoside metabolic process; pyrimidine nucleoside catabolic process; nucleobase-containing small molecule metabolic process; pyrimidine nucleoside salvage; UMP salvage; pyrimidine nucleobase metabolic process; nucleobase-containing compound metabolic process…	417.344	4003.02	3.26159	1.40874e-27
ENSG00000152689	RASGRP3	RAS guanyl releasing protein 3 (calcium and DAG-regulated)	protein_coding	positive regulation of Rap GTPase activity; MAPK cascade; Ras protein signal transduction; intracellular signal transduction; regulation of small GTPase mediated signal transduction; small GTPase mediated signal transduction; regulation of GTPase activity	24.2141	232.919	3.26123	4.1188e-30
ENSG00000185022	MAFF	v-maf avian musculoaponeurotic fibrosarcoma oncogene homolog F	protein_coding	parturition; regulation of epidermal cell differentiation; blood coagulation; in utero embryonic development; skeletal muscle cell differentiation; regulation of transcription, DNA-dependent; transcription from RNA polymerase II promoter	19.7192	188.628	3.25601	2.04882e-49
ENSG00000169067	ACTBL2	actin, beta-like 2	protein_coding		1.19559	11.3169	3.24129	0.00568053
ENSG00000198216	CACNA1E	calcium channel, voltage-dependent, R type, alpha 1E subunit	protein_coding	regulation of somatostatin secretion; transmission of nerve impulse; regulation of insulin secretion involved in cellular response to glucose stimulus; regulation of heart rate; sperm motility; visual learning; sensory perception of pain; behavioral response to pain; locomotory behavior; behavioral fear response; glucose homeostasis; ion transport; transmembrane transport; energy reserve metaboli…	0.186879	1.78075	3.23954	6.84646e-05
ENSG00000153233	PTPRR	protein tyrosine phosphatase, receptor type, R	protein_coding	dephosphorylation; protein dephosphorylation; in utero embryonic development; peptidyl-tyrosine dephosphorylation	1.7533	16.4378	3.23692	3.54389e-05
ENSG00000160712	IL6R	interleukin 6 receptor	protein_coding	ciliary neurotrophic factor-mediated signaling pathway; negative regulation of interleukin-8 production; positive regulation of activation of Janus kinase activity; negative regulation of collagen biosynthetic process; hepatic immune response; monocyte chemotaxis; positive regulation of leukocyte chemotaxis; extrinsic apoptotic signaling pathway; defense response to Gram-negative bacterium; posit…	122.782	1153.46	3.2321	6.69317e-56
ENSG00000041515	MYO16	myosin XVI	protein_coding	phosphatidylinositol 3-kinase signaling; cerebellum development; neuron projection morphogenesis; negative regulation of G1/S transition of mitotic cell cycle; negative regulation of cell proliferation	0.191748	1.81267	3.21549	0.0358251
ENSG00000187398	LUZP2	leucine zipper protein 2	protein_coding		7.17905	65.2807	3.18562	1.74046e-17
ENSG00000156453	PCDH1	protocadherin 1	protein_coding	homophilic cell adhesion; cell-cell signaling; nervous system development	19.0189	172.9	3.18409	2.69511e-32
ENSG00000256229	ZNF486	zinc finger protein 486	protein_coding	regulation of transcription, DNA-dependent; transcription, DNA-templated	0.794908	7.22232	3.17678	0.00662583
ENSG00000159208	C1orf51	chromosome 1 open reading frame 51	protein_coding		3.07243	27.8678	3.17337	9.48953e-07
ENSG00000092969	TGFB2	transforming growth factor, beta 2	protein_coding	regulation of transforming growth factor beta2 production; positive regulation of cardioblast differentiation; positive regulation of catagen; menstrual cycle phase; positive regulation of integrin biosynthetic process; positive regulation of heart contraction; signal transduction by phosphorylation; negative regulation of macrophage cytokine production; cardioblast differentiation; activation-in…	10.1271	90.5872	3.15932	1.47961e-39
ENSG00000163421	PROK2	prokineticin 2	protein_coding	circadian rhythm; sensory perception of pain; positive regulation of smooth muscle contraction; positive regulation of cytosolic calcium ion concentration; chemotaxis; activation of MAPK activity; angiogenesis; neuropeptide signaling pathway; G-protein coupled receptor signaling pathway; spermatogenesis; inflammatory response; negative regulation of apoptotic process; cell proliferation	26.1964	226.013	3.10713	2.62741e-21
ENSG00000134363	FST	follistatin	protein_coding	negative regulation of follicle-stimulating hormone secretion; negative regulation of activin receptor signaling pathway; hematopoietic progenitor cell differentiation; gamete generation; hair follicle morphogenesis; BMP signaling pathway; positive regulation of hair follicle development; keratinocyte proliferation; female gonad development; pattern specification process; negative regulation of c…	16.2393	137.889	3.08489	1.44712e-11
ENSG00000248713	RP11-766F14.2	Protein LOC285556	protein_coding		0.240707	2.03079	3.0771	0.000328567
ENSG00000182732	RGS6	regulator of G-protein signaling 6	protein_coding	positive regulation of GTPase activity; regulation of G-protein coupled receptor protein signaling pathway; termination of G-protein coupled receptor signaling pathway; intracellular signal transduction; G-protein coupled receptor signaling pathway; positive regulation of neuron differentiation	1.03592	8.65603	3.07359	0.0129099
ENSG00000197355	UAP1L1	UDP-N-acteylglucosamine pyrophosphorylase 1-like 1	protein_coding	metabolic process	112.337	935.883	3.05814	1.97192e-71
ENSG00000127325	BEST3	bestrophin 3	protein_coding	negative regulation of ion transport; inorganic anion transport	1.03159	8.47951	3.04412	0.0212536
ENSG00000182676	PPP1R27	protein phosphatase 1, regulatory subunit 27	protein_coding	negative regulation of phosphatase activity	5.07879	41.2479	3.02632	7.89737e-07
ENSG00000243137	PSG4	pregnancy specific beta-1-glycoprotein 4	protein_coding	female pregnancy; defense response	3.7252	30.092	3.02334	0.00122884
ENSG00000151376	ME3	malic enzyme 3, NADP(+)-dependent, mitochondrial	protein_coding	oxygen metabolic process; malate metabolic process; aerobic respiration; pyruvate metabolic process; oxidation-reduction process	4.11969	32.7678	2.99322	6.38914e-07
ENSG00000164120	HPGD	hydroxyprostaglandin dehydrogenase 15-(NAD)	protein_coding	lipoxin metabolic process; lipoxygenase pathway; cyclooxygenase pathway; prostaglandin metabolic process; parturition; ductus arteriosus closure; thrombin receptor signaling pathway; ovulation; arachidonic acid metabolic process; cellular metabolic process; negative regulation of cell cycle; transforming growth factor beta receptor signaling pathway; female pregnancy; metabolic process; small mol…	24.4459	190.769	2.96481	2.55324e-08
ENSG00000172238	ATOH1	atonal homolog 1 (Drosophila)	protein_coding	positive regulation of auditory receptor cell differentiation; auditory receptor cell fate specification; auditory receptor cell fate determination; cerebral cortex development; central nervous system development; inner ear morphogenesis; transcription from RNA polymerase II promoter; positive regulation of neuron differentiation; neuron migration; apoptotic process; axon guidance; positive regul…	5.12055	39.2142	2.92756	9.16602e-10
ENSG00000122733	KIAA1045	KIAA1045	protein_coding		8.30634	63.1411	2.92621	2.66414e-11
ENSG00000184709	LRRC26	leucine rich repeat containing 26	protein_coding	ion transport	0.758496	5.75833	2.92516	0.0476269
ENSG00000090339	ICAM1	intercellular adhesion molecule 1	protein_coding	adhesion to symbiont; receptor-mediated virion attachment to host cell; membrane to membrane docking; response to sulfur dioxide; positive regulation of cellular extravasation; T cell antigen processing and presentation; T cell activation via T cell receptor contact with antigen bound to MHC molecule on antigen presenting cell; regulation of leukocyte mediated cytotoxicity; modulation by virus of…	2.63554	19.8786	2.9237	0.00736146
ENSG00000147676	MAL2	mal, T-cell differentiation protein 2 (gene/pseudogene)	protein_coding		16.4299	124.362	2.92076	3.44231e-07
ENSG00000215014	AL645728.1	Uncharacterized protein	protein_coding		24.0889	182.657	2.91919	2.27858e-36
ENSG00000063015	SEZ6	seizure related 6 homolog (mouse)	protein_coding	negative regulation of dendrite development; positive regulation of dendrite development; regulation of excitatory postsynaptic membrane potential; regulation of dendrite development; synapse maturation; cerebellar Purkinje cell layer development; regulation of protein kinase C signaling; adult locomotory behavior	0.832069	6.16707	2.89997	0.0147878
ENSG00000161798	AQP5	aquaporin 5	protein_coding	pancreatic juice secretion; carbon dioxide transport; odontogenesis; water transport; camera-type eye morphogenesis; saliva secretion; excretion; transport; transmembrane transport	0.813769	5.97799	2.89987	0.0427857
ENSG00000104763	ASAH1	N-acylsphingosine amidohydrolase (acid ceramidase) 1	protein_coding	response to organic substance; glycosphingolipid metabolic process; ceramide metabolic process; lung development; cell death; sphingolipid metabolic process; lipid metabolic process; small molecule metabolic process	808.304	5999.09	2.89175	5.81394e-24
ENSG00000138772	ANXA3	annexin A3	protein_coding	neutrophil degranulation; positive regulation of endothelial cell migration; phagocytosis; positive regulation of sequence-specific DNA binding transcription factor activity; positive regulation of angiogenesis; defense response to bacterium	34.8618	255.116	2.87137	9.78558e-07
ENSG00000196754	S100A2	S100 calcium binding protein A2	protein_coding	endothelial cell migration	19.3756	142.012	2.87094	2.71375e-12
ENSG00000150361	KLHL1	kelch-like family member 1	protein_coding	cerebellar Purkinje cell layer development; dendrite development; actin cytoskeleton organization; adult walking behavior; locomotory behavior	0.491342	3.52671	2.85171	0.00964064
ENSG00000112782	CLIC5	chloride intracellular channel 5	protein_coding	diet induced thermogenesis; protein localization; chloride transport; female pregnancy; sensory perception of sound; neuromuscular process controlling balance; transport; auditory receptor cell stereocilium organization; response to dietary excess	11.4912	81.3155	2.81787	1.47799e-12
ENSG00000175003	SLC22A1	solute carrier family 22 (organic cation transporter), member 1	protein_coding	organic cation transport; epinephrine transport; norepinephrine transport; dopamine transport; establishment or maintenance of transmembrane electrochemical gradient; drug transmembrane transport; small molecule metabolic process; ion transmembrane transport; transmembrane transport; protein homooligomerization; quaternary ammonium group transport; monoamine transport; cation transport	1.25917	8.67061	2.80412	0.0157857
ENSG00000118432	CNR1	cannabinoid receptor 1 (brain)	protein_coding	G-protein coupled receptor signaling pathway, coupled to cyclic nucleotide second messenger; regulation of penile erection; negative regulation of action potential; negative regulation of dopamine secretion; negative regulation of mast cell activation; regulation of synaptic transmission, GABAergic; negative regulation of fatty acid beta-oxidation; positive regulation of acute inflammatory respon…	7.60228	53.08	2.80043	3.79001e-15
ENSG00000176046	NUPR1	nuclear protein, transcriptional regulator, 1	protein_coding	regulation of female gonad development; protein acetylation; intrinsic apoptotic signaling pathway in response to DNA damage by p53 class mediator; positive regulation of protein modification process; acute inflammatory response; negative regulation of fibroblast proliferation; negative regulation of cell cycle; cell growth; protein complex assembly; response to toxic substance; positive regulati…	18.697	130.037	2.79226	2.34806e-08
ENSG00000163793	DNAJC5G	DnaJ (Hsp40) homolog, subfamily C, member 5 gamma	protein_coding		0.582301	3.86109	2.7707	0.0275916
ENSG00000111674	ENO2	enolase 2 (gamma, neuronal)	protein_coding	glycolysis; gluconeogenesis; glucose metabolic process; carbohydrate metabolic process; small molecule metabolic process	441.792	3002.92	2.76487	1.23316e-75
ENSG00000177752	YIPF7	Yip1 domain family, member 7	protein_coding		2.41688	16.4097	2.7573	0.0292203
ENSG00000104888	SLC17A7	solute carrier family 17 (vesicular glutamate transporter), member 7	protein_coding	phosphate ion transport; glutamate secretion; L-glutamate import; sequestering of neurotransmitter; synaptic transmission, glutamatergic; long-term memory; regulation of excitatory postsynaptic membrane potential; synaptic transmission; neurotransmitter secretion; ion transport; transmembrane transport; sodium-dependent phosphate transport	15.4706	103.689	2.74338	1.27145e-15
ENSG00000185105	MYADML2	myeloid-associated differentiation marker-like 2	protein_coding		3.61197	23.959	2.73128	7.95821e-08
ENSG00000025039	RRAGD	Ras-related GTP binding D	protein_coding	cellular response to amino acid stimulus; positive regulation of TOR signaling; cellular protein localization	114.506	747.717	2.70684	3.06232e-95
ENSG00000128422	KRT17	keratin 17	protein_coding	intermediate filament organization; positive regulation of hair follicle development; positive regulation of cell growth; positive regulation of translation; epidermis development; signal transduction; morphogenesis of an epithelium; keratinization	1.74124	11.293	2.69053	0.0277473
ENSG00000156486	KCNS2	potassium voltage-gated channel, delayed-rectifier, subfamily S, member 2	protein_coding	synaptic transmission; protein homooligomerization; ion transport; transmembrane transport	0.567017	3.62733	2.66716	0.00612838
ENSG00000118508	RAB32	RAB32, member RAS oncogene family	protein_coding	phagosome maturation; GTP catabolic process; nucleocytoplasmic transport; intracellular protein transport; signal transduction; protein transport; small GTPase mediated signal transduction	196.696	1246.56	2.66383	7.85357e-10
ENSG00000135362	PRR5L	proline rich 5 like	protein_coding	regulation of fibroblast migration; TOR signaling; negative regulation of protein phosphorylation; positive regulation of protein phosphorylation; positive regulation of phosphatidylinositol 3-kinase signaling	58.9646	374.068	2.66366	2.20494e-26
ENSG00000182916	TCEAL7	transcription elongation factor A (SII)-like 7	protein_coding	negative regulation of NF-kappaB transcription factor activity; negative regulation of transcription, DNA-dependent; transcription, DNA-templated	39.7889	250.753	2.65547	0.00428832
ENSG00000140009	ESR2	estrogen receptor 2 (ER beta)	protein_coding	steroid hormone mediated signaling pathway; negative regulation of androgen receptor signaling pathway; uterus development; intracellular estrogen receptor signaling pathway; vagina development; epithelial cell maturation involved in prostate gland development; prostate gland epithelium morphogenesis; ovarian follicle development; negative regulation of epithelial cell proliferation; positive reg…	6.59147	41.2523	2.64987	1.13833e-18
ENSG00000146054	TRIM7	tripartite motif containing 7	protein_coding		7.34547	46.086	2.6492	1.00476e-14
ENSG00000187122	SLIT1	slit homolog 1 (Drosophila)	protein_coding	axon extension involved in axon guidance; dorsal/ventral axon guidance; forebrain morphogenesis; negative regulation of synapse assembly; establishment of nucleus localization; negative chemotaxis; negative regulation of axon extension involved in axon guidance; motor neuron axon guidance; retinal ganglion cell axon guidance; spinal cord development; axon guidance; brain development; telencephalo…	2.89987	18.1256	2.64893	0.000343703
ENSG00000181418	DDN	dendrin	protein_coding		41.2333	257.354	2.64133	4.65214e-35
ENSG00000253426	RP11-10A14.4	Uncharacterized protein	protein_coding		10.486	65.5104	2.63943	7.30927e-05
ENSG00000184735	DDX53	DEAD (Asp-Glu-Ala-Asp) box polypeptide 53	protein_coding		0.852171	5.31771	2.632	0.0310146
ENSG00000187642	C1orf170	chromosome 1 open reading frame 170	protein_coding		0.794229	4.94639	2.62864	0.0011301
ENSG00000075426	FOSL2	FOS-like antigen 2	protein_coding	cell death; positive regulation of fibroblast proliferation; regulation of transcription from RNA polymerase II promoter; regulation of transcription, DNA-dependent; transcription, DNA-templated; response to drug; cellular response to hormone stimulus; response to progesterone; response to corticosterone; response to morphine; response to cAMP; response to mechanical stimulus; female pregnancy; t…	169.41	1046.23	2.62611	9.51421e-39
ENSG00000214309	MBLAC1	metallo-beta-lactamase domain containing 1	protein_coding		35.0941	216.585	2.62445	1.42089e-20
ENSG00000139269	INHBE	inhibin, beta E	protein_coding	growth	5.82186	35.1814	2.59062	0.00167737
ENSG00000151615	POU4F2	POU class 4 homeobox 2	protein_coding	positive regulation of cell differentiation; intracellular estrogen receptor signaling pathway; axon extension; MAPK cascade; retinal ganglion cell axon guidance; sensory perception of sound; retina development in camera-type eye; neuromuscular process controlling balance; neuron differentiation; regulation of transcription, DNA-dependent; axon guidance; positive regulation of transcription from …	2.03417	12.2322	2.58701	1.40098e-06
ENSG00000166736	HTR3A	5-hydroxytryptamine (serotonin) receptor 3A, ionotropic	protein_coding	serotonin receptor signaling pathway; synaptic transmission; cellular response to growth factor stimulus; response to cocaine; transport; digestion; ion transport; ion transmembrane transport; transmembrane transport; response to ethanol	1.02212	5.99482	2.56039	0.00869093
ENSG00000229544	NKX1-2	NK1 homeobox 2	protein_coding	regulation of transcription, DNA-dependent; multicellular organismal development	15.2468	87.7012	2.51781	3.70287e-14
ENSG00000126368	NR1D1	nuclear receptor subfamily 1, group D, member 1	protein_coding	positive regulation of bile acid biosynthetic process; regulation of type B pancreatic cell proliferation; circadian temperature homeostasis; regulation of gluconeogenesis by regulation of transcription from RNA polymerase II promoter; negative regulation of receptor biosynthetic process; intracellular receptor signaling pathway; steroid hormone mediated signaling pathway; proteasomal protein cat…	24.3339	138.102	2.50364	2.20176e-42
ENSG00000119655	NPC2	Niemann-Pick disease, type C2	protein_coding	intracellular sterol transport; regulation of isoprenoid metabolic process; phospholipid transport; cholesterol efflux; intracellular cholesterol transport; cholesterol homeostasis; cholesterol transport; glycolipid transport; cholesterol metabolic process; response to virus	485.464	2753.15	2.50352	2.81338e-12
ENSG00000013588	GPRC5A	G protein-coupled receptor, family C, group 5, member A	protein_coding	signal transduction; G-protein coupled receptor signaling pathway	64.5021	364.405	2.49835	4.9549e-18
ENSG00000138395	CDK15	cyclin-dependent kinase 15	protein_coding	protein phosphorylation	5.5289	30.762	2.48392	3.55226e-08
ENSG00000176170	SPHK1	sphingosine kinase 1	protein_coding	sphingoid catabolic process; sphingosine metabolic process; regulation of interleukin-1 beta production; sphingolipid biosynthetic process; regulation of tumor necrosis factor-mediated signaling pathway; 'de novo' posttranslational protein folding; positive regulation of NF-kappaB import into nucleus; positive regulation of mitotic cell cycle; calcium-mediated signaling; cellular protein metaboli…	75.7249	419.35	2.46863	1.24974e-18
ENSG00000090013	BLVRB	biliverdin reductase B (flavin reductase (NADPH))	protein_coding	cellular metabolic process; steroid biosynthetic process; oxidation-reduction process; heme catabolic process; porphyrin-containing compound metabolic process; small molecule metabolic process	511.088	2818.66	2.46325	8.11409e-11
ENSG00000074317	SNCB	synuclein, beta	protein_coding	dopamine metabolic process; synapse organization; negative regulation of neuron apoptotic process; synaptic transmission	80.8182	444.629	2.45887	1.88801e-15
ENSG00000100385	IL2RB	interleukin 2 receptor, beta	protein_coding	interleukin-2-mediated signaling pathway; modulation by virus of host morphology or physiology; cytokine-mediated signaling pathway; protein complex assembly; signal transduction; negative regulation of apoptotic process	5.19026	28.3903	2.45114	0.00099534
ENSG00000120708	TGFBI	transforming growth factor, beta-induced, 68kDa	protein_coding	negative regulation of cell adhesion; extracellular matrix organization; response to stimulus; cell adhesion; angiogenesis; visual perception; cell proliferation; chondrocyte differentiation	6.44978	35.2714	2.44844	0.00194739
ENSG00000117479	SLC19A2	solute carrier family 19 (thiamine transporter), member 2	protein_coding	thiamine-containing compound metabolic process; thiamine transport; folic acid transport; water-soluble vitamin metabolic process; vitamin metabolic process; transport; small molecule metabolic process; transmembrane transport	163.51	889.84	2.44397	4.18779e-76
ENSG00000095370	SH2D3C	SH2 domain containing 3C	protein_coding	JNK cascade; small GTPase mediated signal transduction	17.7354	95.8572	2.43292	8.86135e-05
ENSG00000101977	MCF2	MCF.2 cell line derived transforming sequence	protein_coding	neurotrophin TRK receptor signaling pathway; apoptotic signaling pathway; dendrite development; positive regulation of apoptotic process; intracellular signal transduction; regulation of Rho protein signal transduction; regulation of small GTPase mediated signal transduction; small GTPase mediated signal transduction	0.738266	3.90606	2.42087	0.010312
ENSG00000187688	TRPV2	transient receptor potential cation channel, subfamily V, member 2	protein_coding	sensory perception; positive regulation of calcium ion import; response to temperature stimulus; positive regulation of axon extension; response to heat; transport; ion transport; calcium ion transmembrane transport; transmembrane transport	11.9801	64.1292	2.41789	1.41768e-07
ENSG00000203952	CCDC160	coiled-coil domain containing 160	protein_coding		3.94473	20.9934	2.41116	5.36707e-06
ENSG00000134107	BHLHE40	basic helix-loop-helix family, member e40	protein_coding	entrainment of circadian clock by photoperiod; circadian regulation of gene expression; regulation of transcription, DNA-dependent; negative regulation of sequence-specific DNA binding transcription factor activity; transcription from RNA polymerase II promoter; negative regulation of transcription from RNA polymerase II promoter; response to light stimulus; circadian rhythm; negative regulation …	214.833	1120.28	2.38219	1.21342e-67
ENSG00000158315	RHBDL2	rhomboid, veinlet-like 2 (Drosophila)	protein_coding	proteolysis	4.68876	24.1286	2.37301	8.22048e-06
ENSG00000136573	BLK	B lymphoid tyrosine kinase	protein_coding	B cell receptor signaling pathway; positive regulation of insulin secretion; protein phosphorylation; intracellular signal transduction; peptidyl-tyrosine phosphorylation	3.33425	17.188	2.37095	0.000708158
ENSG00000101670	LIPG	lipase, endothelial	protein_coding	regulation of lipoprotein metabolic process; response to nutrient; lipid metabolic process; cell proliferation; positive regulation of high-density lipoprotein particle clearance; positive regulation of cholesterol transport; phospholipid homeostasis; high-density lipoprotein particle remodeling; reverse cholesterol transport; phospholipid catabolic process; cholesterol homeostasis	2.06927	10.7303	2.37034	0.0393358
ENSG00000165511	C10orf25	chromosome 10 open reading frame 25	protein_coding		0.898113	4.59898	2.36339	0.0149315
ENSG00000126264	HCST	hematopoietic cell signal transducer	protein_coding	positive regulation of phosphatidylinositol 3-kinase signaling; regulation of immune response	9.13246	47.1357	2.36093	0.0046103
ENSG00000179598	PLD6	phospholipase D family, member 6	protein_coding	P granule organization; phosphatidylglycerol biosynthetic process; glycerophospholipid biosynthetic process; phospholipid metabolic process; mitochondrial fusion; DNA methylation involved in gamete generation; piRNA metabolic process; meiosis; spermatid development; metabolic process; lipid catabolic process; small molecule metabolic process	400.51	2048.56	2.35445	3.86694e-127
ENSG00000163273	NPPC	natriuretic peptide C	protein_coding	negative regulation of DNA metabolic process; growth plate cartilage chondrocyte differentiation; growth plate cartilage chondrocyte proliferation; receptor guanylyl cyclase signaling pathway; positive regulation of cGMP biosynthetic process; regulation of smooth muscle cell proliferation; regulation of vasoconstriction; positive regulation of vasodilation; ossification; response to ethanol; regu…	59.9365	306.026	2.35112	8.07232e-09
ENSG00000124249	KCNK15	potassium channel, subfamily K, member 15	protein_coding	potassium ion transmembrane transport	2.292	11.7076	2.34721	0.0307834
ENSG00000204386	NEU1	sialidase 1 (lysosomal sialidase)	protein_coding	oligosaccharide catabolic process; glycosphingolipid metabolic process; sphingolipid metabolic process; small molecule metabolic process	455.274	2311.25	2.34379	2.82572e-31
ENSG00000264187	RP11-45M22.4	Uncharacterized protein	protein_coding		13.1151	66.2144	2.33705	1.98855e-18
ENSG00000128564	VGF	VGF nerve growth factor inducible	protein_coding	generation of precursor metabolites and energy; sexual reproduction; response to dietary excess; insulin secretion; ovarian follicle development; response to insulin; response to cAMP; response to cold; defense response to bacterium; glucose homeostasis	18.7509	94.781	2.33639	1.45582e-17
ENSG00000240065	PSMB9	proteasome (prosome, macropain) subunit, beta type, 9	protein_coding	proteolysis involved in cellular protein catabolic process; antigen processing and presentation; negative regulation of ubiquitin-protein ligase activity involved in mitotic cell cycle; modulation by virus of host morphology or physiology; G1/S transition of mitotic cell cycle; regulation of ubiquitin-protein ligase activity involved in mitotic cell cycle; positive regulation of ubiquitin-protein…	11.7552	58.9332	2.32788	0.00467314
ENSG00000105499	PLA2G4C	phospholipase A2, group IVC (cytosolic, calcium-independent)	protein_coding	glycerophospholipid catabolic process; phosphatidylethanolamine acyl-chain remodeling; phosphatidylcholine acyl-chain remodeling; phosphatidylinositol acyl-chain remodeling; glycerophospholipid biosynthetic process; parturition; phospholipid metabolic process; arachidonic acid metabolic process; phospholipid catabolic process; metabolic process; intracellular signal transduction; small molecule m…	24.5003	122.77	2.31997	2.51085e-08
ENSG00000176485	PLA2G16	phospholipase A2, group XVI	protein_coding	phosphatidylethanolamine acyl-chain remodeling; phosphatidylcholine acyl-chain remodeling; phosphatidylserine acyl-chain remodeling; phosphatidylinositol acyl-chain remodeling; glycerophospholipid biosynthetic process; phospholipid metabolic process; negative regulation of cell cycle; phospholipid biosynthetic process; lipid catabolic process; small molecule metabolic process	124.995	620.386	2.31084	8.28925e-09
ENSG00000121577	POPDC2	popeye domain containing 2	protein_coding		5.03466	24.8566	2.30967	6.03198e-06
ENSG00000128683	GAD1	glutamate decarboxylase 1 (brain, 67kDa)	protein_coding	gamma-aminobutyric acid biosynthetic process; response to drug; protein-pyridoxal-5-phosphate linkage; glutamate decarboxylation to succinate; glutamate catabolic process; neurotransmitter biosynthetic process; carboxylic acid metabolic process; cellular amino acid metabolic process; synaptic transmission; neurotransmitter secretion; metabolic process	168.367	829.758	2.3009	2.57462e-54
ENSG00000154655	L3MBTL4	l(3)mbt-like 4 (Drosophila)	protein_coding	chromatin modification; regulation of transcription, DNA-dependent; transcription, DNA-templated	1.11039	5.39521	2.28125	0.0250826
ENSG00000132692	BCAN	brevican	protein_coding	hippocampus development; dermatan sulfate biosynthetic process; chondroitin sulfate catabolic process; chondroitin sulfate biosynthetic process; chondroitin sulfate metabolic process; glycosaminoglycan metabolic process; extracellular matrix organization; carbohydrate metabolic process; cell adhesion; small molecule metabolic process	3.10012	15.0649	2.27825	0.00338789
ENSG00000122756	CNTFR	ciliary neurotrophic factor receptor	protein_coding	skeletal muscle organ development; ciliary neurotrophic factor-mediated signaling pathway; sex differentiation; brainstem development; negative regulation of neuron apoptotic process; nervous system development; suckling behavior; signal transduction; positive regulation of cell proliferation	32.7546	158.576	2.27421	1.13756e-17
ENSG00000040608	RTN4R	reticulon 4 receptor	protein_coding	neurotrophin TRK receptor signaling pathway; negative regulation of axonogenesis; regulation of axonogenesis; axonogenesis	112.076	539.783	2.26733	1.39356e-16
ENSG00000181804	SLC9A9	solute carrier family 9, subfamily A (NHE9, cation proton antiporter 9), member 9	protein_coding	cation transport; regulation of pH; ion transport; transmembrane transport; sodium ion transport	38.7157	186.219	2.26632	2.94938e-13
ENSG00000113805	CNTN3	contactin 3 (plasmacytoma associated)	protein_coding	nervous system development; cell adhesion	0.661383	3.17961	2.26391	0.0467434
ENSG00000117984	CTSD	cathepsin D	protein_coding	antigen processing and presentation of exogenous peptide antigen via MHC class II; autophagic vacuole assembly; cell death; collagen catabolic process; extracellular matrix organization; extracellular matrix disassembly; proteolysis	969.638	4638.52	2.25805	4.25781e-34
ENSG00000187608	ISG15	ISG15 ubiquitin-like modifier	protein_coding	response to type I interferon; type I interferon signaling pathway; regulation of interferon-gamma production; modulation by virus of host morphology or physiology; ISG15-protein conjugation; modification-dependent protein catabolic process; negative regulation of protein ubiquitination; defense response to virus; cytokine-mediated signaling pathway; cell-cell signaling; negative regulation of ty…	81.2312	388.495	2.25678	1.67064e-22
ENSG00000107954	NEURL1	neuralized E3 ubiquitin protein ligase 1	protein_coding	sperm axoneme assembly; positive regulation of long-term neuronal synaptic plasticity; negative regulation of Notch signaling pathway; positive regulation of synapse maturation; response to external stimulus; cellular response to amino acid stimulus; lactation; sperm motility; protein monoubiquitination; skeletal muscle tissue development; positive regulation of dendritic spine development; posit…	51.682	245.567	2.24651	2.16723e-20
ENSG00000186806	VSIG10L	V-set and immunoglobulin domain containing 10 like	protein_coding		10.6447	50.5168	2.24312	3.70287e-14
ENSG00000124194	GDAP1L1	ganglioside induced differentiation associated protein 1-like 1	protein_coding		4.91865	23.3477	2.23451	0.0158919
ENSG00000099290	FAM21A	family with sequence similarity 21, member A	protein_coding	retrograde transport, endosome to Golgi	117.34	551.999	2.23411	2.70386e-27
ENSG00000164849	GPR146	G protein-coupled receptor 146	protein_coding	G-protein coupled receptor signaling pathway	8.8726	41.7591	2.22873	4.93086e-05
ENSG00000090674	MCOLN1	mucolipin 1	protein_coding	transferrin transport; cation transport; cellular iron ion homeostasis; calcium ion transport; transmembrane transport; release of sequestered calcium ion into cytosol	521.77	2442.33	2.22651	1.2019e-40
ENSG00000116954	RRAGC	Ras-related GTP binding C	protein_coding	GTP catabolic process; cellular response to amino acid stimulus; cellular protein localization; cell growth; RNA splicing; small GTPase mediated signal transduction; apoptotic process; transcription, DNA-templated	322.051	1506.95	2.22638	2.1624e-42
ENSG00000101203	COL20A1	collagen, type XX, alpha 1	protein_coding	extracellular matrix organization	1.09737	5.12141	2.22307	0.0255974
ENSG00000184730	APOBR	apolipoprotein B receptor	protein_coding	triglyceride metabolic process; lipid transport; cholesterol metabolic process	0.532365	2.48376	2.21629	0.0479827
ENSG00000185664	PMEL	premelanosome protein	protein_coding	melanosome organization; melanin biosynthetic process	48.2608	224.349	2.21559	1.08391e-09
ENSG00000085831	TTC39A	tetratricopeptide repeat domain 39A	protein_coding		160.214	742.244	2.21111	1.73833e-35
ENSG00000121769	FABP3	fatty acid binding protein 3, muscle and heart (mammary-derived growth inhibitor)	protein_coding	response to fatty acid; fatty acid metabolic process; response to insulin; response to drug; negative regulation of cell proliferation; long-chain fatty acid transport	50.9417	235.415	2.20937	8.02053e-18
ENSG00000008517	IL32	interleukin 32	protein_coding	defense response; cell adhesion; immune response	3.46734	16.0758	2.20922	0.0419714
ENSG00000119986	AVPI1	arginine vasopressin-induced 1	protein_coding	activation of MAPK activity; cell cycle	107.879	498.353	2.20763	3.46356e-18
ENSG00000162894	FAIM3	Fas apoptotic inhibitory molecule 3	protein_coding	cellular defense response; negative regulation of apoptotic process	4.44654	20.6316	2.20741	0.0150496
ENSG00000175197	DDIT3	DNA-damage-inducible transcript 3	protein_coding	negative regulation of determination of dorsal identity; regulation of DNA-dependent transcription in response to stress; response to unfolded protein; activation of signaling protein activity involved in unfolded protein response; positive regulation of interleukin-8 production; regulation of transcription involved in anterior/posterior axis specification; ER overload response; mRNA transcriptio…	62.7944	289.847	2.20656	6.59897e-08
ENSG00000135404	CD63	CD63 molecule	protein_coding	regulation of rubidium ion transport; platelet degranulation; cellular protein localization; platelet activation; blood coagulation	3330.4	15328.8	2.20247	1.3938e-05
ENSG00000163347	CLDN1	claudin 1	protein_coding	modulation by virus of host morphology or physiology; calcium-independent cell-cell adhesion; cell-cell junction organization; cell adhesion	3.28004	15.0304	2.20109	4.8698e-05
ENSG00000186648	LRRC16B	leucine rich repeat containing 16B	protein_coding		8.01339	36.8247	2.19943	1.31001e-05
ENSG00000168140	VASN	vasorin	protein_coding	cellular response to redox state; cellular response to hypoxia	35.6782	163.512	2.19541	6.90857e-16
ENSG00000162066	AMDHD2	amidohydrolase domain containing 2	protein_coding	N-acetylneuraminate catabolic process; N-acetylglucosamine metabolic process; carbohydrate metabolic process	270.831	1236.88	2.19066	5.43544e-26
ENSG00000205832	C16orf96	chromosome 16 open reading frame 96	protein_coding		0.725355	3.26187	2.18787	0.00421184
ENSG00000146070	PLA2G7	phospholipase A2, group VII (platelet-activating factor acetylhydrolase, plasma)	protein_coding	plasma lipoprotein particle oxidation; lipid oxidation; positive regulation of monocyte chemotaxis; low-density lipoprotein particle remodeling; cellular protein metabolic process; lipid catabolic process; positive regulation of inflammatory response; chlorophyll catabolic process	17.8148	81.0625	2.18663	1.25115e-18
ENSG00000176928	GCNT4	glucosaminyl (N-acetyl) transferase 4, core 2	protein_coding	inter-male aggressive behavior; kidney morphogenesis; tissue morphogenesis; thyroid hormone metabolic process; post-translational protein modification; cellular protein metabolic process; homeostasis of number of cells; protein O-linked glycosylation; carbohydrate metabolic process; O-glycan processing	1.14007	5.20907	2.18124	0.00237749
ENSG00000118160	SLC8A2	solute carrier family 8 (sodium/calcium exchanger), member 2	protein_coding	blood coagulation; calcium ion transport; cell communication; ion transport; transmembrane transport	16.8435	76.0164	2.1758	1.15108e-05
ENSG00000140853	NLRC5	NLR family, CARD domain containing 5	protein_coding	regulation of kinase activity; positive regulation of MHC class I biosynthetic process; positive regulation of interferon-gamma-mediated signaling pathway; negative regulation of type I interferon-mediated signaling pathway; positive regulation of type I interferon-mediated signaling pathway; defense response to virus; negative regulation of type I interferon production; negative regulation of NF…	19.3703	87.397	2.17285	5.14259e-10
ENSG00000167555	ZNF528	zinc finger protein 528	protein_coding	regulation of transcription, DNA-dependent; transcription, DNA-templated	12.9468	58.5152	2.17156	3.51177e-06
ENSG00000170743	SYT9	synaptotagmin IX	protein_coding	regulation of insulin secretion; regulation of calcium ion-dependent exocytosis; positive regulation of calcium ion-dependent exocytosis	2.99619	13.457	2.16514	3.74224e-06
ENSG00000108828	VAT1	vesicle amine transport 1	protein_coding	negative regulation of mitochondrial fusion; oxidation-reduction process	6666.16	29854	2.16296	1.52375e-72
ENSG00000151632	AKR1C2	aldo-keto reductase family 1, member C2	protein_coding	response to prostaglandin; cellular response to jasmonic acid stimulus; doxorubicin metabolic process; daunorubicin metabolic process; steroid metabolic process; prostaglandin metabolic process; progesterone metabolic process; positive regulation of protein kinase B signaling; digestion; positive regulation of cell proliferation; G-protein coupled receptor signaling pathway; oxidation-reduction p…	5.27499	23.7661	2.16074	0.00253725
ENSG00000122584	NXPH1	neurexophilin 1	protein_coding		2.38964	10.5433	2.15914	0.0477745
ENSG00000065618	COL17A1	collagen, type XVII, alpha 1	protein_coding	cell junction assembly; hemidesmosome assembly; epidermis development; collagen catabolic process; extracellular matrix organization; cell-matrix adhesion; extracellular matrix disassembly	4.3556	19.4659	2.15705	0.00854798
ENSG00000140859	KIFC3	kinesin family member C3	protein_coding	zonula adherens maintenance; epithelial cell-cell adhesion; Golgi organization; microtubule-based movement; microtubule-based process; visual perception	277.399	1236.91	2.15633	2.93451e-13
ENSG00000142959	BEST4	bestrophin 4	protein_coding		1.93864	8.58978	2.15001	0.000890011
ENSG00000112414	GPR126	G protein-coupled receptor 126	protein_coding	cell surface receptor signaling pathway; neuropeptide signaling pathway; G-protein coupled receptor signaling pathway	102.6	454.805	2.14803	1.27262e-14
ENSG00000173511	VEGFB	vascular endothelial growth factor B	protein_coding	coronary vasculature development; positive regulation of vascular wound healing; positive regulation of mast cell chemotaxis; positive chemotaxis; platelet degranulation; induction of positive chemotaxis; positive regulation of vascular endothelial growth factor receptor signaling pathway; cardiac muscle contraction; negative regulation of gene expression; vascular endothelial growth factor recep…	421.859	1854.95	2.1363	3.17207e-35
ENSG00000157680	DGKI	diacylglycerol kinase, iota	protein_coding	protein kinase C-activating G-protein coupled receptor signaling pathway; positive regulation of Ras protein signal transduction; regulation of Rap GTPase activity; platelet activation; blood coagulation; intracellular signal transduction	4.43157	19.5356	2.13559	0.000217959
ENSG00000117322	CR2	complement component (3d/Epstein Barr virus) receptor 2	protein_coding	B cell activation; immune response; innate immune response; complement activation, classical pathway; complement receptor mediated signaling pathway	5.16423	22.6658	2.13531	1.20691e-10
ENSG00000102393	GLA	galactosidase, alpha	protein_coding	carbohydrate metabolic process; glycosphingolipid catabolic process; glycosylceramide catabolic process; glycoside catabolic process; negative regulation of nitric-oxide synthase activity; glycosphingolipid metabolic process; oligosaccharide metabolic process; sphingolipid metabolic process; negative regulation of nitric oxide biosynthetic process; small molecule metabolic process	2945.19	12900.8	2.13102	1.96454e-13
ENSG00000067066	SP100	SP100 nuclear antigen	protein_coding	regulation of Fas signaling pathway; regulation of extrinsic apoptotic signaling pathway via death domain receptors; negative regulation of protein export from nucleus; response to type I interferon; negative regulation of viral transcription; negative regulation of cellular component movement; type I interferon signaling pathway; modulation by virus of host morphology or physiology; negative reg…	10.4875	45.8855	2.12934	1.1499e-05
ENSG00000144891	AGTR1	angiotensin II receptor, type 1	protein_coding	phospholipase C-activating angiotensin-activated signaling pathway; positive regulation of phospholipase A2 activity; regulation of systemic arterial blood pressure by renin-angiotensin; regulation of vasodilation; positive regulation of NAD(P)H oxidase activity; positive regulation of cholesterol esterification; renin-angiotensin regulation of aldosterone production; positive regulation of cellu…	13.5162	58.8246	2.12217	1.6676e-07
ENSG00000170412	GPRC5C	G protein-coupled receptor, family C, group 5, member C	protein_coding	G-protein coupled receptor signaling pathway	140.626	610.027	2.11634	8.44001e-27
ENSG00000155265	GOLGA7B	golgin A7 family, member B	protein_coding		6.16104	26.7199	2.11491	9.05988e-07
ENSG00000168671	UGT3A2	UDP glycosyltransferase 3 family, polypeptide A2	protein_coding	cellular response to genistein; lipid glycosylation; metabolic process; carbohydrate metabolic process	63.5601	273.25	2.10369	1.08442e-18
ENSG00000160213	CSTB	cystatin B (stefin B)	protein_coding	negative regulation of peptidase activity; adult locomotory behavior; negative regulation of endopeptidase activity; regulation of apoptotic process	1247.6	5290.82	2.08432	7.69543e-18
ENSG00000129993	CBFA2T3	core-binding factor, runt domain, alpha subunit 2; translocated to, 3	protein_coding	granulocyte differentiation; regulation of transcription, DNA-dependent; positive regulation of transcription from RNA polymerase II promoter; cell proliferation; transcription, DNA-templated	20.4691	86.5842	2.07848	4.12256e-11
ENSG00000119950	MXI1	MAX interactor 1, dimerization protein	protein_coding	cytoplasmic sequestering of transcription factor; negative regulation of cell proliferation; transcription, DNA-templated; negative regulation of transcription from RNA polymerase II promoter	386.716	1628.98	2.07446	1.48426e-42
ENSG00000156463	SH3RF2	SH3 domain containing ring finger 2	protein_coding	negative regulation of phosphatase activity; protein ubiquitination	15.2105	63.6853	2.06437	0.000570104
ENSG00000164128	NPY1R	neuropeptide Y receptor Y1	protein_coding	G-protein coupled receptor signaling pathway, coupled to cyclic nucleotide second messenger; regulation of multicellular organism growth; sensory perception of pain; regulation of blood pressure; outflow tract morphogenesis; adenylate cyclase-inhibiting G-protein coupled receptor signaling pathway; locomotory behavior; glucose metabolic process; feeding behavior; G-protein coupled receptor signal…	56.6304	236.583	2.06281	1.95462e-11
ENSG00000120306	CYSTM1	cysteine-rich transmembrane module containing 1	protein_coding		470.86	1966.43	2.06204	2.81526e-10
ENSG00000187266	EPOR	erythropoietin receptor	protein_coding	erythropoietin-mediated signaling pathway; decidualization; embryo development; signal transduction; brain development; heart development	66.0343	275.873	2.06189	6.52782e-21
ENSG00000104142	VPS18	vacuolar protein sorting 18 homolog (S. cerevisiae)	protein_coding	lysosome organization; endosome organization; vesicle-mediated transport; intracellular protein transport	643.941	2688.59	2.06172	4.70774e-33
ENSG00000176746	MAGEB6	melanoma antigen family B, 6	protein_coding		7.96303	33.2601	2.06096	9.74186e-05
ENSG00000158560	DYNC1I1	dynein, cytoplasmic 1, intermediate chain 1	protein_coding	antigen processing and presentation of exogenous peptide antigen via MHC class II; vesicle transport along microtubule; microtubule-based movement	7.96559	33.1878	2.05747	0.000628173
ENSG00000064601	CTSA	cathepsin A	protein_coding	proteolysis; glycosphingolipid metabolic process; positive regulation of catalytic activity; sphingolipid metabolic process; intracellular protein transport; small molecule metabolic process	1412.31	5857.41	2.05206	3.14252e-45
ENSG00000143469	SYT14	synaptotagmin XIV	protein_coding	cell death	11.2445	46.4877	2.04809	6.56976e-13
ENSG00000166311	SMPD1	sphingomyelin phosphodiesterase 1, acid lysosomal	protein_coding	termination of signal transduction; positive regulation of protein dephosphorylation; sphingomyelin metabolic process; ceramide biosynthetic process; sphingomyelin catabolic process; negative regulation of MAP kinase activity; glycosphingolipid metabolic process; cell death; sphingolipid metabolic process; response to cocaine; nervous system development; positive regulation of apoptotic process; …	146.046	602.95	2.04523	4.28614e-33
ENSG00000145934	TENM2	teneurin transmembrane protein 2	protein_coding	calcium-mediated signaling using intracellular calcium source; heterophilic cell-cell adhesion; positive regulation of filopodium assembly; cell-cell adhesion; signal transduction; axon guidance; transcription, DNA-templated; negative regulation of transcription from RNA polymerase II promoter	7.55491	31.2386	2.04398	0.00133778
ENSG00000182901	RGS7	regulator of G-protein signaling 7	protein_coding	termination of G-protein coupled receptor signaling pathway; G-protein coupled receptor signaling pathway; positive regulation of GTPase activity; regulation of G-protein coupled receptor protein signaling pathway; intracellular signal transduction	12.4765	51.4515	2.04301	2.36048e-07
ENSG00000117410	ATP6V0B	ATPase, H+ transporting, lysosomal 21kDa, V0 subunit b	protein_coding	ATP hydrolysis coupled proton transport; phagosome maturation; interaction with host; transferrin transport; proton transport; cellular iron ion homeostasis; insulin receptor signaling pathway; transmembrane transport	2776.91	11388	2.03596	0.00256574
ENSG00000072657	TRHDE	thyrotropin-releasing hormone degrading enzyme	protein_coding	cell-cell signaling; signal transduction; proteolysis	12.43	50.5846	2.02773	0.00014829
ENSG00000040531	CTNS	cystinosin, lysosomal cystine transporter	protein_coding	L-cystine transport; compound eye corneal lens development; grooming behavior; cognition; ATP metabolic process; visual learning; long-term memory; cellular amino acid metabolic process; adult walking behavior; glutathione metabolic process; brain development	685.452	2792.64	2.02635	1.96169e-57
ENSG00000197410	DCHS2	dachsous cadherin-related 2	protein_coding	homophilic cell adhesion	3.89853	15.9035	2.02533	0.00312075
ENSG00000123240	OPTN	optineurin	protein_coding	Golgi ribbon formation; Golgi to plasma membrane protein transport; Golgi organization; cell death; G2/M transition of mitotic cell cycle; protein targeting to Golgi; signal transduction; mitotic cell cycle; cellular protein localization	217.108	873.521	2.0083	1.43628e-48
ENSG00000143333	RGS16	regulator of G-protein signaling 16	protein_coding	positive regulation of GTPase activity; regulation of G-protein coupled receptor protein signaling pathway; termination of G-protein coupled receptor signaling pathway; visual perception	79.8509	321.335	2.0079	1.06188e-27
ENSG00000154537	FAM27C	family with sequence similarity 27, member C	protein_coding		23.2257	93.2683	2.00497	1.33486e-10
ENSG00000213658	LAT	linker for activation of T cells	protein_coding	gene expression; signal transduction; inflammatory response; regulation of T cell activation; mast cell degranulation; calcium-mediated signaling; T cell receptor signaling pathway; Ras protein signal transduction; T cell activation; platelet activation; blood coagulation; integrin-mediated signaling pathway; intracellular signal transduction; immune response; innate immune response; Fc-epsilon r…	7.61615	30.4476	2.00301	0.000246885
ENSG00000048740	CELF2	CUGBP, Elav-like family member 2	protein_coding	regulation of heart contraction; mRNA splice site selection; RNA processing; mRNA processing	73.7228	293.377	1.99265	2.51976e-26
ENSG00000132429	POPDC3	popeye domain containing 3	protein_coding		179.202	712.63	1.99138	2.19885e-08
ENSG00000149599	DUSP15	dual specificity phosphatase 15	protein_coding	dephosphorylation; protein dephosphorylation	43.0775	171.107	1.98772	5.1563e-07
ENSG00000234602	MCIDAS	multiciliate differentiation and DNA synthesis associated cell cycle protein	protein_coding	regulation of DNA replication; regulation of mitotic cell cycle; cell cycle; positive regulation of transcription from RNA polymerase II promoter; transcription, DNA-templated; cilium assembly	44.9842	177.303	1.97691	4.06006e-26
ENSG00000112379	KIAA1244	KIAA1244	protein_coding	negative regulation of phosphatase activity; vesicle-mediated transport; regulation of ARF protein signal transduction	25.8287	101.521	1.97482	4.30018e-16
ENSG00000111728	ST8SIA1	ST8 alpha-N-acetyl-neuraminide alpha-2,8-sialyltransferase 1	protein_coding	sialylation; glycosphingolipid biosynthetic process; cellular response to heat; protein glycosylation; carbohydrate metabolic process; positive regulation of cell proliferation	4.782	18.7675	1.96896	0.0212704
ENSG00000148344	PTGES	prostaglandin E synthase	protein_coding	cyclooxygenase pathway; chronic inflammatory response; prostaglandin biosynthetic process; prostaglandin metabolic process; arachidonic acid metabolic process; response to retinoic acid; response to calcium ion; acute inflammatory response; response to cytokine; response to lipopolysaccharide; signal transduction; response to organic cyclic compound; small molecule metabolic process; negative reg…	1.49989	5.87296	1.96402	0.0237612
ENSG00000166257	SCN3B	sodium channel, voltage-gated, type III, beta subunit	protein_coding	membrane depolarization involved in regulation of action potential; membrane depolarization involved in regulation of cardiac muscle cell action potential; regulation of sodium ion transmembrane transporter activity; regulation of cardiac muscle cell action potential involved in contraction; sodium ion transmembrane transport; regulation of ventricular cardiac muscle cell membrane depolarization;…	16.0261	62.3824	1.96148	1.22272e-07
ENSG00000105409	ATP1A3	ATPase, Na+/K+ transporting, alpha 3 polypeptide	protein_coding	ionotropic glutamate receptor signaling pathway; monovalent inorganic cation transport; cation transport; visual learning; adult locomotory behavior; ATP biosynthetic process; response to drug; memory; sodium ion transport; potassium ion transport; ion transmembrane transport; transmembrane transport	141.904	551.604	1.95868	2.99708e-12
ENSG00000164038	SLC9B2	solute carrier family 9, subfamily B (NHA2, cation proton antiporter 2), member 2	protein_coding	cation transport; ion transmembrane transport; transmembrane transport; sodium ion transport	317.285	1233.44	1.9586	2.45738e-12
ENSG00000175606	TMEM70	transmembrane protein 70	protein_coding	mitochondrial proton-transporting ATP synthase complex assembly	1274.86	4954.21	1.9583	0.00359619
ENSG00000095209	TMEM38B	transmembrane protein 38B	protein_coding	monovalent inorganic cation transport	1546.42	6001.75	1.95644	0.0142506
ENSG00000088002	SULT2B1	sulfotransferase family, cytosolic, 2B, member 1	protein_coding	3'-phosphoadenosine 5'-phosphosulfate metabolic process; steroid metabolic process; xenobiotic metabolic process; sulfate assimilation; small molecule metabolic process	4.51388	17.4704	1.95465	0.0479679
ENSG00000172661	FAM21C	family with sequence similarity 21, member C	protein_coding	retrograde transport, endosome to Golgi	132.151	511.531	1.95274	3.88016e-20
ENSG00000178150	ZNF114	zinc finger protein 114	protein_coding	regulation of transcription, DNA-dependent; transcription, DNA-templated	10.5058	40.6174	1.95153	1.10451e-08
ENSG00000135604	STX11	syntaxin 11	protein_coding	membrane fusion; vesicle-mediated transport; intracellular protein transport; cytotoxic T cell degranulation; T cell mediated cytotoxicity; neutrophil degranulation; natural killer cell degranulation; natural killer cell mediated cytotoxicity	9.76656	37.7078	1.94386	2.99708e-12
ENSG00000173947	PIFO	primary cilia formation	protein_coding	positive regulation of kinase activity; regulation of cell projection organization; cell projection organization	8.50245	32.6844	1.94304	3.40611e-06
ENSG00000242284	CT45A5	cancer/testis antigen family 45, member A5	protein_coding		19.0095	72.9379	1.94	0.00495929
ENSG00000251692	PTX4	pentraxin 4, long	protein_coding		2.99427	11.4895	1.93797	0.00437133
ENSG00000059804	SLC2A3	solute carrier family 2 (facilitated glucose transporter), member 3	protein_coding	hexose transport; water-soluble vitamin metabolic process; vitamin metabolic process; L-ascorbic acid metabolic process; glucose transport; carbohydrate metabolic process; transport; small molecule metabolic process; transmembrane transport	213.702	818.516	1.93699	1.55004e-42
ENSG00000112425	EPM2A	epilepsy, progressive myoclonus type 2A, Lafora disease (laforin)	protein_coding	dephosphorylation; behavior; peptidyl-tyrosine dephosphorylation; protein dephosphorylation; nervous system development; glycogen metabolic process; habituation	100.043	382.766	1.93613	2.80045e-15
ENSG00000184451	CCR10	chemokine (C-C motif) receptor 10	protein_coding	positive regulation of cytosolic calcium ion concentration; chemotaxis; immune response; G-protein coupled receptor signaling pathway; chemokine-mediated signaling pathway	3.4479	13.1848	1.93519	0.000536262
ENSG00000133134	BEX2	brain expressed X-linked 2	protein_coding	regulation of cell cycle; cell cycle; regulation of apoptotic process; apoptotic process	701.323	2670.59	1.92899	3.13179e-08
ENSG00000176871	WSB2	WD repeat and SOCS box containing 2	protein_coding	intracellular signal transduction; protein ubiquitination	589.729	2238.54	1.92412	8.45451e-33
ENSG00000144136	SLC20A1	solute carrier family 20 (phosphate transporter), member 1	protein_coding	phosphate ion transport; phosphate-containing compound metabolic process; transport; signal transduction; positive regulation of I-kappaB kinase/NF-kappaB signaling; ion transport; transmembrane transport; sodium ion transport	2464.99	9351.34	1.92366	1.96422e-60
ENSG00000148053	NTRK2	neurotrophic tyrosine kinase, receptor, type 2	protein_coding	brain-derived neurotrophic factor receptor signaling pathway; response to auditory stimulus; peripheral nervous system neuron development; calcium-mediated signaling using intracellular calcium source; negative regulation of anoikis; mechanoreceptor differentiation; activation of adenylate cyclase activity; neurotrophin TRK receptor signaling pathway; neuromuscular junction development; regulatio…	3.52512	13.3416	1.91926	6.50282e-06
ENSG00000158186	MRAS	muscle RAS oncogene homolog	protein_coding	GTP catabolic process; nucleocytoplasmic transport; Ras protein signal transduction; muscle organ development; intracellular protein transport; actin cytoskeleton organization; signal transduction; protein transport; small GTPase mediated signal transduction; multicellular organismal development	379.418	1434.16	1.91834	1.2019e-40
ENSG00000073910	FRY	furry homolog (Drosophila)	protein_coding		92.6351	349.115	1.91508	2.19876e-09
ENSG00000058085	LAMC2	laminin, gamma 2	protein_coding	cell junction assembly; hemidesmosome assembly; epidermis development; extracellular matrix organization; cell adhesion	8.87179	33.3897	1.91264	7.46688e-11
ENSG00000178403	NEUROG2	neurogenin 2	protein_coding	central nervous system neuron development; forebrain development; positive regulation of sequence-specific DNA binding transcription factor activity; cell fate commitment; positive regulation of neuron differentiation; neuron migration; axon guidance; positive regulation of transcription from RNA polymerase II promoter; transcription, DNA-templated; neuron differentiation; neurogenesis	9.30773	34.9557	1.90707	5.81497e-09
ENSG00000137261	KIAA0319	KIAA0319	protein_coding	negative regulation of dendrite development; neuron migration	3.15638	11.8285	1.9025	3.40822e-06
ENSG00000188996	HUS1B	HUS1 checkpoint homolog b (S. pombe)	protein_coding	DNA damage checkpoint; DNA repair	7.17096	26.733	1.90211	0.000328102
ENSG00000116014	KISS1R	KISS1 receptor	protein_coding	arachidonic acid secretion; positive regulation of synaptic transmission; calcium-mediated signaling; positive regulation of hormone secretion; behavior; positive regulation of stress fiber assembly; activation of MAPKK activity; neuropeptide signaling pathway; G-protein coupled receptor signaling pathway; negative regulation of cell proliferation; signal transduction	8.86497	33.1379	1.90206	4.67322e-06
ENSG00000179918	SEPHS2	selenophosphate synthetase 2	protein_coding	selenocysteine biosynthetic process	1509.28	5632.62	1.89994	3.78765e-15
ENSG00000164181	ELOVL7	ELOVL fatty acid elongase 7	protein_coding	small molecule metabolic process; cellular lipid metabolic process; very long-chain fatty acid biosynthetic process; long-chain fatty-acyl-CoA biosynthetic process; fatty acid elongation, polyunsaturated fatty acid; triglyceride biosynthetic process; fatty acid elongation, saturated fatty acid	109.497	407.88	1.89741	3.1336e-30
ENSG00000123570	RAB9B	RAB9B, member RAS oncogene family	protein_coding	GTP catabolic process; nucleocytoplasmic transport; Golgi to endosome transport; intracellular protein transport; signal transduction; protein transport; small GTPase mediated signal transduction	18.3154	67.9972	1.89331	1.5724e-17
ENSG00000181291	TMEM132E	transmembrane protein 132E	protein_coding		49.2638	182.756	1.89088	1.23726e-08
ENSG00000120129	DUSP1	dual specificity phosphatase 1	protein_coding	negative regulation of meiotic cell cycle; inactivation of MAPK activity; dephosphorylation; response to retinoic acid; response to calcium ion; endoderm formation; response to glucocorticoid; response to testosterone; response to hydrogen peroxide; response to estradiol; protein dephosphorylation; response to cAMP; cellular response to hormone stimulus; response to light stimulus; positive regul…	341.656	1264.84	1.88818	8.4581e-17
ENSG00000118855	MFSD1	major facilitator superfamily domain containing 1	protein_coding	transmembrane transport	902.308	3339.57	1.88793	3.195e-25
ENSG00000167207	NOD2	nucleotide-binding oligomerization domain containing 2	protein_coding	macrophage inflammatory protein-1 alpha production; cellular response to peptidoglycan; pathogen-associated molecular pattern dependent induction by symbiont of host innate immune response; positive regulation of interleukin-1 beta secretion; negative regulation of interleukin-18 production; negative regulation of interleukin-12 production; positive regulation of biosynthetic process of antibacte…	7.54381	27.5928	1.88146	0.0236131
ENSG00000090932	DLL3	delta-like 3 (Drosophila)	protein_coding	compartment pattern specification; negative regulation of neurogenesis; paraxial mesoderm development; Notch signaling pathway; somitogenesis; skeletal system development; multicellular organismal development; tissue development	100.335	369.329	1.87928	1.17663e-11
ENSG00000164647	STEAP1	six transmembrane epithelial antigen of the prostate 1	protein_coding	iron ion homeostasis; ion transport	73.6782	270.608	1.87679	0.000149508
ENSG00000052795	FNIP2	folliculin interacting protein 2	protein_coding	positive regulation of peptidyl-serine phosphorylation; intrinsic apoptotic signaling pathway in response to DNA damage; regulation of protein phosphorylation; protein phosphorylation; negative regulation of transcription from RNA polymerase II promoter	196.645	718.5	1.86954	6.19656e-20
ENSG00000135063	FAM189A2	family with sequence similarity 189, member A2	protein_coding		7.39008	26.9231	1.86859	1.28069e-07
ENSG00000139112	GABARAPL1	GABA(A) receptor-associated protein like 1	protein_coding	autophagy; autophagic vacuole assembly	532.766	1923.28	1.85191	4.62168e-29
ENSG00000110324	IL10RA	interleukin 10 receptor, alpha	protein_coding	signal transduction; response to lipopolysaccharide	7.19295	25.8159	1.84573	3.78095e-05
ENSG00000119686	FLVCR2	feline leukemia virus subgroup C cellular receptor family, member 2	protein_coding	heme transport; transmembrane transport	23.3868	84.1588	1.84561	0.000228626
ENSG00000121905	HPCA	hippocalcin	protein_coding	inner ear development	12.4124	44.6322	1.83981	0.000584211
ENSG00000101695	RNF125	ring finger protein 125, E3 ubiquitin protein ligase	protein_coding	negative regulation of type I interferon production; innate immune response	476.456	1698.25	1.83372	8.10749e-25
ENSG00000105825	TFPI2	tissue factor pathway inhibitor 2	protein_coding	negative regulation of peptidase activity; blood coagulation	55.5554	197.481	1.8298	3.41733e-05
ENSG00000169682	SPNS1	spinster homolog 1 (Drosophila)	protein_coding	transport; transmembrane transport; lipid transport	10.7719	38.1948	1.82797	3.39835e-06
ENSG00000163395	IGFN1	immunoglobulin-like and fibronectin type III domain containing 1	protein_coding		1.7765	6.28611	1.8224	0.0196357
ENSG00000173281	PPP1R3B	protein phosphatase 1, regulatory subunit 3B	protein_coding	regulation of glycogen catabolic process; regulation of glycogen biosynthetic process; glycogen metabolic process	33.7808	118.863	1.81586	6.65422e-24
ENSG00000138670	RASGEF1B	RasGEF domain family, member 1B	protein_coding	regulation of small GTPase mediated signal transduction; small GTPase mediated signal transduction	77.5841	272.64	1.81315	1.82389e-18
ENSG00000072041	SLC6A15	solute carrier family 6 (neutral amino acid transporter), member 15	protein_coding	neurotransmitter transport; proline transport; neutral amino acid transport; leucine transport; amino acid transport; ion transport; transmembrane transport	2672.45	9380.6	1.81152	1.44913e-34
ENSG00000176884	GRIN1	glutamate receptor, ionotropic, N-methyl D-aspartate 1	protein_coding	pons maturation; propylene metabolic process; rhythmic process; olfactory learning; cellular response to manganese ion; male mating behavior; ionotropic glutamate receptor signaling pathway; calcium ion homeostasis; regulation of synapse assembly; positive regulation of excitatory postsynaptic membrane potential; respiratory gaseous exchange; response to fungicide; cation transport; regulation of…	3.00654	10.5287	1.80783	0.00715797
ENSG00000155097	ATP6V1C1	ATPase, H+ transporting, lysosomal 42kDa, V1 subunit C1	protein_coding	ATP hydrolysis coupled proton transport; phagosome maturation; interaction with host; transferrin transport; proton transport; cellular iron ion homeostasis; insulin receptor signaling pathway; transmembrane transport	797.533	2790.23	1.80686	1.44996e-25
ENSG00000139974	SLC38A6	solute carrier family 38, member 6	protein_coding	amino acid transport; sodium ion transport	125.242	437.439	1.80422	8.79115e-05
ENSG00000099860	GADD45B	growth arrest and DNA-damage-inducible, beta	protein_coding	positive regulation of p38MAPK cascade; activation of MAPKKK activity; positive regulation of JNK cascade; negative regulation of protein kinase activity; regulation of cell cycle; positive regulation of apoptotic process; activation of MAPKK activity; response to stress; multicellular organismal development; cell differentiation; apoptotic process	451.109	1573.82	1.80229	2.23e-19
ENSG00000197279	ZNF165	zinc finger protein 165	protein_coding	regulation of transcription, DNA-dependent; transcription, DNA-templated	15.895	55.3409	1.80015	1.01138e-10
ENSG00000174595	KLF14	Kruppel-like factor 14	protein_coding	regulation of transcription, DNA-dependent; transcription, DNA-templated	9.56414	33.4121	1.79938	1.83766e-05
ENSG00000104324	CPQ	carboxypeptidase Q	protein_coding	peptide catabolic process; thyroid hormone generation; tissue regeneration; metabolic process; proteolysis	46.5458	161.265	1.7918	9.37138e-06
ENSG00000174004	NRROS	negative regulator of reactive oxygen species	protein_coding	innate immune response	8.50409	29.4236	1.79165	1.18049e-06
ENSG00000122861	PLAU	plasminogen activator, urokinase	protein_coding	regulation of smooth muscle cell-matrix adhesion; regulation of smooth muscle cell migration; regulation of cell adhesion mediated by integrin; fibrinolysis; regulation of receptor activity; regulation of wound healing; chemotaxis; blood coagulation; regulation of cell proliferation; response to hypoxia; signal transduction; smooth muscle cell migration; proteolysis	5.36305	18.5355	1.78961	0.00322933
ENSG00000162624	LHX8	LIM homeobox 8	protein_coding	forebrain neuron development; female gonad development; regulation of transcription, DNA-dependent; learning or memory; odontogenesis of dentin-containing tooth; transcription, DNA-templated; forebrain neuron differentiation	13.1875	45.641	1.78884	1.83213e-06
ENSG00000101856	PGRMC1	progesterone receptor membrane component 1	protein_coding	axon guidance	2922.64	10090.4	1.78764	5.56677e-05
ENSG00000153485	TMEM251	transmembrane protein 251	protein_coding		70.5569	243.476	1.78605	3.10908e-08
ENSG00000166900	STX3	syntaxin 3	protein_coding	neuron projection development; exocytosis; neurotransmitter transport; vesicle-mediated transport; intracellular protein transport; membrane fusion	789.62	2721	1.78473	6.48852e-30
ENSG00000162849	KIF26B	kinesin family member 26B	protein_coding	ureteric bud invasion; positive regulation of cell-cell adhesion; microtubule-based movement; establishment of cell polarity	8.97424	30.8864	1.78174	2.10865e-14
ENSG00000215218	UBE2QL1	ubiquitin-conjugating enzyme E2Q family-like 1	protein_coding		6.81038	23.4751	1.78143	5.29376e-09
ENSG00000146386	ABRACL	ABRA C-terminal like	protein_coding		1132.07	3891.46	1.78134	0.000584814
ENSG00000138769	CDKL2	cyclin-dependent kinase-like 2 (CDC2-related kinase)	protein_coding	sex differentiation; protein phosphorylation; signal transduction	29.0937	99.8977	1.77866	5.17603e-13
ENSG00000008405	CRY1	cryptochrome 1 (photolyase-like)	protein_coding	blue light signaling pathway; protein-chromophore linkage; regulation of circadian rhythm; circadian rhythm; DNA repair; transcription, DNA-templated; negative regulation of transcription from RNA polymerase II promoter	974.615	3316.45	1.76663	1.64542e-42
ENSG00000177335	C8orf31	chromosome 8 open reading frame 31	protein_coding		73.7918	251.217	1.76637	1.19618e-11
ENSG00000105784	RUNDC3B	RUN domain containing 3B	protein_coding		175.927	597.414	1.7638	7.58251e-17
ENSG00000140835	CHST4	carbohydrate (N-acetylglucosamine 6-O) sulfotransferase 4	protein_coding	leukocyte tethering or rolling; sulfur compound metabolic process; protein sulfation; N-acetylglucosamine metabolic process; cellular component movement; cell-cell signaling; carbohydrate metabolic process; cell adhesion; immune response; inflammatory response	2.96565	10.0647	1.76157	0.0188905
ENSG00000170340	B3GNT2	UDP-GlcNAc:betaGal beta-1,3-N-acetylglucosaminyltransferase 2	protein_coding	keratan sulfate metabolic process; keratan sulfate biosynthetic process; post-translational protein modification; cellular protein metabolic process; glycosaminoglycan metabolic process; sensory perception of smell; protein glycosylation; carbohydrate metabolic process; small molecule metabolic process; O-glycan processing; axon guidance	145.962	494.546	1.76041	3.7474e-10
ENSG00000115423	DNAH6	dynein, axonemal, heavy chain 6	protein_coding	microtubule-based movement	36.1314	122.173	1.75793	3.66172e-14
ENSG00000133805	AMPD3	adenosine monophosphate deaminase 3	protein_coding	IMP biosynthetic process; AMP catabolic process; IMP salvage; purine-containing compound salvage; nucleobase-containing small molecule metabolic process; purine nucleobase metabolic process; small molecule metabolic process	30.232	101.751	1.75064	3.43355e-07
ENSG00000103316	CRYM	crystallin, mu	protein_coding	thyroid hormone metabolic process; thyroid hormone transport; pentose-phosphate shunt; sensory perception of sound; oxidation-reduction process; negative regulation of transcription from RNA polymerase II promoter	21.2315	71.0297	1.74106	1.44488e-07
ENSG00000159214	CCDC24	coiled-coil domain containing 24	protein_coding		99.3093	331.512	1.73863	4.04725e-08
ENSG00000183828	NUDT14	nudix (nucleoside diphosphate linked moiety X)-type motif 14	protein_coding		283.735	945.559	1.73623	1.89725e-05
ENSG00000163637	PRICKLE2	prickle homolog 2 (Drosophila)	protein_coding	establishment or maintenance of epithelial cell apical/basal polarity; neuron projection development	7.97984	26.5407	1.73537	1.54693e-05
ENSG00000167550	RHEBL1	Ras homolog enriched in brain like 1	protein_coding	GTP catabolic process; TOR signaling; positive regulation of NF-kappaB transcription factor activity; signal transduction; protein transport; small GTPase mediated signal transduction	18.9674	63.0551	1.73197	0.00312553
ENSG00000105649	RAB3A	RAB3A, member RAS oncogene family	protein_coding	sensory perception of touch; maintenance of presynaptic active zone structure; regulation of synaptic vesicle fusion to presynaptic membrane; GTP catabolic process; synaptic vesicle maturation; respiratory system process; synaptic vesicle exocytosis; glutamate secretion; neuromuscular synaptic transmission; nucleocytoplasmic transport; lung development; response to electrical stimulus; mitochondr…	45.5391	151.273	1.7318	9.12265e-09
ENSG00000172575	RASGRP1	RAS guanyl releasing protein 1 (calcium and DAG-regulated)	protein_coding	mast cell degranulation; activation of Rho GTPase activity; regulation of phosphatidylinositol 3-kinase signaling; cytokine production; secretory granule localization; vesicle transport along microtubule; inflammatory response to antigenic stimulus; Ras protein signal transduction; platelet activation; blood coagulation; signal transduction; intracellular signal transduction; regulation of small …	24.1085	79.9139	1.73	2.93681e-09
ENSG00000128510	CPA4	carboxypeptidase A4	protein_coding	histone acetylation; proteolysis	26.8903	88.9671	1.72842	0.0001149
ENSG00000176399	DMRTA1	DMRT-like family A1	protein_coding	regulation of transcription, DNA-dependent; transcription, DNA-templated; male mating behavior; ovarian follicle development	2.89501	9.57861	1.72525	0.0151908
ENSG00000187479	C11orf96	chromosome 11 open reading frame 96	protein_coding		64.4857	211.52	1.71271	4.84874e-06
ENSG00000181652	ATG9B	autophagy related 9B	protein_coding	autophagic vacuole assembly; autophagy	9.87732	32.2975	1.71018	0.00145522
ENSG00000131188	PRR7	proline rich 7 (synaptic)	protein_coding		192.776	630.849	1.71005	4.74019e-06
ENSG00000171385	KCND3	potassium voltage-gated channel, Shal-related subfamily, member 3	protein_coding	membrane repolarization; potassium ion export; synaptic transmission; protein homooligomerization; ion transport; transmembrane transport; potassium ion transport	5.81318	19.0296	1.70801	0.00031827
ENSG00000055732	MCOLN3	mucolipin 3	protein_coding	auditory receptor cell differentiation; locomotory behavior; ion transport	110.011	359.265	1.70756	3.28334e-19
ENSG00000164037	SLC9B1	solute carrier family 9, subfamily B (NHA1, cation proton antiporter 1), member 1	protein_coding	cation transport; ion transmembrane transport; transmembrane transport	13.1314	43.0154	1.70749	0.00134546
ENSG00000127329	PTPRB	protein tyrosine phosphatase, receptor type, B	protein_coding	dephosphorylation; phosphate-containing compound metabolic process; protein dephosphorylation; angiogenesis	2.08236	6.77963	1.70688	0.000288484
ENSG00000068079	IFI35	interferon-induced protein 35	protein_coding	type I interferon signaling pathway; cytokine-mediated signaling pathway; immune response; response to virus	120.588	393.782	1.70608	2.95389e-13
ENSG00000114279	FGF12	fibroblast growth factor 12	protein_coding	regulation of sodium ion transmembrane transport; regulation of sodium ion transmembrane transporter activity; regulation of cardiac muscle cell action potential involved in contraction; negative regulation of cation channel activity; neuromuscular process; positive regulation of sodium ion transport; adult locomotory behavior; fibroblast growth factor receptor signaling pathway; cell-cell signal…	44.5459	144.801	1.69998	2.21269e-06
ENSG00000248905	FMN1	formin 1	protein_coding	positive regulation of actin nucleation; hindlimb morphogenesis; forelimb morphogenesis; skeletal system morphogenesis; actin nucleation; gene expression; positive regulation of actin filament polymerization	7.17533	23.312	1.69791	0.0376478
ENSG00000159720	ATP6V0D1	ATPase, H+ transporting, lysosomal 38kDa, V0 subunit d1	protein_coding	phagosome maturation; interaction with host; activation of signaling protein activity involved in unfolded protein response; transferrin transport; proton transport; endoplasmic reticulum unfolded protein response; cellular iron ion homeostasis; cellular protein metabolic process; ATP hydrolysis coupled proton transport; insulin receptor signaling pathway; brain development; transmembrane transpo…	1327.39	4301.9	1.69621	1.80173e-39
ENSG00000221955	SLC12A8	solute carrier family 12, member 8	protein_coding	transport; transmembrane transport; potassium ion transport	9.38453	30.4579	1.69548	0.00217181
ENSG00000228300	C19orf24	chromosome 19 open reading frame 24	protein_coding		993.542	3217.17	1.69503	3.36892e-07
ENSG00000164713	BRI3	brain protein I3	protein_coding		1573.65	5081.52	1.69105	4.3428e-09
ENSG00000213614	HEXA	hexosaminidase A (alpha polypeptide)	protein_coding	keratan sulfate catabolic process; hyaluronan catabolic process; keratan sulfate metabolic process; chondroitin sulfate catabolic process; neuromuscular process controlling posture; sexual reproduction; cell morphogenesis involved in neuron differentiation; chondroitin sulfate metabolic process; ganglioside catabolic process; lysosome organization; glycosphingolipid metabolic process; lipid stora…	80.6598	259.944	1.68967	1.72416e-20
ENSG00000080224	EPHA6	EPH receptor A6	protein_coding	ephrin receptor signaling pathway; protein phosphorylation	54.2041	174.924	1.6894	1.6445e-08
ENSG00000168993	CPLX1	complexin 1	protein_coding	synaptic vesicle exocytosis; glutamate secretion; insulin secretion; exocytosis; neurotransmitter transport; synaptic transmission; neurotransmitter secretion	269.078	867.741	1.68886	1.7582e-13
ENSG00000103253	HAGHL	hydroxyacylglutathione hydrolase-like	protein_coding	glutathione biosynthetic process	325.585	1048.11	1.68606	5.10705e-11
ENSG00000111846	GCNT2	glucosaminyl (N-acetyl) transferase 2, I-branching enzyme (I blood group)	protein_coding	protein glycosylation; glycosaminoglycan biosynthetic process; multicellular organismal development	14.686	47.3272	1.68537	2.68299e-05
ENSG00000039068	CDH1	cadherin 1, type 1, E-cadherin (epithelial)	protein_coding	cellular response to indole-3-methanol; regulation of branching involved in salivary gland morphogenesis; regulation of cysteine-type endopeptidase activity involved in apoptotic process; regulation of protein localization to cell surface; positive regulation of transcription factor import into nucleus; cell junction assembly; cellular component disassembly involved in execution phase of apoptosi…	11.9616	38.3575	1.68356	0.00334429
ENSG00000255150	EID3	EP300 interacting inhibitor of differentiation 3	protein_coding	DNA recombination; DNA repair; regulation of transcription, DNA-dependent; transcription, DNA-templated	3.53255	11.3542	1.68354	0.00364812
ENSG00000110090	CPT1A	carnitine palmitoyltransferase 1A (liver)	protein_coding	carnitine shuttle; positive regulation of fatty acid beta-oxidation; regulation of insulin secretion; long-chain fatty acid metabolic process; eating behavior; fatty acid beta-oxidation; triglyceride metabolic process; carnitine metabolic process; glucose metabolic process; response to drug; response to organic cyclic compound; protein homooligomerization; small molecule metabolic process; cellul…	625.913	2008.32	1.68203	8.76805e-40
ENSG00000179292	TMEM151A	transmembrane protein 151A	protein_coding		3.42392	11.0177	1.68029	0.00102435
ENSG00000224940	PRRT4	proline-rich transmembrane protein 4	protein_coding		48.1085	154.081	1.67883	1.462e-06
ENSG00000144655	CSRNP1	cysteine-serine-rich nuclear protein 1	protein_coding	face morphogenesis; palate development; skeletal system morphogenesis; platelet-derived growth factor receptor signaling pathway; post-embryonic development; apoptotic process; positive regulation of transcription from RNA polymerase II promoter; transcription, DNA-templated; regulation of transcription, DNA-dependent	74.8768	239.179	1.67495	1.16589e-12
ENSG00000168135	KCNJ4	potassium inwardly-rectifying channel, subfamily J, member 4	protein_coding	synaptic transmission; potassium ion transport	17.2915	55.3411	1.6742	1.49614e-07
ENSG00000163694	RBM47	RNA binding motif protein 47	protein_coding		41.7249	132.91	1.67147	3.66231e-11
ENSG00000119411	BSPRY	B-box and SPRY domain containing	protein_coding	calcium ion transport	4.9267	15.6928	1.66937	0.0122836
ENSG00000110328	GALNT18	UDP-N-acetyl-alpha-D-galactosamine:polypeptide N-acetylgalactosaminyltransferase 18	protein_coding	protein glycosylation	154.257	490.21	1.66742	3.6483e-21
ENSG00000175868	CALCB	calcitonin-related polypeptide beta	protein_coding	cellular calcium ion homeostasis; signal transduction	56.9052	180.735	1.66678	0.000468133
ENSG00000160321	ZNF208	zinc finger protein 208	protein_coding	regulation of transcription, DNA-dependent; transcription, DNA-templated	12.0889	38.1959	1.66521	0.0116659
ENSG00000198715	C1orf85	chromosome 1 open reading frame 85	protein_coding	intracellular receptor signaling pathway; positive regulation of transcription from RNA polymerase II promoter	785.41	2490.53	1.66476	1.07305e-18
ENSG00000103174	NAGPA	N-acetylglucosamine-1-phosphodiester alpha-N-acetylglucosaminidase	protein_coding	protein targeting to lysosome; lysosome organization; protein glycosylation; carbohydrate metabolic process; cellular protein modification process	580.353	1828.02	1.65509	1.2889e-20
ENSG00000204807	FAM27E2	family with sequence similarity 27, member E2	protein_coding		3.85875	12.1506	1.65446	0.00879629
ENSG00000173621	LRFN4	leucine rich repeat and fibronectin type III domain containing 4	protein_coding		581.944	1831.97	1.65427	5.22607e-11
ENSG00000267260	CTD-2162K18.4	Uncharacterized protein	protein_coding		7.61308	23.8612	1.65282	0.00853866
ENSG00000105516	DBP	D site of albumin promoter (albumin D-box) binding protein	protein_coding	rhythmic process; liver development; regulation of transcription from RNA polymerase II promoter; regulation of transcription, DNA-dependent; positive regulation of transcription from RNA polymerase II promoter	66.67	209.212	1.64881	5.95141e-08
ENSG00000186480	INSIG1	insulin induced gene 1	protein_coding	negative regulation of cargo loading into COPII-coated vesicle; SREBP signaling pathway; cranial suture morphogenesis; negative regulation of steroid biosynthetic process; response to sterol depletion; cholesterol biosynthetic process; triglyceride metabolic process; palate development; middle ear morphogenesis; negative regulation of fatty acid biosynthetic process; metabolic process; negative r…	2490.18	7742.69	1.63653	1.37055e-48
ENSG00000159708	LRRC36	leucine rich repeat containing 36	protein_coding		3.61548	11.2065	1.63153	0.0197532
ENSG00000136169	SETDB2	SET domain, bifurcated 2	protein_coding	left/right axis specification; histone lysine methylation; heart looping; chromosome segregation; histone H3-K9 methylation; negative regulation of transcription, DNA-dependent; mitosis	59.0307	181.898	1.62351	4.97388e-41
ENSG00000183780	SLC35F3	solute carrier family 35, member F3	protein_coding	transport	4.31833	13.2893	1.62126	0.00173872
ENSG00000109452	INPP4B	inositol polyphosphate-4-phosphatase, type II, 105kDa	protein_coding	inositol phosphate metabolic process; regulation of bone remodeling; regulation of nucleocytoplasmic transport; phospholipid metabolic process; cellular calcium ion homeostasis; regulation of protein kinase B signaling; negative regulation of osteoclast differentiation; phosphatidylinositol biosynthetic process; signal transduction; small molecule metabolic process; phosphatidylinositol-3-phospha…	40.1542	123.142	1.61591	2.86089e-08
ENSG00000104497	SNX16	sorting nexin 16	protein_coding	protein targeting to lysosome; early endosome to late endosome transport; endosome to lysosome transport; cell communication	97.1779	297.828	1.61483	2.3907e-07
ENSG00000137507	LRRC32	leucine rich repeat containing 32	protein_coding	toll-like receptor 11 signaling pathway; response to bacterium; MyD88-dependent toll-like receptor signaling pathway; negative regulation of cytokine secretion; positive regulation of gene expression; negative regulation of activated T cell proliferation; positive regulation of inflammatory response; innate immune response	3.32077	10.171	1.61302	0.000923889
ENSG00000154803	FLCN	folliculin	protein_coding	regulation of pro-B cell differentiation; negative regulation of energy homeostasis; negative regulation of cell proliferation involved in kidney development; negative regulation of mitochondrion organization; negative regulation of ATP biosynthetic process; regulation of TOR signaling; regulation of cytokinesis; negative regulation of protein localization to nucleus; positive regulation of trans…	1178.1	3602.56	1.6126	2.89335e-48
ENSG00000086159	AQP6	aquaporin 6, kidney specific	protein_coding	transport; odontogenesis; water transport; excretion; transmembrane transport; nitrate transport	4.57469	13.9294	1.61234	0.0290741
ENSG00000168010	ATG16L2	autophagy related 16-like 2 (S. cerevisiae)	protein_coding	protein transport; autophagy	136.909	418.01	1.61044	2.87776e-23
ENSG00000012211	PRICKLE3	prickle homolog 3 (Drosophila)	protein_coding		189.327	578.253	1.61013	1.84846e-21
ENSG00000177628	GBA	glucosidase, beta, acid	protein_coding	termination of signal transduction; positive regulation of protein dephosphorylation; sphingosine biosynthetic process; glucosylceramide catabolic process; ceramide biosynthetic process; negative regulation of interleukin-6 production; negative regulation of MAP kinase activity; glycosphingolipid metabolic process; cell death; sphingolipid metabolic process; cellular response to tumor necrosis fa…	1016.08	3101.53	1.6098	1.74467e-47
ENSG00000166816	LDHD	lactate dehydrogenase D	protein_coding	oxidation-reduction process	8.09761	24.7142	1.60823	0.0145542
ENSG00000091409	ITGA6	integrin, alpha 6	protein_coding	cell adhesion mediated by integrin; positive regulation of cell-cell adhesion; filopodium assembly; leukocyte migration; brown fat cell differentiation; integrin-mediated signaling pathway; cellular response to extracellular stimulus; cell-matrix adhesion; odontogenesis of dentin-containing tooth; cell junction assembly; negative regulation of extrinsic apoptotic signaling pathway; positive regul…	62.706	191.129	1.60821	7.62149e-27
ENSG00000115616	SLC9A2	solute carrier family 9, subfamily A (NHE2, cation proton antiporter 2), member 2	protein_coding	cation transport; regulation of pH; protein localization; ion transport; transmembrane transport; sodium ion transport	26.0981	79.0208	1.59901	4.45953e-06
ENSG00000101745	ANKRD12	ankyrin repeat domain 12	protein_coding		196.524	593.902	1.59566	3.57335e-12
ENSG00000113552	GNPDA1	glucosamine-6-phosphate deaminase 1	protein_coding	N-acetylglucosamine metabolic process; carbohydrate metabolic process; glucosamine catabolic process; generation of precursor metabolites and energy; single fertilization	1314.31	3964.02	1.59274	1.92128e-141
ENSG00000058404	CAMK2B	calcium/calmodulin-dependent protein kinase II beta	protein_coding	activation of meiosis involved in egg activation; regulation of synaptic transmission, cholinergic; regulation of skeletal muscle adaptation; inhibitory G-protein coupled receptor phosphorylation; regulation of dendritic spine development; positive regulation of dendritic spine morphogenesis; positive regulation of synapse maturation; G1/S transition of mitotic cell cycle; interferon-gamma-mediat…	25.7679	77.6209	1.59051	1.39398e-07
ENSG00000122877	EGR2	early growth response 2	protein_coding	rhombomere 5 formation; rhombomere 3 formation; facial nerve structural organization; rhythmic behavior; cellular response to gonadotropin stimulus; brain segmentation; regulation of ossification; regulation of neuronal synaptic plasticity; Schwann cell differentiation; motor neuron axon guidance; cellular response to cAMP; myelination; response to insulin; protein sumoylation; peripheral nervous…	2.13342	6.39914	1.58292	0.0108813
ENSG00000102760	RGCC	regulator of cell cycle	protein_coding	negative regulation of mitotic cell cycle phase transition; negative regulation of exit from mitosis; fibroblast activation; positive regulation of gene expression involved in extracellular matrix organization; positive regulation of endothelial cell apoptotic process; positive regulation of extracellular matrix constituent secretion; negative regulation of cell-cell adhesion mediated by cadherin…	76.1418	228.108	1.58096	2.6422e-05
ENSG00000182368	FAM27A	family with sequence similarity 27, member A	protein_coding		120.392	360.303	1.58044	1.76997e-13
ENSG00000175832	ETV4	ets variant 4	protein_coding	negative regulation of mammary gland epithelial cell proliferation; stem cell differentiation; regulation of branching involved in mammary gland duct morphogenesis; motor neuron axon guidance; regulation of transcription, DNA-dependent; branching involved in mammary gland duct morphogenesis; positive regulation of transcription, DNA-dependent; transcription, DNA-templated; positive regulation of …	7.86938	23.4916	1.5795	0.00127963
ENSG00000003056	M6PR	mannose-6-phosphate receptor (cation dependent)	protein_coding	receptor-mediated endocytosis; endosome to lysosome transport	1563.8	4670	1.57821	4.2183e-18
ENSG00000123836	PFKFB2	6-phosphofructo-2-kinase/fructose-2,6-biphosphatase 2	protein_coding	positive regulation of glucokinase activity; positive regulation of insulin secretion; response to glucose; pyruvate metabolic process; glucose catabolic process; fructose 2,6-bisphosphate metabolic process; fructose metabolic process; lactate metabolic process; glucose metabolic process; glycolysis; carbohydrate metabolic process; small molecule metabolic process	405.488	1208.89	1.57604	2.57171e-15
ENSG00000171970	ZNF57	zinc finger protein 57	protein_coding	regulation of transcription, DNA-dependent; transcription, DNA-templated	58.1354	173.245	1.5758	2.48723e-13
ENSG00000169551	CT55	cancer/testis antigen 55	protein_coding		4.57196	13.7051	1.57551	0.0116411
ENSG00000198908	BHLHB9	basic helix-loop-helix domain containing, class B, 9	protein_coding		81.1106	241.026	1.57103	7.02586e-27
ENSG00000113070	HBEGF	heparin-binding EGF-like growth factor	protein_coding	negative regulation of elastin biosynthetic process; positive regulation of wound healing; positive regulation of keratinocyte migration; neurotrophin TRK receptor signaling pathway; wound healing, spreading of epidermal cells; regulation of heart contraction; epidermal growth factor receptor signaling pathway; fibroblast growth factor receptor signaling pathway; positive regulation of cell growt…	69.3058	205.794	1.56912	8.30799e-20
ENSG00000128594	LRRC4	leucine rich repeat containing 4	protein_coding		124.447	369.301	1.56868	3.65016e-09
ENSG00000006327	TNFRSF12A	tumor necrosis factor receptor superfamily, member 12A	protein_coding	substrate-dependent cell migration, cell attachment to substrate; positive regulation of axon extension; cell death; positive regulation of extrinsic apoptotic signaling pathway; cellular component movement; angiogenesis; multicellular organismal development; apoptotic process; cell adhesion	401.599	1184.58	1.56039	0.00387083
ENSG00000177570	SAMD12	sterile alpha motif domain containing 12	protein_coding		89.7986	264.084	1.5583	9.47977e-11
ENSG00000186472	PCLO	piccolo presynaptic cytomatrix protein	protein_coding	synaptic vesicle exocytosis; insulin secretion; cAMP-mediated signaling; regulation of exocytosis; cytoskeleton organization; metabolic process; oxidation-reduction process	192.407	564.135	1.55192	2.72496e-13
ENSG00000185896	LAMP1	lysosomal-associated membrane protein 1	protein_coding	autophagic cell death; autophagy	967.236	2832.87	1.55029	4.5656e-37
ENSG00000107018	RLN1	relaxin 1	protein_coding	female pregnancy; signal transduction	7.57577	22.1895	1.54996	0.0177237
ENSG00000164197	RNF180	ring finger protein 180	protein_coding	positive regulation of proteasomal ubiquitin-dependent protein catabolic process	8.75999	25.644	1.54698	0.000982684
ENSG00000133101	CCNA1	cyclin A1	protein_coding	regulation of transcription involved in G1/S transition of mitotic cell cycle; G1/S transition of mitotic cell cycle; male meiosis I; regulation of cyclin-dependent protein serine/threonine kinase activity; G2/M transition of mitotic cell cycle; regulation of cell cycle; mitotic cell cycle; spermatogenesis; mitosis	4.79204	13.995	1.54568	0.0154361
ENSG00000135677	GNS	glucosamine (N-acetyl)-6-sulfatase	protein_coding	glycosaminoglycan metabolic process; metabolic process; keratan sulfate catabolic process; keratan sulfate metabolic process; glycosaminoglycan catabolic process; carbohydrate metabolic process; small molecule metabolic process	649.425	1894.14	1.5443	1.08254e-43
ENSG00000106772	PRUNE2	prune homolog 2 (Drosophila)	protein_coding	apoptotic process	47.2817	137.723	1.5424	8.21802e-07
ENSG00000185519	FAM131C	family with sequence similarity 131, member C	protein_coding		14.415	42.128	1.54132	0.000153345
ENSG00000089248	ERP29	endoplasmic reticulum protein 29	protein_coding	protein secretion; intracellular protein transport; protein folding	900.342	2615.9	1.53871	6.15714e-12
ENSG00000147872	PLIN2	perilipin 2	protein_coding	long-chain fatty acid transport; lipid storage; response to drug; response to organic cyclic compound; small molecule metabolic process; cellular lipid metabolic process	603.639	1752.68	1.53779	2.84692e-16
ENSG00000104321	TRPA1	transient receptor potential cation channel, subfamily A, member 1	protein_coding	ion transport; transmembrane transport; detection of chemical stimulus involved in sensory perception of pain; thermoception; response to pain; detection of mechanical stimulus involved in sensory perception of pain; response to hydrogen peroxide; response to cold; response to drug; calcium ion transport; calcium ion transmembrane transport	17.3744	50.2694	1.53459	0.00342039
ENSG00000049860	HEXB	hexosaminidase B (beta polypeptide)	protein_coding	astrocyte cell migration; oligosaccharide catabolic process; male courtship behavior; ganglioside catabolic process; lysosome organization; lipid storage; cellular calcium ion homeostasis; cellular protein metabolic process; glycosaminoglycan metabolic process; penetration of zona pellucida; myelination; oogenesis; locomotory behavior; sensory perception of sound; regulation of cell shape; neurom…	1567.81	4533.67	1.5318	1.63222e-22
ENSG00000070404	FSTL3	follistatin-like 3 (secreted glycoprotein)	protein_coding	negative regulation of transmembrane receptor protein serine/threonine kinase signaling pathway; cellular response to metal ion; negative regulation of activin receptor signaling pathway; positive regulation of cell-cell adhesion; hematopoietic progenitor cell differentiation; lung development; ossification; kidney development; negative regulation of BMP signaling pathway; adrenal gland developme…	328.058	948.665	1.53143	1.88214e-05
ENSG00000164124	TMEM144	transmembrane protein 144	protein_coding	carbohydrate transmembrane transport	215.817	623.786	1.53118	1.51411e-16
ENSG00000163686	ABHD6	abhydrolase domain containing 6	protein_coding	regulation of endocannabinoid signaling pathway; negative regulation of cell migration; long term synaptic depression	224.934	650.228	1.53102	5.17695e-12
ENSG00000166387	PPFIBP2	PTPRF interacting protein, binding protein 2 (liprin beta 2)	protein_coding	DNA integration; cell communication	58.6941	169.157	1.52767	2.0864e-06
ENSG00000198963	RORB	RAR-related orphan receptor B	protein_coding	intracellular receptor signaling pathway; steroid hormone mediated signaling pathway; eye photoreceptor cell development; transcription initiation from RNA polymerase II promoter; gene expression; regulation of transcription, DNA-dependent; visual perception; positive regulation of transcription, DNA-dependent	8.72803	25.1215	1.5251	1.57369e-12
ENSG00000154330	PGM5	phosphoglucomutase 5	protein_coding	glucose metabolic process; carbohydrate metabolic process; cell adhesion	5.9088	16.9736	1.52205	0.00317834
ENSG00000152154	TMEM178A	transmembrane protein 178A	protein_coding		10.1108	28.9948	1.52025	0.0484186
ENSG00000103381	CPPED1	calcineurin-like phosphoesterase domain containing 1	protein_coding		10.3271	29.6412	1.52	0.00106371
ENSG00000047249	ATP6V1H	ATPase, H+ transporting, lysosomal 50/57kDa, V1 subunit H	protein_coding	regulation of defense response to virus by virus; phagosome maturation; interaction with host; vacuolar acidification; transferrin transport; modulation by virus of host morphology or physiology; cellular iron ion homeostasis; endocytosis; regulation of catalytic activity; ATP hydrolysis coupled proton transport; insulin receptor signaling pathway; viral process; ATP catabolic process; transmembr…	1054.88	3019.9	1.51744	2.62938e-12
ENSG00000085563	ABCB1	ATP-binding cassette, sub-family B (MDR/TAP), member 1	protein_coding	stem cell proliferation; drug transmembrane transport; G2/M transition of mitotic cell cycle; transport; response to drug; small molecule metabolic process; transmembrane transport	237.751	679.201	1.51424	1.23942e-16
ENSG00000185046	ANKS1B	ankyrin repeat and sterile alpha motif domain containing 1B	protein_coding		10.1882	28.9395	1.51106	0.0147062
ENSG00000134709	HOOK1	hook microtubule-tethering protein 1	protein_coding	spermatid development; early endosome to late endosome transport; lysosome organization; endosome organization; endosome to lysosome transport; protein transport; multicellular organismal development	796.051	2267.09	1.51005	2.64955e-21
ENSG00000108797	CNTNAP1	contactin associated protein 1	protein_coding	neuromuscular process controlling posture; protein localization to paranode region of axon; axon cargo transport; neuron projection morphogenesis; synaptic transmission; paranodal junction assembly; neuromuscular process controlling balance; signal transduction; cell adhesion; cytoskeleton organization; axon guidance; neuron projection development	80.0474	227.443	1.50642	3.63047e-06
ENSG00000148600	CDHR1	cadherin-related family member 1	protein_coding	photoreceptor cell maintenance; homophilic cell adhesion; cellular process	26.3865	74.8902	1.50558	1.94947e-07
ENSG00000083937	CHMP2B	charged multivesicular body protein 2B	protein_coding	cell death; endosomal transport; viral process; protein transport	1157.08	3285.08	1.50542	0.00135878
ENSG00000113108	APBB3	amyloid beta (A4) precursor protein-binding, family B, member 3	protein_coding		332.173	941.879	1.50352	1.03397e-08
ENSG00000176406	RIMS2	regulating synaptic membrane exocytosis 2	protein_coding	calcium ion-dependent exocytosis of neurotransmitter; insulin secretion; calcium ion-dependent exocytosis; cAMP-mediated signaling; regulation of exocytosis; regulation of membrane potential; intracellular protein transport	20.4727	57.9524	1.50213	1.63864e-07
ENSG00000165124	SVEP1	sushi, von Willebrand factor type A, EGF and pentraxin domain containing 1	protein_coding	cell adhesion	8.79361	24.9049	1.50183	7.52755e-07
ENSG00000135838	NPL	N-acetylneuraminate pyruvate lyase (dihydrodipicolinate synthase)	protein_coding	N-acetylneuraminate catabolic process; metabolic process; carbohydrate metabolic process	104.55	294.511	1.49381	1.22387e-15
ENSG00000182912	C21orf90	chromosome 21 open reading frame 90	protein_coding		413.781	1163.64	1.4917	2.72639e-11
ENSG00000082293	COL19A1	collagen, type XIX, alpha 1	protein_coding	skeletal muscle tissue development; collagen catabolic process; extracellular matrix organization; cell-cell adhesion; cell adhesion; extracellular matrix disassembly; skeletal system development; cell differentiation	21.1887	59.491	1.48848	0.000119939
ENSG00000184792	OSBP2	oxysterol binding protein 2	protein_coding	lipid transport	137.918	386.181	1.48514	3.63712e-10
ENSG00000242114	MTFP1	mitochondrial fission process 1	protein_coding	mitochondrial fission; apoptotic process	13.2646	37.2009	1.48188	0.00443953
ENSG00000136542	GALNT5	UDP-N-acetyl-alpha-D-galactosamine:polypeptide N-acetylgalactosaminyltransferase 5 (GalNAc-T5)	protein_coding	post-translational protein modification; cellular protein metabolic process; glycosaminoglycan biosynthetic process; O-glycan processing	23.2845	65.0479	1.48155	0.00129289
ENSG00000196151	WDSUB1	WD repeat, sterile alpha motif and U-box domain containing 1	protein_coding	protein ubiquitination	73.3061	204.152	1.47766	1.18337e-09
ENSG00000189114	BLOC1S3	biogenesis of lysosomal organelles complex-1, subunit 3	protein_coding	endosome to melanosome transport; secretion of lysosomal enzymes; positive regulation of natural killer cell activation; platelet dense granule organization; anterograde synaptic vesicle transport; anterograde axon cargo transport; melanosome organization; melanosome transport; developmental pigmentation; pigmentation; post-Golgi vesicle-mediated transport; neuron projection development; platelet…	543.572	1512.43	1.47632	5.29531e-15
ENSG00000152377	SPOCK1	sparc/osteonectin, cwcv and kazal-like domains proteoglycan (testican) 1	protein_coding	negative regulation of cell-substrate adhesion; central nervous system neuron differentiation; neurogenesis; negative regulation of neuron projection development; negative regulation of endopeptidase activity; nervous system development; signal transduction; cell adhesion; regulation of cell growth; neuron migration	18.092	50.0593	1.47024	0.0289553
ENSG00000136167	LCP1	lymphocyte cytosolic protein 1 (L-plastin)	protein_coding	regulation of intracellular protein transport; T cell activation involved in immune response; actin filament bundle assembly; organ regeneration	26.0749	72.3276	1.46957	0.000846367
ENSG00000103042	SLC38A7	solute carrier family 38, member 7	protein_coding	amino acid transmembrane transport; sodium ion transport; L-serine transport; histidine transport; glutamine transport; asparagine transport; aspartate transport; L-alanine transport; L-amino acid transport; L-glutamate transport; spore germination	765.41	2119.53	1.46954	1.39902e-09
ENSG00000171224	C10orf35	chromosome 10 open reading frame 35	protein_coding		245.059	677.991	1.4678	0.000204445
ENSG00000237198	FAM27E1	family with sequence similarity 27, member E1	protein_coding		4.99549	13.7613	1.46364	0.0231423
ENSG00000137501	SYTL2	synaptotagmin-like 2	protein_coding	exocytosis; vesicle docking involved in exocytosis; negative regulation of phosphatase activity; vesicle-mediated transport; intracellular protein transport	21.4002	58.9811	1.46267	5.22708e-05
ENSG00000186577	C6orf1	chromosome 6 open reading frame 1	protein_coding		175.996	484.077	1.45913	2.22041e-06
ENSG00000100554	ATP6V1D	ATPase, H+ transporting, lysosomal 34kDa, V1 subunit D	protein_coding	protein localization to cilium; phagosome maturation; interaction with host; transferrin transport; proton transport; cellular iron ion homeostasis; insulin receptor signaling pathway; transmembrane transport; cilium assembly	1216.35	3335.65	1.4554	1.07885e-14
ENSG00000167716	WDR81	WD repeat domain 81	protein_coding	negative regulation of phosphatase activity	1093.75	2999.41	1.45536	6.60236e-09
ENSG00000131650	KREMEN2	kringle containing transmembrane protein 2	protein_coding	Wnt signaling pathway	58.1145	159.258	1.45367	3.67718e-06
ENSG00000143369	ECM1	extracellular matrix protein 1	protein_coding	regulation of T cell migration; regulation of type 2 immune response; negative regulation of peptidase activity; negative regulation of bone mineralization; ossification; positive regulation of endothelial cell proliferation; positive regulation of angiogenesis; regulation of transcription from RNA polymerase II promoter; negative regulation of cytokine-mediated signaling pathway; signal transduc…	18.9439	51.3853	1.44026	0.000868218
ENSG00000115289	PCGF1	polycomb group ring finger 1	protein_coding	histone H2A monoubiquitination; regulation of transcription, DNA-dependent; transcription, DNA-templated	389.977	1054.21	1.43448	4.73081e-12
ENSG00000164949	GEM	GTP binding protein overexpressed in skeletal muscle	protein_coding	ferrous iron transport; GTP catabolic process; cell surface receptor signaling pathway; chromosome organization; signal transduction; immune response; protein transport; mitosis; small GTPase mediated signal transduction	74.0038	199.662	1.43107	0.00141323
ENSG00000121068	TBX2	T-box 2	protein_coding	negative regulation of cardiac chamber formation; negative regulation of heart looping; endocardial cushion morphogenesis; pharynx development; cardiac muscle tissue development; mammary placode formation; muscle cell fate determination; atrioventricular canal development; regulation of transcription from RNA polymerase II promoter involved in myocardial precursor cell differentiation; outflow tr…	173.662	468.325	1.43101	8.72531e-11
ENSG00000184305	CCSER1	coiled-coil serine-rich protein 1	protein_coding		93.9486	253.128	1.4291	1.86283e-09
ENSG00000092020	PPP2R3C	protein phosphatase 2, regulatory subunit B'', gamma	protein_coding	regulation of B cell activation; regulation of antimicrobial humoral response; regulation of mitochondrial depolarization; spleen development; B cell homeostasis; activation of protein kinase activity; positive regulation of B cell differentiation; T cell homeostasis	318.65	857.455	1.428	0.00599051
ENSG00000110768	GTF2H1	general transcription factor IIH, polypeptide 1, 62kDa	protein_coding	nucleotide-excision repair, DNA damage removal; termination of RNA polymerase I transcription; transcription elongation from RNA polymerase I promoter; positive regulation of viral transcription; transcription-coupled nucleotide-excision repair; transcription initiation from RNA polymerase I promoter; 7-methylguanosine mRNA capping; transcription from RNA polymerase I promoter; transcription elon…	943.326	2535.66	1.4265	3.26596e-07
ENSG00000161298	ZNF382	zinc finger protein 382	protein_coding	negative regulation of transcription, DNA-dependent; regulation of transcription, DNA-dependent; transcription, DNA-templated	52.9714	142.179	1.42484	1.95602e-07
ENSG00000124357	NAGK	N-acetylglucosamine kinase	protein_coding	N-acetylneuraminate catabolic process; N-acetylmannosamine metabolic process; N-acetylglucosamine metabolic process	742.392	1992.07	1.42379	3.00718e-19
ENSG00000136052	SLC41A2	solute carrier family 41 (magnesium transporter), member 2	protein_coding	cation transport; transmembrane transport	221.402	593.504	1.42278	2.77615e-18
ENSG00000106266	SNX8	sorting nexin 8	protein_coding	early endosome to Golgi transport; intracellular protein transport; cell communication	1087.21	2913.65	1.42181	5.89272e-24
ENSG00000038295	TLL1	tolloid-like 1	protein_coding	extracellular matrix organization; skeletal system development; cell differentiation; proteolysis	17.0232	45.5425	1.42086	4.34804e-10
ENSG00000178685	PARP10	poly (ADP-ribose) polymerase family, member 10	protein_coding	regulation of chromatin assembly; protein poly-ADP-ribosylation; negative regulation of fibroblast proliferation	35.0659	93.9897	1.4205	0.00257875
ENSG00000174738	NR1D2	nuclear receptor subfamily 1, group D, member 2	protein_coding	intracellular receptor signaling pathway; regulation of skeletal muscle cell differentiation; steroid hormone mediated signaling pathway; regulation of lipid metabolic process; regulation of inflammatory response; regulation of energy homeostasis; regulation of circadian rhythm; lipid homeostasis; transcription initiation from RNA polymerase II promoter; gene expression; regulation of transcripti…	321.425	860.223	1.42019	4.01195e-13
ENSG00000130203	APOE	apolipoprotein E	protein_coding	very-low-density lipoprotein particle clearance; very-low-density lipoprotein particle remodeling; positive regulation of low-density lipoprotein particle receptor catabolic process; positive regulation of cholesterol esterification; negative regulation of cholesterol biosynthetic process; regulation of Cdc42 protein signal transduction; high-density lipoprotein particle clearance; high-density l…	395.756	1057.33	1.41738	4.91417e-06
ENSG00000148175	STOM	stomatin	protein_coding	protein homooligomerization	333.911	890.417	1.41481	4.93106e-24
ENSG00000156831	NSMCE2	non-SMC element 2, MMS21 homolog (S. cerevisiae)	protein_coding	double-strand break repair via homologous recombination; positive regulation of maintenance of mitotic sister chromatid cohesion; telomere maintenance via recombination; positive regulation of mitotic metaphase/anaphase transition; cellular senescence; protein sumoylation; mitosis; protein ubiquitination	418.121	1113.4	1.41298	0.00457012
ENSG00000064692	SNCAIP	synuclein, alpha interacting protein	protein_coding	dopamine metabolic process; regulation of inclusion body assembly; regulation of neurotransmitter secretion; cell death	9.12081	24.2994	1.41227	0.0139261
ENSG00000105835	NAMPT	nicotinamide phosphoribosyltransferase	protein_coding	nicotinamide metabolic process; water-soluble vitamin metabolic process; vitamin metabolic process; positive regulation of nitric-oxide synthase biosynthetic process; cell-cell signaling; NAD metabolic process; NAD biosynthetic process; signal transduction; positive regulation of cell proliferation; small molecule metabolic process; positive regulation of transcription from RNA polymerase II prom…	1987.93	5281.66	1.40974	3.94789e-10
ENSG00000197081	IGF2R	insulin-like growth factor 2 receptor	protein_coding	insulin-like growth factor receptor signaling pathway; receptor-mediated endocytosis; transport; signal transduction; response to retinoic acid; liver development; post-embryonic development; G-protein coupled receptor signaling pathway; organ regeneration; positive regulation of apoptotic process; regulation of apoptotic process; spermatogenesis	5134.83	13596.2	1.40483	9.19862e-06
ENSG00000181045	SLC26A11	solute carrier family 26 (anion exchanger), member 11	protein_coding	sulfate transport	733.723	1942.91	1.40481	8.16439e-09
ENSG00000116711	PLA2G4A	phospholipase A2, group IVA (cytosolic, calcium-dependent)	protein_coding	platelet activating factor biosynthetic process; icosanoid metabolic process; arachidonic acid secretion; cardiolipin acyl-chain remodeling; icosanoid biosynthetic process; phosphatidylethanolamine acyl-chain remodeling; phosphatidylcholine acyl-chain remodeling; phosphatidylserine acyl-chain remodeling; phosphatidylinositol acyl-chain remodeling; phosphatidylglycerol acyl-chain remodeling; phosp…	97.9189	258.688	1.40161	2.25137e-06
ENSG00000111885	MAN1A1	mannosidase, alpha, class 1A, member 1	protein_coding	protein N-linked glycosylation via asparagine; post-translational protein modification; cellular protein metabolic process	293.699	775.795	1.40124	1.52776e-20
ENSG00000155090	KLF10	Kruppel-like factor 10	protein_coding	positive regulation of osteoclast differentiation; transforming growth factor beta receptor signaling pathway; cell-cell signaling; somatic stem cell maintenance; bone mineralization; skeletal system development; negative regulation of cell proliferation; cell proliferation; transcription, DNA-templated; negative regulation of transcription from RNA polymerase II promoter; cellular response to pe…	92.1969	243.482	1.4007	2.69511e-32
ENSG00000172594	SMPDL3A	sphingomyelin phosphodiesterase, acid-like 3A	protein_coding	sphingomyelin catabolic process	52.3041	137.752	1.39656	9.69743e-05
ENSG00000155629	PIK3AP1	phosphoinositide-3-kinase adaptor protein 1	protein_coding	toll-like receptor 7 signaling pathway; positive regulation of toll-like receptor signaling pathway; toll-like receptor 2 signaling pathway; toll-like receptor 9 signaling pathway; toll-like receptor 4 signaling pathway; negative regulation of toll-like receptor signaling pathway; regulation of inflammatory response; positive regulation of phosphatidylinositol 3-kinase signaling	43.4988	114.387	1.39497	4.00811e-06
ENSG00000101928	MOSPD1	motile sperm domain containing 1	protein_coding	positive regulation of transcription from RNA polymerase II promoter; negative regulation of transcription from RNA polymerase II promoter	714.515	1874.72	1.39162	0.000714678
ENSG00000124191	TOX2	TOX high mobility group box family member 2	protein_coding	response to gonadotropin; female gonad development; positive regulation of transcription from RNA polymerase II promoter; transcription, DNA-templated	38.1085	99.9255	1.39148	4.90109e-13
ENSG00000128590	DNAJB9	DnaJ (Hsp40) homolog, subfamily B, member 9	protein_coding	activation of signaling protein activity involved in unfolded protein response; endoplasmic reticulum unfolded protein response; cellular protein metabolic process; ER-associated ubiquitin-dependent protein catabolic process	326.247	852.559	1.38544	7.51496e-08
ENSG00000151892	GFRA1	GDNF family receptor alpha 1	protein_coding	kidney development; cell migration; glial cell-derived neurotrophic factor receptor signaling pathway; cell surface receptor signaling pathway; male gonad development; axon guidance; nervous system development	15.6472	40.8311	1.38308	5.20447e-06
ENSG00000167874	TMEM88	transmembrane protein 88	protein_coding	Wnt signaling pathway; multicellular organismal development	6.61073	17.1685	1.38164	0.0497316
ENSG00000042286	AIFM2	apoptosis-inducing factor, mitochondrion-associated, 2	protein_coding	execution phase of apoptosis; chromosome condensation; apoptotic mitochondrial changes; oxidation-reduction process	84.9037	220.87	1.37864	1.39253e-13
ENSG00000117280	RAB7L1	RAB7, member RAS oncogene family-like 1	protein_coding	GTP catabolic process; nucleocytoplasmic transport; intracellular protein transport; signal transduction; protein transport; small GTPase mediated signal transduction	314.109	816.128	1.37744	1.84676e-23
ENSG00000131781	FMO5	flavin containing monooxygenase 5	protein_coding	oxidation-reduction process	11.6434	30.2613	1.37554	0.000893926
ENSG00000119888	EPCAM	epithelial cell adhesion molecule	protein_coding	ureteric bud development; positive regulation of cell proliferation	13.4825	35.038	1.37424	0.00745271
ENSG00000196976	LAGE3	L antigen family, member 3	protein_coding	tRNA processing	1809.26	4681.24	1.37145	0.0188883
ENSG00000105402	NAPA	N-ethylmaleimide-sensitive factor attachment protein, alpha	protein_coding	membrane fusion; SNARE complex disassembly; regulation of synaptic vesicle priming; intra-Golgi vesicle-mediated transport; apical protein localization; post-Golgi vesicle-mediated transport; synaptic transmission, glutamatergic; intracellular protein transport; neuron differentiation; brain development	1530.67	3957.15	1.37018	3.57009e-24
ENSG00000189410	SH2D5	SH2 domain containing 5	protein_coding		318.131	821.757	1.36898	5.38741e-10
ENSG00000179630	LACC1	laccase (multicopper oxidoreductase) domain containing 1	protein_coding		13.9086	35.8675	1.36774	3.67835e-08
ENSG00000138642	HERC6	HECT and RLD domain containing E3 ubiquitin protein ligase family member 6	protein_coding	protein ubiquitination involved in ubiquitin-dependent protein catabolic process	83.4156	215.083	1.36607	8.95044e-07
ENSG00000138378	STAT4	signal transducer and activator of transcription 4	protein_coding	JAK-STAT cascade; cytokine-mediated signaling pathway; protein phosphorylation; signal transduction; regulation of transcription, DNA-dependent; positive regulation of transcription from RNA polymerase II promoter; cell proliferation; transcription, DNA-templated; cellular response to organic substance	14.4934	37.3109	1.36539	0.0306119
ENSG00000107295	SH3GL2	SH3-domain GRB2-like 2	protein_coding	neurotrophin TRK receptor signaling pathway; antigen processing and presentation of exogenous peptide antigen via MHC class II; negative regulation of epidermal growth factor receptor signaling pathway; regulation of receptor internalization; epidermal growth factor receptor signaling pathway; post-Golgi vesicle-mediated transport; synaptic vesicle endocytosis; central nervous system development;…	56.6729	145.695	1.36082	1.56943e-09
ENSG00000100167	SEPT3	septin 3	protein_coding	cell cycle; cytokinesis	179.628	460.698	1.35877	2.07854e-08
ENSG00000080493	SLC4A4	solute carrier family 4 (sodium bicarbonate cotransporter), member 4	protein_coding	anion transport; bicarbonate transport; transport; ion transport; transmembrane transport; sodium ion transport	14.9788	38.3671	1.35609	1.71553e-06
ENSG00000157510	AFAP1L1	actin filament associated protein 1-like 1	protein_coding		47.7597	122.159	1.35517	7.32679e-15
ENSG00000125657	TNFSF9	tumor necrosis factor (ligand) superfamily, member 9	protein_coding	cell-cell signaling; regulation of cell proliferation; signal transduction; immune response; apoptotic process; cell proliferation; positive regulation of interleukin-12 production; positive regulation of interferon-gamma production; positive regulation of cytotoxic T cell differentiation; positive regulation of activated T cell proliferation; myeloid dendritic cell differentiation; positive regu…	129.537	331.242	1.35408	1.52208e-06
ENSG00000197134	ZNF257	zinc finger protein 257	protein_coding	regulation of transcription, DNA-dependent; transcription, DNA-templated	12.6843	32.4345	1.35333	0.0432084
ENSG00000115317	HTRA2	HtrA serine peptidase 2	protein_coding	execution phase of apoptosis; pentacyclic triterpenoid metabolic process; positive regulation of extrinsic apoptotic signaling pathway in absence of ligand; cellular response to heat; ceramide metabolic process; positive regulation of cysteine-type endopeptidase activity involved in apoptotic process; regulation of multicellular organism growth; intrinsic apoptotic signaling pathway; forebrain de…	406.553	1038.89	1.35322	3.60708e-13
ENSG00000057252	SOAT1	sterol O-acyltransferase 1	protein_coding	cholesterol storage; cholesterol esterification; macrophage derived foam cell differentiation; very-low-density lipoprotein particle assembly; positive regulation of amyloid precursor protein biosynthetic process; cholesterol efflux; cholesterol homeostasis; cholesterol metabolic process	625.743	1594.92	1.34989	2.01495e-31
ENSG00000152137	HSPB8	heat shock 22kDa protein 8	protein_coding	cell death; response to stress	296.795	756.659	1.34975	1.03331e-06
ENSG00000162746	FCRLB	Fc receptor-like B	protein_coding		16.7877	42.8479	1.34801	0.00271487
ENSG00000135899	SP110	SP110 nuclear body protein	protein_coding	modulation by virus of host morphology or physiology; signal transduction; regulation of transcription, DNA-dependent; transcription, DNA-templated	30.3969	77.198	1.34593	0.000796797
ENSG00000114480	GBE1	glucan (1,4-alpha-), branching enzyme 1	protein_coding	generation of precursor metabolites and energy; glycogen biosynthetic process; glucose metabolic process; glycogen metabolic process; carbohydrate metabolic process; small molecule metabolic process	399.504	1015.25	1.34548	2.07608e-22
ENSG00000125952	MAX	MYC associated factor X	protein_coding	negative regulation of gene expression; cellular response to starvation; neuron apoptotic process; response to axon injury; response to insulin; protein complex assembly; cellular response to peptide hormone stimulus; retina development in camera-type eye; transcription from RNA polymerase II promoter; regulation of transcription, DNA-dependent; response to organonitrogen compound	1147.65	2915.12	1.3448	5.85407e-11
ENSG00000196126	HLA-DRB1	major histocompatibility complex, class II, DR beta 1	protein_coding	regulation of interleukin-10 secretion; regulation of interleukin-4 production; humoral immune response mediated by circulating immunoglobulin; detection of bacterium; antigen processing and presentation of exogenous peptide antigen via MHC class II; positive regulation of insulin secretion involved in cellular response to glucose stimulus; immunoglobulin production involved in immunoglobulin med…	70.4961	178.997	1.34391	0.00978613
ENSG00000075651	PLD1	phospholipase D1, phosphatidylcholine-specific	protein_coding	phosphatidylglycerol biosynthetic process; phosphatidic acid biosynthetic process; glycerophospholipid biosynthetic process; phospholipid metabolic process; defense response to Gram-positive bacterium; Ras protein signal transduction; chemotaxis; metabolic process; lipid catabolic process; cell communication; small molecule metabolic process; small GTPase mediated signal transduction	104.755	265.814	1.34369	1.35349e-12
ENSG00000118960	HS1BP3	HCLS1 binding protein 3	protein_coding	cell communication	357.666	907.55	1.34312	1.92641e-20
ENSG00000113732	ATP6V0E1	ATPase, H+ transporting, lysosomal 9kDa, V0 subunit e1	protein_coding	phagosome maturation; interaction with host; vacuolar acidification; transferrin transport; proton transport; cellular iron ion homeostasis; response to amino acid; cell growth; ATP hydrolysis coupled proton transport; insulin receptor signaling pathway; transmembrane transport	1061.4	2692.6	1.343	3.94925e-05
ENSG00000128524	ATP6V1F	ATPase, H+ transporting, lysosomal 14kDa, V1 subunit F	protein_coding	phagosome maturation; interaction with host; transferrin transport; proton transport; cellular iron ion homeostasis; ATP hydrolysis coupled proton transport; insulin receptor signaling pathway; ion transmembrane transport; transmembrane transport	1417.79	3590.94	1.3407	8.78602e-08
ENSG00000165782	TMEM55B	transmembrane protein 55B	protein_coding		493.057	1248.02	1.33951	6.91545e-16
ENSG00000162004	CCDC78	coiled-coil domain containing 78	protein_coding	de novo centriole assembly; cell projection organization; skeletal muscle contraction	149.118	376.7	1.3368	0.000265126
ENSG00000087074	PPP1R15A	protein phosphatase 1, regulatory subunit 15A	protein_coding	endoplasmic reticulum unfolded protein response; negative regulation of transforming growth factor beta receptor signaling pathway; transforming growth factor beta receptor signaling pathway; cell cycle arrest; regulation of translation; cellular response to DNA damage stimulus; apoptotic process	333.018	840.684	1.33595	2.74036e-23
ENSG00000147526	TACC1	transforming, acidic coiled-coil containing protein 1	protein_coding	regulation of microtubule-based process; interkinetic nuclear migration; neurogenesis; microtubule cytoskeleton organization; cerebral cortex development; cell cycle; cell division; cell proliferation	552.27	1393.37	1.33518	1.23766e-14
ENSG00000188372	ZP3	zona pellucida glycoprotein 3 (sperm receptor)	protein_coding	positive regulation of antral ovarian follicle growth; positive regulation of ovarian follicle development; positive regulation of acrosomal vesicle exocytosis; negative regulation of binding of sperm to zona pellucida; manganese ion transmembrane transport; egg coat formation; positive regulation of phosphatidylinositol biosynthetic process; manganese ion transport; positive regulation of type I…	11.6492	29.3557	1.33103	0.0477317
ENSG00000124243	BCAS4	breast carcinoma amplified sequence 4	protein_coding		157.756	396.895	1.33076	0.000692633
ENSG00000142227	EMP3	epithelial membrane protein 3	protein_coding	cell growth; negative regulation of cell proliferation	284.571	714.942	1.3287	1.75147e-08
ENSG00000164105	SAP30	Sin3A-associated protein, 30kDa	protein_coding	skeletal muscle cell differentiation; regulation of transcription, DNA-dependent; transcription, DNA-templated; negative regulation of transcription from RNA polymerase II promoter	667.814	1674.9	1.32637	0.000437641
ENSG00000073756	PTGS2	prostaglandin-endoperoxide synthase 2 (prostaglandin G/H synthase and cyclooxygenase)	protein_coding	positive regulation of platelet-derived growth factor production; positive regulation of fibroblast growth factor production; maintenance of blood-brain barrier; cellular response to ATP; positive regulation of transforming growth factor beta production; positive regulation of brown fat cell differentiation; negative regulation of smooth muscle contraction; positive regulation of cell migration i…	16.8559	42.1731	1.32522	0.000402546
ENSG00000204348	DXO	decapping exoribonuclease	protein_coding	nucleic acid phosphodiester bond hydrolysis; nuclear mRNA surveillance; RNA destabilization; mRNA catabolic process; metabolic process	189.656	474.906	1.32423	2.56761e-13
ENSG00000108784	NAGLU	N-acetylglucosaminidase, alpha	protein_coding	locomotor rhythm; lysosome organization; glycosaminoglycan catabolic process; cerebellar Purkinje cell layer development; glycosaminoglycan metabolic process; middle ear morphogenesis; inner ear receptor cell development; nervous system development; carbohydrate metabolic process; retinal rod cell development; small molecule metabolic process	764.459	1912.11	1.32235	1.18349e-15
ENSG00000124299	PEPD	peptidase D	protein_coding	cellular amino acid metabolic process; collagen catabolic process; proteolysis	2110.39	5270.41	1.32031	6.71672e-07
ENSG00000049759	NEDD4L	neural precursor cell expressed, developmentally down-regulated 4-like, E3 ubiquitin protein ligase	protein_coding	positive regulation of caveolin-mediated endocytosis; negative regulation of sodium ion transmembrane transporter activity; negative regulation of sodium ion transmembrane transport; regulation of membrane depolarization; negative regulation of potassium ion transmembrane transport; water homeostasis; negative regulation of potassium ion transmembrane transporter activity; regulation of membrane …	510.778	1275.2	1.31971	2.19261e-32
ENSG00000134917	ADAMTS8	ADAM metallopeptidase with thrombospondin type 1 motif, 8	protein_coding	negative regulation of cell proliferation; proteolysis	5.06015	12.622	1.31621	0.00676368
ENSG00000100439	ABHD4	abhydrolase domain containing 4	protein_coding	lipid catabolic process	172.866	430.153	1.31557	4.87099e-08
ENSG00000168273	SMIM4	small integral membrane protein 4	protein_coding		497.899	1237.93	1.31388	0.00275507
ENSG00000163485	ADORA1	adenosine A1 receptor	protein_coding	negative regulation of neurotrophin production; positive regulation of nucleoside transport; regulation of glomerular filtration; positive regulation of peptide secretion; negative regulation of glutamate secretion; positive regulation of protein dephosphorylation; negative regulation of mucus secretion; negative regulation of circadian sleep/wake cycle, non-REM sleep; negative regulation of leuk…	11.1779	27.81	1.31252	0.00892837
ENSG00000143337	TOR1AIP1	torsin A interacting protein 1	protein_coding	nuclear membrane organization; protein localization to nucleus	1197.82	2972.89	1.31136	7.23719e-12
ENSG00000122335	SERAC1	serine active site containing 1	protein_coding	extracellular matrix organization; GPI anchor metabolic process; phospholipid biosynthetic process; intracellular protein transport	106.361	263.852	1.31093	1.28397e-15
ENSG00000114796	KLHL24	kelch-like family member 24	protein_coding		323.655	801.802	1.30872	7.7888e-12
ENSG00000103249	CLCN7	chloride channel, voltage-sensitive 7	protein_coding	response to pH; chloride transport; transport; ion transmembrane transport; transmembrane transport	1418.81	3513.85	1.3083	2.92651e-10
ENSG00000166750	SLFN5	schlafen family member 5	protein_coding	cell differentiation	37.0079	91.6662	1.30811	1.16437e-10
ENSG00000122694	GLIPR2	GLI pathogenesis-related 2	protein_coding		122.381	302.151	1.30369	0.000325344
ENSG00000118503	TNFAIP3	tumor necrosis factor, alpha-induced protein 3	protein_coding	negative regulation of nucleotide-binding oligomerization domain containing 2 signaling pathway; negative regulation of nucleotide-binding oligomerization domain containing 1 signaling pathway; negative regulation of toll-like receptor 5 signaling pathway; positive regulation of hepatocyte proliferation; negative regulation of chronic inflammatory response; negative regulation of interleukin-1 be…	148.479	365.623	1.30077	5.62016e-09
ENSG00000196878	LAMB3	laminin, beta 3	protein_coding	cell junction assembly; hemidesmosome assembly; epidermis development; brown fat cell differentiation; extracellular matrix organization; cell adhesion	5.79722	14.2807	1.29926	0.00029663
ENSG00000135116	HRK	harakiri, BCL2 interacting protein (contains only BH3 domain)	protein_coding	positive regulation of protein homooligomerization; positive regulation of release of cytochrome c from mitochondria; positive regulation of apoptotic process; apoptotic process	272.349	669.17	1.29684	8.83508e-16
ENSG00000125726	CD70	CD70 molecule	protein_coding	immune response; extrinsic apoptotic signaling pathway; cell-cell signaling; signal transduction; cell proliferation	40.2909	99.1774	1.29678	3.67558e-05
ENSG00000232833	FAM27E3	family with sequence similarity 27, member E3	protein_coding		85.455	209.453	1.29319	1.02962e-06
ENSG00000082512	TRAF5	TNF receptor-associated factor 5	protein_coding	positive regulation of NF-kappaB transcription factor activity; positive regulation of sequence-specific DNA binding transcription factor activity; signal transduction; positive regulation of cell proliferation; positive regulation of I-kappaB kinase/NF-kappaB signaling; regulation of apoptotic process; apoptotic process	70.0469	171.568	1.29316	2.44455e-10
ENSG00000134996	OSTF1	osteoclast stimulating factor 1	protein_coding	ossification; signal transduction	231.605	566.886	1.29116	1.20702e-08
ENSG00000075785	RAB7A	RAB7A, member RAS oncogene family	protein_coding	phagosome-lysosome fusion; phagosome acidification; epidermal growth factor catabolic process; phagosome maturation; GTP catabolic process; antigen processing and presentation of exogenous peptide antigen via MHC class II; protein targeting to lysosome; early endosome to late endosome transport; nucleocytoplasmic transport; endocytosis; bone resorption; intracellular protein transport; signal tra…	5441.67	13306.4	1.28995	5.23505e-41
ENSG00000163162	RNF149	ring finger protein 149	protein_coding	protein ubiquitination	897.432	2184.59	1.28336	2.1937e-08
ENSG00000174145	KIAA1239	KIAA1239	protein_coding		1.65044	4.00076	1.27897	0.0033128
ENSG00000137267	TUBB2A	tubulin, beta 2A class IIa	protein_coding	GTP catabolic process; 'de novo' posttranslational protein folding; cellular protein metabolic process; protein polymerization; microtubule-based process; protein folding	461.403	1118.39	1.27714	1.52537e-07
ENSG00000118596	SLC16A7	solute carrier family 16 (monocarboxylate transporter), member 7	protein_coding	pyruvate transport; organic anion transport; transmembrane transport	91.6215	221.995	1.27667	0.00225742
ENSG00000105643	ARRDC2	arrestin domain containing 2	protein_coding	signal transduction	290.401	703.414	1.27592	7.24904e-06
ENSG00000153563	CD8A	CD8a molecule	protein_coding	cytotoxic T cell differentiation; T cell mediated immunity; positive regulation of calcium-mediated signaling; defense response to virus; transmembrane receptor protein tyrosine kinase signaling pathway; T cell activation; antigen processing and presentation; immune response; regulation of immune response; cell surface receptor signaling pathway	10.887	26.406	1.27519	2.94745e-05
ENSG00000131951	LRRC9	leucine rich repeat containing 9	protein_coding		15.5743	37.6481	1.27357	0.011961
ENSG00000109445	ZNF330	zinc finger protein 330	protein_coding		1009.08	2437.57	1.27233	2.37675e-10
ENSG00000172840	PDP2	pyruvate dehyrogenase phosphatase catalytic subunit 2	protein_coding	peptidyl-threonine dephosphorylation; regulation of acetyl-CoA biosynthetic process from pyruvate; cellular metabolic process; pyruvate metabolic process; small molecule metabolic process; protein dephosphorylation	499.114	1205.06	1.27173	9.73046e-09
ENSG00000108861	DUSP3	dual specificity phosphatase 3	protein_coding	toll-like receptor 5 signaling pathway; toll-like receptor TLR6:TLR2 signaling pathway; toll-like receptor TLR1:TLR2 signaling pathway; TRIF-dependent toll-like receptor signaling pathway; toll-like receptor 2 signaling pathway; neurotrophin TRK receptor signaling pathway; toll-like receptor 9 signaling pathway; toll-like receptor 4 signaling pathway; negative regulation of T cell activation; str…	774.884	1870.19	1.27102	7.40903e-43
ENSG00000104112	SCG3	secretogranin III	protein_coding	platelet degranulation; platelet activation; blood coagulation	9.68569	23.414	1.27094	0.00447185
ENSG00000119431	HDHD3	haloacid dehalogenase-like hydrolase domain containing 3	protein_coding	metabolic process	291.578	703.504	1.27054	0.00178924
ENSG00000196743	GM2A	GM2 ganglioside activator	protein_coding	glycolipid catabolic process; sphingolipid catabolic process; oligosaccharide catabolic process; ganglioside catabolic process; glycosphingolipid metabolic process; lipid storage; sphingolipid metabolic process; neuromuscular process controlling balance; learning or memory; small molecule metabolic process; lipid transport; ganglioside metabolic process; positive regulation of hydrolase activity;…	1031.9	2488.96	1.27004	1.27632e-40
ENSG00000106615	RHEB	Ras homolog enriched in brain	protein_coding	GTP catabolic process; positive regulation of TOR signaling; cell cycle arrest; insulin receptor signaling pathway; signal transduction; protein transport; small GTPase mediated signal transduction	3216.24	7754.46	1.26964	0.0236131
ENSG00000165152	TMEM246	transmembrane protein 246	protein_coding		141.215	340.2	1.26829	1.74455e-14
ENSG00000128335	APOL2	apolipoprotein L, 2	protein_coding	acute-phase response; lipoprotein metabolic process; lipid transport; maternal process involved in female pregnancy; cholesterol metabolic process; lipid metabolic process; multicellular organismal development	391.6	942.663	1.26746	2.55338e-19
ENSG00000078902	TOLLIP	toll interacting protein	protein_coding	leukocyte activation; phosphorylation; positive regulation of protein sumoylation; cell-cell signaling; signal transduction; intracellular signal transduction; inflammatory response; innate immune response	1051.19	2523.66	1.26319	1.1754e-11
ENSG00000136732	GYPC	glycophorin C (Gerbich blood group)	protein_coding		122.381	293.84	1.26296	0.000255092
ENSG00000135047	CTSL	cathepsin L	protein_coding	macrophage apoptotic process; adaptive immune response; antigen processing and presentation of exogenous peptide antigen via MHC class II; cellular response to thyroid hormone stimulus; toll-like receptor signaling pathway; collagen catabolic process; extracellular matrix organization; antigen processing and presentation; extracellular matrix disassembly; innate immune response; proteolysis	1036.13	2482.4	1.26046	1.25459e-22
ENSG00000115828	QPCT	glutaminyl-peptide cyclotransferase	protein_coding	peptidyl-pyroglutamic acid biosynthetic process, using glutaminyl-peptide cyclotransferase; cellular protein modification process; proteolysis	233.357	559.144	1.26039	0.0092911
ENSG00000158122	AAED1	AhpC/TSA antioxidant enzyme domain containing 1	protein_coding	oxidation-reduction process	102.248	244.28	1.25634	0.00981429
ENSG00000156136	DCK	deoxycytidine kinase	protein_coding	purine-containing compound salvage; nucleobase-containing small molecule metabolic process; pyrimidine nucleoside salvage; pyrimidine nucleobase metabolic process; pyrimidine nucleotide metabolic process; nucleobase-containing compound metabolic process; nucleotide biosynthetic process; purine nucleobase metabolic process; small molecule metabolic process	213.193	508.839	1.25503	0.0324352
ENSG00000235961	PNMA6C	paraneoplastic Ma antigen family member 6C	protein_coding		27.4215	65.3816	1.25363	6.95251e-05
ENSG00000109265	KIAA1211	KIAA1211	protein_coding		75.1477	179.139	1.25339	1.0561e-07
ENSG00000171223	JUNB	jun B proto-oncogene	protein_coding	positive regulation of cell differentiation; embryonic process involved in female pregnancy; osteoblast proliferation; response to peptide hormone; vasculogenesis; labyrinthine layer blood vessel development; osteoblast differentiation; trophectodermal cell differentiation; decidualization; osteoclast differentiation; transforming growth factor beta receptor signaling pathway; regulation of cell …	123.077	292.461	1.24791	3.88446e-10
ENSG00000092929	UNC13D	unc-13 homolog D (C. elegans)	protein_coding	granuloma formation; positive regulation of exocytosis; regulation of mast cell degranulation; natural killer cell degranulation; germinal center formation; phagocytosis; defense response to virus	17.139	40.6138	1.24723	0.0191222
ENSG00000179528	LBX2	ladybird homeobox 2	protein_coding	regulation of transcription, DNA-dependent; transcription, DNA-templated	65.4774	155.482	1.24698	9.89372e-06
ENSG00000046889	PREX2	phosphatidylinositol-3,4,5-trisphosphate-dependent Rac exchange factor 2	protein_coding	positive regulation of Rac GTPase activity; intracellular signal transduction; regulation of Rho protein signal transduction; G-protein coupled receptor signaling pathway	22.5507	53.4764	1.24641	3.58344e-06
ENSG00000119862	LGALSL	lectin, galactoside-binding-like	protein_coding		590.763	1399.76	1.24449	2.41613e-05
ENSG00000072858	SIDT1	SID1 transmembrane family, member 1	protein_coding	dsRNA transport	15.3497	36.2651	1.24134	0.0216267
ENSG00000087086	FTL	ferritin, light polypeptide	protein_coding	cellular iron ion homeostasis; iron ion transport; post-Golgi vesicle-mediated transport; cell death; iron ion homeostasis; transmembrane transport	9117.57	21547.3	1.24077	3.73784e-11
ENSG00000100031	GGT1	gamma-glutamyltransferase 1	protein_coding	cysteine biosynthetic process; glutathione catabolic process; leukotriene metabolic process; glutamate metabolic process; glutathione derivative biosynthetic process; xenobiotic metabolic process; regulation of immune system process; regulation of inflammatory response; arachidonic acid metabolic process; cellular amino acid metabolic process; leukotriene biosynthetic process; glutathione biosynt…	81.7658	192.588	1.2362	0.000165328
ENSG00000108924	HLF	hepatic leukemia factor	protein_coding	rhythmic process; skeletal muscle cell differentiation; regulation of transcription, DNA-dependent; transcription from RNA polymerase II promoter; multicellular organismal development	27.2346	64.1584	1.2359	0.000181643
ENSG00000204344	STK19	serine/threonine kinase 19	protein_coding	protein phosphorylation	197.319	464.865	1.2355	6.49326e-09
ENSG00000172613	RAD9A	RAD9 homolog A (S. pombe)	protein_coding	DNA replication checkpoint; cell cycle checkpoint; cellular response to ionizing radiation; DNA damage checkpoint; positive regulation of apoptotic process; DNA replication; DNA repair; cellular response to DNA damage stimulus; positive regulation of intrinsic apoptotic signaling pathway in response to DNA damage; intra-S DNA damage checkpoint	470.912	1105.59	1.23123	2.76512e-10
ENSG00000100290	BIK	BCL2-interacting killer (apoptosis-inducing)	protein_coding	positive regulation of protein homooligomerization; positive regulation of release of cytochrome c from mitochondria; male gonad development; spermatogenesis; apoptotic process; apoptotic mitochondrial changes	10.7684	25.4438	1.23089	0.0234673
ENSG00000106066	CPVL	carboxypeptidase, vitellogenic-like	protein_coding	proteolysis	1084.46	2541.88	1.2288	1.40386e-07
ENSG00000168528	SERINC2	serine incorporator 2	protein_coding	phosphatidylserine metabolic process; positive regulation of transferase activity	101.489	237.785	1.22756	4.94893e-11
ENSG00000122378	FAM213A	family with sequence similarity 213, member A	protein_coding	regulation of osteoclast differentiation; oxidation-reduction process	272.458	636.789	1.22449	6.80602e-14
ENSG00000140465	CYP1A1	cytochrome P450, family 1, subfamily A, polypeptide 1	protein_coding	omega-hydroxylase P450 pathway; epoxygenase P450 pathway; drug metabolic process; xenobiotic metabolic process; vitamin D metabolic process; arachidonic acid metabolic process; maternal process involved in parturition; response to hyperoxia; hydrogen peroxide biosynthetic process; digestive tract development; response to arsenic-containing substance; response to antibiotic; camera-type eye develo…	9.8694	23.0231	1.22294	0.0263118
ENSG00000185442	FAM174B	family with sequence similarity 174, member B	protein_coding		123.508	287.724	1.21853	3.84114e-08
ENSG00000182544	MFSD5	major facilitator superfamily domain containing 5	protein_coding	ion transport; transmembrane transport	387.021	900.409	1.21762	5.98098e-19
ENSG00000154265	ABCA5	ATP-binding cassette, sub-family A (ABC1), member 5	protein_coding	high-density lipoprotein particle remodeling; negative regulation of macrophage derived foam cell differentiation; reverse cholesterol transport; cholesterol efflux	178.312	414.259	1.2163	2.16277e-09
ENSG00000144741	SLC25A26	solute carrier family 25 (S-adenosylmethionine carrier), member 26	protein_coding	transport; S-adenosyl-L-methionine transmembrane transport; S-adenosyl-L-methionine transport	186.995	434.017	1.21468	0.0270712
ENSG00000160460	SPTBN4	spectrin, beta, non-erythrocytic 4	protein_coding	regulation of peptidyl-serine phosphorylation; actin filament capping; establishment of protein localization to plasma membrane; negative regulation of heart rate; transmission of nerve impulse; cardiac conduction; clustering of voltage-gated sodium channels; positive regulation of multicellular organism growth; cytoskeletal anchoring at plasma membrane; regulation of sodium ion transport; centra…	31.4112	72.9006	1.21425	0.00139219
ENSG00000170345	FOS	FBJ murine osteosarcoma viral oncogene homolog	protein_coding	toll-like receptor 5 signaling pathway; toll-like receptor TLR6:TLR2 signaling pathway; toll-like receptor TLR1:TLR2 signaling pathway; TRIF-dependent toll-like receptor signaling pathway; toll-like receptor 2 signaling pathway; toll-like receptor 9 signaling pathway; toll-like receptor 4 signaling pathway; stress-activated MAPK cascade; toll-like receptor 10 signaling pathway; toll-like receptor…	47.8825	111.03	1.21365	1.06434e-06
ENSG00000128591	FLNC	filamin C, gamma	protein_coding	cell junction assembly; muscle fiber development	403.058	933.901	1.21227	0.000234241
ENSG00000090487	SPG21	spastic paraplegia 21 (autosomal recessive, Mast syndrome)	protein_coding	antigen receptor-mediated signaling pathway; cell death	1654.09	3827.93	1.21037	2.80112e-16
ENSG00000180758	GPR157	G protein-coupled receptor 157	protein_coding	cell surface receptor signaling pathway; G-protein coupled receptor signaling pathway	372.707	862.087	1.20965	7.30092e-10
ENSG00000151014	CCRN4L	CCR4 carbon catabolite repression 4-like (S. cerevisiae)	protein_coding	rhythmic process; cytoplasmic mRNA processing body assembly; deadenylation-dependent decapping of nuclear-transcribed mRNA; mRNA processing; regulation of transcription, DNA-dependent; transcription from RNA polymerase II promoter	173.666	401.364	1.209	8.55479e-16
ENSG00000057294	PKP2	plakophilin 2	protein_coding	cell-cell signaling involved in cardiac conduction; adherens junction maintenance; bundle of His cell to Purkinje myocyte communication; intermediate filament bundle assembly; maintenance of organ identity; regulation of cardiac muscle cell action potential involved in contraction; regulation of tight junction assembly; regulation of ventricular cardiac muscle cell action potential; cell communic…	367.171	848.672	1.20863	7.32887e-11
ENSG00000057704	TMCC3	transmembrane and coiled-coil domain family 3	protein_coding		31.589	72.9864	1.20701	2.02599e-05
ENSG00000174080	CTSF	cathepsin F	protein_coding	antigen processing and presentation of exogenous peptide antigen via MHC class II; cell death; proteolysis	506.213	1169.02	1.20677	4.76613e-10
ENSG00000135446	CDK4	cyclin-dependent kinase 4	protein_coding	G1/S transition of mitotic cell cycle; positive regulation of cell size; response to lead ion; circadian rhythm; organ regeneration; positive regulation of fibroblast proliferation; positive regulation of translation; response to testosterone; regulation of gene expression; regulation of cell cycle; response to toxic substance; positive regulation of apoptotic process; protein phosphorylation; re…	2789.56	6438.57	1.20665	3.8444e-05
ENSG00000177459	C8orf47	chromosome 8 open reading frame 47	protein_coding		48.816	112.573	1.20535	6.59907e-08
ENSG00000172164	SNTB1	syntrophin, beta 1 (dystrophin-associated protein A1, 59kDa, basic component 1)	protein_coding	muscle contraction	49.682	114.654	1.20473	1.43653e-12
ENSG00000115604	IL18R1	interleukin 18 receptor 1	protein_coding	T-helper 1 cell differentiation; natural killer cell activation; positive regulation of NF-kappaB import into nucleus; positive regulation of interferon-gamma production; signal transduction; immune response; interleukin-18-mediated signaling pathway	18.7947	43.2465	1.20326	0.000969411
ENSG00000107282	APBA1	amyloid beta (A4) precursor protein-binding, family A, member 1	protein_coding	gamma-aminobutyric acid secretion; axon cargo transport; glutamate secretion; regulation of gene expression; protein complex assembly; synaptic transmission; locomotory behavior; nervous system development; intracellular protein transport; in utero embryonic development; cell adhesion; multicellular organism growth	5.28028	12.1368	1.20044	0.0121076
ENSG00000100100	PIK3IP1	phosphoinositide-3-kinase interacting protein 1	protein_coding	negative regulation of phosphatidylinositol 3-kinase activity; negative regulation of phosphatidylinositol 3-kinase signaling	17.0172	39.1594	1.20007	0.000569508
ENSG00000157693	C9orf91	chromosome 9 open reading frame 91	protein_coding		182.791	419.52	1.19858	9.84085e-14
ENSG00000004660	CAMKK1	calcium/calmodulin-dependent protein kinase kinase 1, alpha	protein_coding	synaptic transmission; protein phosphorylation	123.102	282.357	1.19772	1.16764e-15
ENSG00000135917	SLC19A3	solute carrier family 19 (thiamine transporter), member 3	protein_coding	thiamine-containing compound metabolic process; thiamine transport; water-soluble vitamin metabolic process; vitamin metabolic process; transport; small molecule metabolic process; transmembrane transport	34.7424	79.7592	1.19707	0.0024219
ENSG00000166292	TMEM100	transmembrane protein 100	protein_coding	arterial endothelial cell differentiation; positive regulation of vasculogenesis; cellular response to BMP stimulus; vasculogenesis; protein kinase B signaling; positive regulation of endothelial cell differentiation; BMP signaling pathway; Notch signaling pathway; in utero embryonic development; angiogenesis	39.6175	90.811	1.19584	0.0479038
ENSG00000134533	RERG	RAS-like, estrogen-regulated, growth inhibitor	protein_coding	GTP catabolic process; response to hormone; signal transduction; protein transport; negative regulation of cell growth; small GTPase mediated signal transduction; negative regulation of cell proliferation	13.6589	31.2834	1.19377	0.0431795
ENSG00000143590	EFNA3	ephrin-A3	protein_coding	ephrin receptor signaling pathway; cell-cell signaling	48.7096	111.355	1.1936	0.000213543
ENSG00000131100	ATP6V1E1	ATPase, H+ transporting, lysosomal 31kDa, V1 subunit E1	protein_coding	phagosome maturation; interaction with host; transferrin transport; proton transport; cellular iron ion homeostasis; ATP hydrolysis coupled proton transport; insulin receptor signaling pathway; transmembrane transport	2440.2	5569.72	1.19059	0.00666436
ENSG00000214944	ARHGEF28	Rho guanine nucleotide exchange factor (GEF) 28	protein_coding	neurofilament cytoskeleton organization; central nervous system neuron axonogenesis; intracellular signal transduction; regulation of Rho protein signal transduction; cell differentiation	9.21673	21.0194	1.18967	0.000673195
ENSG00000119729	RHOQ	ras homolog family member Q	protein_coding	negative regulation of establishment of protein localization to plasma membrane; GTP catabolic process; positive regulation of glucose import; cortical actin cytoskeleton organization; positive regulation of filopodium assembly; cellular response to insulin stimulus; regulation of actin cytoskeleton organization; regulation of cell shape; insulin receptor signaling pathway; signal transduction; p…	885.12	2018.96	1.18963	6.61109e-26
ENSG00000138669	PRKG2	protein kinase, cGMP-dependent, type II	protein_coding	nitric oxide metabolic process; regulation of nitric-oxide synthase activity; circadian regulation of gene expression; blood coagulation; protein phosphorylation; signal transduction; small molecule metabolic process; circadian rhythm	19.3583	44.1755	1.18952	0.000544238
ENSG00000040487	PQLC2	PQ loop repeat containing 2	protein_coding	amino acid homeostasis; lysine transport; arginine transport	284.697	649.098	1.18872	1.14843e-14
ENSG00000259363	CTD-2054N24.2	Uncharacterized protein	protein_coding		34.0567	77.4028	1.1875	0.000679483
ENSG00000111816	FRK	fyn-related kinase	protein_coding	protein phosphorylation; negative regulation of cell proliferation; cell differentiation	5.1531	11.7245	1.18505	0.000727216
ENSG00000188522	FAM83G	family with sequence similarity 83, member G	protein_coding		541.168	1229.59	1.18383	6.09588e-22
ENSG00000065609	SNAP91	synaptosomal-associated protein, 91kDa	protein_coding	clathrin coat assembly; protein transport	59.0272	133.95	1.18341	1.50504e-08
ENSG00000074416	MGLL	monoglyceride lipase	protein_coding	acylglycerol acyl-chain remodeling; glycerophospholipid biosynthetic process; phospholipid metabolic process; regulation of inflammatory response; acylglycerol catabolic process; arachidonic acid metabolic process; triglyceride catabolic process; regulation of endocannabinoid signaling pathway; regulation of signal transduction; regulation of sensory perception of pain; fatty acid biosynthetic pr…	35.5427	80.649	1.18291	0.000503051
ENSG00000132471	WBP2	WW domain binding protein 2	protein_coding		1379.3	3129.53	1.18199	4.45915e-19
ENSG00000087077	TRIP6	thyroid hormone receptor interactor 6	protein_coding	release of cytoplasmic sequestered NF-kappaB; focal adhesion assembly; positive regulation of cell migration; regulation of transcription, DNA-dependent; transcription, DNA-templated	1943.84	4406.3	1.18054	2.23114e-11
ENSG00000171365	CLCN5	chloride channel, voltage-sensitive 5	protein_coding	endocytosis; excretion; chloride transport; transport; ion transmembrane transport; transmembrane transport	140.331	317.965	1.18043	1.09857e-13
ENSG00000118997	DNAH7	dynein, axonemal, heavy chain 7	protein_coding	ciliary or bacterial-type flagellar motility; microtubule-based movement; SRP-dependent cotranslational protein targeting to membrane	9.45201	21.409	1.18041	0.0349568
ENSG00000138623	SEMA7A	semaphorin 7A, GPI membrane anchor (John Milton Hagen blood group)	protein_coding	positive regulation of macrophage cytokine production; regulation of inflammatory response; positive regulation of axon extension; positive regulation of ERK1 and ERK2 cascade; integrin-mediated signaling pathway; immune response; inflammatory response; multicellular organismal development; axon guidance	24.8076	56.0928	1.17642	0.00814202
ENSG00000198369	SPRED2	sprouty-related, EVH1 domain containing 2	protein_coding	positive regulation of DNA damage response, signal transduction by p53 class mediator; negative regulation of peptidyl-threonine phosphorylation; inactivation of MAPK activity; regulation of signal transduction; regulation of protein deacetylation; multicellular organismal development	331.074	747.451	1.17487	5.95318e-07
ENSG00000164404	GDF9	growth differentiation factor 9	protein_coding	regulation of progesterone secretion; oocyte growth; female gamete generation; transforming growth factor beta receptor signaling pathway; positive regulation of cell proliferation; negative regulation of cell growth	9.9088	22.343	1.17408	0.0109577
ENSG00000119899	SLC17A5	solute carrier family 17 (acidic sugar transporter), member 5	protein_coding	sialic acid transport; anion transport; amino acid transport; ion transport; transmembrane transport	246.154	555.129	1.17307	1.15751e-22
ENSG00000110002	VWA5A	von Willebrand factor A domain containing 5A	protein_coding		7.96533	17.9252	1.17197	0.00618094
ENSG00000107819	SFXN3	sideroflexin 3	protein_coding	cation transport; transmembrane transport; iron ion homeostasis	35.1847	79.2621	1.17145	0.00138546
ENSG00000184903	IMMP2L	IMP2 inner mitochondrial membrane peptidase-like (S. cerevisiae)	protein_coding	ovulation; protein processing involved in protein targeting to mitochondrion; ovarian follicle development; spermatogenesis; proteolysis	76.0086	171.115	1.17013	0.0385822
ENSG00000148541	FAM13C	family with sequence similarity 13, member C	protein_coding		43.1413	97.0501	1.1681	0.002414
ENSG00000179348	GATA2	GATA binding protein 2	protein_coding	negative regulation of fat cell proliferation; eosinophil fate commitment; negative regulation of Notch signaling pathway; semicircular canal development; positive regulation of megakaryocyte differentiation; negative regulation of macrophage differentiation; positive regulation of erythrocyte differentiation; regulation of histone acetylation; cell differentiation in hindbrain; ventral spinal co…	677.525	1522.57	1.16795	5.81788e-14
ENSG00000153113	CAST	calpastatin	protein_coding	negative regulation of type B pancreatic cell apoptotic process; negative regulation of peptidase activity; negative regulation of endopeptidase activity	658.385	1478.62	1.16739	6.79239e-15
ENSG00000117448	AKR1A1	aldo-keto reductase family 1, member A1 (aldehyde reductase)	protein_coding	D-glucuronate catabolic process; L-ascorbic acid biosynthetic process; aldehyde catabolic process; cellular aldehyde metabolic process; glucose metabolic process	929.409	2086.21	1.16643	0.00289761
ENSG00000144339	TMEFF2	transmembrane protein with EGF-like and two follistatin-like domains 2	protein_coding		9.91473	22.299	1.16625	0.00346498
ENSG00000168890	TMEM150A	transmembrane protein 150A	protein_coding	catabolic process	188.381	422.838	1.16611	3.36895e-13
ENSG00000107242	PIP5K1B	phosphatidylinositol-4-phosphate 5-kinase, type I, beta	protein_coding	phosphorylation; phospholipid metabolic process; phosphatidylinositol metabolic process; phosphatidylinositol biosynthetic process; small molecule metabolic process	12.2252	27.2381	1.16607	0.0192084
ENSG00000168994	PXDC1	PX domain containing 1	protein_coding	cell communication	54.5559	122.252	1.16409	7.80955e-08
ENSG00000141627	DYM	dymeclin	protein_coding	Golgi organization; bone development	784.516	1758.51	1.16405	2.56761e-13
ENSG00000161277	THAP8	THAP domain containing 8	protein_coding		74.6778	167.349	1.16403	0.000120335
ENSG00000120690	ELF1	E74-like factor 1 (ets domain transcription factor)	protein_coding	regulation of cytokine production; regulation of transcription, DNA-dependent; negative regulation of T cell receptor signaling pathway; positive regulation of transcription, DNA-dependent; positive regulation of transcription from RNA polymerase II promoter; transcription, DNA-templated	114.112	255.102	1.16064	3.14297e-13
ENSG00000115361	ACADL	acyl-CoA dehydrogenase, long chain	protein_coding	negative regulation of fatty acid oxidation; carnitine catabolic process; cellular lipid catabolic process; long-chain fatty acid catabolic process; fatty acid beta-oxidation; fatty acid beta-oxidation using acyl-CoA dehydrogenase; carnitine metabolic process, CoA-linked; temperature homeostasis; regulation of cholesterol metabolic process; negative regulation of fatty acid biosynthetic process; …	48.7664	108.881	1.1606	2.50071e-05
ENSG00000242802	AP5Z1	adaptor-related protein complex 5, zeta 1 subunit	protein_coding	cell death; double-strand break repair via homologous recombination; endosomal transport; protein transport	425.149	949.818	1.15961	6.84148e-05
ENSG00000030582	GRN	granulin	protein_coding	blastocyst hatching; embryo implantation; positive regulation of epithelial cell proliferation; cell death; signal transduction	5890.65	13144.4	1.15789	5.80639e-12
ENSG00000182687	GALR2	galanin receptor 2	protein_coding	negative regulation of adenylate cyclase activity; muscle contraction; neuron projection development; positive regulation of cytosolic calcium ion concentration; cell surface receptor signaling pathway; adenylate cyclase-modulating G-protein coupled receptor signaling pathway; synaptic transmission; feeding behavior; digestion; learning or memory; G-protein coupled receptor signaling pathway; mul…	11.7748	26.3698	1.1564	0.00865846
ENSG00000167515	TRAPPC2L	trafficking protein particle complex 2-like	protein_coding	ER to Golgi vesicle-mediated transport; transport	909.719	2024.91	1.15431	0.0133042
ENSG00000114738	MAPKAPK3	mitogen-activated protein kinase-activated protein kinase 3	protein_coding	toll-like receptor 5 signaling pathway; toll-like receptor TLR6:TLR2 signaling pathway; toll-like receptor TLR1:TLR2 signaling pathway; TRIF-dependent toll-like receptor signaling pathway; toll-like receptor 2 signaling pathway; neurotrophin TRK receptor signaling pathway; toll-like receptor 9 signaling pathway; toll-like receptor 4 signaling pathway; lipopolysaccharide biosynthetic process; stre…	1805	4017.39	1.15408	2.27744e-23
ENSG00000184640	SEPT9	septin 9	protein_coding	GTP catabolic process; protein heterooligomerization; cell cycle; cell division; small GTPase mediated signal transduction; chromosome segregation	5023.84	11178.3	1.1538	3.2722e-08
ENSG00000170222	ADPRM	ADP-ribose/CDP-alcohol diphosphatase, manganese-dependent	protein_coding		36.8347	81.8133	1.15074	0.0176206
ENSG00000156869	FRRS1	ferric-chelate reductase 1	protein_coding		82.8851	183.881	1.14946	0.0023243
ENSG00000160695	VPS11	vacuolar protein sorting 11 homolog (S. cerevisiae)	protein_coding	vesicle-mediated transport; intracellular protein transport	308.065	682.676	1.14782	9.38727e-13
ENSG00000197943	PLCG2	phospholipase C, gamma 2 (phosphatidylinositol-specific)	protein_coding	negative regulation of programmed cell death; inositol trisphosphate biosynthetic process; activation of store-operated calcium channel activity; follicular B cell differentiation; B cell receptor signaling pathway; T cell receptor signaling pathway; release of sequestered calcium ion into cytosol; regulation of gene expression; response to lipopolysaccharide; intracellular signal transduction; i…	373.225	826.546	1.14678	1.53502e-07
ENSG00000174032	SLC25A30	solute carrier family 25, member 30	protein_coding	mitochondrial transport; transport	436.29	964.39	1.14433	6.49326e-09
ENSG00000105612	DNASE2	deoxyribonuclease II, lysosomal	protein_coding	erythrocyte differentiation; DNA metabolic process; DNA catabolic process; apoptotic process	368.067	813.096	1.14304	2.74911e-16
ENSG00000079462	PAFAH1B3	platelet-activating factor acetylhydrolase 1b, catalytic subunit 3 (29kDa)	protein_coding	nervous system development; lipid catabolic process; lipid metabolic process; brain development; spermatogenesis	444.431	981.452	1.14288	0.00377893
ENSG00000108839	ALOX12	arachidonate 12-lipoxygenase	protein_coding	lipoxin B4 biosynthetic process; leukotriene A4 metabolic process; hepoxilin metabolic process; negative regulation of muscle cell apoptotic process; lipoxin A4 biosynthetic process; lipoxin metabolic process; establishment of skin barrier; linoleic acid metabolic process; hepoxilin biosynthetic process; lipoxygenase pathway; cellular response to lipid; fatty acid oxidation; positive regulation o…	73.7133	162.752	1.14279	2.93681e-09
ENSG00000197852	FAM212B	family with sequence similarity 212, member B	protein_coding		72.3036	159.654	1.14219	5.54339e-08
ENSG00000151689	INPP1	inositol polyphosphate-1-phosphatase	protein_coding	inositol phosphate metabolic process; phosphate-containing compound metabolic process; phosphatidylinositol phosphorylation; signal transduction; small molecule metabolic process	245.157	540.4	1.14045	1.48232e-07
ENSG00000102409	BEX4	brain expressed, X-linked 4	protein_coding		732.097	1609.99	1.1369	0.00639638
ENSG00000068903	SIRT2	sirtuin 2	protein_coding	peptidyl-lysine deacetylation; response to redox state; regulation of exit from mitosis; chromatin silencing; chromatin silencing at telomere; chromatin silencing at rDNA; gene silencing; protein deacetylation; tubulin deacetylation; histone deacetylation; regulation of phosphorylation; protein ADP-ribosylation; proteasome-mediated ubiquitin-dependent protein catabolic process; negative regulatio…	942.175	2071.08	1.13605	1.14843e-14
ENSG00000102043	MTMR8	myotubularin related protein 8	protein_coding	dephosphorylation; intracellular signal transduction; protein ubiquitination	65.0103	142.742	1.13427	0.0239254
ENSG00000188211	NCR3LG1	natural killer cell cytotoxicity receptor 3 ligand 1	protein_coding		177.76	389.912	1.13328	0.00387579
ENSG00000163754	GYG1	glycogenin 1	protein_coding	glycogen catabolic process; glycogen biosynthetic process; glucose metabolic process; carbohydrate metabolic process; small molecule metabolic process	1073.89	2355.45	1.13308	2.41482e-07
ENSG00000111412	C12orf49	chromosome 12 open reading frame 49	protein_coding		714.412	1566.99	1.13301	3.5127e-18
ENSG00000067082	KLF6	Kruppel-like factor 6	protein_coding	B cell differentiation; cytokine-mediated signaling pathway; regulation of transcription, DNA-dependent; positive regulation of transcription, DNA-dependent; transcription, DNA-templated	539.251	1182.12	1.13287	6.69139e-21
ENSG00000077522	ACTN2	actinin, alpha 2	protein_coding	negative regulation of potassium ion transmembrane transporter activity; negative regulation of protein localization to cell surface; muscle filament sliding; microspike assembly; negative regulation of potassium ion transport; platelet degranulation; positive regulation of potassium ion transmembrane transporter activity; focal adhesion assembly; positive regulation of potassium ion transport; m…	113.675	249.12	1.13182	0.000223042
ENSG00000023330	ALAS1	aminolevulinate, delta-, synthase 1	protein_coding	protoporphyrinogen IX biosynthetic process; heme biosynthetic process; tetrapyrrole biosynthetic process; biosynthetic process; metabolic process; porphyrin-containing compound metabolic process; small molecule metabolic process; cellular lipid metabolic process	359.969	788.798	1.13178	1.30874e-14
ENSG00000151623	NR3C2	nuclear receptor subfamily 3, group C, member 2	protein_coding	steroid hormone mediated signaling pathway; excretion; cellular sodium ion homeostasis; regulation of transcription, DNA-dependent; transcription, DNA-templated; transcription initiation from RNA polymerase II promoter; gene expression; signal transduction	45.1631	98.9459	1.13102	3.55214e-06
ENSG00000118004	COLEC11	collectin sub-family member 11	protein_coding	developmental process; multicellular organismal development	25.4231	55.6921	1.13028	0.0113142
ENSG00000148444	COMMD3	COMM domain containing 3	protein_coding		87.8882	192.234	1.12975	0.00645254
ENSG00000186283	TOR3A	torsin family 3, member A	protein_coding	chaperone mediated protein folding requiring cofactor	1983.96	4339.02	1.12886	1.16462e-13
ENSG00000143155	TIPRL	TIP41, TOR signaling pathway regulator-like (S. cerevisiae)	protein_coding	negative regulation of protein phosphatase type 2A activity; DNA damage checkpoint	808.092	1763.99	1.12622	0.045513
ENSG00000172458	IL17D	interleukin 17D	protein_coding	inflammatory response	156.386	341.511	1.12608	2.20078e-08
ENSG00000197766	CFD	complement factor D (adipsin)	protein_coding	complement activation, alternative pathway; platelet degranulation; platelet activation; blood coagulation; innate immune response; complement activation; proteolysis	153.991	336.108	1.12559	0.0137318
ENSG00000121064	SCPEP1	serine carboxypeptidase 1	protein_coding	retinoic acid metabolic process; proteolysis	1077.33	2347.06	1.12321	1.52931e-28
ENSG00000109270	LAMTOR3	late endosomal/lysosomal adaptor, MAPK and MTOR activator 3	protein_coding	regulation of TOR signaling; cellular response to amino acid stimulus; positive regulation of TOR signaling; cellular protein localization	485.134	1056.46	1.12277	0.0191211
ENSG00000171492	LRRC8D	leucine rich repeat containing 8 family, member D	protein_coding		253.98	552.862	1.12231	1.7225e-10
ENSG00000107077	KDM4C	lysine (K)-specific demethylase 4C	protein_coding	histone H3-K9 demethylation; regulation of transcription from RNA polymerase II promoter; positive regulation of cell proliferation; transcription, DNA-templated; chorismate metabolic process	170.34	370.46	1.12055	4.57525e-16
ENSG00000092931	MFSD11	major facilitator superfamily domain containing 11	protein_coding	transmembrane transport	316.059	686.722	1.11928	1.07647e-16
ENSG00000112514	CUTA	cutA divalent cation tolerance homolog (E. coli)	protein_coding	response to metal ion; protein localization	1749.58	3797.27	1.11787	9.39716e-08
ENSG00000173930	SLCO4C1	solute carrier organic anion transporter family, member 4C1	protein_coding	sodium-independent organic anion transport; transport; spermatogenesis; multicellular organismal development; cell differentiation; transmembrane transport	7.01481	15.2249	1.11771	0.00389265
ENSG00000198356	ASNA1	arsA arsenite transporter, ATP-binding, homolog 1 (bacterial)	protein_coding	protein insertion into ER membrane; transport	1023.02	2216.08	1.11513	0.0189345
ENSG00000197063	MAFG	v-maf avian musculoaponeurotic fibrosarcoma oncogene homolog G	protein_coding	regulation of cellular pH; adult behavior; regulation of epidermal cell differentiation; blood coagulation; in utero embryonic development; regulation of cell proliferation; regulation of transcription, DNA-dependent; transcription, DNA-templated	591.347	1279.99	1.11407	3.89012e-06
ENSG00000162959	MEMO1	mediator of cell motility 1	protein_coding	regulation of microtubule-based process	53.2712	115.407	1.11318	0.00326391
ENSG00000186326	RGS9BP	regulator of G protein signaling 9 binding protein	protein_coding	regulation of rhodopsin mediated signaling pathway; phototransduction, visible light; negative regulation of signal transduction; detection of light stimulus involved in visual perception; rhodopsin mediated signaling pathway	4.50563	9.7857	1.11298	0.0134695
ENSG00000112149	CD83	CD83 molecule	protein_coding	positive regulation of CD4-positive, alpha-beta T cell differentiation; positive regulation of interleukin-10 production; positive regulation of interleukin-2 production; negative regulation of interleukin-4 production; humoral immune response; defense response; signal transduction; response to organic cyclic compound	57.8745	125.095	1.11188	3.25991e-05
ENSG00000147364	FBXO25	F-box protein 25	protein_coding	protein ubiquitination	189.434	409.457	1.11161	2.39326e-05
ENSG00000146410	MTFR2	mitochondrial fission regulator 2	protein_coding	aerobic respiration; mitochondrial fission; mitochondrion organization	387.301	835.569	1.10915	0.00186578
ENSG00000004866	ST7	suppression of tumorigenicity 7	protein_coding		220.218	473.804	1.10561	8.96906e-09
ENSG00000143195	ILDR2	immunoglobulin-like domain containing receptor 2	protein_coding	homeostasis of number of cells within a tissue; insulin secretion; pancreas development; response to glucose; cell differentiation	113.504	244.144	1.10528	6.32208e-05
ENSG00000137571	SLCO5A1	solute carrier organic anion transporter family, member 5A1	protein_coding	transport; transmembrane transport	72.4121	155.794	1.10507	8.69948e-05
ENSG00000111110	PPM1H	protein phosphatase, Mg2+/Mn2+ dependent, 1H	protein_coding		499.606	1074.69	1.10504	3.03928e-07
ENSG00000145293	ENOPH1	enolase-phosphatase 1	protein_coding	polyamine metabolic process; sulfur amino acid metabolic process; L-methionine salvage from methylthioadenosine; metabolic process; cellular nitrogen compound metabolic process; small molecule metabolic process	601.833	1294.13	1.10448	0.000163204
ENSG00000181458	TMEM45A	transmembrane protein 45A	protein_coding		119.407	256.773	1.10407	0.00352031
ENSG00000164073	MFSD8	major facilitator superfamily domain containing 8	protein_coding	cell death; transmembrane transport	372.425	800.399	1.10373	0.000123196
ENSG00000138646	HERC5	HECT and RLD domain containing E3 ubiquitin protein ligase 5	protein_coding	ISG15-protein conjugation; defense response to virus; regulation of cyclin-dependent protein serine/threonine kinase activity; cytokine-mediated signaling pathway; protein ubiquitination involved in ubiquitin-dependent protein catabolic process; negative regulation of type I interferon production; regulation of defense response to virus; innate immune response	139.05	298.277	1.10119	1.10539e-12
ENSG00000081087	OSTM1	osteopetrosis associated transmembrane protein 1	protein_coding	osteoclast differentiation; ion transmembrane transport; transmembrane transport	701.23	1504.28	1.101	1.03582e-08
ENSG00000205413	SAMD9	sterile alpha motif domain containing 9	protein_coding		8.16528	17.5089	1.10064	0.00340062
ENSG00000160285	LSS	lanosterol synthase (2,3-oxidosqualene-lanosterol cyclase)	protein_coding	steroid metabolic process; cholesterol biosynthetic process; small molecule metabolic process	1071.22	2293.91	1.09853	2.36838e-07
ENSG00000163577	EIF5A2	eukaryotic translation initiation factor 5A2	protein_coding	polyamine homeostasis; positive regulation of translational termination; positive regulation of translational elongation; translational frameshifting; post-translational protein modification; cellular protein metabolic process; peptidyl-lysine modification to hypusine; mRNA transport; positive regulation of cell proliferation; protein transport; spermatogenesis	435.494	931.896	1.0975	0.0075189
ENSG00000135211	TMEM60	transmembrane protein 60	protein_coding		106.909	228.764	1.09723	0.0167031
ENSG00000152684	PELO	pelota homolog (Drosophila)	protein_coding	chromosome organization; cell cycle; cell division; cell proliferation	232.3	495.355	1.09236	0.000611901
ENSG00000171612	SLC25A33	solute carrier family 25 (pyrimidine nucleotide carrier), member 33	protein_coding	transport	243.104	518.009	1.09133	0.00119245
ENSG00000078114	NEBL	nebulette	protein_coding	cardiac muscle thin filament assembly	244.324	520.52	1.09052	1.52231e-05
ENSG00000197798	FAM118B	family with sequence similarity 118, member B	protein_coding		441.862	940.582	1.08989	0.0121536
ENSG00000123595	RAB9A	RAB9A, member RAS oncogene family	protein_coding	GTP catabolic process; positive regulation of exocytosis; nucleocytoplasmic transport; intracellular protein transport; signal transduction; protein transport; small GTPase mediated signal transduction	331.77	706.229	1.08989	0.043791
ENSG00000110442	COMMD9	COMM domain containing 9	protein_coding		783.536	1666.08	1.08811	1.17068e-14
ENSG00000141524	TMC6	transmembrane channel-like 6	protein_coding	ion transport	307.119	651.893	1.08538	7.1519e-08
ENSG00000047579	DTNBP1	dystrobrevin binding protein 1	protein_coding	regulation of dopamine receptor signaling pathway; platelet dense granule organization; anterograde synaptic vesicle transport; anterograde axon cargo transport; regulation of dopamine secretion; melanosome organization; post-Golgi vesicle-mediated transport; neuron projection morphogenesis; neuron projection development; actin cytoskeleton reorganization; blood coagulation; positive regulation o…	192.117	407.554	1.08445	1.54482e-14
ENSG00000057468	MSH4	mutS homolog 4	protein_coding	homologous chromosome segregation; chiasma assembly; female gamete generation; ovarian follicle development; mismatch repair; spermatogenesis; reciprocal meiotic recombination; meiosis; synapsis	9.14337	19.3746	1.08442	0.00365179
ENSG00000131015	ULBP2	UL16 binding protein 2	protein_coding	natural killer cell activation; natural killer cell mediated cytotoxicity; antigen processing and presentation; immune response	89.8424	190.436	1.08339	0.00075541
ENSG00000104419	NDRG1	N-myc downstream regulated 1	protein_coding	positive regulation of spindle checkpoint; mast cell activation; response to metal ion; DNA damage response, signal transduction by p53 class mediator; cellular response to hypoxia; peripheral nervous system myelin maintenance	1650.85	3498.23	1.08321	9.97213e-19
ENSG00000184489	PTP4A3	protein tyrosine phosphatase type IVA, member 3	protein_coding	dephosphorylation; protein dephosphorylation	86.2766	182.762	1.08225	7.6501e-06
ENSG00000178718	RPP25	ribonuclease P/MRP 25kDa subunit	protein_coding	tRNA processing	361.96	766.504	1.08221	3.3724e-10
ENSG00000102401	ARMCX3	armadillo repeat containing, X-linked 3	protein_coding	cellular protein localization; positive regulation of transcription from RNA polymerase II promoter	728.221	1533.07	1.07403	1.12944e-13
ENSG00000013561	RNF14	ring finger protein 14	protein_coding	regulation of androgen receptor signaling pathway; androgen receptor signaling pathway; response to estradiol; regulation of transcription from RNA polymerase II promoter; signal transduction; regulation of transcription, DNA-dependent; positive regulation of transcription, DNA-dependent; protein ubiquitination; transcription, DNA-templated	894.327	1881.25	1.07276	1.67433e-05
ENSG00000157593	SLC35B2	solute carrier family 35 (adenosine 3'-phospho 5'-phosphosulfate transporter), member B2	protein_coding	3'-phosphoadenosine 5'-phosphosulfate transport; 3'-phosphoadenosine 5'-phosphosulfate biosynthetic process; 3'-phosphoadenosine 5'-phosphosulfate metabolic process; xenobiotic metabolic process; glycosaminoglycan metabolic process; carbohydrate metabolic process; signal transduction; positive regulation of I-kappaB kinase/NF-kappaB signaling; small molecule metabolic process; transmembrane trans…	428.046	900.097	1.07195	9.70871e-19
ENSG00000113532	ST8SIA4	ST8 alpha-N-acetyl-neuraminide alpha-2,8-sialyltransferase 4	protein_coding	N-glycan processing; ganglioside biosynthetic process; oligosaccharide metabolic process; nervous system development; protein glycosylation; cellular protein modification process; axon guidance	19.8504	41.7467	1.07155	0.0274936
ENSG00000158270	COLEC12	collectin sub-family member 12	protein_coding	carbohydrate mediated signaling; pattern recognition receptor signaling pathway; phagocytosis, recognition; defense response; protein homooligomerization; innate immune response; immune response	47.7585	100.375	1.0712	1.03256e-05
ENSG00000155849	ELMO1	engulfment and cell motility 1	protein_coding	phagocytosis, engulfment; regulation of defense response to virus by virus; Rac protein signal transduction; cellular component movement; viral process; actin cytoskeleton organization; apoptotic process; innate immune response; Fc-gamma receptor signaling pathway involved in phagocytosis; actin filament-based process; phagocytosis	21.7948	45.7398	1.07011	0.0045773
ENSG00000036672	USP2	ubiquitin specific peptidase 2	protein_coding	ubiquitin-dependent protein catabolic process; negative regulation of skeletal muscle tissue development; positive regulation of skeletal muscle tissue development; protein deubiquitination; positive regulation of mitotic cell cycle; protein stabilization; muscle organ development; cell cycle; negative regulation of transcription from RNA polymerase II promoter	301.303	632.606	1.06998	3.42207e-09
ENSG00000164749	HNF4G	hepatocyte nuclear factor 4, gamma	protein_coding	steroid hormone mediated signaling pathway; endocrine pancreas development; transcription initiation from RNA polymerase II promoter; regulation of transcription from RNA polymerase II promoter; gene expression; regulation of transcription, DNA-dependent; positive regulation of transcription, DNA-dependent	23.539	49.3788	1.06861	0.00865013
ENSG00000247746	USP51	ubiquitin specific peptidase 51	protein_coding	ubiquitin-dependent protein catabolic process	46.2005	96.9619	1.06843	8.19773e-11
ENSG00000204520	MICA	MHC class I polypeptide-related sequence A	protein_coding	natural killer cell mediated cytotoxicity; T cell mediated cytotoxicity; antigen processing and presentation; immune response	173.678	364.356	1.06843	3.31287e-07
ENSG00000162302	RPS6KA4	ribosomal protein S6 kinase, 90kDa, polypeptide 4	protein_coding	lipopolysaccharide biosynthetic process; protein phosphorylation; intracellular signal transduction; histone H3-S28 phosphorylation; histone H3-S10 phosphorylation; positive regulation of histone phosphorylation; interleukin-1-mediated signaling pathway; positive regulation of CREB transcription factor activity; histone phosphorylation; negative regulation of cytokine production; positive regulat…	381.906	798.526	1.06387	1.68545e-07
ENSG00000156471	PTDSS1	phosphatidylserine synthase 1	protein_coding	glycerophospholipid biosynthetic process; phospholipid metabolic process; phosphatidylserine biosynthetic process; small molecule metabolic process	1778.58	3717.86	1.06363	1.90779e-25
ENSG00000115295	CLIP4	CAP-GLY domain containing linker protein family, member 4	protein_coding		147.68	308.702	1.06361	9.43786e-11
ENSG00000101888	NXT2	nuclear transport factor 2-like export factor 2	protein_coding	mRNA transport; transport; protein transport	161.633	337.527	1.06226	0.0169583
ENSG00000157470	FAM81A	family with sequence similarity 81, member A	protein_coding		152.714	318.515	1.06219	9.3283e-08
ENSG00000163508	EOMES	eomesodermin	protein_coding	mesodermal to mesenchymal transition involved in gastrulation; regulation of neuron differentiation; CD8-positive, alpha-beta T cell differentiation involved in immune response; endodermal cell fate specification; cardioblast differentiation; positive regulation of cell differentiation; interferon-gamma production; trophectodermal cell differentiation; cell differentiation involved in embryonic p…	10.7359	22.4512	1.06194	0.00619758
ENSG00000168078	PBK	PDZ binding kinase	protein_coding	protein phosphorylation; mitosis	515.062	1075.32	1.0619	0.0488021
ENSG00000122958	VPS26A	vacuolar protein sorting 26 homolog A (S. pombe)	protein_coding	vacuolar transport; retrograde transport, endosome to Golgi	1499.7	3129.88	1.06142	0.0218983
ENSG00000066697	MSANTD3	Myb/SANT-like DNA-binding domain containing 3	protein_coding		360.08	751.468	1.06134	1.07993e-06
ENSG00000180423	HARBI1	harbinger transposase derived 1	protein_coding		93.7982	195.597	1.05955	0.000508179
ENSG00000149218	ENDOD1	endonuclease domain containing 1	protein_coding		76.1582	158.659	1.05835	4.07107e-10
ENSG00000197472	ZNF695	zinc finger protein 695	protein_coding	regulation of transcription, DNA-dependent	88.4817	184.287	1.05834	0.00859895
ENSG00000135525	MAP7	microtubule-associated protein 7	protein_coding	Sertoli cell development; nucleus organization; glycosphingolipid metabolic process; response to retinoic acid; homeostasis of number of cells; establishment or maintenance of cell polarity; Leydig cell differentiation; microtubule cytoskeleton organization; germ cell development; microtubule bundle formation; response to osmotic stress; organ growth; cell morphogenesis; protein localization to p…	149.712	311.6	1.05748	1.90278e-26
ENSG00000135547	HEY2	hes-related family bHLH transcription factor with YRPW motif 2	protein_coding	regulation of vasculogenesis; negative regulation of transcription from RNA polymerase II promoter involved in smooth muscle cell differentiation; regulation of auditory receptor cell differentiation; umbilical cord morphogenesis; tricuspid valve formation; atrioventricular valve development; muscular septum morphogenesis; ascending aorta morphogenesis; pulmonary artery morphogenesis; arterial en…	63.0402	130.975	1.05458	5.99152e-05
ENSG00000109133	TMEM33	transmembrane protein 33	protein_coding		1996.24	4145.87	1.0544	1.52322e-09
ENSG00000163633	C4orf36	chromosome 4 open reading frame 36	protein_coding		53.7522	111.613	1.05357	0.0298098
ENSG00000136826	KLF4	Kruppel-like factor 4 (gut)	protein_coding	positive regulation of protein metabolic process; positive regulation of hemoglobin biosynthetic process; post-embryonic hemopoiesis; negative regulation of chemokine (C-X-C motif) ligand 2 production; negative regulation of cell migration involved in sprouting angiogenesis; negative regulation of response to cytokine stimulus; negative regulation of interleukin-8 biosynthetic process; negative r…	49.9599	103.725	1.05215	1.05465e-08
ENSG00000215612	HMX1	H6 family homeobox 1	protein_coding	regulation of transcription, DNA-dependent; negative regulation of transcription, DNA-dependent; multicellular organismal development; transcription, DNA-templated	695.085	1441.44	1.05204	0.00116228
ENSG00000141527	CARD14	caspase recruitment domain family, member 14	protein_coding	positive regulation of NF-kappaB transcription factor activity; activation of NF-kappaB-inducing kinase activity; positive regulation of protein phosphorylation; tumor necrosis factor-mediated signaling pathway; negative regulation of apoptotic process; regulation of apoptotic process; apoptotic process	17.1334	35.3764	1.0496	0.00771708
ENSG00000172301	COPRS	coordinator of PRMT5, differentiation stimulator	protein_coding	histone H4-R3 methylation; muscle organ development; regulation of transcription, DNA-dependent; transcription, DNA-templated	917.381	1898.24	1.04895	1.0227e-05
ENSG00000166250	CLMP	CXADR-like membrane protein	protein_coding	digestive tract development	31.3419	64.8618	1.04782	0.0261779
ENSG00000214530	STARD10	StAR-related lipid transfer (START) domain containing 10	protein_coding	lipid transport	483.834	1000.5	1.04778	0.000237264
ENSG00000147416	ATP6V1B2	ATPase, H+ transporting, lysosomal 56/58kDa, V1 subunit B2	protein_coding	phagosome maturation; interaction with host; transferrin transport; ATP metabolic process; proton transport; cellular iron ion homeostasis; ATP hydrolysis coupled proton transport; insulin receptor signaling pathway; transmembrane transport	1758.12	3634.64	1.0477	1.56085e-15
ENSG00000148158	SNX30	sorting nexin family member 30	protein_coding	protein transport; cell communication	123.887	255.868	1.04652	0.000245631
ENSG00000141504	SAT2	spermidine/spermine N1-acetyltransferase family member 2	protein_coding	putrescine catabolic process	591.504	1221.37	1.04594	0.0443252
ENSG00000112699	GMDS	GDP-mannose 4,6-dehydratase	protein_coding	'de novo' GDP-L-fucose biosynthetic process; GDP-mannose metabolic process; extracellular polysaccharide biosynthetic process; cellular metabolic process; Notch signaling pathway	545.014	1125.29	1.0454	3.235e-11
ENSG00000180185	FAHD1	fumarylacetoacetate hydrolase domain containing 1	protein_coding	metabolic process	290.415	599.125	1.04446	2.4862e-15
ENSG00000166340	TPP1	tripeptidyl peptidase I	protein_coding	peptide catabolic process; activation of signaling protein activity involved in unfolded protein response; lysosome organization; endoplasmic reticulum unfolded protein response; cellular protein metabolic process; cell death; protein catabolic process; bone resorption; nervous system development; neuromuscular process controlling balance; lipid metabolic process; proteolysis	1774.73	3659.56	1.04411	0.000163263
ENSG00000101955	SRPX	sushi-repeat containing protein, X-linked	protein_coding	negative regulation of cell proliferation involved in contact inhibition; phagolysosome assembly; cellular response to stress; positive regulation of apoptotic process; cell adhesion; autophagy; positive regulation of extrinsic apoptotic signaling pathway in absence of ligand; response to endoplasmic reticulum stress	47.8823	98.8478	1.04385	2.85776e-05
ENSG00000070540	WIPI1	WD repeat domain, phosphoinositide interacting 1	protein_coding	vesicle targeting, trans-Golgi to endosome; activation of signaling protein activity involved in unfolded protein response; endoplasmic reticulum unfolded protein response; autophagic vacuole assembly; cellular protein metabolic process; autophagy	94.2803	194.445	1.04275	0.000687082
ENSG00000144567	FAM134A	family with sequence similarity 134, member A	protein_coding		1472.22	3033.17	1.04262	2.33645e-15
ENSG00000239857	GET4	golgi to ER traffic protein 4 homolog (S. cerevisiae)	protein_coding	tail-anchored membrane protein insertion into ER membrane; transport	72.0545	148.481	1.04144	0.000877206
ENSG00000219200	RNASEK	ribonuclease, RNase K	protein_coding	rRNA transcription	24.9355	51.3018	1.04101	0.0145848
ENSG00000185222	WBP5	WW domain binding protein 5	protein_coding		996.114	2049.5	1.04096	3.22111e-05
ENSG00000135537	LACE1	lactation elevated 1	protein_coding		126.444	258.976	1.03424	4.17521e-05
ENSG00000204516	MICB	MHC class I polypeptide-related sequence B	protein_coding	antigen processing and presentation; immune response; immune response-activating cell surface receptor signaling pathway; gamma-delta T cell activation; negative regulation of defense response to virus by host; modulation by virus of host morphology or physiology; natural killer cell mediated cytotoxicity; T cell mediated cytotoxicity; cytolysis; response to retinoic acid; response to heat; respo…	72.1478	147.593	1.03322	1.00108e-10
ENSG00000116016	EPAS1	endothelial PAS domain protein 1	protein_coding	myoblast fate commitment; surfactant homeostasis; norepinephrine metabolic process; regulation of heart rate; lung development; erythrocyte differentiation; mitochondrion organization; regulation of transcription from RNA polymerase II promoter in response to oxidative stress; embryonic placenta development; cell maturation; response to hypoxia; signal transduction; angiogenesis; regulation of tr…	446.159	912.061	1.03127	2.36778e-06
ENSG00000133863	TEX15	testis expressed 15	protein_coding	protein localization to chromosome; regulation of double-strand break repair via homologous recombination; homeostasis of number of cells within a tissue; male genitalia development; regulation of protein localization; fertilization; male meiosis; spermatogenesis; synaptonemal complex assembly; synapsis	234.571	478.838	1.02971	0.00589577
ENSG00000223802	CERS1	ceramide synthase 1	protein_coding	sphingolipid biosynthetic process; ceramide biosynthetic process; sphingolipid metabolic process; small molecule metabolic process	40.1734	81.994	1.02947	0.000503729
ENSG00000126698	DNAJC8	DnaJ (Hsp40) homolog, subfamily C, member 8	protein_coding	mRNA splicing, via spliceosome; RNA splicing; gene expression	4437.87	9041.31	1.02665	0.0176353
ENSG00000145911	N4BP3	NEDD4 binding protein 3	protein_coding		17.125	34.9109	1.02618	0.000111812
ENSG00000203666	EFCAB2	EF-hand calcium binding domain 2	protein_coding		90.0539	183.189	1.02589	0.00102278
ENSG00000188312	CENPP	centromere protein P	protein_coding	CENP-A containing nucleosome assembly at centromere; nucleosome assembly; mitotic cell cycle	66.2517	134.854	1.02515	0.00017499
ENSG00000198805	PNP	purine nucleoside phosphorylase	protein_coding	nucleoside metabolic process; interleukin-2 secretion; purine-containing compound salvage; urate biosynthetic process; NAD biosynthesis via nicotinamide riboside salvage pathway; nicotinamide riboside catabolic process; purine nucleotide catabolic process; inosine catabolic process; nucleobase-containing small molecule metabolic process; positive regulation of alpha-beta T cell differentiation; n…	995.851	2020.76	1.02084	0.00610134
ENSG00000138678	AGPAT9	1-acylglycerol-3-phosphate O-acyltransferase 9	protein_coding	regulation of TOR signaling; phosphatidic acid biosynthetic process; glycerophospholipid biosynthetic process; CDP-diacylglycerol biosynthetic process; phospholipid metabolic process; metabolic process; small molecule metabolic process; cellular lipid metabolic process; triglyceride biosynthetic process	186.607	378.463	1.02076	7.38262e-08
ENSG00000164620	RELL2	RELT-like 2	protein_coding	positive regulation of cell-substrate adhesion	65.5231	132.976	1.01984	0.000161095
ENSG00000169783	LINGO1	leucine rich repeat and Ig domain containing 1	protein_coding	neurotrophin TRK receptor signaling pathway; negative regulation of axonogenesis; regulation of axonogenesis; central nervous system neuron development; neuron projection development; protein kinase B signaling; negative regulation of oligodendrocyte differentiation	647.136	1310.99	1.01821	1.08942e-05
ENSG00000140471	LINS	lines homolog (Drosophila)	protein_coding		419.538	847.336	1.01436	2.79085e-09
ENSG00000179431	FJX1	four jointed box 1 (Drosophila)	protein_coding		463.202	934.907	1.01287	7.63096e-07
ENSG00000124762	CDKN1A	cyclin-dependent kinase inhibitor 1A (p21, Cip1)	protein_coding	stress-induced premature senescence; positive regulation of programmed cell death; regulation of protein import into nucleus, translocation; neurotrophin TRK receptor signaling pathway; regulation of DNA biosynthetic process; negative regulation of phosphorylation; negative regulation of gene expression; negative regulation of cyclin-dependent protein serine/threonine kinase activity; cellular re…	1601.04	3230.73	1.01276	0.0083429
ENSG00000133142	TCEAL4	transcription elongation factor A (SII)-like 4	protein_coding	regulation of transcription, DNA-dependent; transcription, DNA-templated	1057.38	2129.75	1.01022	1.72617e-18
ENSG00000140284	SLC27A2	solute carrier family 27 (fatty acid transporter), member 2	protein_coding	long-chain fatty acid import; methyl-branched fatty acid metabolic process; very long-chain fatty acid catabolic process; bile acid biosynthetic process; long-chain fatty acid metabolic process; fatty acid beta-oxidation; fatty acid alpha-oxidation; bile acid metabolic process; metabolic process; small molecule metabolic process; cellular lipid metabolic process; fatty acid transport; very long-c…	27.0987	54.5544	1.01002	0.00350745
ENSG00000104870	FCGRT	Fc fragment of IgG, receptor, transporter, alpha	protein_coding	Fc-gamma receptor signaling pathway; IgG immunoglobulin transcytosis in epithelial cells mediated by FcRn immunoglobulin receptor; antigen processing and presentation; immune response	366.639	737.824	1.00859	0.00152462
ENSG00000079841	RIMS1	regulating synaptic membrane exocytosis 1	protein_coding	regulated secretory pathway; membrane fusion; calcium ion-dependent exocytosis of neurotransmitter; synaptic vesicle exocytosis; glutamate secretion; regulation of long-term neuronal synaptic plasticity; calcium ion-dependent exocytosis; regulation of membrane potential; protein complex assembly; synaptic transmission; neurotransmitter secretion; secretion; intracellular protein transport; respon…	5.64128	11.3256	1.00605	0.0369474
ENSG00000138119	MYOF	myoferlin	protein_coding	regulation of vascular endothelial growth factor receptor signaling pathway; blood circulation; plasma membrane repair; cellular response to heat; muscle contraction	41.426	83.0261	1.00481	0.00118602
ENSG00000138463	DIRC2	disrupted in renal carcinoma 2	protein_coding	transport	83.5692	167.766	1.00429	1.30989e-08
ENSG00000103264	FBXO31	F-box protein 31	protein_coding	SCF-dependent proteasomal ubiquitin-dependent protein catabolic process; mitotic G1 DNA damage checkpoint; cyclin catabolic process; cellular response to DNA damage stimulus; protein ubiquitination	1042.53	2091.18	1.0042	4.91334e-08
ENSG00000169359	SLC33A1	solute carrier family 33 (acetyl-CoA transporter), member 1	protein_coding	acetyl-CoA transport; cell death; transport; transmembrane transport	941.848	1889.41	1.00413	1.15514e-15
ENSG00000006634	DBF4	DBF4 homolog (S. cerevisiae)	protein_coding	G1/S transition of mitotic cell cycle; positive regulation of catalytic activity; DNA replication; mitotic cell cycle	895.766	1796.55	1.00402	0.0112525
ENSG00000079150	FKBP7	FK506 binding protein 7	protein_coding	peptidyl-proline modification; protein peptidyl-prolyl isomerization; protein folding	227.957	456.922	1.00304	0.024094
ENSG00000116717	GADD45A	growth arrest and DNA-damage-inducible, alpha	protein_coding	positive regulation of p38MAPK cascade; activation of MAPKKK activity; cellular response to ionizing radiation; cellular response to mechanical stimulus; centrosome cycle; signal transduction in response to DNA damage; positive regulation of JNK cascade; negative regulation of protein kinase activity; regulation of cyclin-dependent protein serine/threonine kinase activity; cell cycle arrest; posi…	765.795	1533.3	1.0013	3.41733e-05

## Sheet: Down PT vs GFP
Ensembl Gene ID	Gene name	Description	Gene biotype	GO:biological process	HEK_GFP_24h	HEK_PT_24h	log2FC(HEK_PT_24h_vs_HEK_GFP_24h)	adj-pval(HEK_PT_24h_vs_HEK_GFP_24h)
ENSG00000047644	WWC3	WWC family member 3	protein_coding		5.23223	0	-6.53308	1.7269e-05
ENSG00000196092	PAX5	paired box 5	protein_coding	negative regulation of histone H3-K9 methylation; organ morphogenesis; humoral immune response; nervous system development; skeletal muscle cell differentiation; regulation of transcription, DNA-dependent; spermatogenesis; transcription from RNA polymerase II promoter; multicellular organismal development; positive regulation of transcription from RNA polymerase II promoter; negative regulation o…	10.2485	0	-5.75878	6.04162e-05
ENSG00000136457	CHAD	chondroadherin	protein_coding	cartilage condensation; regulation of cell growth	5.41286	0	-5.58299	0.000222692
ENSG00000168398	BDKRB2	bradykinin receptor B2	protein_coding	regulation of vascular permeability; arachidonic acid secretion; blood circulation; regulation of vasoconstriction; vasoconstriction; response to salt stress; vasodilation; negative regulation of peptidyl-serine phosphorylation; transmembrane receptor protein tyrosine kinase signaling pathway; smooth muscle contraction; positive regulation of cytosolic calcium ion concentration; cell surface rece…	1.85838	0	-5.28259	0.00578548
ENSG00000188687	SLC4A5	solute carrier family 4 (sodium bicarbonate cotransporter), member 5	protein_coding	anion transport; bicarbonate transport; transport; ion transport; transmembrane transport	2.43068	0	-5.27831	0.000420461
ENSG00000262484	CCER2	coiled-coil glutamate-rich protein 2	protein_coding		8.62638	0	-5.15707	0.000784736
ENSG00000163154	TNFAIP8L2	tumor necrosis factor, alpha-induced protein 8-like 2	protein_coding	negative regulation of T cell activation; negative regulation of inflammatory response; innate immune response	5.94711	0	-5.15564	0.001599
ENSG00000240583	AQP1	aquaporin 1 (Colton blood group)	protein_coding	maintenance of symbiont-containing vacuole by host; cellular response to inorganic substance; carbon dioxide transmembrane transport; transepithelial water transport; establishment or maintenance of actin cytoskeleton polarity; ammonium transport; renal water transport; cellular response to nitric oxide; pancreatic juice secretion; positive regulation of saliva secretion; nitric oxide transport; …	5.25898	0	-5.15553	0.00151931
ENSG00000142233	NTN5	netrin 5	protein_coding		3.7879	0	-5.14731	0.00274595
ENSG00000103460	TOX3	TOX high mobility group box family member 3	protein_coding	negative regulation of neuron apoptotic process; positive regulation of transcription, DNA-dependent; apoptotic process; transcription, DNA-templated	2.06482	0	-5.03445	0.00527862
ENSG00000184194	GPR173	G protein-coupled receptor 173	protein_coding	signal transduction; G-protein coupled receptor signaling pathway; cellular response to gonadotropin-releasing hormone; negative regulation of neuron migration	2.5311	0	-5.02674	0.00515101
ENSG00000182264	IZUMO1	izumo sperm-egg fusion 1	protein_coding	multicellular organism reproduction; single fertilization; fusion of sperm to egg plasma membrane; cell adhesion	6.08618	0	-5.02597	0.00123306
ENSG00000111262	KCNA1	potassium voltage-gated channel, shaker-related subfamily, member 1 (episodic ataxia with myokymia)	protein_coding	synaptic transmission; protein homooligomerization; ion transport; transmembrane transport; potassium ion transport	10.8133	0	-4.96172	0.00686638
ENSG00000180878	C11orf42	chromosome 11 open reading frame 42	protein_coding		5.33851	0	-4.95453	0.00156152
ENSG00000218416	AC110619.2	Uncharacterized protein	protein_coding		3.93172	0	-4.94739	0.00358866
ENSG00000196497	IPO4	importin 4	protein_coding	intracellular protein transport; protein transport	6.717	0	-4.87549	0.00466587
ENSG00000269549	AL031663.2	CDNA FLJ26875 fis, clone PRS08969; Uncharacterized protein	protein_coding		1.82205	0	-4.87128	0.00374283
ENSG00000140368	PSTPIP1	proline-serine-threonine phosphatase interacting protein 1	protein_coding	oxidation-reduction process; nucleotide-binding domain, leucine rich repeat containing receptor signaling pathway; signal transduction; cell adhesion; innate immune response	5.45882	0	-4.87079	0.0115703
ENSG00000109906	ZBTB16	zinc finger and BTB domain containing 16	protein_coding	forelimb morphogenesis; negative regulation of myeloid cell differentiation; mesonephros development; myeloid cell differentiation; positive regulation of cartilage development; positive regulation of chondrocyte differentiation; male germ-line stem cell division; embryonic hindlimb morphogenesis; hemopoiesis; cartilage development; anterior/posterior pattern specification; positive regulation of…	40.5297	1.44191	-4.84636	2.9082e-06
ENSG00000182752	PAPPA	pregnancy-associated plasma protein A, pappalysin 1	protein_coding	response to follicle-stimulating hormone; cellular protein metabolic process; response to glucocorticoid; female pregnancy; cell differentiation; proteolysis	3.52799	0	-4.8118	0.0212502
ENSG00000100652	SLC10A1	solute carrier family 10 (sodium/bile acid cotransporter), member 1	protein_coding	bile acid and bile salt transport; organic anion transport; bile acid metabolic process; transport; small molecule metabolic process; sodium ion transport	2.66983	0	-4.79979	0.00255081
ENSG00000152779	SLC16A12	solute carrier family 16, member 12	protein_coding	transmembrane transport	1.12185	0	-4.71963	0.00363167
ENSG00000206044	AC005841.1	Uncharacterized protein ENSP00000372125	protein_coding		5.46582	0	-4.70962	0.00998026
ENSG00000259030	FPGT-TNNI3K	FPGT-TNNI3K readthrough	protein_coding	protein phosphorylation	2.49703	0	-4.64491	0.014061
ENSG00000240303	ACAD11	acyl-CoA dehydrogenase family, member 11	protein_coding	fatty acid beta-oxidation using acyl-CoA dehydrogenase; metabolic process; oxidation-reduction process	2.01046	0	-4.628	0.0176746
ENSG00000128310	GALR3	galanin receptor 3	protein_coding	negative regulation of adenylate cyclase activity; synaptic transmission; feeding behavior; neuropeptide signaling pathway; learning or memory; G-protein coupled receptor signaling pathway; adenylate cyclase-inhibiting G-protein coupled receptor signaling pathway; negative regulation of cAMP biosynthetic process	4.19387	0	-4.62778	0.00531288
ENSG00000139549	DHH	desert hedgehog	protein_coding	Leydig cell differentiation; male sex determination; cell cycle process; regulation of steroid biosynthetic process; cell-cell signaling; spermatid development; cell communication; multicellular organismal development; proteolysis; response to estrogen; response to estradiol; myelination	2.5019	0	-4.62522	0.0123504
ENSG00000168454	TXNDC2	thioredoxin domain containing 2 (spermatozoa)	protein_coding	glycerol ether metabolic process; cell redox homeostasis; spermatogenesis; multicellular organismal development; cell differentiation; protein folding	2.69323	0	-4.54245	0.00689987
ENSG00000010704	HFE	hemochromatosis	protein_coding	iron ion import into cell; cellular response to iron ion starvation; multicellular organismal iron ion homeostasis; cellular iron ion homeostasis; protein complex assembly; hormone biosynthetic process; female pregnancy; antigen processing and presentation of peptide antigen via MHC class I; positive regulation of T cell mediated cytotoxicity; antigen processing and presentation; immune response;…	4.22318	0	-4.54041	0.00520668
ENSG00000123454	DBH	dopamine beta-hydroxylase (dopamine beta-monooxygenase)	protein_coding	homoiothermy; leukocyte mediated immunity; fear response; norepinephrine biosynthetic process; catecholamine biosynthetic process; cytokine production; response to pain; dopamine catabolic process; maternal behavior; behavioral response to ethanol; leukocyte migration; visual learning; response to amphetamine; positive regulation of vasoconstriction; synaptic transmission; locomotory behavior; re…	2.57128	0	-4.53156	0.0336459
ENSG00000108405	P2RX1	purinergic receptor P2X, ligand-gated ion channel, 1	protein_coding	serotonin secretion by platelet; positive regulation of ion transport; insemination; calcium ion transmembrane transport; ceramide biosynthetic process; activation of cysteine-type endopeptidase activity involved in apoptotic process; response to ATP; vasoconstriction; cation transport; regulation of calcium ion transport; protein heterooligomerization; synaptic transmission, glutamatergic; regul…	2.3731	0	-4.53095	0.0161166
ENSG00000268688	AC007382.1	Uncharacterized protein	protein_coding		43.2315	1.68228	-4.52656	0.00429727
ENSG00000107611	CUBN	cubilin (intrinsic factor-cobalamin receptor)	protein_coding	water-soluble vitamin metabolic process; vitamin metabolic process; steroid metabolic process; cobalamin metabolic process; vitamin D metabolic process; cobalamin transport; receptor-mediated endocytosis; lipoprotein metabolic process; tissue homeostasis; lipoprotein transport; cholesterol metabolic process; small molecule metabolic process	9.89326	0.487263	-4.42535	0.00503532
ENSG00000268838	AC027228.1	HCG2005369; Uncharacterized protein	protein_coding		3.18121	0	-4.35128	0.0240164
ENSG00000187024	PTRH1	peptidyl-tRNA hydrolase 1 homolog (S. cerevisiae)	protein_coding		5.09367	0	-4.34527	0.0228428
ENSG00000042832	TG	thyroglobulin	protein_coding	thyroid hormone metabolic process; iodide transport; regulation of myelination; thyroid hormone generation; thyroid gland development; hormone biosynthetic process; signal transduction	5.73372	0	-4.33696	0.00745381
ENSG00000144671	SLC22A14	solute carrier family 22, member 14	protein_coding	transmembrane transport; organic cation transport	1.9742	0	-4.33668	0.0147022
ENSG00000184574	LPAR5	lysophosphatidic acid receptor 5	protein_coding	G-protein coupled receptor signaling pathway	1.47516	0	-4.33646	0.0158145
ENSG00000117400	MPL	myeloproliferative leukemia virus oncogene	protein_coding	regulation of chemokine production; homeostasis of number of cells; cell surface receptor signaling pathway; platelet activation; blood coagulation; cell proliferation	2.15168	0	-4.33637	0.0294941
ENSG00000250673	RP11-6L6.2	Uncharacterized protein	protein_coding		9.96237	0	-4.33126	0.012264
ENSG00000141934	PPAP2C	phosphatidic acid phosphatase type 2C	protein_coding	sphingolipid biosynthetic process; sphingolipid metabolic process; small molecule metabolic process	4.02696	0	-4.32935	0.0105728
ENSG00000164879	CA3	carbonic anhydrase III, muscle specific	protein_coding	response to oxidative stress; one-carbon metabolic process; bicarbonate transport; small molecule metabolic process; response to ethanol	6.11235	0	-4.32847	0.0105179
ENSG00000261594	TPBGL	trophoblast glycoprotein-like	protein_coding		1.40253	0	-4.32539	0.00575134
ENSG00000083814	ZNF671	zinc finger protein 671	protein_coding	regulation of transcription, DNA-dependent; transcription, DNA-templated	3.96847	0.20971	-4.32099	0.00705995
ENSG00000073067	CYP2W1	cytochrome P450, family 2, subfamily W, polypeptide 1	protein_coding	xenobiotic metabolic process; small molecule metabolic process; oxidation-reduction process	8.54674	0.385601	-4.31298	0.00529962
ENSG00000004776	HSPB6	heat shock protein, alpha-crystallin-related, B6	protein_coding	regulation of muscle contraction; response to stress	5.2153	0.278078	-4.31183	0.00970752
ENSG00000132000	PODNL1	podocan-like 1	protein_coding		9.8897	0.464391	-4.25465	0.00428663
ENSG00000272869	CTC-487M23.8	Signal recognition particle 19 kDa protein	protein_coding	SRP-dependent cotranslational protein targeting to membrane	3.45029	0	-4.23299	0.0352116
ENSG00000185101	ANO9	anoctamin 9	protein_coding	ion transmembrane transport; transmembrane transport	1.57055	0	-4.22522	0.0136999
ENSG00000008323	PLEKHG6	pleckstrin homology domain containing, family G (with RhoGef domain) member 6	protein_coding	regulation of Rho protein signal transduction	2.58526	0	-4.22379	0.018132
ENSG00000182179	UBA7	ubiquitin-like modifier activating enzyme 7	protein_coding	ISG15-protein conjugation; modification-dependent protein catabolic process; cytokine-mediated signaling pathway; negative regulation of type I interferon production; cellular protein modification process; innate immune response; protein ubiquitination	19.9702	1.04949	-4.20851	0.00205743
ENSG00000254122	PCDHGB7	protocadherin gamma subfamily B, 7	protein_coding	homophilic cell adhesion	1.53166	0.0746703	-4.19889	0.0114551
ENSG00000244607	CCDC13	coiled-coil domain containing 13	protein_coding		11.7282	0.574849	-4.19324	0.0133166
ENSG00000111886	GABRR2	gamma-aminobutyric acid (GABA) A receptor, rho 2	protein_coding	synaptic transmission; gamma-aminobutyric acid signaling pathway; transport; signal transduction; visual perception; ion transport; ion transmembrane transport; transmembrane transport	7.69402	0.414349	-4.17311	0.00191826
ENSG00000005102	MEOX1	mesenchyme homeobox 1	protein_coding	somite specification; regulation of transcription, DNA-dependent; multicellular organismal development; positive regulation of transcription from RNA polymerase II promoter	7.64283	0.485948	-4.14634	0.00197032
ENSG00000171722	C1orf111	chromosome 1 open reading frame 111	protein_coding		6.1968	0.318058	-4.12756	0.00842737
ENSG00000174788	PCP2	Purkinje cell protein 2	protein_coding	rhodopsin mediated signaling pathway	10.8316	0.556666	-4.12617	0.0111627
ENSG00000126838	PZP	pregnancy-zone protein	protein_coding	negative regulation of endopeptidase activity; female pregnancy	5.23584	0.268954	-4.12611	0.0447676
ENSG00000110042	DTX4	deltex homolog 4 (Drosophila)	protein_coding	regulation of type I interferon production; positive regulation of type I interferon production; Notch signaling pathway; innate immune response; protein ubiquitination	5.62944	0.290958	-4.11925	0.0212502
ENSG00000196337	CGB7	chorionic gonadotropin, beta polypeptide 7	protein_coding	peptide hormone processing; female gamete generation; cellular protein metabolic process; cell-cell signaling; signal transduction; apoptotic process	2.37057	0	-4.10781	0.042246
ENSG00000021488	SLC7A9	solute carrier family 7 (amino acid transporter light chain, bo,+ system), member 9	protein_coding	amino acid transmembrane transport; neutral amino acid transport; L-cystine transport; leukocyte migration; cellular amino acid metabolic process; blood coagulation; protein complex assembly; amino acid transport; transport; ion transport; transmembrane transport	2.03293	0	-4.09801	0.0229194
ENSG00000101812	H2BFM	H2B histone family, member M	protein_coding	nucleosome assembly	1.78854	0	-4.09652	0.0409016
ENSG00000055955	ITIH4	inter-alpha-trypsin inhibitor heavy chain family, member 4	protein_coding	acute-phase response; hyaluronan metabolic process; negative regulation of endopeptidase activity; response to cytokine	3.80672	0	-4.09454	0.026534
ENSG00000243708	PLA2G4B	phospholipase A2, group IVB (cytosolic)	protein_coding	glycerophospholipid catabolic process; phosphatidylethanolamine acyl-chain remodeling; phosphatidylcholine acyl-chain remodeling; phosphatidylserine acyl-chain remodeling; phosphatidylglycerol acyl-chain remodeling; phosphatidic acid biosynthetic process; activation of signaling protein activity involved in unfolded protein response; glycerophospholipid biosynthetic process; parturition; phosphol…	1.22774	0	-4.09353	0.0410167
ENSG00000233436	BTBD18	BTB (POZ) domain containing 18	protein_coding		1.1395	0	-4.09323	0.0196686
ENSG00000172543	CTSW	cathepsin W	protein_coding	immune response; proteolysis	3.47196	0	-4.09255	0.0132177
ENSG00000136286	MYO1G	myosin IG	protein_coding		0.908494	0	-4.09221	0.0199853
ENSG00000164185	ZNF474	zinc finger protein 474	protein_coding		5.9919	0	-4.09103	0.0227601
ENSG00000182950	ODF3L1	outer dense fiber of sperm tails 3-like 1	protein_coding		2.79726	0	-4.08991	0.0281229
ENSG00000117122	MFAP2	microfibrillar-associated protein 2	protein_coding	platelet formation; extracellular matrix organization	43.1743	2.47659	-4.08878	7.28265e-07
ENSG00000184809	C21orf88	chromosome 21 open reading frame 88	protein_coding		2.99692	0	-4.08874	0.0280678
ENSG00000256655	TMEM75	transmembrane protein 75	protein_coding		2.26439	0	-4.08328	0.0197307
ENSG00000089692	LAG3	lymphocyte-activation gene 3	protein_coding	negative regulation of interleukin-2 biosynthetic process; negative regulation of T cell activation; positive regulation of natural killer cell mediated cytotoxicity; cell surface receptor signaling pathway	3.59819	0.193343	-4.06096	0.0185413
ENSG00000261052	SULT1A3	sulfotransferase family, cytosolic, 1A, phenol-preferring, member 3	protein_coding	activation of signaling protein activity involved in unfolded protein response; sulfation; 3'-phosphoadenosine 5'-phosphosulfate metabolic process; steroid metabolic process; xenobiotic metabolic process; catecholamine metabolic process; endoplasmic reticulum unfolded protein response; cellular protein metabolic process; flavonoid metabolic process; small molecule metabolic process	7.02324	0.378791	-4.05675	0.0218277
ENSG00000168918	INPP5D	inositol polyphosphate-5-phosphatase, 145kDa	protein_coding	negative regulation of immune response; negative regulation of bone resorption; negative regulation of neutrophil differentiation; negative regulation of monocyte differentiation; negative regulation of interleukin-6 biosynthetic process; negative regulation of signal transduction; positive regulation of erythrocyte differentiation; determination of adult lifespan; immunoglobulin mediated immune …	29.5017	1.73326	-4.04912	2.57805e-05
ENSG00000257184	RP1-170O19.20	Uncharacterized protein	protein_coding	regulation of transcription, DNA-dependent	24.3821	1.44804	-4.03184	0.000247312
ENSG00000239704	CDRT4	CMT1A duplicated region transcript 4	protein_coding	transcription, DNA-templated	10.1039	0.569129	-3.99229	0.0186828
ENSG00000183476	SH2D7	SH2 domain containing 7	protein_coding		2.48071	0.139733	-3.99206	0.0117627
ENSG00000172568	FNDC9	fibronectin type III domain containing 9	protein_coding		2.15923	0	-3.96672	0.0420188
ENSG00000100079	LGALS2	lectin, galactoside-binding, soluble, 2	protein_coding		6.15725	0	-3.95893	0.0301702
ENSG00000118094	TREH	trehalase (brush-border membrane glycoprotein)	protein_coding	trehalose metabolic process; polysaccharide digestion; trehalose catabolic process; carbohydrate metabolic process; small molecule metabolic process; organ morphogenesis	1.78636	0	-3.95875	0.0199769
ENSG00000105374	NKG7	natural killer cell group 7 sequence	protein_coding		5.88942	0	-3.95846	0.026655
ENSG00000255692	RP1-127H14.3	Uncharacterized protein	protein_coding		6.78332	0	-3.95812	0.0371141
ENSG00000019186	CYP24A1	cytochrome P450, family 24, subfamily A, polypeptide 1	protein_coding	vitamin D receptor signaling pathway; vitamin metabolic process; steroid metabolic process; vitamin D catabolic process; xenobiotic metabolic process; vitamin D metabolic process; osteoblast differentiation; response to vitamin D; small molecule metabolic process; oxidation-reduction process	2.86547	0	-3.95615	0.0257879
ENSG00000254550	OMP	olfactory marker protein	protein_coding	neurogenesis; sensory perception of smell; synaptic transmission; signal transduction	6.20048	0	-3.95515	0.028878
ENSG00000205835	GMNC	geminin coiled-coil domain containing	protein_coding	cell cycle; DNA replication; cell proliferation	1.5729	0	-3.95501	0.0251473
ENSG00000167094	TTC16	tetratricopeptide repeat domain 16	protein_coding		1.09909	0	-3.95394	0.0263318
ENSG00000078596	ITM2A	integral membrane protein 2A	protein_coding		15.7155	1.06754	-3.94475	0.00453673
ENSG00000268805	PRED57	HCG401283; PRED57 protein; Uncharacterized protein	protein_coding		16.9918	0.994738	-3.93291	0.0321155
ENSG00000178726	THBD	thrombomodulin	protein_coding	negative regulation of blood coagulation; negative regulation of platelet activation; negative regulation of fibrinolysis; leukocyte migration; blood coagulation; female pregnancy; embryo development; response to cAMP; response to lipopolysaccharide; response to X-ray	2.51819	0.16704	-3.87183	0.0053028
ENSG00000268179	AL645608.1	Uncharacterized protein	protein_coding		61.5887	4.08553	-3.87112	2.49693e-05
ENSG00000203630	AL136531.1	HCG2043693; Uncharacterized protein	protein_coding		11.4739	0.775267	-3.84397	0.000392173
ENSG00000197153	HIST1H3J	histone cluster 1, H3j	protein_coding	regulation of gene silencing; blood coagulation; nucleosome assembly	20.0954	1.49669	-3.81118	0.00876486
ENSG00000184984	CHRM5	cholinergic receptor, muscarinic 5	protein_coding	regulation of phosphatidylinositol dephosphorylation; dopamine transport; adenylate cyclase-inhibiting G-protein coupled acetylcholine receptor signaling pathway; gastric acid secretion; G-protein coupled acetylcholine receptor signaling pathway; G-protein coupled receptor signaling pathway; cell proliferation; transmission of nerve impulse	1.02264	0	-3.80355	0.033052
ENSG00000204420	C6orf25	chromosome 6 open reading frame 25	protein_coding		3.47235	0	-3.80247	0.0472391
ENSG00000171659	GPR34	G protein-coupled receptor 34	protein_coding	G-protein coupled receptor signaling pathway	1.46097	0	-3.79863	0.0371141
ENSG00000165181	C9orf84	chromosome 9 open reading frame 84	protein_coding		1.07314	0.0708035	-3.76135	0.0215602
ENSG00000188580	NKAIN2	Na+/K+ transporting ATPase interacting 2	protein_coding		7.32218	0.48404	-3.75968	0.0210554
ENSG00000254995	STX16-NPEPL1	STX16-NPEPL1 readthrough (NMD candidate)	protein_coding	vesicle-mediated transport; intracellular protein transport	14.201	1.03213	-3.74195	2.99774e-06
ENSG00000184956	MUC6	mucin 6, oligomeric mucus/gel-forming	protein_coding	maintenance of gastrointestinal epithelium; post-translational protein modification; cellular protein metabolic process; O-glycan processing	22.8586	1.70315	-3.71037	0.00771816
ENSG00000117154	IGSF21	immunoglobin superfamily, member 21	protein_coding		3.46484	0.287858	-3.67062	0.0272169
ENSG00000140538	NTRK3	neurotrophic tyrosine kinase, receptor, type 3	protein_coding	positive regulation of axon extension involved in regeneration; neurotrophin signaling pathway; modulation by virus of host transcription; activation of Ras GTPase activity; positive regulation of actin cytoskeleton reorganization; mechanoreceptor differentiation; positive regulation of positive chemotaxis; cochlea development; cellular response to retinoic acid; activation of protein kinase B ac…	7.22063	0.509933	-3.66754	0.0281229
ENSG00000180929	GPR62	G protein-coupled receptor 62	protein_coding	G-protein coupled receptor signaling pathway	2.22516	0.157424	-3.66601	0.0278223
ENSG00000255394	C8orf49	chromosome 8 open reading frame 49	protein_coding		3.42168	0.242705	-3.66304	0.0361061
ENSG00000160870	CYP3A7	cytochrome P450, family 3, subfamily A, polypeptide 7	protein_coding	xenobiotic metabolic process; small molecule metabolic process; oxidation-reduction process	3.5423	0.251879	-3.66086	0.0337782
ENSG00000070031	SCT	secretin	protein_coding	pancreatic juice secretion; neuronal stem cell maintenance; visual learning; negative regulation of neuron apoptotic process; dentate gyrus development	23.9478	1.87533	-3.63767	0.0183191
ENSG00000204661	C5orf60	chromosome 5 open reading frame 60	protein_coding		2.84872	0	-3.62082	0.0409752
ENSG00000170379	FAM115C	family with sequence similarity 115, member C	protein_coding		5.90508	0.489329	-3.60924	6.28215e-05
ENSG00000182196	ARL6IP4	ADP-ribosylation-like factor 6 interacting protein 4	protein_coding	RNA splicing	6.70198	0.534556	-3.60085	0.0101813
ENSG00000188921	PTPLAD2	protein tyrosine phosphatase-like A domain containing 2	protein_coding	fatty acid biosynthetic process	3.99391	0.322088	-3.59396	0.0215602
ENSG00000155066	PROM2	prominin 2	protein_coding		4.64814	0.375578	-3.58823	0.00968476
ENSG00000196517	SLC6A9	solute carrier family 6 (neurotransmitter transporter, glycine), member 9	protein_coding	neurotransmitter transport; transport; transmembrane transport; glycine transport	69.5997	5.88025	-3.58214	5.25519e-13
ENSG00000183246	RIMBP3C	RIMS binding protein 3C	protein_coding		0.811669	0.0609618	-3.57706	0.0361267
ENSG00000261740	RP11-345J4.5	BolA-like protein 2	protein_coding		3.48869	0.262977	-3.57362	0.0421434
ENSG00000242252	BGLAP	bone gamma-carboxyglutamate (gla) protein	protein_coding	response to hydroxyisoflavone; response to vitamin K; regulation of bone resorption; odontogenesis; regulation of osteoclast differentiation; cellular response to vitamin D; osteoblast development; osteoblast differentiation; cell aging; response to vitamin D; response to ethanol; response to zinc ion; response to glucocorticoid; response to activity; response to estrogen; response to testosteron…	5.46582	0.41273	-3.57255	0.031386
ENSG00000204618	RNF39	ring finger protein 39	protein_coding		6.00121	0.493081	-3.56342	0.00263858
ENSG00000267060	PTGES3L	prostaglandin E synthase 3 (cytosolic)-like	protein_coding		8.62432	0.754861	-3.54921	0.000686469
ENSG00000167588	GPD1	glycerol-3-phosphate dehydrogenase 1 (soluble)	protein_coding	NADH oxidation; phosphatidic acid biosynthetic process; glycerophospholipid biosynthetic process; phospholipid metabolic process; glycerol-3-phosphate metabolic process; glycerol-3-phosphate catabolic process; cellular response to cAMP; gluconeogenesis; cellular response to tumor necrosis factor; carbohydrate metabolic process; small molecule metabolic process; cellular lipid metabolic process; t…	16.4354	1.44191	-3.5445	0.00148813
ENSG00000205592	MUC19	mucin 19, oligomeric	protein_coding		19.0812	1.86709	-3.51131	0.00301676
ENSG00000107147	KCNT1	potassium channel, subfamily T, member 1	protein_coding	potassium ion transport; potassium ion transmembrane transport	6.11777	0.572174	-3.49476	0.000289549
ENSG00000204396	VWA7	von Willebrand factor A domain containing 7	protein_coding		5.53118	0.471787	-3.48695	0.00193988
ENSG00000103489	XYLT1	xylosyltransferase I	protein_coding	chondroitin sulfate biosynthetic process; cellular response to heat; heparan sulfate proteoglycan biosynthetic process; glycosaminoglycan biosynthetic process	16.1756	1.43292	-3.45548	0.00463539
ENSG00000054179	ENTPD2	ectonucleoside triphosphate diphosphohydrolase 2	protein_coding	purine ribonucleoside diphosphate catabolic process; platelet activation; G-protein coupled receptor signaling pathway	5.19854	0.468992	-3.43033	0.0235381
ENSG00000149575	SCN2B	sodium channel, voltage-gated, type II, beta subunit	protein_coding	regulation of sodium ion transmembrane transporter activity; regulation of cardiac muscle cell action potential involved in contraction; sodium ion transmembrane transport; regulation of atrial cardiac muscle cell membrane depolarization; cardiac muscle contraction; response to pyrethroid; synaptic transmission; nervous system development; regulation of heart rate by cardiac conduction	1.30724	0.117811	-3.42798	0.0131678
ENSG00000268040	PRED62	Uncharacterized protein	protein_coding		21.4693	1.95547	-3.4194	0.0172646
ENSG00000154856	APCDD1	adenomatosis polyposis coli down-regulated 1	protein_coding	astrocyte cell migration; hair follicle development; negative regulation of Wnt signaling pathway; Wnt signaling pathway	33.6212	3.28246	-3.4072	1.92389e-06
ENSG00000133710	SPINK5	serine peptidase inhibitor, Kazal type 5	protein_coding	regulation of T cell differentiation; negative regulation of immune response; anagen; negative regulation of proteolysis; epidermal cell differentiation; regulation of cell adhesion; hair cell differentiation; extracellular matrix organization; negative regulation of angiogenesis; epithelial cell differentiation; negative regulation of peptidase activity	4.57796	0.427556	-3.37719	0.00440408
ENSG00000007350	TKTL1	transketolase-like 1	protein_coding	thiamine metabolic process; glucose catabolic process; metabolic process	12.966	1.21481	-3.37149	0.0169885
ENSG00000109758	HGFAC	HGF activator	protein_coding	proteolysis	5.57873	0.526626	-3.36732	0.00632658
ENSG00000176907	C8orf4	chromosome 8 open reading frame 4	protein_coding	apoptotic process	12.067	1.22479	-3.3562	0.000250582
ENSG00000159403	C1R	complement component 1, r subcomponent	protein_coding	proteolysis; complement activation	23.0598	2.46624	-3.33974	0.000803661
ENSG00000198400	NTRK1	neurotrophic tyrosine kinase, receptor, type 1	protein_coding	cellular response to nerve growth factor stimulus; nerve growth factor signaling pathway; developmental programmed cell death; cellular response to nicotine; positive regulation of programmed cell death; positive regulation of Ras GTPase activity; axonogenesis involved in innervation; mechanoreceptor differentiation; activation of adenylate cyclase activity; sympathetic nervous system development…	5.8009	0.557571	-3.33906	0.000968719
ENSG00000181444	ZNF467	zinc finger protein 467	protein_coding	regulation of transcription, DNA-dependent; transcription, DNA-templated	49.7245	4.96727	-3.33306	4.07879e-12
ENSG00000128253	RFPL2	ret finger protein-like 2	protein_coding		7.14163	0.688205	-3.33056	0.00285247
ENSG00000176771	NCKAP5	NCK-associated protein 5	protein_coding		3.25073	0.318058	-3.31471	0.0410167
ENSG00000004838	ZMYND10	zinc finger, MYND-type containing 10	protein_coding	inner dynein arm assembly; outer dynein arm assembly; motile cilium assembly	30.1285	3.08778	-3.31422	0.000137402
ENSG00000062282	DGAT2	diacylglycerol O-acyltransferase 2	protein_coding	acylglycerol acyl-chain remodeling; long-chain fatty-acyl-CoA metabolic process; glycerophospholipid biosynthetic process; regulation of plasma lipoprotein particle levels; fat pad development; glycerol metabolic process; fatty acid homeostasis; cellular triglyceride homeostasis; diacylglycerol metabolic process; phospholipid metabolic process; cellular response to oleic acid; lipid storage; low-…	43.1149	4.26557	-3.30127	1.30522e-07
ENSG00000149926	FAM57B	family with sequence similarity 57, member B	protein_coding	lipid metabolic process	6.94633	0.695175	-3.28289	0.00653971
ENSG00000117983	MUC5B	mucin 5B, oligomeric mucus/gel-forming	protein_coding	post-translational protein modification; cellular protein metabolic process; cell adhesion; O-glycan processing	4.62542	0.514154	-3.26816	0.00459358
ENSG00000268265	AP000304.1		protein_coding		187.131	19.0658	-3.25159	0.0313432
ENSG00000227450	CTB-58E17.5	Uncharacterized protein; cDNA FLJ52623	protein_coding		4.9708	0.505799	-3.25104	0.0257663
ENSG00000120088	CRHR1	corticotropin releasing hormone receptor 1	protein_coding	regulation of corticosterone secretion; cellular response to corticotropin-releasing hormone stimulus; corticotropin secretion; regulation of adenylate cyclase activity involved in G-protein coupled receptor signaling pathway; negative regulation of voltage-gated calcium channel activity; response to immobilization stress; negative regulation of epinephrine secretion; positive regulation of adeny…	8.55116	0.956471	-3.25005	0.0115442
ENSG00000259529	RP11-468E2.4	E3 ubiquitin-protein ligase RNF31	protein_coding		2.09362	0.21458	-3.24672	0.00864532
ENSG00000010319	SEMA3G	sema domain, immunoglobulin domain (Ig), short basic domain, secreted, (semaphorin) 3G	protein_coding	multicellular organismal development	79.2161	8.35023	-3.24444	1.17826e-14
ENSG00000223510	CDRT15	CMT1A duplicated region transcript 15	protein_coding		18.7607	1.93207	-3.2419	0.00215415
ENSG00000183914	DNAH2	dynein, axonemal, heavy chain 2	protein_coding	ciliary or bacterial-type flagellar motility; microtubule-based movement	3.84332	0.394919	-3.24091	0.000598323
ENSG00000242950	ERVW-1	endogenous retrovirus group W, member 1	protein_coding	anatomical structure morphogenesis; syncytium formation	4.98391	0.56412	-3.22514	0.0130575
ENSG00000248405	PRR5-ARHGAP8	PRR5-ARHGAP8 readthrough	protein_coding	signal transduction	3.68358	0.415401	-3.22163	0.024343
ENSG00000130943	PKDREJ	polycystin (PKD) family receptor for egg jelly	protein_coding	calcium ion transmembrane transport; regulation of acrosome reaction; detection of mechanical stimulus; acrosome reaction; neuropeptide signaling pathway; ion transport; transmembrane transport	1.70738	0.179209	-3.21631	0.00585147
ENSG00000145949	MYLK4	myosin light chain kinase family, member 4	protein_coding	lipopolysaccharide biosynthetic process; protein phosphorylation	1.16492	0.140218	-3.21279	0.0303863
ENSG00000158815	FGF17	fibroblast growth factor 17	protein_coding	neurotrophin TRK receptor signaling pathway; epidermal growth factor receptor signaling pathway; fibroblast growth factor receptor signaling pathway; cell-cell signaling; nervous system development; insulin receptor signaling pathway; phosphatidylinositol-mediated signaling; signal transduction; positive regulation of cell proliferation; innate immune response; Fc-epsilon receptor signaling pathw…	13.2601	1.40485	-3.20591	0.000315032
ENSG00000197140	ADAM32	ADAM metallopeptidase domain 32	protein_coding	proteolysis	17.9859	1.928	-3.18604	0.00764551
ENSG00000077935	SMC1B	structural maintenance of chromosomes 1B	protein_coding	mitotic sister chromatid cohesion; meiosis; chromosome organization; vesicle-mediated transport; DNA recombination; DNA repair; sister chromatid cohesion	1.64396	0.175161	-3.18181	0.0236933
ENSG00000203392	AC105020.1	Uncharacterized protein; cDNA FLJ12988 fis, clone NT2RP3000080	protein_coding		2.62689	0.28339	-3.17478	0.0427344
ENSG00000116176	TPSG1	tryptase gamma 1	protein_coding	proteolysis	11.3473	1.41912	-3.16162	0.00735897
ENSG00000255098	RP11-481A20.11	Protein LOC101060662	protein_coding		45.0425	5.28243	-3.15526	0.00013822
ENSG00000125851	PCSK2	proprotein convertase subtilisin/kexin type 2	protein_coding	islet amyloid polypeptide processing; enkephalin processing; protein autoprocessing; insulin processing; cellular protein metabolic process; nervous system development; embryo development; proteolysis; peptide hormone processing; protein processing	2.25661	0.286839	-3.14887	0.0255046
ENSG00000075886	TUBA3D	tubulin, alpha 3d	protein_coding	GTP catabolic process; 'de novo' posttranslational protein folding; cellular response to interleukin-4; cellular protein metabolic process; microtubule cytoskeleton organization; protein polymerization; microtubule-based process; protein folding	12.1589	1.36117	-3.12279	0.0107094
ENSG00000047648	ARHGAP6	Rho GTPase activating protein 6	protein_coding	negative regulation of stress fiber assembly; negative regulation of focal adhesion assembly; positive regulation of phospholipase activity; regulation of GTPase activity; activation of phospholipase C activity; focal adhesion assembly; actin filament polymerization; Rho protein signal transduction; signal transduction; regulation of small GTPase mediated signal transduction; small GTPase mediate…	1.67878	0.188978	-3.10967	0.0417092
ENSG00000090920	FCGBP	Fc fragment of IgG binding protein	protein_coding		24.5405	2.66639	-3.1094	0.00129908
ENSG00000243989	ACY1	aminoacylase 1	protein_coding	cellular amino acid metabolic process; metabolic process; proteolysis	9.24803	1.04909	-3.10548	0.00754782
ENSG00000100288	CHKB	choline kinase beta	protein_coding	CDP-choline pathway; phosphatidylcholine biosynthetic process; glycerophospholipid biosynthetic process; phospholipid metabolic process; phosphatidylethanolamine biosynthetic process; small molecule metabolic process	5.90106	0.665732	-3.10427	0.0253504
ENSG00000189409	MMP23B	matrix metallopeptidase 23B	protein_coding	reproduction; proteolysis	11.6999	1.32931	-3.10143	0.013367
ENSG00000132702	HAPLN2	hyaluronan and proteoglycan link protein 2	protein_coding	cell adhesion	10.3665	1.23756	-3.09907	0.00500345
ENSG00000221819	C16orf3	chromosome 16 open reading frame 3	protein_coding		9.13834	1.09812	-3.08963	0.0109924
ENSG00000122420	PTGFR	prostaglandin F receptor (FP)	protein_coding	calcium-mediated signaling using intracellular calcium source; parturition; response to lipopolysaccharide; G-protein coupled receptor signaling pathway; negative regulation of apoptotic process	11.7604	1.40982	-3.07527	3.37971e-07
ENSG00000115657	ABCB6	ATP-binding cassette, sub-family B (MDR/TAP), member 6	protein_coding	detoxification of cadmium ion; cadmium ion transmembrane transport; heme transport; skin development; cellular iron ion homeostasis; porphyrin-containing compound biosynthetic process; transport; brain development; transmembrane transport	25.9248	3.03594	-3.07072	0.000530261
ENSG00000162913	C1orf145	chromosome 1 open reading frame 145	protein_coding		23.3023	2.77195	-3.06171	7.81584e-05
ENSG00000176920	FUT2	fucosyltransferase 2 (secretor status included)	protein_coding	carbohydrate metabolic process; fucosylation; L-fucose catabolic process; protein glycosylation	13.0728	1.53276	-3.05886	0.00661592
ENSG00000149295	DRD2	dopamine receptor D2	protein_coding	acid secretion; negative regulation of voltage-gated calcium channel activity; positive regulation of dopamine uptake involved in synaptic transmission; regulation of dopamine uptake involved in synaptic transmission; branching morphogenesis of a nerve; negative regulation of circadian sleep/wake cycle, sleep; response to histamine; response to inactivity; neurological system process involved in …	3.88328	0.459725	-3.03222	0.0294151
ENSG00000105855	ITGB8	integrin, beta 8	protein_coding	ganglioside metabolic process; integrin-mediated signaling pathway; cell-matrix adhesion; placenta blood vessel development; extracellular matrix organization; cell adhesion; multicellular organismal development	10.5071	1.33101	-3.02978	0.000190386
ENSG00000015285	WAS	Wiskott-Aldrich syndrome	protein_coding	positive regulation of Arp2/3 complex-mediated actin nucleation; actin filament-based movement; actin filament polymerization; T cell activation; endosomal transport; actin polymerization or depolymerization; T cell receptor signaling pathway; epidermis development; blood coagulation; protein complex assembly; defense response; immune response; actin filament organization; innate immune response;…	19.9197	2.47618	-3.01071	0.000901283
ENSG00000125384	PTGER2	prostaglandin E receptor 2 (subtype EP2), 53kDa	protein_coding	cellular response to prostaglandin E stimulus; adenylate cyclase-activating G-protein coupled receptor signaling pathway; regulation of cell proliferation; response to lipopolysaccharide; G-protein coupled receptor signaling pathway	9.19717	1.13412	-2.98424	0.00274595
ENSG00000079385	CEACAM1	carcinoembryonic antigen-related cell adhesion molecule 1 (biliary glycoprotein)	protein_coding	cell migration; integrin-mediated signaling pathway; angiogenesis; homophilic cell adhesion	5.82747	0.792514	-2.96584	0.0274114
ENSG00000174326	SLC16A11	solute carrier family 16, member 11	protein_coding	transmembrane transport	6.08	0.747257	-2.95749	0.010036
ENSG00000108759	KRT32	keratin 32	protein_coding	epidermis development	9.55386	1.3537	-2.92867	0.00177407
ENSG00000137959	IFI44L	interferon-induced protein 44-like	protein_coding	immune response; defense response to virus	12.0266	1.5424	-2.92254	0.00838775
ENSG00000167183	PRR15L	proline rich 15-like	protein_coding		7.00033	0.903712	-2.91573	0.00859099
ENSG00000213689	TREX1	three prime repair exonuclease 1	protein_coding	regulation of type I interferon production; positive regulation of type I interferon production; cell death; DNA metabolic process; cellular response to interferon-beta; DNA replication; DNA recombination; DNA repair; mismatch repair; innate immune response	45.8343	6.23026	-2.89928	3.9001e-07
ENSG00000222046	DCDC2B	doublecortin domain containing 2B	protein_coding	intracellular signal transduction	12.9716	1.70951	-2.89229	0.00234372
ENSG00000163141	BNIPL	BCL2/adenovirus E1B 19kD interacting protein like	protein_coding	regulation of growth rate; negative regulation of cell proliferation; apoptotic process	21.6398	2.96777	-2.87299	4.14557e-05
ENSG00000174483	BBS1	Bardet-Biedl syndrome 1	protein_coding	Golgi to plasma membrane protein transport; retina homeostasis; photoreceptor cell maintenance; response to stimulus; nonmotile primary cilium assembly; visual perception; cilium assembly	31.0656	4.43332	-2.86873	1.03757e-05
ENSG00000139445	FOXN4	forkhead box N4	protein_coding	regulation of transcription, DNA-dependent; neuron fate commitment; transcription, DNA-templated; cell differentiation	22.4163	2.99759	-2.85899	1.84273e-10
ENSG00000169314	C22orf15	chromosome 22 open reading frame 15	protein_coding		14.9345	2.01577	-2.85406	0.0319576
ENSG00000179954	SSC5D	scavenger receptor cysteine rich domain containing (5 domains)	protein_coding	defense response; regulation of interleukin-8 secretion; multicellular organismal development; innate immune response	3.44921	0.516627	-2.84275	0.00949665
ENSG00000055813	CCDC85A	coiled-coil domain containing 85A	protein_coding		1.89958	0.258552	-2.84232	0.0376415
ENSG00000141431	ASXL3	additional sex combs like 3 (Drosophila)	protein_coding	regulation of transcription, DNA-dependent; transcription, DNA-templated	189.025	26.1339	-2.83455	9.98544e-17
ENSG00000020181	GPR124	G protein-coupled receptor 124	protein_coding	regulation of establishment of blood-brain barrier; regulation of chemotaxis; negative regulation of vascular endothelial growth factor signaling pathway; positive regulation of endothelial cell migration; regulation of angiogenesis; endothelial cell migration; cell surface receptor signaling pathway; central nervous system development; neuropeptide signaling pathway; G-protein coupled receptor s…	48.6082	6.79129	-2.82264	6.7559e-11
ENSG00000263053	RP11-1055B8.6	Uncharacterized protein	protein_coding		34.9291	4.83359	-2.81783	0.000784736
ENSG00000102678	FGF9	fibroblast growth factor 9	protein_coding	neurotrophin TRK receptor signaling pathway; embryonic digestive tract development; positive regulation of vascular endothelial growth factor receptor signaling pathway; epidermal growth factor receptor signaling pathway; chondrocyte differentiation; positive regulation of smoothened signaling pathway; osteoblast differentiation; male sex determination; lung-associated mesenchyme development; pos…	51.2826	7.47807	-2.81337	4.19573e-08
ENSG00000145920	CPLX2	complexin 2	protein_coding	mast cell degranulation; positive regulation of synaptic plasticity; synaptic vesicle exocytosis; vesicle docking involved in exocytosis; neurotransmitter transport; nervous system development; cell differentiation	12.9112	1.819	-2.78946	0.0380335
ENSG00000144821	MYH15	myosin, heavy chain 15	protein_coding		5.31609	0.749078	-2.78844	0.0005829
ENSG00000178233	TMEM151B	transmembrane protein 151B	protein_coding		2.40975	0.341194	-2.7834	0.0331049
ENSG00000162931	TRIM17	tripartite motif containing 17	protein_coding	protein autoubiquitination	33.0059	4.79341	-2.7793	4.49128e-08
ENSG00000186010	NDUFA13	NADH dehydrogenase (ubiquinone) 1 alpha subcomplex, 13	protein_coding	apoptotic nuclear changes; apoptotic signaling pathway; reactive oxygen species metabolic process; negative regulation of translation; cellular metabolic process; respiratory electron transport chain; protein import into nucleus; negative regulation of intrinsic apoptotic signaling pathway; negative regulation of transcription, DNA-dependent; negative regulation of cell growth; small molecule met…	44.9968	6.71189	-2.77328	1.14447e-05
ENSG00000259642	C15orf37	chromosome 15 open reading frame 37	protein_coding		4.55776	0.659337	-2.7524	0.0261514
ENSG00000173678	SPDYE2B	speedy/RINGO cell cycle regulator family member E2B	protein_coding		17.6292	2.69476	-2.74959	7.07984e-05
ENSG00000173762	CD7	CD7 molecule	protein_coding	homeostasis of number of cells within a tissue; transmembrane receptor protein tyrosine kinase signaling pathway; T cell activation; immune response	7.37906	1.16516	-2.74898	0.0436762
ENSG00000126016	AMOT	angiomotin	protein_coding	positive regulation of blood vessel endothelial cell migration; cell migration involved in gastrulation; negative regulation of GTPase activity; establishment of cell polarity involved in ameboidal cell migration; blood vessel endothelial cell migration; positive regulation of embryonic development; cell-cell junction assembly; vasculogenesis; negative regulation of vascular permeability; positiv…	2639.7	396.908	-2.73266	2.66382e-25
ENSG00000095464	PDE6C	phosphodiesterase 6C, cGMP-specific, cone, alpha prime	protein_coding	phototransduction, visible light; retinal cone cell development; signal transduction; visual perception; sensory perception of light stimulus	3.73041	0.57707	-2.71723	0.0400492
ENSG00000180953	ST20	suppressor of tumorigenicity 20	protein_coding	extrinsic apoptotic signaling pathway in absence of ligand; intrinsic apoptotic signaling pathway in response to DNA damage; negative regulation of intrinsic apoptotic signaling pathway; negative regulation of apoptotic process	38.1043	6.15393	-2.71694	0.000134018
ENSG00000183773	AIFM3	apoptosis-inducing factor, mitochondrion-associated, 3	protein_coding	execution phase of apoptosis; cell redox homeostasis; oxidation-reduction process	10.0078	1.58968	-2.71394	0.0164679
ENSG00000163806	SPDYA	speedy/RINGO cell cycle regulator family member A	protein_coding	positive regulation of cyclin-dependent protein kinase activity; G1/S transition of mitotic cell cycle; positive regulation of cell proliferation; male meiosis; cellular response to DNA damage stimulus; multicellular organismal development	20.728	3.19535	-2.70884	0.000222973
ENSG00000102359	SRPX2	sushi-repeat containing protein, X-linked 2	protein_coding	positive regulation of cell migration involved in sprouting angiogenesis; cell motility; regulation of phosphorylation; positive regulation of synapse assembly; cell-cell adhesion; angiogenesis	14.6134	2.18512	-2.7069	0.000488655
ENSG00000196220	SRGAP3	SLIT-ROBO Rho GTPase activating protein 3	protein_coding	signal transduction; regulation of small GTPase mediated signal transduction; small GTPase mediated signal transduction	26.7577	4.25903	-2.70224	1.10706e-06
ENSG00000178809	TRIM73	tripartite motif containing 73	protein_coding		5.30687	0.873205	-2.69548	0.0364224
ENSG00000180914	OXTR	oxytocin receptor	protein_coding	ERK1 and ERK2 cascade; negative regulation of gastric acid secretion; positive regulation of penile erection; maternal behavior; response to anoxia; positive regulation of norepinephrine secretion; estrous cycle phase; telencephalon development; response to peptide hormone; lactation; positive regulation of synaptic transmission, glutamatergic; eating behavior; positive regulation of synaptic tra…	33.5967	5.11072	-2.68663	0.00174992
ENSG00000162804	SNED1	sushi, nidogen and EGF-like domains 1	protein_coding	cell-matrix adhesion	25.8076	4.10452	-2.66629	2.9082e-06
ENSG00000269846	RBL1	RBL1 protein; Uncharacterized protein	protein_coding		4.8022	0.738561	-2.66259	0.0461106
ENSG00000184923	NUTM2A	NUT family member 2A	protein_coding		11.2084	1.82025	-2.65962	1.51853e-07
ENSG00000118557	PMFBP1	polyamine modulated factor 1 binding protein 1	protein_coding		37.9431	6.07417	-2.65856	0.000174562
ENSG00000028277	POU2F2	POU class 2 homeobox 2	protein_coding	immunoglobulin secretion involved in immune response; mature B cell differentiation; humoral immune response; cell maturation; regulation of transcription, DNA-dependent; transcription from RNA polymerase II promoter; positive regulation of transcription, DNA-dependent; immunoglobulin secretion	16.3596	2.72032	-2.61416	2.84868e-05
ENSG00000142798	HSPG2	heparan sulfate proteoglycan 2	protein_coding	phototransduction, visible light; cardiac muscle tissue development; chondroitin sulfate metabolic process; retinoid metabolic process; glycosaminoglycan catabolic process; cartilage development involved in endochondral bone morphogenesis; chondrocyte differentiation; glycosaminoglycan metabolic process; glycosaminoglycan biosynthetic process; endochondral ossification; lipoprotein metabolic proc…	437.831	71.3147	-2.60024	7.00616e-15
ENSG00000116032	GRIN3B	glutamate receptor, ionotropic, N-methyl-D-aspartate 3B	protein_coding	ionotropic glutamate receptor signaling pathway; protein insertion into membrane; regulation of calcium ion transport; synaptic transmission; transport; calcium ion transmembrane transport	18.6096	2.97585	-2.59219	4.68495e-05
ENSG00000269113	TRABD2B	TraB domain containing 2B	protein_coding	pathogenesis; negative regulation of Wnt signaling pathway; protein oxidation; Wnt signaling pathway; metabolic process; proteolysis	8.4979	1.44583	-2.59163	5.52407e-05
ENSG00000150051	MKX	mohawk homeobox	protein_coding	tendon sheath development; tendon cell differentiation; positive regulation of collagen biosynthetic process; collagen fibril organization; negative regulation of myoblast differentiation; muscle organ development; positive regulation of gene expression; regulation of transcription, DNA-dependent; negative regulation of transcription from RNA polymerase II promoter; tendon formation; transcriptio…	4.61194	0.766335	-2.5894	0.00910005
ENSG00000204653	ASPDH	aspartate dehydrogenase domain containing	protein_coding	pyridine nucleotide biosynthetic process; NAD biosynthetic process; NADP catabolic process; oxidation-reduction process	32.1392	5.26626	-2.58022	0.00527862
ENSG00000143257	NR1I3	nuclear receptor subfamily 1, group I, member 3	protein_coding	regulation of transcription, DNA-dependent; transcription, DNA-templated; intracellular receptor signaling pathway; steroid hormone mediated signaling pathway; androgen receptor signaling pathway; transcription initiation from RNA polymerase II promoter; gene expression; signal transduction; negative regulation of transcription, DNA-dependent	10.5733	1.74916	-2.55852	0.0167802
ENSG00000129167	TPH1	tryptophan hydroxylase 1	protein_coding	indolalkylamine biosynthetic process; response to immobilization stress; aromatic amino acid family metabolic process; negative regulation of ossification; serotonin biosynthetic process; bone remodeling; circadian rhythm; metabolic process; cellular nitrogen compound metabolic process; mammary gland alveolus development; small molecule metabolic process; oxidation-reduction process	25.8864	4.49425	-2.55793	1.19434e-05
ENSG00000197162	ZNF785	zinc finger protein 785	protein_coding	regulation of transcription, DNA-dependent; transcription, DNA-templated	24.8022	4.2241	-2.54241	7.05277e-05
ENSG00000258708	SLC25A21-AS1	SLC25A21 antisense RNA 1	protein_coding		7.60449	1.37744	-2.53798	0.00189832
ENSG00000099834	CDHR5	cadherin-related family member 5	protein_coding	calcium-dependent cell-cell adhesion; cell adhesion; homophilic cell adhesion	67.6073	11.6018	-2.53432	7.57959e-08
ENSG00000156218	ADAMTSL3	ADAMTS-like 3	protein_coding		6.63336	1.16852	-2.50481	0.0109731
ENSG00000138798	EGF	epidermal growth factor	protein_coding	regulation of protein localization to cell surface; regulation of calcium ion import; negative regulation of secretion; positive regulation of cerebellar granule cell precursor proliferation; activation of transmembrane receptor protein tyrosine kinase activity; positive regulation of hyaluronan biosynthetic process; positive regulation of catenin import into nucleus; negative regulation of chole…	15.8992	2.80647	-2.50296	0.0107799
ENSG00000176472	ZNF575	zinc finger protein 575	protein_coding	regulation of transcription, DNA-dependent; transcription, DNA-templated	10.9892	1.89605	-2.49695	0.0107198
ENSG00000182175	RGMA	repulsive guidance molecule family member a	protein_coding	regulation of BMP signaling pathway; BMP signaling pathway; neural tube closure; axon guidance	159.572	28.424	-2.48925	3.9209e-19
ENSG00000140470	ADAMTS17	ADAM metallopeptidase with thrombospondin type 1 motif, 17	protein_coding	proteolysis	202.248	36.631	-2.48513	4.24166e-18
ENSG00000204533	AC024580.1	Uncharacterized protein	protein_coding		19.1204	3.29883	-2.48071	0.00400069
ENSG00000159239	C2orf81	chromosome 2 open reading frame 81	protein_coding	regulation of transcription, DNA-dependent	64.9792	11.842	-2.47679	1.52661e-05
ENSG00000115461	IGFBP5	insulin-like growth factor binding protein 5	protein_coding	skeletal muscle tissue growth; negative regulation of insulin-like growth factor receptor signaling pathway; mammary gland involution; negative regulation of osteoblast differentiation; negative regulation of translation; striated muscle cell differentiation; osteoblast differentiation; negative regulation of smooth muscle cell migration; cellular protein metabolic process; type B pancreatic cell…	687.976	122.825	-2.47507	2.87896e-32
ENSG00000128918	ALDH1A2	aldehyde dehydrogenase 1 family, member A2	protein_coding	embryonic digestive tract development; ureter maturation; morphogenesis of embryonic epithelium; determination of bilateral symmetry; regulation of endothelial cell proliferation; retinoic acid receptor signaling pathway; cardiac muscle tissue development; retinal metabolic process; neural crest cell development; vitamin A metabolic process; cellular response to retinoic acid; retinoic acid metab…	493.507	88.9437	-2.47441	1.74643e-31
ENSG00000005187	ACSM3	acyl-CoA synthetase medium-chain family member 3	protein_coding	fatty acid biosynthetic process; cholesterol homeostasis; regulation of blood pressure; metabolic process	28.9768	5.56727	-2.46214	0.000183922
ENSG00000136378	ADAMTS7	ADAM metallopeptidase with thrombospondin type 1 motif, 7	protein_coding	cellular response to BMP stimulus; negative regulation of chondrocyte differentiation; cellular response to tumor necrosis factor; cellular response to interleukin-1; proteolysis involved in cellular protein catabolic process; proteolysis	38.6163	7.01822	-2.45905	7.48004e-16
ENSG00000124507	PACSIN1	protein kinase C and casein kinase substrate in neurons 1	protein_coding	establishment of protein localization to plasma membrane; positive regulation of dendrite development; neuron projection morphogenesis; synaptic vesicle endocytosis; neuron development; membrane tubulation; negative regulation of endocytosis; actin filament organization; protein localization to membrane	4.53892	0.810035	-2.45535	0.0264336
ENSG00000165507	C10orf10	chromosome 10 open reading frame 10	protein_coding		85.4594	15.7818	-2.45179	3.52469e-10
ENSG00000147082	CCNB3	cyclin B3	protein_coding	regulation of G2/M transition of mitotic cell cycle; meiosis; regulation of cyclin-dependent protein serine/threonine kinase activity; cell division; regulation of cell cycle	24.3105	4.64746	-2.43792	1.74011e-05
ENSG00000138741	TRPC3	transient receptor potential cation channel, subfamily C, member 3	protein_coding	calcium ion transmembrane transport; response to ATP; positive regulation of calcium ion transport into cytosol; response to calcium ion; platelet activation; blood coagulation; phototransduction; calcium ion transport; ion transport; transmembrane transport; axon guidance	23.1967	4.25677	-2.42662	2.21623e-11
ENSG00000241489	IDS	Iduronate 2-sulfatase (Hunter syndrome), isoform CRA_e; Iduronate 2-sulfatase 14 kDa chain; cDNA FLJ42669 fis, clone BRAMY2022168, highly similar to IDURONATE 2-SULFATASE	protein_coding	metabolic process	16.2827	3.06583	-2.42591	0.00605545
ENSG00000163705	FANCD2OS	FANCD2 opposite strand	protein_coding		18.3564	3.78654	-2.42283	0.0392337
ENSG00000196118	C16orf93	chromosome 16 open reading frame 93	protein_coding		28.2478	5.25004	-2.42271	2.9082e-06
ENSG00000077943	ITGA8	integrin, alpha 8	protein_coding	positive regulation of transcription from RNA polymerase II promoter involved in smooth muscle cell differentiation; establishment of protein localization; positive regulation of transforming growth factor beta receptor signaling pathway; metanephros development; smooth muscle tissue development; integrin-mediated signaling pathway; nervous system development; extracellular matrix organization; c…	54.3444	10.4559	-2.42116	1.8415e-07
ENSG00000081479	LRP2	low density lipoprotein receptor-related protein 2	protein_coding	phototransduction, visible light; steroid metabolic process; retinoid metabolic process; vitamin D metabolic process; endocytosis; forebrain development; receptor-mediated endocytosis; protein glycosylation; lipid metabolic process; small molecule metabolic process; cell proliferation; vitamin metabolic process	182.784	33.3685	-2.41674	8.96405e-08
ENSG00000164161	HHIP	hedgehog interacting protein	protein_coding	regulation of fibroblast growth factor receptor signaling pathway; negative regulation of signal transduction; negative regulation of smoothened signaling pathway; skeletal system morphogenesis; epithelial tube branching involved in lung morphogenesis; dorsal/ventral pattern formation; smoothened signaling pathway; neuroblast proliferation; carbohydrate metabolic process; organ morphogenesis; sig…	45.1352	8.33491	-2.40651	5.36894e-06
ENSG00000116819	TFAP2E	transcription factor AP-2 epsilon (activating enhancer binding protein 2 epsilon)	protein_coding	positive regulation of transcription from RNA polymerase II promoter; transcription, DNA-templated	4.3325	0.840508	-2.40538	0.0148036
ENSG00000163449	TMEM169	transmembrane protein 169	protein_coding		7.85399	1.5049	-2.4048	0.000548061
ENSG00000006283	CACNA1G	calcium channel, voltage-dependent, T type, alpha 1G subunit	protein_coding	response to nickel cation; calcium ion import; regulation of atrial cardiac muscle cell membrane depolarization; regulation of heart rate; regulation of membrane potential; synaptic transmission; transport; ion transport; transmembrane transport; axon guidance; regulation of action potential	8.41195	1.54802	-2.39812	2.10915e-05
ENSG00000008128	CDK11A	cyclin-dependent kinase 11A	protein_coding	protein phosphorylation; regulation of mRNA processing; regulation of transcription, DNA-dependent; regulation of cell growth; mitosis; apoptotic process	11.7351	2.28952	-2.38935	0.00906294
ENSG00000214562	NUTM2D	NUT family member 2D	protein_coding		12.93	2.45396	-2.38711	9.99264e-08
ENSG00000181085	MAPK15	mitogen-activated protein kinase 15	protein_coding	MAPK cascade; negative regulation of DNA replication; protein autophosphorylation; positive regulation of protein catabolic process; response to estradiol; positive regulation of protein phosphorylation; positive regulation of protein ubiquitination; protein phosphorylation; negative regulation of transcription from RNA polymerase II promoter	157.68	30.0955	-2.38047	1.41832e-09
ENSG00000095596	CYP26A1	cytochrome P450, family 26, subfamily A, polypeptide 1	protein_coding	vitamin metabolic process; xenobiotic metabolic process; retinoic acid receptor signaling pathway; retinoic acid catabolic process; neural crest cell development; cellular response to retinoic acid; anterior/posterior pattern specification; central nervous system development; metabolic process; negative regulation of retinoic acid receptor signaling pathway; small molecule metabolic process; oxid…	14.7749	2.83297	-2.37978	0.000185959
ENSG00000168079	SCARA5	scavenger receptor class A, member 5 (putative)	protein_coding	iron ion transmembrane transport; protein homotrimerization; cellular response to heat; cellular iron ion homeostasis; endocytosis	6.58515	1.23511	-2.37548	0.00538511
ENSG00000177098	SCN4B	sodium channel, voltage-gated, type IV, beta subunit	protein_coding	AV node cell to bundle of His cell communication; membrane depolarization involved in regulation of cardiac muscle cell action potential; regulation of ventricular cardiac muscle cell membrane repolarization; regulation of sodium ion transmembrane transporter activity; regulation of cardiac muscle cell action potential involved in contraction; sodium ion transmembrane transport; cardiac muscle co…	9.1432	1.72421	-2.37402	0.000401352
ENSG00000100311	PDGFB	platelet-derived growth factor beta polypeptide	protein_coding	positive regulation of hyaluronan biosynthetic process; positive regulation of glomerular mesangial cell proliferation; positive regulation of blood vessel endothelial cell migration; positive regulation of metanephric mesenchymal cell migration by platelet-derived growth factor receptor-beta signaling pathway; negative regulation of phosphatidylinositol biosynthetic process; positive regulation …	10.8034	2.04155	-2.36567	0.0105862
ENSG00000196782	MAML3	mastermind-like 3 (Drosophila)	protein_coding	Notch signaling pathway; transcription initiation from RNA polymerase II promoter; gene expression; positive regulation of transcription from RNA polymerase II promoter	50.1849	9.65848	-2.36456	3.49778e-08
ENSG00000095261	PSMD5	proteasome (prosome, macropain) 26S subunit, non-ATPase, 5	protein_coding	proteasome regulatory particle assembly; negative regulation of ubiquitin-protein ligase activity involved in mitotic cell cycle; G1/S transition of mitotic cell cycle; regulation of ubiquitin-protein ligase activity involved in mitotic cell cycle; positive regulation of ubiquitin-protein ligase activity involved in mitotic cell cycle; antigen processing and presentation of exogenous peptide anti…	22.5647	4.55672	-2.35514	0.00358239
ENSG00000170458	CD14	CD14 molecule	protein_coding	toll-like receptor TLR6:TLR2 signaling pathway; toll-like receptor TLR1:TLR2 signaling pathway; TRIF-dependent toll-like receptor signaling pathway; toll-like receptor 2 signaling pathway; toll-like receptor 4 signaling pathway; cellular response to lipoteichoic acid; positive regulation of cytokine secretion; toll-like receptor 3 signaling pathway; MyD88-independent toll-like receptor signaling …	12.75	2.68592	-2.34961	0.0227927
ENSG00000168263	KCNV2	potassium channel, subfamily V, member 2	protein_coding	synaptic transmission; protein homooligomerization; ion transport; transmembrane transport	4.86437	0.941953	-2.33916	0.0467675
ENSG00000124602	UNC5CL	unc-5 homolog C (C. elegans)-like	protein_coding	signal transduction	14.4804	2.90698	-2.33624	0.000421667
ENSG00000111432	FZD10	frizzled family receptor 10	protein_coding	negative regulation of Rho GTPase activity; positive regulation of Rac GTPase activity; vasculature development; gonad development; cellular response to retinoic acid; non-canonical Wnt signaling pathway via JNK cascade; positive regulation of JUN kinase activity; regulation of actin cytoskeleton organization; cell surface receptor signaling pathway; embryo development; neuron differentiation; ca…	4.81644	0.941235	-2.32992	0.0279049
ENSG00000183479	TREX2	three prime repair exonuclease 2	protein_coding	DNA metabolic process; DNA repair	30.9021	6.00736	-2.32749	0.000249555
ENSG00000166246	C16orf71	chromosome 16 open reading frame 71	protein_coding		8.15673	1.6754	-2.3269	0.000293931
ENSG00000074276	CDHR2	cadherin-related family member 2	protein_coding	cell adhesion; homophilic cell adhesion; negative regulation of cell growth	21.4953	4.40721	-2.32533	0.0140746
ENSG00000124713	GNMT	glycine N-methyltransferase	protein_coding	methionine metabolic process; S-adenosylmethionine metabolic process; regulation of gluconeogenesis; one-carbon metabolic process; protein homotetramerization; glycogen metabolic process; metabolic process; cellular protein modification process	8.21952	1.60067	-2.32342	0.0264665
ENSG00000171246	NPTX1	neuronal pentraxin I	protein_coding	axonogenesis involved in innervation; synaptic transmission; central nervous system development; transport; cellular response to potassium ion; mitochondrial fragmentation involved in apoptotic process; mitochondrial transport; cellular response to glucose stimulus	333.554	66.656	-2.31904	8.57956e-27
ENSG00000138675	FGF5	fibroblast growth factor 5	protein_coding	glial cell differentiation; neurotrophin TRK receptor signaling pathway; epidermal growth factor receptor signaling pathway; fibroblast growth factor receptor signaling pathway; signal transduction involved in regulation of gene expression; cell-cell signaling; nervous system development; insulin receptor signaling pathway; phosphatidylinositol-mediated signaling; positive regulation of cell prol…	12.6849	2.65435	-2.31763	0.000133413
ENSG00000204531	POU5F1	POU class 5 homeobox 1	protein_coding	regulation of transcription, DNA-dependent; regulation of methylation-dependent chromatin silencing; regulation of heart induction by regulation of canonical Wnt signaling pathway; negative regulation of gene silencing by miRNA; cell fate commitment involved in formation of primary germ layer; cardiac cell fate determination; BMP signaling pathway involved in heart induction; endodermal cell fate…	10.3545	2.19965	-2.31327	0.0217453
ENSG00000171282	RP11-1055B8.7	BAH and coiled-coil domain-containing protein 1	protein_coding		1155.32	231.8	-2.3131	1.8912e-11
ENSG00000120075	HOXB5	homeobox B5	protein_coding	endothelial cell differentiation; anatomical structure morphogenesis; anterior/posterior pattern specification; embryonic skeletal system morphogenesis; regulation of transcription, DNA-dependent; transcription, DNA-templated; embryonic skeletal system development; positive regulation of transcription from RNA polymerase II promoter	52.9738	10.5713	-2.31199	1.78556e-09
ENSG00000165905	GYLTL1B	glycosyltransferase-like 1B	protein_coding	muscle cell cellular homeostasis	96.659	19.5866	-2.30849	4.60705e-20
ENSG00000196482	ESRRG	estrogen-related receptor gamma	protein_coding	steroid hormone mediated signaling pathway; transcription initiation from RNA polymerase II promoter; gene expression; regulation of transcription, DNA-dependent; positive regulation of transcription, DNA-dependent; transcription, DNA-templated	4.41713	0.885352	-2.3066	0.00707013
ENSG00000180638	SLC47A2	solute carrier family 47 (multidrug and toxin extrusion), member 2	protein_coding	drug transmembrane transport; transmembrane transport	9.28181	1.80563	-2.30446	0.000785072
ENSG00000212670	AL161915.1	Uncharacterized protein	protein_coding		31.7156	6.47206	-2.30249	3.77764e-05
ENSG00000242419	PCDHGC4	protocadherin gamma subfamily C, 4	protein_coding	homophilic cell adhesion	2.2435	0.445405	-2.30024	0.0403054
ENSG00000165309	ARMC3	armadillo repeat containing 3	protein_coding		16.9112	3.63881	-2.29601	0.0203973
ENSG00000154736	ADAMTS5	ADAM metallopeptidase with thrombospondin type 1 motif, 5	protein_coding	proteolysis	2.68231	0.544229	-2.29354	0.000318206
ENSG00000179902	C1orf194	chromosome 1 open reading frame 194	protein_coding		17.2111	3.44045	-2.29153	0.0353039
ENSG00000095752	IL11	interleukin 11	protein_coding	megakaryocyte differentiation; negative regulation of hormone secretion; positive regulation of peptidyl-serine phosphorylation; positive regulation of MAPK cascade; B cell differentiation; positive regulation of peptidyl-tyrosine phosphorylation; cell-cell signaling; platelet activation; positive regulation of cell proliferation; fat cell differentiation; positive regulation of transcription fro…	9.54105	2.06999	-2.2901	0.0180097
ENSG00000169083	AR	androgen receptor	protein_coding	steroid hormone mediated signaling pathway; androgen receptor signaling pathway; regulation of transcription, DNA-dependent; cellular response to steroid hormone stimulus; response to insulin; male sex differentiation; lateral sprouting involved in mammary gland duct morphogenesis; morphogenesis of an epithelial fold; activation of prostate induction by androgen receptor signaling pathway; regula…	5.62459	1.136	-2.28448	0.031584
ENSG00000268852	AC132872.2	CDNA FLJ27256 fis, clone SYN09689; Uncharacterized protein	protein_coding		9.57084	1.93591	-2.28166	0.0271394
ENSG00000101638	ST8SIA5	ST8 alpha-N-acetyl-neuraminide alpha-2,8-sialyltransferase 5	protein_coding	sialylation; glycosphingolipid biosynthetic process; protein glycosylation; carbohydrate metabolic process	14.5602	3.03202	-2.28055	0.0129327
ENSG00000136352	NKX2-1	NK2 homeobox 1	protein_coding	menarche; developmental induction; cerebral cortex GABAergic interneuron differentiation; globus pallidus development; Clara cell differentiation; anatomical structure formation involved in morphogenesis; negative regulation of epithelial to mesenchymal transition; endoderm development; phospholipid metabolic process; lung saccule development; thyroid gland development; lung development; Leydig c…	21.3884	4.49394	-2.27408	1.24806e-06
ENSG00000187595	ZNF385C	zinc finger protein 385C	protein_coding		5.83958	1.1831	-2.26736	0.0120696
ENSG00000164330	EBF1	early B-cell factor 1	protein_coding	positive regulation of transcription, DNA-dependent; multicellular organismal development; transcription, DNA-templated; regulation of transcription, DNA-dependent	11.9104	2.39632	-2.26153	0.00849563
ENSG00000154319	FAM167A	family with sequence similarity 167, member A	protein_coding		20.1841	4.12588	-2.25223	8.43434e-05
ENSG00000163638	ADAMTS9	ADAM metallopeptidase with thrombospondin type 1 motif, 9	protein_coding	positive regulation of melanocyte differentiation; glycoprotein catabolic process; vesicle-mediated transport; protein transport; multicellular organismal development; proteolysis; regulation of developmental pigmentation	33.7792	7.09987	-2.24454	1.25885e-08
ENSG00000177807	KCNJ10	potassium inwardly-rectifying channel, subfamily J, member 10	protein_coding	L-glutamate uptake involved in synaptic transmission; optic nerve development; response to blue light; response to mineralocorticoid; potassium ion homeostasis; potassium ion import; regulation of resting membrane potential; membrane hyperpolarization; regulation of long-term neuronal synaptic plasticity; central nervous system myelination; response to glucocorticoid; regulation of sensory percep…	2.28345	0.4875	-2.23849	0.0399822
ENSG00000106031	HOXA13	homeobox A13	protein_coding	endothelial cell fate specification; branching involved in prostate gland morphogenesis; ventricular septum development; endothelial cell morphogenesis; inner ear development; vasculogenesis; artery morphogenesis; regulation of BMP signaling pathway; embryonic forelimb morphogenesis; male genitalia development; tissue homeostasis; positive regulation of apoptotic process; regulation of transcript…	119.351	25.2167	-2.23514	8.5575e-22
ENSG00000179044	EXOC3L1	exocyst complex component 3-like 1	protein_coding	peptide hormone secretion; exocytosis	8.89043	1.86008	-2.23055	0.0218307
ENSG00000182463	TSHZ2	teashirt zinc finger homeobox 2	protein_coding	regulation of transcription, DNA-dependent; multicellular organismal development; transcription, DNA-templated; regulation of gene expression	15.3777	3.35602	-2.22456	6.08748e-06
ENSG00000203872	C6orf163	chromosome 6 open reading frame 163	protein_coding		14.5172	3.04902	-2.21868	0.0161881
ENSG00000100191	SLC5A4	solute carrier family 5 (glucose activated ion channel), member 4	protein_coding	carbohydrate transport; transport; transmembrane transport; sodium ion transport	9.0818	1.98369	-2.21836	0.00577919
ENSG00000110092	CCND1	cyclin D1	protein_coding	re-entry into mitotic cell cycle; response to UV-A; mammary gland epithelial cell proliferation; positive regulation of mammary gland epithelial cell proliferation; positive regulation of cyclin-dependent protein kinase activity; response to vitamin E; negative regulation of epithelial cell differentiation; G1/S transition of mitotic cell cycle; lactation; endoplasmic reticulum unfolded protein r…	1108.57	238.429	-2.21362	3.13387e-33
ENSG00000079101	CLUL1	clusterin-like 1 (retinal)	protein_coding	cell death	20.3412	4.54575	-2.21361	0.0122284
ENSG00000005108	THSD7A	thrombospondin, type I, domain containing 7A	protein_coding	angiogenesis; cell differentiation	15.3754	3.18959	-2.21177	0.0256658
ENSG00000198133	TMEM229B	transmembrane protein 229B	protein_coding		66.5481	14.7898	-2.19697	0.000127771
ENSG00000118514	ALDH8A1	aldehyde dehydrogenase 8 family, member A1	protein_coding	retinal metabolic process; retinoic acid metabolic process; metabolic process; 9-cis-retinoic acid biosynthetic process; oxidation-reduction process	16.0811	3.60188	-2.17975	0.000178271
ENSG00000169962	TAS1R3	taste receptor, type 1, member 3	protein_coding	detection of chemical stimulus involved in sensory perception of sweet taste; sensory perception of umami taste; sensory perception of sweet taste; G-protein coupled receptor signaling pathway	6.55323	1.45369	-2.17699	0.000718402
ENSG00000182095	TNRC18	trinucleotide repeat containing 18	protein_coding		2355.94	523.059	-2.16938	1.13051e-10
ENSG00000184922	FMNL1	formin-like 1	protein_coding	actin filament severing; cortical actin cytoskeleton organization; substrate-dependent cell migration; regulation of cell shape; actin cytoskeleton organization; cellular process; cellular component organization; cytoskeleton organization	73.6755	16.4356	-2.16202	0.000130934
ENSG00000137573	SULF1	sulfatase 1	protein_coding	negative regulation of prostatic bud formation; innervation; negative regulation of fibroblast growth factor receptor signaling pathway; glial cell-derived neurotrophic factor receptor signaling pathway; glomerular basement membrane development; heparan sulfate proteoglycan metabolic process; esophagus smooth muscle contraction; positive regulation vascular endothelial growth factor production; g…	513.143	114.916	-2.1585	6.52865e-24
ENSG00000103647	CORO2B	coronin, actin binding protein, 2B	protein_coding	actin cytoskeleton organization	6.88645	1.54577	-2.15566	0.0118878
ENSG00000225614	ZNF469	zinc finger protein 469	protein_coding	regulation of transcription, DNA-dependent; transcription, DNA-templated	0.940226	0.207347	-2.15077	0.0287443
ENSG00000213057	C1orf220	chromosome 1 open reading frame 220	protein_coding		4.84136	1.06538	-2.14851	0.0130521
ENSG00000183562	AC131971.1	HCG1782999; PRO0943; Uncharacterized protein	protein_coding		11.8481	2.73483	-2.13942	0.00915217
ENSG00000143552	NUP210L	nucleoporin 210kDa-like	protein_coding	spermatid development; Sertoli cell development	1.45935	0.350636	-2.13316	0.0446708
ENSG00000174871	CNIH2	cornichon family AMPA receptor auxiliary protein 2	protein_coding	intracellular signal transduction; localization within membrane; synaptic transmission, glutamatergic; regulation of membrane potential; regulation of alpha-amino-3-hydroxy-5-methyl-4-isoxazole propionate selective glutamate receptor activity	60.0561	13.481	-2.13083	1.63042e-07
ENSG00000140839	CLEC18B	C-type lectin domain family 18, member B	protein_coding		7.94395	1.94193	-2.1291	0.0160289
ENSG00000131730	CKMT2	creatine kinase, mitochondrial 2 (sarcomeric)	protein_coding	creatine metabolic process; muscle contraction; cellular nitrogen compound metabolic process; small molecule metabolic process	63.9515	14.7627	-2.12836	0.000399526
ENSG00000196366	C9orf163	chromosome 9 open reading frame 163	protein_coding		6.03505	1.3825	-2.12723	0.0125108
ENSG00000180089	TMEM86B	transmembrane protein 86B	protein_coding	ether lipid metabolic process	10.2471	2.41247	-2.12617	0.00271306
ENSG00000105996	HOXA2	homeobox A2	protein_coding	brain segmentation; rhombomere 3 morphogenesis; rhombomere 2 development; embryonic viscerocranium morphogenesis; osteoblast development; motor neuron axon guidance; middle ear morphogenesis; cell fate determination; anterior/posterior pattern specification; dorsal/ventral pattern formation; negative regulation of neuron differentiation; segment specification; regulation of transcription, DNA-dep…	17.5485	4.15363	-2.12321	5.92881e-05
ENSG00000049192	ADAMTS6	ADAM metallopeptidase with thrombospondin type 1 motif, 6	protein_coding	proteolysis	11.6927	2.65471	-2.12244	0.00989568
ENSG00000179909	ZNF154	zinc finger protein 154	protein_coding	regulation of transcription, DNA-dependent; transcription, DNA-templated	5.10759	1.21506	-2.11116	0.0158941
ENSG00000164877	MICALL2	MICAL-like 2	protein_coding	endocytic recycling; tight junction assembly; substrate adhesion-dependent cell spreading; neuron projection development; actin filament polymerization; endocytosis; actin cytoskeleton reorganization	267.237	61.8918	-2.10623	2.81721e-15
ENSG00000130270	ATP8B3	ATPase, aminophospholipid transporter, class I, type 8B, member 3	protein_coding	phospholipid transport; cation transport; binding of sperm to zona pellucida; ATP catabolic process; phospholipid translocation	8.22184	1.86317	-2.10535	0.00226706
ENSG00000131634	TMEM204	transmembrane protein 204	protein_coding	regulation of vascular endothelial growth factor receptor signaling pathway; lymph vessel development; smooth muscle cell differentiation; response to stress	8.74294	2.20178	-2.10273	0.00698224
ENSG00000185245	GP1BA	glycoprotein Ib (platelet), alpha polypeptide	protein_coding	blood coagulation, intrinsic pathway; fibrinolysis; thrombin receptor signaling pathway; regulation of blood coagulation; cell surface receptor signaling pathway; platelet activation; blood coagulation; cell morphogenesis; cell adhesion; hemostasis	17.7097	4.06763	-2.10204	0.00558807
ENSG00000113555	PCDH12	protocadherin 12	protein_coding	neuron recognition; labyrinthine layer development; calcium-dependent cell-cell adhesion; glycogen metabolic process; homophilic cell adhesion	24.6055	6.04984	-2.09777	0.0139461
ENSG00000014914	MTMR11	myotubularin related protein 11	protein_coding	dephosphorylation	21.8192	5.06178	-2.09777	1.25713e-06
ENSG00000133794	ARNTL	aryl hydrocarbon receptor nuclear translocator-like	protein_coding	protein import into nucleus, translocation; regulation of protein catabolic process; circadian regulation of gene expression; circadian rhythm; signal transduction; regulation of transcription, DNA-dependent; positive regulation of transcription from RNA polymerase II promoter; transcription, DNA-templated	187.265	43.3335	-2.09765	1.76032e-12
ENSG00000204389	HSPA1A	heat shock 70kDa protein 1A	protein_coding	cell morphogenesis; negative regulation of inclusion body assembly; response to unfolded protein; protein refolding; negative regulation of extrinsic apoptotic signaling pathway in absence of ligand; positive regulation of erythrocyte differentiation; mRNA catabolic process; mRNA metabolic process; RNA metabolic process; gene expression; negative regulation of cell growth; negative regulation of …	25.211	5.8994	-2.09316	0.00554974
ENSG00000145882	PCYOX1L	prenylcysteine oxidase 1 like	protein_coding	prenylcysteine catabolic process; oxidation-reduction process	87.1817	20.601	-2.09098	3.204e-21
ENSG00000183638	RP1L1	retinitis pigmentosa 1-like 1	protein_coding	photoreceptor cell maintenance; photoreceptor cell development; intracellular signal transduction	2.23984	0.531337	-2.09075	0.0419032
ENSG00000173013	CCDC96	coiled-coil domain containing 96	protein_coding		14.6879	3.43851	-2.08804	0.000614397
ENSG00000125398	SOX9	SRY (sex determining region Y)-box 9	protein_coding	metanephric nephron tubule formation; ureter morphogenesis; ureter urothelium development; negative regulation of biomineral tissue development; morphogenesis of a branching epithelium; regulation of cell proliferation involved in tissue homeostasis; epithelial cell proliferation involved in prostatic bud elongation; retinal rod cell differentiation; intrahepatic bile duct development; regulation…	103.68	24.5563	-2.08532	4.72256e-17
ENSG00000035664	DAPK2	death-associated protein kinase 2	protein_coding	protein phosphorylation; anoikis; positive regulation of execution phase of apoptosis; regulation of autophagy; protein autophosphorylation; intracellular signal transduction; regulation of apoptotic process; apoptotic process	30.0361	7.20076	-2.08022	0.00562473
ENSG00000124766	SOX4	SRY (sex determining region Y)-box 4	protein_coding	positive regulation of N-terminal peptidyl-lysine acetylation; ascending aorta morphogenesis; neuroepithelial cell differentiation; mitral valve morphogenesis; negative regulation of protein export from nucleus; DNA damage response, detection of DNA damage; glial cell development; noradrenergic neuron differentiation; sympathetic nervous system development; kidney morphogenesis; pro-B cell differ…	813.769	192.366	-2.07971	1.5405e-28
ENSG00000128709	HOXD9	homeobox D9	protein_coding	peripheral nervous system neuron development; hindlimb morphogenesis; skeletal muscle tissue development; mammary gland development; embryonic forelimb morphogenesis; proximal/distal pattern formation; adult locomotory behavior; anterior/posterior pattern specification; embryonic skeletal system morphogenesis; regulation of transcription, DNA-dependent; positive regulation of transcription from R…	136.901	32.2673	-2.07372	1.64998e-10
ENSG00000182253	SYNM	synemin, intermediate filament protein	protein_coding	intermediate filament cytoskeleton organization	8.3941	1.99277	-2.07232	4.83172e-06
ENSG00000161509	GRIN2C	glutamate receptor, ionotropic, N-methyl D-aspartate 2C	protein_coding	directional locomotion; glutamate receptor signaling pathway; negative regulation of protein catabolic process; protein localization; regulation of excitatory postsynaptic membrane potential; synaptic transmission; neuromuscular process controlling balance; transport; response to wounding; ionotropic glutamate receptor signaling pathway; regulation of membrane potential	43.2235	10.1609	-2.06947	2.64051e-08
ENSG00000182584	ACTL10	actin-like 10	protein_coding		8.12581	1.95313	-2.0669	0.0200439
ENSG00000234409	AC006547.14	uncharacterized protein LOC388849	protein_coding		16.0029	4.01544	-2.06511	0.0265721
ENSG00000168477	TNXB	tenascin XB	protein_coding	elastic fiber assembly; regulation of JUN kinase activity; collagen metabolic process; triglyceride metabolic process; extracellular fibril organization; collagen fibril organization; fatty acid metabolic process; cell-cell adhesion; actin cytoskeleton organization; cell-matrix adhesion; cell adhesion; extracellular matrix organization; lipid metabolic process	8.28503	2.03041	-2.06294	0.00908898
ENSG00000131398	KCNC3	potassium voltage-gated channel, Shaw-related subfamily, member 3	protein_coding	protein homooligomerization; ion transport; transmembrane transport; regulation of neurotransmitter secretion; cell death; synaptic transmission; potassium ion transport	72.5461	17.2637	-2.06034	2.84322e-12
ENSG00000103742	IGDCC4	immunoglobulin superfamily, DCC subclass, member 4	protein_coding		52.5127	12.5783	-2.05811	6.3945e-12
ENSG00000183691	NOG	noggin	protein_coding	regulation of fibroblast growth factor receptor signaling pathway involved in neural plate anterior/posterior pattern formation; positive regulation of glomerulus development; fibroblast growth factor receptor signaling pathway involved in neural plate anterior/posterior pattern formation; negative regulation of cytokine activity; prostatic bud formation; ureteric bud formation; notochord morphog…	42.2244	10.1922	-2.0574	7.4419e-09
ENSG00000169184	MN1	meningioma (disrupted in balanced translocation) 1	protein_coding	intramembranous ossification	361.623	86.1494	-2.055	7.89996e-11
ENSG00000149639	SOGA1	suppressor of glucose, autophagy associated 1	protein_coding	regulation of autophagy	169.46	40.7074	-2.05473	5.42514e-10
ENSG00000185920	PTCH1	patched 1	protein_coding	neural tube patterning; cell proliferation involved in metanephros development; somite development; negative regulation of cell division; hindlimb morphogenesis; neural plate axis specification; response to chlorate; regulation of smoothened signaling pathway; mammary gland duct morphogenesis; cell differentiation involved in kidney development; heart morphogenesis; positive regulation of cholest…	628.279	150.744	-2.05135	7.09799e-30
ENSG00000176358	TAC4	tachykinin 4 (hemokinin)	protein_coding	tachykinin receptor signaling pathway; positive regulation of saliva secretion; regulation of blood pressure	20.4817	5.04979	-2.04708	0.0382241
ENSG00000155011	DKK2	dickkopf WNT signaling pathway inhibitor 2	protein_coding	positive regulation of canonical Wnt signaling pathway; negative regulation of canonical Wnt signaling pathway; negative regulation of Wnt signaling pathway; Wnt signaling pathway; regulation of transcription, DNA-dependent; multicellular organismal development	13.5372	3.35384	-2.04064	0.00506113
ENSG00000013619	MAMLD1	mastermind-like domain containing 1	protein_coding	male gonad development; regulation of transcription, DNA-dependent; transcription, DNA-templated; regulation of transcription from RNA polymerase II promoter	65.6314	15.9946	-2.03997	1.42302e-11
ENSG00000167701	GPT	glutamic-pyruvate transaminase (alanine aminotransferase)	protein_coding	L-alanine catabolic process; cellular amino acid biosynthetic process; gluconeogenesis; biosynthetic process; nitrogen compound metabolic process; cellular nitrogen compound metabolic process; small molecule metabolic process	49.8903	11.9019	-2.03791	6.49381e-05
ENSG00000119227	PIGZ	phosphatidylinositol glycan anchor biosynthesis, class Z	protein_coding	mannosylation; GPI anchor biosynthetic process	19.6597	4.80023	-2.03705	0.000106904
ENSG00000068078	FGFR3	fibroblast growth factor receptor 3	protein_coding	fibroblast growth factor receptor signaling pathway; protein phosphorylation; positive regulation of cell proliferation; skeletal system development; fibroblast growth factor receptor apoptotic signaling pathway; negative regulation of developmental growth; chondrocyte proliferation; endochondral bone growth; substantia nigra development; positive regulation of tyrosine phosphorylation of Stat1 p…	531.556	130.497	-2.02381	1.2736e-22
ENSG00000266714	MYO15B	myosin XVB pseudogene	protein_coding		131.419	32.464	-2.01401	1.32475e-07
ENSG00000258388	PPT2-EGFL8	PPT2-EGFL8 readthrough (NMD candidate)	protein_coding	cellular protein modification process	8.93242	2.34915	-2.01399	0.0304906
ENSG00000060140	STYK1	serine/threonine/tyrosine kinase 1	protein_coding	protein phosphorylation	20.4812	5.21138	-2.0107	0.0177604
ENSG00000132522	GPS2	G protein pathway suppressor 2	protein_coding	inactivation of MAPK activity; negative regulation of JNK cascade; JNK cascade; cell cycle; negative regulation of transcription from RNA polymerase II promoter	9.63842	2.41746	-2.01062	0.0369778
ENSG00000163617	KIAA1407	KIAA1407	protein_coding		14.7323	3.72893	-2.00108	0.0046768
ENSG00000069424	KCNAB2	potassium voltage-gated channel, shaker-related subfamily, beta member 2	protein_coding	protein heterooligomerization; synaptic transmission; potassium ion transport	104.819	26.5556	-1.9953	8.40608e-11
ENSG00000186567	CEACAM19	carcinoembryonic antigen-related cell adhesion molecule 19	protein_coding		29.4226	7.45164	-1.99443	0.00416902
ENSG00000149212	SESN3	sestrin 3	protein_coding	cell cycle arrest	507.84	127.077	-1.99334	1.76031e-26
ENSG00000168542	COL3A1	collagen, type III, alpha 1	protein_coding	negative regulation of neuron migration; collagen biosynthetic process; cellular response to amino acid stimulus; response to radiation; negative regulation of immune response; skin development; extracellular fibril organization; collagen fibril organization; blood vessel development; positive regulation of Rho protein signal transduction; wound healing; transforming growth factor beta receptor s…	136.16	34.104	-1.9926	4.93952e-13
ENSG00000257242	C12orf79	chromosome 12 open reading frame 79	protein_coding		16.3662	4.10852	-1.99208	0.0299942
ENSG00000106006	HOXA6	homeobox A6	protein_coding	anterior/posterior pattern specification; embryonic skeletal system morphogenesis; regulation of transcription, DNA-dependent; transcription, DNA-templated; embryonic skeletal system development	232.692	58.3449	-1.9905	2.99467e-12
ENSG00000101680	LAMA1	laminin, alpha 1	protein_coding	establishment of epithelial cell apical/basal polarity; retinal blood vessel morphogenesis; morphogenesis of an epithelial sheet; epithelial tube branching involved in lung morphogenesis; regulation of embryonic development; regulation of cell migration; regulation of cell adhesion; cell surface receptor signaling pathway; extracellular matrix organization; cell adhesion; branching involved in sa…	24.8089	6.1587	-1.98681	5.57476e-06
ENSG00000127364	TAS2R4	taste receptor, type 2, member 4	protein_coding	detection of chemical stimulus involved in sensory perception of taste; respiratory gaseous exchange; sensory perception of taste; signal transduction; G-protein coupled receptor signaling pathway	8.58523	2.25858	-1.98196	0.0476722
ENSG00000116833	NR5A2	nuclear receptor subfamily 5, group A, member 2	protein_coding	steroid hormone mediated signaling pathway; positive regulation of viral genome replication; homeostatic process; endocrine pancreas development; bile acid metabolic process; cholesterol homeostasis; transcription initiation from RNA polymerase II promoter; regulation of cell proliferation; embryo development; gene expression; regulation of transcription, DNA-dependent; positive regulation of tra…	11.4245	2.85857	-1.9804	0.0146225
ENSG00000155980	KIF5A	kinesin family member 5A	protein_coding	antigen processing and presentation of exogenous peptide antigen via MHC class II; cell death; microtubule-based movement; blood coagulation; synaptic transmission	79.688	20.252	-1.97511	2.94572e-10
ENSG00000203691	AC092811.1		protein_coding		14.3049	3.60225	-1.97511	0.0115384
ENSG00000181856	SLC2A4	solute carrier family 2 (facilitated glucose transporter), member 4	protein_coding	glucose import; amylopectin biosynthetic process; hexose transport; cellular response to osmotic stress; glucose transport; response to ethanol; cellular response to insulin stimulus; brown fat cell differentiation; carbohydrate metabolic process; glucose homeostasis; small molecule metabolic process; transmembrane transport	16.5783	4.42682	-1.97378	0.00219435
ENSG00000077092	RARB	retinoic acid receptor, beta	protein_coding	steroid hormone mediated signaling pathway; regulation of transcription, DNA-dependent; negative regulation of cartilage development; embryonic eye morphogenesis; embryonic digestive tract development; neurogenesis; striatum development; ureteric bud development; embryonic hindlimb morphogenesis; negative regulation of chondrocyte differentiation; ventricular cardiac muscle cell differentiation; …	54.9948	14.3033	-1.97217	0.00044853
ENSG00000215912	TTC34	tetratricopeptide repeat domain 34	protein_coding		6.23539	1.57414	-1.97134	0.0178654
ENSG00000173258	ZNF483	zinc finger protein 483	protein_coding	regulation of transcription, DNA-dependent; transcription, DNA-templated	16.1658	4.19536	-1.96524	0.00686834
ENSG00000197405	C5AR1	complement component 5a receptor 1	protein_coding	complement component C5a signaling pathway; cell proliferation in hindbrain; sensory perception of chemical stimulus; response to peptidoglycan; mRNA transcription from RNA polymerase II promoter; cellular defense response; activation of phospholipase C activity; neutrophil chemotaxis; defense response to Gram-positive bacterium; positive regulation of ERK1 and ERK2 cascade; organ regeneration; p…	16.0198	4.11346	-1.9651	0.0323022
ENSG00000184343	SRPK3	SRSF protein kinase 3	protein_coding	protein phosphorylation; muscle tissue development; skeletal muscle tissue development; cell differentiation	69.6989	17.5878	-1.96256	9.94083e-08
ENSG00000131969	ABHD12B	abhydrolase domain containing 12B	protein_coding	proteolysis	31.1758	8.14888	-1.95884	0.00017602
ENSG00000009950	MLXIPL	MLX interacting protein-like	protein_coding	glucose mediated signaling pathway; negative regulation of oxidative phosphorylation; positive regulation of fatty acid biosynthetic process; positive regulation of glycolysis; positive regulation of cellular metabolic process; energy reserve metabolic process; anatomical structure morphogenesis; fatty acid homeostasis; regulation of fatty acid biosynthetic process; triglyceride homeostasis; posi…	64.8128	16.5606	-1.95307	8.71908e-13
ENSG00000177943	MAMDC4	MAM domain containing 4	protein_coding	protein transport	41.0212	10.5798	-1.9508	3.00752e-09
ENSG00000165810	BTNL9	butyrophilin-like 9	protein_coding		195.671	51.0943	-1.94866	1.94415e-11
ENSG00000269693	CTD-2192J16.20		protein_coding		1.6681	0.452483	-1.94775	0.0374496
ENSG00000164050	PLXNB1	plexin B1	protein_coding	negative regulation of osteoblast proliferation; regulation of cytoskeleton organization; semaphorin-plexin signaling pathway involved in bone trabecula morphogenesis; ossification involved in bone maturation; semaphorin-plexin signaling pathway; neuron projection morphogenesis; positive regulation of phosphatidylinositol 3-kinase signaling; positive regulation of Rho GTPase activity; cell migrat…	322.788	83.5025	-1.94632	8.25186e-11
ENSG00000187624	C17orf97	chromosome 17 open reading frame 97	protein_coding		15.075	3.8044	-1.94599	0.0210503
ENSG00000203896	LIME1	Lck interacting transmembrane adaptor 1	protein_coding	regulation of NF-kappaB import into nucleus; regulation of MAP kinase activity; regulation of phosphatidylinositol 3-kinase signaling; B cell receptor signaling pathway; regulation of release of sequestered calcium ion into cytosol; T cell receptor signaling pathway; regulation of transcription from RNA polymerase II promoter	80.8386	21.281	-1.93573	0.000505955
ENSG00000109705	NKX3-2	NK3 homeobox 2	protein_coding	intestinal epithelial cell development; organ formation; spleen development; skeletal system morphogenesis; middle ear morphogenesis; negative regulation of chondrocyte differentiation; pancreas development; determination of left/right symmetry; embryonic skeletal system development; regulation of transcription, DNA-dependent; skeletal system development; transcription from RNA polymerase II prom…	69.5654	18.1195	-1.93175	7.92768e-10
ENSG00000175745	NR2F1	nuclear receptor subfamily 2, group F, member 1	protein_coding	intracellular receptor signaling pathway; steroid hormone mediated signaling pathway; forebrain development; transcription initiation from RNA polymerase II promoter; gene expression; signal transduction; regulation of transcription, DNA-dependent; neuron migration; negative regulation of transcription from RNA polymerase II promoter; negative regulation of neuron projection development; positive…	1590.88	418.763	-1.92954	1.39629e-32
ENSG00000174482	LINGO2	leucine rich repeat and Ig domain containing 2	protein_coding		3.47955	0.974243	-1.92436	0.0460929
ENSG00000134183	GNAT2	guanine nucleotide binding protein (G protein), alpha transducing activity polypeptide 2	protein_coding	retinal cone cell development; detection of light stimulus involved in visual perception; response to light intensity; positive regulation of cytosolic calcium ion concentration; adenylate cyclase-modulating G-protein coupled receptor signaling pathway; detection of chemical stimulus involved in sensory perception of bitter taste; phototransduction; signal transduction; visual perception; G-prote…	19.8356	5.17227	-1.92359	0.0205566
ENSG00000128606	LRRC17	leucine rich repeat containing 17	protein_coding	bone marrow development; negative regulation of osteoclast differentiation	22.1869	6.12756	-1.92235	0.00783621
ENSG00000131849	ZNF132	zinc finger protein 132	protein_coding	regulation of transcription, DNA-dependent; transcription, DNA-templated	16.6052	4.26566	-1.9181	1.97752e-05
ENSG00000134253	TRIM45	tripartite motif containing 45	protein_coding	bone development	84.4812	22.3773	-1.91474	1.24925e-08
ENSG00000179673	RPRML	reprimo-like	protein_coding		19.1462	5.22486	-1.91355	0.0397822
ENSG00000142675	CNKSR1	connector enhancer of kinase suppressor of Ras 1	protein_coding	Ras protein signal transduction; transmembrane receptor protein tyrosine kinase signaling pathway; Rho protein signal transduction	44.3344	12.0744	-1.90969	0.0139763
ENSG00000079102	RUNX1T1	runt-related transcription factor 1; translocated to, 1 (cyclin D-related)	protein_coding	generation of precursor metabolites and energy; regulation of DNA binding; regulation of transcription, DNA-dependent; fat cell differentiation; transcription, DNA-templated	243.833	64.1697	-1.90619	7.03306e-09
ENSG00000171227	TMEM37	transmembrane protein 37	protein_coding		52.3498	13.9703	-1.90053	3.1318e-05
ENSG00000137558	PI15	peptidase inhibitor 15	protein_coding		15.4279	4.11841	-1.89806	0.000484506
ENSG00000154310	TNIK	TRAF2 and NCK interacting kinase	protein_coding	activation of JNKK activity; protein autophosphorylation; actin cytoskeleton reorganization; regulation of dendrite morphogenesis; protein phosphorylation; Wnt signaling pathway; intracellular signal transduction; cytoskeleton organization	181.359	49.0573	-1.88233	1.13309e-14
ENSG00000165194	PCDH19	protocadherin 19	protein_coding	homophilic cell adhesion	13.9149	3.72024	-1.88149	6.19628e-06
ENSG00000131080	EDA2R	ectodysplasin A2 receptor	protein_coding	positive regulation of NF-kappaB transcription factor activity; positive regulation of JNK cascade; epidermis development; tumor necrosis factor-mediated signaling pathway; embryo development; cell differentiation	123.381	32.9597	-1.87916	4.69292e-09
ENSG00000135333	EPHA7	EPH receptor A7	protein_coding	branching morphogenesis of a nerve; regulation of cysteine-type endopeptidase activity involved in apoptotic process; phosphorylation; regulation of ERK1 and ERK2 cascade; regulation of protein autophosphorylation; negative chemotaxis; ephrin receptor signaling pathway; regulation of cell-cell adhesion; transmembrane receptor protein tyrosine kinase signaling pathway; retinal ganglion cell axon g…	169.45	46.0705	-1.87511	3.99656e-16
ENSG00000163357	DCST1	DC-STAMP domain containing 1	protein_coding		9.52944	2.50246	-1.87443	0.00339281
ENSG00000181192	DHTKD1	dehydrogenase E1 and transketolase domain containing 1	protein_coding	generation of precursor metabolites and energy; cell death; glycolysis; metabolic process; tricarboxylic acid cycle; oxidation-reduction process	1137.44	309.689	-1.87374	7.93533e-20
ENSG00000185507	IRF7	interferon regulatory factor 7	protein_coding	positive regulation of type I interferon-mediated signaling pathway; regulation of MyD88-independent toll-like receptor signaling pathway; regulation of MyD88-dependent toll-like receptor signaling pathway; interferon-beta production; interferon-alpha production; immunoglobulin mediated immune response; type I interferon biosynthetic process; regulation of transcription, DNA-dependent; regulation…	36.2448	9.59955	-1.87324	1.46924e-05
ENSG00000170153	RNF150	ring finger protein 150	protein_coding		87.2257	23.8784	-1.87192	2.5704e-18
ENSG00000185189	NRBP2	nuclear receptor binding protein 2	protein_coding	negative regulation of macroautophagy; negative regulation of neuron apoptotic process; protein phosphorylation; neuron differentiation	178.865	48.6594	-1.87176	2.68496e-11
ENSG00000183971	NPW	neuropeptide W	protein_coding	G-protein coupled receptor signaling pathway; feeding behavior; neuropeptide signaling pathway	17.14	4.75207	-1.86962	0.0142068
ENSG00000183682	BMP8A	bone morphogenetic protein 8a	protein_coding	diet induced thermogenesis; regulation of energy homeostasis; negative regulation of insulin secretion; ossification; cartilage development; growth; cell differentiation	7.55813	2.02828	-1.86412	0.0252932
ENSG00000253598	SLC10A5	solute carrier family 10, member 5	protein_coding	sodium ion transport	5.60069	1.56656	-1.864	0.017879
ENSG00000213654	GPSM3	G-protein signaling modulator 3	protein_coding	regulation of G-protein coupled receptor protein signaling pathway	7.07489	1.96806	-1.85937	0.0284918
ENSG00000205238	SPDYE2	speedy/RINGO cell cycle regulator family member E2	protein_coding		47.8215	13.2233	-1.85286	0.00153963
ENSG00000134245	WNT2B	wingless-type MMTV integration site family, member 2B	protein_coding	forebrain regionalization; mesenchymal-epithelial cell signaling; positive regulation of branching involved in ureteric bud morphogenesis; lung induction; Wnt signaling pathway; canonical Wnt signaling pathway; multicellular organismal development; cornea development in camera-type eye; iris morphogenesis; hematopoietic stem cell proliferation; chondrocyte differentiation; positive regulation of …	17.5039	4.96115	-1.84507	0.00092612
ENSG00000184384	MAML2	mastermind-like 2 (Drosophila)	protein_coding	Notch signaling pathway; transcription initiation from RNA polymerase II promoter; gene expression; positive regulation of transcription from RNA polymerase II promoter	5.122	1.39375	-1.84449	0.000277822
ENSG00000164379	FOXQ1	forkhead box Q1	protein_coding	hair follicle morphogenesis; regulation of sequence-specific DNA binding transcription factor activity; tissue development; embryo development; pattern specification process; regulation of transcription, DNA-dependent; negative regulation of transcription from RNA polymerase II promoter	9.0295	2.60946	-1.84428	0.00834049
ENSG00000016082	ISL1	ISL LIM homeobox 1	protein_coding	positive regulation of macrophage colony-stimulating factor production; cardiac cell fate determination; cardiac muscle cell myoblast differentiation; sensory system development; visceral motor neuron differentiation; positive regulation of granulocyte colony-stimulating factor production; endocardial cushion morphogenesis; peripheral nervous system neuron axonogenesis; positive regulation of int…	129.894	36.4989	-1.84329	3.83886e-13
ENSG00000205683	DPF3	D4, zinc and double PHD fingers, family 3	protein_coding	chromatin modification; nervous system development; regulation of transcription, DNA-dependent; transcription, DNA-templated	81.4262	22.1822	-1.8395	8.03106e-05
ENSG00000099958	DERL3	derlin 3	protein_coding	protein N-linked glycosylation via asparagine; endoplasmic reticulum unfolded protein response; ER-associated ubiquitin-dependent protein catabolic process	157.236	43.7887	-1.83715	2.57884e-08
ENSG00000114859	CLCN2	chloride channel, voltage-sensitive 2	protein_coding	cell differentiation involved in salivary gland development; chloride transport; retina development in camera-type eye; transport; ion transmembrane transport; transmembrane transport	103.298	28.8643	-1.83679	7.37847e-10
ENSG00000187730	GABRD	gamma-aminobutyric acid (GABA) A receptor, delta	protein_coding	synaptic transmission; transport; signal transduction; ion transport	29.5615	8.52395	-1.83152	0.000401069
ENSG00000146530	VWDE	von Willebrand factor D and EGF domains	protein_coding		22.7053	6.35858	-1.83011	6.20402e-08
ENSG00000136960	ENPP2	ectonucleotide pyrophosphatase/phosphodiesterase 2	protein_coding	phosphatidylcholine catabolic process; phosphate-containing compound metabolic process; cellular component movement; chemotaxis; regulation of cell migration; metabolic process; immune response; G-protein coupled receptor signaling pathway	4.9204	1.45819	-1.82796	0.0411739
ENSG00000101180	HRH3	histamine receptor H3	protein_coding	G-protein coupled receptor signaling pathway, coupled to cyclic nucleotide second messenger; neurotransmitter secretion; G-protein coupled receptor signaling pathway; positive regulation of epithelial cell proliferation; brain development; memory; cognition; eating behavior; learning; negative regulation of adenylate cyclase activity; negative regulation of blood pressure; regulation of norepinep…	3.49071	1.03985	-1.82426	0.0370374
ENSG00000026559	KCNG1	potassium voltage-gated channel, subfamily G, member 1	protein_coding	synaptic transmission; protein homooligomerization; ion transport; transmembrane transport; potassium ion transport	382.987	108.446	-1.82339	4.92537e-14
ENSG00000123243	ITIH5	inter-alpha-trypsin inhibitor heavy chain family, member 5	protein_coding	hyaluronan metabolic process	6.22747	1.77642	-1.82269	0.0388634
ENSG00000129159	KCNC1	potassium voltage-gated channel, Shaw-related subfamily, member 1	protein_coding	protein homooligomerization; ion transport; transmembrane transport; synaptic transmission; potassium ion transport	89.4257	25.152	-1.81946	2.31828e-09
ENSG00000099365	STX1B	syntaxin 1B	protein_coding	regulation of exocytosis; neurotransmitter transport; synaptic transmission; vesicle-mediated transport; intracellular protein transport; transport; protein transport	26.6807	7.37174	-1.81873	4.47878e-05
ENSG00000213398	LCAT	lecithin-cholesterol acyltransferase	protein_coding	very-low-density lipoprotein particle remodeling; cholesterol esterification; high-density lipoprotein particle remodeling; regulation of high-density lipoprotein particle assembly; phosphatidylcholine biosynthetic process; reverse cholesterol transport; lipoprotein biosynthetic process; phospholipid metabolic process; cholesterol homeostasis; cholesterol transport; lipoprotein metabolic process;…	117.723	32.761	-1.81831	5.09601e-06
ENSG00000149922	TBX6	T-box 6	protein_coding	anatomical structure morphogenesis; mesoderm development; cell fate specification; mesoderm formation; signal transduction involved in regulation of gene expression; regulation of transcription, DNA-dependent; negative regulation of transcription from RNA polymerase II promoter; transcription, DNA-templated	6.26545	1.78528	-1.81625	0.031973
ENSG00000184557	SOCS3	suppressor of cytokine signaling 3	protein_coding	spongiotrophoblast differentiation; regulation of type I interferon-mediated signaling pathway; type I interferon signaling pathway; regulation of interferon-gamma-mediated signaling pathway; positive regulation of cell differentiation; branching involved in labyrinthine layer morphogenesis; interferon-gamma-mediated signaling pathway; JAK-STAT cascade involved in growth hormone signaling pathway…	14.5114	4.11861	-1.8145	0.00754643
ENSG00000184226	PCDH9	protocadherin 9	protein_coding	homophilic cell adhesion; forebrain development	377.707	107.281	-1.81433	6.74321e-19
ENSG00000095539	SEMA4G	sema domain, immunoglobulin domain (Ig), transmembrane domain (TM) and short cytoplasmic domain, (semaphorin) 4G	protein_coding	multicellular organismal development; nervous system development; cell differentiation	147.595	41.7561	-1.81011	0.000710326
ENSG00000160716	CHRNB2	cholinergic receptor, nicotinic, beta 2 (neuronal)	protein_coding	synaptic transmission involved in micturition; regulation of circadian sleep/wake cycle, REM sleep; positive regulation of dopamine secretion; regulation of synaptic transmission, dopaminergic; lateral geniculate nucleus development; vestibulocochlear nerve development; positive regulation of synaptic transmission, dopaminergic; negative regulation of action potential; associative learning; regul…	2.81742	0.823803	-1.80885	0.0270357
ENSG00000128268	MGAT3	mannosyl (beta-1,4-)-glycoprotein beta-1,4-N-acetylglucosaminyltransferase	protein_coding	protein N-linked glycosylation via asparagine; post-translational protein modification; cellular protein metabolic process; protein N-linked glycosylation	611.74	174.495	-1.80776	4.61128e-09
ENSG00000099250	NRP1	neuropilin 1	protein_coding	vascular endothelial growth factor signaling pathway; endothelial cell chemotaxis; vascular endothelial growth factor receptor signaling pathway; organ morphogenesis; cell adhesion; angiogenesis; axon guidance; positive regulation of retinal ganglion cell axon guidance; semaphorin-plexin signaling pathway involved in neuron projection guidance; sympathetic neuron projection guidance; sympathetic …	119.294	33.8165	-1.80728	1.52969e-09
ENSG00000007516	BAIAP3	BAI1-associated protein 3	protein_coding	neurotransmitter secretion; G-protein coupled receptor signaling pathway	145.139	40.9888	-1.8068	2.63026e-08
ENSG00000161992	C16orf11	chromosome 16 open reading frame 11	protein_coding		9.85795	2.9124	-1.80664	0.0181345
ENSG00000172771	EFCAB12	EF-hand calcium binding domain 12	protein_coding		8.58921	2.44741	-1.80339	0.0139222
ENSG00000104899	AMH	anti-Mullerian hormone	protein_coding	gonad development; preantral ovarian follicle growth; sex differentiation; sex determination; Mullerian duct regression; positive regulation of NF-kappaB transcription factor activity; urogenital system development; cell-cell signaling; gonadal mesoderm development; positive regulation of gene expression; response to drug; aging; response to organic cyclic compound; cell differentiation; ovarian …	578.208	165.445	-1.80258	1.86706e-10
ENSG00000135842	FAM129A	family with sequence similarity 129, member A	protein_coding	response to endoplasmic reticulum stress; positive regulation of translation; positive regulation of protein phosphorylation; negative regulation of protein phosphorylation	58.0836	16.8223	-1.80208	0.00012087
ENSG00000126705	AHDC1	AT hook, DNA binding motif, containing 1	protein_coding		684.474	196.015	-1.80206	1.39742e-09
ENSG00000112218	GPR63	G protein-coupled receptor 63	protein_coding	G-protein coupled receptor signaling pathway	57.8397	16.6119	-1.801	7.09582e-08
ENSG00000127152	BCL11B	B-cell CLL/lymphoma 11B (zinc finger protein)	protein_coding	olfactory bulb axon guidance; regulation of keratinocyte proliferation; regulation of neuron differentiation; epithelial cell morphogenesis; positive T cell selection; striatal medium spiny neuron differentiation; alpha-beta T cell differentiation; T cell receptor V(D)J recombination; regulation of lipid metabolic process; post-embryonic camera-type eye development; keratinocyte development; thym…	3.94174	1.09583	-1.80098	0.00648163
ENSG00000196159	FAT4	FAT atypical cadherin 4	protein_coding	homophilic cell adhesion	43.7225	12.4943	-1.80075	4.32979e-08
ENSG00000126759	CFP	complement factor properdin	protein_coding	regulation of complement activation; complement activation, alternative pathway; defense response to bacterium; immune response; innate immune response; complement activation	8.72105	2.56428	-1.79975	0.0280711
ENSG00000125285	SOX21	SRY (sex determining region Y)-box 21	protein_coding	stem cell differentiation; hair follicle development; regulation of transcription from RNA polymerase II promoter; regulation of transcription, DNA-dependent; transcription from RNA polymerase II promoter; hair cycle; skin development	15.9815	4.53082	-1.79275	6.97865e-05
ENSG00000156650	KAT6B	K(lysine) acetyltransferase 6B	protein_coding	histone H3 acetylation; histone acetylation; nucleosome assembly; regulation of transcription, DNA-dependent; negative regulation of transcription, DNA-dependent; positive regulation of transcription, DNA-dependent; transcription, DNA-templated	68.7621	19.8455	-1.7919	8.68107e-12
ENSG00000132130	LHX1	LIM homeobox 1	protein_coding	positive regulation of anterior head development; lateral motor column neuron migration; metanephric renal vesicle morphogenesis; metanephric glomerulus development; renal vesicle morphogenesis; S-shaped body morphogenesis; comma-shaped body morphogenesis; paramesonephric duct development; horizontal cell localization; nephric duct elongation; uterine epithelium development; oviduct epithelium de…	25.8051	7.32888	-1.78928	7.19784e-05
ENSG00000187634	SAMD11	sterile alpha motif domain containing 11	protein_coding	negative regulation of transcription from RNA polymerase II promoter	1214.66	352.114	-1.78724	1.75131e-15
ENSG00000187650	VMAC	vimentin-type intermediate filament associated coiled-coil protein	protein_coding		25.2462	7.27862	-1.77169	0.000318206
ENSG00000187808	SOWAHD	sosondowah ankyrin repeat domain family member D	protein_coding		9.93278	2.92469	-1.76978	0.0357854
ENSG00000135740	SLC9A5	solute carrier family 9, subfamily A (NHE5, cation proton antiporter 5), member 5	protein_coding	cation transport; regulation of pH; transmembrane transport; transport; ion transport; sodium ion transport	169.093	49.3702	-1.76342	1.21313e-09
ENSG00000184258	CDR1	cerebellar degeneration-related protein 1, 34kDa	protein_coding		52.2554	15.2821	-1.76197	0.00775608
ENSG00000139880	CDH24	cadherin 24, type 2	protein_coding	cell junction assembly; adherens junction organization; cell-cell junction organization; cell-cell adhesion; homophilic cell adhesion	120.478	35.4643	-1.7598	1.64738e-12
ENSG00000126467	TSKS	testis-specific serine kinase substrate	protein_coding	negative regulation of phosphatase activity	7.12578	2.18974	-1.75897	0.0423314
ENSG00000049768	FOXP3	forkhead box P3	protein_coding	positive regulation of peripheral T cell tolerance induction; positive regulation of CD4-positive, CD25-positive, alpha-beta regulatory T cell differentiation; regulation of isotype switching to IgG isotypes; negative regulation of histone deacetylation; positive regulation of immature T cell proliferation in thymus; negative regulation of T cell cytokine production; negative regulation of CREB t…	7.94973	2.29044	-1.75859	0.0483044
ENSG00000185100	ADSSL1	adenylosuccinate synthase like 1	protein_coding	'de novo' AMP biosynthetic process; immune system process; AMP biosynthetic process; nucleobase-containing small molecule metabolic process; purine nucleotide biosynthetic process; purine ribonucleoside monophosphate biosynthetic process; purine nucleobase metabolic process; small molecule metabolic process; purine nucleotide metabolic process; response to starvation; aspartate metabolic process;…	32.4394	9.78687	-1.75685	0.000781289
ENSG00000116039	ATP6V1B1	ATPase, H+ transporting, lysosomal 56/58kDa, V1 subunit B1	protein_coding	pH reduction; phagosome maturation; interaction with host; transferrin transport; calcium ion homeostasis; ATP metabolic process; proton transport; cellular iron ion homeostasis; ossification; regulation of pH; excretion; sensory perception of sound; ATP hydrolysis coupled proton transport; insulin receptor signaling pathway; inner ear morphogenesis; transmembrane transport	62.2079	18.5353	-1.75369	0.00416085
ENSG00000205795	CYS1	cystin 1	protein_coding	inner ear development; kidney development	16.6028	5.03532	-1.75328	0.0098844
ENSG00000104848	KCNA7	potassium voltage-gated channel, shaker-related subfamily, member 7	protein_coding	synaptic transmission; protein homooligomerization; ion transport; transmembrane transport	2.77649	0.855837	-1.75277	0.0284971
ENSG00000125848	FLRT3	fibronectin leucine rich transmembrane protein 3	protein_coding	cell adhesion; axon guidance	34.4344	10.2665	-1.7523	2.33121e-12
ENSG00000089199	CHGB	chromogranin B (secretogranin 1)	protein_coding		18.9089	5.85134	-1.7476	0.000930292
ENSG00000110169	HPX	hemopexin	protein_coding	positive regulation of interferon-gamma-mediated signaling pathway; heme metabolic process; positive regulation of tyrosine phosphorylation of Stat1 protein; heme transport; modulation by virus of host morphology or physiology; positive regulation of humoral immune response mediated by circulating immunoglobulin; hemoglobin metabolic process; cellular iron ion homeostasis; positive regulation of …	26.7027	8.38184	-1.74732	0.0287162
ENSG00000108001	EBF3	early B-cell factor 3	protein_coding	positive regulation of transcription, DNA-dependent; multicellular organismal development; transcription, DNA-templated	108.531	32.4232	-1.74648	3.58008e-12
ENSG00000141750	STAC2	SH3 and cysteine rich domain 2	protein_coding	intracellular signal transduction	22.7211	6.62349	-1.74571	0.000807077
ENSG00000196562	SULF2	sulfatase 2	protein_coding	positive regulation of Wnt signaling pathway; kidney development; cartilage development; innervation; negative regulation of fibroblast growth factor receptor signaling pathway; glial cell-derived neurotrophic factor receptor signaling pathway; glomerular basement membrane development; heparan sulfate proteoglycan metabolic process; esophagus smooth muscle contraction; positive regulation vascula…	331.693	98.6683	-1.74564	2.03142e-19
ENSG00000162188	GNG3	guanine nucleotide binding protein (G protein), gamma 3	protein_coding	energy reserve metabolic process; GTP catabolic process; cellular response to glucagon stimulus; synaptic transmission; activation of MAPK activity; G-protein coupled receptor signaling pathway; small molecule metabolic process; positive regulation of cytosolic calcium ion concentration	13.3926	3.96125	-1.7444	0.0488281
ENSG00000129757	CDKN1C	cyclin-dependent kinase inhibitor 1C (p57, Kip2)	protein_coding	cell cycle arrest; mitotic G1 phase; negative regulation of phosphorylation; positive regulation of transforming growth factor beta receptor signaling pathway; neuron maturation; negative regulation of kinase activity; regulation of cyclin-dependent protein serine/threonine kinase activity; negative regulation of epithelial cell proliferation; negative regulation of transcription, DNA-dependent; …	80.1587	23.7929	-1.74218	4.06613e-06
ENSG00000120093	HOXB3	homeobox B3	protein_coding	face development; definitive hemopoiesis; regulation of neurogenesis; thyroid gland development; glossopharyngeal nerve morphogenesis; rhombomere development; cartilage development; anterior/posterior pattern specification; embryonic skeletal system morphogenesis; angiogenesis; regulation of transcription, DNA-dependent; transcription, DNA-templated; negative regulation of transcription from RNA …	308.989	92.0256	-1.74045	2.31473e-09
ENSG00000268175	AC117395.1	LOC646903 protein; Uncharacterized protein	protein_coding		21.9814	6.68283	-1.73313	0.00577431
ENSG00000104081	BMF	Bcl2 modifying factor	protein_coding	anoikis; positive regulation of protein insertion into mitochondrial membrane involved in apoptotic signaling pathway; positive regulation of intrinsic apoptotic signaling pathway; positive regulation of protein homooligomerization; positive regulation of release of cytochrome c from mitochondria; intrinsic apoptotic signaling pathway; apoptotic process; positive regulation of apoptotic signaling…	160.14	47.9459	-1.73197	7.49477e-08
ENSG00000100234	TIMP3	TIMP metallopeptidase inhibitor 3	protein_coding	negative regulation of membrane protein ectodomain proteolysis; cellular response to organic substance; visual perception	127.976	38.5798	-1.73003	7.20015e-40
ENSG00000102996	MMP15	matrix metallopeptidase 15 (membrane-inserted)	protein_coding	positive regulation of catalytic activity; response to estradiol; collagen catabolic process; extracellular matrix organization; cellular protein modification process; extracellular matrix disassembly; proteolysis	74.8834	22.3587	-1.72963	1.86271e-05
ENSG00000107731	UNC5B	unc-5 homolog B (C. elegans)	protein_coding	anterior/posterior axon guidance; negative regulation of extrinsic apoptotic signaling pathway in absence of ligand; positive regulation of phosphatidylinositol 3-kinase signaling; negative regulation of neuron apoptotic process; positive regulation of apoptotic process; signal transduction; regulation of apoptotic process; apoptotic process; axon guidance	208.764	62.8989	-1.72896	5.30264e-12
ENSG00000168970	JMJD7-PLA2G4B	JMJD7-PLA2G4B readthrough	protein_coding	phospholipid catabolic process; metabolic process	12.1799	3.58461	-1.72612	0.00334788
ENSG00000111799	COL12A1	collagen, type XII, alpha 1	protein_coding	collagen fibril organization; collagen catabolic process; extracellular matrix organization; cell adhesion; extracellular matrix disassembly; skeletal system development	72.7884	21.7997	-1.72427	1.39988e-09
ENSG00000025708	TYMP	thymidine phosphorylase	protein_coding	pyrimidine nucleoside catabolic process; nucleobase-containing small molecule metabolic process; pyrimidine nucleoside salvage; mitochondrial genome maintenance; pyrimidine nucleoside metabolic process; pyrimidine nucleobase metabolic process; pyrimidine nucleotide metabolic process; chemotaxis; metabolic process; DNA replication; angiogenesis; small molecule metabolic process; cell differentiati…	19.2541	6.05657	-1.72292	0.013641
ENSG00000170961	HAS2	hyaluronan synthase 2	protein_coding	endocardial cushion to mesenchymal transition; positive regulation of monocyte aggregation; cellular response to platelet-derived growth factor stimulus; renal water absorption; extracellular matrix assembly; hyaluronan biosynthetic process; extracellular polysaccharide biosynthetic process; atrioventricular canal development; bone morphogenesis; vasculogenesis; cellular response to fluid shear s…	2.5386	0.787478	-1.72272	0.04566
ENSG00000141696	LEPREL4	leprecan-like 4	protein_coding	synaptonemal complex assembly	1735.89	525.952	-1.72144	4.27179e-32
ENSG00000119698	PPP4R4	protein phosphatase 4, regulatory subunit 4	protein_coding	regulation of protein serine/threonine phosphatase activity; negative regulation of phosphoprotein phosphatase activity	162.487	48.9127	-1.7201	1.45488e-07
ENSG00000069188	SDK2	sidekick cell adhesion molecule 2	protein_coding	cell adhesion	77.1268	23.322	-1.71845	5.17389e-06
ENSG00000139725	RHOF	ras homolog family member F (in filopodia)	protein_coding	GTP catabolic process; nucleocytoplasmic transport; intracellular protein transport; signal transduction; actin filament organization; protein transport; regulation of small GTPase mediated signal transduction; small GTPase mediated signal transduction	22.8263	6.94025	-1.71482	0.00102434
ENSG00000189060	H1F0	H1 histone family, member 0	protein_coding	cellular component disassembly involved in execution phase of apoptosis; apoptotic DNA fragmentation; nucleosome assembly; apoptotic process	1306.73	398.716	-1.71345	1.01811e-22
ENSG00000185829	ARL17A	ADP-ribosylation factor-like 17A	protein_coding	vesicle-mediated transport; protein transport; small GTPase mediated signal transduction	177.292	53.6452	-1.71211	2.65494e-10
ENSG00000150281	CTF1	cardiotrophin 1	protein_coding	leukemia inhibitory factor signaling pathway; neuron development; cell-cell signaling; nervous system development; muscle organ development; positive regulation of cell proliferation; cell proliferation	25.794	7.66169	-1.7112	4.31615e-05
ENSG00000142686	C1orf216	chromosome 1 open reading frame 216	protein_coding		432.245	131.915	-1.70804	1.56412e-05
ENSG00000206532	RP11-553A10.1	Uncharacterized protein	protein_coding		29.7705	9.33965	-1.70722	0.0118716
ENSG00000143126	CELSR2	cadherin, EGF LAG seven-pass G-type receptor 2	protein_coding	neural plate anterior/posterior regionalization; cilium movement; cerebrospinal fluid secretion; regulation of cell-cell adhesion; regulation of protein localization; ventricular system development; cell surface receptor signaling pathway; dendrite morphogenesis; Wnt signaling pathway; regulation of transcription, DNA-dependent; homophilic cell adhesion; neuropeptide signaling pathway; G-protein …	359.287	110.288	-1.7018	7.54481e-08
ENSG00000169992	NLGN2	neuroligin 2	protein_coding	positive regulation of inhibitory postsynaptic membrane potential; postsynaptic density protein 95 clustering; gephyrin clustering; postsynaptic membrane assembly; presynaptic membrane assembly; terminal button organization; neuron cell-cell adhesion; positive regulation of excitatory postsynaptic membrane potential; synapse assembly; locomotory exploration behavior; regulation of synaptic transm…	545.475	167.508	-1.70104	4.43525e-09
ENSG00000258839	MC1R	melanocortin 1 receptor (alpha melanocyte stimulating hormone receptor)	protein_coding	G-protein coupled receptor signaling pathway; UV-damage excision repair; positive regulation of protein kinase A signaling; G-protein coupled receptor signaling pathway, coupled to cyclic nucleotide second messenger; positive regulation of protein kinase C signaling; pigmentation; melanin biosynthetic process; positive regulation of cAMP biosynthetic process; sensory perception of pain; positive …	17.9826	5.50263	-1.69976	0.00504212
ENSG00000167549	CORO6	coronin 6	protein_coding	actin cytoskeleton organization	128.206	39.17	-1.69967	1.09144e-05
ENSG00000185630	PBX1	pre-B-cell leukemia homeobox 1	protein_coding	embryonic hemopoiesis; regulation of ossification; positive regulation of G2/M transition of mitotic cell cycle; spleen development; thymus development; proximal/distal pattern formation; embryonic limb morphogenesis; organ morphogenesis; anterior/posterior pattern specification; adrenal gland development; branching involved in ureteric bud morphogenesis; negative regulation of neuron differentia…	881.482	271.002	-1.69919	3.92277e-10
ENSG00000272658	LTB4R2	Leukotriene B4 receptor 2	protein_coding	negative regulation of adenylate cyclase activity; keratinocyte migration; chemotaxis; G-protein coupled receptor signaling pathway	13.4027	4.07724	-1.69811	0.0113916
ENSG00000205593	DENND6B	DENN/MADD domain containing 6B	protein_coding		38.3714	11.8663	-1.69731	0.00042314
ENSG00000140057	AK7	adenylate kinase 7	protein_coding	nucleoside diphosphate phosphorylation; nucleoside triphosphate biosynthetic process; inflammatory response to antigenic stimulus; epithelial cilium movement; cell projection organization; brain development; spermatogenesis; nucleobase-containing compound metabolic process	25.8682	8.11305	-1.69216	0.0163034
ENSG00000139793	MBNL2	muscleblind-like splicing regulator 2	protein_coding	regulation of RNA splicing; regulation of alternative mRNA splicing, via spliceosome; RNA splicing; mRNA processing	43.9616	13.7324	-1.68997	1.23785e-10
ENSG00000164318	EGFLAM	EGF-like, fibronectin type III and laminin G domains	protein_coding	positive regulation of cell-substrate adhesion; extracellular matrix organization; peptide cross-linking via chondroitin 4-sulfate glycosaminoglycan	23.4672	6.96508	-1.68918	0.00189832
ENSG00000102195	GPR50	G protein-coupled receptor 50	protein_coding	cell-cell signaling; G-protein coupled receptor signaling pathway	111.004	34.5948	-1.68775	4.56268e-17
ENSG00000198113	TOR4A	torsin family 4, member A	protein_coding	chaperone mediated protein folding requiring cofactor	31.7444	9.76456	-1.68766	5.10316e-08
ENSG00000184949	FAM227A	family with sequence similarity 227, member A	protein_coding		173.446	53.483	-1.68722	1.43593e-09
ENSG00000203780	FANK1	fibronectin type III and ankyrin repeat domains 1	protein_coding		8.86374	2.73098	-1.68713	0.0490654
ENSG00000168672	FAM84B	family with sequence similarity 84, member B	protein_coding		18.7728	5.95011	-1.68633	1.77272e-07
ENSG00000159784	FAM131B	family with sequence similarity 131, member B	protein_coding		7.66145	2.30561	-1.68594	0.0058963
ENSG00000135454	B4GALNT1	beta-1,4-N-acetyl-galactosaminyl transferase 1	protein_coding	ganglioside biosynthetic process; lipid glycosylation; glycosphingolipid metabolic process; lipid storage; protein glycosylation; carbohydrate metabolic process; spermatogenesis	148.27	45.6118	-1.68584	9.92199e-12
ENSG00000180447	GAS1	growth arrest-specific 1	protein_coding	eye morphogenesis; cellular response to vascular endothelial growth factor stimulus; dorsal/ventral neural tube patterning; regulation of smoothened signaling pathway; odontogenesis; programmed cell death; positive regulation of smoothened signaling pathway; negative regulation of smoothened signaling pathway; cerebellum morphogenesis; regulation of ER to Golgi vesicle-mediated transport; palate …	330.206	102.77	-1.68522	3.83668e-15
ENSG00000187867	PALM3	paralemmin 3	protein_coding	Toll signaling pathway; negative regulation of cytokine-mediated signaling pathway; response to lipopolysaccharide	95.7998	29.2421	-1.6832	2.0882e-05
ENSG00000164438	TLX3	T-cell leukemia homeobox 3	protein_coding	respiratory gaseous exchange; neuron fate specification; regulation of respiratory gaseous exchange by neurological system process; negative regulation of neuron differentiation; central nervous system development; regulation of transcription, DNA-dependent; neuron migration; cell fate specification; neuron differentiation	27.8521	8.73166	-1.68266	0.0126168
ENSG00000165879	FRAT1	frequently rearranged in advanced T-cell lymphomas	protein_coding	embryonic axis specification; Wnt signaling pathway	45.2318	14.2296	-1.68218	0.000499238
[truncated: 737 more rows]

## Sheet: Up PT vs GFP
Ensembl Gene ID	Gene name	Description	Gene biotype	GO:biological process	HEK_GFP_24h	HEK_PT_24h	log2FC(HEK_PT_24h_vs_HEK_GFP_24h)	adj-pval(HEK_PT_24h_vs_HEK_GFP_24h)
[truncated: 1,873 more rows]

## Sheet: Down NT vs GFP
Ensembl Gene ID	Gene name	Description	Gene biotype	GO:biological process	HEK_GFP_24h	HEK_NT_24h	log2FC(HEK_NT_24h_vs_HEK_GFP_24h)	adj-pval(HEK_NT_24h_vs_HEK_GFP_24h)
[truncated: 794 more rows]

## Sheet: Up NT vs GFP
Ensembl Gene ID	Gene name	Description	Gene biotype	GO:biological process	HEK_GFP_24h	HEK_NT_24h	log2FC(HEK_NT_24h_vs_HEK_GFP_24h)	adj-pval(HEK_NT_24h_vs_HEK_GFP_24h)
[truncated: 1,788 more rows]
