# Supplementary material for: TFE3 fusions drive oxidative metabolism and ferroptosis resistance in translocation renal cell carcinoma
Source: EMBO Mol Med. 2025 Mar 27;17(5):1041–70. doi: 10.1038/s44321-025-00221-7 (PMC12081665; doi:10.1038/s44321-025-00221-7)
Supplement: Supplementary file 6 — Dataset EV4 [file 44321_2025_221_MOESM6_ESM.xlsx]

## Sheet: LegendDataset EV4. Page 1. List
Dataset EV4. Page 1. List of E/M-box containing peaks in open chromatin comment to all 4 tRCC cell lines. Indicated are peak ID, Peak coordinates, Chromosomal locations of peaks, locations relative to gene, distance to TSS, nearest Ensemble ID of nearest promoter, gene name and description.
Page 2. Core program of protein coding genes with a TFE3 peak +/- 500 nt from the TSS.
Page 3. KEGG ontology analyses of the core program protein coding genes.

## Sheet: CnT_TFE3_open_with_EBOX_common_
PeakID	Chr	Start	End	Annotation	Detailed.Annotation	Distance.to.TSS	Nearest.PromoterID	Gene.Type	Gene.ID	Gene.Name	Gene.Description
cnt_tfe3_open_common_14239	chr21	38592851	38593840	promoter-TSS (ENST00000440629)	non-coding (NR_026719, exon 3 of 3)	-375	ENST00000440629	lincRNA	ENSG00000242553	AP001432.14
cnt_tfe3_open_common_10704	chr19	10764328	10765220	promoter-TSS (ENST00000589283)	promoter-TSS (NM_012218)	-163	ENST00000318511	protein_coding	ENSG00000129351	ILF3	interleukin enhancer binding factor 3, 90kDa [Source:HGNC Symbol;Acc:6038]
cnt_tfe3_open_common_19451	chr6	138187328	138188945	promoter-TSS (ENST00000237289)	promoter-TSS (NM_001270508)	-215	ENST00000421450	protein_coding	ENSG00000118503	TNFAIP3	tumor necrosis factor, alpha-induced protein 3 [Source:HGNC Symbol;Acc:11896]
cnt_tfe3_open_common_3605	chr11	518227	519215	Intergenic	CpG	-10186	ENST00000526431	antisense	ENSG00000254739	RP13-46H24.1
cnt_tfe3_open_common_23034	chr9	137298309	137299761	TTS (ENST00000484822)	5' UTR (NM_001291921, exon 1 of 9)	607	ENST00000540193	protein_coding	ENSG00000186350	RXRA	retinoid X receptor, alpha [Source:HGNC Symbol;Acc:10477]
cnt_tfe3_open_common_15431	chr3	57678292	57678972	promoter-TSS (ENST00000465933)	promoter-TSS (NR_135550)	-61	ENST00000464875	protein_coding	ENSG00000174839	DENND6A	DENN/MADD domain containing 6A [Source:HGNC Symbol;Acc:26635]
cnt_tfe3_open_common_14825	chr22	43413321	43414920	Intergenic	MIRb|SINE|MIR	-2969	ENST00000337959	protein_coding	ENSG00000100266	PACSIN2	protein kinase C and casein kinase substrate in neurons 2 [Source:HGNC Symbol;Acc:8571]
cnt_tfe3_open_common_8981	chr17	17875514	17876308	promoter-TSS (ENST00000542206)	promoter-TSS (NM_001130092)	-175	ENST00000579586	protein_coding	ENSG00000175662	TOM1L2	target of myb1-like 2 (chicken) [Source:HGNC Symbol;Acc:11984]
cnt_tfe3_open_common_21993	chr8	134060611	134061179	TTS (ENST00000518565)	intron (NM_001045556, intron 5 of 8)	-8309	ENST00000517549	protein_coding	ENSG00000155926	SLA	Src-like-adaptor [Source:HGNC Symbol;Acc:10902]
cnt_tfe3_open_common_5534	chr12	94179143	94179788	intron (ENST00000548483, intron 2 of 2)	intron (NM_001320100, intron 2 of 2)	-29447	ENST00000550766	protein_coding	ENSG00000169372	CRADD	CASP2 and RIPK1 domain containing adaptor with death domain [Source:HGNC Symbol;Acc:2340]
cnt_tfe3_open_common_8509	chr16	69795944	69797229	intron (ENST00000448661, intron 1 of 23)	intron (NM_001270455, intron 1 of 8)	319	ENST00000448661	protein_coding	ENSG00000198373	WWP2	WW domain containing E3 ubiquitin protein ligase 2 [Source:HGNC Symbol;Acc:16804]
cnt_tfe3_open_common_169	chr1	11795652	11796256	promoter-TSS (ENST00000376629)	promoter-TSS (NM_001040195)	-187	ENST00000376637	protein_coding	ENSG00000177674	AGTRAP	angiotensin II receptor-associated protein [Source:HGNC Symbol;Acc:13539]
cnt_tfe3_open_common_9050	chr17	26578275	26578888	Intergenic	CpG	3074	ENST00000366296	pseudogene	ENSG00000203479	AC061975.5
cnt_tfe3_open_common_7858	chr16	1401359	1402417	promoter-TSS (ENST00000527137)	promoter-TSS (NM_032520)	24	ENST00000007390	protein_coding	ENSG00000007520	TSR3	TSR3, 20S rRNA accumulation, homolog (S. cerevisiae) [Source:HGNC Symbol;Acc:14175]
cnt_tfe3_open_common_10015	chr17	78074897	78076093	promoter-TSS (ENST00000574376)	5' UTR (NM_000152, exon 1 of 20)	-8	ENST00000302262	protein_coding	ENSG00000171298	GAA	glucosidase, alpha; acid [Source:HGNC Symbol;Acc:4065]
cnt_tfe3_open_common_11362	chr19	49457462	49459001	promoter-TSS (ENST00000515540)	CpG	45	ENST00000293288	protein_coding	ENSG00000087088	BAX	BCL2-associated X protein [Source:HGNC Symbol;Acc:959]
cnt_tfe3_open_common_2165	chr1	222885800	222886913	promoter-TSS (ENST00000539697)	promoter-TSS (NM_001288580)	170	ENST00000541237	protein_coding	ENSG00000186063	AIDA	axin interactor, dorsalization associated [Source:HGNC Symbol;Acc:25761]
cnt_tfe3_open_common_5889	chr12	123849235	123850486	promoter-TSS (ENST00000602398)	promoter-TSS (NR_107039)	360	ENST00000543072	lincRNA	ENSG00000256092	hsa-mir-8072	hsa-mir-8072 [Source:miRBase;Acc:MI0025908]
cnt_tfe3_open_common_10638	chr19	7587062	7587867	promoter-TSS (ENST00000264079)	promoter-TSS (NM_020533)	-48	ENST00000264079	protein_coding	ENSG00000090674	MCOLN1	mucolipin 1 [Source:HGNC Symbol;Acc:13356]
cnt_tfe3_open_common_15747	chr3	125321974	125322432	Intergenic	Intergenic	-8269	ENST00000296220	protein_coding	ENSG00000144909	OSBPL11	oxysterol binding protein-like 11 [Source:HGNC Symbol;Acc:16397]
cnt_tfe3_open_common_2140	chr1	220445410	220446156	promoter-TSS (ENST00000358951)	promoter-TSS (NM_012414)	-11	ENST00000478976	protein_coding	ENSG00000118873	RAB3GAP2	RAB3 GTPase activating protein subunit 2 (non-catalytic) [Source:HGNC Symbol;Acc:17168]
cnt_tfe3_open_common_10288	chr18	43218621	43220048	intron (ENST00000255226, intron 6 of 19)	intron (NM_001242692, intron 7 of 20)	-6784	ENST00000590535	sense_intronic	ENSG00000266968	RP11-116O18.1
cnt_tfe3_open_common_16392	chr4	8600814	8601832	exon (ENST00000514875, exon 2 of 2)	intron (NM_001014448, intron 2 of 10)	-2374	ENST00000429646	protein_coding	ENSG00000109625	CPZ	carboxypeptidase Z [Source:HGNC Symbol;Acc:2333]
cnt_tfe3_open_common_15084	chr3	19988211	19989147	promoter-TSS (ENST00000446547)	promoter-TSS (NM_001330688)	-63	ENST00000443878	protein_coding	ENSG00000144566	RAB5A	RAB5A, member RAS oncogene family [Source:HGNC Symbol;Acc:9783]
cnt_tfe3_open_common_10760	chr19	12833284	12833898	promoter-TSS (ENST00000585886)	promoter-TSS (NM_013433)	-205	ENST00000592287	protein_coding	ENSG00000105576	TNPO2	transportin 2 [Source:HGNC Symbol;Acc:19998]
cnt_tfe3_open_common_1191	chr1	110880911	110882101	promoter-TSS (ENST00000487146)	promoter-TSS (NM_022768)	287	ENST00000449169	antisense	ENSG00000227963	RP5-1074L1.1
cnt_tfe3_open_common_23043	chr9	138390962	138392036	promoter-TSS (ENST00000419770)	promoter-TSS (NM_016034)	-135	ENST00000419770	protein_coding	ENSG00000160345	C9orf116	chromosome 9 open reading frame 116 [Source:HGNC Symbol;Acc:28435]
cnt_tfe3_open_common_4516	chr11	85779932	85781084	promoter-TSS (ENST00000356360)	promoter-TSS (NM_001206946)	73	ENST00000525162	protein_coding	ENSG00000073921	PICALM	phosphatidylinositol binding clathrin assembly protein [Source:HGNC Symbol;Acc:15514]
cnt_tfe3_open_common_15149	chr3	35363445	35364362	Intergenic	LTR8A|LTR|ERV1	-65465	ENST00000391140	snRNA	ENSG00000212442	RNU6-243P	RNA, U6 small nuclear 243, pseudogene [Source:HGNC Symbol;Acc:47206]
cnt_tfe3_open_common_23188	chrX	19727315	19728634	intron (ENST00000379726, intron 1 of 17)	intron (NM_001024666, intron 2 of 16)	-14155	ENST00000494961	protein_coding	ENSG00000147010	SH3KBP1	SH3-domain kinase binding protein 1 [Source:HGNC Symbol;Acc:13867]
cnt_tfe3_open_common_10592	chr19	5680468	5681302	promoter-TSS (ENST00000587589)	promoter-TSS (NM_205767)	22	ENST00000309324	protein_coding	ENSG00000174917	C19orf70	chromosome 19 open reading frame 70 [Source:HGNC Symbol;Acc:33702]
cnt_tfe3_open_common_11176	chr19	43239551	43242087	intron (ENST00000490592, intron 2 of 3)	LTR8A|LTR|ERV1	2705	ENST00000594378	protein_coding	ENSG00000221826	PSG3	pregnancy specific beta-1-glycoprotein 3 [Source:HGNC Symbol;Acc:9520]
cnt_tfe3_open_common_1894	chr1	202895967	202896797	promoter-TSS (ENST00000367261)	promoter-TSS (NM_021633)	8	ENST00000367261	protein_coding	ENSG00000117153	KLHL12	kelch-like family member 12 [Source:HGNC Symbol;Acc:19360]
cnt_tfe3_open_common_1947	chr1	205227123	205228388	intron (ENST00000481950, intron 1 of 3)	intron (NM_001331034, intron 1 of 3)	1396	ENST00000481950	protein_coding	ENSG00000133069	TMCC2	transmembrane and coiled-coil domain family 2 [Source:HGNC Symbol;Acc:24239]
cnt_tfe3_open_common_8195	chr16	27760219	27761002	intron (ENST00000261588, intron 15 of 27)	MER20B|DNA|hAT-Charlie	-26897	ENST00000364501	misc_RNA	ENSG00000201371	Y_RNA	Y RNA [Source:RFAM;Acc:RF00019]
cnt_tfe3_open_common_4939	chr12	13318247	13318931	Intergenic	Intergenic	-31061	ENST00000256951	protein_coding	ENSG00000134531	EMP1	epithelial membrane protein 1 [Source:HGNC Symbol;Acc:3333]
cnt_tfe3_open_common_8875	chr17	6915603	6916119	promoter-TSS (ENST00000552039)	promoter-TSS (NR_040089)	63	ENST00000402093	protein_coding	ENSG00000219200	RNASEK	ribonuclease, RNase K [Source:HGNC Symbol;Acc:33911]
cnt_tfe3_open_common_23129	chrX	10318847	10319506	intron (ENST00000454113, intron 4 of 4)	Intergenic	108797	ENST00000454113	lincRNA	ENSG00000227042	RP6-1O2.1
cnt_tfe3_open_common_11096	chr19	39902840	39903548	promoter-TSS (ENST00000438123)	promoter-TSS (NM_022835)	-31	ENST00000409794	protein_coding	ENSG00000090924	PLEKHG2	pleckstrin homology domain containing, family G (with RhoGef domain) member 2 [Source:HGNC Symbol;Acc:29515]
cnt_tfe3_open_common_4241	chr11	65479319	65480349	promoter-TSS (ENST00000531880)	exon (NM_001206833, exon 1 of 12)	-15	ENST00000530605	protein_coding	ENSG00000172977	KAT5	K(lysine) acetyltransferase 5 [Source:HGNC Symbol;Acc:5275]
cnt_tfe3_open_common_14971	chr3	8914100	8914419	intron (ENST00000427329, intron 3 of 3)	L2a|LINE|L2	29823	ENST00000429790	protein_coding	ENSG00000070950	RAD18	RAD18 homolog (S. cerevisiae) [Source:HGNC Symbol;Acc:18278]
cnt_tfe3_open_common_20860	chr7	134036201	134036514	promoter-TSS (ENST00000453087)	Intergenic	-814	ENST00000453087	lincRNA	ENSG00000229177	AC008154.5
cnt_tfe3_open_common_22567	chr9	98272926	98273953	intron (ENST00000375274, intron 1 of 23)	GC_rich|Low_complexity|Low_complexity	-2496	ENST00000331920	protein_coding	ENSG00000185920	PTCH1	patched 1 [Source:HGNC Symbol;Acc:9585]
cnt_tfe3_open_common_7652	chr15	83315796	83316884	promoter-TSS (ENST00000567678)	promoter-TSS (NR_046096)	16	ENST00000450751	protein_coding	ENSG00000214575	CPEB1	cytoplasmic polyadenylation element binding protein 1 [Source:HGNC Symbol;Acc:21744]
cnt_tfe3_open_common_4113	chr11	61684822	61685570	promoter-TSS (ENST00000394836)	promoter-TSS (NM_013401)	-199	ENST00000394836	protein_coding	ENSG00000167994	RAB3IL1	RAB3A interacting protein (rabin3)-like 1 [Source:HGNC Symbol;Acc:9780]
cnt_tfe3_open_common_15086	chr3	20227513	20228018	promoter-TSS (ENST00000412997)	promoter-TSS (NM_001199255)	19	ENST00000412997	protein_coding	ENSG00000129810	SGOL1	shugoshin-like 1 (S. pombe) [Source:HGNC Symbol;Acc:25088]
cnt_tfe3_open_common_13627	chr20	18774438	18774982	promoter-TSS (ENST00000412553)	promoter-TSS (NR_026884)	-73	ENST00000412553	lincRNA	ENSG00000179935	LINC00652	long intergenic non-protein coding RNA 652 [Source:HGNC Symbol;Acc:25003]
cnt_tfe3_open_common_7255	chr15	45997756	45998104	intron (ENST00000559600, intron 1 of 4)	MIRb|SINE|MIR	537	ENST00000559600	lincRNA	ENSG00000259200	RP11-718O11.1
cnt_tfe3_open_common_17473	chr5	68710767	68711245	promoter-TSS (ENST00000512803)	promoter-TSS (NM_001244734)	-50	ENST00000515844	protein_coding	ENSG00000152939	MARVELD2	MARVEL domain containing 2 [Source:HGNC Symbol;Acc:26401]
cnt_tfe3_open_common_3943	chr11	36310757	36311407	promoter-TSS (ENST00000263401)	promoter-TSS (NM_001101653)	-83	ENST00000452374	protein_coding	ENSG00000110442	COMMD9	COMM domain containing 9 [Source:HGNC Symbol;Acc:25014]
cnt_tfe3_open_common_10249	chr18	32621029	32621700	promoter-TSS (ENST00000585592)	promoter-TSS (NM_014268)	-4	ENST00000538170	protein_coding	ENSG00000166974	MAPRE2	microtubule-associated protein, RP/EB family, member 2 [Source:HGNC Symbol;Acc:6891]
cnt_tfe3_open_common_12558	chr2	120980484	120981499	promoter-TSS (ENST00000426077)	promoter-TSS (NM_024121)	-7	ENST00000426077	protein_coding	ENSG00000226479	TMEM185B	transmembrane protein 185B [Source:HGNC Symbol;Acc:18896]
cnt_tfe3_open_common_8902	chr17	7648992	7649601	intron (ENST00000572933, intron 12 of 85)	MIRb|SINE|MIR	5382	ENST00000575498	protein_coding	ENSG00000183914	DNAH2	dynein, axonemal, heavy chain 2 [Source:HGNC Symbol;Acc:2948]
cnt_tfe3_open_common_10146	chr18	9707958	9708753	promoter-TSS (ENST00000583137)	5' UTR (NM_006868, exon 1 of 7)	35	ENST00000583137	protein_coding	ENSG00000168461	RAB31	RAB31, member RAS oncogene family [Source:HGNC Symbol;Acc:9771]
cnt_tfe3_open_common_13837	chr20	37590564	37591565	promoter-TSS (ENST00000252011)	promoter-TSS (NR_033905)	61	ENST00000484417	protein_coding	ENSG00000101452	DHX35	DEAH (Asp-Glu-Ala-His) box polypeptide 35 [Source:HGNC Symbol;Acc:15861]
cnt_tfe3_open_common_23169	chrX	15872862	15873825	promoter-TSS (ENST00000421527)	promoter-TSS (NM_001272071)	-289	ENST00000329235	protein_coding	ENSG00000182287	AP1S2	adaptor-related protein complex 1, sigma 2 subunit [Source:HGNC Symbol;Acc:560]
cnt_tfe3_open_common_12329	chr2	95965684	95967217	intron (ENST00000377181, intron 1 of 8)	intron (NM_013434, intron 1 of 8)	3355	ENST00000377181	protein_coding	ENSG00000115041	KCNIP3	Kv channel interacting protein 3, calsenilin [Source:HGNC Symbol;Acc:15523]
cnt_tfe3_open_common_19321	chr6	111580209	111580950	promoter-TSS (ENST00000425364)	promoter-TSS (NM_153369)	28	ENST00000368847	protein_coding	ENSG00000173214	KIAA1919	KIAA1919 [Source:HGNC Symbol;Acc:21053]
cnt_tfe3_open_common_7832	chr16	698980	699428	promoter-TSS (ENST00000552943)	promoter-TSS (NM_145294)	-4	ENST00000455294	antisense	ENSG00000228201	AL022341.3
cnt_tfe3_open_common_8990	chr17	18266466	18267059	promoter-TSS (ENST00000354098)	5' UTR (NM_004169, exon 1 of 12)	3	ENST00000354098	protein_coding	ENSG00000176974	SHMT1	serine hydroxymethyltransferase 1 (soluble) [Source:HGNC Symbol;Acc:10850]
cnt_tfe3_open_common_8922	chr17	8191698	8192617	promoter-TSS (ENST00000580777)	TTS (NM_001320872)	-46	ENST00000580777	protein_coding	ENSG00000108961	RANGRF	RAN guanine nucleotide release factor [Source:HGNC Symbol;Acc:17679]
cnt_tfe3_open_common_20044	chr7	36429014	36430098	promoter-TSS (ENST00000418118)	5' UTR (NM_001284302, exon 1 of 23)	126	ENST00000396068	protein_coding	ENSG00000011426	ANLN	anillin, actin binding protein [Source:HGNC Symbol;Acc:14082]
cnt_tfe3_open_common_7900	chr16	2569976	2570576	promoter-TSS (ENST00000413459)	promoter-TSS (NM_001330449)	-82	ENST00000568263	protein_coding	ENSG00000162066	AMDHD2	amidohydrolase domain containing 2 [Source:HGNC Symbol;Acc:24262]
cnt_tfe3_open_common_5365	chr12	64845510	64846329	promoter-TSS (ENST00000539810)	promoter-TSS (NM_013254)	-51	ENST00000538890	protein_coding	ENSG00000183735	TBK1	TANK-binding kinase 1 [Source:HGNC Symbol;Acc:11584]
cnt_tfe3_open_common_13944	chr20	46988276	46989313	promoter-TSS (ENST00000425021)	non-coding (NR_026958, exon 1 of 5)	39	ENST00000425021	lincRNA	ENSG00000235621	LINC00494	long intergenic non-protein coding RNA 494 [Source:HGNC Symbol;Acc:27657]
cnt_tfe3_open_common_11979	chr2	46727069	46727634	intron (ENST00000517716, intron 1 of 1)	Intergenic	481	ENST00000517716	antisense	ENSG00000253515	RP11-417F21.2
cnt_tfe3_open_common_20608	chr7	101916841	101917767	promoter-TSS (ENST00000487284)	intron (NM_001913, intron 15 of 22)	-141	ENST00000487284	protein_coding	ENSG00000257923	CUX1	cut-like homeobox 1 [Source:HGNC Symbol;Acc:2557]
cnt_tfe3_open_common_15153	chr3	36533229	36534055	intron (ENST00000473452, intron 1 of 3)	intron (NM_001292049, intron 3 of 8)	5979	ENST00000473452	protein_coding	ENSG00000144681	STAC	SH3 and cysteine rich domain [Source:HGNC Symbol;Acc:11353]
cnt_tfe3_open_common_13500	chr20	2820893	2822104	promoter-TSS (ENST00000417508)	promoter-TSS (NM_022760)	89	ENST00000417508	protein_coding	ENSG00000215305	VPS16	vacuolar protein sorting 16 homolog (S. cerevisiae) [Source:HGNC Symbol;Acc:14584]
cnt_tfe3_open_common_23266	chrX	41192374	41193622	promoter-TSS (ENST00000457138)	promoter-TSS (NR_126094)	347	ENST00000478993	protein_coding	ENSG00000215301	DDX3X	DEAD (Asp-Glu-Ala-Asp) box helicase 3, X-linked [Source:HGNC Symbol;Acc:2745]
cnt_tfe3_open_common_4174	chr11	63952449	63953722	promoter-TSS (ENST00000540736)	promoter-TSS (NM_001282653)	341	ENST00000358794	protein_coding	ENSG00000168439	STIP1	stress-induced-phosphoprotein 1 [Source:HGNC Symbol;Acc:11387]
cnt_tfe3_open_common_9495	chr17	46018580	46019313	promoter-TSS (ENST00000585280)	promoter-TSS (NR_103856)	9	ENST00000225573	protein_coding	ENSG00000108439	PNPO	pyridoxamine 5'-phosphate oxidase [Source:HGNC Symbol;Acc:30260]
cnt_tfe3_open_common_10381	chr18	56806631	56807725	promoter-TSS (ENST00000509791)	promoter-TSS (NM_001307941)	47	ENST00000588875	protein_coding	ENSG00000166562	SEC11C	SEC11 homolog C (S. cerevisiae) [Source:HGNC Symbol;Acc:23400]
cnt_tfe3_open_common_894	chr1	59602001	59602567	intron (ENST00000436225, intron 1 of 2)	intron (NR_027120, intron 1 of 2)	10215	ENST00000587839	processed_transcript	ENSG00000224609	RP11-470E16.1
cnt_tfe3_open_common_14709	chr22	38598485	38599546	promoter-TSS (ENST00000426621)	promoter-TSS (NM_001161573)	-12	ENST00000426621	protein_coding	ENSG00000185022	MAFF	v-maf avian musculoaponeurotic fibrosarcoma oncogene homolog F [Source:HGNC Symbol;Acc:6780]
cnt_tfe3_open_common_11903	chr2	40005951	40006851	promoter-TSS (ENST00000531687)	promoter-TSS (NM_001321478)	6	ENST00000505747	protein_coding	ENSG00000138050	THUMPD2	THUMP domain containing 2 [Source:HGNC Symbol;Acc:14890]
cnt_tfe3_open_common_2882	chr10	69643807	69645092	promoter-TSS (ENST00000212015)	promoter-TSS (NM_012238)	22	ENST00000212015	protein_coding	ENSG00000096717	SIRT1	sirtuin 1 [Source:HGNC Symbol;Acc:14929]
cnt_tfe3_open_common_19012	chr6	43196756	43197626	promoter-TSS (ENST00000393987)	promoter-TSS (NM_006443)	0	ENST00000509253	protein_coding	ENSG00000112667	DNPH1	2'-deoxynucleoside 5'-phosphate N-hydrolase 1 [Source:HGNC Symbol;Acc:21218]
cnt_tfe3_open_common_20325	chr7	73156899	73158033	Intergenic	Intergenic	-4269	ENST00000222800	protein_coding	ENSG00000106077	ABHD11	abhydrolase domain containing 11 [Source:HGNC Symbol;Acc:16407]
cnt_tfe3_open_common_9580	chr17	49337312	49338554	promoter-TSS (ENST00000225298)	promoter-TSS (NM_016001)	44	ENST00000225298	protein_coding	ENSG00000011260	UTP18	UTP18 small subunit (SSU) processome component homolog (yeast) [Source:HGNC Symbol;Acc:24274]
cnt_tfe3_open_common_14772	chr22	41593081	41594095	promoter-TSS (ENST00000420537)	promoter-TSS (NR_110514)	-128	ENST00000420537	antisense	ENSG00000231993	RP1-85F18.5
cnt_tfe3_open_common_19016	chr6	43337013	43337771	promoter-TSS (ENST00000361428)	promoter-TSS (NM_014345)	-176	ENST00000605935	protein_coding	ENSG00000171467	ZNF318	zinc finger protein 318 [Source:HGNC Symbol;Acc:13578]
cnt_tfe3_open_common_18348	chr5	176730223	176730937	promoter-TSS (ENST00000511309)	promoter-TSS (NM_001271828)	63	ENST00000393610	protein_coding	ENSG00000169228	RAB24	RAB24, member RAS oncogene family [Source:HGNC Symbol;Acc:9765]
cnt_tfe3_open_common_5257	chr12	54804981	54806369	TTS (ENST00000547744)	exon (NM_002205, exon 2 of 30)	1537	ENST00000547744	protein_coding	ENSG00000161638	ITGA5	integrin, alpha 5 (fibronectin receptor, alpha polypeptide) [Source:HGNC Symbol;Acc:6141]
cnt_tfe3_open_common_14246	chr21	38935605	38937660	Intergenic	Intergenic	47892	ENST00000597817	protein_coding	ENSG00000267937	AP001421.1	Uncharacterized protein [Source:UniProtKB/TrEMBL;Acc:M0QXV0]
cnt_tfe3_open_common_14736	chr22	39541212	39542333	intron (ENST00000477827, intron 2 of 2)	CpG	4065	ENST00000475962	protein_coding	ENSG00000100307	CBX7	chromobox homolog 7 [Source:HGNC Symbol;Acc:1557]
cnt_tfe3_open_common_10107	chr18	3649380	3651582	intron (ENST00000400155, intron 4 of 9)	FLAM_A|SINE|Alu	-2929	ENST00000577848	antisense	ENSG00000266401	RP11-874J12.4
cnt_tfe3_open_common_14188	chr21	34755090	34755872	Intergenic	Intergenic	-19721	ENST00000290219	protein_coding	ENSG00000159128	IFNGR2	interferon gamma receptor 2 (interferon gamma transducer 1) [Source:HGNC Symbol;Acc:5440]
cnt_tfe3_open_common_11788	chr2	28631630	28632667	TTS (ENST00000460736)	intron (NM_005253, intron 3 of 3)	12466	ENST00000604052	sense_intronic	ENSG00000270640	RP11-373D23.2
cnt_tfe3_open_common_10327	chr18	46986486	46987587	promoter-TSS (ENST00000579058)	promoter-TSS (NM_017653)	-1	ENST00000442713	protein_coding	ENSG00000141627	DYM	dymeclin [Source:HGNC Symbol;Acc:21317]
cnt_tfe3_open_common_15978	chr3	156272508	156273464	promoter-TSS (ENST00000463503)	promoter-TSS (NM_001308197)	-13	ENST00000265044	protein_coding	ENSG00000114850	SSR3	signal sequence receptor, gamma (translocon-associated protein gamma) [Source:HGNC Symbol;Acc:11325]
cnt_tfe3_open_common_2334	chr1	234890750	234891616	Intergenic	Intergenic	31394	ENST00000437601	lincRNA	ENSG00000227630	LINC01132	long intergenic non-protein coding RNA 1132 [Source:HGNC Symbol;Acc:49444]
cnt_tfe3_open_common_14943	chr3	4508332	4509321	exon (ENST00000405420, exon 1 of 8)	exon (NM_001164675, exon 1 of 8)	103	ENST00000534863	protein_coding	ENSG00000144455	SUMF1	sulfatase modifying factor 1 [Source:HGNC Symbol;Acc:20376]
cnt_tfe3_open_common_6883	chr14	81687106	81688026	promoter-TSS (ENST00000298173)	promoter-TSS (NM_015859)	9	ENST00000434192	protein_coding	ENSG00000165417	GTF2A1	general transcription factor IIA, 1, 19/37kDa [Source:HGNC Symbol;Acc:4646]
cnt_tfe3_open_common_5614	chr12	104457570	104458546	promoter-TSS (ENST00000229330)	promoter-TSS (NM_013320)	-97	ENST00000548660	protein_coding	ENSG00000120820	GLT8D2	glycosyltransferase 8 domain containing 2 [Source:HGNC Symbol;Acc:24890]
cnt_tfe3_open_common_14331	chr21	46237366	46238536	promoter-TSS (ENST00000397893)	promoter-TSS (NM_006936)	15	ENST00000397898	protein_coding	ENSG00000184900	SUMO3	small ubiquitin-like modifier 3 [Source:HGNC Symbol;Acc:11124]
cnt_tfe3_open_common_15082	chr3	17783445	17784895	promoter-TSS (ENST00000425944)	promoter-TSS (NM_001349073)	-26	ENST00000415814	protein_coding	ENSG00000131374	TBC1D5	TBC1 domain family, member 5 [Source:HGNC Symbol;Acc:19166]
cnt_tfe3_open_common_17150	chr5	6759320	6760366	Intergenic	Intergenic	-6161	ENST00000506093	lincRNA	ENSG00000251365	RP11-332J15.3
cnt_tfe3_open_common_10587	chr19	5340278	5341442	promoter-TSS (ENST00000348075)	promoter-TSS (NM_002850)	-46	ENST00000353284	protein_coding	ENSG00000105426	PTPRS	protein tyrosine phosphatase, receptor type, S [Source:HGNC Symbol;Acc:9681]
cnt_tfe3_open_common_12845	chr2	172864130	172865345	promoter-TSS (ENST00000472748)	promoter-TSS (NM_001322279)	25	ENST00000472748	protein_coding	ENSG00000115840	SLC25A12	solute carrier family 25 (aspartate/glutamate carrier), member 12 [Source:HGNC Symbol;Acc:10982]
cnt_tfe3_open_common_6211	chr13	50158988	50160360	promoter-TSS (ENST00000378302)	promoter-TSS (NM_018191)	40	ENST00000546015	protein_coding	ENSG00000136144	RCBTB1	regulator of chromosome condensation (RCC1) and BTB (POZ) domain containing protein 1 [Source:HGNC Symbol;Acc:18243]
cnt_tfe3_open_common_16027	chr3	169898831	169899827	intron (ENST00000491258, intron 1 of 3)	CpG	182	ENST00000472330	protein_coding	ENSG00000173889	PHC3	polyhomeotic homolog 3 (Drosophila) [Source:HGNC Symbol;Acc:15682]
cnt_tfe3_open_common_3462	chr10	120839562	120840907	promoter-TSS (ENST00000369144)	5' UTR (NM_003750, exon 1 of 22)	82	ENST00000369144	protein_coding	ENSG00000107581	EIF3A	eukaryotic translation initiation factor 3, subunit A [Source:HGNC Symbol;Acc:3271]
cnt_tfe3_open_common_17136	chr5	1799212	1800794	promoter-TSS (ENST00000382647)	promoter-TSS (NM_032479)	6	ENST00000508987	protein_coding	ENSG00000171421	MRPL36	mitochondrial ribosomal protein L36 [Source:HGNC Symbol;Acc:14490]
cnt_tfe3_open_common_14435	chr22	21212311	21213556	promoter-TSS (ENST00000490458)	promoter-TSS (NM_004782)	137	ENST00000572273	protein_coding	ENSG00000241973	PI4KA	phosphatidylinositol 4-kinase, catalytic, alpha [Source:HGNC Symbol;Acc:8983]
cnt_tfe3_open_common_6735	chr14	65568473	65570367	promoter-TSS (ENST00000246163)	promoter-TSS (NR_073138)	-7	ENST00000556892	protein_coding	ENSG00000125952	MAX	MYC associated factor X [Source:HGNC Symbol;Acc:6913]
cnt_tfe3_open_common_174	chr1	11865413	11866694	promoter-TSS (ENST00000376492)	promoter-TSS (NR_046428)	-60	ENST00000418034	protein_coding	ENSG00000177000	MTHFR	methylenetetrahydrofolate reductase (NAD(P)H) [Source:HGNC Symbol;Acc:7436]
cnt_tfe3_open_common_15332	chr3	49394999	49396547	promoter-TSS (ENST00000496791)	TTS (NM_001664)	-15	ENST00000496791	protein_coding	ENSG00000233276	GPX1	glutathione peroxidase 1 [Source:HGNC Symbol;Acc:4553]
cnt_tfe3_open_common_17994	chr5	141391750	141392977	promoter-TSS (ENST00000508177)	CpG	-4	ENST00000508177	protein_coding	ENSG00000113552	GNPDA1	glucosamine-6-phosphate deaminase 1 [Source:HGNC Symbol;Acc:4417]
cnt_tfe3_open_common_20569	chr7	100463959	100465856	promoter-TSS (ENST00000417475)	promoter-TSS (NM_003302)	-102	ENST00000417475	protein_coding	ENSG00000087077	TRIP6	thyroid hormone receptor interactor 6 [Source:HGNC Symbol;Acc:12311]
cnt_tfe3_open_common_12778	chr2	161125884	161127541	intron (ENST00000459712, intron 1 of 1)	CpG	1048	ENST00000477514	protein_coding	ENSG00000115221	ITGB6	integrin, beta 6 [Source:HGNC Symbol;Acc:6161]
cnt_tfe3_open_common_6941	chr14	93798491	93799882	promoter-TSS (ENST00000554968)	promoter-TSS (NM_020818)	181	ENST00000334746	protein_coding	ENSG00000011114	BTBD7	BTB (POZ) domain containing 7 [Source:HGNC Symbol;Acc:18269]
cnt_tfe3_open_common_22894	chr9	130369703	130371224	Intergenic	Intergenic	-4081	ENST00000373302	protein_coding	ENSG00000136854	STXBP1	syntaxin binding protein 1 [Source:HGNC Symbol;Acc:11444]
cnt_tfe3_open_common_1225	chr1	113497926	113499669	promoter-TSS (ENST00000478835)	promoter-TSS (NR_103743)	6	ENST00000478835	protein_coding	ENSG00000155380	SLC16A1	solute carrier family 16 (monocarboxylate transporter), member 1 [Source:HGNC Symbol;Acc:10922]
cnt_tfe3_open_common_10736	chr19	11592446	11593678	intron (ENST00000585656, intron 3 of 4)	CpG-12957	-1201	ENST00000592218	protein_coding	ENSG00000196361	ELAVL3	ELAV like neuron-specific RNA binding protein 3 [Source:HGNC Symbol;Acc:3314]
cnt_tfe3_open_common_6859	chr14	77563426	77565499	promoter-TSS (ENST00000557115)	promoter-TSS (NM_033426)	-7	ENST00000555437	protein_coding	ENSG00000198894	CIPC	CLOCK-interacting pacemaker [Source:HGNC Symbol;Acc:20365]
cnt_tfe3_open_common_16757	chr4	99849319	99851297	promoter-TSS (ENST00000511644)	promoter-TSS (NM_001130678)	-24	ENST00000505992	protein_coding	ENSG00000151247	EIF4E	eukaryotic translation initiation factor 4E [Source:HGNC Symbol;Acc:3287]
cnt_tfe3_open_common_7149	chr15	40211989	40213567	promoter-TSS (ENST00000499797)	5' UTR (NM_001271854, exon 1 of 4)	315	ENST00000561100	protein_coding	ENSG00000166073	GPR176	G protein-coupled receptor 176 [Source:HGNC Symbol;Acc:32370]
cnt_tfe3_open_common_7035	chr14	104016877	104019381	Intergenic	Intergenic	1447	ENST00000516660	snRNA	ENSG00000252469	RNU7-160P	RNA, U7 small nuclear 160 pseudogene [Source:HGNC Symbol;Acc:45694]
cnt_tfe3_open_common_3219	chr10	99343736	99345057	TTS (ENST00000298808)	TTS (NM_001346797)	265	ENST00000555577	protein_coding	ENSG00000155252	PI4K2A	phosphatidylinositol 4-kinase type 2 alpha [Source:HGNC Symbol;Acc:30031]
cnt_tfe3_open_common_9545	chr17	48178243	48179973	intron (ENST00000511361, intron 1 of 1)	intron (NM_001199898, intron 3 of 11)	176	ENST00000511361	antisense	ENSG00000250282	RP5-875H18.4
cnt_tfe3_open_common_8881	chr17	7136974	7138351	promoter-TSS (ENST00000572285)	TTS (NM_024297)	-25	ENST00000575458	protein_coding	ENSG00000004975	DVL2	dishevelled segment polarity protein 2 [Source:HGNC Symbol;Acc:3086]
cnt_tfe3_open_common_5745	chr12	113796094	113797155	promoter-TSS (ENST00000548997)	exon (NM_001159727, exon 1 of 11)	65	ENST00000548997	protein_coding	ENSG00000151176	PLBD2	phospholipase B domain containing 2 [Source:HGNC Symbol;Acc:27283]
cnt_tfe3_open_common_21794	chr8	109455226	109456351	promoter-TSS (ENST00000524143)	promoter-TSS (NM_014673)	-42	ENST00000524143	protein_coding	ENSG00000104412	EMC2	ER membrane protein complex subunit 2 [Source:HGNC Symbol;Acc:28963]
cnt_tfe3_open_common_21774	chr8	104426611	104427837	promoter-TSS (ENST00000521999)	non-coding (NR_102337, exon 1 of 6)	73	ENST00000543107	protein_coding	ENSG00000164933	SLC25A32	solute carrier family 25 (mitochondrial folate carrier), member 32 [Source:HGNC Symbol;Acc:29683]
cnt_tfe3_open_common_17314	chr5	41904047	41904815	promoter-TSS (ENST00000381647)	promoter-TSS (NM_175921)	-20	ENST00000381647	protein_coding	ENSG00000205765	C5orf51	chromosome 5 open reading frame 51 [Source:HGNC Symbol;Acc:27750]
cnt_tfe3_open_common_22181	chr9	6680683	6682142	Intergenic	CpG	6128	ENST00000427308	pseudogene	ENSG00000232946	RP11-390F4.2
cnt_tfe3_open_common_10770	chr19	13048296	13049438	promoter-TSS (ENST00000587486)	promoter-TSS (NM_004343)	-525	ENST00000587486	protein_coding	ENSG00000179218	CALR	calreticulin [Source:HGNC Symbol;Acc:1455]
cnt_tfe3_open_common_5859	chr12	122750136	122751622	promoter-TSS (ENST00000542310)	promoter-TSS (NM_001351019)	-16	ENST00000542310	protein_coding	ENSG00000139719	VPS33A	vacuolar protein sorting 33 homolog A (S. cerevisiae) [Source:HGNC Symbol;Acc:18179]
cnt_tfe3_open_common_7422	chr15	65148312	65149403	intron (ENST00000502574, intron 3 of 5)	intron (NM_001195059, intron 2 of 4)	14710	ENST00000437723	protein_coding	ENSG00000249240	AC069368.3	Uncharacterized protein [Source:UniProtKB/TrEMBL;Acc:C9J4A7]
cnt_tfe3_open_common_20090	chr7	43259641	43260637	intron (ENST00000492310, intron 1 of 6)	MER77B|LTR|ERVL	-12674	ENST00000411326	snRNA	ENSG00000223258	RNU6-575P	RNA, U6 small nuclear 575, pseudogene [Source:HGNC Symbol;Acc:47538]
cnt_tfe3_open_common_106	chr1	8229244	8230785	Intergenic	Intergenic	-19870	ENST00000453364	pseudogene	ENSG00000229305	RP11-431K24.2
cnt_tfe3_open_common_15512	chr3	69834114	69834678	intron (ENST00000429090, intron 2 of 3)	intron (NM_006722, intron 1 of 9)	-15468	ENST00000473031	misc_RNA	ENSG00000241665	RN7SL418P	RNA, 7SL, cytoplasmic 418, pseudogene [Source:HGNC Symbol;Acc:46434]
cnt_tfe3_open_common_10819	chr19	15235562	15236836	promoter-TSS (ENST00000527093)	CpG	-26	ENST00000527093	protein_coding	ENSG00000105135	ILVBL	ilvB (bacterial acetolactate synthase)-like [Source:HGNC Symbol;Acc:6041]
cnt_tfe3_open_common_19136	chr6	64345509	64346238	promoter-TSS (ENST00000509330)	promoter-TSS (NM_001290260)	132	ENST00000262043	protein_coding	ENSG00000118482	PHF3	PHD finger protein 3 [Source:HGNC Symbol;Acc:8921]
cnt_tfe3_open_common_21650	chr8	87854569	87855222	Intergenic	L1M1|LINE|L1	-23775	ENST00000517748	protein_coding	ENSG00000176571	CNBD1	cyclic nucleotide binding domain containing 1 [Source:HGNC Symbol;Acc:26663]
cnt_tfe3_open_common_5262	chr12	56109570	56110435	promoter-TSS (ENST00000556273)	promoter-TSS (NR_037657)	-74	ENST00000547076	protein_coding	ENSG00000135441	BLOC1S1	biogenesis of lysosomal organelles complex-1, subunit 1 [Source:HGNC Symbol;Acc:4200]
cnt_tfe3_open_common_8009	chr16	11226427	11227803	intron (ENST00000381822, intron 1 of 3)	AluSx1|SINE|Alu	7190	ENST00000381822	protein_coding	ENSG00000038532	CLEC16A	C-type lectin domain family 16, member A [Source:HGNC Symbol;Acc:29013]
cnt_tfe3_open_common_7980	chr16	5121609	5122658	promoter-TSS (ENST00000591783)	promoter-TSS (NM_001330504)	-73	ENST00000591783	protein_coding	ENSG00000033011	ALG1	ALG1, chitobiosyldiphosphodolichol beta-mannosyltransferase [Source:HGNC Symbol;Acc:18294]
cnt_tfe3_open_common_23128	chrX	10141074	10142272	intron (ENST00000421085, intron 1 of 9)	intron (NM_001256944, intron 2 of 10)	15101	ENST00000454850	protein_coding	ENSG00000073464	CLCN4	chloride channel, voltage-sensitive 4 [Source:HGNC Symbol;Acc:2022]
cnt_tfe3_open_common_23013	chr9	135819480	135820692	promoter-TSS (ENST00000475903)	promoter-TSS (NM_004188)	-66	ENST00000403810	protein_coding	ENSG00000165699	TSC1	tuberous sclerosis 1 [Source:HGNC Symbol;Acc:12362]
cnt_tfe3_open_common_7787	chr15	99943444	99944448	Intergenic	Intergenic	-2426	ENST00000559569	antisense	ENSG00000259760	RP11-20G13.2
cnt_tfe3_open_common_15613	chr3	107750707	107751373	Intergenic	Intergenic	22546	ENST00000471694	protein_coding	ENSG00000196776	CD47	CD47 molecule [Source:HGNC Symbol;Acc:1682]
cnt_tfe3_open_common_6539	chr14	24682183	24683033	promoter-TSS (ENST00000542700)	TTS (NM_001199823)	30	ENST00000534106	protein_coding	ENSG00000254505	CHMP4A	charged multivesicular body protein 4A [Source:HGNC Symbol;Acc:20274]
cnt_tfe3_open_common_16739	chr4	89977925	89978636	promoter-TSS (ENST00000509094)	promoter-TSS (NM_014883)	21	ENST00000512339	protein_coding	ENSG00000138640	FAM13A	family with sequence similarity 13, member A [Source:HGNC Symbol;Acc:19367]
cnt_tfe3_open_common_5717	chr12	112450456	112452215	promoter-TSS (ENST00000550020)	promoter-TSS (NM_138341)	51	ENST00000552052	protein_coding	ENSG00000089248	ERP29	endoplasmic reticulum protein 29 [Source:HGNC Symbol;Acc:13799]
cnt_tfe3_open_common_20564	chr7	100270898	100271387	promoter-TSS (ENST00000419828)	promoter-TSS (NM_005273)	-12	ENST00000303210	protein_coding	ENSG00000172354	GNB2	guanine nucleotide binding protein (G protein), beta polypeptide 2 [Source:HGNC Symbol;Acc:4398]
cnt_tfe3_open_common_7427	chr15	65349374	65350210	intron (ENST00000421977, intron 3 of 3)	MER102c|DNA|hAT-Charlie	10489	ENST00000421977	protein_coding	ENSG00000103710	RASL12	RAS-like, family 12 [Source:HGNC Symbol;Acc:30289]
cnt_tfe3_open_common_9552	chr17	48450265	48450678	promoter-TSS (ENST00000511711)	promoter-TSS (NM_001166131)	65	ENST00000514928	protein_coding	ENSG00000108826	MRPL27	mitochondrial ribosomal protein L27 [Source:HGNC Symbol;Acc:14483]
cnt_tfe3_open_common_2786	chr10	46089758	46090507	promoter-TSS (ENST00000451376)	5' UTR (NM_145021, exon 1 of 7)	-86	ENST00000451376	protein_coding	ENSG00000165406	MARCH8	membrane-associated ring finger (C3HC4) 8, E3 ubiquitin protein ligase [Source:HGNC Symbol;Acc:23356]
cnt_tfe3_open_common_14495	chr22	25506552	25507662	intron (ENST00000366110, intron 2 of 4)	intron (NR_038941, intron 2 of 4)	1552	ENST00000366110	antisense	ENSG00000203280	CTA-221G9.11
cnt_tfe3_open_common_21574	chr8	71581038	71581997	promoter-TSS (ENST00000520273)	promoter-TSS (NM_001287260)	-83	ENST00000520092	protein_coding	ENSG00000221947	XKR9	XK, Kell blood group complex subunit-related family, member 9 [Source:HGNC Symbol;Acc:20937]
cnt_tfe3_open_common_14645	chr22	36461496	36462542	Intergenic	CpG	-37546	ENST00000438146	protein_coding	ENSG00000100320	RBFOX2	RNA binding protein, fox-1 homolog (C. elegans) 2 [Source:HGNC Symbol;Acc:9906]
cnt_tfe3_open_common_6475	chr14	20922711	20923865	promoter-TSS (ENST00000557159)	promoter-TSS (NM_080649)	-24	ENST00000206542	protein_coding	ENSG00000092094	OSGEP	O-sialoglycoprotein endopeptidase [Source:HGNC Symbol;Acc:18028]
cnt_tfe3_open_common_3006	chr10	76994902	76995923	promoter-TSS (ENST00000490521)	exon (NM_144589, exon 2 of 7)	76	ENST00000460899	protein_coding	ENSG00000165644	COMTD1	catechol-O-methyltransferase domain containing 1 [Source:HGNC Symbol;Acc:26309]
cnt_tfe3_open_common_10707	chr19	10811650	10812760	promoter-TSS (ENST00000585885)	promoter-TSS (NM_031209)	58	ENST00000592254	protein_coding	ENSG00000213339	QTRT1	queuine tRNA-ribosyltransferase 1 [Source:HGNC Symbol;Acc:23797]
cnt_tfe3_open_common_8552	chr16	73104473	73104850	Intergenic	Intergenic	10292	ENST00000604855	lincRNA	ENSG00000271009	RP11-346C20.3
cnt_tfe3_open_common_8244	chr16	30366120	30367364	promoter-TSS (ENST00000564525)	promoter-TSS (NM_006110)	-20	ENST00000563252	lincRNA	ENSG00000260219	RP11-347C12.10
cnt_tfe3_open_common_14796	chr22	42394487	42394964	promoter-TSS (ENST00000329620)	promoter-TSS (NM_152613)	-4	ENST00000412113	protein_coding	ENSG00000183066	WBP2NL	WBP2 N-terminal like [Source:HGNC Symbol;Acc:28389]
cnt_tfe3_open_common_10762	chr19	12885756	12886647	intron (ENST00000593143, intron 1 of 2)	CpG	136	ENST00000397668	protein_coding	ENSG00000095066	HOOK2	hook microtubule-tethering protein 2 [Source:HGNC Symbol;Acc:19885]
cnt_tfe3_open_common_17471	chr5	68628435	68628911	promoter-TSS (ENST00000396496)	promoter-TSS (NM_176816)	-37	ENST00000383374	protein_coding	ENSG00000183323	CCDC125	coiled-coil domain containing 125 [Source:HGNC Symbol;Acc:28924]
cnt_tfe3_open_common_7850	chr16	1156205	1156556	promoter-TSS (ENST00000564813)	Intergenic	-919	ENST00000564813	pseudogene	ENSG00000260702	LA16c-349E11.1
cnt_tfe3_open_common_23477	chrX	109685803	109686217	intron (ENST00000465301, intron 1 of 3)	MLT1M|LTR|ERVL-MaLR	-2549	ENST00000372057	protein_coding	ENSG00000101935	AMMECR1	Alport syndrome, mental retardation, midface hypoplasia and elliptocytosis chromosomal region gene 1 [Source:HGNC Symbol;Acc:467]
cnt_tfe3_open_common_11513	chr19	58978015	58978880	promoter-TSS (ENST00000536459)	promoter-TSS (NM_014347)	-16	ENST00000196482	protein_coding	ENSG00000083812	ZNF324	zinc finger protein 324 [Source:HGNC Symbol;Acc:14096]
cnt_tfe3_open_common_4149	chr11	62538595	62539411	promoter-TSS (ENST00000529509)	CpG	75	ENST00000596071	antisense	ENSG00000267811	RP11-727F15.11
cnt_tfe3_open_common_6575	chr14	35590913	35592205	promoter-TSS (ENST00000321130)	promoter-TSS (NM_001256681)	-40	ENST00000261475	protein_coding	ENSG00000092020	PPP2R3C	protein phosphatase 2, regulatory subunit B'', gamma [Source:HGNC Symbol;Acc:17485]
cnt_tfe3_open_common_462	chr1	28558922	28559816	intron (ENST00000489277, intron 1 of 9)	CpG	146	ENST00000482674	protein_coding	ENSG00000126698	DNAJC8	DnaJ (Hsp40) homolog, subfamily C, member 8 [Source:HGNC Symbol;Acc:15470]
cnt_tfe3_open_common_133	chr1	9362747	9363762	intron (ENST00000450402, intron 1 of 1)	ERVL-int|LTR|ERVL	8667	ENST00000450402	protein_coding	ENSG00000171621	SPSB1	splA/ryanodine receptor domain and SOCS box containing 1 [Source:HGNC Symbol;Acc:30628]
cnt_tfe3_open_common_5734	chr12	113622355	113624109	promoter-TSS (ENST00000552495)	promoter-TSS (NM_032848)	13	ENST00000551344	protein_coding	ENSG00000123064	DDX54	DEAD (Asp-Glu-Ala-Asp) box polypeptide 54 [Source:HGNC Symbol;Acc:20084]
cnt_tfe3_open_common_11228	chr19	45594377	45595109	promoter-TSS (ENST00000593240)	TTS (NM_001319055)	89	ENST00000593240	protein_coding	ENSG00000104866	PPP1R37	protein phosphatase 1, regulatory subunit 37 [Source:HGNC Symbol;Acc:27607]
cnt_tfe3_open_common_2959	chr10	74113453	74114067	exon (ENST00000461919, exon 1 of 8)	intron (NM_001002762, intron 1 of 7)	378	ENST00000461919	protein_coding	ENSG00000148719	DNAJB12	DnaJ (Hsp40) homolog, subfamily B, member 12 [Source:HGNC Symbol;Acc:14891]
cnt_tfe3_open_common_18689	chr6	24775062	24775919	promoter-TSS (ENST00000476555)	promoter-TSS (NM_001251991)	-151	ENST00000378054	protein_coding	ENSG00000112312	GMNN	geminin, DNA replication inhibitor [Source:HGNC Symbol;Acc:17493]
cnt_tfe3_open_common_15490	chr3	64475019	64475665	Intergenic	Intergenic	-22089	ENST00000391038	snRNA	ENSG00000212340	RNU6-739P	RNA, U6 small nuclear 739, pseudogene [Source:HGNC Symbol;Acc:47702]
cnt_tfe3_open_common_12113	chr2	65190336	65191371	Intergenic	Intergenic	-3085	ENST00000455212	pseudogene	ENSG00000227394	AC007386.3
cnt_tfe3_open_common_11152	chr19	42006984	42007792	promoter-TSS (ENST00000588495)	promoter-TSS (NR_136334)	-829	ENST00000594315	lincRNA	ENSG00000267107	AC011526.1
cnt_tfe3_open_common_13779	chr20	34359718	34360335	promoter-TSS (ENST00000374000)	CpG	78	ENST00000481202	protein_coding	ENSG00000025293	PHF20	PHD finger protein 20 [Source:HGNC Symbol;Acc:16098]
cnt_tfe3_open_common_13813	chr20	36515308	36515820	Intergenic	Intergenic	-15935	ENST00000373458	protein_coding	ENSG00000132821	VSTM2L	V-set and transmembrane domain containing 2 like [Source:HGNC Symbol;Acc:16096]
cnt_tfe3_open_common_6531	chr14	24564518	24565110	promoter-TSS (ENST00000396997)	promoter-TSS (NM_001354769)	-475	ENST00000396997	protein_coding	ENSG00000129535	NRL	neural retina leucine zipper [Source:HGNC Symbol;Acc:8002]
cnt_tfe3_open_common_12950	chr2	190305526	190306605	promoter-TSS (ENST00000436347)	promoter-TSS (NM_032168)	-94	ENST00000314761	protein_coding	ENSG00000115368	WDR75	WD repeat domain 75 [Source:HGNC Symbol;Acc:25725]
cnt_tfe3_open_common_4864	chr12	6833092	6833990	promoter-TSS (ENST00000536872)	promoter-TSS (NM_001164093)	-62	ENST00000544316	protein_coding	ENSG00000111652	COPS7A	COP9 signalosome subunit 7A [Source:HGNC Symbol;Acc:16758]
cnt_tfe3_open_common_16231	chr3	194207402	194209491	exon (ENST00000448892, exon 1 of 3)	non-coding (NR_033929, exon 2 of 2)	263	ENST00000448892	antisense	ENSG00000233058	LINC00884	long intergenic non-protein coding RNA 884 [Source:HGNC Symbol;Acc:48570]
cnt_tfe3_open_common_6595	chr14	45431013	45431858	promoter-TSS (ENST00000361462)	promoter-TSS (NR_131765)	-7	ENST00000361462	protein_coding	ENSG00000198718	FAM179B	family with sequence similarity 179, member B [Source:HGNC Symbol;Acc:19959]
cnt_tfe3_open_common_5344	chr12	62996175	62997584	promoter-TSS (ENST00000362309)	promoter-TSS (NR_029661)	335	ENST00000408887	protein_coding	ENSG00000221949	C12orf61	chromosome 12 open reading frame 61 [Source:HGNC Symbol;Acc:26364]
cnt_tfe3_open_common_10204	chr18	21083009	21083873	promoter-TSS (ENST00000590870)	promoter-TSS (NM_013326)	-32	ENST00000269221	protein_coding	ENSG00000141452	C18orf8	chromosome 18 open reading frame 8 [Source:HGNC Symbol;Acc:24326]
cnt_tfe3_open_common_20220	chr7	55034970	55035996	Intergenic	Intergenic	34091	ENST00000407916	pseudogene	ENSG00000218586	RP4-791C19.1
cnt_tfe3_open_common_19845	chr7	14030746	14031430	promoter-TSS (ENST00000403685)	promoter-TSS (NR_120445)	-38	ENST00000421381	protein_coding	ENSG00000006468	ETV1	ets variant 1 [Source:HGNC Symbol;Acc:3490]
cnt_tfe3_open_common_15453	chr3	58506453	58507277	intron (ENST00000481527, intron 2 of 4)	intron (NM_003500, intron 12 of 14)	1849	ENST00000481527	protein_coding	ENSG00000168306	ACOX2	acyl-CoA oxidase 2, branched chain [Source:HGNC Symbol;Acc:120]
cnt_tfe3_open_common_719	chr1	44440030	44441184	promoter-TSS (ENST00000461670)	5' UTR (NM_001294333, exon 1 of 7)	-9	ENST00000532642	protein_coding	ENSG00000117410	ATP6V0B	ATPase, H+ transporting, lysosomal 21kDa, V0 subunit b [Source:HGNC Symbol;Acc:861]
cnt_tfe3_open_common_13415	chr2	240322675	240323653	promoter-TSS (ENST00000409526)	promoter-TSS (NR_135575)	34	ENST00000409526	protein_coding	ENSG00000222020	AC062017.1	Uncharacterized protein [Source:UniProtKB/TrEMBL;Acc:B8ZZD5]
cnt_tfe3_open_common_10485	chr19	1795605	1796531	intron (ENST00000531925, intron 17 of 28)	CpG	-5252	ENST00000526847	protein_coding	ENSG00000130270	ATP8B3	ATPase, aminophospholipid transporter, class I, type 8B, member 3 [Source:HGNC Symbol;Acc:13535]
cnt_tfe3_open_common_2960	chr10	74114176	74115134	promoter-TSS (ENST00000461919)	exon (NM_017626, exon 1 of 9)	252	ENST00000338820	protein_coding	ENSG00000148719	DNAJB12	DnaJ (Hsp40) homolog, subfamily B, member 12 [Source:HGNC Symbol;Acc:14891]
cnt_tfe3_open_common_4727	chr11	126080787	126082274	promoter-TSS (ENST00000533628)	promoter-TSS (NM_001144827)	-5	ENST00000532800	protein_coding	ENSG00000165526	RPUSD4	RNA pseudouridylate synthase domain containing 4 [Source:HGNC Symbol;Acc:25898]
cnt_tfe3_open_common_1583	chr1	161087267	161088036	promoter-TSS (ENST00000491497)	promoter-TSS (NM_001185094)	194	ENST00000468311	protein_coding	ENSG00000143256	PFDN2	prefoldin subunit 2 [Source:HGNC Symbol;Acc:8867]
cnt_tfe3_open_common_4244	chr11	65624475	65624886	promoter-TSS (ENST00000530413)	CpG	83	ENST00000529857	protein_coding	ENSG00000172732	MUS81	MUS81 structure-specific endonuclease subunit [Source:HGNC Symbol;Acc:29814]
cnt_tfe3_open_common_18521	chr6	7590296	7590654	promoter-TSS (ENST00000342415)	promoter-TSS (NM_152551)	43	ENST00000342415	protein_coding	ENSG00000168566	SNRNP48	small nuclear ribonucleoprotein 48kDa (U11/U12) [Source:HGNC Symbol;Acc:21368]
cnt_tfe3_open_common_16348	chr4	4028601	4029078	Intergenic	Intergenic	-9972	ENST00000408832	miRNA	ENSG00000264106	AC116562.2
cnt_tfe3_open_common_23339	chrX	51636047	51636835	promoter-TSS (ENST00000375695)	promoter-TSS (NM_006986)	-188	ENST00000375722	protein_coding	ENSG00000179222	MAGED1	melanoma antigen family D, 1 [Source:HGNC Symbol;Acc:6813]
cnt_tfe3_open_common_659	chr1	40626850	40627603	exon (ENST00000372771, exon 1 of 8)	exon (NM_012421, exon 1 of 8)	181	ENST00000372771	protein_coding	ENSG00000117000	RLF	rearranged L-myc fusion [Source:HGNC Symbol;Acc:10025]
cnt_tfe3_open_common_1440	chr1	153939645	153940455	promoter-TSS (ENST00000479010)	promoter-TSS (NM_001255979)	40	ENST00000477617	protein_coding	ENSG00000143578	CREB3L4	cAMP responsive element binding protein 3-like 4 [Source:HGNC Symbol;Acc:18854]
cnt_tfe3_open_common_23336	chrX	49968902	49969456	promoter-TSS (ENST00000491907)	Intergenic	33	ENST00000491907	protein_coding	ENSG00000147082	CCNB3	cyclin B3 [Source:HGNC Symbol;Acc:18709]
cnt_tfe3_open_common_3760	chr11	11589364	11590682	intron (ENST00000526064, intron 1 of 2)	intron (NM_198516, intron 1 of 10)	-1608	ENST00000527726	antisense	ENSG00000255462	RP11-483L5.1
cnt_tfe3_open_common_13924	chr20	45809911	45810253	intron (ENST00000327619, intron 14 of 15)	MLT1J2|LTR|ERVL-MaLR	14473	ENST00000584070	miRNA	ENSG00000264901	MIR3616	microRNA 3616 [Source:HGNC Symbol;Acc:38943]
cnt_tfe3_open_common_8370	chr16	57269532	57269941	intron (ENST00000563073, intron 5 of 5)	intron (NM_001305163, intron 14 of 14)	-9274	ENST00000219204	protein_coding	ENSG00000102931	ARL2BP	ADP-ribosylation factor-like 2 binding protein [Source:HGNC Symbol;Acc:17146]
cnt_tfe3_open_common_8741	chr16	88923163	88924607	promoter-TSS (ENST00000568613)	promoter-TSS (NM_001323544)	309	ENST00000561840	protein_coding	ENSG00000167515	TRAPPC2L	trafficking protein particle complex 2-like [Source:HGNC Symbol;Acc:30887]
cnt_tfe3_open_common_2149	chr1	221966615	221967950	Intergenic	Intergenic	43497	ENST00000363163	snRNA	ENSG00000200033	RNU6-403P	RNA, U6 small nuclear 403, pseudogene [Source:HGNC Symbol;Acc:47366]
cnt_tfe3_open_common_17189	chr5	13695074	13696267	intron (ENST00000265104, intron 78 of 78)	intron (NM_001369, intron 78 of 78)	-57180	ENST00000473590	pseudogene	ENSG00000243744	CTC-232H10.1
cnt_tfe3_open_common_11115	chr19	40737371	40738237	TTS (ENST00000476266)	3' UTR (NM_001243027, exon 14 of 14)	4061	ENST00000497948	protein_coding	ENSG00000105221	AKT2	v-akt murine thymoma viral oncogene homolog 2 [Source:HGNC Symbol;Acc:392]
cnt_tfe3_open_common_17331	chr5	43603002	43604399	promoter-TSS (ENST00000503484)	promoter-TSS (NR_073113)	-368	ENST00000506247	antisense	ENSG00000248092	NNT-AS1	NNT antisense RNA 1 [Source:HGNC Symbol;Acc:49005]
cnt_tfe3_open_common_5415	chr12	69139659	69140706	exon (ENST00000398004, exon 1 of 5)	TTS (NM_001330192)	296	ENST00000398004	protein_coding	ENSG00000175782	SLC35E3	solute carrier family 35, member E3 [Source:HGNC Symbol;Acc:20864]
cnt_tfe3_open_common_11406	chr19	50380536	50381483	promoter-TSS (ENST00000594996)	promoter-TSS (NM_001098632)	50	ENST00000594996	protein_coding	ENSG00000104946	TBC1D17	TBC1 domain family, member 17 [Source:HGNC Symbol;Acc:25699]
cnt_tfe3_open_common_3797	chr11	14443505	14444670	Intergenic	Intergenic	-18246	ENST00000534211	pseudogene	ENSG00000255074	RP11-140L24.3
cnt_tfe3_open_common_1555	chr1	158255414	158255922	Intergenic	Intergenic	-3908	ENST00000368170	protein_coding	ENSG00000158481	CD1C	CD1c molecule [Source:HGNC Symbol;Acc:1636]
cnt_tfe3_open_common_23389	chrX	70585543	70586212	promoter-TSS (ENST00000276072)	promoter-TSS (NM_138923)	-237	ENST00000423759	protein_coding	ENSG00000147133	TAF1	TAF1 RNA polymerase II, TATA box binding protein (TBP)-associated factor, 250kDa [Source:HGNC Symbol;Acc:11535]
cnt_tfe3_open_common_3914	chr11	34392912	34393894	Intergenic	Intergenic	-13848	ENST00000435224	protein_coding	ENSG00000166016	ABTB2	ankyrin repeat and BTB (POZ) domain containing 2 [Source:HGNC Symbol;Acc:23842]
cnt_tfe3_open_common_2994	chr10	75935940	75937227	promoter-TSS (ENST00000541550)	5' UTR (NM_001202449, exon 1 of 10)	62	ENST00000541550	protein_coding	ENSG00000156110	ADK	adenosine kinase [Source:HGNC Symbol;Acc:257]
cnt_tfe3_open_common_13845	chr20	39631587	39632715	Intergenic	MIR3|SINE|MIR	-20694	ENST00000410680	snRNA	ENSG00000222612	RNU2-52P	RNA, U2 small nuclear 52, pseudogene [Source:HGNC Symbol;Acc:48545]
cnt_tfe3_open_common_6754	chr14	68205494	68206264	intron (ENST00000394455, intron 13 of 14)	MLT1L|LTR|ERVL-MaLR	3967	ENST00000604500	pseudogene	ENSG00000271697	RP11-1012A1.10
cnt_tfe3_open_common_19537	chr6	151773028	151773602	promoter-TSS (ENST00000483931)	promoter-TSS (NM_017909)	-56	ENST00000367303	protein_coding	ENSG00000155906	RMND1	required for meiotic nuclear division 1 homolog (S. cerevisiae) [Source:HGNC Symbol;Acc:21176]
cnt_tfe3_open_common_4632	chr11	115476035	115477062	Intergenic	MER113B|DNA|hAT-Charlie	21355	ENST00000458951	snoRNA	ENSG00000239153	snoU13	Small nucleolar RNA U13 [Source:RFAM;Acc:RF01210]
cnt_tfe3_open_common_11563	chr2	9211078	9211610	Intergenic	MLT1J|LTR|ERVL-MaLR	10512	ENST00000424262	pseudogene	ENSG00000223640	RPL30P3	ribosomal protein L30 pseudogene 3 [Source:HGNC Symbol;Acc:36380]
cnt_tfe3_open_common_16657	chr4	79348060	79348491	intron (ENST00000264895, intron 35 of 73)	MSTC|LTR|ERVL-MaLR	8083	ENST00000510944	protein_coding	ENSG00000138759	FRAS1	Fraser syndrome 1 [Source:HGNC Symbol;Acc:19185]
cnt_tfe3_open_common_21626	chr8	82139464	82140312	Intergenic	MLT1J2|LTR|ERVL-MaLR	-16503	ENST00000519351	pseudogene	ENSG00000254014	RP11-363E6.1
cnt_tfe3_open_common_6719	chr14	64212580	64213226	Intergenic	LTR8A|LTR|ERV1	9741	ENST00000516940	snRNA	ENSG00000252749	RNU7-116P	RNA, U7 small nuclear 116 pseudogene [Source:HGNC Symbol;Acc:45650]
cnt_tfe3_open_common_16250	chr3	195163665	195164167	promoter-TSS (ENST00000490224)	promoter-TSS (NM_012287)	-109	ENST00000326793	protein_coding	ENSG00000114331	ACAP2	ArfGAP with coiled-coil, ankyrin repeat and PH domains 2 [Source:HGNC Symbol;Acc:16469]
cnt_tfe3_open_common_5748	chr12	114403725	114404356	promoter-TSS (ENST00000546876)	5' UTR (NM_001146699, exon 1 of 25)	-26	ENST00000546876	protein_coding	ENSG00000122965	RBM19	RNA binding motif protein 19 [Source:HGNC Symbol;Acc:29098]
cnt_tfe3_open_common_17128	chr5	1111809	1112415	promoter-TSS (ENST00000264930)	promoter-TSS (NM_006598)	38	ENST00000264930	protein_coding	ENSG00000113504	SLC12A7	solute carrier family 12 (potassium/chloride transporter), member 7 [Source:HGNC Symbol;Acc:10915]
cnt_tfe3_open_common_19096	chr6	53412534	53413450	intron (ENST00000505197, intron 3 of 3)	CpG	-3065	ENST00000229416	protein_coding	ENSG00000001084	GCLC	glutamate-cysteine ligase, catalytic subunit [Source:HGNC Symbol;Acc:4311]
cnt_tfe3_open_common_10299	chr18	43858117	43859222	Intergenic	Intergenic	-48103	ENST00000593230	protein_coding	ENSG00000141622	RNF165	ring finger protein 165 [Source:HGNC Symbol;Acc:31696]
cnt_tfe3_open_common_11424	chr19	51524190	51524931	TTS (ENST00000593681)	TTS (NM_144947)	-1129	ENST00000391805	protein_coding	ENSG00000129451	KLK10	kallikrein-related peptidase 10 [Source:HGNC Symbol;Acc:6358]
cnt_tfe3_open_common_6465	chr13	114812745	114813539	intron (ENST00000334062, intron 3 of 23)	intron (NM_001320822, intron 3 of 23)	30296	ENST00000389544	protein_coding	ENSG00000185989	RASA3	RAS p21 protein activator 3 [Source:HGNC Symbol;Acc:20331]
cnt_tfe3_open_common_14878	chr22	46474177	46476611	promoter-TSS (ENST00000443490)	Intergenic	-798	ENST00000443490	protein_coding	ENSG00000197182	FLJ27365	hsa-mir-4763 [Source:miRBase;Acc:MI0017404]
cnt_tfe3_open_common_15371	chr3	51428068	51428760	promoter-TSS (ENST00000323686)	promoter-TSS (NM_013286)	-317	ENST00000323686	protein_coding	ENSG00000179837	RBM15B	RNA binding motif protein 15B [Source:HGNC Symbol;Acc:24303]
cnt_tfe3_open_common_20604	chr7	101704929	101706059	intron (ENST00000497815, intron 3 of 6)	intron (NM_001913, intron 3 of 22)	29191	ENST00000606465	sense_intronic	ENSG00000272544	CTA-357J21.1
cnt_tfe3_open_common_14530	chr22	27870185	27871431	Intergenic	MIR3|SINE|MIR	-14787	ENST00000440477	lincRNA	ENSG00000227880	RP11-46E17.6
cnt_tfe3_open_common_3203	chr10	98797056	98797785	TTS (ENST00000314867)	intron (NM_003061, intron 22 of 36)	-37997	ENST00000494968	protein_coding	ENSG00000187122	SLIT1	slit homolog 1 (Drosophila) [Source:HGNC Symbol;Acc:11085]
cnt_tfe3_open_common_3855	chr11	20133487	20134860	intron (ENST00000349880, intron 36 of 37)	intron (NM_001111018, intron 36 of 37)	-1756	ENST00000528923	protein_coding	ENSG00000166833	NAV2	neuron navigator 2 [Source:HGNC Symbol;Acc:15997]
cnt_tfe3_open_common_15376	chr3	52090626	52091621	promoter-TSS (ENST00000495880)	promoter-TSS (NM_001947)	-557	ENST00000495880	protein_coding	ENSG00000164086	DUSP7	dual specificity phosphatase 7 [Source:HGNC Symbol;Acc:3073]
cnt_tfe3_open_common_6335	chr13	100072490	100073325	Intergenic	Intergenic	-11591	ENST00000446203	pseudogene	ENSG00000238241	CCR12P	chemokine (C-C motif) receptor 12, pseudogene [Source:HGNC Symbol;Acc:39812]
cnt_tfe3_open_common_19046	chr6	44224345	44225593	TTS (ENST00000275015)	TTS (NM_004556)	296	ENST00000538577	protein_coding	ENSG00000157593	SLC35B2	solute carrier family 35 (adenosine 3'-phospho 5'-phosphosulfate transporter), member B2 [Source:HGNC Symbol;Acc:16872]
cnt_tfe3_open_common_11063	chr19	39108955	39110219	promoter-TSS (ENST00000589307)	promoter-TSS (NM_001042600)	-65	ENST00000589130	protein_coding	ENSG00000104814	MAP4K1	mitogen-activated protein kinase kinase kinase kinase 1 [Source:HGNC Symbol;Acc:6863]
cnt_tfe3_open_common_18517	chr6	7312778	7313672	intron (ENST00000488834, intron 2 of 4)	CpG	182	ENST00000489567	protein_coding	ENSG00000124783	SSR1	signal sequence receptor, alpha [Source:HGNC Symbol;Acc:11323]
cnt_tfe3_open_common_20990	chr7	150065061	150067391	promoter-TSS (ENST00000518462)	CpG	240	ENST00000522266	protein_coding	ENSG00000214022	REPIN1	replication initiator 1 [Source:HGNC Symbol;Acc:17922]
cnt_tfe3_open_common_674	chr1	41468858	41470181	TTS (ENST00000497210)	MLT1H2|LTR|ERVL-MaLR	691	ENST00000463423	protein_coding	ENSG00000171793	CTPS1	CTP synthase 1 [Source:HGNC Symbol;Acc:2519]
cnt_tfe3_open_common_11230	chr19	45601088	45603489	intron (ENST00000544069, intron 1 of 3)	MIRb|SINE|MIR	-1034	ENST00000544897	protein_coding	ENSG00000104866	PPP1R37	protein phosphatase 1, regulatory subunit 37 [Source:HGNC Symbol;Acc:27607]
cnt_tfe3_open_common_15780	chr3	127465402	127467929	intron (ENST00000479967, intron 3 of 5)	intron (NM_001003794, intron 3 of 7)	-11465	ENST00000398101	protein_coding	ENSG00000074416	MGLL	monoglyceride lipase [Source:HGNC Symbol;Acc:17038]
cnt_tfe3_open_common_8606	chr16	81039949	81041386	promoter-TSS (ENST00000439957)	promoter-TSS (NR_147840)	52	ENST00000219400	protein_coding	ENSG00000103121	CMC2	C-x(9)-C motif containing 2 [Source:HGNC Symbol;Acc:24447]
cnt_tfe3_open_common_3582	chr10	134211215	134212173	intron (ENST00000368609, intron 1 of 2)	intron (NM_001098637, intron 1 of 2)	992	ENST00000368609	protein_coding	ENSG00000171813	PWWP2B	PWWP domain containing 2B [Source:HGNC Symbol;Acc:25150]
cnt_tfe3_open_common_154	chr1	10092617	10093826	promoter-TSS (ENST00000377153)	5' UTR (NM_006048, exon 1 of 27)	-111	ENST00000377153	protein_coding	ENSG00000130939	UBE4B	ubiquitination factor E4B [Source:HGNC Symbol;Acc:12500]
cnt_tfe3_open_common_10879	chr19	18131862	18133368	promoter-TSS (ENST00000594957)	MIR|SINE|MIR	-597	ENST00000594957	pseudogene	ENSG00000268032	CTB-52I2.4
cnt_tfe3_open_common_5318	chr12	57915406	57916745	promoter-TSS (ENST00000355673)	promoter-TSS (NM_052897)	-452	ENST00000355673	protein_coding	ENSG00000166987	MBD6	methyl-CpG binding domain protein 6 [Source:HGNC Symbol;Acc:20445]
cnt_tfe3_open_common_13860	chr20	40321272	40322478	Intergenic	CpG	6480	ENST00000362417	misc_RNA	ENSG00000199287	Y_RNA	Y RNA [Source:RFAM;Acc:RF00019]
cnt_tfe3_open_common_22756	chr9	117349565	117350861	exon (ENST00000473413, exon 1 of 2)	CpG	156	ENST00000473413	protein_coding	ENSG00000136888	ATP6V1G1	ATPase, H+ transporting, lysosomal 13kDa, V1 subunit G1 [Source:HGNC Symbol;Acc:864]
cnt_tfe3_open_common_10561	chr19	3989882	3990422	Intergenic	AluSg|SINE|Alu	-4685	ENST00000309311	protein_coding	ENSG00000167658	EEF2	eukaryotic translation elongation factor 2 [Source:HGNC Symbol;Acc:3214]
cnt_tfe3_open_common_22782	chr9	119328942	119329712	intron (ENST00000373986, intron 17 of 20)	MIRc|SINE|MIR	-1401	ENST00000423715	antisense	ENSG00000230894	RP11-67K19.3
cnt_tfe3_open_common_20644	chr7	105221343	105222243	TTS (ENST00000489612)	intron (NM_001355530, intron 1 of 4)	140	ENST00000486180	protein_coding	ENSG00000185055	EFCAB10	EF-hand calcium binding domain 10 [Source:HGNC Symbol;Acc:34531]
cnt_tfe3_open_common_4302	chr11	67158581	67159786	promoter-TSS (ENST00000538013)	promoter-TSS (NM_004584)	7	ENST00000543808	protein_coding	ENSG00000172613	RAD9A	RAD9 homolog A (S. pombe) [Source:HGNC Symbol;Acc:9827]
cnt_tfe3_open_common_4504	chr11	82575007	82575650	intron (ENST00000534396, intron 2 of 5)	intron (NM_005040, intron 1 of 8)	-5515	ENST00000534264	protein_coding	ENSG00000137509	PRCP	prolylcarboxypeptidase (angiotensinase C) [Source:HGNC Symbol;Acc:9344]
cnt_tfe3_open_common_16430	chr4	17615552	17616616	promoter-TSS (ENST00000237380)	promoter-TSS (NM_025205)	110	ENST00000511010	antisense	ENSG00000249502	AC006160.5
cnt_tfe3_open_common_10019	chr17	78236618	78237796	intron (ENST00000582970, intron 1 of 67)	intron (NM_020954, intron 1 of 16)	2538	ENST00000319921	protein_coding	ENSG00000173821	RNF213	ring finger protein 213 [Source:HGNC Symbol;Acc:14539]
cnt_tfe3_open_common_21992	chr8	133787404	133788214	promoter-TSS (ENST00000395376)	5' UTR (NM_198513, exon 1 of 8)	-17	ENST00000395376	protein_coding	ENSG00000129292	PHF20L1	PHD finger protein 20-like 1 [Source:HGNC Symbol;Acc:24280]
cnt_tfe3_open_common_18154	chr5	156527203	156527670	intron (ENST00000522593, intron 2 of 5)	intron (NM_032782, intron 3 of 6)	-4363	ENST00000517708	antisense	ENSG00000254246	CTB-120L21.1
cnt_tfe3_open_common_18994	chr6	42515179	42516169	Intergenic	Intergenic	-16126	ENST00000372899	protein_coding	ENSG00000024048	UBR2	ubiquitin protein ligase E3 component n-recognin 2 [Source:HGNC Symbol;Acc:21289]
cnt_tfe3_open_common_14653	chr22	36792067	36793960	TTS (ENST00000424761)	MER5A1|DNA|hAT-Charlie	8342	ENST00000424761	lincRNA	ENSG00000223695	RP4-633O19__A.1
cnt_tfe3_open_common_18901	chr6	35694814	35696462	intron (ENST00000536438, intron 1 of 11)	intron (NR_027117, intron 9 of 9)	722	ENST00000536438	protein_coding	ENSG00000096060	FKBP5	FK506 binding protein 5 [Source:HGNC Symbol;Acc:3721]
cnt_tfe3_open_common_7126	chr15	34610820	34611973	promoter-TSS (ENST00000290209)	promoter-TSS (NM_005135)	-416	ENST00000290209	protein_coding	ENSG00000140199	SLC12A6	solute carrier family 12 (potassium/chloride transporter), member 6 [Source:HGNC Symbol;Acc:10914]
cnt_tfe3_open_common_17559	chr5	79476789	79478071	intron (ENST00000507668, intron 2 of 12)	intron (NM_178276, intron 2 of 12)	-14427	ENST00000502747	protein_coding	ENSG00000164300	SERINC5	serine incorporator 5 [Source:HGNC Symbol;Acc:18825]
cnt_tfe3_open_common_20116	chr7	44529572	44530568	promoter-TSS (ENST00000497978)	exon (NM_015332, exon 1 of 6)	135	ENST00000464812	protein_coding	ENSG00000015676	NUDCD3	NudC domain containing 3 [Source:HGNC Symbol;Acc:22208]
cnt_tfe3_open_common_3375	chr10	111658209	111659232	intron (ENST00000490740, intron 3 of 8)	intron (NM_001324131, intron 3 of 20)	-5469	ENST00000502595	protein_coding	ENSG00000108039	XPNPEP1	X-prolyl aminopeptidase (aminopeptidase P) 1, soluble [Source:HGNC Symbol;Acc:12822]
cnt_tfe3_open_common_6704	chr14	62004227	62004816	exon (ENST00000556543, exon 2 of 2)	intron (NM_006255, intron 12 of 13)	-5559	ENST00000556245	protein_coding	ENSG00000027075	PRKCH	protein kinase C, eta [Source:HGNC Symbol;Acc:9403]
cnt_tfe3_open_common_13621	chr20	18118070	18119155	promoter-TSS (ENST00000489422)	exon (NM_001164811, exon 1 of 2)	95	ENST00000432901	protein_coding	ENSG00000232838	PET117	PET117 homolog (S. cerevisiae) [Source:HGNC Symbol;Acc:40045]
cnt_tfe3_open_common_18036	chr5	147754298	147754566	intron (ENST00000501695, intron 2 of 4)	intron (NR_105057, intron 2 of 4)	8914	ENST00000501695	antisense	ENSG00000247199	RP11-373N22.3
cnt_tfe3_open_common_23427	chrX	101975364	101976350	intron (ENST00000457056, intron 1 of 3)	intron (NM_001350268, intron 5 of 7)	165	ENST00000486988	protein_coding	ENSG00000198908	BHLHB9	basic helix-loop-helix domain containing, class B, 9 [Source:HGNC Symbol;Acc:29353]
cnt_tfe3_open_common_23426	chrX	101914541	101915697	promoter-TSS (ENST00000602441)	intron (NR_146585, intron 1 of 6)	-479	ENST00000602441	antisense	ENSG00000270050	RP4-769N13.7
cnt_tfe3_open_common_22945	chr9	131798274	131798963	promoter-TSS (ENST00000445183)	promoter-TSS (NM_001329990)	-282	ENST00000474534	protein_coding	ENSG00000148343	FAM73B	family with sequence similarity 73, member B [Source:HGNC Symbol;Acc:23621]
cnt_tfe3_open_common_15183	chr3	39192470	39194464	intron (ENST00000514182, intron 1 of 4)	L2b|LINE|L2	1599	ENST00000273153	protein_coding	ENSG00000144655	CSRNP1	cysteine-serine-rich nuclear protein 1 [Source:HGNC Symbol;Acc:14300]
cnt_tfe3_open_common_22585	chr9	100570705	100571106	intron (ENST00000430058, intron 1 of 1)	intron (NR_147055, intron 2 of 10)	1385	ENST00000430058	lincRNA	ENSG00000236130	RP11-23B15.1
cnt_tfe3_open_common_8241	chr16	30134552	30135060	promoter-TSS (ENST00000483869)	promoter-TSS (NM_002746)	21	ENST00000481230	protein_coding	ENSG00000102882	MAPK3	mitogen-activated protein kinase 3 [Source:HGNC Symbol;Acc:6877]
cnt_tfe3_open_common_13429	chr2	241525588	241526232	promoter-TSS (ENST00000352879)	promoter-TSS (NM_023083)	206	ENST00000567819	antisense	ENSG00000260942	CAPN10-AS1	CAPN10 antisense RNA 1 (head to head) [Source:HGNC Symbol;Acc:48839]
cnt_tfe3_open_common_5687	chr12	110433539	110434400	promoter-TSS (ENST00000551209)	CpG	60	ENST00000550186	protein_coding	ENSG00000139436	GIT2	G protein-coupled receptor kinase interacting ArfGAP 2 [Source:HGNC Symbol;Acc:4273]
cnt_tfe3_open_common_6526	chr14	23789916	23790674	promoter-TSS (ENST00000557702)	promoter-TSS (NM_001360551)	-203	ENST00000216727	protein_coding	ENSG00000100836	PABPN1	poly(A) binding protein, nuclear 1 [Source:HGNC Symbol;Acc:8565]
cnt_tfe3_open_common_5287	chr12	56693160	56694420	promoter-TSS (ENST00000551473)	CpG	0	ENST00000551936	protein_coding	ENSG00000062485	CS	citrate synthase [Source:HGNC Symbol;Acc:2422]
cnt_tfe3_open_common_14861	chr22	45565510	45566339	intron (ENST00000422489, intron 1 of 4)	LTR13A|LTR|ERVK	-1007	ENST00000486184	protein_coding	ENSG00000093000	NUP50	nucleoporin 50kDa [Source:HGNC Symbol;Acc:8065]
cnt_tfe3_open_common_18178	chr5	159200116	159201066	Intergenic	CpG	-12523	ENST00000523311	lincRNA	ENSG00000254199	AC008691.1
cnt_tfe3_open_common_13955	chr20	47537646	47538918	promoter-TSS (ENST00000371917)	promoter-TSS (NM_006420)	-145	ENST00000371917	protein_coding	ENSG00000124198	ARFGEF2	ADP-ribosylation factor guanine nucleotide-exchange factor 2 (brefeldin A-inhibited) [Source:HGNC Symbol;Acc:15853]
cnt_tfe3_open_common_5989	chr13	21635184	21635919	exon (ENST00000382592, exon 1 of 8)	5' UTR (NM_014572, exon 1 of 8)	135	ENST00000382592	protein_coding	ENSG00000150457	LATS2	large tumor suppressor kinase 2 [Source:HGNC Symbol;Acc:6515]
cnt_tfe3_open_common_19797	chr7	6312235	6312642	promoter-TSS (ENST00000482460)	promoter-TSS (NM_004227)	-163	ENST00000482460	protein_coding	ENSG00000008256	CYTH3	cytohesin 3 [Source:HGNC Symbol;Acc:9504]
cnt_tfe3_open_common_9390	chr17	42200954	42201665	promoter-TSS (ENST00000588703)	promoter-TSS (NM_005474)	-239	ENST00000588703	protein_coding	ENSG00000108840	HDAC5	histone deacetylase 5 [Source:HGNC Symbol;Acc:14068]
cnt_tfe3_open_common_1917	chr1	203764499	203764806	promoter-TSS (ENST00000367214)	promoter-TSS (NM_001319239)	-130	ENST00000466470	protein_coding	ENSG00000058673	ZC3H11A	zinc finger CCCH-type containing 11A [Source:HGNC Symbol;Acc:29093]
cnt_tfe3_open_common_11117	chr19	40854212	40854679	promoter-TSS (ENST00000409587)	promoter-TSS (NR_046202)	-11	ENST00000582783	protein_coding	ENSG00000160392	C19orf47	chromosome 19 open reading frame 47 [Source:HGNC Symbol;Acc:26723]
cnt_tfe3_open_common_10571	chr19	4402315	4402711	promoter-TSS (ENST00000587580)	promoter-TSS (NM_005483)	-146	ENST00000301280	protein_coding	ENSG00000167670	CHAF1A	chromatin assembly factor 1, subunit A (p150) [Source:HGNC Symbol;Acc:1910]
cnt_tfe3_open_common_21542	chr8	67039019	67039494	promoter-TSS (ENST00000350034)	promoter-TSS (NM_184085)	-22	ENST00000276573	protein_coding	ENSG00000147573	TRIM55	tripartite motif containing 55 [Source:HGNC Symbol;Acc:14215]
cnt_tfe3_open_common_22960	chr9	132388363	132389644	intron (ENST00000372480, intron 1 of 3)	MIRb|SINE|MIR	280	ENST00000372480	protein_coding	ENSG00000148335	NTMT1	N-terminal Xaa-Pro-Lys N-methyltransferase 1 [Source:HGNC Symbol;Acc:23373]
cnt_tfe3_open_common_13447	chr2	242673791	242675114	promoter-TSS (ENST00000463932)	CpG	-95	ENST00000463932	protein_coding	ENSG00000180902	D2HGDH	D-2-hydroxyglutarate dehydrogenase [Source:HGNC Symbol;Acc:28358]
cnt_tfe3_open_common_2712	chr10	32634936	32636255	promoter-TSS (ENST00000417447)	promoter-TSS (NR_104163)	152	ENST00000495790	protein_coding	ENSG00000120616	EPC1	enhancer of polycomb homolog 1 (Drosophila) [Source:HGNC Symbol;Acc:19876]
cnt_tfe3_open_common_5121	chr12	49110222	49111135	promoter-TSS (ENST00000261900)	5' UTR (NM_001277842, exon 1 of 8)	3	ENST00000261900	protein_coding	ENSG00000129315	CCNT1	cyclin T1 [Source:HGNC Symbol;Acc:1599]
cnt_tfe3_open_common_22258	chr9	34048409	34049628	promoter-TSS (ENST00000539807)	promoter-TSS (NM_001282529)	-71	ENST00000412543	protein_coding	ENSG00000137073	UBAP2	ubiquitin associated protein 2 [Source:HGNC Symbol;Acc:14185]
cnt_tfe3_open_common_8730	chr16	88636005	88636910	promoter-TSS (ENST00000301011)	promoter-TSS (NM_001294340)	-332	ENST00000301011	protein_coding	ENSG00000158545	ZC3H18	zinc finger CCCH-type containing 18 [Source:HGNC Symbol;Acc:25091]
cnt_tfe3_open_common_9911	chr17	73974785	73976193	promoter-TSS (ENST00000592329)	promoter-TSS (NM_007292)	26	ENST00000537812	protein_coding	ENSG00000161533	ACOX1	acyl-CoA oxidase 1, palmitoyl [Source:HGNC Symbol;Acc:119]
cnt_tfe3_open_common_12883	chr2	176866259	176867558	promoter-TSS (ENST00000392540)	exon (NM_001305010, exon 1 of 12)	83	ENST00000392540	protein_coding	ENSG00000144320	KIAA1715	KIAA1715 [Source:HGNC Symbol;Acc:21610]
cnt_tfe3_open_common_5757	chr12	116715439	116715823	promoter-TSS (ENST00000281928)	promoter-TSS (NM_015335)	-488	ENST00000281928	protein_coding	ENSG00000123066	MED13L	mediator complex subunit 13-like [Source:HGNC Symbol;Acc:22962]
cnt_tfe3_open_common_16673	chr4	83294943	83295747	promoter-TSS (ENST00000543098)	promoter-TSS (NM_002138)	-31	ENST00000503822	protein_coding	ENSG00000138668	HNRNPD	heterogeneous nuclear ribonucleoprotein D (AU-rich element RNA binding protein 1, 37kDa) [Source:HGNC Symbol;Acc:5036]
cnt_tfe3_open_common_11742	chr2	26986900	26987375	promoter-TSS (ENST00000482746)	promoter-TSS (NM_017877)	-15	ENST00000429494	protein_coding	ENSG00000213699	SLC35F6	solute carrier family 35, member F6 [Source:HGNC Symbol;Acc:26055]
cnt_tfe3_open_common_5097	chr12	46764986	46766237	promoter-TSS (ENST00000547252)	CpG	365	ENST00000550319	antisense	ENSG00000258096	RP11-474P2.2
cnt_tfe3_open_common_19266	chr6	106440236	106440698	Intergenic	Intergenic	88219	ENST00000363328	misc_RNA	ENSG00000200198	RN7SKP211	RNA, 7SK small nuclear pseudogene 211 [Source:HGNC Symbol;Acc:45935]
cnt_tfe3_open_common_20565	chr7	100291852	100292431	Intergenic	CpG	-5070	ENST00000275732	protein_coding	ENSG00000146830	GIGYF1	GRB10 interacting GYF protein 1 [Source:HGNC Symbol;Acc:9126]
cnt_tfe3_open_common_5321	chr12	57984684	57985624	promoter-TSS (ENST00000354947)	exon (NM_001146260, exon 1 of 9)	97	ENST00000354947	protein_coding	ENSG00000166908	PIP4K2C	phosphatidylinositol-5-phosphate 4-kinase, type II, gamma [Source:HGNC Symbol;Acc:23786]
cnt_tfe3_open_common_13317	chr2	233561696	233562754	intron (ENST00000484409, intron 1 of 1)	CpG	132	ENST00000489328	protein_coding	ENSG00000204120	GIGYF2	GRB10 interacting GYF protein 2 [Source:HGNC Symbol;Acc:11960]
cnt_tfe3_open_common_19393	chr6	127587656	127588677	exon (ENST00000476956, exon 1 of 4)	5' UTR (NM_001242844, exon 1 of 5)	133	ENST00000480444	protein_coding	ENSG00000118518	RNF146	ring finger protein 146 [Source:HGNC Symbol;Acc:21336]
cnt_tfe3_open_common_4108	chr11	61560003	61560896	promoter-TSS (ENST00000540434)	promoter-TSS (NM_014206)	-3	ENST00000574708	protein_coding	ENSG00000134824	FADS2	fatty acid desaturase 2 [Source:HGNC Symbol;Acc:3575]
cnt_tfe3_open_common_5836	chr12	122063927	122064651	promoter-TSS (ENST00000330079)	promoter-TSS (NM_032790)	-166	ENST00000330079	protein_coding	ENSG00000182500	ORAI1	ORAI calcium release-activated calcium modulator 1 [Source:HGNC Symbol;Acc:25896]
cnt_tfe3_open_common_15694	chr3	122512264	122513182	promoter-TSS (ENST00000478601)	promoter-TSS (NM_001320728)	-52	ENST00000306103	protein_coding	ENSG00000169087	HSPBAP1	HSPB (heat shock 27kDa) associated protein 1 [Source:HGNC Symbol;Acc:16389]
cnt_tfe3_open_common_981	chr1	68962390	68963041	promoter-TSS (ENST00000456315)	5' UTR (NM_001114120, exon 1 of 12)	50	ENST00000525124	protein_coding	ENSG00000024526	DEPDC1	DEP domain containing 1 [Source:HGNC Symbol;Acc:22949]
cnt_tfe3_open_common_14314	chr21	45195774	45196270	intron (ENST00000480147, intron 1 of 1)	CpG	165	ENST00000480147	protein_coding	ENSG00000160213	CSTB	cystatin B (stefin B) [Source:HGNC Symbol;Acc:2482]
cnt_tfe3_open_common_2810	chr10	50969901	50970564	intron (ENST00000419399, intron 1 of 21)	promoter-TSS (NM_001347819)	137	ENST00000374103	protein_coding	ENSG00000197444	OGDHL	oxoglutarate dehydrogenase-like [Source:HGNC Symbol;Acc:25590]
cnt_tfe3_open_common_2228	chr1	226890804	226891441	intron (ENST00000272117, intron 1 of 6)	CpG	-28354	ENST00000412918	sense_intronic	ENSG00000228382	ITPKB-IT1	ITPKB intronic transcript 1 (non-protein coding) [Source:HGNC Symbol;Acc:41349]
cnt_tfe3_open_common_5507	chr12	90102509	90103770	promoter-TSS (ENST00000551310)	non-coding (NR_028138, exon 1 of 1)	-62	ENST00000551310	protein_coding	ENSG00000070961	ATP2B1	ATPase, Ca++ transporting, plasma membrane 1 [Source:HGNC Symbol;Acc:814]
cnt_tfe3_open_common_10562	chr19	4007064	4007821	promoter-TSS (ENST00000262971)	promoter-TSS (NM_015897)	-202	ENST00000262971	protein_coding	ENSG00000105229	PIAS4	protein inhibitor of activated STAT, 4 [Source:HGNC Symbol;Acc:17002]
cnt_tfe3_open_common_8275	chr16	31043958	31045292	promoter-TSS (ENST00000487411)	promoter-TSS (NM_001272095)	-187	ENST00000313843	protein_coding	ENSG00000103496	STX4	syntaxin 4 [Source:HGNC Symbol;Acc:11439]
cnt_tfe3_open_common_23424	chrX	100872299	100873060	intron (ENST00000462302, intron 1 of 4)	intron (NM_001184768, intron 1 of 3)	221	ENST00000497931	protein_coding	ENSG00000198960	ARMCX6	armadillo repeat containing, X-linked 6 [Source:HGNC Symbol;Acc:26094]
cnt_tfe3_open_common_15974	chr3	155571802	155573032	promoter-TSS (ENST00000392845)	promoter-TSS (NM_001190992)	-199	ENST00000359479	protein_coding	ENSG00000169359	SLC33A1	solute carrier family 33 (acetyl-CoA transporter), member 1 [Source:HGNC Symbol;Acc:95]
cnt_tfe3_open_common_2898	chr10	70883191	70884368	promoter-TSS (ENST00000467852)	promoter-TSS (NM_001318944)	-129	ENST00000263559	protein_coding	ENSG00000122958	VPS26A	vacuolar protein sorting 26 homolog A (S. pombe) [Source:HGNC Symbol;Acc:12711]
cnt_tfe3_open_common_5372	chr12	65152438	65153594	promoter-TSS (ENST00000434563)	promoter-TSS (NM_001330187)	170	ENST00000543646	protein_coding	ENSG00000135677	GNS	glucosamine (N-acetyl)-6-sulfatase [Source:HGNC Symbol;Acc:4422]
cnt_tfe3_open_common_22182	chr9	6757011	6759127	promoter-TSS (ENST00000442236)	non-coding (NR_130707, exon 1 of 15)	1	ENST00000442236	protein_coding	ENSG00000107077	KDM4C	lysine (K)-specific demethylase 4C [Source:HGNC Symbol;Acc:17071]
cnt_tfe3_open_common_13899	chr20	43996900	43997863	exon (ENST00000243918, exon 4 of 4)	3' UTR (NM_033542, exon 4 of 4)	3522	ENST00000479779	protein_coding	ENSG00000204070	SYS1	SYS1 Golgi-localized integral membrane protein homolog (S. cerevisiae) [Source:HGNC Symbol;Acc:16162]
cnt_tfe3_open_common_15671	chr3	119863100	119863792	Intergenic	AluJr|SINE|Alu	22690	ENST00000487309	misc_RNA	ENSG00000244139	RN7SL397P	RNA, 7SL, cytoplasmic 397, pseudogene [Source:HGNC Symbol;Acc:46413]
cnt_tfe3_open_common_425	chr1	27049669	27050419	intron (ENST00000324856, intron 1 of 19)	intron (NM_139135, intron 1 of 19)	-4155	ENST00000524572	protein_coding	ENSG00000117713	ARID1A	AT rich interactive domain 1A (SWI-like) [Source:HGNC Symbol;Acc:11110]
cnt_tfe3_open_common_17853	chr5	133706326	133707150	promoter-TSS (ENST00000523054)	promoter-TSS (NM_001349365)	0	ENST00000519312	protein_coding	ENSG00000006837	CDKL3	cyclin-dependent kinase-like 3 [Source:HGNC Symbol;Acc:15483]
cnt_tfe3_open_common_14064	chr20	56335891	56336686	Intergenic	Intergenic	-49696	ENST00000472841	protein_coding	ENSG00000124225	PMEPA1	prostate transmembrane protein, androgen induced 1 [Source:HGNC Symbol;Acc:14107]
cnt_tfe3_open_common_14240	chr21	38639203	38640631	promoter-TSS (ENST00000475009)	promoter-TSS (NM_006052)	-84	ENST00000398998	protein_coding	ENSG00000157538	DSCR3	Down syndrome critical region gene 3 [Source:HGNC Symbol;Acc:3044]
cnt_tfe3_open_common_8806	chr17	1627530	1628968	promoter-TSS (ENST00000409644)	5' UTR (NM_001163809, exon 1 of 10)	-5	ENST00000409644	protein_coding	ENSG00000167716	WDR81	WD repeat domain 81 [Source:HGNC Symbol;Acc:26600]
cnt_tfe3_open_common_11273	chr19	46792199	46793167	Intergenic	Intergenic	-7620	ENST00000244302	protein_coding	ENSG00000124440	HIF3A	hypoxia inducible factor 3, alpha subunit [Source:HGNC Symbol;Acc:15825]
cnt_tfe3_open_common_10935	chr19	19599995	19600560	intron (ENST00000473184, intron 1 of 1)	intron (NM_001359631, intron 2 of 10)	17058	ENST00000473184	protein_coding	ENSG00000167491	GATAD2A	GATA zinc finger domain containing 2A [Source:HGNC Symbol;Acc:29989]
cnt_tfe3_open_common_18193	chr5	159860910	159861581	Intergenic	Intergenic	12031	ENST00000519287	protein_coding	ENSG00000164611	PTTG1	pituitary tumor-transforming 1 [Source:HGNC Symbol;Acc:9690]
cnt_tfe3_open_common_3691	chr11	5943928	5944979	intron (ENST00000412903, intron 2 of 4)	L1M1|LINE|L1	15396	ENST00000412903	protein_coding	ENSG00000132256	TRIM5	tripartite motif containing 5 [Source:HGNC Symbol;Acc:16276]
cnt_tfe3_open_common_13048	chr2	204103423	204104783	intron (ENST00000463131, intron 1 of 5)	CpG	345	ENST00000443941	protein_coding	ENSG00000119004	CYP20A1	cytochrome P450, family 20, subfamily A, polypeptide 1 [Source:HGNC Symbol;Acc:20576]
cnt_tfe3_open_common_12734	chr2	153782127	153782800	Intergenic	LTR50|LTR|ERVL	49129	ENST00000446233	pseudogene	ENSG00000226213	UBQLN4P2	ubiquilin 4 pseudogene 2 [Source:HGNC Symbol;Acc:38662]
cnt_tfe3_open_common_2895	chr10	70480538	70481289	promoter-TSS (ENST00000265872)	promoter-TSS (NR_104262)	-58	ENST00000265872	protein_coding	ENSG00000060339	CCAR1	cell division cycle and apoptosis regulator 1 [Source:HGNC Symbol;Acc:24236]
cnt_tfe3_open_common_1638	chr1	166844968	166845993	promoter-TSS (ENST00000367874)	5' UTR (NM_053053, exon 1 of 8)	84	ENST00000367874	protein_coding	ENSG00000152382	TADA1	transcriptional adaptor 1 [Source:HGNC Symbol;Acc:30631]
cnt_tfe3_open_common_4448	chr11	75400793	75401486	Intergenic	MLT1L|LTR|ERVL-MaLR	-20974	ENST00000304771	protein_coding	ENSG00000171533	MAP6	microtubule-associated protein 6 [Source:HGNC Symbol;Acc:6868]
cnt_tfe3_open_common_7537	chr15	74392347	74392717	promoter-TSS (ENST00000561975)	CpG	-120	ENST00000561975	protein_coding	ENSG00000167178	ISLR2	immunoglobulin superfamily containing leucine-rich repeat 2 [Source:HGNC Symbol;Acc:29286]
cnt_tfe3_open_common_7568	chr15	75628088	75628996	promoter-TSS (ENST00000568301)	exon (NM_001321848, exon 1 of 7)	96	ENST00000568301	protein_coding	ENSG00000140365	COMMD4	COMM domain containing 4 [Source:HGNC Symbol;Acc:26027]
cnt_tfe3_open_common_7583	chr15	76050585	76051348	promoter-TSS (ENST00000569596)	Intergenic	59	ENST00000569596	processed_transcript	ENSG00000260288	RP11-24M17.4
cnt_tfe3_open_common_9677	chr17	58468922	58470304	promoter-TSS (ENST00000461535)	promoter-TSS (NM_032582)	-22	ENST00000589335	protein_coding	ENSG00000170832	USP32	ubiquitin specific peptidase 32 [Source:HGNC Symbol;Acc:19143]
cnt_tfe3_open_common_13568	chr20	10713752	10714378	intron (ENST00000605292, intron 1 of 4)	MLT1H|LTR|ERVL-MaLR	-19673	ENST00000417299	lincRNA	ENSG00000224961	RP1-278O22.1
cnt_tfe3_open_common_5187	chr12	52279735	52280296	Intergenic	LTR67B|LTR|ERVL	-1729	ENST00000301190	protein_coding	ENSG00000167612	ANKRD33	ankyrin repeat domain 33 [Source:HGNC Symbol;Acc:13788]
cnt_tfe3_open_common_6142	chr13	42845513	42846840	promoter-TSS (ENST00000025301)	promoter-TSS (NM_016248)	-113	ENST00000025301	protein_coding	ENSG00000023516	AKAP11	A kinase (PRKA) anchor protein 11 [Source:HGNC Symbol;Acc:369]
cnt_tfe3_open_common_8133	chr16	21963678	21965003	promoter-TSS (ENST00000565331)	promoter-TSS (NM_003366)	-279	ENST00000565464	protein_coding	ENSG00000140740	UQCRC2	ubiquinol-cytochrome c reductase core protein II [Source:HGNC Symbol;Acc:12586]
cnt_tfe3_open_common_225	chr1	15852976	15853626	promoter-TSS (ENST00000469637)	promoter-TSS (NR_109898)	-7	ENST00000375849	protein_coding	ENSG00000116138	DNAJC16	DnaJ (Hsp40) homolog, subfamily C, member 16 [Source:HGNC Symbol;Acc:29157]
cnt_tfe3_open_common_22171	chr9	5628215	5629175	promoter-TSS (ENST00000251879)	promoter-TSS (NM_020829)	-330	ENST00000251879	protein_coding	ENSG00000107036	KIAA1432	KIAA1432 [Source:HGNC Symbol;Acc:17686]
cnt_tfe3_open_common_22477	chr9	90589229	90590013	promoter-TSS (ENST00000375883)	promoter-TSS (NM_001170640)	-5	ENST00000486228	protein_coding	ENSG00000156345	CDK20	cyclin-dependent kinase 20 [Source:HGNC Symbol;Acc:21420]
cnt_tfe3_open_common_23364	chrX	55743931	55744674	promoter-TSS (ENST00000262850)	non-coding (NR_148691, exon 1 of 13)	-16	ENST00000262850	protein_coding	ENSG00000083750	RRAGB	Ras-related GTP binding B [Source:HGNC Symbol;Acc:19901]
cnt_tfe3_open_common_6755	chr14	68283031	68283616	promoter-TSS (ENST00000554557)	promoter-TSS (NM_015346)	-16	ENST00000553399	protein_coding	ENSG00000072121	ZFYVE26	zinc finger, FYVE domain containing 26 [Source:HGNC Symbol;Acc:20761]
cnt_tfe3_open_common_13177	chr2	220042468	220043353	promoter-TSS (ENST00000465672)	promoter-TSS (NM_001321389)	-29	ENST00000430297	protein_coding	ENSG00000144567	FAM134A	family with sequence similarity 134, member A [Source:HGNC Symbol;Acc:28450]
cnt_tfe3_open_common_12412	chr2	102771696	102772733	intron (ENST00000428279, intron 2 of 10)	intron (NM_001320983, intron 1 of 9)	1791	ENST00000430171	protein_coding	ENSG00000115594	IL1R1	interleukin 1 receptor, type I [Source:HGNC Symbol;Acc:5993]
cnt_tfe3_open_common_19364	chr6	119629205	119629644	intron (ENST00000368468, intron 2 of 12)	MIRb|SINE|MIR	-19022	ENST00000363862	snRNA	ENSG00000200732	RNU6-194P	RNA, U6 small nuclear 194, pseudogene [Source:HGNC Symbol;Acc:47157]
cnt_tfe3_open_common_6854	chr14	77480446	77480955	Intergenic	Intergenic	14334	ENST00000238647	protein_coding	ENSG00000119669	IRF2BPL	interferon regulatory factor 2 binding protein-like [Source:HGNC Symbol;Acc:14282]
cnt_tfe3_open_common_4627	chr11	113745853	113746808	promoter-TSS (ENST00000537706)	promoter-TSS (NM_001346263)	-38	ENST00000003302	protein_coding	ENSG00000048028	USP28	ubiquitin specific peptidase 28 [Source:HGNC Symbol;Acc:12625]
cnt_tfe3_open_common_6821	chr14	74550906	74552135	promoter-TSS (ENST00000350259)	promoter-TSS (NM_001024674)	21	ENST00000555028	protein_coding	ENSG00000205659	LIN52	lin-52 homolog (C. elegans) [Source:HGNC Symbol;Acc:19856]
cnt_tfe3_open_common_7525	chr15	72667456	72669151	promoter-TSS (ENST00000567411)	promoter-TSS (NR_027262)	7	ENST00000563908	protein_coding	ENSG00000213614	HEXA	hexosaminidase A (alpha polypeptide) [Source:HGNC Symbol;Acc:4878]
cnt_tfe3_open_common_2373	chr1	236686507	236688161	promoter-TSS (ENST00000366583)	non-coding (NR_034040, exon 1 of 1)	10	ENST00000323938	protein_coding	ENSG00000116977	LGALS8	lectin, galactoside-binding, soluble, 8 [Source:HGNC Symbol;Acc:6569]
cnt_tfe3_open_common_21444	chr8	48987693	48988240	Intergenic	Intergenic	25826	ENST00000521628	protein_coding	ENSG00000169139	UBE2V2	ubiquitin-conjugating enzyme E2 variant 2 [Source:HGNC Symbol;Acc:12495]
cnt_tfe3_open_common_22339	chr9	38208266	38209135	Intergenic	MLT1H|LTR|ERVL-MaLR	18296	ENST00000459319	snoRNA	ENSG00000238313	snoU13	Small nucleolar RNA U13 [Source:RFAM;Acc:RF01210]
cnt_tfe3_open_common_925	chr1	64368452	64368928	intron (ENST00000482426, intron 1 of 5)	MLT1J|LTR|ERVL-MaLR	-59334	ENST00000440942	pseudogene	ENSG00000228056	CFL1P3	cofilin 1 (non-muscle) pseudogene 3 [Source:HGNC Symbol;Acc:1879]
cnt_tfe3_open_common_4385	chr11	71813909	71814842	promoter-TSS (ENST00000541403)	promoter-TSS (NM_017907)	-32	ENST00000535872	protein_coding	ENSG00000149357	LAMTOR1	late endosomal/lysosomal adaptor, MAPK and MTOR activator 1 [Source:HGNC Symbol;Acc:26068]
cnt_tfe3_open_common_18136	chr5	153498076	153498893	intron (ENST00000520327, intron 2 of 2)	Intergenic	21901	ENST00000519612	protein_coding	ENSG00000037749	MFAP3	microfibrillar-associated protein 3 [Source:HGNC Symbol;Acc:7034]
cnt_tfe3_open_common_22984	chr9	133454129	133455465	promoter-TSS (ENST00000319725)	promoter-TSS (NM_003934)	-196	ENST00000319725	protein_coding	ENSG00000107164	FUBP3	far upstream element (FUSE) binding protein 3 [Source:HGNC Symbol;Acc:4005]
cnt_tfe3_open_common_16112	chr3	183862469	183863544	TTS (ENST00000491144)	TTS (NM_003907)	1164	ENST00000492226	protein_coding	ENSG00000145191	EIF2B5	eukaryotic translation initiation factor 2B, subunit 5 epsilon, 82kDa [Source:HGNC Symbol;Acc:3261]
cnt_tfe3_open_common_7755	chr15	92614340	92614637	intron (ENST00000556649, intron 1 of 2)	intron (NM_013272, intron 2 of 9)	-26672	ENST00000555549	protein_coding	ENSG00000176463	SLCO3A1	solute carrier organic anion transporter family, member 3A1 [Source:HGNC Symbol;Acc:10952]
cnt_tfe3_open_common_6029	chr13	27705333	27705681	intron (ENST00000282344, intron 1 of 8)	MIRc|SINE|MIR	-31485	ENST00000440657	antisense	ENSG00000232162	USP12-AS1	USP12 antisense RNA 1 [Source:HGNC Symbol;Acc:39961]
cnt_tfe3_open_common_17560	chr5	79488514	79488885	intron (ENST00000507668, intron 2 of 12)	intron (NM_178276, intron 2 of 12)	-25696	ENST00000502747	protein_coding	ENSG00000164300	SERINC5	serine incorporator 5 [Source:HGNC Symbol;Acc:18825]
cnt_tfe3_open_common_8916	chr17	8095405	8095937	Intergenic	MLT1K|LTR|ERVL-MaLR	-2107	ENST00000389017	protein_coding	ENSG00000196544	C17orf59	chromosome 17 open reading frame 59 [Source:HGNC Symbol;Acc:25939]
cnt_tfe3_open_common_1357	chr1	150185796	150186285	Intergenic	CpG	2110	ENST00000581481	misc_RNA	ENSG00000266187	RN7SL480P	RNA, 7SL, cytoplasmic 480, pseudogene [Source:HGNC Symbol;Acc:46496]
cnt_tfe3_open_common_13951	chr20	47376782	47377399	intron (ENST00000396220, intron 1 of 38)	MIRb|SINE|MIR	-21105	ENST00000516067	miRNA	ENSG00000251876	AL035106.1
cnt_tfe3_open_common_109	chr1	8456783	8457422	intron (ENST00000460659, intron 2 of 2)	intron (NM_001042681, intron 12 of 22)	26377	ENST00000460659	protein_coding	ENSG00000142599	RERE	arginine-glutamic acid dipeptide (RE) repeats [Source:HGNC Symbol;Acc:9965]
cnt_tfe3_open_common_22247	chr9	33290233	33291231	intron (ENST00000379540, intron 1 of 23)	CpG	189	ENST00000318524	protein_coding	ENSG00000086102	NFX1	nuclear transcription factor, X-box binding 1 [Source:HGNC Symbol;Acc:7803]
cnt_tfe3_open_common_996	chr1	76540017	76541011	exon (ENST00000328299, exon 1 of 5)	non-coding (NR_146056, exon 1 of 6)	110	ENST00000328299	protein_coding	ENSG00000184005	ST6GALNAC3	ST6 (alpha-N-acetyl-neuraminyl-2,3-beta-galactosyl-1,3)-N-acetylgalactosaminide alpha-2,6-sialyltransferase 3 [Source:HGNC Symbol;Acc:19343]
cnt_tfe3_open_common_404	chr1	26232658	26233754	promoter-TSS (ENST00000465604)	promoter-TSS (NR_037481)	-249	ENST00000426559	protein_coding	ENSG00000117632	STMN1	stathmin 1 [Source:HGNC Symbol;Acc:6510]
cnt_tfe3_open_common_9823	chr17	70628219	70628795	intron (ENST00000581549, intron 2 of 4)	intron (NR_033876, intron 2 of 4)	5137	ENST00000487023	pseudogene	ENSG00000243514	RPL32P33	ribosomal protein L32 pseudogene 33 [Source:HGNC Symbol;Acc:36231]
cnt_tfe3_open_common_13657	chr20	23338502	23339099	promoter-TSS (ENST00000452395)	promoter-TSS (NR_109884)	-47	ENST00000452395	antisense	ENSG00000232645	RP3-322G13.5
cnt_tfe3_open_common_3516	chr10	125686190	125686647	intron (ENST00000435782, intron 1 of 2)	MLT1J|LTR|ERVL-MaLR	4695	ENST00000435782	sense_intronic	ENSG00000234677	RP11-285A18.2
cnt_tfe3_open_common_12376	chr2	100106338	100107252	promoter-TSS (ENST00000393445)	promoter-TSS (NM_001321459)	-298	ENST00000413697	protein_coding	ENSG00000135945	REV1	REV1, polymerase (DNA directed) [Source:HGNC Symbol;Acc:14060]
cnt_tfe3_open_common_9188	chr17	35969166	35969903	promoter-TSS (ENST00000591288)	promoter-TSS (NM_001163545)	10	ENST00000339208	protein_coding	ENSG00000006114	SYNRG	synergin, gamma [Source:HGNC Symbol;Acc:557]
cnt_tfe3_open_common_20	chr1	1239804	1240540	exon (ENST00000492936, exon 1 of 22)	promoter-TSS (NR_145806)	109	ENST00000478065	protein_coding	ENSG00000131584	ACAP3	ArfGAP with coiled-coil, ankyrin repeat and PH domains 3 [Source:HGNC Symbol;Acc:16754]
cnt_tfe3_open_common_6928	chr14	93241336	93241989	Intergenic	Intergenic	-18914	ENST00000163416	protein_coding	ENSG00000066455	GOLGA5	golgin A5 [Source:HGNC Symbol;Acc:4428]
cnt_tfe3_open_common_2819	chr10	52384218	52385292	promoter-TSS (ENST00000443374)	promoter-TSS (NR_126411)	-9	ENST00000609445	protein_coding	ENSG00000198964	SGMS1	sphingomyelin synthase 1 [Source:HGNC Symbol;Acc:29799]
cnt_tfe3_open_common_22820	chr9	124942677	124943873	intron (ENST00000486801, intron 2 of 2)	intron (NM_001286828, intron 3 of 3)	11335	ENST00000477017	protein_coding	ENSG00000185681	MORN5	MORN repeat containing 5 [Source:HGNC Symbol;Acc:17841]
cnt_tfe3_open_common_16278	chr3	197182990	197183876	promoter-TSS (ENST00000445908)	CpG	92	ENST00000445908	lincRNA	ENSG00000229912	AC128709.4
cnt_tfe3_open_common_11315	chr19	48017734	48018874	promoter-TSS (ENST00000595826)	non-coding (NR_038456, exon 1 of 12)	-4	ENST00000601208	protein_coding	ENSG00000105402	NAPA	N-ethylmaleimide-sensitive factor attachment protein, alpha [Source:HGNC Symbol;Acc:7641]
cnt_tfe3_open_common_19203	chr6	87864567	87866148	promoter-TSS (ENST00000339907)	promoter-TSS (NM_015021)	18	ENST00000496806	protein_coding	ENSG00000188994	ZNF292	zinc finger protein 292 [Source:HGNC Symbol;Acc:18410]
cnt_tfe3_open_common_19573	chr6	157469419	157470403	promoter-TSS (ENST00000478761)	exon (NM_017519, exon 8 of 19)	-13	ENST00000478761	protein_coding	ENSG00000049618	ARID1B	AT rich interactive domain 1B (SWI1-like) [Source:HGNC Symbol;Acc:18040]
cnt_tfe3_open_common_13463	chr20	442444	443793	promoter-TSS (ENST00000494633)	promoter-TSS (NR_111901)	57	ENST00000461304	protein_coding	ENSG00000125875	TBC1D20	TBC1 domain family, member 20 [Source:HGNC Symbol;Acc:16133]
cnt_tfe3_open_common_5325	chr12	58145252	58146550	promoter-TSS (ENST00000552254)	CpG	-3	ENST00000547853	protein_coding	ENSG00000135446	CDK4	cyclin-dependent kinase 4 [Source:HGNC Symbol;Acc:1773]
cnt_tfe3_open_common_2103	chr1	214576048	214576339	intron (ENST00000366956, intron 6 of 18)	intron (NM_005401, intron 6 of 18)	-26444	ENST00000473261	protein_coding	ENSG00000152104	PTPN14	protein tyrosine phosphatase, non-receptor type 14 [Source:HGNC Symbol;Acc:9647]
cnt_tfe3_open_common_18996	chr6	42701731	42702218	Intergenic	LTR13A|LTR|ERVK	7002	ENST00000417255	pseudogene	ENSG00000213435	ATP6V0CP3	ATPase, H+ transporting, lysosomal 16kDa, V0 subunit c pseudogene 3 [Source:HGNC Symbol;Acc:40001]
cnt_tfe3_open_common_8998	chr17	18908071	18908653	promoter-TSS (ENST00000388995)	promoter-TSS (NM_001039999)	-245	ENST00000388995	protein_coding	ENSG00000188522	FAM83G	family with sequence similarity 83, member G [Source:HGNC Symbol;Acc:32554]
cnt_tfe3_open_common_4645	chr11	116969183	116969775	promoter-TSS (ENST00000442124)	promoter-TSS (NM_001281749)	-224	ENST00000442124	antisense	ENSG00000224077	AP000936.4
cnt_tfe3_open_common_5819	chr12	121342104	121342608	promoter-TSS (ENST00000353487)	promoter-TSS (NR_131215)	-182	ENST00000353487	protein_coding	ENSG00000157837	SPPL3	signal peptide peptidase like 3 [Source:HGNC Symbol;Acc:30424]
cnt_tfe3_open_common_9043	chr17	25821339	25822811	intron (ENST00000398988, intron 2 of 21)	intron (NM_014238, intron 2 of 20)	23036	ENST00000582311	protein_coding	ENSG00000141068	KSR1	kinase suppressor of ras 1 [Source:HGNC Symbol;Acc:6465]
cnt_tfe3_open_common_19889	chr7	23275280	23276232	intron (ENST00000465673, intron 1 of 5)	Intergenic	129	ENST00000492858	protein_coding	ENSG00000136235	GPNMB	glycoprotein (transmembrane) nmb [Source:HGNC Symbol;Acc:4462]
cnt_tfe3_open_common_2506	chr10	5488269	5488828	promoter-TSS (ENST00000380359)	promoter-TSS (NM_005863)	-24	ENST00000486354	protein_coding	ENSG00000173848	NET1	neuroepithelial cell transforming 1 [Source:HGNC Symbol;Acc:14592]
cnt_tfe3_open_common_14487	chr22	25003286	25003909	promoter-TSS (ENST00000406383)	intron (NM_001288833, intron 1 of 15)	9	ENST00000447416	protein_coding	ENSG00000100031	GGT1	gamma-glutamyltransferase 1 [Source:HGNC Symbol;Acc:4250]
cnt_tfe3_open_common_3440	chr10	117840120	117840766	intron (ENST00000439649, intron 8 of 9)	MER21C|LTR|ERVL	171581	ENST00000449616	protein_coding	ENSG00000107518	ATRNL1	attractin-like 1 [Source:HGNC Symbol;Acc:29063]
cnt_tfe3_open_common_20122	chr7	44673026	44673983	intron (ENST00000439616, intron 2 of 19)	intron (NM_001003941, intron 2 of 8)	9443	ENST00000543843	protein_coding	ENSG00000105953	OGDH	oxoglutarate (alpha-ketoglutarate) dehydrogenase (lipoamide) [Source:HGNC Symbol;Acc:8124]
cnt_tfe3_open_common_7529	chr15	73925622	73926164	promoter-TSS (ENST00000562924)	promoter-TSS (NM_017455)	-139	ENST00000345330	protein_coding	ENSG00000156642	NPTN	neuroplastin [Source:HGNC Symbol;Acc:17867]
cnt_tfe3_open_common_3618	chr11	777264	778888	promoter-TSS (ENST00000442059)	promoter-TSS (NM_001318824)	468	ENST00000525941	protein_coding	ENSG00000255284	AP006621.5	Protein LOC100506518 [Source:UniProtKB/TrEMBL;Acc:E9PR39]
cnt_tfe3_open_common_1673	chr1	169281277	169281832	intron (ENST00000432081, intron 1 of 1)	MLT1H2|LTR|ERVL-MaLR	1651	ENST00000432081	antisense	ENSG00000235575	RP4-800F24.1
cnt_tfe3_open_common_903	chr1	60216144	60217129	intron (ENST00000371210, intron 8 of 9)	intron (NM_001350792, intron 16 of 17)	-4708	ENST00000480847	protein_coding	ENSG00000172456	FGGY	FGGY carbohydrate kinase domain containing [Source:HGNC Symbol;Acc:25610]
cnt_tfe3_open_common_16324	chr4	1728828	1729588	promoter-TSS (ENST00000470136)	MER54A|LTR|ERVL	-923	ENST00000470136	protein_coding	ENSG00000013810	TACC3	transforming, acidic coiled-coil containing protein 3 [Source:HGNC Symbol;Acc:11524]
cnt_tfe3_open_common_6449	chr13	113950964	113952617	promoter-TSS (ENST00000397181)	exon (NM_005561, exon 1 of 9)	90	ENST00000397181	protein_coding	ENSG00000185896	LAMP1	lysosomal-associated membrane protein 1 [Source:HGNC Symbol;Acc:6499]
cnt_tfe3_open_common_19706	chr7	915473	916808	promoter-TSS (ENST00000265857)	promoter-TSS (NM_015949)	-49	ENST00000265857	protein_coding	ENSG00000239857	GET4	golgi to ER traffic protein 4 homolog (S. cerevisiae) [Source:HGNC Symbol;Acc:21690]
cnt_tfe3_open_common_4015	chr11	47663584	47664467	promoter-TSS (ENST00000542981)	5' UTR (NM_001317231, exon 1 of 13)	-21	ENST00000539759	protein_coding	ENSG00000109919	MTCH2	mitochondrial carrier 2 [Source:HGNC Symbol;Acc:17587]
cnt_tfe3_open_common_3683	chr11	4047737	4048335	intron (ENST00000525403, intron 3 of 4)	MER21C|LTR|ERVL	7858	ENST00000489592	pseudogene	ENSG00000240385	RPS29P20	ribosomal protein S29 pseudogene 20 [Source:HGNC Symbol;Acc:36491]
cnt_tfe3_open_common_23550	chrX	133670520	133671858	Intergenic	Intergenic	3103	ENST00000401182	miRNA	ENSG00000216001	MIR450B	microRNA 450b [Source:HGNC Symbol;Acc:33642]
cnt_tfe3_open_common_2375	chr1	236767607	236768500	promoter-TSS (ENST00000366579)	promoter-TSS (NM_018072)	-249	ENST00000366581	protein_coding	ENSG00000119285	HEATR1	HEAT repeat containing 1 [Source:HGNC Symbol;Acc:25517]
cnt_tfe3_open_common_21281	chr8	27950330	27951173	promoter-TSS (ENST00000518112)	CpG	12	ENST00000520288	protein_coding	ENSG00000134014	ELP3	elongator acetyltransferase complex subunit 3 [Source:HGNC Symbol;Acc:20696]
cnt_tfe3_open_common_3825	chr11	18343446	18344299	promoter-TSS (ENST00000531757)	promoter-TSS (NM_001142307)	30	ENST00000453096	protein_coding	ENSG00000110768	GTF2H1	general transcription factor IIH, polypeptide 1, 62kDa [Source:HGNC Symbol;Acc:4655]
cnt_tfe3_open_common_17953	chr5	139492837	139493781	promoter-TSS (ENST00000331327)	promoter-TSS (NM_005859)	-399	ENST00000331327	protein_coding	ENSG00000185129	PURA	purine-rich element binding protein A [Source:HGNC Symbol;Acc:9701]
cnt_tfe3_open_common_2272	chr1	230265621	230266840	intron (ENST00000541865, intron 1 of 12)	intron (NM_004481, intron 1 of 15)	63212	ENST00000541865	protein_coding	ENSG00000143641	GALNT2	UDP-N-acetyl-alpha-D-galactosamine:polypeptide N-acetylgalactosaminyltransferase 2 (GalNAc-T2) [Source:HGNC Symbol;Acc:4124]
cnt_tfe3_open_common_22717	chr9	115526569	115527457	intron (ENST00000374232, intron 1 of 8)	intron (NM_001012994, intron 1 of 8)	13895	ENST00000374232	protein_coding	ENSG00000148158	SNX30	sorting nexin family member 30 [Source:HGNC Symbol;Acc:23685]
cnt_tfe3_open_common_3213	chr10	99257525	99258843	promoter-TSS (ENST00000355839)	promoter-TSS (NM_024954)	2	ENST00000448660	protein_coding	ENSG00000155229	MMS19	MMS19 nucleotide excision repair homolog (S. cerevisiae) [Source:HGNC Symbol;Acc:13824]
cnt_tfe3_open_common_13092	chr2	208575371	208576703	promoter-TSS (ENST00000452312)	promoter-TSS (NM_001142300)	-227	ENST00000392209	protein_coding	ENSG00000163249	CCNYL1	cyclin Y-like 1 [Source:HGNC Symbol;Acc:26868]
cnt_tfe3_open_common_9179	chr17	35305350	35306843	promoter-TSS (ENST00000592751)	promoter-TSS (NM_012138)	-79	ENST00000225402	protein_coding	ENSG00000108270	AATF	apoptosis antagonizing transcription factor [Source:HGNC Symbol;Acc:19235]
cnt_tfe3_open_common_20734	chr7	116442351	116443203	Intergenic	Intergenic	-8347	ENST00000484325	protein_coding	ENSG00000198898	CAPZA2	capping protein (actin filament) muscle Z-line, alpha 2 [Source:HGNC Symbol;Acc:1490]
cnt_tfe3_open_common_5920	chr12	125423747	125425533	Intergenic	Intergenic	-4199	ENST00000480427	pseudogene	ENSG00000241129	RPL22P19	ribosomal protein L22 pseudogene 19 [Source:HGNC Symbol;Acc:36567]
cnt_tfe3_open_common_16249	chr3	194991641	194992757	promoter-TSS (ENST00000310380)	promoter-TSS (NM_152531)	-303	ENST00000310380	protein_coding	ENSG00000173950	XXYLT1	xyloside xylosyltransferase 1 [Source:HGNC Symbol;Acc:26639]
cnt_tfe3_open_common_14770	chr22	41417683	41418968	Intergenic	CpG	-23176	ENST00000410766	misc_RNA	ENSG00000222698	Y_RNA	Y RNA [Source:RFAM;Acc:RF00019]
cnt_tfe3_open_common_12766	chr2	160142091	160143830	exon (ENST00000392796, exon 1 of 11)	5' UTR (NM_001128213, exon 1 of 11)	103	ENST00000392796	protein_coding	ENSG00000196151	WDSUB1	WD repeat, sterile alpha motif and U-box domain containing 1 [Source:HGNC Symbol;Acc:26697]
cnt_tfe3_open_common_10585	chr19	5030261	5031868	intron (ENST00000536461, intron 1 of 22)	intron (NM_015015, intron 2 of 22)	14728	ENST00000536461	protein_coding	ENSG00000127663	KDM4B	lysine (K)-specific demethylase 4B [Source:HGNC Symbol;Acc:29136]
cnt_tfe3_open_common_11137	chr19	41303882	41305250	promoter-TSS (ENST00000406058)	promoter-TSS (NM_053046)	-335	ENST00000598654	protein_coding	ENSG00000269858	EGLN2	egl-9 family hypoxia-inducible factor 2 [Source:HGNC Symbol;Acc:14660]
cnt_tfe3_open_common_13179	chr2	220082588	220084005	promoter-TSS (ENST00000295750)	TTS (NR_104255)	-98	ENST00000448398	protein_coding	ENSG00000115657	ABCB6	ATP-binding cassette, sub-family B (MDR/TAP), member 6 [Source:HGNC Symbol;Acc:47]
cnt_tfe3_open_common_22821	chr9	125026347	125027864	promoter-TSS (ENST00000417201)	promoter-TSS (NM_033117)	13	ENST00000417201	protein_coding	ENSG00000119446	RBM18	RNA binding motif protein 18 [Source:HGNC Symbol;Acc:28413]
cnt_tfe3_open_common_4542	chr11	93227519	93228354	intron (ENST00000525141, intron 1 of 1)	L2c|LINE|L2	4581	ENST00000525141	protein_coding	ENSG00000166002	SMCO4	single-pass membrane protein with coiled-coil domains 4 [Source:HGNC Symbol;Acc:24810]
cnt_tfe3_open_common_9532	chr17	47841473	47842031	promoter-TSS (ENST00000506156)	promoter-TSS (NM_030802)	-223	ENST00000240364	protein_coding	ENSG00000121104	FAM117A	family with sequence similarity 117, member A [Source:HGNC Symbol;Acc:24179]
cnt_tfe3_open_common_9774	chr17	65821295	65821710	promoter-TSS (ENST00000321892)	promoter-TSS (NM_004459)	-138	ENST00000544778	protein_coding	ENSG00000171634	BPTF	bromodomain PHD finger transcription factor [Source:HGNC Symbol;Acc:3581]
cnt_tfe3_open_common_2818	chr10	51827178	51827968	promoter-TSS (ENST00000314664)	promoter-TSS (NR_038275)	-10	ENST00000456967	pseudogene	ENSG00000235618	RP11-324H6.5
cnt_tfe3_open_common_2788	chr10	46222075	46223037	promoter-TSS (ENST00000420848)	promoter-TSS (NM_015262)	53	ENST00000608163	pseudogene	ENSG00000237840	FAM21FP	family with sequence similarity 21, member F, pseudogene [Source:HGNC Symbol;Acc:45011]
cnt_tfe3_open_common_21980	chr8	131892723	131893464	intron (ENST00000286355, intron 8 of 17)	MER94|DNA|hAT-Blackjack	11938	ENST00000520785	sense_intronic	ENSG00000253259	RP11-737F9.2
cnt_tfe3_open_common_14588	chr22	31002725	31003704	promoter-TSS (ENST00000467368)	promoter-TSS (NM_001282327)	23	ENST00000407817	protein_coding	ENSG00000185339	TCN2	transcobalamin II [Source:HGNC Symbol;Acc:11653]
cnt_tfe3_open_common_6385	chr13	110430469	110430854	intron (ENST00000375856, intron 1 of 1)	MIRc|SINE|MIR	8254	ENST00000375856	protein_coding	ENSG00000185950	IRS2	insulin receptor substrate 2 [Source:HGNC Symbol;Acc:6126]
cnt_tfe3_open_common_21851	chr8	123829193	123829899	TTS (ENST00000521482)	intron (NM_014943, intron 1 of 3)	8537	ENST00000524348	sense_intronic	ENSG00000253372	RP11-44N11.1
cnt_tfe3_open_common_1464	chr1	154908844	154909953	promoter-TSS (ENST00000604546)	promoter-TSS (NM_006556)	69	ENST00000368467	protein_coding	ENSG00000163344	PMVK	phosphomevalonate kinase [Source:HGNC Symbol;Acc:9141]
cnt_tfe3_open_common_10487	chr19	1853372	1853829	TTS (ENST00000592313)	3' UTR (NM_031918, exon 2 of 2)	1202	ENST00000592884	antisense	ENSG00000267125	CTB-31O20.6
cnt_tfe3_open_common_7994	chr16	9184865	9185631	promoter-TSS (ENST00000327827)	promoter-TSS (NM_014117)	-257	ENST00000327827	protein_coding	ENSG00000182831	C16orf72	chromosome 16 open reading frame 72 [Source:HGNC Symbol;Acc:30103]
cnt_tfe3_open_common_23590	chrX	149736723	149737636	promoter-TSS (ENST00000413012)	CpG	86	ENST00000413012	protein_coding	ENSG00000171100	MTM1	myotubularin 1 [Source:HGNC Symbol;Acc:7448]
cnt_tfe3_open_common_4173	chr11	63948947	63949329	Intergenic	Intergenic	-3606	ENST00000358794	protein_coding	ENSG00000168439	STIP1	stress-induced-phosphoprotein 1 [Source:HGNC Symbol;Acc:11387]
cnt_tfe3_open_common_2592	chr10	17315336	17315826	Intergenic	Intergenic	-38749	ENST00000456355	antisense	ENSG00000234961	RP11-124N14.3
cnt_tfe3_open_common_23399	chrX	72782815	72783898	promoter-TSS (ENST00000602584)	promoter-TSS (NR_029423)	68	ENST00000498318	protein_coding	ENSG00000204116	CHIC1	cysteine-rich hydrophobic domain 1 [Source:HGNC Symbol;Acc:1934]
cnt_tfe3_open_common_20111	chr7	44436681	44437173	intron (ENST00000460110, intron 5 of 6)	intron (NM_015332, intron 4 of 5)	-4820	ENST00000475952	protein_coding	ENSG00000015676	NUDCD3	NudC domain containing 3 [Source:HGNC Symbol;Acc:22208]
cnt_tfe3_open_common_9604	chr17	55055152	55055709	promoter-TSS (ENST00000573823)	promoter-TSS (NM_021626)	-36	ENST00000262288	protein_coding	ENSG00000121064	SCPEP1	serine carboxypeptidase 1 [Source:HGNC Symbol;Acc:29507]
cnt_tfe3_open_common_14731	chr22	39268023	39268625	promoter-TSS (ENST00000216083)	promoter-TSS (NM_001303494)	-5	ENST00000407418	protein_coding	ENSG00000183741	CBX6	chromobox homolog 6 [Source:HGNC Symbol;Acc:1556]
cnt_tfe3_open_common_10445	chr19	796808	797555	promoter-TSS (ENST00000586944)	promoter-TSS (NM_031991)	106	ENST00000356948	protein_coding	ENSG00000011304	PTBP1	polypyrimidine tract binding protein 1 [Source:HGNC Symbol;Acc:9583]
cnt_tfe3_open_common_17824	chr5	132298972	132299787	promoter-TSS (ENST00000607688)	promoter-TSS (NM_014423)	-53	ENST00000265343	protein_coding	ENSG00000072364	AFF4	AF4/FMR2 family, member 4 [Source:HGNC Symbol;Acc:17869]
cnt_tfe3_open_common_13841	chr20	39135004	39135730	Intergenic	Intergenic	89852	ENST00000516625	snoRNA	ENSG00000252434	SNORD112	Small nucleolar RNA SNORD112 [Source:RFAM;Acc:RF01169]
cnt_tfe3_open_common_6585	chr14	36538135	36538983	Intergenic	Intergenic	-1074	ENST00000546508	lincRNA	ENSG00000257585	LINC00609	long intergenic non-protein coding RNA 609 [Source:HGNC Symbol;Acc:43960]
cnt_tfe3_open_common_19730	chr7	1755748	1757059	intron (ENST00000424383, intron 2 of 2)	intron (NM_001128636, intron 1 of 1)	7605	ENST00000561626	protein_coding	ENSG00000225968	ELFN1	extracellular leucine-rich repeat and fibronectin type III domain containing 1 [Source:HGNC Symbol;Acc:33154]
cnt_tfe3_open_common_5970	chr12	133613531	133614556	promoter-TSS (ENST00000443154)	promoter-TSS (NR_110091)	-22	ENST00000540031	protein_coding	ENSG00000198040	ZNF84	zinc finger protein 84 [Source:HGNC Symbol;Acc:13159]
cnt_tfe3_open_common_20178	chr7	47773517	47774651	intron (ENST00000436444, intron 8 of 8)	Intergenic	-26990	ENST00000412730	antisense	ENSG00000146666	LINC00525	long intergenic non-protein coding RNA 525 [Source:HGNC Symbol;Acc:40290]
cnt_tfe3_open_common_21482	chr8	55124495	55125274	Intergenic	Intergenic	-20289	ENST00000603811	pseudogene	ENSG00000270980	RP11-626A5.2
cnt_tfe3_open_common_17198	chr5	14174020	14174841	intron (ENST00000344204, intron 1 of 56)	intron (NM_007118, intron 1 of 56)	-9477	ENST00000509967	protein_coding	ENSG00000038382	TRIO	trio Rho guanine nucleotide exchange factor [Source:HGNC Symbol;Acc:12303]
cnt_tfe3_open_common_7880	chr16	2097197	2098452	promoter-TSS (ENST00000401874)	promoter-TSS (NM_001318194)	-29	ENST00000568513	protein_coding	ENSG00000065057	NTHL1	nth endonuclease III-like 1 (E. coli) [Source:HGNC Symbol;Acc:8028]
cnt_tfe3_open_common_17447	chr5	65439790	65441028	promoter-TSS (ENST00000380918)	promoter-TSS (NM_139168)	214	ENST00000521596	antisense	ENSG00000253744	AC025442.3
cnt_tfe3_open_common_21471	chr8	54755145	54756141	promoter-TSS (ENST00000524234)	promoter-TSS (NM_213620)	-41	ENST00000396774	protein_coding	ENSG00000047249	ATP6V1H	ATPase, H+ transporting, lysosomal 50/57kDa, V1 subunit H [Source:HGNC Symbol;Acc:18303]
cnt_tfe3_open_common_1782	chr1	183604357	183605571	promoter-TSS (ENST00000304685)	promoter-TSS (NM_015149)	-72	ENST00000294742	protein_coding	ENSG00000162704	ARPC5	actin related protein 2/3 complex, subunit 5, 16kDa [Source:HGNC Symbol;Acc:708]
cnt_tfe3_open_common_5225	chr12	53644554	53646540	promoter-TSS (ENST00000329548)	promoter-TSS (NM_032889)	110	ENST00000551660	protein_coding	ENSG00000182544	MFSD5	major facilitator superfamily domain containing 5 [Source:HGNC Symbol;Acc:28156]
cnt_tfe3_open_common_22055	chr8	143484516	143485038	promoter-TSS (ENST00000518720)	promoter-TSS (NM_145003)	-176	ENST00000524325	protein_coding	ENSG00000171045	TSNARE1	t-SNARE domain containing 1 [Source:HGNC Symbol;Acc:26437]
cnt_tfe3_open_common_17494	chr5	72792836	72793041	TTS (ENST00000607001)	Intergenic	1180	ENST00000607001	lincRNA	ENSG00000272525	RP11-79P5.9
cnt_tfe3_open_common_11135	chr19	41256361	41257767	promoter-TSS (ENST00000598485)	promoter-TSS (NM_198476)	-50	ENST00000601393	protein_coding	ENSG00000077312	SNRPA	small nuclear ribonucleoprotein polypeptide A [Source:HGNC Symbol;Acc:11151]
cnt_tfe3_open_common_17245	chr5	32585498	32586412	promoter-TSS (ENST00000511988)	CpG	-38	ENST00000504789	protein_coding	ENSG00000113387	SUB1	SUB1 homolog (S. cerevisiae) [Source:HGNC Symbol;Acc:19985]
cnt_tfe3_open_common_11766	chr2	27805645	27806189	promoter-TSS (ENST00000505973)	promoter-TSS (NM_001271287)	4	ENST00000505973	processed_transcript	ENSG00000259080	RP11-158I13.2
cnt_tfe3_open_common_3120	chr10	90342467	90343254	promoter-TSS (ENST00000437752)	exon (NM_018363, exon 1 of 7)	87	ENST00000437752	protein_coding	ENSG00000184719	RNLS	renalase, FAD-dependent amine oxidase [Source:HGNC Symbol;Acc:25641]
cnt_tfe3_open_common_18664	chr6	21846911	21847257	intron (ENST00000606851, intron 4 of 11)	intron (NR_015410, intron 4 of 11)	-51867	ENST00000444265	lincRNA	ENSG00000272168	CASC15	cancer susceptibility candidate 15 (non-protein coding) [Source:HGNC Symbol;Acc:28245]
cnt_tfe3_open_common_4289	chr11	66773945	66774260	promoter-TSS (ENST00000393946)	MLT1M|LTR|ERVL-MaLR	-147	ENST00000393946	protein_coding	ENSG00000173227	SYT12	synaptotagmin XII [Source:HGNC Symbol;Acc:18381]
cnt_tfe3_open_common_13274	chr2	230590614	230591170	Intergenic	Intergenic	-11618	ENST00000341772	protein_coding	ENSG00000187957	DNER	delta/notch-like EGF repeat containing [Source:HGNC Symbol;Acc:24456]
cnt_tfe3_open_common_20530	chr7	99070096	99070735	promoter-TSS (ENST00000331410)	promoter-TSS (NM_001351004)	-49	ENST00000331410	protein_coding	ENSG00000198556	ZNF789	zinc finger protein 789 [Source:HGNC Symbol;Acc:27801]
cnt_tfe3_open_common_11225	chr19	45504336	45505493	exon (ENST00000505236, exon 1 of 11)	exon (NM_006509, exon 1 of 11)	195	ENST00000505236	protein_coding	ENSG00000104856	RELB	v-rel avian reticuloendotheliosis viral oncogene homolog B [Source:HGNC Symbol;Acc:9956]
cnt_tfe3_open_common_12924	chr2	183537439	183537904	Intergenic	Intergenic	-43328	ENST00000264065	protein_coding	ENSG00000077232	DNAJC10	DnaJ (Hsp40) homolog, subfamily C, member 10 [Source:HGNC Symbol;Acc:24637]
cnt_tfe3_open_common_5613	chr12	104359300	104360185	promoter-TSS (ENST00000543740)	5' UTR (NM_003211, exon 1 of 10)	61	ENST00000544060	protein_coding	ENSG00000139372	TDG	thymine-DNA glycosylase [Source:HGNC Symbol;Acc:11700]
cnt_tfe3_open_common_8369	chr16	57219779	57220457	promoter-TSS (ENST00000562439)	promoter-TSS (NM_001354089)	69	ENST00000562439	protein_coding	ENSG00000159579	RSPRY1	ring finger and SPRY domain containing 1 [Source:HGNC Symbol;Acc:29420]
cnt_tfe3_open_common_23579	chrX	146993000	146993556	promoter-TSS (ENST00000598667)	promoter-TSS (NM_001185076)	57	ENST00000601841	processed_transcript	ENSG00000268066	FMR1-AS1	FMR1 antisense RNA 1 [Source:HGNC Symbol;Acc:39081]
cnt_tfe3_open_common_11336	chr19	49004694	49005750	intron (ENST00000270238, intron 8 of 15)	C-rich|Low_complexity|Low_complexity	9839	ENST00000600059	protein_coding	ENSG00000142235	LMTK3	lemur tyrosine kinase 3 [Source:HGNC Symbol;Acc:19295]
cnt_tfe3_open_common_13644	chr20	20583601	20584840	intron (ENST00000495793, intron 1 of 2)	MLT1H|LTR|ERVL-MaLR	1836	ENST00000495793	protein_coding	ENSG00000188559	RALGAPA2	Ral GTPase activating protein, alpha subunit 2 (catalytic) [Source:HGNC Symbol;Acc:16207]
cnt_tfe3_open_common_5806	chr12	120755059	120755725	Intergenic	CpG	-4248	ENST00000516850	snRNA	ENSG00000252659	RNU6-1088P	RNA, U6 small nuclear 1088, pseudogene [Source:HGNC Symbol;Acc:48051]
cnt_tfe3_open_common_2899	chr10	70939180	70940440	promoter-TSS (ENST00000359655)	promoter-TSS (NM_001323584)	-178	ENST00000359655	protein_coding	ENSG00000156502	SUPV3L1	suppressor of var1, 3-like 1 (S. cerevisiae) [Source:HGNC Symbol;Acc:11471]
cnt_tfe3_open_common_10693	chr19	10426068	10426860	promoter-TSS (ENST00000493771)	TTS (NM_133452)	7	ENST00000492239	protein_coding	ENSG00000267673	FDX1L	ferredoxin 1-like [Source:HGNC Symbol;Acc:30546]
cnt_tfe3_open_common_18288	chr5	172197674	172198619	promoter-TSS (ENST00000239223)	promoter-TSS (NM_004417)	52	ENST00000239223	protein_coding	ENSG00000120129	DUSP1	dual specificity phosphatase 1 [Source:HGNC Symbol;Acc:3064]
cnt_tfe3_open_common_22825	chr9	125667122	125668000	promoter-TSS (ENST00000373665)	promoter-TSS (NM_001354486)	1	ENST00000357244	protein_coding	ENSG00000056586	RC3H2	ring finger and CCCH-type domains 2 [Source:HGNC Symbol;Acc:21461]
cnt_tfe3_open_common_18102	chr5	150137928	150138985	promoter-TSS (ENST00000521093)	promoter-TSS (NM_001135644)	126	ENST00000521448	protein_coding	ENSG00000132912	DCTN4	dynactin 4 (p62) [Source:HGNC Symbol;Acc:15518]
cnt_tfe3_open_common_8202	chr16	28502720	28503693	promoter-TSS (ENST00000565778)	5' UTR (NM_001286110, exon 1 of 14)	-26	ENST00000568558	protein_coding	ENSG00000188603	CLN3	ceroid-lipofuscinosis, neuronal 3 [Source:HGNC Symbol;Acc:2074]
cnt_tfe3_open_common_17001	chr4	164253012	164254110	intron (ENST00000511901, intron 1 of 1)	intron (NM_000909, intron 1 of 2)	187	ENST00000504391	protein_coding	ENSG00000164128	NPY1R	neuropeptide Y receptor Y1 [Source:HGNC Symbol;Acc:7956]
cnt_tfe3_open_common_1446	chr1	154192566	154193613	promoter-TSS (ENST00000368521)	promoter-TSS (NM_001287816)	6	ENST00000362076	protein_coding	ENSG00000143612	C1orf43	chromosome 1 open reading frame 43 [Source:HGNC Symbol;Acc:29876]
cnt_tfe3_open_common_10759	chr19	12791858	12792875	promoter-TSS (ENST00000599481)	promoter-TSS (NM_001206974)	11	ENST00000598850	protein_coding	ENSG00000095059	DHPS	deoxyhypusine synthase [Source:HGNC Symbol;Acc:2869]
cnt_tfe3_open_common_14345	chr21	46846685	46848289	intron (ENST00000400337, intron 2 of 41)	intron (NM_130445, intron 2 of 42)	-2502	ENST00000485206	antisense	ENSG00000183535	COL18A1-AS1	COL18A1 antisense RNA 1 [Source:HGNC Symbol;Acc:23132]
cnt_tfe3_open_common_10508	chr19	2426607	2428055	TTS (ENST00000582871)	TTS (NM_032737)	205	ENST00000591871	protein_coding	ENSG00000099800	TIMM13	translocase of inner mitochondrial membrane 13 homolog (yeast) [Source:HGNC Symbol;Acc:11816]
cnt_tfe3_open_common_18990	chr6	42228257	42228716	intron (ENST00000372917, intron 7 of 16)	intron (NM_033502, intron 8 of 17)	-42883	ENST00000053468	protein_coding	ENSG00000048544	MRPS10	mitochondrial ribosomal protein S10 [Source:HGNC Symbol;Acc:14502]
cnt_tfe3_open_common_14428	chr22	20884712	20886471	intron (ENST00000473028, intron 1 of 3)	intron (NM_001293237, intron 1 of 16)	7017	ENST00000473028	protein_coding	ENSG00000099917	MED15	mediator complex subunit 15 [Source:HGNC Symbol;Acc:14248]
cnt_tfe3_open_common_9730	chr17	62915466	62915857	promoter-TSS (ENST00000584306)	promoter-TSS (NM_001303255)	-63	ENST00000581368	protein_coding	ENSG00000176809	LRRC37A3	leucine rich repeat containing 37, member A3 [Source:HGNC Symbol;Acc:32427]
cnt_tfe3_open_common_9447	chr17	43661714	43662815	promoter-TSS (ENST00000580842)	CpG	-973	ENST00000580842	pseudogene	ENSG00000264070	DND1P1	dead end homolog 1 pseudogene 1 [Source:HGNC Symbol;Acc:31444]
cnt_tfe3_open_common_2455	chr10	526880	528444	intron (ENST00000381496, intron 3 of 25)	intron (NM_014974, intron 2 of 36)	44161	ENST00000425723	antisense	ENSG00000233021	RP11-490E15.2
cnt_tfe3_open_common_16446	chr4	23335359	23336199	Intergenic	Intergenic	-48583	ENST00000512563	lincRNA	ENSG00000249547	RP11-453O5.1
cnt_tfe3_open_common_7938	chr16	3508397	3509872	intron (ENST00000574423, intron 1 of 4)	intron (NM_001317095, intron 1 of 5)	1004	ENST00000577013	protein_coding	ENSG00000122390	NAA60	N(alpha)-acetyltransferase 60, NatF catalytic subunit [Source:HGNC Symbol;Acc:25875]
cnt_tfe3_open_common_3506	chr10	124104275	124104725	promoter-TSS (ENST00000365375)	L2b|LINE|L2	-705	ENST00000365375	snRNA	ENSG00000202245	RNU6-728P	RNA, U6 small nuclear 728, pseudogene [Source:HGNC Symbol;Acc:47691]
cnt_tfe3_open_common_1097	chr1	95221169	95221562	intron (ENST00000418366, intron 1 of 5)	intron (NR_104131, intron 1 of 4)	-9909	ENST00000579876	miRNA	ENSG00000263526	MIR378G	microRNA 378g [Source:HGNC Symbol;Acc:41785]
cnt_tfe3_open_common_15481	chr3	64070171	64070703	intron (ENST00000485805, intron 1 of 3)	MLT1I|LTR|ERVL-MaLR	2602	ENST00000485805	lincRNA	ENSG00000189196	LINC00994	long intergenic non-protein coding RNA 994 [Source:HGNC Symbol;Acc:48949]
cnt_tfe3_open_common_19195	chr6	84936876	84937810	promoter-TSS (ENST00000435955)	promoter-TSS (NM_014895)	-8	ENST00000435955	protein_coding	ENSG00000135315	KIAA1009	KIAA1009 [Source:HGNC Symbol;Acc:21107]
cnt_tfe3_open_common_13246	chr2	226294421	226294764	intron (ENST00000409269, intron 1 of 1)	intron (NM_020864, intron 2 of 5)	20995	ENST00000409269	protein_coding	ENSG00000144460	NYAP2	neuronal tyrosine-phosphorylated phosphoinositide-3-kinase adaptor 2 [Source:HGNC Symbol;Acc:29291]
cnt_tfe3_open_common_21164	chr8	17780065	17781076	promoter-TSS (ENST00000518930)	non-coding (NR_148032, exon 1 of 39)	33	ENST00000519253	protein_coding	ENSG00000078674	PCM1	pericentriolar material 1 [Source:HGNC Symbol;Acc:8727]
cnt_tfe3_open_common_10100	chr18	3402970	3403650	Intergenic	MLT1C|LTR|ERVL-MaLR	3506	ENST00000490908	pseudogene	ENSG00000243720	RPL21P127	ribosomal protein L21 pseudogene 127 [Source:HGNC Symbol;Acc:36099]
cnt_tfe3_open_common_8670	chr16	85061007	85061485	promoter-TSS (ENST00000258180)	promoter-TSS (NM_001297766)	-129	ENST00000538274	protein_coding	ENSG00000135709	KIAA0513	KIAA0513 [Source:HGNC Symbol;Acc:29058]
cnt_tfe3_open_common_6614	chr14	50787859	50788305	promoter-TSS (ENST00000554951)	intron (NR_033761, intron 2 of 5)	45	ENST00000554951	protein_coding	ENSG00000125375	ATP5S	ATP synthase, H+ transporting, mitochondrial Fo complex, subunit s (factor B) [Source:HGNC Symbol;Acc:18799]
cnt_tfe3_open_common_11533	chr2	1724511	1726211	intron (ENST00000485177, intron 1 of 6)	AluY|SINE|Alu	22853	ENST00000433670	protein_coding	ENSG00000130508	PXDN	peroxidasin homolog (Drosophila) [Source:HGNC Symbol;Acc:14966]
cnt_tfe3_open_common_5163	chr12	50898581	50899536	intron (ENST00000301180, intron 1 of 37)	CpG	168	ENST00000301180	protein_coding	ENSG00000066084	DIP2B	DIP2 disco-interacting protein 2 homolog B (Drosophila) [Source:HGNC Symbol;Acc:29284]
cnt_tfe3_open_common_6678	chr14	58549240	58549798	intron (ENST00000267485, intron 5 of 7)	intron (NM_001001872, intron 5 of 7)	-18184	ENST00000555466	pseudogene	ENSG00000258836	RP11-349A22.2
cnt_tfe3_open_common_11684	chr2	20714266	20715460	Intergenic	Intergenic	-13792	ENST00000441870	lincRNA	ENSG00000227047	AC012065.4
cnt_tfe3_open_common_18194	chr5	159894115	159895389	promoter-TSS (ENST00000517927)	promoter-TSS (NR_132748)	-523	ENST00000517927	lincRNA	ENSG00000253522	MIR146A	microRNA 146a [Source:HGNC Symbol;Acc:31533]
cnt_tfe3_open_common_15145	chr3	33318779	33319157	promoter-TSS (ENST00000435207)	promoter-TSS (NR_146125)	0	ENST00000507198	protein_coding	ENSG00000153558	FBXL2	F-box and leucine-rich repeat protein 2 [Source:HGNC Symbol;Acc:13598]
cnt_tfe3_open_common_18117	chr5	150826961	150827806	promoter-TSS (ENST00000521351)	CpG	21	ENST00000521351	protein_coding	ENSG00000123643	SLC36A1	solute carrier family 36 (proton/amino acid symporter), member 1 [Source:HGNC Symbol;Acc:18761]
cnt_tfe3_open_common_17393	chr5	57130805	57131439	Intergenic	Intergenic	37751	ENST00000582810	miRNA	ENSG00000266864	AC116606.1
cnt_tfe3_open_common_2392	chr1	242153317	242153721	Intergenic	MLT1G|LTR|ERVL-MaLR	-2968	ENST00000451536	pseudogene	ENSG00000213026	CFL1P4	cofilin 1 (non-muscle) pseudogene 4 [Source:HGNC Symbol;Acc:1880]
cnt_tfe3_open_common_16521	chr4	40578952	40579535	intron (ENST00000514014, intron 1 of 5)	intron (NM_001098634, intron 1 of 6)	52303	ENST00000513044	protein_coding	ENSG00000163694	RBM47	RNA binding motif protein 47 [Source:HGNC Symbol;Acc:30358]
cnt_tfe3_open_common_17300	chr5	39164138	39164395	intron (ENST00000515010, intron 1 of 16)	MER102a|DNA|hAT-Charlie	6171	ENST00000507317	pseudogene	ENSG00000251215	GOLGA5P1	golgin A5 pseudogene 1 [Source:HGNC Symbol;Acc:43925]
cnt_tfe3_open_common_1642	chr1	166944705	166945212	promoter-TSS (ENST00000525740)	promoter-TSS (NM_199351)	-239	ENST00000529071	protein_coding	ENSG00000143195	ILDR2	immunoglobulin-like domain containing receptor 2 [Source:HGNC Symbol;Acc:18131]
cnt_tfe3_open_common_555	chr1	33510789	33511173	intron (ENST00000548559, intron 2 of 4)	Intergenic	-8388	ENST00000354858	protein_coding	ENSG00000004455	AK2	adenylate kinase 2 [Source:HGNC Symbol;Acc:362]
cnt_tfe3_open_common_346	chr1	22778098	22779077	intron (ENST00000374651, intron 1 of 15)	CpG	115	ENST00000374651	protein_coding	ENSG00000184677	ZBTB40	zinc finger and BTB domain containing 40 [Source:HGNC Symbol;Acc:29045]
cnt_tfe3_open_common_22587	chr9	100684350	100684995	promoter-TSS (ENST00000471580)	CpG	78	ENST00000471580	protein_coding	ENSG00000136932	C9orf156	chromosome 9 open reading frame 156 [Source:HGNC Symbol;Acc:30967]
cnt_tfe3_open_common_10735	chr19	11545934	11546491	promoter-TSS (ENST00000588269)	promoter-TSS (NM_001289102)	-10	ENST00000591946	protein_coding	ENSG00000130175	PRKCSH	protein kinase C substrate 80K-H [Source:HGNC Symbol;Acc:9411]
cnt_tfe3_open_common_10181	chr18	19611503	19612819	intron (ENST00000584028, intron 1 of 1)	MIR|SINE|MIR	6176	ENST00000584028	lincRNA	ENSG00000265758	RP11-595B24.1
cnt_tfe3_open_common_16629	chr4	76439357	76440231	promoter-TSS (ENST00000503831)	promoter-TSS (NM_015436)	64	ENST00000514480	protein_coding	ENSG00000174796	THAP6	THAP domain containing 6 [Source:HGNC Symbol;Acc:23189]
cnt_tfe3_open_common_7220	chr15	44083960	44084711	promoter-TSS (ENST00000430901)	promoter-TSS (NM_001199878)	-193	ENST00000409960	protein_coding	ENSG00000140264	SERF2	small EDRK-rich factor 2 [Source:HGNC Symbol;Acc:10757]
cnt_tfe3_open_common_20546	chr7	99746223	99747184	promoter-TSS (ENST00000473459)	intron (NR_134528, intron 1 of 3)	86	ENST00000488241	protein_coding	ENSG00000188186	LAMTOR4	late endosomal/lysosomal adaptor, MAPK and MTOR activator 4 [Source:HGNC Symbol;Acc:33772]
cnt_tfe3_open_common_7651	chr15	82554314	82555331	promoter-TSS (ENST00000565501)	promoter-TSS (NM_001348703)	-17	ENST00000558974	protein_coding	ENSG00000140598	EFTUD1	elongation factor Tu GTP binding domain containing 1 [Source:HGNC Symbol;Acc:25789]
cnt_tfe3_open_common_12140	chr2	69056256	69056783	Intergenic	Intergenic	-2657	ENST00000415138	antisense	ENSG00000237576	AC097495.2
cnt_tfe3_open_common_4675	chr11	118991779	118992666	promoter-TSS (ENST00000529988)	promoter-TSS (NM_198971)	-75	ENST00000350777	protein_coding	ENSG00000172273	HINFP	histone H4 transcription factor [Source:HGNC Symbol;Acc:17850]
cnt_tfe3_open_common_17160	chr5	9453955	9454506	intron (ENST00000382496, intron 1 of 22)	intron (NM_003966, intron 1 of 22)	-57215	ENST00000510879	lincRNA	ENSG00000251370	CTD-2201E9.1
cnt_tfe3_open_common_10364	chr18	55626433	55626993	Intergenic	Intergenic	4038	ENST00000588449	lincRNA	ENSG00000267209	RP11-693L9.2
cnt_tfe3_open_common_13237	chr2	225010383	225011296	Intergenic	Intergenic	-23542	ENST00000401725	pseudogene	ENSG00000224826	AC019109.1
cnt_tfe3_open_common_3330	chr10	104518162	104518999	intron (ENST00000448841, intron 1 of 3)	LTR13A|LTR|ERVK	14853	ENST00000448841	protein_coding	ENSG00000166272	WBP1L	WW domain binding protein 1-like [Source:HGNC Symbol;Acc:23510]
cnt_tfe3_open_common_3150	chr10	93392417	93393382	promoter-TSS (ENST00000238994)	promoter-TSS (NM_005398)	-88	ENST00000238994	protein_coding	ENSG00000119938	PPP1R3C	protein phosphatase 1, regulatory subunit 3C [Source:HGNC Symbol;Acc:9293]
cnt_tfe3_open_common_19532	chr6	151646198	151647308	promoter-TSS (ENST00000354675)	promoter-TSS (NM_144497)	-70	ENST00000354675	protein_coding	ENSG00000131016	AKAP12	A kinase (PRKA) anchor protein 12 [Source:HGNC Symbol;Acc:370]
cnt_tfe3_open_common_14769	chr22	41346750	41347812	promoter-TSS (ENST00000476110)	promoter-TSS (NM_014248)	-70	ENST00000476110	protein_coding	ENSG00000100387	RBX1	ring-box 1, E3 ubiquitin protein ligase [Source:HGNC Symbol;Acc:9928]
cnt_tfe3_open_common_4327	chr11	67912404	67914950	Intergenic	Intergenic	16412	ENST00000530842	antisense	ENSG00000255236	CTD-2655K5.1
cnt_tfe3_open_common_1522	chr1	156474306	156475485	Intergenic	Intergenic	-4275	ENST00000348159	protein_coding	ENSG00000116604	MEF2D	myocyte enhancer factor 2D [Source:HGNC Symbol;Acc:6997]
cnt_tfe3_open_common_22214	chr9	19126779	19128164	promoter-TSS (ENST00000472715)	non-coding (NR_038064, exon 1 of 7)	2	ENST00000475923	protein_coding	ENSG00000147872	PLIN2	perilipin 2 [Source:HGNC Symbol;Acc:248]
cnt_tfe3_open_common_2467	chr10	1081768	1083327	TTS (ENST00000434470)	MER70C|LTR|ERVL	5748	ENST00000459467	snRNA	ENSG00000238924	RNU7-163P	RNA, U7 small nuclear 163 pseudogene [Source:HGNC Symbol;Acc:45697]
cnt_tfe3_open_common_16797	chr4	108851983	108853556	promoter-TSS (ENST00000508453)	promoter-TSS (NM_183075)	17	ENST00000508453	protein_coding	ENSG00000155016	CYP2U1	cytochrome P450, family 2, subfamily U, polypeptide 1 [Source:HGNC Symbol;Acc:20582]
cnt_tfe3_open_common_1209	chr1	112281023	112283061	promoter-TSS (ENST00000430373)	promoter-TSS (NR_038951)	4	ENST00000357260	protein_coding	ENSG00000197852	FAM212B	family with sequence similarity 212, member B [Source:HGNC Symbol;Acc:28045]
cnt_tfe3_open_common_1517	chr1	156264923	156265526	promoter-TSS (ENST00000497955)	5' UTR (NM_001256609, exon 1 of 6)	214	ENST00000484214	protein_coding	ENSG00000198715	C1orf85	chromosome 1 open reading frame 85 [Source:HGNC Symbol;Acc:29436]
cnt_tfe3_open_common_3147	chr10	93320241	93321164	Intergenic	THE1C|LTR|ERVL-MaLR	16093	ENST00000450552	pseudogene	ENSG00000223876	RPS27P1	ribosomal protein S27 pseudogene 1 [Source:HGNC Symbol;Acc:23740]
cnt_tfe3_open_common_6069	chr13	31575674	31576134	Intergenic	AluJb|SINE|Alu	-5629	ENST00000415283	lincRNA	ENSG00000230403	LINC01066	long intergenic non-protein coding RNA 1066 [Source:HGNC Symbol;Acc:49104]
cnt_tfe3_open_common_21903	chr8	126591291	126592627	Intergenic	Intergenic	56942	ENST00000521991	lincRNA	ENSG00000253111	RP11-136O12.2
cnt_tfe3_open_common_5930	chr12	129056462	129057340	intron (ENST00000315208, intron 1 of 6)	MLT1K|LTR|ERVL-MaLR	28401	ENST00000315208	protein_coding	ENSG00000181234	TMEM132C	transmembrane protein 132C [Source:HGNC Symbol;Acc:25436]
cnt_tfe3_open_common_21006	chr7	150968914	150969991	intron (ENST00000392811, intron 2 of 13)	intron (NM_001003802, intron 2 of 13)	2886	ENST00000469154	protein_coding	ENSG00000082014	SMARCD3	SWI/SNF related, matrix associated, actin dependent regulator of chromatin, subfamily d, member 3 [Source:HGNC Symbol;Acc:11108]
cnt_tfe3_open_common_16087	chr3	179433521	179434607	intron (ENST00000263966, intron 6 of 20)	intron (NM_003940, intron 6 of 20)	-5288	ENST00000497155	protein_coding	ENSG00000058056	USP13	ubiquitin specific peptidase 13 (isopeptidase T-3) [Source:HGNC Symbol;Acc:12611]
cnt_tfe3_open_common_20627	chr7	102957491	102957805	exon (ENST00000492497, exon 1 of 2)	intron (NM_001129887, intron 10 of 14)	149	ENST00000492497	protein_coding	ENSG00000105821	DNAJC2	DnaJ (Hsp40) homolog, subfamily C, member 2 [Source:HGNC Symbol;Acc:13192]
cnt_tfe3_open_common_2372	chr1	236653160	236653679	Intergenic	Intergenic	6954	ENST00000366587	pseudogene	ENSG00000244457	ENO1P1	enolase 1, (alpha) pseudogene 1 [Source:HGNC Symbol;Acc:3352]
cnt_tfe3_open_common_8431	chr16	66914051	66915197	exon (ENST00000568398, exon 1 of 2)	5' UTR (NM_001329933, exon 1 of 3)	114	ENST00000566776	protein_coding	ENSG00000172840	PDP2	pyruvate dehyrogenase phosphatase catalytic subunit 2 [Source:HGNC Symbol;Acc:30263]
cnt_tfe3_open_common_7991	chr16	9146958	9147406	Intergenic	MLT1J1|LTR|ERVL-MaLR	-15229	ENST00000562893	lincRNA	ENSG00000261392	RP11-473I1.6
cnt_tfe3_open_common_14818	chr22	43283136	43284450	intron (ENST00000402229, intron 5 of 10)	intron (NM_001349969, intron 5 of 11)	-11580	ENST00000507586	protein_coding	ENSG00000100266	PACSIN2	protein kinase C and casein kinase substrate in neurons 2 [Source:HGNC Symbol;Acc:8571]
cnt_tfe3_open_common_4693	chr11	120581021	120581666	intron (ENST00000527524, intron 3 of 20)	intron (NM_001282473, intron 3 of 17)	-90367	ENST00000529735	pseudogene	ENSG00000255006	TCEB1P22	transcription elongation factor B (SIII), polypeptide 1 pseudogene 22 [Source:HGNC Symbol;Acc:38158]
cnt_tfe3_open_common_13923	chr20	45779301	45779740	intron (ENST00000327619, intron 10 of 15)	MLT1J|LTR|ERVL-MaLR	10819	ENST00000400363	pseudogene	ENSG00000215450	RP5-890O15.3
cnt_tfe3_open_common_16361	chr4	5725993	5726571	intron (ENST00000382674, intron 2 of 23)	MIR|SINE|MIR	13340	ENST00000509451	protein_coding	ENSG00000072840	EVC	Ellis van Creveld syndrome [Source:HGNC Symbol;Acc:3497]
cnt_tfe3_open_common_19893	chr7	23373489	23373918	intron (ENST00000258729, intron 10 of 14)	AluSz|SINE|Alu	12077	ENST00000495009	protein_coding	ENSG00000136231	IGF2BP3	insulin-like growth factor 2 mRNA binding protein 3 [Source:HGNC Symbol;Acc:28868]
cnt_tfe3_open_common_21605	chr8	75896367	75897156	promoter-TSS (ENST00000520277)	promoter-TSS (NM_031461)	11	ENST00000262207	protein_coding	ENSG00000121005	CRISPLD1	cysteine-rich secretory protein LCCL domain containing 1 [Source:HGNC Symbol;Acc:18206]
cnt_tfe3_open_common_12407	chr2	102699189	102700003	intron (ENST00000424272, intron 1 of 10)	intron (NM_001320978, intron 1 of 11)	12760	ENST00000424272	protein_coding	ENSG00000115594	IL1R1	interleukin 1 receptor, type I [Source:HGNC Symbol;Acc:5993]
cnt_tfe3_open_common_14914	chr22	50541288	50542049	intron (ENST00000395858, intron 3 of 25)	intron (NM_018995, intron 3 of 26)	-11219	ENST00000434497	protein_coding	ENSG00000073146	MOV10L1	Mov10l1, Moloney leukemia virus 10-like 1, homolog (mouse) [Source:HGNC Symbol;Acc:7201]
cnt_tfe3_open_common_15734	chr3	124553599	124554383	intron (ENST00000296181, intron 5 of 14)	intron (NM_001354764, intron 5 of 14)	-2124	ENST00000476988	protein_coding	ENSG00000082781	ITGB5	integrin, beta 5 [Source:HGNC Symbol;Acc:6160]
cnt_tfe3_open_common_22937	chr9	131549087	131549873	promoter-TSS (ENST00000466056)	promoter-TSS (NM_018201)	-3	ENST00000372648	protein_coding	ENSG00000107021	TBC1D13	TBC1 domain family, member 13 [Source:HGNC Symbol;Acc:25571]
cnt_tfe3_open_common_13311	chr2	233068815	233069720	intron (ENST00000433430, intron 10 of 23)	intron (NR_046476, intron 9 of 20)	31904	ENST00000384894	miRNA	ENSG00000207626	MIR562	microRNA 562 [Source:HGNC Symbol;Acc:32818]
cnt_tfe3_open_common_4222	chr11	65185906	65186924	Intergenic	L2a|LINE|L2	-3830	ENST00000499732	lincRNA	ENSG00000245532	NEAT1	nuclear paraspeckle assembly transcript 1 (non-protein coding) [Source:HGNC Symbol;Acc:30815]
cnt_tfe3_open_common_21001	chr7	150759240	150760779	TTS (ENST00000466368)	5' UTR (NM_001199694, exon 1 of 22)	288	ENST00000461735	protein_coding	ENSG00000164889	SLC4A2	solute carrier family 4 (anion exchanger), member 2 [Source:HGNC Symbol;Acc:11028]
cnt_tfe3_open_common_2649	chr10	25305076	25306069	promoter-TSS (ENST00000331161)	promoter-TSS (NR_072992)	-15	ENST00000524413	protein_coding	ENSG00000185875	THNSL1	threonine synthase-like 1 (S. cerevisiae) [Source:HGNC Symbol;Acc:26160]
cnt_tfe3_open_common_10826	chr19	15666658	15667740	Intergenic	Intergenic	-7686	ENST00000593402	pseudogene	ENSG00000269516	CYP4F23P	cytochrome P450, family 4, subfamily F, polypeptide 23, pseudogene [Source:HGNC Symbol;Acc:39944]
cnt_tfe3_open_common_21769	chr8	104032823	104033830	promoter-TSS (ENST00000395862)	promoter-TSS (NM_001695)	-4	ENST00000518738	protein_coding	ENSG00000155097	ATP6V1C1	ATPase, H+ transporting, lysosomal 42kDa, V1 subunit C1 [Source:HGNC Symbol;Acc:856]
cnt_tfe3_open_common_6552	chr14	31730995	31731983	intron (ENST00000551799, intron 1 of 5)	Intergenic	-3574	ENST00000362421	misc_RNA	ENSG00000199291	Y_RNA	Y RNA [Source:RFAM;Acc:RF00019]
cnt_tfe3_open_common_7169	chr15	40856902	40857857	promoter-TSS (ENST00000559911)	promoter-TSS (NM_052849)	-123	ENST00000416810	protein_coding	ENSG00000128891	C15orf57	chromosome 15 open reading frame 57 [Source:HGNC Symbol;Acc:28295]
cnt_tfe3_open_common_12632	chr2	131850511	131851924	promoter-TSS (ENST00000389915)	promoter-TSS (NM_001321747)	-184	ENST00000389915	protein_coding	ENSG00000152102	FAM168B	family with sequence similarity 168, member B [Source:HGNC Symbol;Acc:27016]
cnt_tfe3_open_common_3916	chr11	34522975	34524075	intron (ENST00000257832, intron 2 of 6)	intron (NM_198381, intron 2 of 6)	9821	ENST00000312319	protein_coding	ENSG00000135374	ELF5	E74-like factor 5 (ets domain transcription factor) [Source:HGNC Symbol;Acc:3320]
cnt_tfe3_open_common_7307	chr15	57179262	57180019	exon (ENST00000561122, exon 4 of 4)	non-coding (NR_015419, exon 4 of 4)	30206	ENST00000559920	protein_coding	ENSG00000137871	ZNF280D	zinc finger protein 280D [Source:HGNC Symbol;Acc:25953]
cnt_tfe3_open_common_8212	chr16	29126139	29127046	promoter-TSS (ENST00000562902)	intron (NR_003369, intron 16 of 16)	-856	ENST00000562902	lincRNA	ENSG00000260517	RP11-426C22.5
cnt_tfe3_open_common_15342	chr3	49823372	49824391	promoter-TSS (ENST00000321599)	promoter-TSS (NM_001242829)	79	ENST00000321599	protein_coding	ENSG00000176095	IP6K1	inositol hexakisphosphate kinase 1 [Source:HGNC Symbol;Acc:18360]
cnt_tfe3_open_common_12647	chr2	134348078	134349141	Intergenic	(TG)n|Simple_repeat|Simple_repeat	-5053	ENST00000363838	misc_RNA	ENSG00000200708	RN7SKP93	RNA, 7SK small nuclear pseudogene 93 [Source:HGNC Symbol;Acc:45817]
cnt_tfe3_open_common_20676	chr7	107204087	107205629	promoter-TSS (ENST00000605888)	5' UTR (NM_001161520, exon 1 of 21)	101	ENST00000297135	protein_coding	ENSG00000164597	COG5	component of oligomeric golgi complex 5 [Source:HGNC Symbol;Acc:14857]
cnt_tfe3_open_common_23024	chr9	136324592	136326445	intron (ENST00000291722, intron 1 of 3)	TTS (NM_139026)	363	ENST00000542192	protein_coding	ENSG00000160325	CACFD1	calcium channel flower domain containing 1 [Source:HGNC Symbol;Acc:1365]
cnt_tfe3_open_common_10459	chr19	1168879	1170722	promoter-TSS (ENST00000587655)	L1MB7|LINE|L1	-858	ENST00000587655	protein_coding	ENSG00000064932	SBNO2	strawberry notch homolog 2 (Drosophila) [Source:HGNC Symbol;Acc:29158]
cnt_tfe3_open_common_11044	chr19	38470398	38472033	intron (ENST00000476317, intron 1 of 2)	intron (NM_015073, intron 1 of 21)	16722	ENST00000601752	sense_intronic	ENSG00000268051	CTC-244M17.1
cnt_tfe3_open_common_8759	chr16	89630810	89633154	Intergenic	3' UTR (NM_001243131, exon 7 of 7)	3204	ENST00000472354	protein_coding	ENSG00000167526	RPL13	ribosomal protein L13 [Source:HGNC Symbol;Acc:10303]
cnt_tfe3_open_common_14266	chr21	40895260	40895992	Intergenic	L1PBa|LINE|L1	-1884	ENST00000411867	pseudogene	ENSG00000235012	AF121897.4
cnt_tfe3_open_common_6104	chr13	36919676	36921137	promoter-TSS (ENST00000438666)	promoter-TSS (NR_045180)	14	ENST00000495510	protein_coding	ENSG00000133104	SPG20	spastic paraplegia 20 (Troyer syndrome) [Source:HGNC Symbol;Acc:18514]
cnt_tfe3_open_common_14490	chr22	25322895	25323481	exon (ENST00000400358, exon 25 of 25)	TTS (NM_001098498)	12126	ENST00000382744	protein_coding	ENSG00000206069	TMEM211	transmembrane protein 211 [Source:HGNC Symbol;Acc:33725]
cnt_tfe3_open_common_9145	chr17	31149600	31150513	intron (ENST00000394649, intron 1 of 23)	intron (NM_001303279, intron 1 of 21)	7291	ENST00000364308	misc_RNA	ENSG00000201178	Y_RNA	Y RNA [Source:RFAM;Acc:RF00019]
cnt_tfe3_open_common_8535	chr16	70834261	70835380	promoter-TSS (ENST00000568886)	5' UTR (NM_018052, exon 1 of 19)	65	ENST00000568886	protein_coding	ENSG00000103043	VAC14	Vac14 homolog (S. cerevisiae) [Source:HGNC Symbol;Acc:25507]
cnt_tfe3_open_common_10636	chr19	7570838	7571675	promoter-TSS (ENST00000599312)	intron (NM_198534, intron 7 of 8)	-425	ENST00000601292	protein_coding	ENSG00000198723	C19orf45	chromosome 19 open reading frame 45 [Source:HGNC Symbol;Acc:24745]
cnt_tfe3_open_common_20834	chr7	130696922	130697738	intron (ENST00000451786, intron 3 of 5)	MLT1J|LTR|ERVL-MaLR	-28462	ENST00000443623	antisense	ENSG00000231721	LINC-PINT	long intergenic non-protein coding RNA, p53 induced transcript [Source:HGNC Symbol;Acc:26885]
cnt_tfe3_open_common_20193	chr7	50807204	50808153	intron (ENST00000439044, intron 1 of 4)	L2|LINE|L2	-7628	ENST00000357271	protein_coding	ENSG00000106070	GRB10	growth factor receptor-bound protein 10 [Source:HGNC Symbol;Acc:4564]
cnt_tfe3_open_common_16543	chr4	48728151	48728761	intron (ENST00000358350, intron 1 of 63)	AluSz|SINE|Alu	-45268	ENST00000505759	protein_coding	ENSG00000075539	FRYL	FRY-like [Source:HGNC Symbol;Acc:29127]
cnt_tfe3_open_common_13360	chr2	235959357	235960584	intron (ENST00000409212, intron 4 of 5)	intron (NM_014521, intron 4 of 5)	37260	ENST00000444926	lincRNA	ENSG00000226542	AC114814.4
cnt_tfe3_open_common_5704	chr12	111136182	111136628	intron (ENST00000546713, intron 2 of 4)	Intergenic	6350	ENST00000546713	protein_coding	ENSG00000122986	HVCN1	hydrogen voltage-gated channel 1 [Source:HGNC Symbol;Acc:28240]
cnt_tfe3_open_common_12230	chr2	75692454	75693116	Intergenic	Intergenic	-8794	ENST00000444852	antisense	ENSG00000237293	AC007099.2
cnt_tfe3_open_common_14593	chr22	31364344	31365413	promoter-TSS (ENST00000215862)	promoter-TSS (NM_001303256)	-594	ENST00000397641	protein_coding	ENSG00000133422	MORC2	MORC family CW-type zinc finger 2 [Source:HGNC Symbol;Acc:23573]
cnt_tfe3_open_common_20739	chr7	116764421	116765097	intron (ENST00000393447, intron 3 of 15)	MIR|SINE|MIR	5019	ENST00000489293	protein_coding	ENSG00000004866	ST7	suppression of tumorigenicity 7 [Source:HGNC Symbol;Acc:11351]
cnt_tfe3_open_common_14671	chr22	37593030	37594153	exon (ENST00000470655, exon 1 of 9)	MIRb|SINE|MIR	197	ENST00000467564	protein_coding	ENSG00000133466	C1QTNF6	C1q and tumor necrosis factor related protein 6 [Source:HGNC Symbol;Acc:14343]
cnt_tfe3_open_common_13609	chr20	16801697	16802346	Intergenic	Intergenic	42772	ENST00000422574	lincRNA	ENSG00000236985	RP5-1195D24.1
cnt_tfe3_open_common_13706	chr20	30429604	30430894	Intergenic	Intergenic	3171	ENST00000375978	protein_coding	ENSG00000179772	FOXS1	forkhead box S1 [Source:HGNC Symbol;Acc:3735]
cnt_tfe3_open_common_2873	chr10	65471979	65472600	intron (ENST00000444770, intron 2 of 2)	Intergenic	47865	ENST00000444770	lincRNA	ENSG00000228566	RP11-170M17.1
cnt_tfe3_open_common_13189	chr2	220305379	220306371	promoter-TSS (ENST00000420132)	intron (NM_005876, intron 1 of 40)	-363	ENST00000435853	protein_coding	ENSG00000072195	SPEG	SPEG complex locus [Source:HGNC Symbol;Acc:16901]
cnt_tfe3_open_common_22383	chr9	74656387	74657747	Intergenic	Intergenic	18454	ENST00000377024	protein_coding	ENSG00000204669	C9orf57	chromosome 9 open reading frame 57 [Source:HGNC Symbol;Acc:27037]
cnt_tfe3_open_common_4992	chr12	24198018	24198483	Intergenic	MIR|SINE|MIR	-94284	ENST00000545921	protein_coding	ENSG00000134532	SOX5	SRY (sex determining region Y)-box 5 [Source:HGNC Symbol;Acc:11201]
cnt_tfe3_open_common_7904	chr16	2653211	2654047	TTS (ENST00000342085)	TTS (NM_031268)	154	ENST00000567242	pseudogene	ENSG00000215154	AC141586.5
cnt_tfe3_open_common_3839	chr11	19395822	19396591	intron (ENST00000360655, intron 1 of 37)	intron (NM_001111018, intron 1 of 37)	-5825	ENST00000528204	sense_intronic	ENSG00000255270	NAV2-IT1	NAV2 intronic transcript 1 (non-protein coding) [Source:HGNC Symbol;Acc:41416]
cnt_tfe3_open_common_14231	chr21	38164784	38165547	intron (ENST00000399120, intron 7 of 11)	intron (NM_000411, intron 7 of 11)	13420	ENST00000434195	sense_intronic	ENSG00000237646	HLCS-IT1	HLCS intronic transcript 1 (non-protein coding) [Source:HGNC Symbol;Acc:41343]
cnt_tfe3_open_common_16863	chr4	128553893	128554299	promoter-TSS (ENST00000503952)	promoter-TSS (NM_015693)	9	ENST00000335251	protein_coding	ENSG00000164066	INTU	inturned planar cell polarity protein [Source:HGNC Symbol;Acc:29239]
cnt_tfe3_open_common_7764	chr15	94010539	94011080	intron (ENST00000554105, intron 3 of 3)	MLT1F1|LTR|ERVL-MaLR	-36363	ENST00000557145	pseudogene	ENSG00000258787	RP11-164C12.1
cnt_tfe3_open_common_12044	chr2	55238034	55238456	promoter-TSS (ENST00000394609)	promoter-TSS (NM_007008)	-660	ENST00000394609	protein_coding	ENSG00000115310	RTN4	reticulon 4 [Source:HGNC Symbol;Acc:14085]
cnt_tfe3_open_common_6203	chr13	49379008	49379750	Intergenic	Intergenic	33620	ENST00000419812	pseudogene	ENSG00000225131	PSME2P2	proteasome activator subunit 2 pseudogene 2 [Source:HGNC Symbol;Acc:30160]
cnt_tfe3_open_common_18083	chr5	149699601	149700204	intron (ENST00000515301, intron 1 of 1)	MLT1I|LTR|ERVL-MaLR	-17386	ENST00000328668	protein_coding	ENSG00000183876	ARSI	arylsulfatase family, member I [Source:HGNC Symbol;Acc:32521]
cnt_tfe3_open_common_6677	chr14	58355900	58356429	intron (ENST00000556568, intron 1 of 1)	Intergenic	-23384	ENST00000556826	protein_coding	ENSG00000151812	SLC35F4	solute carrier family 35, member F4 [Source:HGNC Symbol;Acc:19845]
cnt_tfe3_open_common_18597	chr6	14820940	14821512	Intergenic	Intergenic	174460	ENST00000384233	snRNA	ENSG00000206960	RNU6-793P	RNA, U6 small nuclear 793, pseudogene [Source:HGNC Symbol;Acc:47756]
cnt_tfe3_open_common_14845	chr22	44833545	44834009	Intergenic	MIRb|SINE|MIR	-5430	ENST00000415702	lincRNA	ENSG00000232655	CTA-397C4.2
cnt_tfe3_open_common_9960	chr17	75944837	75945345	Intergenic	MLT1J2|LTR|ERVL-MaLR	28911	ENST00000459500	snRNA	ENSG00000238898	RNU1-80P	RNA, U1 small nuclear 80, pseudogene [Source:HGNC Symbol;Acc:48422]
cnt_tfe3_open_common_3803	chr11	15095910	15096730	exon (ENST00000533448, exon 2 of 5)	exon (NM_000728, exon 2 of 5)	1212	ENST00000324229	protein_coding	ENSG00000175868	CALCB	calcitonin-related polypeptide beta [Source:HGNC Symbol;Acc:1438]
cnt_tfe3_open_common_11057	chr19	38846630	38847661	exon (ENST00000409410, exon 10 of 17)	exon (NM_021185, exon 10 of 29)	-1565	ENST00000470292	protein_coding	ENSG00000099338	CATSPERG	catsper channel auxiliary subunit gamma [Source:HGNC Symbol;Acc:25243]
cnt_tfe3_open_common_8318	chr16	49525571	49526444	intron (ENST00000562520, intron 7 of 7)	intron (NM_015069, intron 7 of 7)	25990	ENST00000561523	lincRNA	ENSG00000261623	RP11-189E14.4
cnt_tfe3_open_common_16460	chr4	24521232	24521727	TTS (ENST00000384964)	TTS (NR_030299)	434	ENST00000384964	miRNA	ENSG00000207697	MIR573	microRNA 573 [Source:HGNC Symbol;Acc:32829]
cnt_tfe3_open_common_2912	chr10	72018256	72018792	intron (ENST00000277942, intron 3 of 3)	MIR3|SINE|MIR	-24857	ENST00000495346	protein_coding	ENSG00000180817	PPA1	pyrophosphatase (inorganic) 1 [Source:HGNC Symbol;Acc:9226]
cnt_tfe3_open_common_21875	chr8	125193657	125194004	Intergenic	LTR24|LTR|ERV1	-10067	ENST00000520031	antisense	ENSG00000253868	FER1L6-AS2	FER1L6 antisense RNA 2 [Source:HGNC Symbol;Acc:26534]
cnt_tfe3_open_common_13652	chr20	22471327	22472046	Intergenic	Intergenic	69876	ENST00000420070	lincRNA	ENSG00000259974	LINC00261	long intergenic non-protein coding RNA 261 [Source:HGNC Symbol;Acc:16189]
cnt_tfe3_open_common_2806	chr10	50396141	50396833	promoter-TSS (ENST00000474718)	promoter-TSS (NM_001288740)	-51	ENST00000374148	protein_coding	ENSG00000204161	C10orf128	chromosome 10 open reading frame 128 [Source:HGNC Symbol;Acc:27274]
cnt_tfe3_open_common_18564	chr6	11598909	11599536	Intergenic	MER31B|LTR|ERV1	-8563	ENST00000607169	lincRNA	ENSG00000271897	RP11-679B17.2
cnt_tfe3_open_common_8101	chr16	19819509	19821281	intron (ENST00000433597, intron 6 of 7)	AluSq2|SINE|Alu	10555	ENST00000575306	pseudogene	ENSG00000261939	CTC-496I23.1
cnt_tfe3_open_common_23387	chrX	70401531	70402153	Intergenic	Intergenic	16183	ENST00000450860	antisense	ENSG00000228427	RP5-1091N2.9
cnt_tfe3_open_common_551	chr1	33438323	33438879	promoter-TSS (ENST00000594612)	CpG	-667	ENST00000594612	protein_coding	ENSG00000267885	FKSG48
cnt_tfe3_open_common_5519	chr12	93364556	93365364	Intergenic	MLT1I|LTR|ERVL-MaLR	18545	ENST00000365664	snRNA	ENSG00000202534	RNU6-1329P	RNA, U6 small nuclear 1329, pseudogene [Source:HGNC Symbol;Acc:48292]
cnt_tfe3_open_common_13894	chr20	43756633	43757162	Intergenic	Intergenic	-3791	ENST00000372785	protein_coding	ENSG00000168703	WFDC12	WAP four-disulfide core domain 12 [Source:HGNC Symbol;Acc:16115]
cnt_tfe3_open_common_23594	chrX	150094120	150095088	Intergenic	MLT1D|LTR|ERVL-MaLR	8968	ENST00000424539	lincRNA	ENSG00000230153	AF003626.1
cnt_tfe3_open_common_1922	chr1	204223144	204223713	intron (ENST00000414478, intron 9 of 22)	intron (NM_014935, intron 9 of 22)	7800	ENST00000485632	protein_coding	ENSG00000143850	PLEKHA6	pleckstrin homology domain containing, family A member 6 [Source:HGNC Symbol;Acc:17053]
cnt_tfe3_open_common_18009	chr5	142388634	142389067	intron (ENST00000378004, intron 11 of 22)	intron (NM_001349547, intron 11 of 21)	-1451	ENST00000464838	protein_coding	ENSG00000145819	ARHGAP26	Rho GTPase activating protein 26 [Source:HGNC Symbol;Acc:17073]
cnt_tfe3_open_common_7067	chr14	105780751	105781184	promoter-TSS (ENST00000458164)	5' UTR (NM_015197, exon 1 of 24)	-114	ENST00000447393	protein_coding	ENSG00000179364	PACS2	phosphofurin acidic cluster sorting protein 2 [Source:HGNC Symbol;Acc:23794]
cnt_tfe3_open_common_3719	chr11	8739429	8740190	promoter-TSS (ENST00000531060)	intron (NM_139157, intron 3 of 18)	-202	ENST00000533020	protein_coding	ENSG00000166444	ST5	suppression of tumorigenicity 5 [Source:HGNC Symbol;Acc:11350]
cnt_tfe3_open_common_8408	chr16	58467672	58469024	intron (ENST00000567448, intron 2 of 3)	Intergenic	13083	ENST00000567448	lincRNA	ENSG00000260186	RP11-481J2.2
cnt_tfe3_open_common_15914	chr3	143026393	143026954	intron (ENST00000316549, intron 14 of 15)	intron (NM_173653, intron 14 of 15)	6598	ENST00000491347	sense_intronic	ENSG00000240888	RP13-635I23.3
cnt_tfe3_open_common_1791	chr1	184178831	184179580	Intergenic	Intergenic	-38248	ENST00000362970	misc_RNA	ENSG00000199840	Y_RNA	Y RNA [Source:RFAM;Acc:RF00019]
cnt_tfe3_open_common_6055	chr13	30969263	30970041	Intergenic	Intergenic	-18370	ENST00000420219	lincRNA	ENSG00000238121	LINC00426	long intergenic non-protein coding RNA 426 [Source:HGNC Symbol;Acc:42761]
cnt_tfe3_open_common_19756	chr7	3067276	3068104	intron (ENST00000356408, intron 1 of 3)	MIR|SINE|MIR	15789	ENST00000356408	protein_coding	ENSG00000198286	CARD11	caspase recruitment domain family, member 11 [Source:HGNC Symbol;Acc:16393]
cnt_tfe3_open_common_19422	chr6	134997337	134998365	Intergenic	Intergenic	-16877	ENST00000434593	lincRNA	ENSG00000232310	RP11-557H15.4
cnt_tfe3_open_common_21892	chr8	126346259	126346868	intron (ENST00000517532, intron 5 of 6)	intron (NM_173685, intron 5 of 7)	17095	ENST00000526947	antisense	ENSG00000254431	RP11-550A5.2
cnt_tfe3_open_common_17821	chr5	132110739	132111539	intron (ENST00000492490, intron 1 of 3)	MIR|SINE|MIR	519	ENST00000453480	protein_coding	ENSG00000164402	SEPT8	septin 8 [Source:HGNC Symbol;Acc:16511]
cnt_tfe3_open_common_18309	chr5	172881307	172882851	Intergenic	MLT1F1|LTR|ERVL-MaLR	-8424	ENST00000519400	lincRNA	ENSG00000253141	CTB-164N12.1
cnt_tfe3_open_common_14586	chr22	30968814	30970183	promoter-TSS (ENST00000443111)	promoter-TSS (NM_001318109)	-642	ENST00000448604	protein_coding	ENSG00000128242	GAL3ST1	galactose-3-O-sulfotransferase 1 [Source:HGNC Symbol;Acc:24240]
cnt_tfe3_open_common_18934	chr6	37077170	37078508	Intergenic	MIRc|SINE|MIR	18749	ENST00000424565	pseudogene	ENSG00000216412	RPL12P2	ribosomal protein L12 pseudogene 2 [Source:HGNC Symbol;Acc:16070]
cnt_tfe3_open_common_11061	chr19	39005530	39006179	intron (ENST00000594335, intron 24 of 48)	intron (NM_000540, intron 64 of 105)	3643	ENST00000599547	protein_coding	ENSG00000196218	RYR1	ryanodine receptor 1 (skeletal) [Source:HGNC Symbol;Acc:10483]
cnt_tfe3_open_common_10052	chr17	79925325	79926270	Intergenic	Intergenic	-1332	ENST00000580125	lincRNA	ENSG00000264735	RP11-498C9.17
cnt_tfe3_open_common_13612	chr20	17039735	17040882	Intergenic	Intergenic	-76630	ENST00000390863	snoRNA	ENSG00000212165	U3	Small nucleolar RNA U3 [Source:RFAM;Acc:RF00012]
cnt_tfe3_open_common_9253	chr17	38263930	38264903	Intergenic	Intergenic	-7438	ENST00000246672	protein_coding	ENSG00000126368	NR1D1	nuclear receptor subfamily 1, group D, member 1 [Source:HGNC Symbol;Acc:7962]
cnt_tfe3_open_common_3246	chr10	100068783	100069727	Intergenic	Intergenic	-41248	ENST00000260702	protein_coding	ENSG00000138131	LOXL4	lysyl oxidase-like 4 [Source:HGNC Symbol;Acc:17171]
cnt_tfe3_open_common_13823	chr20	36809414	36810233	Intergenic	Intergenic	-14843	ENST00000453095	protein_coding	ENSG00000198959	TGM2	transglutaminase 2 [Source:HGNC Symbol;Acc:11778]
cnt_tfe3_open_common_17372	chr5	55574130	55575015	Intergenic	Intergenic	-2115	ENST00000515236	pseudogene	ENSG00000248781	PSMC1P4	proteasome (prosome, macropain) 26S subunit, ATPase, 1 pseudogene 4 [Source:HGNC Symbol;Acc:39779]
cnt_tfe3_open_common_21142	chr8	11731961	11733000	Intergenic	MIRc|SINE|MIR	-5523	ENST00000534382	protein_coding	ENSG00000164733	CTSB	cathepsin B [Source:HGNC Symbol;Acc:2527]
cnt_tfe3_open_common_483	chr1	29186286	29187716	intron (ENST00000234961, intron 2 of 2)	intron (NM_000911, intron 2 of 2)	-7086	ENST00000443593	lincRNA	ENSG00000226852	RP1-212P9.2
cnt_tfe3_open_common_11916	chr2	42569175	42570675	intron (ENST00000468711, intron 2 of 2)	intron (NM_001319038, intron 2 of 2)	17253	ENST00000482463	protein_coding	ENSG00000115944	COX7A2L	cytochrome c oxidase subunit VIIa polypeptide 2 like [Source:HGNC Symbol;Acc:2289]
cnt_tfe3_open_common_15871	chr3	138640368	138641643	Intergenic	Intergenic	20415	ENST00000477059	lincRNA	ENSG00000244578	RP11-548O1.3
cnt_tfe3_open_common_16344	chr4	3485953	3487275	promoter-TSS (ENST00000513995)	intron (NM_001256896, intron 1 of 3)	343	ENST00000515886	protein_coding	ENSG00000175920	DOK7	docking protein 7 [Source:HGNC Symbol;Acc:26594]
cnt_tfe3_open_common_5813	chr12	121036476	121037523	Intergenic	Intergenic	-4648	ENST00000495697	pseudogene	ENSG00000242137	RPL11P5	ribosomal protein L11 pseudogene 5 [Source:HGNC Symbol;Acc:36849]
cnt_tfe3_open_common_15556	chr3	98497422	98498456	intron (ENST00000474595, intron 4 of 4)	intron (NM_001271147, intron 6 of 9)	-3093	ENST00000504327	pseudogene	ENSG00000249274	PDLIM1P4	PDZ and LIM domain 1 pseudogene 4 [Source:HGNC Symbol;Acc:48947]
cnt_tfe3_open_common_14677	chr22	37774249	37776130	intron (ENST00000435824, intron 2 of 2)	intron (NM_052906, intron 2 of 2)	6134	ENST00000430883	sense_overlapping	ENSG00000243902	RP1-63G5.5
cnt_tfe3_open_common_14043	chr20	52515838	52516626	Intergenic	Intergenic	-24136	ENST00000497904	pseudogene	ENSG00000241721	SUMO1P1	SUMO1 pseudogene 1 [Source:HGNC Symbol;Acc:33148]
cnt_tfe3_open_common_14065	chr20	56369752	56370779	Intergenic	Intergenic	-83673	ENST00000472841	protein_coding	ENSG00000124225	PMEPA1	prostate transmembrane protein, androgen induced 1 [Source:HGNC Symbol;Acc:14107]
cnt_tfe3_open_common_6387	chr13	110488928	110489826	Intergenic	Intergenic	-50462	ENST00000375856	protein_coding	ENSG00000185950	IRS2	insulin receptor substrate 2 [Source:HGNC Symbol;Acc:6126]
cnt_tfe3_open_common_21719	chr8	98787186	98788947	promoter-TSS (ENST00000517924)	exon (NM_018407, exon 1 of 7)	-11	ENST00000517924	protein_coding	ENSG00000104341	LAPTM4B	lysosomal protein transmembrane 4 beta [Source:HGNC Symbol;Acc:13646]
cnt_tfe3_open_common_12524	chr2	114549425	114550328	Intergenic	Intergenic	-35476	ENST00000245680	protein_coding	ENSG00000115084	SLC35F5	solute carrier family 35, member F5 [Source:HGNC Symbol;Acc:23617]
cnt_tfe3_open_common_3089	chr10	82167433	82168999	promoter-TSS (ENST00000372187)	promoter-TSS (NM_001243780)	-33	ENST00000372187	protein_coding	ENSG00000122378	FAM213A	family with sequence similarity 213, member A [Source:HGNC Symbol;Acc:28651]
cnt_tfe3_open_common_11050	chr19	38714633	38715630	promoter-TSS (ENST00000438060)	promoter-TSS (NM_001289978)	-241	ENST00000355526	protein_coding	ENSG00000011332	DPF1	D4, zinc and double PHD fingers family 1 [Source:HGNC Symbol;Acc:20225]
cnt_tfe3_open_common_18942	chr6	37209881	37210811	intron (ENST00000336655, intron 1 of 3)	intron (NM_001286401, intron 1 of 2)	8736	ENST00000459447	snoRNA	ENSG00000238375	snoU13	Small nucleolar RNA U13 [Source:RFAM;Acc:RF01210]
cnt_tfe3_open_common_9031	chr17	21225551	21226746	Intergenic	AluSx1|SINE|Alu	10694	ENST00000527123	protein_coding	ENSG00000034152	MAP2K3	mitogen-activated protein kinase kinase 3 [Source:HGNC Symbol;Acc:6843]
cnt_tfe3_open_common_2317	chr1	234108495	234109503	intron (ENST00000366618, intron 2 of 7)	intron (NM_173508, intron 2 of 7)	-22146	ENST00000452766	antisense	ENSG00000234453	RP11-488L4.1
cnt_tfe3_open_common_15278	chr3	46463998	46465405	Intergenic	HERVL18-int|LTR|ERVL	13696	ENST00000441909	protein_coding	ENSG00000121797	CCRL2	chemokine (C-C motif) receptor-like 2 [Source:HGNC Symbol;Acc:1612]
cnt_tfe3_open_common_8643	chr16	83986258	83987531	promoter-TSS (ENST00000563543)	promoter-TSS (NM_182981)	49	ENST00000563543	protein_coding	ENSG00000140961	OSGIN1	oxidative stress induced growth inhibitor 1 [Source:HGNC Symbol;Acc:30093]
cnt_tfe3_open_common_4841	chr12	6202097	6203289	intron (ENST00000261405, intron 6 of 51)	LTR16A|LTR|ERVL	2443	ENST00000468423	misc_RNA	ENSG00000240533	RN7SL69P	RNA, 7SL, cytoplasmic 69, pseudogene [Source:HGNC Symbol;Acc:46085]
cnt_tfe3_open_common_22623	chr9	104248303	104249985	intron (ENST00000374847, intron 1 of 2)	promoter-TSS (NM_001303108)	255	ENST00000374847	protein_coding	ENSG00000165152	TMEM246	transmembrane protein 246 [Source:HGNC Symbol;Acc:28180]
cnt_tfe3_open_common_17944	chr5	139088031	139089579	intron (ENST00000515296, intron 2 of 5)	Intergenic	8870	ENST00000363886	snRNA	ENSG00000200756	RNU6-236P	RNA, U6 small nuclear 236, pseudogene [Source:HGNC Symbol;Acc:47199]
cnt_tfe3_open_common_14846	chr22	44843994	44845975	Intergenic	Intergenic	5777	ENST00000415702	lincRNA	ENSG00000232655	CTA-397C4.2
cnt_tfe3_open_common_22977	chr9	133001795	133003210	Intergenic	Intergenic	39630	ENST00000458469	protein_coding	ENSG00000107130	NCS1	neuronal calcium sensor 1 [Source:HGNC Symbol;Acc:3953]
cnt_tfe3_open_common_10521	chr19	2626688	2628131	intron (ENST00000382159, intron 2 of 4)	intron (NM_052847, intron 2 of 4)	-4543	ENST00000592525	antisense	ENSG00000267214	CTC-265F19.3
cnt_tfe3_open_common_16388	chr4	8200492	8202636	intron (ENST00000382521, intron 1 of 2)	intron (NR_134639, intron 1 of 14)	466	ENST00000539824	protein_coding	ENSG00000125089	SH3TC1	SH3 domain and tetratricopeptide repeats 1 [Source:HGNC Symbol;Acc:26009]
cnt_tfe3_open_common_13676	chr20	25289596	25291845	promoter-TSS (ENST00000576316)	intron (NM_001042472, intron 6 of 12)	388	ENST00000481556	protein_coding	ENSG00000100997	ABHD12	abhydrolase domain containing 12 [Source:HGNC Symbol;Acc:15868]
cnt_tfe3_open_common_1751	chr1	180991277	180992528	exon (ENST00000542060, exon 1 of 6)	5' UTR (NM_001286210, exon 1 of 6)	103	ENST00000542060	protein_coding	ENSG00000135823	STX6	syntaxin 6 [Source:HGNC Symbol;Acc:11441]
cnt_tfe3_open_common_22801	chr9	123654942	123655391	Intergenic	L2b|LINE|L2	-15560	ENST00000373896	protein_coding	ENSG00000119403	PHF19	PHD finger protein 19 [Source:HGNC Symbol;Acc:24566]
cnt_tfe3_open_common_15619	chr3	108582380	108582981	Intergenic	MER61B|LTR|ERV1	40974	ENST00000478830	protein_coding	ENSG00000163519	TRAT1	T cell receptor associated transmembrane adaptor 1 [Source:HGNC Symbol;Acc:30698]
cnt_tfe3_open_common_23438	chrX	102862390	102863684	intron (ENST00000243286, intron 1 of 2)	CpG	138	ENST00000477014	protein_coding	ENSG00000196507	TCEAL3	transcription elongation factor A (SII)-like 3 [Source:HGNC Symbol;Acc:28247]
cnt_tfe3_open_common_16000	chr3	158519407	158520532	promoter-TSS (ENST00000482835)	non-coding (NR_110328, exon 1 of 16)	24	ENST00000471500	protein_coding	ENSG00000118855	MFSD1	major facilitator superfamily domain containing 1 [Source:HGNC Symbol;Acc:25874]
cnt_tfe3_open_common_21887	chr8	126103196	126104475	promoter-TSS (ENST00000287437)	promoter-TSS (NM_001349486)	-86	ENST00000523741	protein_coding	ENSG00000156831	NSMCE2	non-SMC element 2, MMS21 homolog (S. cerevisiae) [Source:HGNC Symbol;Acc:26513]
cnt_tfe3_open_common_12029	chr2	54751377	54752656	intron (ENST00000433475, intron 2 of 3)	L2a|LINE|L2	-4464	ENST00000395315	pseudogene	ENSG00000237887	RPL23AP32	ribosomal protein L23a pseudogene 32 [Source:HGNC Symbol;Acc:25345]
cnt_tfe3_open_common_17909	chr5	137367806	137368887	promoter-TSS (ENST00000500267)	promoter-TSS (NR_037900)	-117	ENST00000500267	antisense	ENSG00000246323	RP11-325L7.1
cnt_tfe3_open_common_9464	chr17	45017847	45018438	TTS (ENST00000225567)	3' UTR (NM_001321134, exon 5 of 5)	2177	ENST00000573224	protein_coding	ENSG00000108433	GOSR2	golgi SNAP receptor complex member 2 [Source:HGNC Symbol;Acc:4431]
cnt_tfe3_open_common_7894	chr16	2497710	2498657	intron (ENST00000293968, intron 9 of 15)	intron (NM_001323538, intron 9 of 15)	4481	ENST00000564236	protein_coding	ENSG00000162063	CCNF	cyclin F [Source:HGNC Symbol;Acc:1591]
cnt_tfe3_open_common_11046	chr19	38495074	38496225	intron (ENST00000476317, intron 1 of 2)	intron (NM_015073, intron 1 of 21)	41156	ENST00000601752	sense_intronic	ENSG00000268051	CTC-244M17.1
cnt_tfe3_open_common_18255	chr5	169948885	169950647	intron (ENST00000434108, intron 1 of 7)	intron (NM_014592, intron 1 of 7)	18189	ENST00000434108	protein_coding	ENSG00000182132	KCNIP1	Kv channel interacting protein 1 [Source:HGNC Symbol;Acc:15521]
cnt_tfe3_open_common_4334	chr11	68606654	68607262	intron (ENST00000561996, intron 1 of 2)	CpG	194	ENST00000569129	protein_coding	ENSG00000110090	CPT1A	carnitine palmitoyltransferase 1A (liver) [Source:HGNC Symbol;Acc:2328]
cnt_tfe3_open_common_687	chr1	42921522	42922688	promoter-TSS (ENST00000472013)	promoter-TSS (NM_001287507)	-68	ENST00000455780	protein_coding	ENSG00000127125	PPCS	phosphopantothenoylcysteine synthetase [Source:HGNC Symbol;Acc:25686]
cnt_tfe3_open_common_14740	chr22	39636931	39637687	promoter-TSS (ENST00000440375)	promoter-TSS (NM_033016)	-174	ENST00000440375	protein_coding	ENSG00000100311	PDGFB	platelet-derived growth factor beta polypeptide [Source:HGNC Symbol;Acc:8800]
cnt_tfe3_open_common_17470	chr5	68530353	68531018	promoter-TSS (ENST00000506563)	promoter-TSS (NM_001799)	-3	ENST00000512687	protein_coding	ENSG00000134058	CDK7	cyclin-dependent kinase 7 [Source:HGNC Symbol;Acc:1778]
cnt_tfe3_open_common_18925	chr6	36953692	36954558	promoter-TSS (ENST00000373627)	non-coding (NR_130739, exon 1 of 12)	-51	ENST00000373627	protein_coding	ENSG00000137409	MTCH1	mitochondrial carrier 1 [Source:HGNC Symbol;Acc:17586]
cnt_tfe3_open_common_11297	chr19	47633693	47634428	promoter-TSS (ENST00000596995)	promoter-TSS (NM_005500)	21	ENST00000597808	protein_coding	ENSG00000142230	SAE1	SUMO1 activating enzyme subunit 1 [Source:HGNC Symbol;Acc:30660]
cnt_tfe3_open_common_19515	chr6	150326185	150326779	promoter-TSS (ENST00000403651)	promoter-TSS (NR_024045)	-189	ENST00000403651	pseudogene	ENSG00000218358	RAET1K	retinoic acid early transcript 1K pseudogene [Source:HGNC Symbol;Acc:16797]
cnt_tfe3_open_common_4597	chr11	107879304	107880291	promoter-TSS (ENST00000531427)	5' UTR (NM_003478, exon 1 of 19)	115	ENST00000526303	protein_coding	ENSG00000166266	CUL5	cullin 5 [Source:HGNC Symbol;Acc:2556]
cnt_tfe3_open_common_16121	chr3	184031885	184032484	promoter-TSS (ENST00000455679)	promoter-TSS (NM_198242)	-99	ENST00000346169	protein_coding	ENSG00000114867	EIF4G1	eukaryotic translation initiation factor 4 gamma, 1 [Source:HGNC Symbol;Acc:3296]
cnt_tfe3_open_common_23418	chrX	99928432	99929017	TTS (ENST00000491602)	TTS (NM_001129896)	397	ENST00000568809	antisense	ENSG00000261295	RP11-524D16__A.3
cnt_tfe3_open_common_23262	chrX	40943481	40944994	promoter-TSS (ENST00000378308)	promoter-TSS (NM_001039591)	-651	ENST00000324545	protein_coding	ENSG00000124486	USP9X	ubiquitin specific peptidase 9, X-linked [Source:HGNC Symbol;Acc:12632]
cnt_tfe3_open_common_14626	chr22	35695412	35696781	promoter-TSS (ENST00000609073)	CpG	209	ENST00000449508	protein_coding	ENSG00000100284	TOM1	target of myb1 (chicken) [Source:HGNC Symbol;Acc:11982]
cnt_tfe3_open_common_4226	chr11	65244559	65245605	Intergenic	CpG	-20151	ENST00000534336	lincRNA	ENSG00000251562	MALAT1	metastasis associated lung adenocarcinoma transcript 1 (non-protein coding) [Source:HGNC Symbol;Acc:29665]
cnt_tfe3_open_common_23141	chrX	12967954	12968571	Intergenic	Intergenic	-24965	ENST00000451311	protein_coding	ENSG00000205542	TMSB4X	thymosin beta 4, X-linked [Source:HGNC Symbol;Acc:11881]
cnt_tfe3_open_common_19620	chr6	160389508	160391232	exon (ENST00000356956, exon 1 of 48)	exon (NM_000876, exon 1 of 48)	239	ENST00000356956	protein_coding	ENSG00000197081	IGF2R	insulin-like growth factor 2 receptor [Source:HGNC Symbol;Acc:5467]
cnt_tfe3_open_common_11026	chr19	36544723	36545850	promoter-TSS (ENST00000608676)	promoter-TSS (NM_173636)	-7	ENST00000522483	protein_coding	ENSG00000161277	THAP8	THAP domain containing 8 [Source:HGNC Symbol;Acc:23191]
cnt_tfe3_open_common_11559	chr2	8819997	8820702	intron (ENST00000234091, intron 1 of 4)	non-coding (NR_110153, exon 2 of 2)	-1163	ENST00000421298	antisense	ENSG00000235092	AC011747.7
cnt_tfe3_open_common_22943	chr9	131709281	131710548	promoter-TSS (ENST00000491990)	promoter-TSS (NM_014908)	-16	ENST00000372586	protein_coding	ENSG00000175283	DOLK	dolichol kinase [Source:HGNC Symbol;Acc:23406]
cnt_tfe3_open_common_2218	chr1	226270568	226271907	promoter-TSS (ENST00000602806)	promoter-TSS (NR_146920)	-103	ENST00000602806	lincRNA	ENSG00000225518	RP11-396C23.2
cnt_tfe3_open_common_12886	chr2	178076629	178078097	promoter-TSS (ENST00000392524)	promoter-TSS (NM_001330250)	27	ENST00000455416	antisense	ENSG00000229337	AC079305.8
cnt_tfe3_open_common_6492	chr14	21851515	21853021	promoter-TSS (ENST00000556217)	5' UTR (NM_007192, exon 1 of 26)	-96	ENST00000555752	protein_coding	ENSG00000092201	SUPT16H	suppressor of Ty 16 homolog (S. cerevisiae) [Source:HGNC Symbol;Acc:11465]
cnt_tfe3_open_common_12991	chr2	197035454	197036499	promoter-TSS (ENST00000449152)	CpG	-252	ENST00000449152	protein_coding	ENSG00000081320	STK17B	serine/threonine kinase 17b [Source:HGNC Symbol;Acc:11396]
cnt_tfe3_open_common_5465	chr12	76952578	76953999	promoter-TSS (ENST00000552178)	5' UTR (NM_001319652, exon 1 of 26)	-4	ENST00000547544	protein_coding	ENSG00000091039	OSBPL8	oxysterol binding protein-like 8 [Source:HGNC Symbol;Acc:16396]
cnt_tfe3_open_common_8961	chr17	17138654	17141091	promoter-TSS (ENST00000584952)	5' UTR (NM_001353229, exon 2 of 16)	-440	ENST00000584952	lincRNA	ENSG00000266498	RP11-45M22.5
cnt_tfe3_open_common_7476	chr15	68132583	68133223	promoter-TSS (ENST00000383898)	promoter-TSS (NR_125730).5	-520	ENST00000383898	snRNA	ENSG00000206625	RNU6-1	RNA, U6 small nuclear 1 [Source:HGNC Symbol;Acc:10227]
cnt_tfe3_open_common_15128	chr3	31573448	31574560	promoter-TSS (ENST00000295770)	promoter-TSS (NM_178862)	-126	ENST00000453168	protein_coding	ENSG00000163527	STT3B	STT3B, subunit of the oligosaccharyltransferase complex (catalytic) [Source:HGNC Symbol;Acc:30611]
cnt_tfe3_open_common_576	chr1	35497159	35497776	promoter-TSS (ENST00000471566)	5' UTR (NM_007167, exon 1 of 16)	-19	ENST00000460607	protein_coding	ENSG00000163867	ZMYM6	zinc finger, MYM-type 6 [Source:HGNC Symbol;Acc:13050]
cnt_tfe3_open_common_13625	chr20	18547679	18548257	promoter-TSS (ENST00000608034)	promoter-TSS (NM_001348958)	-96	ENST00000435844	lincRNA	ENSG00000232388	LINC00493	long intergenic non-protein coding RNA 493 [Source:HGNC Symbol;Acc:43430]
cnt_tfe3_open_common_3273	chr10	102124582	102125285	TTS (ENST00000370355)	TTS (NM_005063)	3536	ENST00000537595	pseudogene	ENSG00000256545	AL139819.1
cnt_tfe3_open_common_466	chr1	28623223	28623927	Intergenic	Intergenic	-31938	ENST00000479574	protein_coding	ENSG00000130772	MED18	mediator complex subunit 18 [Source:HGNC Symbol;Acc:25944]
cnt_tfe3_open_common_15503	chr3	66271106	66271950	promoter-TSS (ENST00000464350)	promoter-TSS (NM_001350992)	38	ENST00000464350	protein_coding	ENSG00000144741	SLC25A26	solute carrier family 25 (S-adenosylmethionine carrier), member 26 [Source:HGNC Symbol;Acc:20661]
cnt_tfe3_open_common_9906	chr17	73851189	73851908	promoter-TSS (ENST00000593002)	promoter-TSS (NM_012478)	-47	ENST00000254806	protein_coding	ENSG00000132471	WBP2	WW domain binding protein 2 [Source:HGNC Symbol;Acc:12738]
cnt_tfe3_open_common_7835	chr16	745373	746206	promoter-TSS (ENST00000562585)	exon (NM_153350, exon 3 of 6)	236	ENST00000562563	protein_coding	ENSG00000127585	FBXL16	F-box and leucine-rich repeat protein 16 [Source:HGNC Symbol;Acc:14150]
cnt_tfe3_open_common_16816	chr4	114001094	114001532	intron (ENST00000394537, intron 1 of 44)	AluSx1|SINE|Alu	-8195	ENST00000508959	antisense	ENSG00000248152	RP11-650J17.1
cnt_tfe3_open_common_1037	chr1	86881872	86882357	Intergenic	LTR18A|LTR|ERVL	-7655	ENST00000370565	protein_coding	ENSG00000137975	CLCA2	chloride channel accessory 2 [Source:HGNC Symbol;Acc:2016]
cnt_tfe3_open_common_18093	chr5	149864933	149865784	promoter-TSS (ENST00000522491)	CpG	-23	ENST00000522491	protein_coding	ENSG00000070614	NDST1	N-deacetylase/N-sulfotransferase (heparan glucosaminyl) 1 [Source:HGNC Symbol;Acc:7680]
cnt_tfe3_open_common_14000	chr20	49056692	49057764	Intergenic	MIR3|SINE|MIR	-11208	ENST00000497504	misc_RNA	ENSG00000244376	RN7SL636P	RNA, 7SL, cytoplasmic 636, pseudogene [Source:HGNC Symbol;Acc:46652]
cnt_tfe3_open_common_8539	chr16	71662512	71663465	promoter-TSS (ENST00000567501)	intron (NM_001017967, intron 1 of 2)	15	ENST00000567501	protein_coding	ENSG00000140832	MARVELD3	MARVEL domain containing 3 [Source:HGNC Symbol;Acc:30525]
cnt_tfe3_open_common_16889	chr4	139717521	139718229	intron (ENST00000513400, intron 2 of 3)	AluSx1|SINE|Alu	15045	ENST00000408086	miRNA	ENSG00000238971	AC093766.1
cnt_tfe3_open_common_2618	chr10	22604735	22606087	promoter-TSS (ENST00000475460)	promoter-TSS (NM_001204062)	30	ENST00000417470	protein_coding	ENSG00000269897	COMMD3-BMI1	COMMD3-BMI1 readthrough [Source:HGNC Symbol;Acc:48326]
cnt_tfe3_open_common_20120	chr7	44646030	44647217	intron (ENST00000444676, intron 1 of 23)	CpG	385	ENST00000222673	protein_coding	ENSG00000105953	OGDH	oxoglutarate (alpha-ketoglutarate) dehydrogenase (lipoamide) [Source:HGNC Symbol;Acc:8124]
cnt_tfe3_open_common_1891	chr1	202558093	202559088	TTS (ENST00000336894)	TTS (NM_032104)	-14806	ENST00000428573	antisense	ENSG00000226862	RP11-569A11.1
cnt_tfe3_open_common_10469	chr19	1275207	1276516	promoter-TSS (ENST00000590269)	CpG	-84	ENST00000469144	protein_coding	ENSG00000228300	C19orf24	chromosome 19 open reading frame 24 [Source:HGNC Symbol;Acc:26073]
cnt_tfe3_open_common_14095	chr20	61425078	61426016	Intergenic	MIRc|SINE|MIR	-2258	ENST00000370487	protein_coding	ENSG00000101189	MRGBP	MRG/MORF4L binding protein [Source:HGNC Symbol;Acc:15866]
cnt_tfe3_open_common_3055	chr10	80737268	80738398	intron (ENST00000456353, intron 5 of 9)	L2c|LINE|L2	-15682	ENST00000428862	antisense	ENSG00000224596	ZMIZ1-AS1	ZMIZ1 antisense RNA 1 [Source:HGNC Symbol;Acc:27433]
cnt_tfe3_open_common_5001	chr12	25481007	25481371	Intergenic	Intergenic	76173	ENST00000364569	snRNA	ENSG00000201439	RNU4-67P	RNA, U4 small nuclear 67, pseudogene [Source:HGNC Symbol;Acc:47003]
cnt_tfe3_open_common_20073	chr7	40338643	40339154	intron (ENST00000309930, intron 8 of 14)	MER102c|DNA|hAT-Charlie	24788	ENST00000488110	protein_coding	ENSG00000175600	SUGCT	succinylCoA:glutarate-CoA transferase [Source:HGNC Symbol;Acc:16001]
cnt_tfe3_open_common_7971	chr16	4897052	4898543	promoter-TSS (ENST00000588297)	promoter-TSS (NR_136695)	-115	ENST00000545171	protein_coding	ENSG00000118900	UBN1	ubinuclein 1 [Source:HGNC Symbol;Acc:12506]
cnt_tfe3_open_common_18069	chr5	149340000	149340760	promoter-TSS (ENST00000286298)	promoter-TSS (NM_000112)	32	ENST00000433184	protein_coding	ENSG00000155850	SLC26A2	solute carrier family 26 (anion exchanger), member 2 [Source:HGNC Symbol;Acc:10994]
cnt_tfe3_open_common_7597	chr15	78122307	78122929	Intergenic	Intergenic	-9376	ENST00000570216	protein_coding	ENSG00000169783	LINGO1	leucine rich repeat and Ig domain containing 1 [Source:HGNC Symbol;Acc:21205]
cnt_tfe3_open_common_11982	chr2	46925528	46926278	promoter-TSS (ENST00000306503)	promoter-TSS (NM_144949)	-188	ENST00000306503	protein_coding	ENSG00000171150	SOCS5	suppressor of cytokine signaling 5 [Source:HGNC Symbol;Acc:16852]
cnt_tfe3_open_common_22931	chr9	131450775	131451566	promoter-TSS (ENST00000322030)	promoter-TSS (NM_003011)	-335	ENST00000322030	protein_coding	ENSG00000119335	SET	SET nuclear oncogene [Source:HGNC Symbol;Acc:10760]
cnt_tfe3_open_common_7335	chr15	59041611	59042350	promoter-TSS (ENST00000497846)	5' UTR (NM_001320570, exon 1 of 15)	-7	ENST00000558004	protein_coding	ENSG00000137845	ADAM10	ADAM metallopeptidase domain 10 [Source:HGNC Symbol;Acc:188]
cnt_tfe3_open_common_5914	chr12	125230351	125232681	Intergenic	Intergenic	39523	ENST00000545305	protein_coding	ENSG00000073060	SCARB1	scavenger receptor class B, member 1 [Source:HGNC Symbol;Acc:1664]
cnt_tfe3_open_common_8726	chr16	88278587	88279770	intron (ENST00000563190, intron 1 of 3)	Intergenic	10787	ENST00000563190	lincRNA	ENSG00000261273	LA16c-444G7.1
cnt_tfe3_open_common_16468	chr4	25161625	25162818	promoter-TSS (ENST00000382103)	promoter-TSS (NM_016955)	-17	ENST00000302922	protein_coding	ENSG00000109618	SEPSECS	Sep (O-phosphoserine) tRNA:Sec (selenocysteine) tRNA synthase [Source:HGNC Symbol;Acc:30605]
cnt_tfe3_open_common_20901	chr7	138436854	138438167	exon (ENST00000393054, exon 10 of 21)	exon (NM_130841, exon 10 of 21)	3226	ENST00000478480	protein_coding	ENSG00000105929	ATP6V0A4	ATPase, H+ transporting, lysosomal V0 subunit a4 [Source:HGNC Symbol;Acc:866]
cnt_tfe3_open_common_8021	chr16	11713065	11713573	intron (ENST00000574848, intron 3 of 3)	Intergenic	9747	ENST00000576036	protein_coding	ENSG00000189067	LITAF	lipopolysaccharide-induced TNF factor [Source:HGNC Symbol;Acc:16841]
cnt_tfe3_open_common_18982	chr6	42017982	42018591	promoter-TSS (ENST00000472818)	promoter-TSS (NM_138572)	9	ENST00000482926	protein_coding	ENSG00000137413	TAF8	TAF8 RNA polymerase II, TATA box binding protein (TBP)-associated factor, 43kDa [Source:HGNC Symbol;Acc:17300]
cnt_tfe3_open_common_11726	chr2	26100385	26101705	exon (ENST00000336112, exon 1 of 12)	exon (NM_018263, exon 1 of 12)	290	ENST00000272341	protein_coding	ENSG00000143970	ASXL2	additional sex combs like 2 (Drosophila) [Source:HGNC Symbol;Acc:23805]
cnt_tfe3_open_common_14757	chr22	40573605	40573984	promoter-TSS (ENST00000489500)	promoter-TSS (NM_015088)	-135	ENST00000489500	protein_coding	ENSG00000100354	TNRC6B	trinucleotide repeat containing 6B [Source:HGNC Symbol;Acc:29190]
cnt_tfe3_open_common_5439	chr12	72148334	72149238	exon (ENST00000261263, exon 1 of 7)	5' UTR (NM_014999, exon 1 of 7)	132	ENST00000261263	protein_coding	ENSG00000080371	RAB21	RAB21, member RAS oncogene family [Source:HGNC Symbol;Acc:18263]
cnt_tfe3_open_common_23146	chrX	13302600	13303291	intron (ENST00000443965, intron 1 of 1)	intron (NR_146309, intron 1 of 1)	18566	ENST00000412485	lincRNA	ENSG00000235385	GS1-600G8.5
cnt_tfe3_open_common_13278	chr2	231094861	231095371	promoter-TSS (ENST00000538494)	LTR8|LTR|ERV1	-10	ENST00000544128	protein_coding	ENSG00000079263	SP140	SP140 nuclear body protein [Source:HGNC Symbol;Acc:17133]
cnt_tfe3_open_common_8082	chr16	16177399	16178114	intron (ENST00000346370, intron 17 of 29)	MLT1H|LTR|ERVL-MaLR	7725	ENST00000575422	protein_coding	ENSG00000103222	ABCC1	ATP-binding cassette, sub-family C (CFTR/MRP), member 1 [Source:HGNC Symbol;Acc:51]
cnt_tfe3_open_common_9624	chr17	55969803	55971137	promoter-TSS (ENST00000407144)	intron (NM_001271875, intron 1 of 10)	-421	ENST00000407144	protein_coding	ENSG00000180891	CUEDC1	CUE domain containing 1 [Source:HGNC Symbol;Acc:31350]
cnt_tfe3_open_common_16742	chr4	90056008	90056527	Intergenic	MIR|SINE|MIR	4264	ENST00000390924	snRNA	ENSG00000212226	RNU6-907P	RNA, U6 small nuclear 907, pseudogene [Source:HGNC Symbol;Acc:47870]
cnt_tfe3_open_common_2537	chr10	9444158	9444912	Intergenic	LTR13|LTR|ERVK	126739	ENST00000458168	lincRNA	ENSG00000230014	LINC00709	long intergenic non-protein coding RNA 709 [Source:HGNC Symbol;Acc:44700]
cnt_tfe3_open_common_17759	chr5	123991440	123992134	intron (ENST00000504926, intron 2 of 8)	intron (NM_020747, intron 2 of 8)	-11757	ENST00000513985	protein_coding	ENSG00000168916	ZNF608	zinc finger protein 608 [Source:HGNC Symbol;Acc:29238]
cnt_tfe3_open_common_418	chr1	26798860	26799786	promoter-TSS (ENST00000466194)	CpG	313	ENST00000361427	protein_coding	ENSG00000198830	HMGN2	high mobility group nucleosomal binding domain 2 [Source:HGNC Symbol;Acc:4986]
cnt_tfe3_open_common_9928	chr17	74513613	74514308	Intergenic	Intergenic	-9708	ENST00000592432	protein_coding	ENSG00000214140	PRCD	progressive rod-cone degeneration [Source:HGNC Symbol;Acc:32528]
cnt_tfe3_open_common_20543	chr7	99698838	99699831	promoter-TSS (ENST00000465688)	promoter-TSS (NM_182776)	47	ENST00000421755	protein_coding	ENSG00000221838	AP4M1	adaptor-related protein complex 4, mu 1 subunit [Source:HGNC Symbol;Acc:574]
cnt_tfe3_open_common_23431	chrX	102469803	102470239	promoter-TSS (ENST00000372691)	promoter-TSS (NM_001127688)	1	ENST00000372695	protein_coding	ENSG00000102409	BEX4	brain expressed, X-linked 4 [Source:HGNC Symbol;Acc:25475]
cnt_tfe3_open_common_9162	chr17	33894852	33895675	exon (ENST00000592381, exon 1 of 2)	non-coding (NR_135479, exon 1 of 2)	124	ENST00000592381	lincRNA	ENSG00000267321	RP11-1094M14.11
cnt_tfe3_open_common_16273	chr3	197024805	197025712	promoter-TSS (ENST00000486877)	non-coding (NR_038289, exon 1 of 3)	135	ENST00000430666	antisense	ENSG00000227375	DLG1-AS1	DLG1 antisense RNA 1 [Source:HGNC Symbol;Acc:44154]
cnt_tfe3_open_common_7065	chr14	105746866	105748583	intron (ENST00000379937, intron 1 of 16)	intron (NM_001242788, intron 1 of 16)	19081	ENST00000546417	protein_coding	ENSG00000185024	BRF1	BRF1, RNA polymerase III transcription initiation factor 90 kDa subunit [Source:HGNC Symbol;Acc:11551]
cnt_tfe3_open_common_5762	chr12	117175619	117176393	promoter-TSS (ENST00000547606)	promoter-TSS (NM_024738)	-90	ENST00000392549	protein_coding	ENSG00000135119	RNFT2	ring finger protein, transmembrane 2 [Source:HGNC Symbol;Acc:25905]
cnt_tfe3_open_common_21141	chr8	11725382	11725704	promoter-TSS (ENST00000534636)	5' UTR (NM_147780, exon 1 of 12)	6	ENST00000531551	protein_coding	ENSG00000164733	CTSB	cathepsin B [Source:HGNC Symbol;Acc:2527]
cnt_tfe3_open_common_594	chr1	36689581	36690602	promoter-TSS (ENST00000354618)	promoter-TSS (NM_001321473)	57	ENST00000478853	protein_coding	ENSG00000054118	THRAP3	thyroid hormone receptor associated protein 3 [Source:HGNC Symbol;Acc:22964]
cnt_tfe3_open_common_1143	chr1	109419428	109419955	promoter-TSS (ENST00000264126)	promoter-TSS (NM_001321039)	88	ENST00000435987	protein_coding	ENSG00000121957	GPSM2	G-protein signaling modulator 2 [Source:HGNC Symbol;Acc:29501]
cnt_tfe3_open_common_50	chr1	2477303	2477893	promoter-TSS (ENST00000606645)	CpG	-306	ENST00000606645	lincRNA	ENSG00000272449	RP3-395M20.12
cnt_tfe3_open_common_6726	chr14	64970164	64971677	promoter-TSS (ENST00000608382)	promoter-TSS (NM_014950)	217	ENST00000554015	protein_coding	ENSG00000126804	ZBTB1	zinc finger and BTB domain containing 1 [Source:HGNC Symbol;Acc:20259]
cnt_tfe3_open_common_10427	chr18	77153845	77154321	Intergenic	CpG	-1773	ENST00000253506	protein_coding	ENSG00000131196	NFATC1	nuclear factor of activated T-cells, cytoplasmic, calcineurin-dependent 1 [Source:HGNC Symbol;Acc:7775]
cnt_tfe3_open_common_13782	chr20	34582910	34583322	intron (ENST00000349339, intron 8 of 11)	intron (NR_130714, intron 6 of 8)	26571	ENST00000463258	protein_coding	ENSG00000149646	CNBD2	cyclic nucleotide binding domain containing 2 [Source:HGNC Symbol;Acc:16145]
cnt_tfe3_open_common_13135	chr2	216946155	216946821	promoter-TSS (ENST00000442122)	promoter-TSS (NM_001142311)	-20	ENST00000497889	protein_coding	ENSG00000115425	PECR	peroxisomal trans-2-enoyl-CoA reductase [Source:HGNC Symbol;Acc:18281]
cnt_tfe3_open_common_5223	chr12	53625510	53625985	intron (ENST00000552901, intron 2 of 3)	CpG	211	ENST00000327550	protein_coding	ENSG00000172819	RARG	retinoic acid receptor, gamma [Source:HGNC Symbol;Acc:9866]
cnt_tfe3_open_common_13107	chr2	211035134	211036372	promoter-TSS (ENST00000429908)	CpG	298	ENST00000418791	protein_coding	ENSG00000144445	KANSL1L	KAT8 regulatory NSL complex subunit 1-like [Source:HGNC Symbol;Acc:26310]
cnt_tfe3_open_common_18591	chr6	14210929	14211734	Intergenic	CpG	20470	ENST00000455973	lincRNA	ENSG00000230631	RP11-359N11.1
cnt_tfe3_open_common_19737	chr7	2393237	2394554	promoter-TSS (ENST00000397011)	promoter-TSS (NM_003751)	49	ENST00000435336	protein_coding	ENSG00000106266	SNX8	sorting nexin 8 [Source:HGNC Symbol;Acc:14972]
cnt_tfe3_open_common_13639	chr20	19973667	19974913	intron (ENST00000255006, intron 10 of 11)	intron (NM_001242581, intron 10 of 11)	-23470	ENST00000334982	protein_coding	ENSG00000173418	NAA20	N(alpha)-acetyltransferase 20, NatB catalytic subunit [Source:HGNC Symbol;Acc:15908]
cnt_tfe3_open_common_21715	chr8	98655849	98656825	promoter-TSS (ENST00000522313)	promoter-TSS (NM_178812)	-70	ENST00000336273	protein_coding	ENSG00000147649	MTDH	metadherin [Source:HGNC Symbol;Acc:29608]
cnt_tfe3_open_common_823	chr1	53168566	53169548	Intergenic	Intergenic	-5019	ENST00000371538	protein_coding	ENSG00000162377	COA7	cytochrome c oxidase assembly factor 7 [Source:HGNC Symbol;Acc:25716]
cnt_tfe3_open_common_4696	chr11	121162815	121164129	promoter-TSS (ENST00000531140)	promoter-TSS (NM_006918)	4	ENST00000531140	protein_coding	ENSG00000109929	SC5D	sterol-C5-desaturase [Source:HGNC Symbol;Acc:10547]
cnt_tfe3_open_common_14097	chr20	61505111	61506133	Intergenic	LTR13|LTR|ERVK	-1194	ENST00000430209	pseudogene	ENSG00000236527	ARF4P2	ADP-ribosylation factor 4 pseudogene 2 [Source:HGNC Symbol;Acc:16599]
cnt_tfe3_open_common_9016	chr17	19880698	19881644	promoter-TSS (ENST00000582611)	promoter-TSS (NM_007202)	-21	ENST00000225737	protein_coding	ENSG00000108599	AKAP10	A kinase (PRKA) anchor protein 10 [Source:HGNC Symbol;Acc:368]
cnt_tfe3_open_common_23225	chrX	30670728	30671596	promoter-TSS (ENST00000471362)	promoter-TSS (NM_001205019)	-314	ENST00000378943	protein_coding	ENSG00000198814	GK	glycerol kinase [Source:HGNC Symbol;Acc:4289]
cnt_tfe3_open_common_22402	chr9	79008393	79009540	promoter-TSS (ENST00000490113)	CpG	82	ENST00000490113	protein_coding	ENSG00000135002	RFK	riboflavin kinase [Source:HGNC Symbol;Acc:30324]
cnt_tfe3_open_common_10543	chr19	3500072	3501026	promoter-TSS (ENST00000250937)	promoter-TSS (NM_031304)	86	ENST00000250937	protein_coding	ENSG00000129932	DOHH	deoxyhypusine hydroxylase/monooxygenase [Source:HGNC Symbol;Acc:28662]
cnt_tfe3_open_common_20927	chr7	140097685	140098454	intron (ENST00000491505, intron 3 of 3)	CpG	188	ENST00000340308	protein_coding	ENSG00000157800	SLC37A3	solute carrier family 37, member 3 [Source:HGNC Symbol;Acc:20651]
cnt_tfe3_open_common_22047	chr8	142401409	142403364	intron (ENST00000520105, intron 1 of 4)	CpG	265	ENST00000523147	protein_coding	ENSG00000184489	PTP4A3	protein tyrosine phosphatase type IVA, member 3 [Source:HGNC Symbol;Acc:9636]
cnt_tfe3_open_common_19299	chr6	109703311	109704602	promoter-TSS (ENST00000310786)	promoter-TSS (NM_006016)	-42	ENST00000563105	antisense	ENSG00000260273	RP11-425D10.10
cnt_tfe3_open_common_16419	chr4	15656346	15657755	promoter-TSS (ENST00000504837)	promoter-TSS (NR_036464)	-15	ENST00000341285	protein_coding	ENSG00000118564	FBXL5	F-box and leucine-rich repeat protein 5 [Source:HGNC Symbol;Acc:13602]
cnt_tfe3_open_common_14634	chr22	35776195	35777833	promoter-TSS (ENST00000481190)	promoter-TSS (NM_002133)	-72	ENST00000481190	protein_coding	ENSG00000100292	HMOX1	heme oxygenase (decycling) 1 [Source:HGNC Symbol;Acc:5013]
cnt_tfe3_open_common_22817	chr9	124854812	124856014	promoter-TSS (ENST00000373778)	exon (NM_194252, exon 1 of 4)	150	ENST00000474723	protein_coding	ENSG00000175764	TTLL11	tubulin tyrosine ligase-like family, member 11 [Source:HGNC Symbol;Acc:18113]
cnt_tfe3_open_common_13759	chr20	33412545	33413999	intron (ENST00000359003, intron 1 of 14)	CpG	180	ENST00000359003	protein_coding	ENSG00000198646	NCOA6	nuclear receptor coactivator 6 [Source:HGNC Symbol;Acc:15936]
cnt_tfe3_open_common_17	chr1	1100028	1101841	Intergenic	Intergenic	-1550	ENST00000384997	miRNA	ENSG00000207730	MIR200B	microRNA 200b [Source:HGNC Symbol;Acc:31579]
cnt_tfe3_open_common_5953	chr12	132485759	132486344	TTS (ENST00000607851)	LTR13|LTR|ERVK	269	ENST00000607851	miRNA	ENSG00000271905	AC137590.1
cnt_tfe3_open_common_14695	chr22	38172735	38173796	TTS (ENST00000406386)	TTS (NM_007032)	-8268	ENST00000459462	snoRNA	ENSG00000238569	snoU13	Small nucleolar RNA U13 [Source:RFAM;Acc:RF01210]
cnt_tfe3_open_common_18836	chr6	31865395	31865769	promoter-TSS (ENST00000395728)	promoter-TSS (NM_025256)	18	ENST00000497706	protein_coding	ENSG00000166278	C2	complement component 2 [Source:HGNC Symbol;Acc:1248]
cnt_tfe3_open_common_17141	chr5	5126678	5127026	TTS (ENST00000411075)	LTR53|LTR|ERVL	693	ENST00000411075	misc_RNA	ENSG00000223007	RN7SKP73	RNA, 7SK small nuclear pseudogene 73 [Source:HGNC Symbol;Acc:45797]
cnt_tfe3_open_common_10051	chr17	79885504	79886201	promoter-TSS (ENST00000583492)	promoter-TSS (NM_002359)	147	ENST00000582106	antisense	ENSG00000265688	MAFG-AS1	MAFG antisense RNA 1 (head to head) [Source:HGNC Symbol;Acc:43649]
cnt_tfe3_open_common_7821	chr16	431937	432694	promoter-TSS (ENST00000250930)	promoter-TSS (NR_024453)	165	ENST00000457760	pseudogene	ENSG00000236829	Z97634.3
cnt_tfe3_open_common_20584	chr7	100808737	100809142	promoter-TSS (ENST00000249330)	promoter-TSS (NM_003378)	-65	ENST00000249330	protein_coding	ENSG00000128564	VGF	VGF nerve growth factor inducible [Source:HGNC Symbol;Acc:12684]
cnt_tfe3_open_common_16130	chr3	184529791	184530806	promoter-TSS (ENST00000475580)	promoter-TSS (NR_146116)	1	ENST00000475580	protein_coding	ENSG00000156931	VPS8	vacuolar protein sorting 8 homolog (S. cerevisiae) [Source:HGNC Symbol;Acc:29122]
cnt_tfe3_open_common_23175	chrX	16804258	16804810	promoter-TSS (ENST00000398155)	promoter-TSS (NM_001168683)	-16	ENST00000380122	protein_coding	ENSG00000086712	TXLNG	taxilin gamma [Source:HGNC Symbol;Acc:18578]
cnt_tfe3_open_common_13950	chr20	47341894	47342726	intron (ENST00000396220, intron 5 of 38)	intron (NM_020820, intron 5 of 39)	13675	ENST00000516067	miRNA	ENSG00000251876	AL035106.1
cnt_tfe3_open_common_21414	chr8	41909492	41910285	promoter-TSS (ENST00000426524)	promoter-TSS (NM_001305878)	-380	ENST00000426524	protein_coding	ENSG00000083168	KAT6A	K(lysine) acetyltransferase 6A [Source:HGNC Symbol;Acc:13013]
cnt_tfe3_open_common_20673	chr7	106684762	106685530	promoter-TSS (ENST00000265717)	promoter-TSS (NM_002736)	52	ENST00000265717	protein_coding	ENSG00000005249	PRKAR2B	protein kinase, cAMP-dependent, regulatory, type II, beta [Source:HGNC Symbol;Acc:9392]
cnt_tfe3_open_common_9692	chr17	60143083	60143559	promoter-TSS (ENST00000397786)	promoter-TSS (NM_005121)	-678	ENST00000397786	protein_coding	ENSG00000108510	MED13	mediator complex subunit 13 [Source:HGNC Symbol;Acc:22474]
cnt_tfe3_open_common_18190	chr5	159797391	159797905	promoter-TSS (ENST00000393975)	promoter-TSS (NM_031908)	0	ENST00000393975	protein_coding	ENSG00000145861	C1QTNF2	C1q and tumor necrosis factor related protein 2 [Source:HGNC Symbol;Acc:14325]
cnt_tfe3_open_common_10666	chr19	8509525	8510301	promoter-TSS (ENST00000325495)	exon (NM_031203, exon 1 of 17)	35	ENST00000601645	protein_coding	ENSG00000099783	HNRNPM	heterogeneous nuclear ribonucleoprotein M [Source:HGNC Symbol;Acc:5046]
cnt_tfe3_open_common_14459	chr22	22973691	22974218	intron (ENST00000506079, intron 2 of 6)	TTS (NR_024591)	1422	ENST00000506079	pseudogene	ENSG00000215456	BCRP4	breakpoint cluster region pseudogene 4 [Source:HGNC Symbol;Acc:1017]
cnt_tfe3_open_common_9336	chr17	40718770	40720156	promoter-TSS (ENST00000588320)	CpG	164	ENST00000591195	protein_coding	ENSG00000108788	MLX	MLX, MAX dimerization protein [Source:HGNC Symbol;Acc:11645]
cnt_tfe3_open_common_15187	chr3	40350817	40351499	promoter-TSS (ENST00000488260)	promoter-TSS (NR_033965)	-17	ENST00000232905	protein_coding	ENSG00000114784	EIF1B	eukaryotic translation initiation factor 1B [Source:HGNC Symbol;Acc:30792]
cnt_tfe3_open_common_18910	chr6	36390887	36391431	intron (ENST00000454782, intron 3 of 4)	CpG	-19385	ENST00000373731	protein_coding	ENSG00000112078	KCTD20	potassium channel tetramerization domain containing 20 [Source:HGNC Symbol;Acc:21052]
cnt_tfe3_open_common_14488	chr22	25041805	25042224	exon (ENST00000504931, exon 6 of 6)	non-coding (NR_024593, exon 6 of 6)	1310	ENST00000382243	pseudogene	ENSG00000215481	BCRP3	breakpoint cluster region pseudogene 3 [Source:HGNC Symbol;Acc:1016]
cnt_tfe3_open_common_6571	chr14	35183537	35184369	promoter-TSS (ENST00000422678)	promoter-TSS (NM_021914)	-57	ENST00000298159	protein_coding	ENSG00000165410	CFL2	cofilin 2 (muscle) [Source:HGNC Symbol;Acc:1875]
cnt_tfe3_open_common_13784	chr20	34638616	34639210	promoter-TSS (ENST00000565493)	promoter-TSS (NR_027451)	-31	ENST00000565493	lincRNA	ENSG00000260032	LINC00657	long intergenic non-protein coding RNA 657 [Source:HGNC Symbol;Acc:44311]
cnt_tfe3_open_common_12981	chr2	193059294	193060171	promoter-TSS (ENST00000409056)	promoter-TSS (NM_001305134)	-90	ENST00000392314	protein_coding	ENSG00000144339	TMEFF2	transmembrane protein with EGF-like and two follistatin-like domains 2 [Source:HGNC Symbol;Acc:11867]
cnt_tfe3_open_common_4143	chr11	62446174	62446974	promoter-TSS (ENST00000294119)	promoter-TSS (NM_001286077)	-7	ENST00000436354	protein_coding	ENSG00000162191	UBXN1	UBX domain protein 1 [Source:HGNC Symbol;Acc:18402]
cnt_tfe3_open_common_18302	chr5	172410336	172411583	exon (ENST00000519911, exon 1 of 3)	exon (NM_003945, exon 1 of 4)	125	ENST00000517669	protein_coding	ENSG00000113732	ATP6V0E1	ATPase, H+ transporting, lysosomal 9kDa, V0 subunit e1 [Source:HGNC Symbol;Acc:863]
cnt_tfe3_open_common_5241	chr12	54332037	54332927	promoter-TSS (ENST00000243056)	promoter-TSS (NM_017410)	-53	ENST00000243056	protein_coding	ENSG00000123364	HOXC13	homeobox C13 [Source:HGNC Symbol;Acc:5125]
cnt_tfe3_open_common_8163	chr16	24550280	24551058	promoter-TSS (ENST00000319715)	promoter-TSS (NM_006910)	-208	ENST00000568015	protein_coding	ENSG00000122257	RBBP6	retinoblastoma binding protein 6 [Source:HGNC Symbol;Acc:9889]
cnt_tfe3_open_common_3645	chr11	1784708	1785492	promoter-TSS (ENST00000433655)	5' UTR (NM_001909, exon 1 of 9)	31	ENST00000433655	protein_coding	ENSG00000117984	CTSD	cathepsin D [Source:HGNC Symbol;Acc:2529]
cnt_tfe3_open_common_29	chr1	1440054	1441108	Intergenic	LTR13|LTR|ERVK	-6950	ENST00000378756	protein_coding	ENSG00000197785	ATAD3A	ATPase family, AAA domain containing 3A [Source:HGNC Symbol;Acc:25567]
cnt_tfe3_open_common_8770	chr16	90003960	90004688	intron (ENST00000555576, intron 3 of 3)	LTR13|LTR|ERVK	7481	ENST00000304984	protein_coding	ENSG00000258947	TUBB3	Tubulin beta-3 chain [Source:UniProtKB/Swiss-Prot;Acc:Q13509]
cnt_tfe3_open_common_4119	chr11	61849046	61849855	exon (ENST00000524942, exon 1 of 2)	Intergenic	206	ENST00000524942	lincRNA	ENSG00000255553	RP11-810P12.5
cnt_tfe3_open_common_9740	chr17	63052445	63054536	promoter-TSS (ENST00000439174)	promoter-TSS (NM_006572)	-533	ENST00000439174	protein_coding	ENSG00000120063	GNA13	guanine nucleotide binding protein (G protein), alpha 13 [Source:HGNC Symbol;Acc:4381]
cnt_tfe3_open_common_8809	chr17	1732458	1733499	promoter-TSS (ENST00000570368)	promoter-TSS (NM_002945)	-18	ENST00000571058	protein_coding	ENSG00000132383	RPA1	replication protein A1, 70kDa [Source:HGNC Symbol;Acc:10289]
cnt_tfe3_open_common_7774	chr15	99090631	99092197	Intergenic	CpG	-33803	ENST00000558256	protein_coding	ENSG00000185087	FAM169B	family with sequence similarity 169, member B [Source:HGNC Symbol;Acc:26835]
cnt_tfe3_open_common_10097	chr18	3012539	3013570	intron (ENST00000584294, intron 1 of 4)	CpG	259	ENST00000584294	protein_coding	ENSG00000101577	LPIN2	lipin 2 [Source:HGNC Symbol;Acc:14450]
cnt_tfe3_open_common_14801	chr22	42764598	42765919	promoter-TSS (ENST00000432473)	promoter-TSS (NR_120597)	-16	ENST00000424852	lincRNA	ENSG00000229891	Z83851.1
cnt_tfe3_open_common_20590	chr7	100951291	100953021	intron (ENST00000419422, intron 1 of 1)	intron (NR_110115, intron 1 of 1)	529	ENST00000419422	antisense	ENSG00000232445	RP11-132A1.4
cnt_tfe3_open_common_7954	chr16	4465259	4467114	promoter-TSS (ENST00000572026)	promoter-TSS (NM_001351729)	-252	ENST00000577144	protein_coding	ENSG00000262246	CORO7	coronin 7 [Source:HGNC Symbol;Acc:26161]
cnt_tfe3_open_common_4565	chr11	95522593	95524384	promoter-TSS (ENST00000543641)	promoter-TSS (NM_001330357)	85	ENST00000540054	protein_coding	ENSG00000077458	FAM76B	family with sequence similarity 76, member B [Source:HGNC Symbol;Acc:28492]
cnt_tfe3_open_common_22874	chr9	129883838	129886085	promoter-TSS (ENST00000373417)	promoter-TSS (NM_012098)	-48	ENST00000373417	protein_coding	ENSG00000136859	ANGPTL2	angiopoietin-like 2 [Source:HGNC Symbol;Acc:490]
cnt_tfe3_open_common_9076	chr17	27434788	27435617	promoter-TSS (ENST00000532143)	intron (NM_001346765, intron 21 of 42)	-517	ENST00000532143	protein_coding	ENSG00000196535	MYO18A	myosin XVIIIA [Source:HGNC Symbol;Acc:31104]
cnt_tfe3_open_common_21693	chr8	95274197	95274870	promoter-TSS (ENST00000297596)	promoter-TSS (NM_005261)	14	ENST00000521817	protein_coding	ENSG00000164949	GEM	GTP binding protein overexpressed in skeletal muscle [Source:HGNC Symbol;Acc:4234]
cnt_tfe3_open_common_17336	chr5	50006812	50007512	intron (ENST00000515175, intron 3 of 3)	MLT1L|LTR|ERVL-MaLR	43435	ENST00000503561	protein_coding	ENSG00000151883	PARP8	poly (ADP-ribose) polymerase family, member 8 [Source:HGNC Symbol;Acc:26124]
cnt_tfe3_open_common_10053	chr17	79934254	79936325	promoter-TSS (ENST00000306729)	promoter-TSS (NM_001251888)	-137	ENST00000306739	protein_coding	ENSG00000169696	ASPSCR1	alveolar soft part sarcoma chromosome region, candidate 1 [Source:HGNC Symbol;Acc:13825]
cnt_tfe3_open_common_18882	chr6	33807682	33808608	Intergenic	Intergenic	-36357	ENST00000430124	protein_coding	ENSG00000096395	MLN	motilin [Source:HGNC Symbol;Acc:7141]
cnt_tfe3_open_common_822	chr1	53163112	53164498	promoter-TSS (ENST00000486918)	CpG	-65	ENST00000486918	protein_coding	ENSG00000162377	COA7	cytochrome c oxidase assembly factor 7 [Source:HGNC Symbol;Acc:25716]
cnt_tfe3_open_common_22983	chr9	133445478	133446218	Intergenic	AluJb|SINE|Alu	-8504	ENST00000467100	protein_coding	ENSG00000107164	FUBP3	far upstream element (FUSE) binding protein 3 [Source:HGNC Symbol;Acc:4005]
cnt_tfe3_open_common_1201	chr1	111817395	111818155	Intergenic	MLT1H|LTR|ERVL-MaLR	-4906	ENST00000369743	pseudogene	ENSG00000203878	CHIAP2	chitinase, acidic pseudogene 2 [Source:HGNC Symbol;Acc:44463]
cnt_tfe3_open_common_22188	chr9	12328973	12329612	Intergenic	LTR13|LTR|ERVK	-28841	ENST00000410649	snRNA	ENSG00000222581	RNU2-47P	RNA, U2 small nuclear 47, pseudogene [Source:HGNC Symbol;Acc:48540]
cnt_tfe3_open_common_17739	chr5	119793529	119794216	Intergenic	LTR13|LTR|ERVK	-6101	ENST00000407149	protein_coding	ENSG00000184838	PRR16	proline rich 16 [Source:HGNC Symbol;Acc:29654]
cnt_tfe3_open_common_12179	chr2	71203938	71204748	intron (ENST00000453130, intron 2 of 3)	LTR13|LTR|ERVK	-1167	ENST00000272421	protein_coding	ENSG00000144031	ANKRD53	ankyrin repeat domain 53 [Source:HGNC Symbol;Acc:25691]
cnt_tfe3_open_common_11092	chr19	39748823	39749577	Intergenic	LTR13A|LTR|ERVK	-3291	ENST00000396851	pseudogene	ENSG00000213926	MSRB1P1	methionine sulfoxide reductase B1 pseudogene 1 [Source:HGNC Symbol;Acc:43985]
cnt_tfe3_open_common_11380	chr19	49710944	49711818	intron (ENST00000595071, intron 9 of 13)	LTR13|LTR|ERVK	-2477	ENST00000599459	protein_coding	ENSG00000130529	TRPM4	transient receptor potential cation channel, subfamily M, member 4 [Source:HGNC Symbol;Acc:17993]
cnt_tfe3_open_common_18777	chr6	30379353	30379823	Intergenic	LTR13_|LTR|ERVK	-2904	ENST00000445710	pseudogene	ENSG00000226577	MICC	MHC class I polypeptide-related sequence C (pseudogene) [Source:HGNC Symbol;Acc:7092]
cnt_tfe3_open_common_14357	chr21	47563522	47564298	intron (ENST00000488577, intron 1 of 2)	LTR13|LTR|ERVK	-1255	ENST00000460011	protein_coding	ENSG00000160282	FTCD	formimidoyltransferase cyclodeaminase [Source:HGNC Symbol;Acc:3974]
cnt_tfe3_open_common_2609	chr10	21689990	21690654	Intergenic	AluJo|SINE|Alu	7360	ENST00000454103	pseudogene	ENSG00000231553	RNMTL1P1	RNA methyltransferase like 1 pseudogene 1 [Source:HGNC Symbol;Acc:44905]
cnt_tfe3_open_common_2715	chr10	33269385	33270309	intron (ENST00000450890, intron 2 of 3)	CpG	-1622	ENST00000414157	lincRNA	ENSG00000229656	RP11-462L8.1
cnt_tfe3_open_common_1141	chr1	109358897	109359611	intron (ENST00000466413, intron 1 of 1)	intron (NM_152763, intron 15 of 15)	822	ENST00000466413	protein_coding	ENSG00000162641	AKNAD1	AKNA domain containing 1 [Source:HGNC Symbol;Acc:28398]
cnt_tfe3_open_common_11343	chr19	49137588	49138204	promoter-TSS (ENST00000593500)	intron (NM_001352, intron 2 of 3)	-3	ENST00000599385	protein_coding	ENSG00000105516	DBP	D site of albumin promoter (albumin D-box) binding protein [Source:HGNC Symbol;Acc:2697]
cnt_tfe3_open_common_16314	chr4	1302918	1303698	promoter-TSS (ENST00000510794)	promoter-TSS (NM_001297432)	53	ENST00000512842	protein_coding	ENSG00000090316	MAEA	macrophage erythroblast attacher [Source:HGNC Symbol;Acc:13731]
cnt_tfe3_open_common_10658	chr19	8386079	8387051	promoter-TSS (ENST00000417088)	promoter-TSS (NM_005001)	47	ENST00000417088	protein_coding	ENSG00000233927	RPS28	ribosomal protein S28 [Source:HGNC Symbol;Acc:10418]
cnt_tfe3_open_common_15395	chr3	53174643	53175115	Intergenic	(TG)n|Simple_repeat|Simple_repeat	-10401	ENST00000296292	protein_coding	ENSG00000163933	RFT1	RFT1 homolog (S. cerevisiae) [Source:HGNC Symbol;Acc:30220]
cnt_tfe3_open_common_22273	chr9	34646252	34647403	promoter-TSS (ENST00000556403)	CpG	-15	ENST00000485531	protein_coding	ENSG00000213930	GALT	galactose-1-phosphate uridylyltransferase [Source:HGNC Symbol;Acc:4135]
cnt_tfe3_open_common_16910	chr4	143326290	143327076	promoter-TSS (ENST00000507462)	intron (NM_001101669, intron 5 of 25)	-270	ENST00000507462	protein_coding	ENSG00000109452	INPP4B	inositol polyphosphate-4-phosphatase, type II, 105kDa [Source:HGNC Symbol;Acc:6075]
cnt_tfe3_open_common_5627	chr12	105501115	105502017	promoter-TSS (ENST00000550088)	promoter-TSS (NR_121211)	2	ENST00000547404	protein_coding	ENSG00000136051	KIAA1033	KIAA1033 [Source:HGNC Symbol;Acc:29174]
cnt_tfe3_open_common_17550	chr5	78281535	78281977	promoter-TSS (ENST00000521117)	promoter-TSS (NM_198709)	-95	ENST00000521117	protein_coding	ENSG00000113273	ARSB	arylsulfatase B [Source:HGNC Symbol;Acc:714]
cnt_tfe3_open_common_16513	chr4	39765075	39765855	intron (ENST00000503368, intron 2 of 4)	AluJb|SINE|Alu	2845	ENST00000497468	misc_RNA	ENSG00000243260	RN7SL558P	RNA, 7SL, cytoplasmic 558, pseudogene [Source:HGNC Symbol;Acc:46574]
cnt_tfe3_open_common_14607	chr22	32042137	32043050	intron (ENST00000336566, intron 3 of 7)	intron (NM_001326416, intron 3 of 10)	-8162	ENST00000429683	protein_coding	ENSG00000241878	PISD	phosphatidylserine decarboxylase [Source:HGNC Symbol;Acc:8999]
cnt_tfe3_open_common_9961	chr17	75954110	75955010	Intergenic	CpG	38380	ENST00000459500	snRNA	ENSG00000238898	RNU1-80P	RNA, U1 small nuclear 80, pseudogene [Source:HGNC Symbol;Acc:48422]
cnt_tfe3_open_common_11791	chr2	28730662	28731889	intron (ENST00000327757, intron 1 of 57)	intron (NM_001170585, intron 1 of 56)	12289	ENST00000404858	protein_coding	ENSG00000163803	PLB1	phospholipase B1 [Source:HGNC Symbol;Acc:30041]
cnt_tfe3_open_common_2033	chr1	210430881	210431814	Intergenic	Intergenic	9239	ENST00000442505	pseudogene	ENSG00000228110	ST13P19	suppression of tumorigenicity 13 (colon carcinoma) (Hsp70 interacting protein) pseudogene 19 [Source:HGNC Symbol;Acc:38862]
cnt_tfe3_open_common_22556	chr9	97563215	97563921	intron (ENST00000424143, intron 4 of 11)	intron (NM_032823, intron 5 of 14)	1110	ENST00000395357	protein_coding	ENSG00000148120	C9orf3	chromosome 9 open reading frame 3 [Source:HGNC Symbol;Acc:1361]
cnt_tfe3_open_common_22138	chr9	2622597	2623996	promoter-TSS (ENST00000453601)	promoter-TSS (NR_015375)	-923	ENST00000453601	antisense	ENSG00000236404	RP11-125B21.2
cnt_tfe3_open_common_12848	chr2	172963053	172964172	TTS (ENST00000234198)	TTS (NM_004405)	4016	ENST00000234198	protein_coding	ENSG00000115844	DLX2	distal-less homeobox 2 [Source:HGNC Symbol;Acc:2915]
cnt_tfe3_open_common_7631	chr15	80351282	80353255	promoter-TSS (ENST00000560470)	promoter-TSS (NM_001242914)	212	ENST00000558494	protein_coding	ENSG00000086666	ZFAND6	zinc finger, AN1-type domain 6 [Source:HGNC Symbol;Acc:30164]
cnt_tfe3_open_common_4823	chr12	3368782	3370241	intron (ENST00000431374, intron 1 of 4)	intron (NM_001168320, intron 2 of 7)	-12567	ENST00000492305	protein_coding	ENSG00000011105	TSPAN9	tetraspanin 9 [Source:HGNC Symbol;Acc:21640]
cnt_tfe3_open_common_4295	chr11	67055647	67056751	promoter-TSS (ENST00000308440)	promoter-TSS (NM_207354)	181	ENST00000447274	protein_coding	ENSG00000172932	ANKRD13D	ankyrin repeat domain 13 family, member D [Source:HGNC Symbol;Acc:27880]
cnt_tfe3_open_common_11383	chr19	49834948	49835291	intron (ENST00000602554, intron 2 of 2)	MLT1J2|LTR|ERVL-MaLR	-3309	ENST00000391859	protein_coding	ENSG00000104894	CD37	CD37 molecule [Source:HGNC Symbol;Acc:1666]
cnt_tfe3_open_common_22709	chr9	115061867	115062201	intron (ENST00000343327, intron 1 of 12)	MLT1I|LTR|ERVL-MaLR	-18419	ENST00000443139	pseudogene	ENSG00000230081	HSPE1P28	heat shock 10kDa protein 1 pseudogene 28 [Source:HGNC Symbol;Acc:49347]
cnt_tfe3_open_common_2942	chr10	73672317	73672863	Intergenic	MER50|LTR|ERV1	34476	ENST00000441348	lincRNA	ENSG00000230526	RP11-472G21.2
cnt_tfe3_open_common_5670	chr12	109128069	109128433	Intergenic	MIRb|SINE|MIR	-2879	ENST00000261401	protein_coding	ENSG00000110880	CORO1C	coronin, actin binding protein, 1C [Source:HGNC Symbol;Acc:2254]
cnt_tfe3_open_common_13200	chr2	220852557	220853262	Intergenic	MLT1H2|LTR|ERVL-MaLR	61084	ENST00000414414	pseudogene	ENSG00000225911	AC009310.1
cnt_tfe3_open_common_12989	chr2	196932883	196933749	promoter-TSS (ENST00000427816)	CpG	-105	ENST00000427816	protein_coding	ENSG00000118997	DNAH7	dynein, axonemal, heavy chain 7 [Source:HGNC Symbol;Acc:18661]
cnt_tfe3_open_common_2538	chr10	10395277	10396070	Intergenic	Intergenic	12777	ENST00000455871	lincRNA	ENSG00000234306	RP11-271F18.1
cnt_tfe3_open_common_22779	chr9	119309492	119309826	exon (ENST00000418250, exon 7 of 12)	non-coding (NR_033973, exon 7 of 12)	-21069	ENST00000423715	antisense	ENSG00000230894	RP11-67K19.3
cnt_tfe3_open_common_4685	chr11	119461353	119461683	Intergenic	MER21C|LTR|ERVL	13500	ENST00000533003	pseudogene	ENSG00000230716	KRT8P7	keratin 8 pseudogene 7 [Source:HGNC Symbol;Acc:33361]
cnt_tfe3_open_common_3371	chr10	110965592	110966532	Intergenic	Intergenic	-21297	ENST00000516765	snRNA	ENSG00000252574	RNU5B-6P	RNA, U5B small nuclear 6, pseudogene [Source:HGNC Symbol;Acc:34186]
cnt_tfe3_open_common_6403	chr13	111068019	111068696	intron (ENST00000360467, intron 4 of 47)	intron (NM_001846, intron 4 of 47)	1805	ENST00000459093	snoRNA	ENSG00000238629	snoU13	Small nucleolar RNA U13 [Source:RFAM;Acc:RF01210]
cnt_tfe3_open_common_19242	chr6	92185662	92186077	Intergenic	MLT1N2|LTR|ERVL-MaLR	-45509	ENST00000577473	miRNA	ENSG00000263734	MIR4643	microRNA 4643 [Source:HGNC Symbol;Acc:41814]
cnt_tfe3_open_common_23383	chrX	68723229	68724384	promoter-TSS (ENST00000579664)	CpG	-742	ENST00000579664	miRNA	ENSG00000264604	AL158069.1
cnt_tfe3_open_common_19592	chr6	158640185	158640900	Intergenic	Intergenic	18407	ENST00000538672	pseudogene	ENSG00000188451	SRP72P2	signal recognition particle 72kDa pseudogene 2 [Source:HGNC Symbol;Acc:31096]
cnt_tfe3_open_common_9475	chr17	45343250	45343890	intron (ENST00000560629, intron 1 of 17)	intron (NM_000212, intron 1 of 14)	-6784	ENST00000458818	snRNA	ENSG00000238419	RNU7-186P	RNA, U7 small nuclear 186 pseudogene [Source:HGNC Symbol;Acc:45720]
cnt_tfe3_open_common_11201	chr19	44088156	44089294	TTS (ENST00000413422)	3' UTR (NM_001007561, exon 3 of 3)	3536	ENST00000562365	protein_coding	ENSG00000234465	PINLYP	phospholipase A2 inhibitor and LY6/PLAUR domain containing [Source:HGNC Symbol;Acc:44206]
cnt_tfe3_open_common_13901	chr20	44399771	44400382	intron (ENST00000481847, intron 4 of 5)	Intergenic	-7261	ENST00000408119	snRNA	ENSG00000221046	RNU6ATAC38P	RNA, U6atac small nuclear 38, pseudogene [Source:HGNC Symbol;Acc:46937]
cnt_tfe3_open_common_22139	chr9	2722734	2723175	intron (ENST00000490444, intron 3 of 3)	MLT1H2|LTR|ERVL-MaLR	5452	ENST00000382082	protein_coding	ENSG00000168263	KCNV2	potassium channel, subfamily V, member 2 [Source:HGNC Symbol;Acc:19698]
cnt_tfe3_open_common_17936	chr5	138893048	138893835	Intergenic	Intergenic	-12575	ENST00000511725	protein_coding	ENSG00000131508	UBE2D2	ubiquitin-conjugating enzyme E2D 2 [Source:HGNC Symbol;Acc:12475]
cnt_tfe3_open_common_13786	chr20	34673050	34674425	TTS (ENST00000433587)	Intergenic	2377	ENST00000433587	lincRNA	ENSG00000237063	RP4-550H1.5
cnt_tfe3_open_common_20422	chr7	80633395	80633791	Intergenic	MLT1H|LTR|ERVL-MaLR	-81918	ENST00000544525	protein_coding	ENSG00000075223	SEMA3C	sema domain, immunoglobulin domain (Ig), short basic domain, secreted, (semaphorin) 3C [Source:HGNC Symbol;Acc:10725]
cnt_tfe3_open_common_16031	chr3	170251956	170252429	intron (ENST00000231706, intron 1 of 7)	MLT1I|LTR|ERVL-MaLR	38776	ENST00000463294	pseudogene	ENSG00000241416	KRT8P13	keratin 8 pseudogene 13 [Source:HGNC Symbol;Acc:33365]
cnt_tfe3_open_common_19965	chr7	28394116	28394969	intron (ENST00000396299, intron 1 of 9)	MLT1L|LTR|ERVL-MaLR	-54412	ENST00000469531	protein_coding	ENSG00000146592	CREB5	cAMP responsive element binding protein 5 [Source:HGNC Symbol;Acc:16844]
cnt_tfe3_open_common_14303	chr21	44913278	44914911	Intergenic	Intergenic	-14680	ENST00000441283	lincRNA	ENSG00000185186	LINC00313	long intergenic non-protein coding RNA 313 [Source:HGNC Symbol;Acc:16416]
cnt_tfe3_open_common_8343	chr16	53789343	53789848	intron (ENST00000464071, intron 1 of 7)	MLT1J|LTR|ERVL-MaLR	51501	ENST00000464071	protein_coding	ENSG00000140718	FTO	fat mass and obesity associated [Source:HGNC Symbol;Acc:24678]
cnt_tfe3_open_common_15702	chr3	123329117	123329617	exon (ENST00000360772, exon 34 of 34)	MLT1I|LTR|ERVL-MaLR	9994	ENST00000578202	protein_coding	ENSG00000065534	MYLK	myosin light chain kinase [Source:HGNC Symbol;Acc:7590]
cnt_tfe3_open_common_17589	chr5	85390928	85391434	Intergenic	MLT1I|LTR|ERVL-MaLR	7837	ENST00000512479	pseudogene	ENSG00000250359	PTP4A1P4	protein tyrosine phosphatase type IVA, member 1 pseudogene 4 [Source:HGNC Symbol;Acc:41931]
cnt_tfe3_open_common_18278	chr5	171788299	171789555	intron (ENST00000311601, intron 7 of 12)	intron (NM_001017995, intron 7 of 12)	-11537	ENST00000518522	protein_coding	ENSG00000174705	SH3PXD2B	SH3 and PX domains 2B [Source:HGNC Symbol;Acc:29242]
cnt_tfe3_open_common_21424	chr8	42442722	42443502	Intergenic	MLT1H|LTR|ERVL-MaLR	33179	ENST00000607533	lincRNA	ENSG00000272233	RP11-503E24.3
cnt_tfe3_open_common_19984	chr7	29986200	29986785	TTS (ENST00000409570)	intron (NM_001145515, intron 2 of 6)	8366	ENST00000416113	protein_coding	ENSG00000136193	SCRN1	secernin 1 [Source:HGNC Symbol;Acc:22192]
cnt_tfe3_open_common_7033	chr14	103867642	103868527	intron (ENST00000561225, intron 1 of 4)	intron (NM_001128918, intron 1 of 17)	-3387	ENST00000561071	protein_coding	ENSG00000075413	MARK3	MAP/microtubule affinity-regulating kinase 3 [Source:HGNC Symbol;Acc:6897]
cnt_tfe3_open_common_22373	chr9	73026731	73027310	intron (ENST00000377126, intron 1 of 1)	intron (NM_001206, intron 1 of 1)	2520	ENST00000377126	protein_coding	ENSG00000119138	KLF9	Kruppel-like factor 9 [Source:HGNC Symbol;Acc:1123]
cnt_tfe3_open_common_13659	chr20	23392539	23393038	intron (ENST00000377026, intron 1 of 10)	intron (NM_001283026, intron 1 of 9)	9263	ENST00000472855	protein_coding	ENSG00000125814	NAPB	N-ethylmaleimide-sensitive factor attachment protein, beta [Source:HGNC Symbol;Acc:15751]
cnt_tfe3_open_common_19029	chr6	43771476	43772352	Intergenic	MIRc|SINE|MIR	26005	ENST00000493786	protein_coding	ENSG00000112715	VEGFA	vascular endothelial growth factor A [Source:HGNC Symbol;Acc:12680]
cnt_tfe3_open_common_12469	chr2	111790049	111790989	intron (ENST00000441974, intron 3 of 4)	intron (NM_001142807, intron 15 of 17)	36985	ENST00000496981	protein_coding	ENSG00000153093	ACOXL	acyl-CoA oxidase-like [Source:HGNC Symbol;Acc:25621]
cnt_tfe3_open_common_18920	chr6	36625598	36626483	Intergenic	MLT1I|LTR|ERVL-MaLR	-14575	ENST00000516055	misc_RNA	ENSG00000251864	Y_RNA	Y RNA [Source:RFAM;Acc:RF00019]
cnt_tfe3_open_common_17564	chr5	79695059	79695741	Intergenic	MLT1I|LTR|ERVL-MaLR	-8432	ENST00000338008	protein_coding	ENSG00000039319	ZFYVE16	zinc finger, FYVE domain containing 16 [Source:HGNC Symbol;Acc:20756]
cnt_tfe3_open_common_2207	chr1	225823116	225823752	intron (ENST00000366844, intron 1 of 14)	MLT1C|LTR|ERVL-MaLR	16984	ENST00000284563	protein_coding	ENSG00000154380	ENAH	enabled homolog (Drosophila) [Source:HGNC Symbol;Acc:18271]
cnt_tfe3_open_common_10915	chr19	18847868	18849429	intron (ENST00000594658, intron 1 of 13)	Tigger2a|DNA|TcMar-Tigger	2229	ENST00000594658	protein_coding	ENSG00000105662	CRTC1	CREB regulated transcription coactivator 1 [Source:HGNC Symbol;Acc:16062]
cnt_tfe3_open_common_11945	chr2	43981246	43981895	intron (ENST00000490038, intron 2 of 5)	MLT1J|LTR|ERVL-MaLR	8532	ENST00000490038	protein_coding	ENSG00000152527	PLEKHH2	pleckstrin homology domain containing, family H (with MyTH4 domain) member 2 [Source:HGNC Symbol;Acc:30506]
cnt_tfe3_open_common_1765	chr1	182973156	182973944	Intergenic	MLT1J2|LTR|ERVL-MaLR	-19045	ENST00000258341	protein_coding	ENSG00000135862	LAMC1	laminin, gamma 1 (formerly LAMB2) [Source:HGNC Symbol;Acc:6492]
cnt_tfe3_open_common_19340	chr6	113947423	113948356	intron (ENST00000452675, intron 2 of 2)	intron (NR_125844, intron 2 of 2)	5827	ENST00000452675	lincRNA	ENSG00000230943	RP11-367G18.1
cnt_tfe3_open_common_1011	chr1	79788623	79789655	promoter-TSS (ENST00000415629)	L2c|LINE|L2	-315	ENST00000415629	lincRNA	ENSG00000235011	RP4-726F1.1
cnt_tfe3_open_common_12900	chr2	178965807	178966468	intron (ENST00000504253, intron 1 of 2)	MER21C|LTR|ERVL	3060	ENST00000504253	pseudogene	ENSG00000249909	CYCTP	cytochrome c, testis, pseudogene [Source:HGNC Symbol;Acc:24424]
cnt_tfe3_open_common_11724	chr2	25912691	25913405	Intergenic	MLT1H2|LTR|ERVL-MaLR	7009	ENST00000364290	misc_RNA	ENSG00000201160	Y_RNA	Y RNA [Source:RFAM;Acc:RF00019]
cnt_tfe3_open_common_9680	chr17	58611801	58612581	intron (ENST00000559739, intron 2 of 4)	LTR24B|LTR|ERV1	8531	ENST00000558027	antisense	ENSG00000259349	RP11-15E18.1
cnt_tfe3_open_common_6294	chr13	96130672	96131498	TTS (ENST00000416909)	TTS (NR_046533)	45227	ENST00000376873	protein_coding	ENSG00000134873	CLDN10	claudin 10 [Source:HGNC Symbol;Acc:2033]
cnt_tfe3_open_common_21638	chr8	82911731	82912243	Intergenic	LTR79|LTR|ERVL	114375	ENST00000534675	lincRNA	ENSG00000254689	RP11-354A14.1
cnt_tfe3_open_common_5654	chr12	107721368	107721953	intron (ENST00000415943, intron 1 of 4)	MLT1J1|LTR|ERVL-MaLR	7295	ENST00000415943	protein_coding	ENSG00000151136	BTBD11	BTB (POZ) domain containing 11 [Source:HGNC Symbol;Acc:23844]
cnt_tfe3_open_common_12470	chr2	111829071	111830250	intron (ENST00000417074, intron 10 of 11)	intron (NM_001142807, intron 16 of 17)	42102	ENST00000376593	antisense	ENSG00000204581	AC096670.3
cnt_tfe3_open_common_5825	chr12	121484109	121484855	Intergenic	MLT1H|LTR|ERVL-MaLR	-7437	ENST00000257570	protein_coding	ENSG00000135114	OASL	2'-5'-oligoadenylate synthetase-like [Source:HGNC Symbol;Acc:8090]
cnt_tfe3_open_common_9696	chr17	60548031	60548578	promoter-TSS (ENST00000579450)	Intergenic	1	ENST00000579450	protein_coding	ENSG00000146872	TLK2	tousled-like kinase 2 [Source:HGNC Symbol;Acc:11842]
cnt_tfe3_open_common_22296	chr9	36074683	36075391	intron (ENST00000475774, intron 8 of 10)	MLT1H|LTR|ERVL-MaLR	38100	ENST00000479053	protein_coding	ENSG00000122707	RECK	reversion-inducing-cysteine-rich protein with kazal motifs [Source:HGNC Symbol;Acc:11345]
cnt_tfe3_open_common_6674	chr14	57946469	57947124	TTS (ENST00000532286)	intron (NM_001283060, intron 5 of 5)	1512	ENST00000524996	protein_coding	ENSG00000100557	C14orf105	chromosome 14 open reading frame 105 [Source:HGNC Symbol;Acc:20189]
cnt_tfe3_open_common_13616	chr20	17727944	17728540	Intergenic	MLT1I|LTR|ERVL-MaLR	16418	ENST00000467330	protein_coding	ENSG00000125888	BANF2	barrier to autointegration factor 2 [Source:HGNC Symbol;Acc:16172]
cnt_tfe3_open_common_20781	chr7	128163240	128163802	TTS (ENST00000608477)	Intergenic	7602	ENST00000608477	lincRNA	ENSG00000273270	RP11-212P7.2
cnt_tfe3_open_common_10845	chr19	16695047	16696420	intron (ENST00000593459, intron 3 of 4)	intron (NM_004831, intron 1 of 2)	2679	ENST00000598492	protein_coding	ENSG00000105085	MED26	mediator complex subunit 26 [Source:HGNC Symbol;Acc:2376]
cnt_tfe3_open_common_1850	chr1	201267832	201268711	intron (ENST00000263946, intron 2 of 14)	intron (NM_001005337, intron 2 of 13)	15440	ENST00000352845	protein_coding	ENSG00000081277	PKP1	plakophilin 1 (ectodermal dysplasia/skin fragility syndrome) [Source:HGNC Symbol;Acc:9023]
cnt_tfe3_open_common_16129	chr3	184520913	184521534	Intergenic	Intergenic	-8708	ENST00000287546	protein_coding	ENSG00000156931	VPS8	vacuolar protein sorting 8 homolog (S. cerevisiae) [Source:HGNC Symbol;Acc:29122]
cnt_tfe3_open_common_5161	chr12	50794360	50795159	promoter-TSS (ENST00000523389)	promoter-TSS (NM_001352313)	-9	ENST00000347328	protein_coding	ENSG00000161813	LARP4	La ribonucleoprotein domain family, member 4 [Source:HGNC Symbol;Acc:24320]
cnt_tfe3_open_common_22875	chr9	129921234	129922899	intron (ENST00000259351, intron 8 of 18)	intron (NM_014636, intron 8 of 18)	-36904	ENST00000373425	protein_coding	ENSG00000136859	ANGPTL2	angiopoietin-like 2 [Source:HGNC Symbol;Acc:490]
cnt_tfe3_open_common_15039	chr3	13598608	13599715	intron (ENST00000404922, intron 1 of 17)	MLT1K|LTR|ERVL-MaLR	8480	ENST00000295760	protein_coding	ENSG00000163520	FBLN2	fibulin 2 [Source:HGNC Symbol;Acc:3601]
cnt_tfe3_open_common_780	chr1	48053712	48054632	Intergenic	Intergenic	32677	ENST00000408520	miRNA	ENSG00000221447	AL591415.1
cnt_tfe3_open_common_13547	chr20	8496488	8497131	intron (ENST00000378641, intron 3 of 32)	THE1B|LTR|ERVL-MaLR	-93018	ENST00000408274	miRNA	ENSG00000221201	AL031655.1
cnt_tfe3_open_common_10356	chr18	54890397	54891038	Intergenic	MLT1J|LTR|ERVL-MaLR	-52292	ENST00000592678	lincRNA	ENSG00000267726	CTD-2526M8.2
cnt_tfe3_open_common_19210	chr6	88432412	88433387	Intergenic	Intergenic	2266	ENST00000459219	snoRNA	ENSG00000238628	snoU13	Small nucleolar RNA U13 [Source:RFAM;Acc:RF01210]
cnt_tfe3_open_common_16651	chr4	78459333	78461037	intron (ENST00000286758, intron 1 of 4)	MER50|LTR|ERV1	27278	ENST00000286758	protein_coding	ENSG00000156234	CXCL13	chemokine (C-X-C motif) ligand 13 [Source:HGNC Symbol;Acc:10639]
cnt_tfe3_open_common_15790	chr3	128086173	128087163	intron (ENST00000254730, intron 6 of 6)	intron (NM_021937, intron 6 of 6)	5660	ENST00000408140	miRNA	ENSG00000221067	MIR1280	microRNA 1280 [Source:HGNC Symbol;Acc:35368]
cnt_tfe3_open_common_4259	chr11	65867723	65868700	promoter-TSS (ENST00000527380)	MLT1G1|LTR|ERVL-MaLR	-23	ENST00000527380	protein_coding	ENSG00000175115	PACS1	phosphofurin acidic cluster sorting protein 1 [Source:HGNC Symbol;Acc:30032]
cnt_tfe3_open_common_12752	chr2	159374167	159375207	intron (ENST00000462335, intron 1 of 4)	MLT1H|LTR|ERVL-MaLR	-16025	ENST00000515912	snoRNA	ENSG00000251721	snoZ5	Small nucleolar RNA Z5 [Source:RFAM;Acc:RF01226]
cnt_tfe3_open_common_17432	chr5	61212552	61213666	Intergenic	Intergenic	39173	ENST00000511474	lincRNA	ENSG00000248199	CTD-2244C20.2
cnt_tfe3_open_common_10275	chr18	34982697	34984053	intron (ENST00000589229, intron 2 of 6)	intron (NM_001025087, intron 2 of 12)	82164	ENST00000590112	protein_coding	ENSG00000101489	CELF4	CUGBP, Elav-like family member 4 [Source:HGNC Symbol;Acc:14015]
cnt_tfe3_open_common_13739	chr20	32307713	32308584	promoter-TSS (ENST00000409299)	promoter-TSS (NM_007238)	-23	ENST00000344022	protein_coding	ENSG00000101417	PXMP4	peroxisomal membrane protein 4, 24kDa [Source:HGNC Symbol;Acc:15920]
cnt_tfe3_open_common_241	chr1	16499619	16500441	Intergenic	Intergenic	14269	ENST00000426353	antisense	ENSG00000224621	RP11-276H7.3
cnt_tfe3_open_common_18933	chr6	37069945	37070856	Intergenic	Intergenic	11310	ENST00000424565	pseudogene	ENSG00000216412	RPL12P2	ribosomal protein L12 pseudogene 2 [Source:HGNC Symbol;Acc:16070]
cnt_tfe3_open_common_21108	chr8	6734767	6735990	exon (ENST00000297439, exon 1 of 2)	exon (NM_005218, exon 1 of 2)	166	ENST00000297439	protein_coding	ENSG00000164825	DEFB1	defensin, beta 1 [Source:HGNC Symbol;Acc:2766]
cnt_tfe3_open_common_8686	chr16	85732473	85733943	intron (ENST00000602758, intron 1 of 1)	MIR|SINE|MIR	-9529	ENST00000596233	protein_coding	ENSG00000131153	GINS2	GINS complex subunit 2 (Psf2 homolog) [Source:HGNC Symbol;Acc:24575]
cnt_tfe3_open_common_3081	chr10	81247987	81249214	Intergenic	Intergenic	11140	ENST00000557620	pseudogene	ENSG00000259021	TPRX1P1	tetra-peptide repeat homeobox 1 pseudogene 1 [Source:HGNC Symbol;Acc:32176]
cnt_tfe3_open_common_21343	chr8	33390645	33391637	Intergenic	MER50|LTR|ERV1	-6417	ENST00000516696	snoRNA	ENSG00000252505	SNORA70	Small nucleolar RNA SNORA70 [Source:RFAM;Acc:RF00156]
cnt_tfe3_open_common_15843	chr3	134752971	134754160	intron (ENST00000482618, intron 4 of 5)	intron (NM_004441, intron 3 of 15)	-32809	ENST00000493838	protein_coding	ENSG00000154928	EPHB1	EPH receptor B1 [Source:HGNC Symbol;Acc:3392]
cnt_tfe3_open_common_1763	chr1	182808170	182809906	exon (ENST00000483416, exon 1 of 6)	promoter-TSS (NR_148933)	169	ENST00000483416	protein_coding	ENSG00000135829	DHX9	DEAH (Asp-Glu-Ala-His) box helicase 9 [Source:HGNC Symbol;Acc:2750]
cnt_tfe3_open_common_9114	chr17	29277186	29278368	intron (ENST00000584989, intron 2 of 3)	intron (NM_001346712, intron 7 of 10)	-3481	ENST00000480980	protein_coding	ENSG00000184060	ADAP2	ArfGAP with dual PH domains 2 [Source:HGNC Symbol;Acc:16487]
cnt_tfe3_open_common_13745	chr20	32670046	32671590	intron (ENST00000489384, intron 2 of 2)	3' UTR (NM_007367, exon 9 of 9)	1863	ENST00000434926	antisense	ENSG00000229472	RP1-64K7.4
cnt_tfe3_open_common_21212	chr8	22418089	22420253	TTS (ENST00000523402)	MIRb|SINE|MIR	727	ENST00000518512	protein_coding	ENSG00000120896	SORBS3	sorbin and SH3 domain containing 3 [Source:HGNC Symbol;Acc:30907]
cnt_tfe3_open_common_18381	chr5	178977209	178978447	promoter-TSS (ENST00000393448)	exon (NM_025158, exon 1 of 18)	-9	ENST00000393448	protein_coding	ENSG00000176783	RUFY1	RUN and FYVE domain containing 1 [Source:HGNC Symbol;Acc:19760]
cnt_tfe3_open_common_11594	chr2	10425210	10426557	Intergenic	Intergenic	5126	ENST00000582099	misc_RNA	ENSG00000264030	RN7SL66P	RNA, 7SL, cytoplasmic 66, pseudogene [Source:HGNC Symbol;Acc:46082]
cnt_tfe3_open_common_21570	chr8	71157403	71157889	promoter-TSS (ENST00000519724)	intron (NM_001321712, intron 2 of 21)	-36	ENST00000519724	protein_coding	ENSG00000140396	NCOA2	nuclear receptor coactivator 2 [Source:HGNC Symbol;Acc:7669]
cnt_tfe3_open_common_21810	chr8	118718818	118719292	Intergenic	MLT1J|LTR|ERVL-MaLR	176452	ENST00000519391	protein_coding	ENSG00000164758	MED30	mediator complex subunit 30 [Source:HGNC Symbol;Acc:23032]
cnt_tfe3_open_common_14804	chr22	42929010	42929604	Intergenic	LTR13|LTR|ERVK	-13499	ENST00000323013	protein_coding	ENSG00000189306	RRP7A	ribosomal RNA processing 7 homolog A (S. cerevisiae) [Source:HGNC Symbol;Acc:24286]
cnt_tfe3_open_common_20870	chr7	134534938	134535402	intron (ENST00000454108, intron 3 of 4)	MIR|SINE|MIR	6535	ENST00000445569	protein_coding	ENSG00000122786	CALD1	caldesmon 1 [Source:HGNC Symbol;Acc:1441]
cnt_tfe3_open_common_18669	chr6	21987742	21988161	intron (ENST00000444265, intron 3 of 10)	intron (NR_015410, intron 6 of 11)	89000	ENST00000444265	lincRNA	ENSG00000272168	CASC15	cancer susceptibility candidate 15 (non-protein coding) [Source:HGNC Symbol;Acc:28245]
cnt_tfe3_open_common_20061	chr7	39013347	39013649	Intergenic	Intergenic	-4100	ENST00000403058	protein_coding	ENSG00000106536	POU6F2	POU class 6 homeobox 2 [Source:HGNC Symbol;Acc:21694]
cnt_tfe3_open_common_20539	chr7	99526739	99527518	exon (ENST00000456499, exon 1 of 3)	exon (NM_181538, exon 1 of 2)	113	ENST00000456499	antisense	ENSG00000237640	RP4-604G5.1
cnt_tfe3_open_common_11359	chr19	49378209	49379234	exon (ENST00000600406, exon 1 of 1)	intron (NM_014330, intron 2 of 2)	1146	ENST00000600406	protein_coding	ENSG00000087074	PPP1R15A	protein phosphatase 1, regulatory subunit 15A [Source:HGNC Symbol;Acc:14375]
cnt_tfe3_open_common_528	chr1	32281409	32281788	promoter-TSS (ENST00000533231)	promoter-TSS (NM_144569)	5	ENST00000529396	protein_coding	ENSG00000134668	SPOCD1	SPOC domain containing 1 [Source:HGNC Symbol;Acc:26338]
cnt_tfe3_open_common_929	chr1	64485458	64485910	intron (ENST00000482426, intron 2 of 5)	MLT1C|LTR|ERVL-MaLR	8988	ENST00000384461	snRNA	ENSG00000207190	RNU6-809P	RNA, U6 small nuclear 809, pseudogene [Source:HGNC Symbol;Acc:47772]
cnt_tfe3_open_common_8328	chr16	51465409	51466291	Intergenic	(GGAA)n|Simple_repeat|Simple_repeat	-75407	ENST00000569751	lincRNA	ENSG00000260850	RP11-437L7.1
cnt_tfe3_open_common_4498	chr11	79876758	79877234	Intergenic	L2b|LINE|L2	161959	ENST00000532605	lincRNA	ENSG00000254434	CTD-2555I5.1
cnt_tfe3_open_common_6011	chr13	25268194	25268610	intron (ENST00000381946, intron 10 of 22)	intron (NM_001676, intron 10 of 22)	9401	ENST00000384743	misc_RNA	ENSG00000207474	RNY1P7	RNA, Ro-associated Y1 pseudogene 7 [Source:HGNC Symbol;Acc:42484]
cnt_tfe3_open_common_5136	chr12	49649290	49649940	intron (ENST00000549023, intron 1 of 1)	AluSx1|SINE|Alu	8924	ENST00000549023	antisense	ENSG00000258101	RP11-977B10.2
cnt_tfe3_open_common_19235	chr6	90639295	90639813	exon (ENST00000537989, exon 7 of 7)	3' UTR (NM_001170794, exon 7 of 7)	9639	ENST00000458201	antisense	ENSG00000232532	RP11-63K6.7
cnt_tfe3_open_common_3561	chr10	129706109	129707512	intron (ENST00000254667, intron 1 of 20)	intron (NM_001323355, intron 1 of 19)	1394	ENST00000442830	protein_coding	ENSG00000132334	PTPRE	protein tyrosine phosphatase, receptor type, E [Source:HGNC Symbol;Acc:9669]
cnt_tfe3_open_common_2886	chr10	69931935	69932471	intron (ENST00000540630, intron 10 of 19)	intron (NM_032578, intron 10 of 19)	14367	ENST00000410439	misc_RNA	ENSG00000222371	RN7SKP202	RNA, 7SK small nuclear pseudogene 202 [Source:HGNC Symbol;Acc:45926]
cnt_tfe3_open_common_8785	chr17	773187	773924	intron (ENST00000575171, intron 1 of 1)	intron (NM_022463, intron 1 of 7)	-6204	ENST00000575801	protein_coding	ENSG00000167693	NXN	nucleoredoxin [Source:HGNC Symbol;Acc:18008]
cnt_tfe3_open_common_19338	chr6	113785878	113786778	Intergenic	Intergenic	-31705	ENST00000421737	lincRNA	ENSG00000232316	RP1-124C6.1
cnt_tfe3_open_common_5217	chr12	53399736	53401028	intron (ENST00000551002, intron 1 of 4)	CpG	114	ENST00000550390	protein_coding	ENSG00000063046	EIF4B	eukaryotic translation initiation factor 4B [Source:HGNC Symbol;Acc:3285]
cnt_tfe3_open_common_725	chr1	45097141	45098080	promoter-TSS (ENST00000475378)	CpG	-30	ENST00000474064	protein_coding	ENSG00000187147	RNF220	ring finger protein 220 [Source:HGNC Symbol;Acc:25552]
cnt_tfe3_open_common_2430	chr1	246795561	246796955	promoter-TSS (ENST00000449978)	intron (NM_152609, intron 4 of 10)	-478	ENST00000449978	pseudogene	ENSG00000228955	RP11-452J6.2
cnt_tfe3_open_common_18449	chr6	3139118	3140216	promoter-TSS (ENST00000423798)	intron (NR_026649, intron 6 of 7)	-992	ENST00000423798	protein_coding	ENSG00000137274	BPHL	biphenyl hydrolase-like (serine hydrolase) [Source:HGNC Symbol;Acc:1094]
cnt_tfe3_open_common_14223	chr21	37484989	37485914	intron (ENST00000535199, intron 1 of 3)	MER50|LTR|ERV1	8272	ENST00000422473	lincRNA	ENSG00000233393	AP000688.29
cnt_tfe3_open_common_5657	chr12	108078408	108080123	promoter-TSS (ENST00000547995)	promoter-TSS (NM_001317963)	-244	ENST00000412830	protein_coding	ENSG00000136045	PWP1	PWP1 homolog (S. cerevisiae) [Source:HGNC Symbol;Acc:17015]
cnt_tfe3_open_common_12857	chr2	173537661	173538543	TTS (ENST00000455767)	MER50|LTR|ERV1	1524	ENST00000455767	pseudogene	ENSG00000230104	AC018712.2
cnt_tfe3_open_common_23026	chr9	136720318	136721757	intron (ENST00000371851, intron 3 of 27)	L1MB5|LINE|L1	83386	ENST00000472905	protein_coding	ENSG00000160293	VAV2	vav 2 guanine nucleotide exchange factor [Source:HGNC Symbol;Acc:12658]
cnt_tfe3_open_common_4306	chr11	67231418	67232491	TTS (ENST00000308022)	non-coding (NR_073409, exon 7 of 7)	625	ENST00000543661	protein_coding	ENSG00000172663	TMEM134	transmembrane protein 134 [Source:HGNC Symbol;Acc:26142]
cnt_tfe3_open_common_6466	chr13	114829686	114831639	intron (ENST00000334062, intron 2 of 23)	intron (NM_001320821, intron 2 of 25)	12776	ENST00000389544	protein_coding	ENSG00000185989	RASA3	RAS p21 protein activator 3 [Source:HGNC Symbol;Acc:20331]
cnt_tfe3_open_common_15639	chr3	113464094	113466452	promoter-TSS (ENST00000240922)	promoter-TSS (NM_025146)	-126	ENST00000493900	protein_coding	ENSG00000121579	NAA50	N(alpha)-acetyltransferase 50, NatE catalytic subunit [Source:HGNC Symbol;Acc:29533]
cnt_tfe3_open_common_6476	chr14	20929221	20930205	promoter-TSS (ENST00000557041)	promoter-TSS (NM_144568)	58	ENST00000250489	protein_coding	ENSG00000165782	TMEM55B	transmembrane protein 55B [Source:HGNC Symbol;Acc:19299]
cnt_tfe3_open_common_9285	chr17	39296970	39297423	promoter-TSS (ENST00000345847)	promoter-TSS (NM_030976)	-457	ENST00000345847	protein_coding	ENSG00000198090	KRTAP4-6	keratin associated protein 4-6 [Source:HGNC Symbol;Acc:18909]
cnt_tfe3_open_common_6920	chr14	92572262	92573226	intron (ENST00000511362, intron 1 of 5)	CpG	162	ENST00000532032	protein_coding	ENSG00000066427	ATXN3	ataxin 3 [Source:HGNC Symbol;Acc:7106]
cnt_tfe3_open_common_20265	chr7	65615524	65615842	promoter-TSS (ENST00000492264)	intron (NM_001040647, intron 4 of 4)	33	ENST00000492264	protein_coding	ENSG00000241258	CRCP	CGRP receptor component [Source:HGNC Symbol;Acc:17888]
cnt_tfe3_open_common_7899	chr16	2563616	2564097	promoter-TSS (ENST00000330398)	promoter-TSS (NM_001694)	-15	ENST00000330398	protein_coding	ENSG00000185883	ATP6V0C	ATPase, H+ transporting, lysosomal 16kDa, V0 subunit c [Source:HGNC Symbol;Acc:855]
cnt_tfe3_open_common_15912	chr3	142719896	142720890	promoter-TSS (ENST00000597953)	promoter-TSS (NM_001320222)	12	ENST00000473835	protein_coding	ENSG00000163714	U2SURP	U2 snRNP-associated SURP domain containing [Source:HGNC Symbol;Acc:30855]
cnt_tfe3_open_common_11528	chr2	1548133	1548874	Intergenic	MLT2B3|LTR|ERVL	31298	ENST00000479902	protein_coding	ENSG00000115705	TPO	thyroid peroxidase [Source:HGNC Symbol;Acc:12015]
cnt_tfe3_open_common_21522	chr8	62621163	62622158	intron (ENST00000356457, intron 1 of 13)	intron (NM_032466, intron 1 of 13)	5424	ENST00000519234	protein_coding	ENSG00000198363	ASPH	aspartate beta-hydroxylase [Source:HGNC Symbol;Acc:757]
cnt_tfe3_open_common_21199	chr8	21998166	21999067	intron (ENST00000521744, intron 1 of 2)	intron (NM_001316964, intron 1 of 6)	437	ENST00000523293	protein_coding	ENSG00000168476	REEP4	receptor accessory protein 4 [Source:HGNC Symbol;Acc:26176]
cnt_tfe3_open_common_419	chr1	26826591	26828225	Intergenic	CpG	19333	ENST00000418220	pseudogene	ENSG00000224129	DPPA2P2	developmental pluripotency associated 2 pseudogene 2 [Source:HGNC Symbol;Acc:44627]
cnt_tfe3_open_common_20757	chr7	122542866	122543203	Intergenic	MLT1H2|LTR|ERVL-MaLR	-16221	ENST00000313070	protein_coding	ENSG00000081803	CADPS2	Ca++-dependent secretion activator 2 [Source:HGNC Symbol;Acc:16018]
cnt_tfe3_open_common_1249	chr1	115765018	115765603	Intergenic	Intergenic	-60345	ENST00000425449	antisense	ENSG00000228035	RP4-663N10.1
cnt_tfe3_open_common_6919	chr14	92507036	92507457	promoter-TSS (ENST00000555516)	promoter-TSS (NM_004239)	-6	ENST00000555516	protein_coding	ENSG00000100815	TRIP11	thyroid hormone receptor interactor 11 [Source:HGNC Symbol;Acc:12305]
cnt_tfe3_open_common_417	chr1	26758336	26759258	promoter-TSS (ENST00000487944)	promoter-TSS (NM_205861)	-10	ENST00000427245	protein_coding	ENSG00000117682	DHDDS	dehydrodolichyl diphosphate synthase [Source:HGNC Symbol;Acc:20603]
cnt_tfe3_open_common_23423	chrX	100662620	100663679	promoter-TSS (ENST00000493905)	promoter-TSS (NM_019597)	-134	ENST00000316594	protein_coding	ENSG00000126945	HNRNPH2	heterogeneous nuclear ribonucleoprotein H2 (H') [Source:HGNC Symbol;Acc:5042]
cnt_tfe3_open_common_17224	chr5	18698407	18698892	Intergenic	LTR13_|LTR|ERVK	47633	ENST00000512978	lincRNA	ENSG00000248693	CTD-2023M8.1
cnt_tfe3_open_common_11888	chr2	38770072	38770497	Intergenic	MER4C|LTR|ERV1	-6893	ENST00000605062	pseudogene	ENSG00000271443	RP11-541E12.1
cnt_tfe3_open_common_23412	chrX	82889779	82890489	Intergenic	LTR13|LTR|ERVK	-74814	ENST00000422893	pseudogene	ENSG00000236870	RP1-223D17.1
cnt_tfe3_open_common_16843	chr4	123621293	123621970	Intergenic	MER70A|LTR|ERVL	31717	ENST00000432407	pseudogene	ENSG00000224786	CETN4P	centrin EF-hand protein 4, pseudogene [Source:HGNC Symbol;Acc:35450]
cnt_tfe3_open_common_2394	chr1	243368363	243368897	intron (ENST00000366543, intron 4 of 18)	L1MEc|LINE|L1	-4514	ENST00000336415	protein_coding	ENSG00000143702	CEP170	centrosomal protein 170kDa [Source:HGNC Symbol;Acc:28920]
cnt_tfe3_open_common_7234	chr15	45076173	45077141	Intergenic	LTR13|LTR|ERVK	25685	ENST00000561170	protein_coding	ENSG00000185880	TRIM69	tripartite motif containing 69 [Source:HGNC Symbol;Acc:17857]
cnt_tfe3_open_common_10656	chr19	8333656	8334492	Intergenic	LTR13|LTR|ERVK	7563	ENST00000599275	protein_coding	ENSG00000090661	CERS4	ceramide synthase 4 [Source:HGNC Symbol;Acc:23747]
cnt_tfe3_open_common_21930	chr8	128866146	128867296	promoter-TSS (ENST00000521122)	intron (NR_003367, intron 1 of 8)	-253	ENST00000521122	processed_transcript	ENSG00000249859	PVT1	Pvt1 oncogene (non-protein coding) [Source:HGNC Symbol;Acc:9709]
cnt_tfe3_open_common_13373	chr2	237195658	237196519	intron (ENST00000415226, intron 3 of 3)	Intergenic	-23036	ENST00000430053	protein_coding	ENSG00000182177	ASB18	ankyrin repeat and SOCS box containing 18 [Source:HGNC Symbol;Acc:19770]
cnt_tfe3_open_common_7408	chr15	64385632	64386749	promoter-TSS (ENST00000559061)	promoter-TSS (NR_110310)	27	ENST00000300030	protein_coding	ENSG00000166797	FAM96A	family with sequence similarity 96, member A [Source:HGNC Symbol;Acc:26235]
cnt_tfe3_open_common_7677	chr15	85246197	85246912	intron (ENST00000558196, intron 1 of 4)	ERVL-E-int|LTR|ERVL	12740	ENST00000558217	protein_coding	ENSG00000140612	SEC11A	SEC11 homolog A (S. cerevisiae) [Source:HGNC Symbol;Acc:17718]
cnt_tfe3_open_common_6596	chr14	45553201	45553886	promoter-TSS (ENST00000556389)	intron (NM_017922, intron 1 of 13)	212	ENST00000424478	protein_coding	ENSG00000185246	PRPF39	pre-mRNA processing factor 39 [Source:HGNC Symbol;Acc:20314]
cnt_tfe3_open_common_22043	chr8	142249116	142250016	intron (ENST00000520137, intron 1 of 3)	intron (NM_001286646, intron 1 of 7)	-9119	ENST00000519986	protein_coding	ENSG00000022567	SLC45A4	solute carrier family 45, member 4 [Source:HGNC Symbol;Acc:29196]
cnt_tfe3_open_common_5100	chr12	46786508	46786850	intron (ENST00000551503, intron 2 of 3)	MER61A|LTR|ERV1	-5905	ENST00000552634	lincRNA	ENSG00000257496	RP11-474P2.4
cnt_tfe3_open_common_3517	chr10	125733802	125734642	Intergenic	MLT1H|LTR|ERVL-MaLR	-17204	ENST00000394192	pseudogene	ENSG00000213438	YBX2P1	Y box binding protein 2 pseudogene 1 [Source:HGNC Symbol;Acc:49498]
cnt_tfe3_open_common_12953	chr2	190627098	190627719	promoter-TSS (ENST00000521630)	promoter-TSS (NR_102429)	-22	ENST00000520651	antisense	ENSG00000253559	OSGEPL1-AS1	OSGEPL1 antisense RNA 1 [Source:HGNC Symbol;Acc:41009]
cnt_tfe3_open_common_15023	chr3	12525504	12526370	promoter-TSS (ENST00000402228)	promoter-TSS (NM_001321279)	-5	ENST00000454502	protein_coding	ENSG00000154743	TSEN2	TSEN2 tRNA splicing endonuclease subunit [Source:HGNC Symbol;Acc:28422]
cnt_tfe3_open_common_4393	chr11	72463294	72464094	promoter-TSS (ENST00000393609)	promoter-TSS (NM_001040118)	-246	ENST00000393609	protein_coding	ENSG00000186635	ARAP1	ArfGAP with RhoGAP domain, ankyrin repeat and PH domain 1 [Source:HGNC Symbol;Acc:16925]
cnt_tfe3_open_common_14715	chr22	38794747	38795123	promoter-TSS (ENST00000457665)	promoter-TSS (NM_001289912)	-1	ENST00000443658	pseudogene	ENSG00000244627	RP3-449O17.1
cnt_tfe3_open_common_14034	chr20	52210656	52211296	promoter-TSS (ENST00000371471)	CpG	-598	ENST00000371471	protein_coding	ENSG00000171940	ZNF217	zinc finger protein 217 [Source:HGNC Symbol;Acc:13009]
cnt_tfe3_open_common_16656	chr4	78977676	78978800	promoter-TSS (ENST00000325942)	promoter-TSS (NM_001166133)	-486	ENST00000264895	protein_coding	ENSG00000138759	FRAS1	Fraser syndrome 1 [Source:HGNC Symbol;Acc:19185]
cnt_tfe3_open_common_6232	chr13	52922841	52923515	Intergenic	Intergenic	14748	ENST00000603464	lincRNA	ENSG00000271564	RP13-444H2.1
cnt_tfe3_open_common_20312	chr7	72755708	72757013	TTS (ENST00000442793)	intron (NM_001281304, intron 6 of 7)	-3157	ENST00000383982	snRNA	ENSG00000206709	RNU6-1080P	RNA, U6 small nuclear 1080, pseudogene [Source:HGNC Symbol;Acc:48043]
cnt_tfe3_open_common_7871	chr16	1876770	1877772	promoter-TSS (ENST00000455446)	promoter-TSS (NM_031208)	46	ENST00000427358	protein_coding	ENSG00000180185	FAHD1	fumarylacetoacetate hydrolase domain containing 1 [Source:HGNC Symbol;Acc:14169]
cnt_tfe3_open_common_9304	chr17	39853309	39853992	intron (ENST00000540235, intron 4 of 10)	MER20|DNA|hAT-Charlie	7495	ENST00000586699	protein_coding	ENSG00000173812	EIF1	eukaryotic translation initiation factor 1 [Source:HGNC Symbol;Acc:3249]
cnt_tfe3_open_common_20836	chr7	130792478	130793165	promoter-TSS (ENST00000423414)	non-coding (NR_109855, exon 2 of 5)	1	ENST00000423414	antisense	ENSG00000231721	LINC-PINT	long intergenic non-protein coding RNA, p53 induced transcript [Source:HGNC Symbol;Acc:26885]
cnt_tfe3_open_common_6836	chr14	75642863	75643853	promoter-TSS (ENST00000303575)	promoter-TSS (NM_006827)	-24	ENST00000303575	protein_coding	ENSG00000170348	TMED10	transmembrane emp24-like trafficking protein 10 (yeast) [Source:HGNC Symbol;Acc:16998]
cnt_tfe3_open_common_16532	chr4	47465222	47466000	promoter-TSS (ENST00000509220)	exon (NM_001329668, exon 1 of 5)	71	ENST00000509220	protein_coding	ENSG00000169019	COMMD8	COMM domain containing 8 [Source:HGNC Symbol;Acc:26036]
cnt_tfe3_open_common_19788	chr7	5862156	5863170	promoter-TSS (ENST00000421890)	promoter-TSS (NR_023382)	-128	ENST00000427985	pseudogene	ENSG00000235944	ZNF815P	zinc finger protein 815, pseudogene [Source:HGNC Symbol;Acc:22029]
cnt_tfe3_open_common_2483	chr10	3826918	3827921	promoter-TSS (ENST00000469435)	promoter-TSS (NM_001160125)	-34	ENST00000469435	protein_coding	ENSG00000067082	KLF6	Kruppel-like factor 6 [Source:HGNC Symbol;Acc:2235]
cnt_tfe3_open_common_11287	chr19	47454436	47455155	intron (ENST00000404338, intron 2 of 5)	MIR|SINE|MIR	3249	ENST00000516262	snoRNA	ENSG00000252071	snoU13	Small nucleolar RNA U13 [Source:RFAM;Acc:RF01210]
cnt_tfe3_open_common_19736	chr7	2353411	2354744	promoter-TSS (ENST00000494722)	promoter-TSS (NM_013321)	-1	ENST00000494722	protein_coding	ENSG00000106266	SNX8	sorting nexin 8 [Source:HGNC Symbol;Acc:14972]
cnt_tfe3_open_common_9861	chr17	72868819	72869814	promoter-TSS (ENST00000455107)	promoter-TSS (NR_047576)	-160	ENST00000442102	protein_coding	ENSG00000161513	FDXR	ferredoxin reductase [Source:HGNC Symbol;Acc:3642]
cnt_tfe3_open_common_23541	chrX	131156884	131158437	promoter-TSS (ENST00000496850)	promoter-TSS (NM_001042452)	24	ENST00000496850	protein_coding	ENSG00000134602	MST4	Serine/threonine-protein kinase MST4 [Source:UniProtKB/Swiss-Prot;Acc:Q9P289]
cnt_tfe3_open_common_18924	chr6	36820519	36821546	Intergenic	Intergenic	5379	ENST00000483552	protein_coding	ENSG00000137168	PPIL1	peptidylprolyl isomerase (cyclophilin)-like 1 [Source:HGNC Symbol;Acc:9260]
cnt_tfe3_open_common_6482	chr14	21323679	21324257	Intergenic	Intergenic	17561	ENST00000556197	lincRNA	ENSG00000259130	RP11-219E7.3
cnt_tfe3_open_common_14974	chr3	9233875	9234302	promoter-TSS (ENST00000600323)	promoter-TSS (NR_121663)	-89	ENST00000436032	antisense	ENSG00000228723	SRGAP3-AS2	SRGAP3 antisense RNA 2 [Source:HGNC Symbol;Acc:40899]
cnt_tfe3_open_common_14102	chr20	61847446	61848788	promoter-TSS (ENST00000370339)	promoter-TSS (NM_017798)	-531	ENST00000370339	protein_coding	ENSG00000149658	YTHDF1	YTH domain family, member 1 [Source:HGNC Symbol;Acc:15867]
cnt_tfe3_open_common_23230	chrX	34675443	34675783	promoter-TSS (ENST00000275954)	promoter-TSS (NM_031442)	-208	ENST00000275954	protein_coding	ENSG00000147027	TMEM47	transmembrane protein 47 [Source:HGNC Symbol;Acc:18515]
cnt_tfe3_open_common_15208	chr3	42066961	42067376	intron (ENST00000487159, intron 1 of 16)	Intergenic	11874	ENST00000487159	protein_coding	ENSG00000182606	TRAK1	trafficking protein, kinesin binding 1 [Source:HGNC Symbol;Acc:29947]
cnt_tfe3_open_common_10098	chr18	3247051	3247940	promoter-TSS (ENST00000583449)	promoter-TSS (NM_006471)	16	ENST00000579226	protein_coding	ENSG00000101608	MYL12A	myosin, light chain 12A, regulatory, non-sarcomeric [Source:HGNC Symbol;Acc:16701]
cnt_tfe3_open_common_2637	chr10	23727345	23728401	promoter-TSS (ENST00000376495)	promoter-TSS (NM_001145373)	-325	ENST00000376495	protein_coding	ENSG00000165312	OTUD1	OTU domain containing 1 [Source:HGNC Symbol;Acc:27346]
cnt_tfe3_open_common_6661	chr14	55878141	55879210	promoter-TSS (ENST00000247178)	promoter-TSS (NM_014924)	-99	ENST00000247178	protein_coding	ENSG00000126775	ATG14	autophagy related 14 [Source:HGNC Symbol;Acc:19962]
cnt_tfe3_open_common_15876	chr3	139396047	139396904	promoter-TSS (ENST00000514703)	CpG	85	ENST00000514703	protein_coding	ENSG00000163864	NMNAT3	nicotinamide nucleotide adenylyltransferase 3 [Source:HGNC Symbol;Acc:20989]
cnt_tfe3_open_common_22381	chr9	74525883	74526871	promoter-TSS (ENST00000479413)	promoter-TSS (NM_016014)	-49	ENST00000479413	protein_coding	ENSG00000155621	C9orf85	chromosome 9 open reading frame 85 [Source:HGNC Symbol;Acc:28784]
cnt_tfe3_open_common_9601	chr17	54990617	54991770	promoter-TSS (ENST00000574997)	exon (NM_005082, exon 1 of 9)	195	ENST00000537230	protein_coding	ENSG00000121060	TRIM25	tripartite motif containing 25 [Source:HGNC Symbol;Acc:12932]
cnt_tfe3_open_common_7051	chr14	105281484	105283208	Intergenic	CpG	-5192	ENST00000555578	lincRNA	ENSG00000258701	LINC00638	long intergenic non-protein coding RNA 638 [Source:HGNC Symbol;Acc:28325]
cnt_tfe3_open_common_4105	chr11	61500116	61501331	intron (ENST00000540717, intron 9 of 19)	MIRb|SINE|MIR	15442	ENST00000541891	lincRNA	ENSG00000124915	RP11-467L20.10
cnt_tfe3_open_common_22740	chr9	116720123	116720956	intron (ENST00000481558, intron 1 of 11)	MIR|SINE|MIR	-69662	ENST00000470105	protein_coding	ENSG00000157657	ZNF618	zinc finger protein 618 [Source:HGNC Symbol;Acc:29416]
cnt_tfe3_open_common_1063	chr1	92047832	92048466	Intergenic	MLT1L|LTR|ERVL-MaLR	-17579	ENST00000439897	pseudogene	ENSG00000229067	RP11-91I11.1
cnt_tfe3_open_common_12400	chr2	102436723	102438131	intron (ENST00000496989, intron 1 of 4)	intron (NM_145687, intron 3 of 30)	-4354	ENST00000489490	protein_coding	ENSG00000071054	MAP4K4	mitogen-activated protein kinase kinase kinase kinase 4 [Source:HGNC Symbol;Acc:6866]
cnt_tfe3_open_common_12466	chr2	111470958	111471791	intron (ENST00000414159, intron 1 of 1)	Intergenic	2798	ENST00000414159	lincRNA	ENSG00000235881	AC114776.3
cnt_tfe3_open_common_23482	chrX	114795924	114797135	intron (ENST00000355899, intron 1 of 15)	intron (NM_005032, intron 1 of 15)	505	ENST00000606397	antisense	ENSG00000271826	RP1-93I3.1
cnt_tfe3_open_common_11989	chr2	47142027	47143689	promoter-TSS (ENST00000409973)	promoter-TSS (NM_001288953)	61	ENST00000409105	protein_coding	ENSG00000180398	MCFD2	multiple coagulation factor deficiency 2 [Source:HGNC Symbol;Acc:18451]
cnt_tfe3_open_common_2042	chr1	210771008	210772093	intron (ENST00000391905, intron 10 of 11)	L1MA3|LINE|L1	-135194	ENST00000605288	pseudogene	ENSG00000270936	RP5-879K22.1
cnt_tfe3_open_common_10717	chr19	11006996	11008544	intron (ENST00000588947, intron 1 of 2)	MER58A|DNA|hAT-Charlie	-21892	ENST00000586508	protein_coding	ENSG00000142453	CARM1	coactivator-associated arginine methyltransferase 1 [Source:HGNC Symbol;Acc:23393]
cnt_tfe3_open_common_9136	chr17	30334213	30335224	promoter-TSS (ENST00000579206)	promoter-TSS (NM_001321350)	-173	ENST00000583342	protein_coding	ENSG00000185158	LRRC37B	leucine rich repeat containing 37B [Source:HGNC Symbol;Acc:29070]
cnt_tfe3_open_common_11962	chr2	45877166	45877799	Intergenic	CpG	-1002	ENST00000421201	protein_coding	ENSG00000171132	PRKCE	protein kinase C, epsilon [Source:HGNC Symbol;Acc:9401]
cnt_tfe3_open_common_9781	chr17	66201384	66202100	Intergenic	promoter-TSS (NM_001346481)	6680	ENST00000589904	pseudogene	ENSG00000267472	LOC440461
cnt_tfe3_open_common_8650	chr16	84178551	84179309	promoter-TSS (ENST00000562224)	promoter-TSS (NM_031463)	8	ENST00000378553	protein_coding	ENSG00000154099	DNAAF1	dynein, axonemal, assembly factor 1 [Source:HGNC Symbol;Acc:30539]
cnt_tfe3_open_common_23439	chrX	102883581	102884070	promoter-TSS (ENST00000372624)	promoter-TSS (NM_004780)	-77	ENST00000372625	protein_coding	ENSG00000172465	TCEAL1	transcription elongation factor A (SII)-like 1 [Source:HGNC Symbol;Acc:11616]
cnt_tfe3_open_common_23425	chrX	100877850	100878754	promoter-TSS (ENST00000467808)	promoter-TSS (NM_177948)	-49	ENST00000537169	protein_coding	ENSG00000102401	ARMCX3	armadillo repeat containing, X-linked 3 [Source:HGNC Symbol;Acc:24065]
cnt_tfe3_open_common_6092	chr13	33859627	33860241	promoter-TSS (ENST00000344312)	promoter-TSS (NM_178006)	-42	ENST00000336934	protein_coding	ENSG00000133121	STARD13	StAR-related lipid transfer (START) domain containing 13 [Source:HGNC Symbol;Acc:19164]
cnt_tfe3_open_common_1748	chr1	180471217	180472369	exon (ENST00000367595, exon 1 of 8)	5' UTR (NM_032360, exon 1 of 8)	296	ENST00000367595	protein_coding	ENSG00000135847	ACBD6	acyl-CoA binding domain containing 6 [Source:HGNC Symbol;Acc:23339]
cnt_tfe3_open_common_23435	chrX	102631007	102631614	promoter-TSS (ENST00000372635)	promoter-TSS (NM_014380)	-13	ENST00000372645	protein_coding	ENSG00000166681	NGFRAP1	nerve growth factor receptor (TNFRSF16) associated protein 1 [Source:HGNC Symbol;Acc:13388]
cnt_tfe3_open_common_16531	chr4	44679945	44681193	promoter-TSS (ENST00000513775)	5' UTR (NM_021927, exon 1 of 17)	4	ENST00000508947	protein_coding	ENSG00000177752	YIPF7	Yip1 domain family, member 7 [Source:HGNC Symbol;Acc:26825]
cnt_tfe3_open_common_23099	chr9	140505981	140507511	promoter-TSS (ENST00000468983)	intron (NM_152285, intron 1 of 7)	-158	ENST00000497877	protein_coding	ENSG00000197070	ARRDC1	arrestin domain containing 1 [Source:HGNC Symbol;Acc:28633]
cnt_tfe3_open_common_16687	chr4	84376554	84377399	promoter-TSS (ENST00000508591)	promoter-TSS (NM_001297770)	0	ENST00000510985	protein_coding	ENSG00000163312	HELQ	helicase, POLQ-like [Source:HGNC Symbol;Acc:18536]
cnt_tfe3_open_common_9585	chr17	53315361	53316423	Intergenic	CpG	-26481	ENST00000226067	protein_coding	ENSG00000108924	HLF	hepatic leukemia factor [Source:HGNC Symbol;Acc:4977]
cnt_tfe3_open_common_20536	chr7	99392377	99393202	Intergenic	Intergenic	-10901	ENST00000336411	protein_coding	ENSG00000160868	CYP3A4	cytochrome P450, family 3, subfamily A, polypeptide 4 [Source:HGNC Symbol;Acc:2637]
cnt_tfe3_open_common_1327	chr1	145610606	145611366	promoter-TSS (ENST00000334163)	promoter-TSS (NM_001303456)	39	ENST00000471254	protein_coding	ENSG00000186141	POLR3C	polymerase (RNA) III (DNA directed) polypeptide C (62kD) [Source:HGNC Symbol;Acc:30076]
cnt_tfe3_open_common_544	chr1	33115943	33117198	promoter-TSS (ENST00000414241)	promoter-TSS (NM_001308135)	-66	ENST00000479075	protein_coding	ENSG00000176261	ZBTB8OS	zinc finger and BTB domain containing 8 opposite strand [Source:HGNC Symbol;Acc:24094]
cnt_tfe3_open_common_11106	chr19	40324090	40325315	promoter-TSS (ENST00000600611)	TTS (NM_001436)	90	ENST00000601972	protein_coding	ENSG00000105204	DYRK1B	dual-specificity tyrosine-(Y)-phosphorylation regulated kinase 1B [Source:HGNC Symbol;Acc:3092]
cnt_tfe3_open_common_3857	chr11	20408299	20409934	promoter-TSS (ENST00000525188)	promoter-TSS (NM_001145166)	12	ENST00000330796	protein_coding	ENSG00000185238	PRMT3	protein arginine methyltransferase 3 [Source:HGNC Symbol;Acc:30163]
cnt_tfe3_open_common_8455	chr16	67514284	67515384	promoter-TSS (ENST00000602592)	CpG	148	ENST00000565835	protein_coding	ENSG00000159720	ATP6V0D1	ATPase, H+ transporting, lysosomal 38kDa, V0 subunit d1 [Source:HGNC Symbol;Acc:13724]
cnt_tfe3_open_common_10043	chr17	79790146	79791861	TTS (ENST00000573182)	TTS (NM_001007533)	115	ENST00000576431	protein_coding	ENSG00000225663	FAM195B	family with sequence similarity 195, member B [Source:HGNC Symbol;Acc:28007]
cnt_tfe3_open_common_8214	chr16	29279905	29281347	intron (ENST00000398878, intron 1 of 12)	Intergenic	-4826	ENST00000567984	lincRNA	ENSG00000260953	RP11-426C22.6
cnt_tfe3_open_common_1383	chr1	151169799	151171107	promoter-TSS (ENST00000447555)	promoter-TSS (NM_001330689)	28	ENST00000447555	protein_coding	ENSG00000143398	PIP5K1A	phosphatidylinositol-4-phosphate 5-kinase, type I, alpha [Source:HGNC Symbol;Acc:8994]
cnt_tfe3_open_common_23432	chrX	102509873	102510300	promoter-TSS (ENST00000360000)	promoter-TSS (NM_153333)	27	ENST00000360000	protein_coding	ENSG00000180964	TCEAL8	transcription elongation factor A (SII)-like 8 [Source:HGNC Symbol;Acc:28683]
cnt_tfe3_open_common_4872	chr12	6999967	7000716	intron (ENST00000433346, intron 2 of 5)	CpG	-1819	ENST00000437851	protein_coding	ENSG00000111671	SPSB2	splA/ryanodine receptor domain and SOCS box containing 2 [Source:HGNC Symbol;Acc:29522]
cnt_tfe3_open_common_21680	chr8	94928263	94929359	promoter-TSS (ENST00000520728)	promoter-TSS (NM_018444)	99	ENST00000607097	lincRNA	ENSG00000264448	MIR378D2	microRNA 378d-2 [Source:HGNC Symbol;Acc:41797]
cnt_tfe3_open_common_22325	chr9	37903460	37904459	exon (ENST00000377716, exon 1 of 3)	CpG	148	ENST00000377716	protein_coding	ENSG00000122696	SLC25A51	solute carrier family 25, member 51 [Source:HGNC Symbol;Acc:23323]
cnt_tfe3_open_common_12478	chr2	112292500	112293656	Intergenic	Intergenic	24436	ENST00000604721	pseudogene	ENSG00000271635	RP11-68E19.1
cnt_tfe3_open_common_1953	chr1	205293809	205294796	Intergenic	Intergenic	-3419	ENST00000367157	protein_coding	ENSG00000163545	NUAK2	NUAK family, SNF1-like kinase, 2 [Source:HGNC Symbol;Acc:29558]
cnt_tfe3_open_common_5530	chr12	93963883	93965466	promoter-TSS (ENST00000548537)	promoter-TSS (NM_001270468)	-82	ENST00000536696	protein_coding	ENSG00000120833	SOCS2	suppressor of cytokine signaling 2 [Source:HGNC Symbol;Acc:19382]
cnt_tfe3_open_common_23279	chrX	44731546	44732429	promoter-TSS (ENST00000543216)	promoter-TSS (NM_001291416)	-770	ENST00000377967	protein_coding	ENSG00000147050	KDM6A	lysine (K)-specific demethylase 6A [Source:HGNC Symbol;Acc:12637]
cnt_tfe3_open_common_802	chr1	51779044	51780615	intron (ENST00000371747, intron 2 of 12)	intron (NM_001297662, intron 2 of 12)	8053	ENST00000447632	protein_coding	ENSG00000085831	TTC39A	tetratricopeptide repeat domain 39A [Source:HGNC Symbol;Acc:18657]
cnt_tfe3_open_common_12617	chr2	128765576	128766090	intron (ENST00000357702, intron 7 of 20)	L2a|LINE|L2	19034	ENST00000259235	protein_coding	ENSG00000136715	SAP130	Sin3A-associated protein, 130kDa [Source:HGNC Symbol;Acc:29813]
cnt_tfe3_open_common_4671	chr11	118937714	118938910	promoter-TSS (ENST00000300793)	promoter-TSS (NM_021729)	-91	ENST00000531528	protein_coding	ENSG00000160695	VPS11	vacuolar protein sorting 11 homolog (S. cerevisiae) [Source:HGNC Symbol;Acc:14583]
cnt_tfe3_open_common_9141	chr17	30676968	30677425	promoter-TSS (ENST00000321233)	promoter-TSS (NR_030362)	2	ENST00000342555	protein_coding	ENSG00000010244	ZNF207	zinc finger protein 207 [Source:HGNC Symbol;Acc:12998]
cnt_tfe3_open_common_22478	chr9	90970048	90970410	Intergenic	AluJb|SINE|Alu	-18955	ENST00000516490	snoRNA	ENSG00000252299	U3	Small nucleolar RNA U3 [Source:RFAM;Acc:RF00012]
cnt_tfe3_open_common_13108	chr2	212216474	212217216	Intergenic	MLT1M|LTR|ERVL-MaLR	-52931	ENST00000413068	pseudogene	ENSG00000231017	AC013404.1
cnt_tfe3_open_common_15211	chr3	42113423	42114204	intron (ENST00000487159, intron 1 of 16)	Intergenic	-14879	ENST00000484786	protein_coding	ENSG00000182606	TRAK1	trafficking protein, kinesin binding 1 [Source:HGNC Symbol;Acc:29947]
cnt_tfe3_open_common_4240	chr11	65430356	65431402	promoter-TSS (ENST00000525858)	promoter-TSS (NM_001243985)	-314	ENST00000406246	protein_coding	ENSG00000173039	RELA	v-rel avian reticuloendotheliosis viral oncogene homolog A [Source:HGNC Symbol;Acc:9955]
cnt_tfe3_open_common_7254	chr15	45940867	45941708	intron (ENST00000561493, intron 1 of 3)	intron (NM_021199, intron 1 of 9)	3208	ENST00000561493	protein_coding	ENSG00000137767	SQRDL	sulfide quinone reductase-like (yeast) [Source:HGNC Symbol;Acc:20390]
cnt_tfe3_open_common_4531	chr11	86666736	86667869	promoter-TSS (ENST00000531380)	promoter-TSS (NM_012193)	169	ENST00000531827	lincRNA	ENSG00000246523	RP11-736K20.6
cnt_tfe3_open_common_13610	chr20	16826590	16827458	Intergenic	LTR24|LTR|ERV1	17769	ENST00000422574	lincRNA	ENSG00000236985	RP5-1195D24.1
cnt_tfe3_open_common_13304	chr2	232572629	232573286	promoter-TSS (ENST00000468027)	promoter-TSS (NM_001099285)	-262	ENST00000409115	protein_coding	ENSG00000187514	PTMA	prothymosin, alpha [Source:HGNC Symbol;Acc:9623]
cnt_tfe3_open_common_12590	chr2	123065233	123066323	Intergenic	Intergenic	517710	ENST00000422649	lincRNA	ENSG00000224655	AC018737.3
cnt_tfe3_open_common_22808	chr9	124082280	124082896	intron (ENST00000373823, intron 17 of 24)	intron (NM_000177, intron 9 of 16)	-6272	ENST00000373806	protein_coding	ENSG00000148180	GSN	gelsolin [Source:HGNC Symbol;Acc:4620]
cnt_tfe3_open_common_1862	chr1	201507873	201509708	Intergenic	CpG	19606	ENST00000482594	pseudogene	ENSG00000242150	RP11-134G8.6
cnt_tfe3_open_common_18379	chr5	178286742	178287585	promoter-TSS (ENST00000520377)	CpG	209	ENST00000322434	protein_coding	ENSG00000178338	ZNF354B	zinc finger protein 354B [Source:HGNC Symbol;Acc:17197]
cnt_tfe3_open_common_19633	chr6	160775840	160776548	intron (ENST00000275300, intron 1 of 10)	MLT1J2|LTR|ERVL-MaLR	6769	ENST00000392145	protein_coding	ENSG00000146477	SLC22A3	solute carrier family 22 (organic cation transporter), member 3 [Source:HGNC Symbol;Acc:10967]
cnt_tfe3_open_common_1716	chr1	174968074	174969736	promoter-TSS (ENST00000483307)	promoter-TSS (NM_014412)	36	ENST00000367679	protein_coding	ENSG00000116161	CACYBP	calcyclin binding protein [Source:HGNC Symbol;Acc:30423]
cnt_tfe3_open_common_5306	chr12	57623333	57624763	promoter-TSS (ENST00000556737)	promoter-TSS (NM_001166359)	-10	ENST00000554656	protein_coding	ENSG00000182199	SHMT2	serine hydroxymethyltransferase 2 (mitochondrial) [Source:HGNC Symbol;Acc:10852]
cnt_tfe3_open_common_23245	chrX	40028837	40029556	intron (ENST00000378455, intron 1 of 13)	CpG	7377	ENST00000406200	protein_coding	ENSG00000183337	BCOR	BCL6 corepressor [Source:HGNC Symbol;Acc:20893]
cnt_tfe3_open_common_18457	chr6	3750278	3751247	promoter-TSS (ENST00000603791)	intron (NM_183373, intron 1 of 4)	-583	ENST00000603791	antisense	ENSG00000270504	RP11-420L9.5
cnt_tfe3_open_common_16095	chr3	182816673	182817647	promoter-TSS (ENST00000497959)	promoter-TSS (NR_120640)	123	ENST00000486226	protein_coding	ENSG00000078070	MCCC1	methylcrotonoyl-CoA carboxylase 1 (alpha) [Source:HGNC Symbol;Acc:6936]
cnt_tfe3_open_common_5317	chr12	57913793	57914873	promoter-TSS (ENST00000548887)	promoter-TSS (NM_001195053)	-33	ENST00000551116	protein_coding	ENSG00000175197	DDIT3	DNA-damage-inducible transcript 3 [Source:HGNC Symbol;Acc:2726]
cnt_tfe3_open_common_14173	chr21	30672138	30673046	promoter-TSS (ENST00000447177)	intron (NM_206866, intron 1 of 4)	138	ENST00000451655	protein_coding	ENSG00000156273	BACH1	BTB and CNC homology 1, basic leucine zipper transcription factor 1 [Source:HGNC Symbol;Acc:935]
cnt_tfe3_open_common_10804	chr19	14247296	14248529	promoter-TSS (ENST00000588387)	promoter-TSS (NR_045214)	-79	ENST00000588387	antisense	ENSG00000267169	CTB-55O6.12
cnt_tfe3_open_common_12474	chr2	111942404	111943922	Intergenic	Intergenic	-10377	ENST00000451230	lincRNA	ENSG00000230499	AC108463.1
cnt_tfe3_open_common_732	chr1	45272641	45274256	promoter-TSS (ENST00000450269)	promoter-TSS (NM_001136537)	-491	ENST00000372200	protein_coding	ENSG00000188396	TCTEX1D4	Tctex1 domain containing 4 [Source:HGNC Symbol;Acc:32315]
cnt_tfe3_open_common_23614	chrX	153151915	153153445	intron (ENST00000357566, intron 6 of 6)	intron (NR_130768, intron 6 of 6)	-1053	ENST00000420165	protein_coding	ENSG00000198910	L1CAM	L1 cell adhesion molecule [Source:HGNC Symbol;Acc:6470]
cnt_tfe3_open_common_15508	chr3	67704316	67705465	promoter-TSS (ENST00000482677)	promoter-TSS (NR_109993)	141	ENST00000492795	protein_coding	ENSG00000172340	SUCLG2	succinate-CoA ligase, GDP-forming, beta subunit [Source:HGNC Symbol;Acc:11450]
cnt_tfe3_open_common_12168	chr2	70368142	70370119	Intergenic	Intergenic	-16681	ENST00000414141	lincRNA	ENSG00000231327	AC016700.5
cnt_tfe3_open_common_23047	chr9	138859130	138861211	Intergenic	L2a|LINE|L2	-6944	ENST00000371756	protein_coding	ENSG00000130560	UBAC1	UBA domain containing 1 [Source:HGNC Symbol;Acc:30221]
cnt_tfe3_open_common_14013	chr20	49344411	49344755	Intergenic	Intergenic	-3498	ENST00000371610	protein_coding	ENSG00000124171	PARD6B	par-6 family cell polarity regulator beta [Source:HGNC Symbol;Acc:16245]
cnt_tfe3_open_common_11490	chr19	56596594	56597464	Intergenic	Intergenic	17824	ENST00000586787	protein_coding	ENSG00000142409	ZNF787	zinc finger protein 787 [Source:HGNC Symbol;Acc:26998]
cnt_tfe3_open_common_4378	chr11	71505451	71506233	exon (ENST00000511954, exon 4 of 4)	non-coding (NR_073386, exon 4 of 4)	7259	ENST00000528685	protein_coding	ENSG00000158483	FAM86C1	family with sequence similarity 86, member C1 [Source:HGNC Symbol;Acc:25561]
cnt_tfe3_open_common_8911	chr17	8056906	8057192	intron (ENST00000498285, intron 4 of 4)	Intergenic	-1296	ENST00000317276	protein_coding	ENSG00000179094	PER1	period circadian clock 1 [Source:HGNC Symbol;Acc:8845]
cnt_tfe3_open_common_22548	chr9	96928064	96928674	promoter-TSS (ENST00000602703)	CpG	-202	ENST00000602703	lincRNA	ENSG00000269946	RP11-2B6.3
cnt_tfe3_open_common_12706	chr2	151768111	151768780	Intergenic	Intergenic	-70575	ENST00000425983	antisense	ENSG00000228064	AC023469.2
cnt_tfe3_open_common_14659	chr22	36902704	36903751	promoter-TSS (ENST00000397223)	promoter-TSS (NM_024955)	-79	ENST00000397224	protein_coding	ENSG00000100350	FOXRED2	FAD-dependent oxidoreductase domain containing 2 [Source:HGNC Symbol;Acc:26264]
cnt_tfe3_open_common_15703	chr3	123361076	123361498	intron (ENST00000514895, intron 1 of 1)	intron (NM_053027, intron 27 of 32)	6624	ENST00000514895	protein_coding	ENSG00000065534	MYLK	myosin light chain kinase [Source:HGNC Symbol;Acc:7590]
cnt_tfe3_open_common_12616	chr2	128643523	128644320	promoter-TSS (ENST00000272647)	promoter-TSS (NM_001199140)	-209	ENST00000609350	lincRNA	ENSG00000272667	RP11-395A13.2
cnt_tfe3_open_common_23489	chrX	117973222	117974259	intron (ENST00000608172, intron 1 of 6)	intron (NR_110393, intron 1 of 6)	187	ENST00000608172	lincRNA	ENSG00000203650	RP4-562J12.2
cnt_tfe3_open_common_17384	chr5	56737117	56737821	intron (ENST00000506106, intron 1 of 3)	Intergenic	19178	ENST00000510352	pseudogene	ENSG00000250308	SALL4P1	spalt-like transcription factor 4 pseudogene 1 [Source:HGNC Symbol;Acc:39818]
cnt_tfe3_open_common_23353	chrX	53741552	53742223	Intergenic	MLT1N2|LTR|ERVL-MaLR	-28214	ENST00000262854	protein_coding	ENSG00000086758	HUWE1	HECT, UBA and WWE domain containing 1, E3 ubiquitin protein ligase [Source:HGNC Symbol;Acc:30892]
cnt_tfe3_open_common_23183	chrX	17614710	17615517	intron (ENST00000380060, intron 1 of 7)	MLT1J2|LTR|ERVL-MaLR	-38300	ENST00000398097	protein_coding	ENSG00000188158	NHS	Nance-Horan syndrome (congenital cataracts and dental anomalies) [Source:HGNC Symbol;Acc:7820]
cnt_tfe3_open_common_3110	chr10	89102010	89102420	promoter-TSS (ENST00000439559)	promoter-TSS (NR_024397)	27	ENST00000458739	antisense	ENSG00000223482	NUTM2A-AS1	NUTM2A antisense RNA 1 [Source:HGNC Symbol;Acc:45161]
cnt_tfe3_open_common_9723	chr17	62502378	62503771	promoter-TSS (ENST00000553412)	promoter-TSS (NM_001320596)	-19	ENST00000580188	protein_coding	ENSG00000258890	CEP95	centrosomal protein 95kDa [Source:HGNC Symbol;Acc:25141]
cnt_tfe3_open_common_17112	chr4	187863880	187864848	Intergenic	Intergenic	42670	ENST00000512569	pseudogene	ENSG00000249539	MRPS36P2	mitochondrial ribosomal protein S36 pseudogene 2 [Source:HGNC Symbol;Acc:29772]
cnt_tfe3_open_common_6230	chr13	52377617	52378496	promoter-TSS (ENST00000456688)	CpG	178	ENST00000280056	protein_coding	ENSG00000102796	DHRS12	dehydrogenase/reductase (SDR family) member 12 [Source:HGNC Symbol;Acc:25832]
cnt_tfe3_open_common_5337	chr12	59313775	59314606	promoter-TSS (ENST00000379141)	promoter-TSS (NM_001136051)	25	ENST00000433272	protein_coding	ENSG00000139263	LRIG3	leucine-rich repeats and immunoglobulin-like domains 3 [Source:HGNC Symbol;Acc:30991]
cnt_tfe3_open_common_15986	chr3	156799397	156801037	exon (ENST00000469196, exon 1 of 3)	non-coding (NR_034007, exon 4 of 4)	587	ENST00000469196	lincRNA	ENSG00000241544	RP11-6F2.5
cnt_tfe3_open_common_14828	chr22	43462722	43463795	intron (ENST00000439248, intron 6 of 11)	intron (NR_027779, intron 6 of 11)	22086	ENST00000439248	protein_coding	ENSG00000100271	TTLL1	tubulin tyrosine ligase-like family, member 1 [Source:HGNC Symbol;Acc:1312]
cnt_tfe3_open_common_13906	chr20	44518878	44521010	promoter-TSS (ENST00000607814)	promoter-TSS (NM_080749)	-8	ENST00000606394	protein_coding	ENSG00000064601	CTSA	cathepsin A [Source:HGNC Symbol;Acc:9251]
cnt_tfe3_open_common_9841	chr17	72033483	72033949	Intergenic	(CA)n|Simple_repeat|Simple_repeat	75322	ENST00000581028	lincRNA	ENSG00000266357	RP11-101O21.1
cnt_tfe3_open_common_18718	chr6	26659487	26660503	promoter-TSS (ENST00000480036)	promoter-TSS (NM_001242799)	-15	ENST00000415922	protein_coding	ENSG00000181315	ZNF322	zinc finger protein 322 [Source:HGNC Symbol;Acc:23640]
cnt_tfe3_open_common_21776	chr8	104914063	104914927	intron (ENST00000262231, intron 2 of 20)	MLT1E1A|LTR|ERVL-MaLR	-9865	ENST00000507677	protein_coding	ENSG00000176406	RIMS2	regulating synaptic membrane exocytosis 2 [Source:HGNC Symbol;Acc:17283]
cnt_tfe3_open_common_23246	chrX	40036044	40036852	exon (ENST00000406200, exon 1 of 9)	5' UTR (NM_001123383, exon 1 of 15)	125	ENST00000406200	protein_coding	ENSG00000183337	BCOR	BCL6 corepressor [Source:HGNC Symbol;Acc:20893]
cnt_tfe3_open_common_4168	chr11	63705617	63706630	promoter-TSS (ENST00000542163)	promoter-TSS (NM_024771)	-308	ENST00000338447	protein_coding	ENSG00000110583	NAA40	N(alpha)-acetyltransferase 40, NatD catalytic subunit [Source:HGNC Symbol;Acc:25845]
cnt_tfe3_open_common_5081	chr12	42632078	42632698	promoter-TSS (ENST00000547254)	promoter-TSS (NR_135139)	139	ENST00000549190	protein_coding	ENSG00000134283	PPHLN1	periphilin 1 [Source:HGNC Symbol;Acc:19369]
cnt_tfe3_open_common_19667	chr6	167814971	167815531	Intergenic	Intergenic	-17253	ENST00000508373	protein_coding	ENSG00000203690	TCP10	t-complex 10 [Source:HGNC Symbol;Acc:11656]
cnt_tfe3_open_common_17353	chr5	54179213	54179895	Intergenic	CpG	5488	ENST00000515450	pseudogene	ENSG00000249843	RP11-45H22.2
cnt_tfe3_open_common_10436	chr19	572153	572666	promoter-TSS (ENST00000573216)	promoter-TSS (NM_001728)	-156	ENST00000333511	protein_coding	ENSG00000172270	BSG	basigin (Ok blood group) [Source:HGNC Symbol;Acc:1116]
cnt_tfe3_open_common_4227	chr11	65254996	65256444	Intergenic	Intergenic	-9513	ENST00000534336	lincRNA	ENSG00000251562	MALAT1	metastasis associated lung adenocarcinoma transcript 1 (non-protein coding) [Source:HGNC Symbol;Acc:29665]
cnt_tfe3_open_common_17705	chr5	112073258	112074273	promoter-TSS (ENST00000512211)	intron (NM_001354901, intron 1 of 14)	173	ENST00000508376	protein_coding	ENSG00000134982	APC	adenomatous polyposis coli [Source:HGNC Symbol;Acc:583]
cnt_tfe3_open_common_21698	chr8	95961385	95962837	promoter-TSS (ENST00000519034)	promoter-TSS (NM_001135733)	-154	ENST00000523905	sense_intronic	ENSG00000253878	RP11-347C18.3
cnt_tfe3_open_common_4577	chr11	101980637	101981115	promoter-TSS (ENST00000537274)	promoter-TSS (NM_001282097)	-316	ENST00000526343	protein_coding	ENSG00000137693	YAP1	Yes-associated protein 1 [Source:HGNC Symbol;Acc:16262]
cnt_tfe3_open_common_10353	chr18	54305655	54306662	promoter-TSS (ENST00000586262)	promoter-TSS (NM_004786)	-282	ENST00000217515	protein_coding	ENSG00000091164	TXNL1	thioredoxin-like 1 [Source:HGNC Symbol;Acc:12436]
cnt_tfe3_open_common_23616	chrX	153193565	153194228	promoter-TSS (ENST00000470979)	CpG	-23	ENST00000442262	protein_coding	ENSG00000089820	ARHGAP4	Rho GTPase activating protein 4 [Source:HGNC Symbol;Acc:674]
cnt_tfe3_open_common_4205	chr11	64781035	64782348	promoter-TSS (ENST00000301886)	non-coding (NR_037650, exon 1 of 11)	27	ENST00000533729	protein_coding	ENSG00000213465	ARL2	ADP-ribosylation factor-like 2 [Source:HGNC Symbol;Acc:693]
cnt_tfe3_open_common_10771	chr19	13056007	13057350	promoter-TSS (ENST00000541222)	promoter-TSS (NM_001270362)	-2	ENST00000588329	protein_coding	ENSG00000179262	RAD23A	RAD23 homolog A (S. cerevisiae) [Source:HGNC Symbol;Acc:9812]
cnt_tfe3_open_common_19920	chr7	25990156	25991361	Intergenic	CpG	-1152	ENST00000362215	miRNA	ENSG00000199085	MIR148A	microRNA 148a [Source:HGNC Symbol;Acc:31535]
cnt_tfe3_open_common_3250	chr10	100205885	100206999	intron (ENST00000465957, intron 1 of 3)	non-coding (NR_134451, exon 1 of 4)	177	ENST00000480020	protein_coding	ENSG00000107521	HPS1	Hermansky-Pudlak syndrome 1 [Source:HGNC Symbol;Acc:5163]
cnt_tfe3_open_common_6034	chr13	28194615	28196398	promoter-TSS (ENST00000465887)	promoter-TSS (NM_152705)	-497	ENST00000399697	protein_coding	ENSG00000186184	POLR1D	polymerase (RNA) I polypeptide D, 16kDa [Source:HGNC Symbol;Acc:20422]
cnt_tfe3_open_common_18783	chr6	30538535	30539721	promoter-TSS (ENST00000441867)	promoter-TSS (NM_001090).3	-25	ENST00000326195	protein_coding	ENSG00000204574	ABCF1	ATP-binding cassette, sub-family F (GCN20), member 1 [Source:HGNC Symbol;Acc:70]
cnt_tfe3_open_common_10017	chr17	78193089	78194426	promoter-TSS (ENST00000572652)	promoter-TSS (NM_173626)	259	ENST00000577155	protein_coding	ENSG00000181045	SLC26A11	solute carrier family 26 (anion exchanger), member 11 [Source:HGNC Symbol;Acc:14471]
cnt_tfe3_open_common_15797	chr3	128444593	128445790	promoter-TSS (ENST00000491681)	5' UTR (NM_004637, exon 1 of 6)	-4	ENST00000491681	protein_coding	ENSG00000075785	RAB7A	RAB7A, member RAS oncogene family [Source:HGNC Symbol;Acc:9788]
cnt_tfe3_open_common_18076	chr5	149522470	149523415	intron (ENST00000517660, intron 1 of 1)	MIR3|SINE|MIR	-5942	ENST00000517957	protein_coding	ENSG00000113721	PDGFRB	platelet-derived growth factor receptor, beta polypeptide [Source:HGNC Symbol;Acc:8804]
cnt_tfe3_open_common_7986	chr16	8633209	8634006	Intergenic	AluJo|SINE|Alu	-11303	ENST00000444171	protein_coding	ENSG00000232258	TMEM114	transmembrane protein 114 [Source:HGNC Symbol;Acc:33227]
cnt_tfe3_open_common_8099	chr16	19566478	19567834	intron (ENST00000542263, intron 1 of 27)	CpG	108	ENST00000513947	protein_coding	ENSG00000103544	C16orf62	chromosome 16 open reading frame 62 [Source:HGNC Symbol;Acc:24641]
cnt_tfe3_open_common_3244	chr10	100022330	100022694	exon (ENST00000260702, exon 2 of 15)	exon (NM_032211, exon 2 of 15)	5495	ENST00000260702	protein_coding	ENSG00000138131	LOXL4	lysyl oxidase-like 4 [Source:HGNC Symbol;Acc:17171]
cnt_tfe3_open_common_1101	chr1	95329568	95329960	intron (ENST00000446120, intron 9 of 13)	intron (NM_001301079, intron 9 of 13)	-3123	ENST00000532670	protein_coding	ENSG00000143036	SLC44A3	solute carrier family 44, member 3 [Source:HGNC Symbol;Acc:28689]
cnt_tfe3_open_common_13221	chr2	224333539	224334621	Intergenic	MLT1H|LTR|ERVL-MaLR	-29411	ENST00000422118	lincRNA	ENSG00000231189	AC013448.1
cnt_tfe3_open_common_5828	chr12	121628199	121628978	Intergenic	Intergenic	3229	ENST00000569999	sense_overlapping	ENSG00000261827	RP11-340F14.5
cnt_tfe3_open_common_3381	chr10	112064656	112065198	promoter-TSS (ENST00000369592)	promoter-TSS (NM_005871)	-218	ENST00000369603	protein_coding	ENSG00000119953	SMNDC1	survival motor neuron domain containing 1 [Source:HGNC Symbol;Acc:16900]
cnt_tfe3_open_common_17045	chr4	174255045	174256086	promoter-TSS (ENST00000506267)	promoter-TSS (NM_002129)	18	ENST00000511316	protein_coding	ENSG00000164104	HMGB2	high mobility group box 2 [Source:HGNC Symbol;Acc:5000]
cnt_tfe3_open_common_22058	chr8	143750812	143751999	promoter-TSS (ENST00000503272)	promoter-TSS (NM_001279352)	1	ENST00000503272	processed_transcript	ENSG00000234616	JRK	jerky homolog (mouse) [Source:HGNC Symbol;Acc:6199]
cnt_tfe3_open_common_21083	chr8	257090	257540	intron (ENST00000517765, intron 3 of 5)	Intergenic	23711	ENST00000517765	processed_transcript	ENSG00000249868	RP11-63E5.6
cnt_tfe3_open_common_3180	chr10	96988882	96989797	TTS (ENST00000394005)	TTS (NM_207321)	1562	ENST00000451737	antisense	ENSG00000234026	RP11-310E22.4
cnt_tfe3_open_common_568	chr1	35217305	35217831	intron (ENST00000426886, intron 2 of 4)	Intergenic	-3080	ENST00000338513	protein_coding	ENSG00000189280	GJB5	gap junction protein, beta 5, 31.1kDa [Source:HGNC Symbol;Acc:4287]
cnt_tfe3_open_common_19298	chr6	109629186	109629650	TTS (ENST00000429614)	intron (NR_152435, intron 31 of 45)	-1055	ENST00000508210	pseudogene	ENSG00000203799	CCDC162P	coiled-coil domain containing 162, pseudogene [Source:HGNC Symbol;Acc:21565]
cnt_tfe3_open_common_23227	chrX	30975525	30976531	intron (ENST00000378932, intron 1 of 10)	ERVL-E-int|LTR|ERVL	17173	ENST00000288422	protein_coding	ENSG00000157625	TAB3	TGF-beta activated kinase 1/MAP3K7 binding protein 3 [Source:HGNC Symbol;Acc:30681]
cnt_tfe3_open_common_15975	chr3	155580300	155580938	Intergenic	AluSg|SINE|Alu	-7706	ENST00000496455	protein_coding	ENSG00000163655	GMPS	guanine monphosphate synthase [Source:HGNC Symbol;Acc:4378]
cnt_tfe3_open_common_17126	chr5	945698	946733	promoter-TSS (ENST00000507989)	Intergenic	-215	ENST00000507989	lincRNA	ENSG00000248949	RP11-661C8.2
cnt_tfe3_open_common_22307	chr9	36419671	36420522	intron (ENST00000488058, intron 2 of 3)	MIR|SINE|MIR	-18901	ENST00000377885	protein_coding	ENSG00000137075	RNF38	ring finger protein 38 [Source:HGNC Symbol;Acc:18052]
cnt_tfe3_open_common_18088	chr5	149807216	149808540	Intergenic	L2a|LINE|L2	-15386	ENST00000353334	protein_coding	ENSG00000019582	CD74	CD74 molecule, major histocompatibility complex, class II invariant chain [Source:HGNC Symbol;Acc:1697]
cnt_tfe3_open_common_15972	chr3	155455678	155456572	intron (ENST00000460012, intron 1 of 22)	MIRc|SINE|MIR	5390	ENST00000399242	protein_coding	ENSG00000214919	AC104472.1	CDNA FLJ26134 fis, clone TMS03713; Uncharacterized protein [Source:UniProtKB/TrEMBL;Acc:Q6ZPB2]
cnt_tfe3_open_common_53	chr1	2486407	2489123	promoter-TSS (ENST00000355716)	promoter-TSS (NM_003820)	-40	ENST00000355716	protein_coding	ENSG00000157873	TNFRSF14	tumor necrosis factor receptor superfamily, member 14 [Source:HGNC Symbol;Acc:11912]
cnt_tfe3_open_common_7163	chr15	40558633	40559646	TTS (ENST00000561230)	intron (NM_001276718, intron 5 of 9)	326	ENST00000557926	protein_coding	ENSG00000137843	PAK6	p21 protein (Cdc42/Rac)-activated kinase 6 [Source:HGNC Symbol;Acc:16061]
cnt_tfe3_open_common_394	chr1	25044302	25045705	Intergenic	MIR|SINE|MIR	-26845	ENST00000374379	protein_coding	ENSG00000169504	CLIC4	chloride intracellular channel 4 [Source:HGNC Symbol;Acc:13518]
cnt_tfe3_open_common_11697	chr2	23648308	23649192	intron (ENST00000486442, intron 1 of 13)	intron (NM_052920, intron 1 of 13)	40662	ENST00000486442	protein_coding	ENSG00000119771	KLHL29	kelch-like family member 29 [Source:HGNC Symbol;Acc:29404]
cnt_tfe3_open_common_22225	chr9	27870458	27870822	Intergenic	AluJb|SINE|Alu	41366	ENST00000562922	lincRNA	ENSG00000260390	RP11-575I8.1
cnt_tfe3_open_common_13449	chr20	189654	190310	Intergenic	Intergenic	-17042	ENST00000544961	pseudogene	ENSG00000255743	AL360078.1
cnt_tfe3_open_common_16160	chr3	187397527	187398130	Intergenic	MER112|DNA|hAT-Charlie	-9641	ENST00000287641	protein_coding	ENSG00000157005	SST	somatostatin [Source:HGNC Symbol;Acc:11329]
cnt_tfe3_open_common_1459	chr1	154531165	154532293	promoter-TSS (ENST00000292211)	promoter-TSS (NM_017582)	-225	ENST00000497453	protein_coding	ENSG00000160714	UBE2Q1	ubiquitin-conjugating enzyme E2Q family member 1 [Source:HGNC Symbol;Acc:15698]
cnt_tfe3_open_common_2863	chr10	64892628	64893320	promoter-TSS (ENST00000277746)	promoter-TSS (NM_030759)	-76	ENST00000277746	protein_coding	ENSG00000148572	NRBF2	nuclear receptor binding factor 2 [Source:HGNC Symbol;Acc:19692]
cnt_tfe3_open_common_6935	chr14	93605543	93605980	TTS (ENST00000553543)	MER20B|DNA|hAT-Charlie	1350	ENST00000553543	pseudogene	ENSG00000258595	RP11-371E8.2
cnt_tfe3_open_common_13658	chr20	23342181	23342896	promoter-TSS (ENST00000424216)	promoter-TSS (NM_001317012)	-249	ENST00000544236	protein_coding	ENSG00000125812	GZF1	GDNF-inducible zinc finger protein 1 [Source:HGNC Symbol;Acc:15808]
cnt_tfe3_open_common_23368	chrX	62780526	62781073	promoter-TSS (ENST00000609401)	non-coding (NR_015353, exon 1 of 4)	74	ENST00000609401	processed_transcript	ENSG00000235437	RP11-357C3.3
cnt_tfe3_open_common_2965	chr10	74385391	74386113	promoter-TSS (ENST00000401998)	CpG	80	ENST00000604025	protein_coding	ENSG00000107745	MICU1	mitochondrial calcium uptake 1 [Source:HGNC Symbol;Acc:1530]
cnt_tfe3_open_common_14851	chr22	45059560	45060787	Intergenic	Intergenic	-4420	ENST00000432186	protein_coding	ENSG00000186654	PRR5	proline rich 5 (renal) [Source:HGNC Symbol;Acc:31682]
cnt_tfe3_open_common_10235	chr18	29522279	29523853	promoter-TSS (ENST00000582539)	promoter-TSS (NM_014939)	-3	ENST00000283351	protein_coding	ENSG00000153339	TRAPPC8	trafficking protein particle complex 8 [Source:HGNC Symbol;Acc:29169]
cnt_tfe3_open_common_7977	chr16	5082794	5084336	promoter-TSS (ENST00000588623)	promoter-TSS (NR_038913)	64	ENST00000591478	protein_coding	ENSG00000103174	NAGPA	N-acetylglucosamine-1-phosphodiester alpha-N-acetylglucosaminidase [Source:HGNC Symbol;Acc:17378]
cnt_tfe3_open_common_4901	chr12	10364289	10366037	promoter-TSS (ENST00000545859)	promoter-TSS (NM_031412)	-33	ENST00000545859	protein_coding	ENSG00000139112	GABARAPL1	GABA(A) receptor-associated protein like 1 [Source:HGNC Symbol;Acc:4068]
cnt_tfe3_open_common_3324	chr10	104401666	104402189	TTS (ENST00000607967)	CpG	1970	ENST00000607967	lincRNA	ENSG00000272933	RP11-47A8.5
cnt_tfe3_open_common_6641	chr14	54419823	54420994	promoter-TSS (ENST00000559501)	promoter-TSS (NM_001347915)	-235	ENST00000558984	protein_coding	ENSG00000125378	BMP4	bone morphogenetic protein 4 [Source:HGNC Symbol;Acc:1071]
cnt_tfe3_open_common_2608	chr10	21661833	21662488	promoter-TSS (ENST00000433460)	MLT1F1|LTR|ERVL-MaLR	-281	ENST00000433460	lincRNA	ENSG00000230109	RP11-275N1.1
cnt_tfe3_open_common_20140	chr7	46495481	46496218	Intergenic	Intergenic	21689	ENST00000436501	lincRNA	ENSG00000240355	AC004869.3
cnt_tfe3_open_common_22988	chr9	133616988	133617846	intron (ENST00000393293, intron 1 of 1)	intron (NM_007313, intron 1 of 10)	-16980	ENST00000417156	pseudogene	ENSG00000224797	RP11-57C19.6
cnt_tfe3_open_common_21781	chr8	105671330	105672180	intron (ENST00000521923, intron 1 of 4)	MLT1K|LTR|ERVL-MaLR	-44192	ENST00000518180	protein_coding	ENSG00000253350	RP11-127H5.1	Uncharacterized protein [Source:UniProtKB/TrEMBL;Acc:E5RFX5]
cnt_tfe3_open_common_21785	chr8	107072000	107073102	intron (ENST00000521622, intron 1 of 3)	intron (NR_125796, intron 1 of 7)	120	ENST00000509144	processed_transcript	ENSG00000251003	RP11-152P17.2
cnt_tfe3_open_common_9036	chr17	25620913	25622299	promoter-TSS (ENST00000584932)	promoter-TSS (NR_039748)	234	ENST00000584114	protein_coding	ENSG00000109046	WSB1	WD repeat and SOCS box containing 1 [Source:HGNC Symbol;Acc:19221]
cnt_tfe3_open_common_5236	chr12	53886611	53887412	promoter-TSS (ENST00000547803)	CpG	-157	ENST00000547803	protein_coding	ENSG00000139625	MAP3K12	mitogen-activated protein kinase kinase kinase 12 [Source:HGNC Symbol;Acc:6851]
cnt_tfe3_open_common_9898	chr17	73749689	73750887	promoter-TSS (ENST00000584939)	intron (NM_000213, intron 33 of 39)	-276	ENST00000579211	protein_coding	ENSG00000132470	ITGB4	integrin, beta 4 [Source:HGNC Symbol;Acc:6158]
cnt_tfe3_open_common_564	chr1	33896487	33896825	promoter-TSS (ENST00000419414)	CpG	-3	ENST00000484692	protein_coding	ENSG00000134686	PHC2	polyhomeotic homolog 2 (Drosophila) [Source:HGNC Symbol;Acc:3183]
cnt_tfe3_open_common_6078	chr13	32889169	32890279	promoter-TSS (ENST00000530893)	5' UTR (NM_000059, exon 1 of 27)	82	ENST00000530893	protein_coding	ENSG00000139618	BRCA2	breast cancer 2, early onset [Source:HGNC Symbol;Acc:1101]
cnt_tfe3_open_common_19743	chr7	2568914	2570117	TTS (ENST00000359574)	TTS (NM_001040168)	2807	ENST00000580107	miRNA	ENSG00000264357	MIR4648	microRNA 4648 [Source:HGNC Symbol;Acc:41560]
cnt_tfe3_open_common_20934	chr7	140396321	140397669	promoter-TSS (ENST00000471136)	promoter-TSS (NR_024454)	-29	ENST00000471136	protein_coding	ENSG00000090266	NDUFB2	NADH dehydrogenase (ubiquinone) 1 beta subcomplex, 2, 8kDa [Source:HGNC Symbol;Acc:7697]
cnt_tfe3_open_common_7479	chr15	68520931	68523006	promoter-TSS (ENST00000564752)	5' UTR (NM_017882, exon 1 of 7)	40	ENST00000567060	protein_coding	ENSG00000128973	CLN6	ceroid-lipofuscinosis, neuronal 6, late infantile, variant [Source:HGNC Symbol;Acc:2077]
cnt_tfe3_open_common_17794	chr5	131132021	131133462	promoter-TSS (ENST00000307968)	promoter-TSS (NM_001346114)	-31	ENST00000510461	protein_coding	ENSG00000217128	FNIP1	folliculin interacting protein 1 [Source:HGNC Symbol;Acc:29418]
cnt_tfe3_open_common_8883	chr17	7145363	7146853	promoter-TSS (ENST00000577035)	promoter-TSS (NM_007278)	-19	ENST00000302386	protein_coding	ENSG00000170296	GABARAP	GABA(A) receptor-associated protein [Source:HGNC Symbol;Acc:4067]
cnt_tfe3_open_common_15826	chr3	133293210	133293483	promoter-TSS (ENST00000508481)	promoter-TSS (NM_001282763)	4	ENST00000504867	protein_coding	ENSG00000091527	CDV3	CDV3 homolog (mouse) [Source:HGNC Symbol;Acc:26928]
cnt_tfe3_open_common_9227	chr17	37309143	37310146	promoter-TSS (ENST00000583285)	AluJo|SINE|Alu	-159	ENST00000539608	protein_coding	ENSG00000161381	PLXDC1	plexin domain containing 1 [Source:HGNC Symbol;Acc:20945]
cnt_tfe3_open_common_5036	chr12	28343128	28344349	promoter-TSS (ENST00000473753)	promoter-TSS (NR_148936)	339	ENST00000544780	protein_coding	ENSG00000123106	CCDC91	coiled-coil domain containing 91 [Source:HGNC Symbol;Acc:24855]
cnt_tfe3_open_common_4231	chr11	65307231	65308709	promoter-TSS (ENST00000529371)	exon (NM_001164266, exon 22 of 27)	-47	ENST00000529371	protein_coding	ENSG00000168056	LTBP3	latent transforming growth factor beta binding protein 3 [Source:HGNC Symbol;Acc:6716]
cnt_tfe3_open_common_8682	chr16	85590644	85591439	Intergenic	Intergenic	26136	ENST00000602862	lincRNA	ENSG00000270124	RP11-118F19.1
cnt_tfe3_open_common_3012	chr10	77161876	77163057	promoter-TSS (ENST00000372524)	promoter-TSS (NR_120651)	-189	ENST00000486015	processed_transcript	ENSG00000237149	ZNF503-AS2	ZNF503 antisense RNA 2 [Source:HGNC Symbol;Acc:23525]
cnt_tfe3_open_common_2376	chr1	236849448	236850476	exon (ENST00000542672, exon 1 of 21)	5' UTR (NM_001278344, exon 1 of 23)	135	ENST00000492634	protein_coding	ENSG00000077522	ACTN2	actinin, alpha 2 [Source:HGNC Symbol;Acc:164]
cnt_tfe3_open_common_142	chr1	9599160	9600466	intron (ENST00000302692, intron 1 of 6)	CpG	272	ENST00000302692	protein_coding	ENSG00000171612	SLC25A33	solute carrier family 25 (pyrimidine nucleotide carrier), member 33 [Source:HGNC Symbol;Acc:29681]
cnt_tfe3_open_common_15924	chr3	148708944	148710277	promoter-TSS (ENST00000473005)	CpG	251	ENST00000461191	protein_coding	ENSG00000163754	GYG1	glycogenin 1 [Source:HGNC Symbol;Acc:4699]
cnt_tfe3_open_common_12201	chr2	73340116	73341013	promoter-TSS (ENST00000258098)	promoter-TSS (NM_015470)	272	ENST00000610134	processed_transcript	ENSG00000272702	RP11-44N22.3
cnt_tfe3_open_common_7861	chr16	1524515	1525640	promoter-TSS (ENST00000561665)	promoter-TSS (NM_001114331)	0	ENST00000561665	protein_coding	ENSG00000103249	CLCN7	chloride channel, voltage-sensitive 7 [Source:HGNC Symbol;Acc:2025]
cnt_tfe3_open_common_19	chr1	1166653	1167693	promoter-TSS (ENST00000379198)	promoter-TSS (NM_080605)	175	ENST00000459994	protein_coding	ENSG00000078808	SDF4	stromal cell derived factor 4 [Source:HGNC Symbol;Acc:24188]
cnt_tfe3_open_common_16491	chr4	37454641	37455613	promoter-TSS (ENST00000508175)	promoter-TSS (NM_001104629)	-436	ENST00000381980	protein_coding	ENSG00000154274	C4orf19	chromosome 4 open reading frame 19 [Source:HGNC Symbol;Acc:25618]
cnt_tfe3_open_common_9132	chr17	30185066	30186923	promoter-TSS (ENST00000579741)	promoter-TSS (NM_001330176)	-44	ENST00000579741	protein_coding	ENSG00000172301	COPRS	coordinator of PRMT5, differentiation stimulator [Source:HGNC Symbol;Acc:28848]
cnt_tfe3_open_common_16970	chr4	156587917	156589539	promoter-TSS (ENST00000513574)	promoter-TSS (NM_001130684)	-87	ENST00000513574	protein_coding	ENSG00000164116	GUCY1A3	guanylate cyclase 1, soluble, alpha 3 [Source:HGNC Symbol;Acc:4685]
cnt_tfe3_open_common_658	chr1	40562478	40563449	promoter-TSS (ENST00000530704)	5' UTR (NM_001142604, exon 1 of 6)	-39	ENST00000449045	protein_coding	ENSG00000131238	PPT1	palmitoyl-protein thioesterase 1 [Source:HGNC Symbol;Acc:9325]
cnt_tfe3_open_common_7290	chr15	52970841	52971895	promoter-TSS (ENST00000399202)	promoter-TSS (NM_019600)	201	ENST00000566768	protein_coding	ENSG00000047346	FAM214A	family with sequence similarity 214, member A [Source:HGNC Symbol;Acc:25609]
cnt_tfe3_open_common_17109	chr4	187565754	187566384	intron (ENST00000441802, intron 3 of 26)	intron (NM_005245, intron 3 of 26)	-34845	ENST00000508035	protein_coding	ENSG00000083857	FAT1	FAT atypical cadherin 1 [Source:HGNC Symbol;Acc:3595]
cnt_tfe3_open_common_2288	chr1	231512647	231513447	intron (ENST00000366641, intron 1 of 4)	MIR|SINE|MIR	29624	ENST00000469904	protein_coding	ENSG00000010072	SPRTN	SprT-like N-terminal domain [Source:HGNC Symbol;Acc:25356]
cnt_tfe3_open_common_2312	chr1	233503977	233505073	intron (ENST00000366623, intron 5 of 5)	intron (NM_032435, intron 5 of 9)	-7004	ENST00000366622	protein_coding	ENSG00000143674	MLK4	Mitogen-activated protein kinase kinase kinase MLK4 [Source:UniProtKB/Swiss-Prot;Acc:Q5TCX8]
cnt_tfe3_open_common_6701	chr14	61977466	61979010	intron (ENST00000555628, intron 1 of 3)	intron (NM_006255, intron 10 of 13)	-13570	ENST00000555110	protein_coding	ENSG00000027075	PRKCH	protein kinase C, eta [Source:HGNC Symbol;Acc:9403]
cnt_tfe3_open_common_13506	chr20	3400900	3401561	Intergenic	MLT1F|LTR|ERVL-MaLR	-12958	ENST00000252032	protein_coding	ENSG00000088854	C20orf194	chromosome 20 open reading frame 194 [Source:HGNC Symbol;Acc:17721]
cnt_tfe3_open_common_19868	chr7	20326933	20327241	Intergenic	Intergenic	-9244	ENST00000446399	lincRNA	ENSG00000226097	AC099342.1
cnt_tfe3_open_common_14033	chr20	51953826	51954702	intron (ENST00000606932, intron 1 of 2)	intron (NM_173485, intron 2 of 2)	75184	ENST00000436286	antisense	ENSG00000231703	RP4-669H2.1
cnt_tfe3_open_common_22655	chr9	110473682	110474301	Intergenic	Intergenic	-48464	ENST00000365438	snRNA	ENSG00000202308	RNU6-996P	RNA, U6 small nuclear 996, pseudogene [Source:HGNC Symbol;Acc:47959]
cnt_tfe3_open_common_13263	chr2	228189263	228190747	promoter-TSS (ENST00000460756)	promoter-TSS (NR_102371)	13	ENST00000349901	protein_coding	ENSG00000168958	MFF	mitochondrial fission factor [Source:HGNC Symbol;Acc:24858]
cnt_tfe3_open_common_2008	chr1	208258979	208260226	intron (ENST00000367033, intron 9 of 31)	intron (NM_025179, intron 9 of 31)	-45993	ENST00000463510	protein_coding	ENSG00000076356	PLXNA2	plexin A2 [Source:HGNC Symbol;Acc:9100]
cnt_tfe3_open_common_21087	chr8	579010	580645	intron (ENST00000523415, intron 2 of 3)	intron (NM_001303100, intron 5 of 5)	10805	ENST00000519909	protein_coding	ENSG00000104714	ERICH1	glutamate-rich 1 [Source:HGNC Symbol;Acc:27234]
cnt_tfe3_open_common_14596	chr22	31556055	31556942	promoter-TSS (ENST00000583386)	promoter-TSS (NR_037496)	269	ENST00000266252	protein_coding	ENSG00000138942	RNF185	ring finger protein 185 [Source:HGNC Symbol;Acc:26783]
cnt_tfe3_open_common_15945	chr3	149966102	149966747	Intergenic	Intergenic	9937	ENST00000498005	lincRNA	ENSG00000244541	RP11-167H9.6
cnt_tfe3_open_common_18329	chr5	174672965	174673893	Intergenic	L2a|LINE|L2	-44305	ENST00000512757	pseudogene	ENSG00000248355	ARL2BPP6	ADP-ribosylation factor-like 2 binding protein pseudogene 6 [Source:HGNC Symbol;Acc:39450]
cnt_tfe3_open_common_18694	chr6	25876324	25877094	intron (ENST00000360657, intron 1 of 11)	Intergenic	-2238	ENST00000397060	protein_coding	ENSG00000124564	SLC17A3	solute carrier family 17 (organic anion transporter), member 3 [Source:HGNC Symbol;Acc:10931]
cnt_tfe3_open_common_16502	chr4	38665480	38666514	promoter-TSS (ENST00000482150)	non-coding (NR_026804, exon 1 of 8)	32	ENST00000482150	protein_coding	ENSG00000109787	KLF3	Kruppel-like factor 3 (basic) [Source:HGNC Symbol;Acc:16516]
cnt_tfe3_open_common_23413	chrX	85302194	85302835	promoter-TSS (ENST00000483950)	promoter-TSS (NM_001320959)	25	ENST00000537751	protein_coding	ENSG00000188419	CHM	choroideremia (Rab escort protein 1) [Source:HGNC Symbol;Acc:1940]
cnt_tfe3_open_common_1498	chr1	155880405	155880857	promoter-TSS (ENST00000462687)	promoter-TSS (NM_001256821)	41	ENST00000609492	protein_coding	ENSG00000143622	RIT1	Ras-like without CAAX 1 [Source:HGNC Symbol;Acc:10023]
cnt_tfe3_open_common_16454	chr4	23891320	23891966	promoter-TSS (ENST00000507380)	promoter-TSS (NM_001354828)	9	ENST00000515534	protein_coding	ENSG00000109819	PPARGC1A	peroxisome proliferator-activated receptor gamma, coactivator 1 alpha [Source:HGNC Symbol;Acc:9237]
cnt_tfe3_open_common_5625	chr12	105411547	105412769	intron (ENST00000548583, intron 2 of 2)	Intergenic	13555	ENST00000548418	protein_coding	ENSG00000136010	ALDH1L2	aldehyde dehydrogenase 1 family, member L2 [Source:HGNC Symbol;Acc:26777]
cnt_tfe3_open_common_15232	chr3	43794105	43795445	Intergenic	AluSz6|SINE|Alu	26699	ENST00000432423	lincRNA	ENSG00000235886	RP4-672N11.1
cnt_tfe3_open_common_277	chr1	17885808	17887118	intron (ENST00000434513, intron 1 of 26)	intron (NM_018125, intron 1 of 28)	20133	ENST00000434513	protein_coding	ENSG00000074964	ARHGEF10L	Rho guanine nucleotide exchange factor (GEF) 10-like [Source:HGNC Symbol;Acc:25540]
cnt_tfe3_open_common_134	chr1	9375119	9376564	intron (ENST00000450402, intron 1 of 1)	intron (NM_025106, intron 1 of 2)	21254	ENST00000450402	protein_coding	ENSG00000171621	SPSB1	splA/ryanodine receptor domain and SOCS box containing 1 [Source:HGNC Symbol;Acc:30628]
cnt_tfe3_open_common_7897	chr16	2536840	2537604	intron (ENST00000562105, intron 1 of 1)	intron (NM_020705, intron 1 of 6)	4202	ENST00000562105	protein_coding	ENSG00000162065	TBC1D24	TBC1 domain family, member 24 [Source:HGNC Symbol;Acc:29203]
cnt_tfe3_open_common_9842	chr17	72038621	72039586	TTS (ENST00000581028)	Intergenic	69935	ENST00000581028	lincRNA	ENSG00000266357	RP11-101O21.1
cnt_tfe3_open_common_6576	chr14	35665473	35666502	intron (ENST00000557565, intron 5 of 14)	intron (NM_014672, intron 5 of 7)	-37682	ENST00000556211	pseudogene	ENSG00000259090	RP11-173D9.5
cnt_tfe3_open_common_10838	chr19	16545991	16547174	promoter-TSS (ENST00000602009)	intron (NM_021235, intron 6 of 22)	-475	ENST00000602009	protein_coding	ENSG00000127527	EPS15L1	epidermal growth factor receptor pathway substrate 15-like 1 [Source:HGNC Symbol;Acc:24634]
cnt_tfe3_open_common_11633	chr2	15778808	15779154	Intergenic	Intergenic	15324	ENST00000478695	protein_coding	ENSG00000079785	DDX1	DEAD (Asp-Glu-Ala-Asp) box helicase 1 [Source:HGNC Symbol;Acc:2734]
cnt_tfe3_open_common_4380	chr11	71574964	71575499	TTS (ENST00000530001)	LTR79|LTR|ERVL	7908	ENST00000528518	pseudogene	ENSG00000255157	CTD-2313N18.8
cnt_tfe3_open_common_7633	chr15	80447879	80448610	promoter-TSS (ENST00000539156)	LTR13A|LTR|ERVK	-49	ENST00000539156	protein_coding	ENSG00000103876	FAH	fumarylacetoacetate hydrolase (fumarylacetoacetase) [Source:HGNC Symbol;Acc:3579]
cnt_tfe3_open_common_7997	chr16	10352356	10353306	Intergenic	LTR13A|LTR|ERVK	-36901	ENST00000580401	misc_RNA	ENSG00000266439	RN7SL493P	RNA, 7SL, cytoplasmic 493, pseudogene [Source:HGNC Symbol;Acc:46509]
cnt_tfe3_open_common_20047	chr7	36700678	36701465	promoter-TSS (ENST00000543742)	intron (NM_001637, intron 3 of 20)	-166	ENST00000543742	protein_coding	ENSG00000136250	AOAH	acyloxyacyl hydrolase (neutrophil) [Source:HGNC Symbol;Acc:548]
cnt_tfe3_open_common_287	chr1	18229936	18230394	Intergenic	MLT1K|LTR|ERVL-MaLR	148357	ENST00000375406	protein_coding	ENSG00000117148	ACTL8	actin-like 8 [Source:HGNC Symbol;Acc:24018]
cnt_tfe3_open_common_21654	chr8	89437178	89438225	intron (ENST00000521433, intron 2 of 4)	MER50|LTR|ERV1	-28925	ENST00000516095	rRNA	ENSG00000251904	RNA5SP272	RNA, 5S ribosomal pseudogene 272 [Source:HGNC Symbol;Acc:43172]
cnt_tfe3_open_common_12117	chr2	65282815	65283670	promoter-TSS (ENST00000475851)	promoter-TSS (NR_134966)	-258	ENST00000475851	protein_coding	ENSG00000011523	CEP68	centrosomal protein 68kDa [Source:HGNC Symbol;Acc:29076]
cnt_tfe3_open_common_13900	chr20	44001726	44002753	TTS (ENST00000372726)	TTS (NM_014477)	4794	ENST00000537995	protein_coding	ENSG00000124251	TP53TG5	TP53 target 5 [Source:HGNC Symbol;Acc:15856]
cnt_tfe3_open_common_10883	chr19	18284029	18285624	promoter-TSS (ENST00000600463)	CpG	-153	ENST00000600463	protein_coding	ENSG00000216490	IFI30	interferon, gamma-inducible protein 30 [Source:HGNC Symbol;Acc:5398]
cnt_tfe3_open_common_15178	chr3	38387801	38388822	promoter-TSS (ENST00000542835)	promoter-TSS (NM_005108)	12	ENST00000424034	protein_coding	ENSG00000093217	XYLB	xylulokinase homolog (H. influenzae) [Source:HGNC Symbol;Acc:12839]
cnt_tfe3_open_common_12484	chr2	112462883	112464558	Intergenic	Intergenic	-11365	ENST00000442243	pseudogene	ENSG00000227842	AC093166.2
cnt_tfe3_open_common_1401	chr1	151804750	151805685	promoter-TSS (ENST00000392697)	promoter-TSS (NM_005060)	-869	ENST00000318247	protein_coding	ENSG00000143365	RORC	RAR-related orphan receptor C [Source:HGNC Symbol;Acc:10260]
cnt_tfe3_open_common_7231	chr15	44955269	44956267	promoter-TSS (ENST00000261866)	exon (NM_025137, exon 1 of 40)	77	ENST00000427534	protein_coding	ENSG00000104133	SPG11	spastic paraplegia 11 (autosomal recessive) [Source:HGNC Symbol;Acc:11226]
cnt_tfe3_open_common_15881	chr3	140185360	140186756	intron (ENST00000458420, intron 8 of 16)	intron (NM_022131, intron 8 of 16)	-4391	ENST00000483759	antisense	ENSG00000251058	RP11-68L1.1
cnt_tfe3_open_common_14108	chr20	62088410	62089949	intron (ENST00000359689, intron 1 of 17)	intron (NM_172108, intron 1 of 15)	9775	ENST00000436263	antisense	ENSG00000226390	RP11-358D14.2
cnt_tfe3_open_common_22344	chr9	38380372	38381889	Intergenic	Intergenic	-11531	ENST00000377698	protein_coding	ENSG00000137124	ALDH1B1	aldehyde dehydrogenase 1 family, member B1 [Source:HGNC Symbol;Acc:407]
cnt_tfe3_open_common_9408	chr17	42620542	42621720	Intergenic	Intergenic	-13794	ENST00000315323	protein_coding	ENSG00000180340	FZD2	frizzled family receptor 2 [Source:HGNC Symbol;Acc:4040]
cnt_tfe3_open_common_20431	chr7	82977307	82977784	Intergenic	Intergenic	-6925	ENST00000430696	antisense	ENSG00000235503	AC079799.2
cnt_tfe3_open_common_18960	chr6	39855183	39856104	TTS (ENST00000606829)	TTS (NR_125831)	462	ENST00000496787	protein_coding	ENSG00000146122	DAAM2	dishevelled associated activator of morphogenesis 2 [Source:HGNC Symbol;Acc:18143]
cnt_tfe3_open_common_6017	chr13	25770801	25771962	intron (ENST00000435725, intron 1 of 1)	Intergenic	-8806	ENST00000431134	pseudogene	ENSG00000235315	RPL23AP69	ribosomal protein L23a pseudogene 69 [Source:HGNC Symbol;Acc:36625]
cnt_tfe3_open_common_21185	chr8	20054297	20055619	promoter-TSS (ENST00000519667)	exon (NM_001693, exon 1 of 14)	8	ENST00000519667	protein_coding	ENSG00000147416	ATP6V1B2	ATPase, H+ transporting, lysosomal 56/58kDa, V1 subunit B2 [Source:HGNC Symbol;Acc:854]
cnt_tfe3_open_common_9844	chr17	72188956	72190082	Intergenic	MIR|SINE|MIR	-10202	ENST00000439590	protein_coding	ENSG00000172809	RPL38	ribosomal protein L38 [Source:HGNC Symbol;Acc:10349]
cnt_tfe3_open_common_6358	chr13	103782353	103783447	Intergenic	MER102b|DNA|hAT-Charlie	-63704	ENST00000245312	protein_coding	ENSG00000125255	SLC10A2	solute carrier family 10 (sodium/bile acid cotransporter), member 2 [Source:HGNC Symbol;Acc:10906]
cnt_tfe3_open_common_17513	chr5	74094912	74095777	exon (ENST00000511688, exon 1 of 1)	intron (NR_046462, intron 9 of 11)	525	ENST00000511688	pseudogene	ENSG00000250071	CTD-2060C23.1
cnt_tfe3_open_common_5471	chr12	78601883	78602218	intron (ENST00000552895, intron 23 of 23)	MSTB1|LTR|ERVL-MaLR	9111	ENST00000547884	protein_coding	ENSG00000067798	NAV3	neuron navigator 3 [Source:HGNC Symbol;Acc:15998]
cnt_tfe3_open_common_20353	chr7	73897010	73897418	intron (ENST00000455841, intron 1 of 26)	intron (NM_001199207, intron 1 of 26)	4656	ENST00000459153	rRNA	ENSG00000238391	RNA5SP233	RNA, 5S ribosomal pseudogene 233 [Source:HGNC Symbol;Acc:43133]
cnt_tfe3_open_common_20555	chr7	100041973	100042865	Intergenic	Intergenic	-8231	ENST00000292330	protein_coding	ENSG00000160813	PPP1R35	protein phosphatase 1, regulatory subunit 35 [Source:HGNC Symbol;Acc:28320]
cnt_tfe3_open_common_14352	chr21	47415590	47416098	intron (ENST00000361866, intron 20 of 34)	intron (NM_001848, intron 20 of 34)	-3470	ENST00000466285	protein_coding	ENSG00000142156	COL6A1	collagen, type VI, alpha 1 [Source:HGNC Symbol;Acc:2211]
cnt_tfe3_open_common_6282	chr13	92556346	92557216	intron (ENST00000377067, intron 5 of 7)	intron (NM_004466, intron 5 of 7)	-155316	ENST00000516699	snRNA	ENSG00000252508	RNU4ATAC3P	RNA, U4atac small nuclear 3, pseudogene [Source:HGNC Symbol;Acc:42575]
cnt_tfe3_open_common_14620	chr22	33935813	33936882	intron (ENST00000421768, intron 2 of 5)	intron (NM_133642, intron 6 of 14)	24658	ENST00000476315	protein_coding	ENSG00000133424	LARGE	like-glycosyltransferase [Source:HGNC Symbol;Acc:6511]
cnt_tfe3_open_common_9231	chr17	37370111	37370911	exon (ENST00000333461, exon 8 of 11)	exon (NM_001351360, exon 8 of 11)	10094	ENST00000577759	protein_coding	ENSG00000108298	RPL19	ribosomal protein L19 [Source:HGNC Symbol;Acc:10312]
cnt_tfe3_open_common_13797	chr20	35420947	35421526	intron (ENST00000237536, intron 14 of 14)	intron (NM_080627, intron 14 of 14)	-19015	ENST00000373734	protein_coding	ENSG00000149636	DSN1	DSN1, MIS12 kinetochore complex component [Source:HGNC Symbol;Acc:16165]
cnt_tfe3_open_common_6445	chr13	113841490	113841939	promoter-TSS (ENST00000473462)	5' UTR (NM_001353095, exon 8 of 15)	-1	ENST00000473462	protein_coding	ENSG00000126226	PCID2	PCI domain containing 2 [Source:HGNC Symbol;Acc:25653]
cnt_tfe3_open_common_17233	chr5	27308201	27308600	Intergenic	ERVL-E-int|LTR|ERVL	128118	ENST00000510512	lincRNA	ENSG00000248490	CTD-3007L5.1
cnt_tfe3_open_common_20952	chr7	143824761	143825266	Intergenic	Intergenic	-1138	ENST00000408899	protein_coding	ENSG00000221938	OR2A14	olfactory receptor, family 2, subfamily A, member 14 [Source:HGNC Symbol;Acc:15084]
cnt_tfe3_open_common_13175	chr2	220036006	220036806	promoter-TSS (ENST00000498327)	TTS (NM_001321389)	-857	ENST00000498327	protein_coding	ENSG00000213901	SLC23A3	solute carrier family 23, member 3 [Source:HGNC Symbol;Acc:20601]
cnt_tfe3_open_common_23042	chr9	138370672	138371568	promoter-TSS (ENST00000356818)	promoter-TSS (NM_014811)	195	ENST00000605286	protein_coding	ENSG00000196422	PPP1R26	protein phosphatase 1, regulatory subunit 26 [Source:HGNC Symbol;Acc:29089]
cnt_tfe3_open_common_16180	chr3	188547334	188547736	intron (ENST00000312675, intron 8 of 10)	MIRc|SINE|MIR	71008	ENST00000459897	protein_coding	ENSG00000145012	LPP	LIM domain containing preferred translocation partner in lipoma [Source:HGNC Symbol;Acc:6679]
cnt_tfe3_open_common_12243	chr2	79944527	79945148	intron (ENST00000508970, intron 1 of 2)	intron (NM_001282598, intron 2 of 17)	19865	ENST00000508970	protein_coding	ENSG00000066032	CTNNA2	catenin (cadherin-associated protein), alpha 2 [Source:HGNC Symbol;Acc:2510]
cnt_tfe3_open_common_12894	chr2	178453883	178454518	Intergenic	MLT1M|LTR|ERVL-MaLR	-13617	ENST00000357045	antisense	ENSG00000237655	AC073834.3
cnt_tfe3_open_common_6304	chr13	97950896	97951556	intron (ENST00000397601, intron 2 of 6)	intron (NM_001306070, intron 2 of 7)	22768	ENST00000445661	protein_coding	ENSG00000139793	MBNL2	muscleblind-like splicing regulator 2 [Source:HGNC Symbol;Acc:16746]
cnt_tfe3_open_common_14217	chr21	37297810	37298180	intron (ENST00000475045, intron 5 of 12)	Intergenic	-27268	ENST00000599809	protein_coding	ENSG00000267812	FKSG68
cnt_tfe3_open_common_10399	chr18	65027285	65027889	Intergenic	Intergenic	-14783	ENST00000579213	pseudogene	ENSG00000265936	RP11-563H6.1
cnt_tfe3_open_common_23565	chrX	134654229	134655014	promoter-TSS (ENST00000493637)	promoter-TSS (NM_001351606)	-22	ENST00000430820	antisense	ENSG00000225235	DDX26B-AS1	DDX26B antisense RNA 1 [Source:HGNC Symbol;Acc:41180]
cnt_tfe3_open_common_7322	chr15	58501173	58501897	intron (ENST00000558504, intron 1 of 3)	HERVL-int|LTR|ERVL	8730	ENST00000486795	pseudogene	ENSG00000240934	RP11-925D8.1
cnt_tfe3_open_common_15101	chr3	23986445	23988304	promoter-TSS (ENST00000492552)	promoter-TSS (NM_001145425)	-238	ENST00000492552	protein_coding	ENSG00000174738	NR1D2	nuclear receptor subfamily 1, group D, member 2 [Source:HGNC Symbol;Acc:7963]
cnt_tfe3_open_common_22357	chr9	71304885	71305392	Intergenic	Intergenic	-15437	ENST00000541509	protein_coding	ENSG00000107242	PIP5K1B	phosphatidylinositol-4-phosphate 5-kinase, type I, beta [Source:HGNC Symbol;Acc:8995]
cnt_tfe3_open_common_3793	chr11	13950103	13950672	Intergenic	Intergenic	-3977	ENST00000532065	lincRNA	ENSG00000254438	RP11-231N3.1
cnt_tfe3_open_common_22008	chr8	134874983	134875802	Intergenic	ERV3-16A3_I-int|LTR|ERVL	-23347	ENST00000520149	lincRNA	ENSG00000253593	RP11-157E21.1
cnt_tfe3_open_common_2041	chr1	210700311	210701094	intron (ENST00000391905, intron 9 of 11)	MIR|SINE|MIR	-64346	ENST00000605288	pseudogene	ENSG00000270936	RP5-879K22.1
cnt_tfe3_open_common_12691	chr2	150588496	150589709	intron (ENST00000449714, intron 1 of 2)	LTR8A|LTR|ERV1	-121814	ENST00000384540	snRNA	ENSG00000207270	RNU6-601P	RNA, U6 small nuclear 601, pseudogene [Source:HGNC Symbol;Acc:47564]
cnt_tfe3_open_common_14254	chr21	39698507	39699632	intron (ENST00000436845, intron 3 of 3)	intron (NR_110545, intron 5 of 5)	6217	ENST00000414189	lincRNA	ENSG00000231231	AP001422.3
cnt_tfe3_open_common_7782	chr15	99439448	99440926	promoter-TSS (ENST00000558947)	intron (NM_000875, intron 4 of 20)	-328	ENST00000558947	protein_coding	ENSG00000140443	IGF1R	insulin-like growth factor 1 receptor [Source:HGNC Symbol;Acc:5465]
cnt_tfe3_open_common_4073	chr11	59545433	59546044	intron (ENST00000533637, intron 2 of 8)	intron (NM_004177, intron 2 of 10)	3455	ENST00000458175	pseudogene	ENSG00000234964	FABP5P7	fatty acid binding protein 5 pseudogene 7 [Source:HGNC Symbol;Acc:31070]
cnt_tfe3_open_common_13243	chr2	225450064	225450847	promoter-TSS (ENST00000264414)	promoter-TSS (NM_003590)	-345	ENST00000344951	protein_coding	ENSG00000036257	CUL3	cullin 3 [Source:HGNC Symbol;Acc:2553]
cnt_tfe3_open_common_19333	chr6	112370309	112371021	Intergenic	MamGypLTR1b|LTR|Gypsy	-4610	ENST00000368666	protein_coding	ENSG00000112761	WISP3	WNT1 inducible signaling pathway protein 3 [Source:HGNC Symbol;Acc:12771]
cnt_tfe3_open_common_8674	chr16	85339515	85340696	promoter-TSS (ENST00000583199)	promoter-TSS (NR_049816)	-174	ENST00000583199	miRNA	ENSG00000266307	MIR5093	microRNA 5093 [Source:HGNC Symbol;Acc:43474]
cnt_tfe3_open_common_5096	chr12	46662301	46663544	promoter-TSS (ENST00000546893)	5' UTR (NM_030674, exon 1 of 17)	-20	ENST00000546893	protein_coding	ENSG00000111371	SLC38A1	solute carrier family 38, member 1 [Source:HGNC Symbol;Acc:13447]
cnt_tfe3_open_common_22862	chr9	128168456	128170474	Intergenic	Tigger3a|DNA|TcMar-Tigger	-34420	ENST00000416693	pseudogene	ENSG00000227845	RP11-184B22.2
cnt_tfe3_open_common_10678	chr19	9937722	9938627	promoter-TSS (ENST00000593087)	promoter-TSS (NM_024292)	318	ENST00000585379	protein_coding	ENSG00000127452	FBXL12	F-box and leucine-rich repeat protein 12 [Source:HGNC Symbol;Acc:13611]
cnt_tfe3_open_common_10422	chr18	74839845	74840733	promoter-TSS (ENST00000581878)	L1MD2|LINE|L1	-388	ENST00000581878	protein_coding	ENSG00000197971	MBP	myelin basic protein [Source:HGNC Symbol;Acc:6925]
cnt_tfe3_open_common_18939	chr6	37178148	37178746	Intergenic	Intergenic	7818	ENST00000482580	protein_coding	ENSG00000172738	TMEM217	transmembrane protein 217 [Source:HGNC Symbol;Acc:21238]
cnt_tfe3_open_common_433	chr1	27293307	27294109	Intergenic	AluSx|SINE|Alu	-6811	ENST00000320567	protein_coding	ENSG00000175707	C1orf172	chromosome 1 open reading frame 172 [Source:HGNC Symbol;Acc:26624]
cnt_tfe3_open_common_6224	chr13	51172119	51173189	intron (ENST00000479420, intron 5 of 5)	MIRb|SINE|MIR	-71069	ENST00000428276	lincRNA	ENSG00000229323	RP11-175B12.2
cnt_tfe3_open_common_3402	chr10	112561946	112563082	intron (ENST00000369519, intron 7 of 13)	intron (NM_001134363, intron 7 of 13)	-20832	ENST00000471172	protein_coding	ENSG00000203867	RBM20	RNA binding motif protein 20 [Source:HGNC Symbol;Acc:27424]
cnt_tfe3_open_common_17627	chr5	95138728	95139743	intron (ENST00000507605, intron 2 of 3)	MIR|SINE|MIR	14710	ENST00000514198	protein_coding	ENSG00000164292	RHOBTB3	Rho-related BTB domain containing 3 [Source:HGNC Symbol;Acc:18757]
cnt_tfe3_open_common_22249	chr9	33328676	33329942	intron (ENST00000379540, intron 10 of 23)	MER77B|LTR|ERVL	10290	ENST00000466359	protein_coding	ENSG00000086102	NFX1	nuclear transcription factor, X-box binding 1 [Source:HGNC Symbol;Acc:7803]
cnt_tfe3_open_common_21602	chr8	75232507	75234062	promoter-TSS (ENST00000520797)	exon (NM_001317830, exon 1 of 6)	-81	ENST00000521096	protein_coding	ENSG00000104381	GDAP1	ganglioside induced differentiation associated protein 1 [Source:HGNC Symbol;Acc:15968]
cnt_tfe3_open_common_85	chr1	6660553	6663203	exon (ENST00000377663, exon 1 of 3)	exon (NM_014851, exon 1 of 4)	1051	ENST00000377658	protein_coding	ENSG00000162413	KLHL21	kelch-like family member 21 [Source:HGNC Symbol;Acc:29041]
cnt_tfe3_open_common_21989	chr8	133154965	133156011	intron (ENST00000521134, intron 9 of 14)	intron (NM_001204824, intron 9 of 14)	-32082	ENST00000434736	protein_coding	ENSG00000132297	HHLA1	HERV-H LTR-associating 1 [Source:HGNC Symbol;Acc:4904]
cnt_tfe3_open_common_13383	chr2	238214041	238215612	Intergenic	ERVL-E-int|LTR|ERVL	23997	ENST00000473258	protein_coding	ENSG00000163359	COL6A3	collagen, type VI, alpha 3 [Source:HGNC Symbol;Acc:2213]
cnt_tfe3_open_common_9819	chr17	70598767	70600099	exon (ENST00000581549, exon 4 of 5)	non-coding (NR_033876, exon 4 of 5)	214	ENST00000580861	lincRNA	ENSG00000227036	LINC00511	long intergenic non-protein coding RNA 511 [Source:HGNC Symbol;Acc:43564]
cnt_tfe3_open_common_5667	chr12	109116474	109117525	intron (ENST00000261401, intron 1 of 10)	intron (NM_014325, intron 1 of 10)	7328	ENST00000546571	protein_coding	ENSG00000110880	CORO1C	coronin, actin binding protein, 1C [Source:HGNC Symbol;Acc:2254]
cnt_tfe3_open_common_9513	chr17	46872340	46873748	intron (ENST00000490027, intron 8 of 15)	intron (NM_001130918, intron 8 of 15)	-1348	ENST00000433608	protein_coding	ENSG00000170703	TTLL6	tubulin tyrosine ligase-like family, member 6 [Source:HGNC Symbol;Acc:26664]
cnt_tfe3_open_common_13369	chr2	236522825	236524359	intron (ENST00000402604, intron 1 of 4)	intron (NM_001244888, intron 1 of 9)	43017	ENST00000408777	miRNA	ENSG00000221704	AC012305.1
cnt_tfe3_open_common_9523	chr17	47274709	47275351	Intergenic	LTR8A|LTR|ERV1	11244	ENST00000503070	protein_coding	ENSG00000167083	GNGT2	guanine nucleotide binding protein (G protein), gamma transducing activity polypeptide 2 [Source:HGNC Symbol;Acc:4412]
cnt_tfe3_open_common_4743	chr11	128373210	128374191	intron (ENST00000392668, intron 3 of 9)	intron (NM_001143820, intron 3 of 9)	1589	ENST00000608978	protein_coding	ENSG00000134954	ETS1	v-ets avian erythroblastosis virus E26 oncogene homolog 1 [Source:HGNC Symbol;Acc:3488]
cnt_tfe3_open_common_14199	chr21	35340444	35341137	promoter-TSS (ENST00000607953)	MLT1J|LTR|ERVL-MaLR	84	ENST00000607953	lincRNA	ENSG00000273102	AP000569.9
cnt_tfe3_open_common_1465	chr1	154928184	154928922	promoter-TSS (ENST00000368463)	promoter-TSS (NM_020524)	27	ENST00000368463	protein_coding	ENSG00000163346	PBXIP1	pre-B-cell leukemia homeobox interacting protein 1 [Source:HGNC Symbol;Acc:21199]
cnt_tfe3_open_common_16472	chr4	25564364	25565291	Intergenic	AluSz|SINE|Alu	35420	ENST00000459120	snRNA	ENSG00000238632	RNU7-126P	RNA, U7 small nuclear 126 pseudogene [Source:HGNC Symbol;Acc:45660]
cnt_tfe3_open_common_14768	chr22	41252030	41253342	promoter-TSS (ENST00000541156)	promoter-TSS (NM_022098)	-66	ENST00000455824	protein_coding	ENSG00000100380	ST13	suppression of tumorigenicity 13 (colon carcinoma) (Hsp70 interacting protein) [Source:HGNC Symbol;Acc:11343]
cnt_tfe3_open_common_5303	chr12	57504954	57506397	promoter-TSS (ENST00000553397)	promoter-TSS (NM_001178078)	-459	ENST00000300134	protein_coding	ENSG00000166888	STAT6	signal transducer and activator of transcription 6, interleukin-4 induced [Source:HGNC Symbol;Acc:11368]
cnt_tfe3_open_common_19860	chr7	17979300	17980844	promoter-TSS (ENST00000409389)	promoter-TSS (NM_001350865)	2	ENST00000409076	protein_coding	ENSG00000071189	SNX13	sorting nexin 13 [Source:HGNC Symbol;Acc:21335]
cnt_tfe3_open_common_10045	chr17	79829178	79830224	promoter-TSS (ENST00000580033)	promoter-TSS (NM_001301242)	-419	ENST00000269321	protein_coding	ENSG00000141522	ARHGDIA	Rho GDP dissociation inhibitor (GDI) alpha [Source:HGNC Symbol;Acc:678]
cnt_tfe3_open_common_11477	chr19	55919102	55919843	promoter-TSS (ENST00000589978)	promoter-TSS (NM_014501)	-327	ENST00000264552	protein_coding	ENSG00000108106	UBE2S	ubiquitin-conjugating enzyme E2S [Source:HGNC Symbol;Acc:17895]
cnt_tfe3_open_common_9333	chr17	40687557	40689264	promoter-TSS (ENST00000590358)	exon (NM_000263, exon 1 of 6)	-118	ENST00000585572	processed_transcript	ENSG00000266929	RP11-400F19.8
cnt_tfe3_open_common_16813	chr4	113627406	113628134	intron (ENST00000505632, intron 1 of 1)	intron (NM_001354269, intron 1 of 43)	196	ENST00000505632	lincRNA	ENSG00000250046	RP11-148B6.2
cnt_tfe3_open_common_6360	chr13	104535365	104536478	Intergenic	Intergenic	-438603	ENST00000415853	pseudogene	ENSG00000230474	ATP6V1G1P7	ATPase, H+ transporting, lysosomal 13kDa, V1 subunit G1 pseudogene 7 [Source:HGNC Symbol;Acc:39852]
cnt_tfe3_open_common_21042	chr7	153631692	153633033	intron (ENST00000404039, intron 1 of 25)	intron (NM_001039350, intron 1 of 25)	33549	ENST00000439168	pseudogene	ENSG00000226509	AC005588.2
cnt_tfe3_open_common_20504	chr7	95950519	95951942	promoter-TSS (ENST00000542654)	CpG	93	ENST00000542654	protein_coding	ENSG00000004864	SLC25A13	solute carrier family 25 (aspartate/glutamate carrier), member 13 [Source:HGNC Symbol;Acc:10983]
cnt_tfe3_open_common_10684	chr19	10184928	10185125	TTS (ENST00000495140)	TTS (NR_027300)	-11772	ENST00000592551	protein_coding	ENSG00000130813	C19orf66	chromosome 19 open reading frame 66 [Source:HGNC Symbol;Acc:25649]
cnt_tfe3_open_common_8337	chr16	53125857	53126170	intron (ENST00000447540, intron 1 of 38)	intron (NM_025134, intron 1 of 38)	-7059	ENST00000565832	protein_coding	ENSG00000177200	CHD9	chromodomain helicase DNA binding protein 9 [Source:HGNC Symbol;Acc:25701]
cnt_tfe3_open_common_1713	chr1	174083958	174084272	TTS (ENST00000454467)	MLT1N2|LTR|ERVL-MaLR	-24503	ENST00000488676	pseudogene	ENSG00000225713	RPL30P1	ribosomal protein L30 pseudogene 1 [Source:HGNC Symbol;Acc:36642]
cnt_tfe3_open_common_21836	chr8	121270494	121270845	intron (ENST00000297848, intron 23 of 47)	MLT1K|LTR|ERVL-MaLR	61514	ENST00000434620	protein_coding	ENSG00000187955	COL14A1	collagen, type XIV, alpha 1 [Source:HGNC Symbol;Acc:2191]
cnt_tfe3_open_common_19431	chr6	136283853	136284170	intron (ENST00000308191, intron 2 of 12)	intron (NM_018945, intron 2 of 12)	15030	ENST00000410189	miRNA	ENSG00000222121	AL512290.1
cnt_tfe3_open_common_14	chr1	1014731	1016055	Intergenic	Intergenic	4059	ENST00000464905	protein_coding	ENSG00000131591	C1orf159	chromosome 1 open reading frame 159 [Source:HGNC Symbol;Acc:26062]
cnt_tfe3_open_common_12770	chr2	160778215	160778651	Intergenic	Intergenic	-17173	ENST00000492955	protein_coding	ENSG00000054219	LY75	lymphocyte antigen 75 [Source:HGNC Symbol;Acc:6729]
cnt_tfe3_open_common_11927	chr2	43183731	43184775	Intergenic	AluSx|SINE|Alu	48947	ENST00000457457	lincRNA	ENSG00000224739	AC016735.1
cnt_tfe3_open_common_13419	chr2	240866819	240867371	intron (ENST00000419408, intron 4 of 5)	L1MD2|LINE|L1	15416	ENST00000583954	miRNA	ENSG00000264279	MIR4786	microRNA 4786 [Source:HGNC Symbol;Acc:41751]
cnt_tfe3_open_common_2869	chr10	65388400	65388736	Intergenic	Intergenic	6019	ENST00000448009	pseudogene	ENSG00000232075	MRPL35P2	mitochondrial ribosomal protein L35 pseudogene 2 [Source:HGNC Symbol;Acc:29706]
cnt_tfe3_open_common_19907	chr7	24945585	24946387	exon (ENST00000420809, exon 1 of 1)	intron (NM_015550, intron 1 of 22)	227	ENST00000420809	pseudogene	ENSG00000234999	AC004016.2
cnt_tfe3_open_common_3806	chr11	16133183	16134031	promoter-TSS (ENST00000524650)	intron (NM_033326, intron 6 of 15)	-192	ENST00000524650	protein_coding	ENSG00000110693	SOX6	SRY (sex determining region Y)-box 6 [Source:HGNC Symbol;Acc:16421]
cnt_tfe3_open_common_21606	chr8	75921150	75921875	intron (ENST00000517786, intron 1 of 12)	intron (NM_001286778, intron 1 of 13)	9103	ENST00000517786	protein_coding	ENSG00000121005	CRISPLD1	cysteine-rich secretory protein LCCL domain containing 1 [Source:HGNC Symbol;Acc:18206]
cnt_tfe3_open_common_15527	chr3	72616581	72617465	Intergenic	Intergenic	-5093	ENST00000459245	snoRNA	ENSG00000238568	snoU13	Small nucleolar RNA U13 [Source:RFAM;Acc:RF01210]
cnt_tfe3_open_common_2757	chr10	43384082	43384659	Intergenic	L1M1|LINE|L1	17401	ENST00000421320	lincRNA	ENSG00000234944	RP11-124O11.1
cnt_tfe3_open_common_12932	chr2	184406393	184406954	Intergenic	MLT1N2|LTR|ERVL-MaLR	66174	ENST00000453625	pseudogene	ENSG00000177855	CACYBPP2	calcyclin binding protein pseudogene 2 [Source:HGNC Symbol;Acc:45123]
cnt_tfe3_open_common_3530	chr10	126734180	126734674	intron (ENST00000476817, intron 2 of 2)	intron (NM_001321013, intron 1 of 9)	-12988	ENST00000581038	miRNA	ENSG00000264572	MIR4296	microRNA 4296 [Source:HGNC Symbol;Acc:38178]
cnt_tfe3_open_common_11996	chr2	47292929	47293557	exon (ENST00000422269, exon 9 of 9)	intron (NM_001288955, intron 18 of 18)	-1718	ENST00000421759	antisense	ENSG00000225187	AC073283.7
cnt_tfe3_open_common_12678	chr2	148422624	148422999	Intergenic	MLT1H|LTR|ERVL-MaLR	48312	ENST00000517274	rRNA	ENSG00000253083	RNA5SP106	RNA, 5S ribosomal pseudogene 106 [Source:HGNC Symbol;Acc:42904]
cnt_tfe3_open_common_3226	chr10	99449259	99449770	Intergenic	Intergenic	-2434	ENST00000370626	protein_coding	ENSG00000119986	AVPI1	arginine vasopressin-induced 1 [Source:HGNC Symbol;Acc:30898]
cnt_tfe3_open_common_12664	chr2	139153227	139154150	Intergenic	L1MA3|LINE|L1	17200	ENST00000427150	pseudogene	ENSG00000232915	AC097721.1
cnt_tfe3_open_common_7649	chr15	82438995	82439850	intron (ENST00000268206, intron 18 of 19)	L3|LINE|CR1	12989	ENST00000561340	protein_coding	ENSG00000140598	EFTUD1	elongation factor Tu GTP binding domain containing 1 [Source:HGNC Symbol;Acc:25789]
cnt_tfe3_open_common_16667	chr4	82240524	82241222	Intergenic	MER45A|DNA|hAT-Tip100	-14584	ENST00000384337	snRNA	ENSG00000207065	RNU5A-2P	RNA, U5A small nuclear 2, pseudogene [Source:HGNC Symbol;Acc:42515]
cnt_tfe3_open_common_5495	chr12	88173655	88174327	Intergenic	L1M1|LINE|L1	3242	ENST00000599191	pseudogene	ENSG00000258128	MKRN9P	makorin ring finger protein 9, pseudogene [Source:HGNC Symbol;Acc:7116]
cnt_tfe3_open_common_23575	chrX	139122417	139123205	Intergenic	L1M1|LINE|L1	7366	ENST00000412538	pseudogene	ENSG00000214653	HNRNPA3P3	heterogeneous nuclear ribonucleoprotein A3 pseudogene 3 [Source:HGNC Symbol;Acc:39772]
cnt_tfe3_open_common_3277	chr10	102288393	102289911	exon (ENST00000370322, exon 2 of 5)	exon (NM_001284368, exon 2 of 5)	323	ENST00000533589	protein_coding	ENSG00000166135	HIF1AN	hypoxia inducible factor 1, alpha subunit inhibitor [Source:HGNC Symbol;Acc:17113]
cnt_tfe3_open_common_3525	chr10	126421459	126422755	intron (ENST00000494792, intron 6 of 9)	intron (NM_014661, intron 1 of 4)	9432	ENST00000392754	protein_coding	ENSG00000189319	FAM53B	family with sequence similarity 53, member B [Source:HGNC Symbol;Acc:28968]
cnt_tfe3_open_common_11008	chr19	35911011	35911726	Intergenic	MLT1N2|LTR|ERVL-MaLR	4186	ENST00000413796	lincRNA	ENSG00000233214	AC002511.2
cnt_tfe3_open_common_1596	chr1	161451318	161452016	Intergenic	Intergenic	-23553	ENST00000271450	protein_coding	ENSG00000143226	FCGR2A	Fc fragment of IgG, low affinity IIa, receptor (CD32) [Source:HGNC Symbol;Acc:3616]
cnt_tfe3_open_common_22021	chr8	138168540	138169238	Intergenic	L1M1|LINE|L1	51294	ENST00000383951	snRNA	ENSG00000206678	RNU6-144P	RNA, U6 small nuclear 144, pseudogene [Source:HGNC Symbol;Acc:47107]
cnt_tfe3_open_common_3750	chr11	10678972	10680732	intron (ENST00000532037, intron 1 of 5)	MIRb|SINE|MIR	-5929	ENST00000534266	protein_coding	ENSG00000072952	MRVI1	murine retrovirus integration site 1 homolog [Source:HGNC Symbol;Acc:7237]
cnt_tfe3_open_common_572	chr1	35317010	35317714	TTS (ENST00000429293)	3' UTR (NM_001320261, exon 2 of 2)	1067	ENST00000429293	antisense	ENSG00000230163	RP5-997D16.2
cnt_tfe3_open_common_17449	chr5	65985471	65986138	intron (ENST00000404260, intron 1 of 28)	intron (NM_198828, intron 1 of 5)	27645	ENST00000514241	sense_intronic	ENSG00000249057	MAST4-IT1	MAST4 intronic transcript 1 (non-protein coding) [Source:HGNC Symbol;Acc:41448]
cnt_tfe3_open_common_14275	chr21	43021235	43022410	Intergenic	Intergenic	3021	ENST00000516962	snoRNA	ENSG00000252771	snoU13	Small nucleolar RNA U13 [Source:RFAM;Acc:RF01210]
cnt_tfe3_open_common_13100	chr2	209438019	209438689	intron (ENST00000419079, intron 3 of 6)	L1M1|LINE|L1	56721	ENST00000438805	pseudogene	ENSG00000232409	AC019185.3
cnt_tfe3_open_common_3767	chr11	12125104	12125936	intron (ENST00000532179, intron 1 of 2)	MLT1K|LTR|ERVL-MaLR	-6618	ENST00000256194	protein_coding	ENSG00000133816	MICAL2	microtubule associated monooxygenase, calponin and LIM domain containing 2 [Source:HGNC Symbol;Acc:24693]
cnt_tfe3_open_common_1003	chr1	78070672	78071853	intron (ENST00000370798, intron 4 of 13)	L1MA9|LINE|L1	-9292	ENST00000515976	rRNA	ENSG00000251785	RNA5SP20	RNA, 5S ribosomal pseudogene 20 [Source:HGNC Symbol;Acc:42588]
cnt_tfe3_open_common_12293	chr2	86262547	86263982	intron (ENST00000263857, intron 27 of 33)	intron (NM_015425, intron 27 of 33)	929	ENST00000496892	protein_coding	ENSG00000068654	POLR1A	polymerase (RNA) I polypeptide A, 194kDa [Source:HGNC Symbol;Acc:17264]
cnt_tfe3_open_common_11739	chr2	26946897	26947764	intron (ENST00000302909, intron 1 of 1)	MIR|SINE|MIR	31711	ENST00000302909	protein_coding	ENSG00000171303	KCNK3	potassium channel, subfamily K, member 3 [Source:HGNC Symbol;Acc:6278]
cnt_tfe3_open_common_6	chr1	873405	874598	promoter-TSS (ENST00000455979)	intron (NM_152486, intron 5 of 13)	-654	ENST00000455979	protein_coding	ENSG00000187634	SAMD11	sterile alpha motif domain containing 11 [Source:HGNC Symbol;Acc:28706]
cnt_tfe3_open_common_8985	chr17	18106187	18107164	intron (ENST00000399138, intron 2 of 3)	intron (NM_017758, intron 2 of 3)	-3200	ENST00000490106	protein_coding	ENSG00000091542	ALKBH5	alkB, alkylation repair homolog 5 (E. coli) [Source:HGNC Symbol;Acc:25996]
cnt_tfe3_open_common_1634	chr1	165867708	165868930	intron (ENST00000463772, intron 1 of 3)	intron (NM_012474, intron 4 of 6)	1103	ENST00000463772	protein_coding	ENSG00000143179	UCK2	uridine-cytidine kinase 2 [Source:HGNC Symbol;Acc:12562]
cnt_tfe3_open_common_7063	chr14	105670325	105672698	Intergenic	Intergenic	8254	ENST00000546997	protein_coding	ENSG00000185024	BRF1	BRF1, RNA polymerase III transcription initiation factor 90 kDa subunit [Source:HGNC Symbol;Acc:11551]
cnt_tfe3_open_common_15995	chr3	157827897	157828679	promoter-TSS (ENST00000476899)	intron (NM_001271838, intron 1 of 9)	97	ENST00000476899	protein_coding	ENSG00000174891	RSRC1	arginine/serine-rich coiled-coil 1 [Source:HGNC Symbol;Acc:24152]
cnt_tfe3_open_common_4897	chr12	9101542	9102925	promoter-TSS (ENST00000544245)	promoter-TSS (NR_137427)	-1	ENST00000541507	protein_coding	ENSG00000003056	M6PR	mannose-6-phosphate receptor (cation dependent) [Source:HGNC Symbol;Acc:6752]
cnt_tfe3_open_common_17414	chr5	59837078	59838232	intron (ENST00000506884, intron 3 of 3)	intron (NR_024617, intron 3 of 3)	-19708	ENST00000506510	protein_coding	ENSG00000113448	PDE4D	phosphodiesterase 4D, cAMP-specific [Source:HGNC Symbol;Acc:8783]
cnt_tfe3_open_common_22542	chr9	96064585	96065420	intron (ENST00000448251, intron 11 of 14)	intron (NM_006648, intron 25 of 28)	-3917	ENST00000467401	protein_coding	ENSG00000165238	WNK2	WNK lysine deficient protein kinase 2 [Source:HGNC Symbol;Acc:14542]
cnt_tfe3_open_common_14074	chr20	57606854	57607755	promoter-TSS (ENST00000395659)	TTS (NM_001256403)	43	ENST00000395663	protein_coding	ENSG00000124172	ATP5E	ATP synthase, H+ transporting, mitochondrial F1 complex, epsilon subunit [Source:HGNC Symbol;Acc:838]
cnt_tfe3_open_common_20488	chr7	94250013	94250817	intron (ENST00000428696, intron 4 of 10)	intron (NM_001099401, intron 4 of 11)	-17696	ENST00000462731	protein_coding	ENSG00000127990	SGCE	sarcoglycan, epsilon [Source:HGNC Symbol;Acc:10808]
cnt_tfe3_open_common_20663	chr7	106125082	106125421	intron (ENST00000485282, intron 4 of 4)	Intergenic	20034	ENST00000475791	sense_overlapping	ENSG00000243797	CTB-111H14.1
cnt_tfe3_open_common_1390	chr1	151483491	151484233	promoter-TSS (ENST00000271636)	promoter-TSS (NM_020770)	-1	ENST00000427934	protein_coding	ENSG00000143375	CGN	cingulin [Source:HGNC Symbol;Acc:17429]
cnt_tfe3_open_common_17622	chr5	94982197	94983118	promoter-TSS (ENST00000311364)	promoter-TSS (NM_001131065)	74	ENST00000458310	protein_coding	ENSG00000175449	RFESD	Rieske (Fe-S) domain containing [Source:HGNC Symbol;Acc:29587]
cnt_tfe3_open_common_16990	chr4	159591950	159593854	promoter-TSS (ENST00000512251)	promoter-TSS (NM_001281737)	142	ENST00000508457	protein_coding	ENSG00000205208	C4orf46	chromosome 4 open reading frame 46 [Source:HGNC Symbol;Acc:27320]
cnt_tfe3_open_common_5591	chr12	101673619	101674283	promoter-TSS (ENST00000261637)	promoter-TSS (NM_014503)	45	ENST00000551825	protein_coding	ENSG00000120800	UTP20	UTP20, small subunit (SSU) processome component, homolog (yeast) [Source:HGNC Symbol;Acc:17897]
cnt_tfe3_open_common_10578	chr19	4670123	4670520	promoter-TSS (ENST00000262947)	promoter-TSS (NM_019107)	53	ENST00000599630	protein_coding	ENSG00000074842	C19orf10	chromosome 19 open reading frame 10 [Source:HGNC Symbol;Acc:16948]
cnt_tfe3_open_common_798	chr1	51425661	51426446	promoter-TSS (ENST00000396153)	promoter-TSS (NM_007051)	-118	ENST00000396153	protein_coding	ENSG00000185104	FAF1	Fas (TNFRSF6) associated factor 1 [Source:HGNC Symbol;Acc:3578]
cnt_tfe3_open_common_10595	chr19	5719976	5720873	promoter-TSS (ENST00000360614)	promoter-TSS (NM_152784)	-123	ENST00000360614	protein_coding	ENSG00000196365	LONP1	lon peptidase 1, mitochondrial [Source:HGNC Symbol;Acc:9479]
cnt_tfe3_open_common_11249	chr19	46110219	46111123	exon (ENST00000589876, exon 19 of 19)	Intergenic	-5201	ENST00000544371	protein_coding	ENSG00000125741	OPA3	optic atrophy 3 (autosomal recessive, with chorea and spastic paraplegia) [Source:HGNC Symbol;Acc:8142]
cnt_tfe3_open_common_4248	chr11	65640833	65641818	promoter-TSS (ENST00000307998)	promoter-TSS (NR_037718)	-262	ENST00000527378	protein_coding	ENSG00000172638	EFEMP2	EGF containing fibulin-like extracellular matrix protein 2 [Source:HGNC Symbol;Acc:3219]
cnt_tfe3_open_common_16894	chr4	140187555	140188310	TTS (ENST00000503997)	exon (NM_032623, exon 4 of 4)	-10018	ENST00000383995	snRNA	ENSG00000206722	RNU6-1074P	RNA, U6 small nuclear 1074, pseudogene [Source:HGNC Symbol;Acc:48037]
cnt_tfe3_open_common_20476	chr7	92861182	92862175	promoter-TSS (ENST00000438395)	promoter-TSS (NM_001346642)	-1	ENST00000544910	protein_coding	ENSG00000004766	CCDC132	coiled-coil domain containing 132 [Source:HGNC Symbol;Acc:25956]
cnt_tfe3_open_common_14777	chr22	41776945	41777994	promoter-TSS (ENST00000266304)	promoter-TSS (NM_003216)	-464	ENST00000266304	protein_coding	ENSG00000167074	TEF	thyrotrophic embryonic factor [Source:HGNC Symbol;Acc:11722]
cnt_tfe3_open_common_15516	chr3	71209826	71210883	intron (ENST00000498215, intron 2 of 16)	MLT1H|LTR|ERVL-MaLR	-30366	ENST00000491238	protein_coding	ENSG00000114861	FOXP1	forkhead box P1 [Source:HGNC Symbol;Acc:3823]
cnt_tfe3_open_common_5288	chr12	56709213	56710403	promoter-TSS (ENST00000548013)	TTS (NM_001166279)	20	ENST00000547423	protein_coding	ENSG00000144785	RP11-977G19.10	Uncharacterized protein [Source:UniProtKB/TrEMBL;Acc:F8VP03]
cnt_tfe3_open_common_21099	chr8	1939722	1940612	intron (ENST00000320248, intron 1 of 1)	intron (NM_014867, intron 1 of 1)	17183	ENST00000605539	lincRNA	ENSG00000270988	RP11-439C15.5
cnt_tfe3_open_common_17968	chr5	139943400	139944873	promoter-TSS (ENST00000354402)	promoter-TSS (NM_133172)	-14	ENST00000508770	protein_coding	ENSG00000176087	SLC35A4	solute carrier family 35, member A4 [Source:HGNC Symbol;Acc:20753]
cnt_tfe3_open_common_8704	chr16	87497416	87499312	intron (ENST00000268616, intron 1 of 12)	intron (NM_015144, intron 1 of 12)	27101	ENST00000568020	protein_coding	ENSG00000140948	ZCCHC14	zinc finger, CCHC domain containing 14 [Source:HGNC Symbol;Acc:24134]
cnt_tfe3_open_common_16528	chr4	42393886	42394446	promoter-TSS (ENST00000515392)	promoter-TSS (NR_134668)	-881	ENST00000508911	antisense	ENSG00000250781	RP11-63A11.1
cnt_tfe3_open_common_17718	chr5	114749911	114751316	Intergenic	Intergenic	12536	ENST00000504283	pseudogene	ENSG00000248722	AK3P4	adenylate kinase 3 pseudogene 4 [Source:HGNC Symbol;Acc:39063]
cnt_tfe3_open_common_3405	chr10	112619644	112620158	Intergenic	Intergenic	-9600	ENST00000416249	lincRNA	ENSG00000232470	RP11-313D6.3
cnt_tfe3_open_common_21220	chr8	22831038	22832463	intron (ENST00000522278, intron 1 of 1)	Intergenic	-3640	ENST00000469773	misc_RNA	ENSG00000240116	RN7SL303P	RNA, 7SL, cytoplasmic 303, pseudogene [Source:HGNC Symbol;Acc:46319]
cnt_tfe3_open_common_873	chr1	56957191	56957587	Intergenic	Intergenic	22054	ENST00000459962	protein_coding	ENSG00000162407	PPAP2B	phosphatidic acid phosphatase type 2B [Source:HGNC Symbol;Acc:9229]
cnt_tfe3_open_common_14699	chr22	38301014	38302306	promoter-TSS (ENST00000445494)	promoter-TSS (NM_033386)	-4	ENST00000445494	protein_coding	ENSG00000100139	MICALL1	MICAL-like 1 [Source:HGNC Symbol;Acc:29804]
cnt_tfe3_open_common_2173	chr1	223486034	223486956	intron (ENST00000494793, intron 2 of 8)	MER77B|LTR|ERVL	-20584	ENST00000497669	protein_coding	ENSG00000143502	SUSD4	sushi domain containing 4 [Source:HGNC Symbol;Acc:25470]
cnt_tfe3_open_common_19228	chr6	90121215	90123194	promoter-TSS (ENST00000359203)	promoter-TSS (NM_021244)	-215	ENST00000369415	protein_coding	ENSG00000025039	RRAGD	Ras-related GTP binding D [Source:HGNC Symbol;Acc:19903]
cnt_tfe3_open_common_11735	chr2	26467274	26468496	promoter-TSS (ENST00000479347)	promoter-TSS (NM_000182)	38	ENST00000425035	protein_coding	ENSG00000138029	HADHB	hydroxyacyl-CoA dehydrogenase/3-ketoacyl-CoA thiolase/enoyl-CoA hydratase (trifunctional protein), beta subunit [Source:HGNC Symbol;Acc:4803]
cnt_tfe3_open_common_22110	chr8	145688226	145688572	promoter-TSS (ENST00000530374)	promoter-TSS (NM_001330618)	-155	ENST00000530374	protein_coding	ENSG00000187954	CYHR1	cysteine/histidine-rich 1 [Source:HGNC Symbol;Acc:17806]
cnt_tfe3_open_common_11960	chr2	45837524	45838575	intron (ENST00000461805, intron 2 of 3)	AluY|SINE|Alu	371	ENST00000263736	protein_coding	ENSG00000068784	SRBD1	S1 RNA binding domain 1 [Source:HGNC Symbol;Acc:25521]
cnt_tfe3_open_common_16294	chr4	667999	668500	promoter-TSS (ENST00000515116)	promoter-TSS (NM_007100)	-43	ENST00000503300	protein_coding	ENSG00000215375	MYL5	myosin, light chain 5, regulatory [Source:HGNC Symbol;Acc:7586]
cnt_tfe3_open_common_15243	chr3	44903105	44903544	promoter-TSS (ENST00000385049)	promoter-TSS (NR_030290)	-37	ENST00000302392	protein_coding	ENSG00000169964	TMEM42	transmembrane protein 42 [Source:HGNC Symbol;Acc:28444]
cnt_tfe3_open_common_12108	chr2	65034353	65035222	Intergenic	MLT1H1|LTR|ERVL-MaLR	-9725	ENST00000465924	misc_RNA	ENSG00000239891	RN7SL341P	RNA, 7SL, cytoplasmic 341, pseudogene [Source:HGNC Symbol;Acc:46357]
cnt_tfe3_open_common_17841	chr5	133339485	133341099	promoter-TSS (ENST00000606089)	CpG	34	ENST00000425992	protein_coding	ENSG00000213585	VDAC1	voltage-dependent anion channel 1 [Source:HGNC Symbol;Acc:12669]
cnt_tfe3_open_common_226	chr1	15929627	15930529	promoter-TSS (ENST00000420030)	CpG	43	ENST00000428945	antisense	ENSG00000237301	RP4-680D5.2
cnt_tfe3_open_common_5823	chr12	121453812	121454569	promoter-TSS (ENST00000538296)	non-coding (NR_104409, exon 1 of 6)	-42	ENST00000535367	protein_coding	ENSG00000157895	C12orf43	chromosome 12 open reading frame 43 [Source:HGNC Symbol;Acc:25719]
cnt_tfe3_open_common_18867	chr6	33385472	33386561	promoter-TSS (ENST00000488034)	promoter-TSS (NM_015921).2	-52	ENST00000492510	protein_coding	ENSG00000112514	CUTA	cutA divalent cation tolerance homolog (E. coli) [Source:HGNC Symbol;Acc:21101]
cnt_tfe3_open_common_15322	chr3	49043898	49045498	promoter-TSS (ENST00000471162)	promoter-TSS (NM_001320547)	-88	ENST00000429900	protein_coding	ENSG00000178252	WDR6	WD repeat domain 6 [Source:HGNC Symbol;Acc:12758]
cnt_tfe3_open_common_8906	chr17	7744573	7746385	intron (ENST00000571047, intron 2 of 3)	CpG	-2046	ENST00000575521	protein_coding	ENSG00000132510	KDM6B	lysine (K)-specific demethylase 6B [Source:HGNC Symbol;Acc:29012]
cnt_tfe3_open_common_12849	chr2	172966844	172967951	promoter-TSS (ENST00000448117)	promoter-TSS (NR_126376)	231	ENST00000234198	protein_coding	ENSG00000115844	DLX2	distal-less homeobox 2 [Source:HGNC Symbol;Acc:2915]
cnt_tfe3_open_common_10710	chr19	10858752	10860720	intron (ENST00000586939, intron 1 of 4)	intron (NM_001005360, intron 1 of 20)	-6061	ENST00000588976	protein_coding	ENSG00000079805	DNM2	dynamin 2 [Source:HGNC Symbol;Acc:2974]
cnt_tfe3_open_common_8681	chr16	85547976	85549989	Intergenic	Intergenic	68195	ENST00000602862	lincRNA	ENSG00000270124	RP11-118F19.1
cnt_tfe3_open_common_15759	chr3	126076235	126077293	promoter-TSS (ENST00000296233)	promoter-TSS (NM_014079)	-479	ENST00000296233	protein_coding	ENSG00000163884	KLF15	Kruppel-like factor 15 [Source:HGNC Symbol;Acc:14536]
cnt_tfe3_open_common_8150	chr16	23160712	23161250	promoter-TSS (ENST00000219689)	promoter-TSS (NM_020718)	-390	ENST00000219689	protein_coding	ENSG00000103404	USP31	ubiquitin specific peptidase 31 [Source:HGNC Symbol;Acc:20060]
cnt_tfe3_open_common_12683	chr2	149011316	149011714	intron (ENST00000478804, intron 4 of 5)	LTR18A|LTR|ERVL	6762	ENST00000390879	snoRNA	ENSG00000212181	SNORA48	Small nucleolar RNA SNORA48 [Source:RFAM;Acc:RF00554]
cnt_tfe3_open_common_15184	chr3	39424665	39425975	intron (ENST00000273158, intron 1 of 6)	CpG	440	ENST00000431510	protein_coding	ENSG00000144659	SLC25A38	solute carrier family 25, member 38 [Source:HGNC Symbol;Acc:26054]
cnt_tfe3_open_common_3458	chr10	120514397	120515741	promoter-TSS (ENST00000493518)	promoter-TSS (NM_153810)	-308	ENST00000493518	protein_coding	ENSG00000151893	CACUL1	CDK2-associated, cullin domain 1 [Source:HGNC Symbol;Acc:23727]
cnt_tfe3_open_common_14580	chr22	30721152	30721746	intron (ENST00000403477, intron 1 of 8)	intron (NM_001204240, intron 1 of 8)	1441	ENST00000490449	protein_coding	ENSG00000099992	TBC1D10A	TBC1 domain family, member 10A [Source:HGNC Symbol;Acc:23609]
cnt_tfe3_open_common_17747	chr5	122110349	122111456	promoter-TSS (ENST00000514949)	exon (NM_003100, exon 1 of 15)	4	ENST00000514949	protein_coding	ENSG00000205302	SNX2	sorting nexin 2 [Source:HGNC Symbol;Acc:11173]
cnt_tfe3_open_common_10227	chr18	24715452	24716614	intron (ENST00000580774, intron 2 of 4)	MER5A|DNA|hAT-Charlie	6969	ENST00000581714	protein_coding	ENSG00000154080	CHST9	carbohydrate (N-acetylgalactosamine 4-0) sulfotransferase 9 [Source:HGNC Symbol;Acc:19898]
cnt_tfe3_open_common_11003	chr19	35666438	35667367	Intergenic	MSTB|LTR|ERVL-MaLR	11964	ENST00000392217	protein_coding	ENSG00000089327	FXYD5	FXYD domain containing ion transport regulator 5 [Source:HGNC Symbol;Acc:4029]
cnt_tfe3_open_common_2707	chr10	32217309	32218500	promoter-TSS (ENST00000375245)	promoter-TSS (NM_001270698)	-162	ENST00000375250	protein_coding	ENSG00000165322	ARHGAP12	Rho GTPase activating protein 12 [Source:HGNC Symbol;Acc:16348]
cnt_tfe3_open_common_9081	chr17	27503253	27504279	promoter-TSS (ENST00000533112)	promoter-TSS (NM_001346767)	4	ENST00000533112	protein_coding	ENSG00000196535	MYO18A	myosin XVIIIA [Source:HGNC Symbol;Acc:31104]
cnt_tfe3_open_common_19458	chr6	139349604	139350890	intron (ENST00000367660, intron 1 of 2)	CpG	268	ENST00000461027	protein_coding	ENSG00000146386	ABRACL	ABRA C-terminal like [Source:HGNC Symbol;Acc:21230]
cnt_tfe3_open_common_21634	chr8	82753754	82754561	promoter-TSS (ENST00000519817)	CpG	36	ENST00000519817	protein_coding	ENSG00000104497	SNX16	sorting nexin 16 [Source:HGNC Symbol;Acc:14980]
cnt_tfe3_open_common_15632	chr3	112280044	112281400	promoter-TSS (ENST00000465980)	promoter-TSS (NM_017945)	-18	ENST00000488910	protein_coding	ENSG00000144848	ATG3	autophagy related 3 [Source:HGNC Symbol;Acc:20962]
cnt_tfe3_open_common_19770	chr7	4814455	4816095	promoter-TSS (ENST00000477680)	promoter-TSS (NM_014855)	-8	ENST00000496303	protein_coding	ENSG00000242802	AP5Z1	adaptor-related protein complex 5, zeta 1 subunit [Source:HGNC Symbol;Acc:22197]
cnt_tfe3_open_common_9054	chr17	26674038	26675263	TTS (ENST00000226225)	TTS (NM_021137)	7218	ENST00000577535	protein_coding	ENSG00000109079	TNFAIP1	tumor necrosis factor, alpha-induced protein 1 (endothelial) [Source:HGNC Symbol;Acc:11894]
cnt_tfe3_open_common_17634	chr5	95482240	95482838	intron (ENST00000507997, intron 2 of 2)	MLT1I|LTR|ERVL-MaLR	63392	ENST00000384270	snRNA	ENSG00000206997	RNU6-524P	RNA, U6 small nuclear 524, pseudogene [Source:HGNC Symbol;Acc:47487]
cnt_tfe3_open_common_19059	chr6	45649665	45650384	Intergenic	Intergenic	36183	ENST00000516929	snRNA	ENSG00000252738	RNU6-515P	RNA, U6 small nuclear 515, pseudogene [Source:HGNC Symbol;Acc:47478]
cnt_tfe3_open_common_8856	chr17	4870292	4872954	promoter-TSS (ENST00000206020)	promoter-TSS (NM_004890)	333	ENST00000576752	antisense	ENSG00000262429	RP5-1050D4.3
cnt_tfe3_open_common_13643	chr20	20192789	20193848	intron (ENST00000431753, intron 4 of 4)	intron (NM_015585, intron 17 of 26)	2588	ENST00000443692	antisense	ENSG00000225417	RP5-1178H5.2
cnt_tfe3_open_common_3842	chr11	19622418	19622791	intron (ENST00000360655, intron 1 of 37)	intron (NM_001111018, intron 1 of 37)	-9766	ENST00000384676	snoRNA	ENSG00000207407	SNORA1	Small nucleolar RNA SNORA1 [Source:RFAM;Acc:RF00408]
cnt_tfe3_open_common_14904	chr22	49897636	49898314	intron (ENST00000414287, intron 1 of 4)	MLT1I|LTR|ERVL-MaLR	39139	ENST00000581025	miRNA	ENSG00000264139	MIR3667	microRNA 3667 [Source:HGNC Symbol;Acc:38990]
cnt_tfe3_open_common_13578	chr20	11454709	11455097	Intergenic	L1MA3|LINE|L1	-128400	ENST00000451072	pseudogene	ENSG00000235544	RPS11P1	ribosomal protein S11 pseudogene 1 [Source:HGNC Symbol;Acc:16553]
cnt_tfe3_open_common_20388	chr7	75821155	75821438	Intergenic	MLT1J2|LTR|ERVL-MaLR	-9920	ENST00000388802	protein_coding	ENSG00000177679	SRRM3	serine/arginine repetitive matrix 3 [Source:HGNC Symbol;Acc:26729]
cnt_tfe3_open_common_21988	chr8	133132570	133132899	TTS (ENST00000388996)	TTS (NM_004519)	-9328	ENST00000434736	protein_coding	ENSG00000132297	HHLA1	HERV-H LTR-associating 1 [Source:HGNC Symbol;Acc:4904]
cnt_tfe3_open_common_5846	chr12	122331767	122332255	exon (ENST00000535293, exon 1 of 5)	intron (NM_001261400, intron 1 of 3)	288	ENST00000535293	protein_coding	ENSG00000110801	PSMD9	proteasome (prosome, macropain) 26S subunit, non-ATPase, 9 [Source:HGNC Symbol;Acc:9567]
cnt_tfe3_open_common_10432	chr18	77866591	77867187	promoter-TSS (ENST00000559951)	promoter-TSS (NM_014913)	-26	ENST00000262198	protein_coding	ENSG00000101544	ADNP2	ADNP homeobox 2 [Source:HGNC Symbol;Acc:23803]
cnt_tfe3_open_common_16791	chr4	106830814	106831294	intron (ENST00000513430, intron 2 of 6)	intron (NM_001033047, intron 2 of 11)	-1966	ENST00000506056	protein_coding	ENSG00000168743	NPNT	nephronectin [Source:HGNC Symbol;Acc:27405]
cnt_tfe3_open_common_6927	chr14	93234567	93235549	Intergenic	Intergenic	-20011	ENST00000334869	protein_coding	ENSG00000100600	LGMN	legumain [Source:HGNC Symbol;Acc:9472]
cnt_tfe3_open_common_22195	chr9	13719350	13719812	Intergenic	MLT1I|LTR|ERVL-MaLR	-208389	ENST00000381010	lincRNA	ENSG00000205636	LINC00583	long intergenic non-protein coding RNA 583 [Source:HGNC Symbol;Acc:31437]
cnt_tfe3_open_common_21267	chr8	26473365	26474468	intron (ENST00000521913, intron 3 of 13)	intron (NM_001197293, intron 3 of 13)	-3108	ENST00000523690	protein_coding	ENSG00000092964	DPYSL2	dihydropyrimidinase-like 2 [Source:HGNC Symbol;Acc:3014]
cnt_tfe3_open_common_21692	chr8	95271282	95271731	TTS (ENST00000521817)	intron (NM_181702, intron 2 of 4)	1492	ENST00000523433	protein_coding	ENSG00000164949	GEM	GTP binding protein overexpressed in skeletal muscle [Source:HGNC Symbol;Acc:4234]
cnt_tfe3_open_common_13037	chr2	203201772	203202337	promoter-TSS (ENST00000405197)	MLT1J2|LTR|ERVL-MaLR	592	ENST00000609491	lincRNA	ENSG00000272966	RP11-686O6.1
cnt_tfe3_open_common_5056	chr12	32050751	32051139	exon (ENST00000498198, exon 1 of 1)	Intergenic	191	ENST00000498198	pseudogene	ENSG00000244436	RP11-428G5.1
cnt_tfe3_open_common_12624	chr2	130248104	130249447	Intergenic	Intergenic	-5095	ENST00000418508	pseudogene	ENSG00000233428	AC019050.1
cnt_tfe3_open_common_16197	chr3	190215454	190216035	Intergenic	Intergenic	-16096	ENST00000443369	protein_coding	ENSG00000196083	IL1RAP	interleukin 1 receptor accessory protein [Source:HGNC Symbol;Acc:5995]
cnt_tfe3_open_common_4164	chr11	63570250	63571038	Intergenic	MLT1H2|LTR|ERVL-MaLR	-5101	ENST00000582123	misc_RNA	ENSG00000264519	RN7SL596P	RNA, 7SL, cytoplasmic 596, pseudogene [Source:HGNC Symbol;Acc:46612]
cnt_tfe3_open_common_16463	chr4	24755016	24755668	Intergenic	MLT1I|LTR|ERVL-MaLR	-14329	ENST00000508068	pseudogene	ENSG00000251638	AC006390.4
cnt_tfe3_open_common_18926	chr6	36966663	36967512	Intergenic	Intergenic	-6335	ENST00000489356	protein_coding	ENSG00000146192	FGD2	FYVE, RhoGEF and PH domain containing 2 [Source:HGNC Symbol;Acc:3664]
cnt_tfe3_open_common_17110	chr4	187610660	187611073	intron (ENST00000441802, intron 2 of 26)	intron (NM_005245, intron 2 of 26)	34143	ENST00000441802	protein_coding	ENSG00000083857	FAT1	FAT atypical cadherin 1 [Source:HGNC Symbol;Acc:3595]
cnt_tfe3_open_common_22512	chr9	93687680	93688692	Intergenic	Intergenic	39489	ENST00000427745	lincRNA	ENSG00000228216	RP11-367F23.1
cnt_tfe3_open_common_15885	chr3	140348200	140348905	Intergenic	ERVL-E-int|LTR|ERVL	-9873	ENST00000510247	pseudogene	ENSG00000249305	RP11-13L2.1
cnt_tfe3_open_common_773	chr1	47657014	47657782	promoter-TSS (ENST00000371885)	L2|LINE|L2	-682	ENST00000371885	protein_coding	ENSG00000162366	PDZK1IP1	PDZK1 interacting protein 1 [Source:HGNC Symbol;Acc:16887]
cnt_tfe3_open_common_14030	chr20	50365965	50367585	intron (ENST00000402822, intron 1 of 22)	intron (NM_006045, intron 1 of 27)	15703	ENST00000400354	pseudogene	ENSG00000215444	RP5-827A12.2
cnt_tfe3_open_common_16509	chr4	39516453	39516908	intron (ENST00000515398, intron 1 of 2)	AluJb|SINE|Alu	11497	ENST00000506179	protein_coding	ENSG00000109814	UGDH	UDP-glucose 6-dehydrogenase [Source:HGNC Symbol;Acc:12525]
cnt_tfe3_open_common_12526	chr2	114604653	114605251	TTS (ENST00000459478)	MLT1H|LTR|ERVL-MaLR	861	ENST00000459478	snoRNA	ENSG00000239077	snoU13	Small nucleolar RNA U13 [Source:RFAM;Acc:RF01210]
cnt_tfe3_open_common_13945	chr20	47002623	47003349	Intergenic	Intergenic	5568	ENST00000545181	lincRNA	ENSG00000235621	LINC00494	long intergenic non-protein coding RNA 494 [Source:HGNC Symbol;Acc:27657]
cnt_tfe3_open_common_12967	chr2	192036398	192037064	Intergenic	Intergenic	-2228	ENST00000431429	pseudogene	ENSG00000230611	HMGB1P27	high mobility group box 1 pseudogene 27 [Source:HGNC Symbol;Acc:39118]
cnt_tfe3_open_common_14922	chr22	50837875	50838498	TTS (ENST00000459259)	intron (NM_001351648, intron 3 of 22)	937	ENST00000459259	misc_RNA	ENSG00000238604	Y_RNA	Y RNA [Source:RFAM;Acc:RF00019]
cnt_tfe3_open_common_13795	chr20	35383108	35383765	intron (ENST00000373750, intron 9 of 10)	LTR33|LTR|ERVL	-8955	ENST00000349004	protein_coding	ENSG00000101079	NDRG3	NDRG family member 3 [Source:HGNC Symbol;Acc:14462]
cnt_tfe3_open_common_9008	chr17	19351727	19352639	intron (ENST00000609249, intron 3 of 3)	LTR47B|LTR|ERVL	1547	ENST00000601694	lincRNA	ENSG00000235979	AC004448.5
cnt_tfe3_open_common_22609	chr9	102118621	102119463	promoter-TSS (ENST00000603491)	intron (NR_102271, intron 5 of 5)	-496	ENST00000603491	lincRNA	ENSG00000271086	NAMA	non-protein coding RNA, associated with MAP kinase pathway and growth arrest [Source:HGNC Symbol;Acc:42408]
cnt_tfe3_open_common_12061	chr2	58117381	58118070	Intergenic	MIRc|SINE|MIR	-17061	ENST00000435505	protein_coding	ENSG00000028116	VRK2	vaccinia related kinase 2 [Source:HGNC Symbol;Acc:12719]
cnt_tfe3_open_common_11800	chr2	28938906	28939674	intron (ENST00000452212, intron 1 of 1)	intron (NR_145832, intron 1 of 1)	19685	ENST00000444501	antisense	ENSG00000226833	AC097724.3
cnt_tfe3_open_common_21291	chr8	28515277	28516181	intron (ENST00000519288, intron 2 of 3)	Intergenic	26780	ENST00000454906	protein_coding	ENSG00000012232	EXTL3	exostosin-like glycosyltransferase 3 [Source:HGNC Symbol;Acc:3518]
cnt_tfe3_open_common_18005	chr5	142195664	142196997	intron (ENST00000378013, intron 1 of 5)	intron (NM_001349547, intron 1 of 21)	44048	ENST00000378013	protein_coding	ENSG00000145819	ARHGAP26	Rho GTPase activating protein 26 [Source:HGNC Symbol;Acc:17073]
cnt_tfe3_open_common_22674	chr9	112267931	112268775	Intergenic	Intergenic	5472	ENST00000579313	miRNA	ENSG00000263861	MIR3927	microRNA 3927 [Source:HGNC Symbol;Acc:38901]
cnt_tfe3_open_common_19930	chr7	26386167	26386825	intron (ENST00000338523, intron 2 of 6)	intron (NM_013322, intron 2 of 6)	-7181	ENST00000409367	protein_coding	ENSG00000086300	SNX10	sorting nexin 10 [Source:HGNC Symbol;Acc:14974]
cnt_tfe3_open_common_15470	chr3	61602197	61603280	intron (ENST00000474889, intron 1 of 29)	intron (NM_002841, intron 1 of 29)	55153	ENST00000474889	protein_coding	ENSG00000144724	PTPRG	protein tyrosine phosphatase, receptor type, G [Source:HGNC Symbol;Acc:9671]
cnt_tfe3_open_common_12006	chr2	47998012	47999048	intron (ENST00000606499, intron 3 of 3)	MLT1H|LTR|ERVL-MaLR	-9988	ENST00000516063	snRNA	ENSG00000251872	RNU6-688P	RNA, U6 small nuclear 688, pseudogene [Source:HGNC Symbol;Acc:47651]
cnt_tfe3_open_common_2153	chr1	222012693	222014530	intron (ENST00000431729, intron 2 of 3)	intron (NR_125989, intron 2 of 3)	397	ENST00000431729	lincRNA	ENSG00000227925	RP11-191N8.2
cnt_tfe3_open_common_4532	chr11	86690969	86692000	intron (ENST00000499504, intron 2 of 2)	intron (NR_038905, intron 2 of 2)	24351	ENST00000531827	lincRNA	ENSG00000246523	RP11-736K20.6
cnt_tfe3_open_common_11148	chr19	41885621	41886742	intron (ENST00000595085, intron 1 of 8)	MLT1G|LTR|ERVL-MaLR	1808	ENST00000546362	protein_coding	ENSG00000142046	TMEM91	transmembrane protein 91 [Source:HGNC Symbol;Acc:32393]
cnt_tfe3_open_common_17480	chr5	71228205	71229293	Intergenic	Intergenic	-174312	ENST00000512974	protein_coding	ENSG00000131711	MAP1B	microtubule-associated protein 1B [Source:HGNC Symbol;Acc:6836]
cnt_tfe3_open_common_20775	chr7	127876422	127877451	Intergenic	Intergenic	-4401	ENST00000308868	protein_coding	ENSG00000174697	LEP	leptin [Source:HGNC Symbol;Acc:6553]
cnt_tfe3_open_common_11422	chr19	51399298	51401085	promoter-TSS (ENST00000597246)	promoter-TSS (NR_002948)	-537	ENST00000597246	pseudogene	ENSG00000197588	KLKP1	kallikrein pseudogene 1 [Source:HGNC Symbol;Acc:21260]
cnt_tfe3_open_common_6507	chr14	23284286	23285243	promoter-TSS (ENST00000555251)	non-coding (NR_040448, exon 1 of 10)	-32	ENST00000555911	protein_coding	ENSG00000155465	SLC7A7	solute carrier family 7 (amino acid transporter light chain, y+L system), member 7 [Source:HGNC Symbol;Acc:11065]
cnt_tfe3_open_common_4535	chr11	87884992	87886446	intron (ENST00000526372, intron 1 of 2)	intron (NM_022337, intron 1 of 2)	22882	ENST00000531138	protein_coding	ENSG00000123892	RAB38	RAB38, member RAS oncogene family [Source:HGNC Symbol;Acc:9776]
cnt_tfe3_open_common_22336	chr9	38107729	38109028	Intergenic	Intergenic	-39047	ENST00000363156	snoRNA	ENSG00000200026	U8	U8 small nucleolar RNA [Source:RFAM;Acc:RF00096]
cnt_tfe3_open_common_18280	chr5	171878026	171879177	intron (ENST00000311601, intron 1 of 12)	MIR3|SINE|MIR	2761	ENST00000519643	protein_coding	ENSG00000174705	SH3PXD2B	SH3 and PX domains 2B [Source:HGNC Symbol;Acc:29242]
cnt_tfe3_open_common_6848	chr14	76634651	76635466	intron (ENST00000554375, intron 3 of 10)	3' UTR (NM_001322031, exon 3 of 3)	-1881	ENST00000554799	protein_coding	ENSG00000089916	GPATCH2L	G patch domain containing 2-like [Source:HGNC Symbol;Acc:20210]
cnt_tfe3_open_common_12659	chr2	136763579	136764401	intron (ENST00000598565, intron 3 of 3)	L1ME2z|LINE|L1	-2483	ENST00000596410	antisense	ENSG00000231890	AC093391.2
cnt_tfe3_open_common_21991	chr8	133715834	133716850	intron (ENST00000522780, intron 2 of 3)	Intergenic	-1857	ENST00000524079	protein_coding	ENSG00000165071	TMEM71	transmembrane protein 71 [Source:HGNC Symbol;Acc:26572]
cnt_tfe3_open_common_4740	chr11	128323207	128323948	Intergenic	L2b|LINE|L2	10268	ENST00000530924	protein_coding	ENSG00000134954	ETS1	v-ets avian erythroblastosis virus E26 oncogene homolog 1 [Source:HGNC Symbol;Acc:3488]
cnt_tfe3_open_common_13620	chr20	17981922	17982724	intron (ENST00000486776, intron 2 of 3)	MLT1H|LTR|ERVL-MaLR	-10276	ENST00000447474	pseudogene	ENSG00000218902	PTMAP3	prothymosin, alpha pseudogene 3 (gene sequence 34) [Source:HGNC Symbol;Acc:9626]
cnt_tfe3_open_common_21872	chr8	124933891	124934907	intron (ENST00000522917, intron 1 of 40)	intron (NM_001039112, intron 1 of 40)	3774	ENST00000522087	lincRNA	ENSG00000254000	RP11-245A18.1
cnt_tfe3_open_common_5553	chr12	95580798	95581867	intron (ENST00000451107, intron 1 of 19)	AluSx|SINE|Alu	21400	ENST00000550368	protein_coding	ENSG00000180263	FGD6	FYVE, RhoGEF and PH domain containing 6 [Source:HGNC Symbol;Acc:21740]
cnt_tfe3_open_common_10248	chr18	32556710	32557626	intron (ENST00000413393, intron 1 of 7)	CpG	149	ENST00000590793	protein_coding	ENSG00000166974	MAPRE2	microtubule-associated protein, RP/EB family, member 2 [Source:HGNC Symbol;Acc:6891]
cnt_tfe3_open_common_11948	chr2	44045848	44046359	intron (ENST00000260645, intron 11 of 12)	MIRc|SINE|MIR	17693	ENST00000482738	protein_coding	ENSG00000138036	DYNC2LI1	dynein, cytoplasmic 2, light intermediate chain 1 [Source:HGNC Symbol;Acc:24595]
cnt_tfe3_open_common_21287	chr8	28259404	28259761	intron (ENST00000521548, intron 7 of 15)	CpG	636	ENST00000517459	protein_coding	ENSG00000186918	ZNF395	zinc finger protein 395 [Source:HGNC Symbol;Acc:18737]
cnt_tfe3_open_common_9262	chr17	38474244	38474666	promoter-TSS (ENST00000394089)	promoter-TSS (NM_001145302)	-78	ENST00000394089	protein_coding	ENSG00000131759	RARA	retinoic acid receptor, alpha [Source:HGNC Symbol;Acc:9864]
cnt_tfe3_open_common_11164	chr19	42757460	42757833	intron (ENST00000595941, intron 1 of 2)	CpG	400	ENST00000595941	protein_coding	ENSG00000105722	ERF	Ets2 repressor factor [Source:HGNC Symbol;Acc:3444]
cnt_tfe3_open_common_18338	chr5	175964100	175965132	promoter-TSS (ENST00000504160)	promoter-TSS (NM_014901)	-195	ENST00000274811	protein_coding	ENSG00000146083	RNF44	ring finger protein 44 [Source:HGNC Symbol;Acc:19180]
cnt_tfe3_open_common_8536	chr16	71322827	71323658	promoter-TSS (ENST00000564690)	promoter-TSS (NM_001099642)	75	ENST00000565850	protein_coding	ENSG00000180917	CMTR2	cap methyltransferase 2 [Source:HGNC Symbol;Acc:25635]
cnt_tfe3_open_common_3856	chr11	20385091	20385829	promoter-TSS (ENST00000532505)	promoter-TSS (NM_001098522)	60	ENST00000532505	protein_coding	ENSG00000109854	HTATIP2	HIV-1 Tat interactive protein 2, 30kDa [Source:HGNC Symbol;Acc:16637]
cnt_tfe3_open_common_6062	chr13	31247850	31248824	Intergenic	CpG	56417	ENST00000255304	protein_coding	ENSG00000132952	USPL1	ubiquitin specific peptidase like 1 [Source:HGNC Symbol;Acc:20294]
cnt_tfe3_open_common_23359	chrX	54556041	54556883	promoter-TSS (ENST00000489691)	promoter-TSS (NM_019067)	-182	ENST00000336470	protein_coding	ENSG00000130119	GNL3L	guanine nucleotide binding protein-like 3 (nucleolar)-like [Source:HGNC Symbol;Acc:25553]
cnt_tfe3_open_common_3887	chr11	33037148	33038034	promoter-TSS (ENST00000311388)	promoter-TSS (NM_139160)	-119	ENST00000311388	protein_coding	ENSG00000121690	DEPDC7	DEP domain containing 7 [Source:HGNC Symbol;Acc:29899]
cnt_tfe3_open_common_10221	chr18	21976956	21978150	exon (ENST00000399441, exon 1 of 5)	CpG	195	ENST00000582350	protein_coding	ENSG00000141447	OSBPL1A	oxysterol binding protein-like 1A [Source:HGNC Symbol;Acc:16398]
cnt_tfe3_open_common_6213	chr13	50365927	50367703	exon (ENST00000261667, exon 1 of 17)	5' UTR (NM_002267, exon 1 of 17)	242	ENST00000261667	protein_coding	ENSG00000102753	KPNA3	karyopherin alpha 3 (importin alpha 4) [Source:HGNC Symbol;Acc:6396]
cnt_tfe3_open_common_14412	chr22	19934969	19935533	intron (ENST00000403710, intron 1 of 5)	LTR13|LTR|ERVK	-3214	ENST00000412786	protein_coding	ENSG00000093010	COMT	catechol-O-methyltransferase [Source:HGNC Symbol;Acc:2228]
cnt_tfe3_open_common_22532	chr9	95087219	95088682	promoter-TSS (ENST00000434228)	promoter-TSS (NM_017948)	-32	ENST00000536624	protein_coding	ENSG00000198000	NOL8	nucleolar protein 8 [Source:HGNC Symbol;Acc:23387]
cnt_tfe3_open_common_13882	chr20	43238453	43239071	intron (ENST00000597250, intron 1 of 1)	intron (NM_001281444, intron 4 of 5)	-4187	ENST00000349959	protein_coding	ENSG00000168734	PKIG	protein kinase (cAMP-dependent, catalytic) inhibitor gamma [Source:HGNC Symbol;Acc:9019]
cnt_tfe3_open_common_15238	chr3	44040071	44041049	promoter-TSS (ENST00000606217)	CpG	81	ENST00000606217	lincRNA	ENSG00000272121	RP4-555D20.4
cnt_tfe3_open_common_8210	chr16	28985344	28987155	promoter-TSS (ENST00000566059)	5' UTR (NM_001142449, exon 1 of 10)	115	ENST00000352260	protein_coding	ENSG00000169682	SPNS1	spinster homolog 1 (Drosophila) [Source:HGNC Symbol;Acc:30621]
cnt_tfe3_open_common_13417	chr2	240443639	240445971	Intergenic	Intergenic	-55190	ENST00000358775	protein_coding	ENSG00000196758	AC079612.1	Uncharacterized protein; cDNA FLJ45964 fis, clone PLACE7014396 [Source:UniProtKB/TrEMBL;Acc:Q6ZRZ1]
cnt_tfe3_open_common_9605	chr17	55162163	55163984	promoter-TSS (ENST00000576313)	promoter-TSS (NM_001242903)	-2	ENST00000571629	protein_coding	ENSG00000121057	AKAP1	A kinase (PRKA) anchor protein 1 [Source:HGNC Symbol;Acc:367]
cnt_tfe3_open_common_5008	chr12	26277504	26279728	promoter-TSS (ENST00000541271)	promoter-TSS (NM_030762)	-556	ENST00000242728	protein_coding	ENSG00000123095	BHLHE41	basic helix-loop-helix family, member e41 [Source:HGNC Symbol;Acc:16617]
cnt_tfe3_open_common_21520	chr8	62357037	62357595	intron (ENST00000518426, intron 1 of 1)	MER74A|LTR|ERVL	-9385	ENST00000522928	protein_coding	ENSG00000177182	CLVS1	clavesin 1 [Source:HGNC Symbol;Acc:23139]
cnt_tfe3_open_common_11721	chr2	25432777	25433768	Intergenic	LTR13A|LTR|ERVK	6090	ENST00000431650	antisense	ENSG00000230452	AC012457.2
cnt_tfe3_open_common_16340	chr4	3049215	3049952	Intergenic	LTR13_|LTR|ERVK	3755	ENST00000362465	snRNA	ENSG00000199335	RNU6-204P	RNA, U6 small nuclear 204, pseudogene [Source:HGNC Symbol;Acc:47167]
cnt_tfe3_open_common_14163	chr21	29149420	29149962	Intergenic	L1M1|LINE|L1	52573	ENST00000442550	lincRNA	ENSG00000225298	LINC00113	long intergenic non-protein coding RNA 113 [Source:HGNC Symbol;Acc:1264]
cnt_tfe3_open_common_11561	chr2	8977145	8977845	intron (ENST00000319688, intron 1 of 22)	CpG	231	ENST00000488729	protein_coding	ENSG00000134313	KIDINS220	kinase D-interacting substrate, 220kDa [Source:HGNC Symbol;Acc:29508]
cnt_tfe3_open_common_9042	chr17	25798578	25799656	promoter-TSS (ENST00000268763)	promoter-TSS (NM_014238)	78	ENST00000582311	protein_coding	ENSG00000141068	KSR1	kinase suppressor of ras 1 [Source:HGNC Symbol;Acc:6465]
cnt_tfe3_open_common_15714	chr3	123476042	123476705	intron (ENST00000506361, intron 2 of 5)	intron (NM_053027, intron 4 of 32)	-21756	ENST00000514623	protein_coding	ENSG00000065534	MYLK	myosin light chain kinase [Source:HGNC Symbol;Acc:7590]
cnt_tfe3_open_common_21705	chr8	96812537	96813288	intron (ENST00000517437, intron 3 of 3)	intron (NR_038204, intron 3 of 3)	-121769	ENST00000411365	miRNA	ENSG00000223297	AC116154.1
cnt_tfe3_open_common_1801	chr1	185409819	185411029	Intergenic	Intergenic	5453	ENST00000605276	pseudogene	ENSG00000270920	CTA-277P6.1
cnt_tfe3_open_common_19858	chr7	17719077	17720131	intron (ENST00000448898, intron 1 of 1)	MER5B|DNA|hAT-Charlie	431	ENST00000448898	lincRNA	ENSG00000228675	AC006482.1
cnt_tfe3_open_common_22237	chr9	33101100	33103043	Intergenic	Intergenic	-25406	ENST00000536631	protein_coding	ENSG00000122692	SMU1	smu-1 suppressor of mec-8 and unc-52 homolog (C. elegans) [Source:HGNC Symbol;Acc:18247]
cnt_tfe3_open_common_5369	chr12	65018738	65019810	intron (ENST00000542104, intron 1 of 4)	intron (NM_178169, intron 1 of 4)	-2850	ENST00000444853	sense_intronic	ENSG00000225195	RP11-338E21.2
cnt_tfe3_open_common_21712	chr8	98556576	98557787	Intergenic	L2c|LINE|L2	80126	ENST00000492365	pseudogene	ENSG00000213750	KB-1683C8.1
cnt_tfe3_open_common_12262	chr2	85535767	85537261	exon (ENST00000282111, exon 12 of 12)	exon (NM_031283, exon 12 of 12)	-5650	ENST00000501107	pseudogene	ENSG00000246575	AC093162.5
cnt_tfe3_open_common_6930	chr14	93312660	93313364	Intergenic	MLT1I|LTR|ERVL-MaLR	13541	ENST00000554700	protein_coding	ENSG00000066455	GOLGA5	golgin A5 [Source:HGNC Symbol;Acc:4428]
cnt_tfe3_open_common_6788	chr14	69783691	69784334	intron (ENST00000553740, intron 1 of 4)	MLT1K-int|LTR|ERVL-MaLR	-15227	ENST00000556677	protein_coding	ENSG00000100626	GALNT16	UDP-N-acetyl-alpha-D-galactosamine:polypeptide N-acetylgalactosaminyltransferase 16 [Source:HGNC Symbol;Acc:23233]
cnt_tfe3_open_common_21861	chr8	124502137	124502974	Intergenic	MIR|SINE|MIR	16310	ENST00000524000	protein_coding	ENSG00000156804	FBXO32	F-box protein 32 [Source:HGNC Symbol;Acc:16731]
cnt_tfe3_open_common_10782	chr19	13326333	13327223	intron (ENST00000585802, intron 15 of 22)	FRAM|SINE|Alu	8992	ENST00000586190	protein_coding	ENSG00000141837	CACNA1A	calcium channel, voltage-dependent, P/Q type, alpha 1A subunit [Source:HGNC Symbol;Acc:1388]
cnt_tfe3_open_common_23051	chr9	139009439	139011628	promoter-TSS (ENST00000447934)	promoter-TSS (NM_001256526)	-153	ENST00000557985	protein_coding	ENSG00000238227	C9orf69	chromosome 9 open reading frame 69 [Source:HGNC Symbol;Acc:31009]
cnt_tfe3_open_common_8137	chr16	22229222	22230083	intron (ENST00000568269, intron 1 of 12)	intron (NM_013302, intron 1 of 17)	12005	ENST00000568269	protein_coding	ENSG00000103319	EEF2K	eukaryotic elongation factor-2 kinase [Source:HGNC Symbol;Acc:24615]
cnt_tfe3_open_common_1364	chr1	150359677	150360038	intron (ENST00000369067, intron 1 of 2)	intron (NM_001297673, intron 1 of 10)	22670	ENST00000369068	protein_coding	ENSG00000163125	RPRD2	regulation of nuclear pre-mRNA domain containing 2 [Source:HGNC Symbol;Acc:29039]
cnt_tfe3_open_common_928	chr1	64465616	64466036	intron (ENST00000482426, intron 1 of 5)	intron (NM_001083592, intron 1 of 6)	28846	ENST00000384461	snRNA	ENSG00000207190	RNU6-809P	RNA, U6 small nuclear 809, pseudogene [Source:HGNC Symbol;Acc:47772]
cnt_tfe3_open_common_6128	chr13	41593192	41593547	promoter-TSS (ENST00000239882)	5' UTR (NM_172373, exon 1 of 9)	81	ENST00000239882	protein_coding	ENSG00000120690	ELF1	E74-like factor 1 (ets domain transcription factor) [Source:HGNC Symbol;Acc:3316]
cnt_tfe3_open_common_6579	chr14	35834307	35835680	Intergenic	Intergenic	-2159	ENST00000555024	lincRNA	ENSG00000258860	RP11-561B11.3
cnt_tfe3_open_common_21128	chr8	9174384	9174855	intron (ENST00000520255, intron 1 of 3)	Intergenic	-7942	ENST00000520390	lincRNA	ENSG00000254235	RP11-115J16.1
cnt_tfe3_open_common_2019	chr1	209824351	209824993	promoter-TSS (ENST00000391911)	promoter-TSS (NM_001017402)	7	ENST00000391911	protein_coding	ENSG00000196878	LAMB3	laminin, beta 3 [Source:HGNC Symbol;Acc:6490]
cnt_tfe3_open_common_13167	chr2	219704146	219704666	Intergenic	MIRb|SINE|MIR	-1916	ENST00000456160	pseudogene	ENSG00000232625	AC009974.11
cnt_tfe3_open_common_15620	chr3	108648731	108649232	intron (ENST00000261047, intron 1 of 3)	intron (NM_005459, intron 1 of 3)	23628	ENST00000393963	protein_coding	ENSG00000138472	GUCA1C	guanylate cyclase activator 1C [Source:HGNC Symbol;Acc:4680]
cnt_tfe3_open_common_3400	chr10	112524066	112525417	intron (ENST00000369519, intron 1 of 13)	intron (NM_001134363, intron 1 of 13)	3841	ENST00000362494	rRNA	ENSG00000199364	RNA5SP327	RNA, 5S ribosomal pseudogene 327 [Source:HGNC Symbol;Acc:43227]
cnt_tfe3_open_common_20593	chr7	101096472	101097683	intron (ENST00000397927, intron 3 of 12)	intron (NM_001278563, intron 3 of 13)	-64716	ENST00000413033	pseudogene	ENSG00000233683	RP5-1106H14.1
cnt_tfe3_open_common_13928	chr20	46021386	46021861	intron (ENST00000437920, intron 3 of 3)	MLT1K|LTR|ERVL-MaLR	19448	ENST00000437920	lincRNA	ENSG00000224565	RP1-148H17.1
cnt_tfe3_open_common_7931	chr16	3224149	3224497	Intergenic	Intergenic	9695	ENST00000576762	lincRNA	ENSG00000262521	AJ003147.8
cnt_tfe3_open_common_23195	chrX	20080075	20080447	intron (ENST00000485173, intron 2 of 11)	MIRb|SINE|MIR	2595	ENST00000485173	protein_coding	ENSG00000184368	MAP7D2	MAP7 domain containing 2 [Source:HGNC Symbol;Acc:25899]
cnt_tfe3_open_common_20416	chr7	80146558	80147068	intron (ENST00000435819, intron 3 of 16)	Tigger1|DNA|TcMar-Tigger	-5477	ENST00000398291	protein_coding	ENSG00000214415	GNAT3	guanine nucleotide binding protein, alpha transducing 3 [Source:HGNC Symbol;Acc:22800]
cnt_tfe3_open_common_9133	chr17	30207766	30208181	intron (ENST00000583408, intron 10 of 10)	AluSx|SINE|Alu	-7006	ENST00000484661	protein_coding	ENSG00000108651	UTP6	UTP6, small subunit (SSU) processome component, homolog (yeast) [Source:HGNC Symbol;Acc:18279]
cnt_tfe3_open_common_22291	chr9	35798548	35799452	intron (ENST00000342694, intron 2 of 21)	intron (NM_003995, intron 2 of 21)	-6527	ENST00000421267	protein_coding	ENSG00000159899	NPR2	natriuretic peptide receptor B/guanylate cyclase B (atrionatriuretic peptide receptor B) [Source:HGNC Symbol;Acc:7944]
cnt_tfe3_open_common_4698	chr11	121526104	121526922	Intergenic	Intergenic	26968	ENST00000530365	protein_coding	ENSG00000137642	SORL1	sortilin-related receptor, L(DLR class) A repeats containing [Source:HGNC Symbol;Acc:11185]
cnt_tfe3_open_common_1743	chr1	179519864	179520927	exon (ENST00000367616, exon 7 of 7)	exon (NM_001297575, exon 7 of 7)	193	ENST00000489080	protein_coding	ENSG00000162779	AXDND1	axonemal dynein light chain domain containing 1 [Source:HGNC Symbol;Acc:26564]
cnt_tfe3_open_common_4776	chr11	131793716	131794715	intron (ENST00000498764, intron 2 of 5)	MIRc|SINE|MIR	12853	ENST00000374784	protein_coding	ENSG00000182667	NTM	neurotrimin [Source:HGNC Symbol;Acc:17941]
cnt_tfe3_open_common_14164	chr21	29507681	29508449	TTS (ENST00000609782)	MLT2B3|LTR|ERVL	5627	ENST00000609782	processed_transcript	ENSG00000232079	AL035610.1
cnt_tfe3_open_common_4778	chr11	131934526	131935376	intron (ENST00000498764, intron 2 of 5)	intron (NR_147854, intron 1 of 5)	-75954	ENST00000467255	protein_coding	ENSG00000182667	NTM	neurotrimin [Source:HGNC Symbol;Acc:17941]
cnt_tfe3_open_common_11809	chr2	29346257	29346954	intron (ENST00000404424, intron 2 of 15)	L2a|LINE|L2	2225	ENST00000491701	protein_coding	ENSG00000115295	CLIP4	CAP-GLY domain containing linker protein family, member 4 [Source:HGNC Symbol;Acc:26108]
cnt_tfe3_open_common_8151	chr16	23507832	23509644	intron (ENST00000569300, intron 2 of 5)	intron (NM_015044, intron 1 of 16)	-1639	ENST00000566651	protein_coding	ENSG00000103365	GGA2	golgi-associated, gamma adaptin ear containing, ARF binding protein 2 [Source:HGNC Symbol;Acc:16064]
cnt_tfe3_open_common_19754	chr7	2896148	2896886	Intergenic	(CA)n|Simple_repeat|Simple_repeat	-12559	ENST00000275364	protein_coding	ENSG00000146535	GNA12	guanine nucleotide binding protein (G protein) alpha 12 [Source:HGNC Symbol;Acc:4380]
cnt_tfe3_open_common_6795	chr14	71221645	71223010	intron (ENST00000553414, intron 2 of 10)	intron (NM_001284230, intron 3 of 11)	-2654	ENST00000554024	protein_coding	ENSG00000006432	MAP3K9	mitogen-activated protein kinase kinase kinase 9 [Source:HGNC Symbol;Acc:6861]
cnt_tfe3_open_common_14884	chr22	46583319	46584356	intron (ENST00000402126, intron 1 of 6)	MLT1H|LTR|ERVL-MaLR	-10444	ENST00000434345	protein_coding	ENSG00000186951	PPARA	peroxisome proliferator-activated receptor alpha [Source:HGNC Symbol;Acc:9232]
cnt_tfe3_open_common_19910	chr7	25010499	25011490	intron (ENST00000415952, intron 1 of 2)	intron (NM_015550, intron 1 of 22)	8766	ENST00000352860	protein_coding	ENSG00000070882	OSBPL3	oxysterol binding protein-like 3 [Source:HGNC Symbol;Acc:16370]
cnt_tfe3_open_common_285	chr1	18201941	18202866	Intergenic	MLT1K|LTR|ERVL-MaLR	120595	ENST00000375406	protein_coding	ENSG00000117148	ACTL8	actin-like 8 [Source:HGNC Symbol;Acc:24018]
cnt_tfe3_open_common_22815	chr9	124526792	124527974	intron (ENST00000459906, intron 3 of 3)	intron (NM_138709, intron 6 of 13)	4764	ENST00000459906	protein_coding	ENSG00000136848	DAB2IP	DAB2 interacting protein [Source:HGNC Symbol;Acc:17294]
cnt_tfe3_open_common_21746	chr8	102063407	102064847	promoter-TSS (ENST00000514926)	promoter-TSS (NR_033962)	-155	ENST00000514926	lincRNA	ENSG00000248599	RP11-302J23.1
cnt_tfe3_open_common_6736	chr14	65646603	65647796	Intergenic	Intergenic	41866	ENST00000531609	lincRNA	ENSG00000255002	CTD-2509G16.2
cnt_tfe3_open_common_14964	chr3	7546568	7547524	intron (ENST00000402647, intron 7 of 9)	MSTD-int|LTR|ERVL-MaLR	29925	ENST00000420230	antisense	ENSG00000236202	GRM7-AS1	GRM7 antisense RNA 1 [Source:HGNC Symbol;Acc:40267]
cnt_tfe3_open_common_598	chr1	36839457	36840895	intron (ENST00000460017, intron 1 of 2)	intron (NM_032017, intron 1 of 11)	-8503	ENST00000460417	protein_coding	ENSG00000196182	STK40	serine/threonine kinase 40 [Source:HGNC Symbol;Acc:21373]
cnt_tfe3_open_common_13830	chr20	37218663	37221058	Intergenic	Intergenic	9911	ENST00000416116	protein_coding	ENSG00000182035	ADIG	adipogenin [Source:HGNC Symbol;Acc:28606]
cnt_tfe3_open_common_2697	chr10	31269808	31270376	intron (ENST00000375311, intron 1 of 6)	intron (NM_001143767, intron 1 of 5)	3263	ENST00000361310	protein_coding	ENSG00000183621	ZNF438	zinc finger protein 438 [Source:HGNC Symbol;Acc:21029]
cnt_tfe3_open_common_21576	chr8	71752025	71752327	Intergenic	Intergenic	-58933	ENST00000411288	misc_RNA	ENSG00000223220	Y_RNA	Y RNA [Source:RFAM;Acc:RF00019]
cnt_tfe3_open_common_9688	chr17	59470888	59471797	promoter-TSS (ENST00000592377)	intron (NR_125751, intron 1 of 1)	81	ENST00000592377	antisense	ENSG00000267280	RP11-332H18.4
cnt_tfe3_open_common_9121	chr17	29596601	29597200	intron (ENST00000356175, intron 35 of 56)	MLT1K|LTR|ERVL-MaLR	3740	ENST00000584094	protein_coding	ENSG00000126861	OMG	oligodendrocyte myelin glycoprotein [Source:HGNC Symbol;Acc:8135]
cnt_tfe3_open_common_8574	chr16	75339162	75339843	promoter-TSS (ENST00000562602)	MIR|SINE|MIR	-166	ENST00000562602	protein_coding	ENSG00000153774	CFDP1	craniofacial development protein 1 [Source:HGNC Symbol;Acc:1873]
cnt_tfe3_open_common_1439	chr1	153934414	153935442	intron (ENST00000368621, intron 2 of 3)	promoter-TSS (NR_106795)	687	ENST00000461071	protein_coding	ENSG00000143570	SLC39A1	solute carrier family 39 (zinc transporter), member 1 [Source:HGNC Symbol;Acc:12876]
cnt_tfe3_open_common_17090	chr4	185726541	185727609	promoter-TSS (ENST00000513317)	promoter-TSS (NM_001286710)	-133	ENST00000513317	protein_coding	ENSG00000151726	ACSL1	acyl-CoA synthetase long-chain family member 1 [Source:HGNC Symbol;Acc:3569]
cnt_tfe3_open_common_20424	chr7	80780226	80780771	Intergenic	Intergenic	-24326	ENST00000431501	protein_coding	ENSG00000237896	AC005008.2	Uncharacterized protein [Source:UniProtKB/TrEMBL;Acc:C9IYQ3]
cnt_tfe3_open_common_565	chr1	33936181	33936592	Intergenic	Intergenic	-1860	ENST00000361328	protein_coding	ENSG00000121903	ZSCAN20	zinc finger and SCAN domain containing 20 [Source:HGNC Symbol;Acc:13093]
cnt_tfe3_open_common_8554	chr16	74325592	74326391	intron (ENST00000569389, intron 1 of 2)	MLT1H2|LTR|ERVL-MaLR	4658	ENST00000569389	lincRNA	ENSG00000261404	AC009120.4
cnt_tfe3_open_common_4020	chr11	47939292	47940098	Intergenic	MLT1K|LTR|ERVL-MaLR	-12536	ENST00000524963	pseudogene	ENSG00000254780	RP11-793I11.1
cnt_tfe3_open_common_3644	chr11	1781492	1782689	exon (ENST00000449248, exon 1 of 2)	intron (NM_001909, intron 2 of 8)	512	ENST00000449248	antisense	ENSG00000235027	AC068580.6
cnt_tfe3_open_common_12397	chr2	102023096	102023932	intron (ENST00000428343, intron 9 of 11)	intron (NM_001145664, intron 9 of 11)	-19457	ENST00000324768	protein_coding	ENSG00000175874	CREG2	cellular repressor of E1A-stimulated genes 2 [Source:HGNC Symbol;Acc:14272]
cnt_tfe3_open_common_12480	chr2	112416703	112418201	Intergenic	MER21C|LTR|ERVL	-15151	ENST00000457867	pseudogene	ENSG00000237583	AC093166.1
cnt_tfe3_open_common_4442	chr11	75065963	75066568	Intergenic	L2a|LINE|L2	-3392	ENST00000393505	protein_coding	ENSG00000137486	ARRB1	arrestin, beta 1 [Source:HGNC Symbol;Acc:711]
cnt_tfe3_open_common_13316	chr2	233553978	233554903	Intergenic	Intergenic	-7569	ENST00000476995	protein_coding	ENSG00000204120	GIGYF2	GRB10 interacting GYF protein 2 [Source:HGNC Symbol;Acc:11960]
cnt_tfe3_open_common_1659	chr1	168050491	168051908	Intergenic	3' UTR (NM_001349635, exon 5 of 5)	7604	ENST00000478868	protein_coding	ENSG00000143147	GPR161	G protein-coupled receptor 161 [Source:HGNC Symbol;Acc:23694]
cnt_tfe3_open_common_5843	chr12	122234370	122235548	promoter-TSS (ENST00000609067)	intron (NR_152740, intron 3 of 3)	-174	ENST00000539299	lincRNA	ENSG00000212694	AC084018.1
cnt_tfe3_open_common_8993	chr17	18758960	18759857	promoter-TSS (ENST00000432893)	promoter-TSS (NM_001353097)	-204	ENST00000432893	protein_coding	ENSG00000141127	PRPSAP2	phosphoribosyl pyrophosphate synthetase-associated protein 2 [Source:HGNC Symbol;Acc:9467]
cnt_tfe3_open_common_4967	chr12	15910423	15911774	intron (ENST00000536793, intron 1 of 4)	MLT1G3|LTR|ERVL-MaLR	-21904	ENST00000544015	lincRNA	ENSG00000255565	RP11-6B19.1
cnt_tfe3_open_common_19999	chr7	30560565	30562274	intron (ENST00000578293, intron 5 of 5)	MLT1F1|LTR|ERVL-MaLR	2732	ENST00000419639	pseudogene	ENSG00000244480	AC005154.7
cnt_tfe3_open_common_11399	chr19	50312080	50313613	promoter-TSS (ENST00000534138)	intron (NM_001171937, intron 4 of 9)	276	ENST00000527973	protein_coding	ENSG00000010361	FUZ	fuzzy planar cell polarity protein [Source:HGNC Symbol;Acc:26219]
cnt_tfe3_open_common_12546	chr2	120009652	120010939	intron (ENST00000425223, intron 3 of 4)	intron (NM_001008410, intron 3 of 4)	-3648	ENST00000454260	antisense	ENSG00000229867	STEAP3-AS1	STEAP3 antisense RNA 1 [Source:HGNC Symbol;Acc:41053]
cnt_tfe3_open_common_1091	chr1	94591394	94592028	Intergenic	MER91A|DNA|hAT-Tip100	-5023	ENST00000370225	protein_coding	ENSG00000198691	ABCA4	ATP-binding cassette, sub-family A (ABC1), member 4 [Source:HGNC Symbol;Acc:34]
cnt_tfe3_open_common_2939	chr10	73627686	73628469	Intergenic	Intergenic	-10037	ENST00000441348	lincRNA	ENSG00000230526	RP11-472G21.2
cnt_tfe3_open_common_15692	chr3	122479507	122480187	TTS (ENST00000463266)	L2c|LINE|L2	7742	ENST00000463266	protein_coding	ENSG00000169087	HSPBAP1	HSPB (heat shock 27kDa) associated protein 1 [Source:HGNC Symbol;Acc:16389]
cnt_tfe3_open_common_21911	chr8	126712445	126713711	Intergenic	Intergenic	49407	ENST00000518339	lincRNA	ENSG00000253470	RP11-697B24.1
cnt_tfe3_open_common_23577	chrX	143302002	143302683	Intergenic	L1M1|LINE|L1	89863	ENST00000436312	pseudogene	ENSG00000224630	RP1-169P22.2
cnt_tfe3_open_common_18751	chr6	28890245	28892342	exon (ENST00000377194, exon 1 of 9)	exon (NM_006510, exon 1 of 8).2	397	ENST00000481474	protein_coding	ENSG00000204713	TRIM27	tripartite motif containing 27 [Source:HGNC Symbol;Acc:9975]
cnt_tfe3_open_common_8651	chr16	84210386	84211542	TTS (ENST00000564774)	TTS (NM_005679)	1217	ENST00000564928	protein_coding	ENSG00000154099	DNAAF1	dynein, axonemal, assembly factor 1 [Source:HGNC Symbol;Acc:30539]
cnt_tfe3_open_common_6448	chr13	113929468	113930123	Intergenic	MER4B|LTR|ERV1	-1136	ENST00000455730	pseudogene	ENSG00000232662	LDHBP1	lactate dehydrogenase B pseudogene 1 [Source:HGNC Symbol;Acc:6542]
cnt_tfe3_open_common_22677	chr9	112672955	112673747	intron (ENST00000555236, intron 3 of 10)	intron (NM_001037293, intron 4 of 6)	43800	ENST00000465091	protein_coding	ENSG00000243444	PALM2	paralemmin 2 [Source:HGNC Symbol;Acc:15845]
cnt_tfe3_open_common_9992	chr17	76879143	76880917	intron (ENST00000262768, intron 1 of 4)	intron (NM_003255, intron 1 of 4)	-9798	ENST00000585421	protein_coding	ENSG00000035862	TIMP2	TIMP metallopeptidase inhibitor 2 [Source:HGNC Symbol;Acc:11821]
cnt_tfe3_open_common_17056	chr4	178144057	178144367	Intergenic	Intergenic	25715	ENST00000512516	protein_coding	ENSG00000249008	RP11-487E13.1	Uncharacterized protein [Source:UniProtKB/TrEMBL;Acc:D6R931]
cnt_tfe3_open_common_20036	chr7	36147503	36148202	TTS (ENST00000419108)	MLT1H2|LTR|ERVL-MaLR	2630	ENST00000419108	pseudogene	ENSG00000228815	MARK2P13	MAP/microtubule affinity-regulating kinase 2 pseudogene 13 [Source:HGNC Symbol;Acc:39804]
cnt_tfe3_open_common_4936	chr12	13251109	13251815	intron (ENST00000351606, intron 1 of 6)	intron (NM_001206842, intron 1 of 5)	-2722	ENST00000396302	protein_coding	ENSG00000111305	GSG1	germ cell associated 1 [Source:HGNC Symbol;Acc:19716]
cnt_tfe3_open_common_22829	chr9	126030784	126031435	promoter-TSS (ENST00000447404)	promoter-TSS (NM_018387)	-254	ENST00000447404	protein_coding	ENSG00000165209	STRBP	spermatid perinuclear RNA binding protein [Source:HGNC Symbol;Acc:16462]
cnt_tfe3_open_common_653	chr1	40283009	40283546	Intergenic	Intergenic	-21609	ENST00000446772	pseudogene	ENSG00000229213	RP1-118J21.24
cnt_tfe3_open_common_20311	chr7	72737990	72738831	exon (ENST00000333149, exon 2 of 7)	exon (NM_001281451, exon 2 of 7)	1165	ENST00000453152	protein_coding	ENSG00000146755	TRIM50	tripartite motif containing 50 [Source:HGNC Symbol;Acc:19017]
cnt_tfe3_open_common_10972	chr19	30433509	30433854	intron (ENST00000312051, intron 1 of 9)	CpG	256	ENST00000312051	protein_coding	ENSG00000105176	URI1	URI1, prefoldin-like chaperone [Source:HGNC Symbol;Acc:13236]
cnt_tfe3_open_common_3284	chr10	102757248	102759147	promoter-TSS (ENST00000429732)	promoter-TSS (NM_001318099)	92	ENST00000429732	protein_coding	ENSG00000107816	LZTS2	leucine zipper, putative tumor suppressor 2 [Source:HGNC Symbol;Acc:29381]
cnt_tfe3_open_common_8250	chr16	30457148	30457892	promoter-TSS (ENST00000500504)	promoter-TSS (NM_012248)	-18	ENST00000478753	protein_coding	ENSG00000179918	SEPHS2	selenophosphate synthetase 2 [Source:HGNC Symbol;Acc:19686]
cnt_tfe3_open_common_16718	chr4	88343601	88344204	promoter-TSS (ENST00000502933)	5' UTR (NM_001248011, exon 1 of 7)	-59	ENST00000440591	protein_coding	ENSG00000170502	NUDT9	nudix (nucleoside diphosphate linked moiety X)-type motif 9 [Source:HGNC Symbol;Acc:8056]
cnt_tfe3_open_common_13218	chr2	223916621	223916939	promoter-TSS (ENST00000488477)	5' UTR (NM_080671, exon 1 of 2)	-82	ENST00000604125	protein_coding	ENSG00000152049	KCNE4	potassium voltage-gated channel, Isk-related family, member 4 [Source:HGNC Symbol;Acc:6244]
cnt_tfe3_open_common_10068	chr17	80250475	80250996	promoter-TSS (ENST00000581489)	promoter-TSS (NR_135639)	-45	ENST00000581489	lincRNA	ENSG00000265692	RP13-516M14.4
cnt_tfe3_open_common_3485	chr10	121651820	121652898	promoter-TSS (ENST00000569515)	non-coding (NR_037771, exon 1 of 18)	102	ENST00000470478	protein_coding	ENSG00000107651	SEC23IP	SEC23 interacting protein [Source:HGNC Symbol;Acc:17018]
cnt_tfe3_open_common_1938	chr1	204606436	204606996	intron (ENST00000496057, intron 1 of 2)	intron (NM_201630, intron 1 of 1)	10813	ENST00000444037	lincRNA	ENSG00000240219	RP11-430C7.5
cnt_tfe3_open_common_6837	chr14	75725428	75726199	promoter-TSS (ENST00000555909)	CpG	-301	ENST00000555909	antisense	ENSG00000258820	RP11-293M10.2
cnt_tfe3_open_common_652	chr1	40264674	40265827	Intergenic	Intergenic	-3582	ENST00000446772	pseudogene	ENSG00000229213	RP1-118J21.24
cnt_tfe3_open_common_10140	chr18	9136361	9137242	promoter-TSS (ENST00000581635)	promoter-TSS (NM_015208)	-2	ENST00000540578	protein_coding	ENSG00000101745	ANKRD12	ankyrin repeat domain 12 [Source:HGNC Symbol;Acc:29135]
cnt_tfe3_open_common_7983	chr16	5488395	5489217	intron (ENST00000569895, intron 1 of 6)	LTR53|LTR|ERVL	73008	ENST00000564888	pseudogene	ENSG00000261007	RP11-382N13.3
cnt_tfe3_open_common_15433	chr3	57789210	57789786	intron (ENST00000428312, intron 1 of 21)	intron (NM_007159, intron 1 of 20)	-2323	ENST00000603779	pseudogene	ENSG00000270772	RP11-332H21.2
cnt_tfe3_open_common_1047	chr1	89356921	89357562	promoter-TSS (ENST00000418217)	promoter-TSS (NM_001514)	-31	ENST00000494819	protein_coding	ENSG00000137947	GTF2B	general transcription factor IIB [Source:HGNC Symbol;Acc:4648]
cnt_tfe3_open_common_3703	chr11	7532416	7533464	TTS (ENST00000329293)	TTS (NM_198474)	806	ENST00000530201	antisense	ENSG00000251364	CTD-2516F10.2
cnt_tfe3_open_common_20318	chr7	73027049	73027800	intron (ENST00000395189, intron 2 of 15)	intron (NM_032951, intron 2 of 16)	3067	ENST00000456640	protein_coding	ENSG00000009950	MLXIPL	MLX interacting protein-like [Source:HGNC Symbol;Acc:12744]
cnt_tfe3_open_common_21547	chr8	67419361	67420139	intron (ENST00000522977, intron 3 of 4)	MIRb|SINE|MIR	-6204	ENST00000384222	snRNA	ENSG00000206949	RNU6-1324P	RNA, U6 small nuclear 1324, pseudogene [Source:HGNC Symbol;Acc:48287]
cnt_tfe3_open_common_10655	chr19	8304824	8306185	promoter-TSS (ENST00000605980)	intron (NM_024552, intron 2 of 11)	-972	ENST00000605980	antisense	ENSG00000271717	CTD-3020H12.4
cnt_tfe3_open_common_21862	chr8	124528603	124530294	intron (ENST00000287396, intron 1 of 5)	intron (NM_148177, intron 1 of 5)	-10583	ENST00000524000	protein_coding	ENSG00000156804	FBXO32	F-box protein 32 [Source:HGNC Symbol;Acc:16731]
cnt_tfe3_open_common_6463	chr13	114750202	114751273	intron (ENST00000334062, intron 23 of 23)	intron (NM_001320822, intron 23 of 23)	92701	ENST00000389544	protein_coding	ENSG00000185989	RASA3	RAS p21 protein activator 3 [Source:HGNC Symbol;Acc:20331]
cnt_tfe3_open_common_16798	chr4	108910377	108911583	promoter-TSS (ENST00000309522)	5' UTR (NM_001184705, exon 1 of 9)	-31	ENST00000511742	protein_coding	ENSG00000138796	HADH	hydroxyacyl-CoA dehydrogenase [Source:HGNC Symbol;Acc:4799]
cnt_tfe3_open_common_7474	chr15	67812946	67814311	promoter-TSS (ENST00000559702)	promoter-TSS (NR_040055)	222	ENST00000342683	protein_coding	ENSG00000189227	C15orf61	chromosome 15 open reading frame 61 [Source:HGNC Symbol;Acc:34453]
cnt_tfe3_open_common_10911	chr19	18770663	18772225	intron (ENST00000600657, intron 2 of 3)	intron (NM_001345982, intron 2 of 3)	15996	ENST00000596843	protein_coding	ENSG00000167487	KLHL26	kelch-like family member 26 [Source:HGNC Symbol;Acc:25623]
cnt_tfe3_open_common_16782	chr4	103737142	103737722	intron (ENST00000357194, intron 1 of 6)	intron (NM_181893, intron 1 of 6)	-3302	ENST00000508474	protein_coding	ENSG00000109332	UBE2D3	ubiquitin-conjugating enzyme E2D 3 [Source:HGNC Symbol;Acc:12476]
cnt_tfe3_open_common_6810	chr14	74190037	74190619	exon (ENST00000462716, exon 4 of 4)	L1MC4|LINE|L1	1714	ENST00000483269	protein_coding	ENSG00000156030	ELMSAN1	ELM2 and Myb/SANT-like domain containing 1 [Source:HGNC Symbol;Acc:19853]
cnt_tfe3_open_common_4637	chr11	115795526	115796247	Intergenic	Intergenic	-7606	ENST00000537491	lincRNA	ENSG00000257067	AP000797.4
cnt_tfe3_open_common_20098	chr7	43965509	43966653	promoter-TSS (ENST00000415051)	promoter-TSS (NM_001290076)	-8	ENST00000454428	protein_coding	ENSG00000078967	UBE2D4	ubiquitin-conjugating enzyme E2D 4 (putative) [Source:HGNC Symbol;Acc:21647]
cnt_tfe3_open_common_4920	chr12	12745904	12746170	Intergenic	Intergenic	-18724	ENST00000540224	protein_coding	ENSG00000111269	CREBL2	cAMP responsive element binding protein-like 2 [Source:HGNC Symbol;Acc:2350]
cnt_tfe3_open_common_105	chr1	8064276	8065825	intron (ENST00000474874, intron 2 of 2)	Intergenic	10643	ENST00000467067	protein_coding	ENSG00000116285	ERRFI1	ERBB receptor feedback inhibitor 1 [Source:HGNC Symbol;Acc:18185]
cnt_tfe3_open_common_560	chr1	33793136	33793882	intron (ENST00000485928, intron 6 of 7)	MLT1F|LTR|ERVL-MaLR	4584	ENST00000583214	miRNA	ENSG00000266239	MIR3605	microRNA 3605 [Source:HGNC Symbol;Acc:38922]
cnt_tfe3_open_common_9737	chr17	62988474	62988937	Intergenic	AluJb|SINE|Alu	-17011	ENST00000397713	pseudogene	ENSG00000214174	AMZ2P1	archaelysin family metallopeptidase 2 pseudogene 1 [Source:HGNC Symbol;Acc:26491]
cnt_tfe3_open_common_151	chr1	9952518	9952912	intron (ENST00000377263, intron 1 of 5)	intron (NM_020248, intron 1 of 5)	580	ENST00000377258	protein_coding	ENSG00000178585	CTNNBIP1	catenin, beta interacting protein 1 [Source:HGNC Symbol;Acc:16913]
cnt_tfe3_open_common_8024	chr16	11835361	11837049	exon (ENST00000572811, exon 1 of 1)	CpG	198	ENST00000576969	protein_coding	ENSG00000153066	TXNDC11	thioredoxin domain containing 11 [Source:HGNC Symbol;Acc:28030]
cnt_tfe3_open_common_19051	chr6	44396246	44397025	intron (ENST00000371477, intron 13 of 15)	MIRb|SINE|MIR	4085	ENST00000595057	protein_coding	ENSG00000267849	AL133262.1
cnt_tfe3_open_common_11532	chr2	1708504	1709912	intron (ENST00000485177, intron 1 of 6)	intron (NM_012293, intron 1 of 22)	-12866	ENST00000447941	protein_coding	ENSG00000130508	PXDN	peroxidasin homolog (Drosophila) [Source:HGNC Symbol;Acc:14966]
cnt_tfe3_open_common_7496	chr15	70087378	70087956	Intergenic	Intergenic	8718	ENST00000560960	pseudogene	ENSG00000259496	RP11-19J5.1
cnt_tfe3_open_common_14271	chr21	42738565	42739162	exon (ENST00000495892, exon 2 of 2)	intron (NM_002463, intron 1 of 13)	-3149	ENST00000543692	protein_coding	ENSG00000183486	MX2	myxovirus (influenza virus) resistance 2 (mouse) [Source:HGNC Symbol;Acc:7533]
cnt_tfe3_open_common_9160	chr17	33571313	33571884	intron (ENST00000542451, intron 1 of 3)	intron (NM_144975, intron 1 of 4)	1490	ENST00000592325	protein_coding	ENSG00000166750	SLFN5	schlafen family member 5 [Source:HGNC Symbol;Acc:28286]
cnt_tfe3_open_common_14269	chr21	42484864	42486036	Intergenic	MLT1C|LTR|ERVL-MaLR	33900	ENST00000435493	antisense	ENSG00000226496	LINC00323	long intergenic non-protein coding RNA 323 [Source:HGNC Symbol;Acc:19720]
cnt_tfe3_open_common_3408	chr10	112896643	112897096	Intergenic	Intergenic	32155	ENST00000424331	pseudogene	ENSG00000213247	RP11-479A21.1
cnt_tfe3_open_common_17743	chr5	121413325	121414336	promoter-TSS (ENST00000503759)	promoter-TSS (NM_001317073)	150	ENST00000231004	protein_coding	ENSG00000113083	LOX	lysyl oxidase [Source:HGNC Symbol;Acc:6664]
cnt_tfe3_open_common_12150	chr2	69879340	69879818	intron (ENST00000418066, intron 1 of 3)	L1M6|LINE|L1	8022	ENST00000418066	protein_coding	ENSG00000196975	ANXA4	annexin A4 [Source:HGNC Symbol;Acc:542]
cnt_tfe3_open_common_2571	chr10	14880911	14881561	promoter-TSS (ENST00000378442)	intron (NM_001278205, intron 1 of 3)	-662	ENST00000378442	protein_coding	ENSG00000185267	CDNF	cerebral dopamine neurotrophic factor [Source:HGNC Symbol;Acc:24913]
cnt_tfe3_open_common_17939	chr5	139030474	139032824	intron (ENST00000512816, intron 1 of 1)	intron (NM_001317205, intron 1 of 2)	1075	ENST00000512816	protein_coding	ENSG00000171604	CXXC5	CXXC finger protein 5 [Source:HGNC Symbol;Acc:26943]
cnt_tfe3_open_common_6659	chr14	55751384	55752314	intron (ENST00000555087, intron 1 of 1)	AluSp|SINE|Alu	-2488	ENST00000488313	pseudogene	ENSG00000239686	RP11-665C16.1
cnt_tfe3_open_common_13929	chr20	46060824	46061800	Intergenic	Intergenic	-20241	ENST00000437920	lincRNA	ENSG00000224565	RP1-148H17.1
cnt_tfe3_open_common_10761	chr19	12847667	12848526	promoter-TSS (ENST00000357332)	promoter-TSS (NM_004317)	24	ENST00000586561	protein_coding	ENSG00000198356	ASNA1	arsA arsenite transporter, ATP-binding, homolog 1 (bacterial) [Source:HGNC Symbol;Acc:752]
cnt_tfe3_open_common_17800	chr5	131550731	131551665	intron (ENST00000395164, intron 4 of 5)	intron (NM_001017974, intron 4 of 14)	6586	ENST00000395164	protein_coding	ENSG00000072682	P4HA2	prolyl 4-hydroxylase, alpha polypeptide II [Source:HGNC Symbol;Acc:8547]
cnt_tfe3_open_common_297	chr1	19393501	19394320	Intergenic	Intergenic	8095	ENST00000606379	3prime_overlapping_ncrna	ENSG00000272084	RP5-1126H10.2
cnt_tfe3_open_common_9348	chr17	40975829	40976613	promoter-TSS (ENST00000585515)	promoter-TSS (NM_001313999)	48	ENST00000593205	protein_coding	ENSG00000126581	BECN1	beclin 1, autophagy related [Source:HGNC Symbol;Acc:1034]
cnt_tfe3_open_common_22700	chr9	114797486	114798470	TTS (ENST00000563249)	LTR78B|LTR|ERV1	612	ENST00000568421	sense_overlapping	ENSG00000259953	RP11-4O1.2
cnt_tfe3_open_common_7695	chr15	86352951	86354062	Intergenic	MER44B|DNA|TcMar-Tigger	-11580	ENST00000517122	snRNA	ENSG00000252931	RNU6-231P	RNA, U6 small nuclear 231, pseudogene [Source:HGNC Symbol;Acc:47194]
cnt_tfe3_open_common_23398	chrX	71458613	71459415	promoter-TSS (ENST00000373657)	promoter-TSS (NM_017669)	-117	ENST00000334463	protein_coding	ENSG00000186871	ERCC6L	excision repair cross-complementing rodent repair deficiency, complementation group 6-like [Source:HGNC Symbol;Acc:20794]
cnt_tfe3_open_common_19805	chr7	6483152	6484192	intron (ENST00000436575, intron 2 of 14)	AluJo|SINE|Alu	3891	ENST00000454738	protein_coding	ENSG00000164535	DAGLB	diacylglycerol lipase, beta [Source:HGNC Symbol;Acc:28923]
cnt_tfe3_open_common_4575	chr11	100700953	100702024	intron (ENST00000534060, intron 4 of 5)	intron (NM_152432, intron 3 of 23)	-8647	ENST00000525558	protein_coding	ENSG00000165895	ARHGAP42	Rho GTPase activating protein 42 [Source:HGNC Symbol;Acc:26545]
cnt_tfe3_open_common_21397	chr8	39799845	39801049	intron (ENST00000343295, intron 1 of 10)	intron (NM_194294, intron 1 of 10)	-6238	ENST00000389060	protein_coding	ENSG00000188676	IDO2	indoleamine 2,3-dioxygenase 2 [Source:HGNC Symbol;Acc:27269]
cnt_tfe3_open_common_14838	chr22	44207651	44209313	promoter-TSS (ENST00000358439)	promoter-TSS (NM_022785)	109	ENST00000564696	antisense	ENSG00000261251	RP3-388M5.9
cnt_tfe3_open_common_5865	chr12	122984640	122985955	promoter-TSS (ENST00000540586)	exon (NM_001350935, exon 1 of 11)	-155	ENST00000543897	protein_coding	ENSG00000033030	ZCCHC8	zinc finger, CCHC domain containing 8 [Source:HGNC Symbol;Acc:25265]
cnt_tfe3_open_common_2607	chr10	21625045	21626051	Intergenic	Intergenic	14658	ENST00000384534	snRNA	ENSG00000207264	RNU6-15P	RNA, U6 small nuclear 15, pseudogene [Source:HGNC Symbol;Acc:34259]
cnt_tfe3_open_common_20796	chr7	128864158	128864957	promoter-TSS (ENST00000446544)	promoter-TSS (NM_015328)	-307	ENST00000325006	protein_coding	ENSG00000158467	AHCYL2	adenosylhomocysteinase-like 2 [Source:HGNC Symbol;Acc:22204]
cnt_tfe3_open_common_18052	chr5	148724285	148725313	promoter-TSS (ENST00000416916)	promoter-TSS (NM_152407)	-194	ENST00000513661	protein_coding	ENSG00000164284	GRPEL2	GrpE-like 2, mitochondrial (E. coli) [Source:HGNC Symbol;Acc:21060]
cnt_tfe3_open_common_17836	chr5	132621062	132621877	intron (ENST00000265342, intron 6 of 15)	intron (NM_015082, intron 6 of 15)	19192	ENST00000507403	antisense	ENSG00000250244	CTB-49A3.4
cnt_tfe3_open_common_15663	chr3	119218224	119218763	promoter-TSS (ENST00000469324)	AluSx1|SINE|Alu	-728	ENST00000469324	protein_coding	ENSG00000113845	TIMMDC1	translocase of inner mitochondrial membrane domain containing 1 [Source:HGNC Symbol;Acc:1321]
cnt_tfe3_open_common_10977	chr19	32836236	32837104	promoter-TSS (ENST00000544431)	5' UTR (NM_014910, exon 1 of 6)	45	ENST00000355898	protein_coding	ENSG00000168813	ZNF507	zinc finger protein 507 [Source:HGNC Symbol;Acc:23783]
cnt_tfe3_open_common_21055	chr7	155458536	155459135	intron (ENST00000401878, intron 2 of 17)	MLT2B1|LTR|ERVL	-6739	ENST00000307403	protein_coding	ENSG00000184863	RBM33	RNA binding motif protein 33 [Source:HGNC Symbol;Acc:27223]
cnt_tfe3_open_common_1338	chr1	147051203	147052170	intron (ENST00000234739, intron 1 of 9)	intron (NM_004326, intron 1 of 9)	-20302	ENST00000497938	protein_coding	ENSG00000116128	BCL9	B-cell CLL/lymphoma 9 [Source:HGNC Symbol;Acc:1008]
cnt_tfe3_open_common_15964	chr3	152776213	152776621	Intergenic	AluSz6|SINE|Alu	-8650	ENST00000476476	pseudogene	ENSG00000241810	HMGN2P13	high mobility group nucleosomal binding domain 2 pseudogene 13 [Source:HGNC Symbol;Acc:33557]
cnt_tfe3_open_common_13363	chr2	236267384	236268343	Intergenic	Intergenic	32861	ENST00000401183	miRNA	ENSG00000216002	AC092576.1
cnt_tfe3_open_common_12505	chr2	113483278	113484621	intron (ENST00000327581, intron 14 of 16)	intron (NM_001350494, intron 14 of 16)	129	ENST00000462854	protein_coding	ENSG00000144130	NT5DC4	5'-nucleotidase domain containing 4 [Source:HGNC Symbol;Acc:27678]
cnt_tfe3_open_common_8557	chr16	74463910	74464377	intron (ENST00000567148, intron 1 of 2)	Intergenic	8115	ENST00000566506	antisense	ENSG00000261170	RP11-252A24.5
cnt_tfe3_open_common_22019	chr8	136717306	136717969	Intergenic	Intergenic	37101	ENST00000362782	snRNA	ENSG00000199652	RNU1-35P	RNA, U1 small nuclear 35, pseudogene [Source:HGNC Symbol;Acc:48377]
cnt_tfe3_open_common_8048	chr16	14030474	14031068	promoter-TSS (ENST00000462862)	AluJb|SINE|Alu	-850	ENST00000462862	protein_coding	ENSG00000175595	ERCC4	excision repair cross-complementing rodent repair deficiency, complementation group 4 [Source:HGNC Symbol;Acc:3436]
cnt_tfe3_open_common_8951	chr17	16341579	16342453	promoter-TSS (ENST00000487066)	promoter-TSS (NR_027176)	-120	ENST00000584177	processed_transcript	ENSG00000175061	FAM211A-AS1	FAM211A antisense RNA 1 [Source:HGNC Symbol;Acc:28619]
cnt_tfe3_open_common_15406	chr3	53838875	53839617	intron (ENST00000481478, intron 40 of 42)	intron (NM_000720, intron 46 of 48)	-7200	ENST00000607740	antisense	ENSG00000271916	RP11-884K10.6
cnt_tfe3_open_common_18893	chr6	34724263	34725494	promoter-TSS (ENST00000374017)	promoter-TSS (NM_003093)	-305	ENST00000244520	protein_coding	ENSG00000124562	SNRPC	small nuclear ribonucleoprotein polypeptide C [Source:HGNC Symbol;Acc:11157]
cnt_tfe3_open_common_19577	chr6	157935757	157936564	intron (ENST00000359775, intron 1 of 8)	intron (NM_153746, intron 1 of 8)	-14004	ENST00000577768	miRNA	ENSG00000266617	MIR3692	microRNA 3692 [Source:HGNC Symbol;Acc:38885]
cnt_tfe3_open_common_5618	chr12	104679830	104681200	promoter-TSS (ENST00000526580)	promoter-TSS (NM_001261445)	55	ENST00000503506	protein_coding	ENSG00000198431	TXNRD1	thioredoxin reductase 1 [Source:HGNC Symbol;Acc:12437]
cnt_tfe3_open_common_22614	chr9	103114560	103115661	promoter-TSS (ENST00000535814)	promoter-TSS (NM_001161584)	55	ENST00000537512	protein_coding	ENSG00000136891	TEX10	testis expressed 10 [Source:HGNC Symbol;Acc:25988]
cnt_tfe3_open_common_20529	chr7	99063296	99064267	promoter-TSS (ENST00000449683)	promoter-TSS (NM_004889)	3	ENST00000394186	protein_coding	ENSG00000241468	ATP5J2	ATP synthase, H+ transporting, mitochondrial Fo complex, subunit F2 [Source:HGNC Symbol;Acc:848]
cnt_tfe3_open_common_22932	chr9	131459532	131460933	Intergenic	AluSz|SINE|Alu	-4570	ENST00000291906	protein_coding	ENSG00000160447	PKN3	protein kinase N3 [Source:HGNC Symbol;Acc:17999]
cnt_tfe3_open_common_23390	chrX	70712258	70713435	promoter-TSS (ENST00000510256)	promoter-TSS (NR_002226)	-68	ENST00000359239	pseudogene	ENSG00000243468	INGX	inhibitor of growth family, X-linked, pseudogene [Source:HGNC Symbol;Acc:6064]
cnt_tfe3_open_common_21051	chr7	155088541	155089784	promoter-TSS (ENST00000340368)	promoter-TSS (NM_001346594)	89	ENST00000609974	lincRNA	ENSG00000273117	AC144652.1
cnt_tfe3_open_common_17235	chr5	31532132	31533365	promoter-TSS (ENST00000511367)	promoter-TSS (NM_013235)	325	ENST00000504464	protein_coding	ENSG00000082213	C5orf22	chromosome 5 open reading frame 22 [Source:HGNC Symbol;Acc:25639]
cnt_tfe3_open_common_15134	chr3	32279939	32281835	promoter-TSS (ENST00000565519)	intron (NM_001320308, intron 1 of 2)	716	ENST00000307526	protein_coding	ENSG00000170293	CMTM8	CKLF-like MARVEL transmembrane domain containing 8 [Source:HGNC Symbol;Acc:19179]
cnt_tfe3_open_common_8305	chr16	47813324	47813942	intron (ENST00000565451, intron 1 of 2)	Intergenic	-18801	ENST00000568348	pseudogene	ENSG00000260497	CTB-55P19.1
cnt_tfe3_open_common_11354	chr19	49283803	49284649	Intergenic	LTR13A|LTR|ERVK	12289	ENST00000384031	snRNA	ENSG00000206758	RNU6-317P	RNA, U6 small nuclear 317, pseudogene [Source:HGNC Symbol;Acc:47280]
cnt_tfe3_open_common_15952	chr3	150157339	150157755	intron (ENST00000485421, intron 3 of 4)	intron (NR_130136, intron 3 of 4)	16721	ENST00000492828	protein_coding	ENSG00000196428	TSC22D2	TSC22 domain family, member 2 [Source:HGNC Symbol;Acc:29095]
cnt_tfe3_open_common_17806	chr5	131723387	131723894	promoter-TSS (ENST00000447841)	intron (NM_003060, intron 5 of 9)	135	ENST00000479605	protein_coding	ENSG00000197375	SLC22A5	solute carrier family 22 (organic cation/carnitine transporter), member 5 [Source:HGNC Symbol;Acc:10969]
cnt_tfe3_open_common_23132	chrX	10547123	10548177	intron (ENST00000380787, intron 1 of 9)	intron (NM_033290, intron 1 of 9)	-2655	ENST00000380779	protein_coding	ENSG00000101871	MID1	midline 1 (Opitz/BBB syndrome) [Source:HGNC Symbol;Acc:7095]
cnt_tfe3_open_common_13283	chr2	231646211	231646890	intron (ENST00000484398, intron 1 of 1)	intron (NM_001130849, intron 2 of 8)	2829	ENST00000484398	protein_coding	ENSG00000135932	CAB39	calcium binding protein 39 [Source:HGNC Symbol;Acc:20292]
cnt_tfe3_open_common_17349	chr5	53655511	53656309	intron (ENST00000517934, intron 1 of 1)	LTR33C|LTR|ERVL	-30758	ENST00000512618	lincRNA	ENSG00000249069	LINC01033	long intergenic non-protein coding RNA 1033 [Source:HGNC Symbol;Acc:49019]
cnt_tfe3_open_common_12533	chr2	118770487	118772228	intron (ENST00000319432, intron 1 of 23)	CpG	352	ENST00000319432	protein_coding	ENSG00000125633	CCDC93	coiled-coil domain containing 93 [Source:HGNC Symbol;Acc:25611]
cnt_tfe3_open_common_962	chr1	67966094	67966544	Intergenic	Intergenic	-28994	ENST00000230113	lincRNA	ENSG00000235200	RP4-763G1.2
cnt_tfe3_open_common_3031	chr10	79265411	79266097	intron (ENST00000286627, intron 1 of 26)	intron (NM_001014797, intron 1 of 28)	-72214	ENST00000426313	pseudogene	ENSG00000228092	COX6CP15	cytochrome c oxidase subunit VIc pseudogene 15 [Source:HGNC Symbol;Acc:49368]
cnt_tfe3_open_common_2658	chr10	26985744	26986966	promoter-TSS (ENST00000376203)	promoter-TSS (NM_001321978)	-233	ENST00000376215	protein_coding	ENSG00000148459	PDSS1	prenyl (decaprenyl) diphosphate synthase, subunit 1 [Source:HGNC Symbol;Acc:17759]
cnt_tfe3_open_common_6772	chr14	69093736	69094480	intron (ENST00000556301, intron 1 of 1)	intron (NR_135816, intron 1 of 1)	1054	ENST00000556301	antisense	ENSG00000259038	CTD-2325P2.4
cnt_tfe3_open_common_17023	chr4	170146093	170146906	intron (ENST00000284637, intron 2 of 11)	L2a|LINE|L2	23554	ENST00000510225	antisense	ENSG00000251171	RP11-327O17.2
cnt_tfe3_open_common_625	chr1	38477763	38478691	promoter-TSS (ENST00000537711)	promoter-TSS (NM_016037)	-179	ENST00000486563	protein_coding	ENSG00000183520	UTP11L	UTP11-like, U3 small nucleolar ribonucleoprotein, (yeast) [Source:HGNC Symbol;Acc:24329]
cnt_tfe3_open_common_23130	chrX	10415751	10416198	TTS (ENST00000380782)	3' UTR (NM_033289, exon 10 of 10)	12108	ENST00000479925	protein_coding	ENSG00000101871	MID1	midline 1 (Opitz/BBB syndrome) [Source:HGNC Symbol;Acc:7095]
cnt_tfe3_open_common_3336	chr10	104677294	104678306	promoter-TSS (ENST00000369875)	promoter-TSS (NM_199077)	-250	ENST00000369878	protein_coding	ENSG00000148842	CNNM2	cyclin M2 [Source:HGNC Symbol;Acc:103]
cnt_tfe3_open_common_22322	chr9	37602858	37603362	intron (ENST00000540557, intron 11 of 11)	Intergenic	-10471	ENST00000321301	protein_coding	ENSG00000175768	TOMM5	translocase of outer mitochondrial membrane 5 homolog (yeast) [Source:HGNC Symbol;Acc:31369]
cnt_tfe3_open_common_12002	chr2	47572101	47572574	promoter-TSS (ENST00000456133)	promoter-TSS (NR_110208)	35	ENST00000456133	protein_coding	ENSG00000119888	EPCAM	epithelial cell adhesion molecule [Source:HGNC Symbol;Acc:11529]
cnt_tfe3_open_common_21320	chr8	30403542	30404012	TTS (ENST00000520191)	intron (NM_001008710, intron 6 of 8)	1060	ENST00000522099	protein_coding	ENSG00000157110	RBPMS	RNA binding protein with multiple splicing [Source:HGNC Symbol;Acc:19097]
cnt_tfe3_open_common_20181	chr7	48018553	48019377	promoter-TSS (ENST00000442024)	(CCCCG)n|Simple_repeat|Simple_repeat	136	ENST00000432627	protein_coding	ENSG00000136273	HUS1	HUS1 checkpoint homolog (S. pombe) [Source:HGNC Symbol;Acc:5309]
cnt_tfe3_open_common_8626	chr16	81812466	81813703	intron (ENST00000359376, intron 1 of 32)	CpG	137	ENST00000569929	protein_coding	ENSG00000197943	PLCG2	phospholipase C, gamma 2 (phosphatidylinositol-specific) [Source:HGNC Symbol;Acc:9066]
cnt_tfe3_open_common_16922	chr4	146720444	146721092	intron (ENST00000379448, intron 8 of 14)	MLT1J|LTR|ERVL-MaLR	-24949	ENST00000511659	protein_coding	ENSG00000151612	ZNF827	zinc finger protein 827 [Source:HGNC Symbol;Acc:27193]
cnt_tfe3_open_common_12390	chr2	101722805	101723687	intron (ENST00000463469, intron 4 of 4)	MER47B|DNA|TcMar-Tigger	3179	ENST00000487392	protein_coding	ENSG00000204634	TBC1D8	TBC1 domain family, member 8 (with GRAM domain) [Source:HGNC Symbol;Acc:17791]
cnt_tfe3_open_common_21751	chr8	102217660	102218658	promoter-TSS (ENST00000519882)	promoter-TSS (NM_001267708)	133	ENST00000518336	protein_coding	ENSG00000120963	ZNF706	zinc finger protein 706 [Source:HGNC Symbol;Acc:24992]
cnt_tfe3_open_common_6443	chr13	113694779	113696580	intron (ENST00000480321, intron 1 of 1)	intron (NM_001320815, intron 3 of 30)	1017	ENST00000480321	protein_coding	ENSG00000126217	MCF2L	MCF.2 cell line derived transforming sequence-like [Source:HGNC Symbol;Acc:14576]
cnt_tfe3_open_common_21126	chr8	9007943	9009439	promoter-TSS (ENST00000518496)	promoter-TSS (NM_024607)	393	ENST00000519699	protein_coding	ENSG00000173281	PPP1R3B	protein phosphatase 1, regulatory subunit 3B [Source:HGNC Symbol;Acc:14942]
cnt_tfe3_open_common_135	chr1	9381295	9382284	intron (ENST00000450402, intron 1 of 1)	MER104|DNA|TcMar-Tc2	27202	ENST00000450402	protein_coding	ENSG00000171621	SPSB1	splA/ryanodine receptor domain and SOCS box containing 1 [Source:HGNC Symbol;Acc:30628]
cnt_tfe3_open_common_11776	chr2	28144771	28145409	intron (ENST00000436924, intron 3 of 5)	intron (NR_137439, intron 2 of 13)	-25028	ENST00000603006	pseudogene	ENSG00000270846	RP11-674I16.1
cnt_tfe3_open_common_14312	chr21	45146736	45148926	promoter-TSS (ENST00000327574)	intron (NM_003681, intron 1 of 10)	-780	ENST00000498040	protein_coding	ENSG00000160209	PDXK	pyridoxal (pyridoxine, vitamin B6) kinase [Source:HGNC Symbol;Acc:8819]
cnt_tfe3_open_common_1266	chr1	117017586	117018540	intron (ENST00000434879, intron 1 of 3)	intron (NR_125973, intron 1 of 3)	2786	ENST00000430316	lincRNA	ENSG00000233154	RP4-655J12.4
cnt_tfe3_open_common_20697	chr7	111505201	111506108	intron (ENST00000476846, intron 22 of 22)	MLT1E2|LTR|ERVL-MaLR	6749	ENST00000492532	protein_coding	ENSG00000128512	DOCK4	dedicator of cytokinesis 4 [Source:HGNC Symbol;Acc:19192]
cnt_tfe3_open_common_11870	chr2	37571621	37572405	intron (ENST00000404976, intron 1 of 5)	CpG	142	ENST00000470075	protein_coding	ENSG00000115828	QPCT	glutaminyl-peptide cyclotransferase [Source:HGNC Symbol;Acc:9753]
cnt_tfe3_open_common_5787	chr12	119646459	119646881	intron (ENST00000541798, intron 2 of 3)	MER126|DNA|DNA	14015	ENST00000392530	pseudogene	ENSG00000213144	RP11-64B16.2
cnt_tfe3_open_common_10123	chr18	7566563	7567627	promoter-TSS (ENST00000400060)	promoter-TSS (NM_002845)	315	ENST00000332175	protein_coding	ENSG00000173482	PTPRM	protein tyrosine phosphatase, receptor type, M [Source:HGNC Symbol;Acc:9675]
cnt_tfe3_open_common_8316	chr16	48992743	48993512	Intergenic	Intergenic	107513	ENST00000570218	pseudogene	ENSG00000260067	RP11-98C8.1
cnt_tfe3_open_common_19591	chr6	158588720	158589808	promoter-TSS (ENST00000606965)	promoter-TSS (NR_073096)	14	ENST00000607742	protein_coding	ENSG00000122335	SERAC1	serine active site containing 1 [Source:HGNC Symbol;Acc:21061]
cnt_tfe3_open_common_23540	chrX	130396174	130397329	Intergenic	Intergenic	14740	ENST00000467244	protein_coding	ENSG00000147255	IGSF1	immunoglobulin superfamily, member 1 [Source:HGNC Symbol;Acc:5948]
cnt_tfe3_open_common_19164	chr6	74363426	74364487	promoter-TSS (ENST00000355773)	promoter-TSS (NM_012434)	-78	ENST00000355773	protein_coding	ENSG00000119899	SLC17A5	solute carrier family 17 (acidic sugar transporter), member 5 [Source:HGNC Symbol;Acc:10933]
cnt_tfe3_open_common_5876	chr12	123431059	123432259	promoter-TSS (ENST00000542448)	intron (NM_001243014, intron 5 of 11)	-635	ENST00000542448	protein_coding	ENSG00000150967	ABCB9	ATP-binding cassette, sub-family B (MDR/TAP), member 9 [Source:HGNC Symbol;Acc:50]
cnt_tfe3_open_common_1520	chr1	156426320	156427803	promoter-TSS (ENST00000441085)	CpG	-692	ENST00000452465	lincRNA	ENSG00000236947	RP11-98G7.1
cnt_tfe3_open_common_6814	chr14	74303156	74303799	Intergenic	LTR33C|LTR|ERVL	3835	ENST00000604337	pseudogene	ENSG00000270576	RP5-1021I20.7
cnt_tfe3_open_common_17050	chr4	176986656	176987561	promoter-TSS (ENST00000280190)	5' UTR (NM_170710, exon 1 of 31)	-24	ENST00000280190	protein_coding	ENSG00000150627	WDR17	WD repeat domain 17 [Source:HGNC Symbol;Acc:16661]
cnt_tfe3_open_common_6024	chr13	27477492	27478161	Intergenic	LTR7C|LTR|ERV1	-1673	ENST00000395943	pseudogene	ENSG00000230256	FGFR1OP2P1	FGFR1 oncogene partner 2 pseudogene 1 [Source:HGNC Symbol;Acc:39706]
cnt_tfe3_open_common_7196	chr15	41877234	41878357	Intergenic	CpG	8262	ENST00000568490	protein_coding	ENSG00000092445	TYRO3	TYRO3 protein tyrosine kinase [Source:HGNC Symbol;Acc:12446]
cnt_tfe3_open_common_20447	chr7	87563021	87563842	promoter-TSS (ENST00000398209)	promoter-TSS (NM_001324419)	-27	ENST00000398204	protein_coding	ENSG00000008277	ADAM22	ADAM metallopeptidase domain 22 [Source:HGNC Symbol;Acc:201]
cnt_tfe3_open_common_11486	chr19	56116007	56116987	promoter-TSS (ENST00000568956)	Intergenic	-274	ENST00000568956	protein_coding	ENSG00000261221	ZNF865	zinc finger protein 865 [Source:HGNC Symbol;Acc:38705]
cnt_tfe3_open_common_7637	chr15	80728965	80729652	intron (ENST00000594607, intron 3 of 4)	intron (NM_014862, intron 1 of 18)	-4264	ENST00000533983	protein_coding	ENSG00000172379	ARNT2	aryl-hydrocarbon receptor nuclear translocator 2 [Source:HGNC Symbol;Acc:16876]
cnt_tfe3_open_common_19742	chr7	2555022	2557864	intron (ENST00000402506, intron 2 of 8)	intron (NM_001166355, intron 2 of 8)	-1054	ENST00000402045	protein_coding	ENSG00000106003	LFNG	LFNG O-fucosylpeptide 3-beta-N-acetylglucosaminyltransferase [Source:HGNC Symbol;Acc:6560]
cnt_tfe3_open_common_7055	chr14	105446161	105447254	Intergenic	Intergenic	-2013	ENST00000333244	protein_coding	ENSG00000185567	AHNAK2	AHNAK nucleoprotein 2 [Source:HGNC Symbol;Acc:20125]
cnt_tfe3_open_common_7115	chr15	33434858	33435360	intron (ENST00000559047, intron 1 of 17)	intron (NM_001277313, intron 4 of 20)	12006	ENST00000559047	protein_coding	ENSG00000248905	FMN1	formin 1 [Source:HGNC Symbol;Acc:3768]
cnt_tfe3_open_common_20858	chr7	133859399	133860068	intron (ENST00000285928, intron 8 of 19)	intron (NM_144648, intron 8 of 19)	47622	ENST00000473068	protein_coding	ENSG00000155530	LRGUK	leucine-rich repeats and guanylate kinase domain containing [Source:HGNC Symbol;Acc:21964]
cnt_tfe3_open_common_7626	chr15	79888257	79888835	Intergenic	Intergenic	-35900	ENST00000560593	pseudogene	ENSG00000259493	RP11-621H8.2
cnt_tfe3_open_common_12162	chr2	70256660	70257736	TTS (ENST00000416395)	intron (NR_033872, intron 7 of 10)	-17850	ENST00000598586	antisense	ENSG00000179818	PCBP1-AS1	PCBP1 antisense RNA 1 [Source:HGNC Symbol;Acc:42948]
cnt_tfe3_open_common_22719	chr9	115552462	115552943	intron (ENST00000374232, intron 1 of 8)	MLT1I|LTR|ERVL-MaLR	39584	ENST00000374232	protein_coding	ENSG00000148158	SNX30	sorting nexin family member 30 [Source:HGNC Symbol;Acc:23685]
cnt_tfe3_open_common_7765	chr15	95562200	95562793	Intergenic	Intergenic	16470	ENST00000554649	lincRNA	ENSG00000258433	RP11-255M2.1
cnt_tfe3_open_common_11650	chr2	18157856	18159418	intron (ENST00000465292, intron 2 of 4)	Intergenic	63362	ENST00000391153	snoRNA	ENSG00000212455	SNORA40	Small nucleolar RNA SNORA40 [Source:RFAM;Acc:RF00561]
cnt_tfe3_open_common_15401	chr3	53333521	53334297	intron (ENST00000494659, intron 5 of 8)	intron (NM_001290204, intron 5 of 8)	9251	ENST00000384175	misc_RNA	ENSG00000206902	Y_RNA	Y RNA [Source:RFAM;Acc:RF00019]
cnt_tfe3_open_common_2157	chr1	222135126	222135609	intron (ENST00000412445, intron 1 of 3)	LTR49-int|LTR|ERV1	-4316	ENST00000421147	lincRNA	ENSG00000228437	RP11-400N13.2
cnt_tfe3_open_common_12939	chr2	188906909	188907432	intron (ENST00000434418, intron 2 of 3)	intron (NR_126396, intron 2 of 2)	-184746	ENST00000392363	pseudogene	ENSG00000213115	AC104131.1
cnt_tfe3_open_common_927	chr1	64435017	64435954	intron (ENST00000482426, intron 1 of 5)	intron (NM_001083592, intron 1 of 6)	59187	ENST00000384461	snRNA	ENSG00000207190	RNU6-809P	RNA, U6 small nuclear 809, pseudogene [Source:HGNC Symbol;Acc:47772]
cnt_tfe3_open_common_10492	chr19	1905037	1905885	promoter-TSS (ENST00000409472)	CpG	44	ENST00000602400	protein_coding	ENSG00000213638	ADAT3	adenosine deaminase, tRNA-specific 3 [Source:HGNC Symbol;Acc:25151]
cnt_tfe3_open_common_15271	chr3	46144336	46144618	Intergenic	MIRc|SINE|MIR	40692	ENST00000451650	pseudogene	ENSG00000229515	FLT1P1	fms-related tyrosine kinase 1 pseudogene 1 [Source:HGNC Symbol;Acc:44609]
cnt_tfe3_open_common_10775	chr19	13144801	13145353	intron (ENST00000592199, intron 2 of 10)	intron (NM_001271043, intron 2 of 10)	9266	ENST00000358552	protein_coding	ENSG00000008441	NFIX	nuclear factor I/X (CCAAT-binding transcription factor) [Source:HGNC Symbol;Acc:7788]
cnt_tfe3_open_common_9416	chr17	42856322	42857027	intron (ENST00000535346, intron 26 of 26)	CpG	3748	ENST00000588363	protein_coding	ENSG00000073670	ADAM11	ADAM metallopeptidase domain 11 [Source:HGNC Symbol;Acc:189]
cnt_tfe3_open_common_21788	chr8	107431419	107431861	intron (ENST00000531443, intron 1 of 14)	MIRc|SINE|MIR	-28512	ENST00000442977	protein_coding	ENSG00000164830	OXR1	oxidation resistance 1 [Source:HGNC Symbol;Acc:15822]
cnt_tfe3_open_common_9608	chr17	55332828	55333998	promoter-TSS (ENST00000579590)	promoter-TSS (NM_138962)	201	ENST00000416426	protein_coding	ENSG00000153944	MSI2	musashi RNA-binding protein 2 [Source:HGNC Symbol;Acc:18585]
cnt_tfe3_open_common_3510	chr10	124228011	124229294	intron (ENST00000368984, intron 1 of 8)	intron (NM_002775, intron 1 of 8)	7611	ENST00000368984	protein_coding	ENSG00000166033	HTRA1	HtrA serine peptidase 1 [Source:HGNC Symbol;Acc:9476]
cnt_tfe3_open_common_310	chr1	20208655	20209379	promoter-TSS (ENST00000375120)	exon (NM_015207, exon 1 of 8)	11	ENST00000375120	protein_coding	ENSG00000169914	OTUD3	OTU domain containing 3 [Source:HGNC Symbol;Acc:29038]
cnt_tfe3_open_common_1999	chr1	207872109	207872610	intron (ENST00000294997, intron 6 of 12)	intron (NM_175710, intron 7 of 11)	21554	ENST00000294997	protein_coding	ENSG00000197721	CR1L	complement component (3b/4b) receptor 1-like [Source:HGNC Symbol;Acc:2335]
cnt_tfe3_open_common_20882	chr7	135418295	135418981	exon (ENST00000415751, exon 3 of 3)	3' UTR (NM_205855, exon 3 of 4)	-4632	ENST00000422620	protein_coding	ENSG00000164707	SLC13A4	solute carrier family 13 (sodium/sulfate symporter), member 4 [Source:HGNC Symbol;Acc:15827]
cnt_tfe3_open_common_4082	chr11	60673135	60674352	promoter-TSS (ENST00000544421)	CpG	270	ENST00000546152	protein_coding	ENSG00000110107	PRPF19	pre-mRNA processing factor 19 [Source:HGNC Symbol;Acc:17896]
cnt_tfe3_open_common_13049	chr2	204362800	204363299	intron (ENST00000420371, intron 1 of 3)	intron (NM_203365, intron 1 of 15)	-2973	ENST00000374493	protein_coding	ENSG00000173166	RAPH1	Ras association (RalGDS/AF-6) and pleckstrin homology domains 1 [Source:HGNC Symbol;Acc:14436]
cnt_tfe3_open_common_20675	chr7	106809983	106810525	promoter-TSS (ENST00000497535)	CpG	36	ENST00000485846	protein_coding	ENSG00000105856	HBP1	HMG-box transcription factor 1 [Source:HGNC Symbol;Acc:23200]
cnt_tfe3_open_common_18698	chr6	25962564	25963105	promoter-TSS (ENST00000349458)	promoter-TSS (NM_006355)	-196	ENST00000357085	protein_coding	ENSG00000112343	TRIM38	tripartite motif containing 38 [Source:HGNC Symbol;Acc:10059]
cnt_tfe3_open_common_15198	chr3	41166598	41167177	Intergenic	MLT1H|LTR|ERVL-MaLR	43151	ENST00000415774	lincRNA	ENSG00000233919	RP11-372H2.1
cnt_tfe3_open_common_4488	chr11	78803987	78804569	promoter-TSS (ENST00000526091)	MLT1J|LTR|ERVL-MaLR	-53	ENST00000534593	lincRNA	ENSG00000255345	CTD-2337I7.1
cnt_tfe3_open_common_21826	chr8	120526980	120527801	Intergenic	Intergenic	-34375	ENST00000518830	pseudogene	ENSG00000254037	RP11-775B15.3
cnt_tfe3_open_common_19632	chr6	160758391	160759598	Intergenic	Intergenic	-10306	ENST00000275300	protein_coding	ENSG00000146477	SLC22A3	solute carrier family 22 (organic cation transporter), member 3 [Source:HGNC Symbol;Acc:10967]
cnt_tfe3_open_common_12864	chr2	174074970	174075569	exon (ENST00000476618, exon 10 of 10)	intron (NR_033882, intron 5 of 7)	-2929	ENST00000419609	antisense	ENSG00000238133	MLK7-AS1	MLK7 antisense RNA 1 [Source:HGNC Symbol;Acc:27935]
cnt_tfe3_open_common_16771	chr4	102893682	102894319	TTS (ENST00000503764)	intron (NM_001083907, intron 7 of 16)	420	ENST00000503764	pseudogene	ENSG00000251149	MTND5P5	MT-ND5 pseudogene 5 [Source:HGNC Symbol;Acc:42307]
cnt_tfe3_open_common_9843	chr17	72172814	72173739	Intergenic	Intergenic	-22925	ENST00000584003	lincRNA	ENSG00000266357	RP11-101O21.1
cnt_tfe3_open_common_20500	chr7	95714080	95714948	intron (ENST00000537881, intron 15 of 15)	intron (NM_001278422, intron 15 of 15)	36796	ENST00000494085	protein_coding	ENSG00000004864	SLC25A13	solute carrier family 25 (aspartate/glutamate carrier), member 13 [Source:HGNC Symbol;Acc:10983]
cnt_tfe3_open_common_8706	chr16	87562268	87563108	Intergenic	Intergenic	34895	ENST00000563921	lincRNA	ENSG00000260750	RP11-482M8.1
cnt_tfe3_open_common_13025	chr2	202022470	202023381	promoter-TSS (ENST00000415011)	promoter-TSS (NR_040030)	-379	ENST00000415011	antisense	ENSG00000226312	CFLAR-AS1	CFLAR antisense RNA 1 [Source:HGNC Symbol;Acc:14437]
cnt_tfe3_open_common_14208	chr21	36420425	36421855	exon (ENST00000486278, exon 2 of 7)	exon (NM_001754, exon 2 of 9)	322	ENST00000486278	protein_coding	ENSG00000159216	RUNX1	runt-related transcription factor 1 [Source:HGNC Symbol;Acc:10471]
cnt_tfe3_open_common_21284	chr8	28208642	28210255	promoter-TSS (ENST00000520535)	MIR3|SINE|MIR	-365	ENST00000520535	protein_coding	ENSG00000186918	ZNF395	zinc finger protein 395 [Source:HGNC Symbol;Acc:18737]
cnt_tfe3_open_common_8528	chr16	70719940	70721333	promoter-TSS (ENST00000338779)	promoter-TSS (NM_138383)	-667	ENST00000338779	protein_coding	ENSG00000132613	MTSS1L	metastasis suppressor 1-like [Source:HGNC Symbol;Acc:25094]
cnt_tfe3_open_common_22832	chr9	126116304	126116747	Intergenic	Intergenic	-1924	ENST00000359999	protein_coding	ENSG00000148204	CRB2	crumbs homolog 2 (Drosophila) [Source:HGNC Symbol;Acc:18688]
cnt_tfe3_open_common_9806	chr17	68901857	68902290	Intergenic	Intergenic	-106065	ENST00000604782	pseudogene	ENSG00000271101	RP11-1003J3.1
cnt_tfe3_open_common_5992	chr13	21872100	21872976	exon (ENST00000412105, exon 1 of 4)	CpG	140	ENST00000412105	pseudogene	ENSG00000233325	MIPEPP3	mitochondrial intermediate peptidase pseudogene 3 [Source:HGNC Symbol;Acc:39458]
cnt_tfe3_open_common_1090	chr1	94511167	94511739	exon (ENST00000535735, exon 19 of 19)	intron (NM_000350, intron 19 of 49)	15542	ENST00000472033	protein_coding	ENSG00000198691	ABCA4	ATP-binding cassette, sub-family A (ABC1), member 4 [Source:HGNC Symbol;Acc:34]
cnt_tfe3_open_common_23080	chr9	140008935	140010426	promoter-TSS (ENST00000497375)	promoter-TSS (NM_013379)	-51	ENST00000473703	protein_coding	ENSG00000176978	DPP7	dipeptidyl-peptidase 7 [Source:HGNC Symbol;Acc:14892]
cnt_tfe3_open_common_11914	chr2	42396143	42397268	exon (ENST00000409040, exon 1 of 4)	5' UTR (NM_019063, exon 1 of 23)	104	ENST00000401738	protein_coding	ENSG00000143924	EML4	echinoderm microtubule associated protein like 4 [Source:HGNC Symbol;Acc:1316]
cnt_tfe3_open_common_14425	chr22	20849890	20851184	promoter-TSS (ENST00000458248)	promoter-TSS (NM_032775)	337	ENST00000445987	protein_coding	ENSG00000099917	MED15	mediator complex subunit 15 [Source:HGNC Symbol;Acc:14248]
cnt_tfe3_open_common_8227	chr16	29832315	29833306	promoter-TSS (ENST00000564980)	3' UTR (NM_024516, exon 3 of 3)	164	ENST00000570234	protein_coding	ENSG00000013364	MVP	major vault protein [Source:HGNC Symbol;Acc:7531]
cnt_tfe3_open_common_23342	chrX	52949264	52950434	Intergenic	AluSg4|SINE|Alu	21440	ENST00000509613	protein_coding	ENSG00000179304	FAM156B	family with sequence similarity 156, member B [Source:HGNC Symbol;Acc:31962]
cnt_tfe3_open_common_22109	chr8	145668612	145670071	exon (ENST00000409379, exon 3 of 26)	exon (NM_013432, exon 3 of 26)	486	ENST00000409379	protein_coding	ENSG00000160949	TONSL	tonsoku-like, DNA repair protein [Source:HGNC Symbol;Acc:7801]
cnt_tfe3_open_common_3705	chr11	7534862	7535797	exon (ENST00000528947, exon 1 of 4)	non-coding (NR_147792, exon 1 of 25)	328	ENST00000299492	protein_coding	ENSG00000166387	PPFIBP2	PTPRF interacting protein, binding protein 2 (liprin beta 2) [Source:HGNC Symbol;Acc:9250]
cnt_tfe3_open_common_21493	chr8	57594586	57595341	Intergenic	Intergenic	-25939	ENST00000521215	lincRNA	ENSG00000254055	RP11-17A4.4
cnt_tfe3_open_common_4261	chr11	65990037	65990597	intron (ENST00000320580, intron 10 of 23)	intron (NM_018026, intron 10 of 23)	2176	ENST00000534273	protein_coding	ENSG00000175115	PACS1	phosphofurin acidic cluster sorting protein 1 [Source:HGNC Symbol;Acc:30032]
cnt_tfe3_open_common_13436	chr2	242254319	242255320	promoter-TSS (ENST00000475474)	promoter-TSS (NM_001349314)	-43	ENST00000469434	protein_coding	ENSG00000168385	SEPT2	septin 2 [Source:HGNC Symbol;Acc:7729]
cnt_tfe3_open_common_5099	chr12	46776939	46777836	promoter-TSS (ENST00000551021)	promoter-TSS (NR_125377)	-75	ENST00000551503	lincRNA	ENSG00000257261	RP11-96H19.1
cnt_tfe3_open_common_8261	chr16	30759124	30759913	promoter-TSS (ENST00000565897)	promoter-TSS (NM_001172432)	-73	ENST00000563588	protein_coding	ENSG00000156873	PHKG2	phosphorylase kinase, gamma 2 (testis) [Source:HGNC Symbol;Acc:8931]
cnt_tfe3_open_common_16459	chr4	24474268	24474855	Intergenic	promoter-TSS (NM_001330752)	43106	ENST00000580737	miRNA	ENSG00000265001	AC092846.2
cnt_tfe3_open_common_13293	chr2	232062890	232063587	promoter-TSS (ENST00000349938)	promoter-TSS (NM_001291656)	-22	ENST00000349938	protein_coding	ENSG00000135931	ARMC9	armadillo repeat containing 9 [Source:HGNC Symbol;Acc:20730]
cnt_tfe3_open_common_18219	chr5	168006193	168006991	promoter-TSS (ENST00000239231)	promoter-TSS (NM_024594)	13	ENST00000239231	protein_coding	ENSG00000120137	PANK3	pantothenate kinase 3 [Source:HGNC Symbol;Acc:19365]
cnt_tfe3_open_common_22831	chr9	126102162	126103436	Intergenic	Intergenic	-15650	ENST00000359999	protein_coding	ENSG00000148204	CRB2	crumbs homolog 2 (Drosophila) [Source:HGNC Symbol;Acc:18688]
[truncated: 10,703 more rows]

## Sheet: Core Program
Chr	Start	End	Distance.to.TSS	Nearest.PromoterID	Gene.Type	Gene.ID	Gene.Name	Gene.Description
[truncated: 3,313 more rows]

## Sheet: Core Program KEGG
Category	Term	Count	%	PValue	Genes	List Total	Pop Hits	Pop Total	Fold Enrichment	Bonferroni	Benjamini	FDR
[truncated: 81 more rows]
