# Supplementary material for: TFE3 fusions drive oxidative metabolism and ferroptosis resistance in translocation renal cell carcinoma
Source: EMBO Mol Med. 2025 Mar 27;17(5):1041–70. doi: 10.1038/s44321-025-00221-7 (PMC12081665; doi:10.1038/s44321-025-00221-7)
Supplement: Supplementary file 8 — Dataset EV6 [file 44321_2025_221_MOESM8_ESM.xlsx]

## Sheet: Legend
Dataset EV6. Summary of OxPhos scores in the FR-US and Sun et al, patient cohorts. Pairwise comparisons of OxPhos scores in each cohort for the clusters described in Fig. 4D and Fig. EV5G.
Calculated score for OxPhos in 2 TFE3-tRCC cohorts and associated p-values after Wilcoxon test
OxPhos signature: 200 genes comprised in the GSEA-Hallmark OxPhos signature
In-house cohort (FR-US cohort)
1. Calculated scores for the OxPhos signature
2. Calculated p-values (Wilcoxon test) between scores of each population for the associated score signature
Sun cohort (doi: 10.1038/s41467-021-25618-z)
1. Calculated scores for the OxPhos signature
2. Calculated p-values (Wilcoxon test) between scores of each population for the associated score signature

## Sheet: FR-US-Signature scores
Gene.ID	SampleType	Partners (tRCC samples)	SampleGroup	OxPhos score
KIRC.3427.01A	ccRCC		ccRCC.epi	8.29811
KIRC.3451.01A	ccRCC		ccRCC.epi	7.12006
KIRC.A5PC.01A	ccRCC		ccRCC.epi	5.77879
KIRC.5702.01A	ccRCC		ccRCC.epi	3.70185
KIRC.5835.01A	ccRCC		ccRCC.epi	3.48735
KIRC.5678.01A	ccRCC		ccRCC.epi	3.29156
KIRC.3458.01A	ccRCC		ccRCC.epi	3.08779
KIRC.4151.01A	ccRCC		ccRCC.epi	2.98262
KIRC.4859.01A	ccRCC		ccRCC.epi	2.61334
KIRC.5639.01A	ccRCC		ccRCC.epi	2.59289
KIRC.3429.01A	ccRCC		ccRCC.epi	2.55054
KIRC.3363.01A	ccRCC		ccRCC.epi	2.45068
KIRC.5675.01A	ccRCC		ccRCC.epi	2.293
KIRC.4098.01A	ccRCC		ccRCC.epi	2.23979
KIRC.4644.01A	ccRCC		ccRCC.epi	2.16911
KIRC.4887.01A	ccRCC		ccRCC.epi	2.06734
KIRC.5699.01A	ccRCC		ccRCC.epi	1.81964
KIRC.3924.01A	ccRCC		ccRCC.epi	1.77896
KIRC.5107.01A	ccRCC		ccRCC.epi	1.77875
KIRC.4864.01A	ccRCC		ccRCC.epi	1.30685
KIRC.4962.01A	ccRCC		ccRCC.int	3.38938
KIRC.4994.01A	ccRCC		ccRCC.int	2.90833
KIRC.5466.01A	ccRCC		ccRCC.int	2.61886
KIRC.5566.01A	ccRCC		ccRCC.int	2.45156
KIRC.4797.01A	ccRCC		ccRCC.int	2.23511
KIRC.5694.01A	ccRCC		ccRCC.int	2.00596
KIRC.5697.01A	ccRCC		ccRCC.int	1.91987
KIRC.3434.01A	ccRCC		ccRCC.int	1.76932
KIRC.4814.01A	ccRCC		ccRCC.int	1.75419
KIRC.4844.01A	ccRCC		ccRCC.int	1.75347
KIRC.5402.01A	ccRCC		ccRCC.int	1.73638
KIRC.5461.01A	ccRCC		ccRCC.int	1.60879
KIRC.5836.01A	ccRCC		ccRCC.int	1.5841
KIRC.4993.01A	ccRCC		ccRCC.int	1.58193
KIRC.4768.01A	ccRCC		ccRCC.int	1.53638
KIRC.4765.01A	ccRCC		ccRCC.int	1.43344
KIRC.5194.01A	ccRCC		ccRCC.int	1.36029
KIRC.5007.01A	ccRCC		ccRCC.int	1.33489
KIRC.5690.01A	ccRCC		ccRCC.int	1.26413
KIRC.6093.01A	ccRCC		ccRCC.int	1.17989
KIRC.4771.01A	ccRCC		ccRCC.int	1.16473
KIRC.5096.01A	ccRCC		ccRCC.mes	1.91188
KIRC.4699.01A	ccRCC		ccRCC.mes	1.85974
KIRC.4985.01A	ccRCC		ccRCC.mes	1.52891
KIRC.4760.01A	ccRCC		ccRCC.mes	1.45409
KIRC.4770.01A	ccRCC		ccRCC.mes	1.44905
KIRC.5567.01A	ccRCC		ccRCC.mes	1.35174
KIRC.4696.01A	ccRCC		ccRCC.mes	1.31462
KIRC.4769.01A	ccRCC		ccRCC.mes	1.29064
KIRC.4784.01A	ccRCC		ccRCC.mes	1.26939
KIRC.4620.01A	ccRCC		ccRCC.mes	1.26561
KIRC.4352.01A	ccRCC		ccRCC.mes	1.26487
KIRC.5162.01A	ccRCC		ccRCC.mes	1.24614
KIRC.4795.01A	ccRCC		ccRCC.mes	1.15128
KIRC.5378.01A	ccRCC		ccRCC.mes	1.14334
KIRC.5080.01A	ccRCC		ccRCC.mes	1.12691
KIRC.4688.01A	ccRCC		ccRCC.mes	1.1261
KIRC.4858.01A	ccRCC		ccRCC.mes	1.09685
KIRC.5636.01A	ccRCC		ccRCC.mes	0.99373
KIRC.4354.01A	ccRCC		ccRCC.mes	0.983445
KIRC.4703.01A	ccRCC		ccRCC.mes	0.852626
PEDr_3T	tRCC	PRCC	tRCC.C1	3.60746
NT015T	tRCC	MED15	tRCC.C1	3.27529
K588201A	tRCC	PRCC	tRCC.C1	2.78462
RCC032T	tRCC	PRCC	tRCC.C1	2.68416
K705001A	tRCC	PRCC	tRCC.C1	2.6532
RCC031T	tRCC	PRCC	tRCC.C1	2.56173
K345601A	tRCC	SFPQ	tRCC.C1	2.51164
RCC033T	tRCC	PRCC	tRCC.C1	2.51051
TRCCr_7T	tRCC	RBM10	tRCC.C1	2.44641
NT003T	tRCC	PRCC	tRCC.C1	2.33474
K613101A	tRCC	RBM10	tRCC.C1	2.06739
NT006T	tRCC	PRCC	tRCC.C1	1.9383
tRCCr_MD1T	tRCC	NONO	tRCC.C2	3.87327
KA7SO01A	tRCC	SFPQ	tRCC.C2	3.82498
K554601A	tRCC	SFPQ	tRCC.C2	3.05219
NT013T	tRCC	SFPQ	tRCC.C2	3.02858
RCC035T	tRCC	SFPQ	tRCC.C2	2.6831
K568101A	tRCC	KHSRP	tRCC.C2	2.66213
NT008T	tRCC	SFPQ	tRCC.C2	2.6273
K475601A	tRCC	SFPQ	tRCC.C2	2.37211
RCC025T	tRCC	NONO	tRCC.C2	2.12079
TRCCr_32T	tRCC	PRCC	tRCC.C2	2.07418
NT010T	tRCC	SFPQ	tRCC.C2	1.29346
NT004T	tRCC	SFPQ	tRCC.C3	3.0456
tRCCr_MD2T	tRCC	ASPSCR1	tRCC.C3	2.72851
K588701A	tRCC	PRCC	tRCC.C3	2.5401
NT005T	tRCC	PRCC	tRCC.C3	2.47384
TRCCr_4T	tRCC	ASPSCR1	tRCC.C3	2.42636
NT014T	tRCC	ASPSCR1	tRCC.C3	2.32828
RCC034T	tRCC	ASPSCR1	tRCC.C3	2.17657
RCC001T	tRCC	LUC7L3	tRCC.C3	2.08705
K853701A	tRCC	DVL2	tRCC.C3	1.97916
NT002T	tRCC	PRCC	tRCC.C3	1.95971
K570501A	tRCC	SFPQ	tRCC.C3	1.8614
K750101A	tRCC	SFPQ	tRCC.C3	1.83946
TRCCr_33T1	tRCC	ASPSCR1	tRCC.C3	1.78979
TRCCr_33T2	tRCC	ASPSCR1	tRCC.C3	1.73702
K475801A	tRCC	SFPQ	tRCC.C3	1.55488
TRCCr_12T	tRCC	GTF2H3	tRCC.C3	1.50503
KIRC.3387.11A	NAT		NAT	4.44488
KIRC.4619.11A	NAT		NAT	4.22549
KIRC.3358.11A	NAT		NAT	4.09843
KIRC.4864.11A	NAT		NAT	3.42866
KIRC.5451.11A	NAT		NAT	3.18439
KIRC.5455.11A	NAT		NAT	3.13982
KIRC.5456.11A	NAT		NAT	3.00697
KIRC.4622.11A	NAT		NAT	2.74793
KIRC.5457.11A	NAT		NAT	2.50522
KIRC.5458.11A	NAT		NAT	2.48205
KIRC.4712.11A	NAT		NAT	2.43877
KIRC.4700.11A	NAT		NAT	2.40159
KIRC.5452.11A	NAT		NAT	2.1617
KIRC.5453.11A	NAT		NAT	1.97827
KIRC.5454.11A	NAT		NAT	1.96802
KIRC.4863.11A	NAT		NAT	1.62869
KIRC.4865.11A	NAT		NAT	1.61028
KIRC.4620.11A	NAT		NAT	1.31095

## Sheet: FR-US-Wilcoxon pval
For each table:
		significance
	pval>0.05	ns
	0.01>pval>0.05	*
	0.001>pval>0.01	**
	pval<0.001	***
OxPhos Signature
		ccRCC.epi	ccRCC.int	ccRCC.mes	tRCC.C1	tRCC.C2	tRCC.C3	NAT			C1.PRCC	C1.Others	C2.NONO-SFPQ	C2.Others	C3.ASP	C3.Others	C3.SFPQ-PRCC
	ccRCC.epi									C1.PRCC
	ccRCC.int	0.0001008								C1.Others	0.6828
	ccRCC.mes	2.706e-09	4.73e-05							C2.NONO-SFPQ	0.6058	0.6042
	tRCC.C1	0.985	0.000173	4.43e-09						C2.Others	0.7111	1	0.4364
	tRCC.C2	0.887	0.000991	5.32e-07	0.6505					C3.ASP	0.04063	0.1286	0.07233	0.4286
	tRCC.C3	0.0152	0.0173	3.722e-08	0.004171	0.01312				C3.Others	0.01332	0.07093	0.01749	0.1818	0.7128
	NAT	0.63	0.000532	5.81e-09	0.8841	0.9824	0.02314			C3.SFPQ-PRCC	0.04693	0.1576	0.05708	0.25	0.9452	0.8446

## Sheet: Sun-Signature scores
SampleID	BatchInfo	SampleType	Phenotype	OxPhos score
TFE3_03	Sun_Cohort	tRCC	CCP1	1.12033
TFE3_10	Sun_Cohort	tRCC	CCP1	0.845611
TFE3_12	Sun_Cohort	tRCC	CCP1	1.30935
TFE3_20	Sun_Cohort	tRCC	CCP1	0.684992
TFE3_23	Sun_Cohort	tRCC	CCP1	0.861128
TFE3_27	Sun_Cohort	tRCC	CCP1	0.584277
TFE3_29	Sun_Cohort	tRCC	CCP1	0.668324
TFE3_30	Sun_Cohort	tRCC	CCP1	1.10159
TFE3_31	Sun_Cohort	tRCC	CCP1	1.2815
TFE3_33	Sun_Cohort	tRCC	CCP1	1.11683
TFE3_36	Sun_Cohort	tRCC	CCP1	0.931052
TFE3_38	Sun_Cohort	tRCC	CCP1	1.36688
TFE3_40	Sun_Cohort	tRCC	CCP1	1.27803
TFE3_41	Sun_Cohort	tRCC	CCP1	0.857557
TFE3_42	Sun_Cohort	tRCC	CCP1	1.27663
TFE3_43	Sun_Cohort	tRCC	CCP1	1.3395
TFE3_44	Sun_Cohort	tRCC	CCP1	0.932315
TFE3_50	Sun_Cohort	tRCC	CCP1	1.9993
TFE3_52	Sun_Cohort	tRCC	CCP1	0.996701
TFE3_57	Sun_Cohort	tRCC	CCP1	1.37912
TFE3_62	Sun_Cohort	tRCC	CCP1	0.735037
TFE3_67	Sun_Cohort	tRCC	CCP1	1.27471
TFE3_70	Sun_Cohort	tRCC	CCP1	1.04388
TFE3_02	Sun_Cohort	tRCC	CCP2	0.801899
TFE3_06	Sun_Cohort	tRCC	CCP2	1.07479
TFE3_15	Sun_Cohort	tRCC	CCP2	0.74825
TFE3_17	Sun_Cohort	tRCC	CCP2	0.541756
TFE3_19	Sun_Cohort	tRCC	CCP2	0.819901
TFE3_24	Sun_Cohort	tRCC	CCP2	0.650677
TFE3_28	Sun_Cohort	tRCC	CCP2	0.903103
TFE3_58	Sun_Cohort	tRCC	CCP2	0.60183
TFE3_05	Sun_Cohort	tRCC	CCP3	0.877814
TFE3_07	Sun_Cohort	tRCC	CCP3	0.707814
TFE3_08	Sun_Cohort	tRCC	CCP3	1.3164
TFE3_09	Sun_Cohort	tRCC	CCP3	0.906391
TFE3_11	Sun_Cohort	tRCC	CCP3	1.04248
TFE3_13	Sun_Cohort	tRCC	CCP3	1.09811
TFE3_14	Sun_Cohort	tRCC	CCP3	0.76574
TFE3_16	Sun_Cohort	tRCC	CCP3	0.951593
TFE3_18	Sun_Cohort	tRCC	CCP3	0.698957
TFE3_22	Sun_Cohort	tRCC	CCP3	0.976189
TFE3_32	Sun_Cohort	tRCC	CCP3	1.20567
TFE3_34	Sun_Cohort	tRCC	CCP3	0.914344
TFE3_35	Sun_Cohort	tRCC	CCP3	0.728679
TFE3_37	Sun_Cohort	tRCC	CCP3	1.46434
TFE3_45	Sun_Cohort	tRCC	CCP3	1.20319
TFE3_46	Sun_Cohort	tRCC	CCP3	1.06941
TFE3_56	Sun_Cohort	tRCC	CCP3	1.20629
TFE3_63	Sun_Cohort	tRCC	CCP3	0.94138
TFE3_65	Sun_Cohort	tRCC	CCP3	1.04909
TFE3_69	Sun_Cohort	tRCC	CCP3	0.790298
KIRC.3427.01A	TCGA_Cohort	ccRCC	ccRCC.epi	1.81855
KIRC.3451.01A	TCGA_Cohort	ccRCC	ccRCC.epi	1.52508
KIRC.A5PC.01A	TCGA_Cohort	ccRCC	ccRCC.epi	1.33865
KIRC.5702.01A	TCGA_Cohort	ccRCC	ccRCC.epi	1.24668
KIRC.5835.01A	TCGA_Cohort	ccRCC	ccRCC.epi	0.949074
KIRC.5678.01A	TCGA_Cohort	ccRCC	ccRCC.epi	0.931063
KIRC.3458.01A	TCGA_Cohort	ccRCC	ccRCC.epi	0.930098
KIRC.4151.01A	TCGA_Cohort	ccRCC	ccRCC.epi	0.875771
KIRC.4859.01A	TCGA_Cohort	ccRCC	ccRCC.epi	0.816229
KIRC.5639.01A	TCGA_Cohort	ccRCC	ccRCC.epi	0.829493
KIRC.3429.01A	TCGA_Cohort	ccRCC	ccRCC.epi	0.81591
KIRC.3363.01A	TCGA_Cohort	ccRCC	ccRCC.epi	0.809747
KIRC.5675.01A	TCGA_Cohort	ccRCC	ccRCC.epi	0.782483
KIRC.4098.01A	TCGA_Cohort	ccRCC	ccRCC.epi	0.755939
KIRC.4644.01A	TCGA_Cohort	ccRCC	ccRCC.epi	0.768542
KIRC.4887.01A	TCGA_Cohort	ccRCC	ccRCC.epi	0.742143
KIRC.5699.01A	TCGA_Cohort	ccRCC	ccRCC.epi	0.674339
KIRC.3924.01A	TCGA_Cohort	ccRCC	ccRCC.epi	0.677537
KIRC.5107.01A	TCGA_Cohort	ccRCC	ccRCC.epi	0.690707
KIRC.4864.01A	TCGA_Cohort	ccRCC	ccRCC.epi	0.590496
KIRC.4962.01A	TCGA_Cohort	ccRCC	ccRCC.int	0.941475
KIRC.4994.01A	TCGA_Cohort	ccRCC	ccRCC.int	0.853593
KIRC.5466.01A	TCGA_Cohort	ccRCC	ccRCC.int	0.834696
KIRC.5566.01A	TCGA_Cohort	ccRCC	ccRCC.int	0.794731
KIRC.4797.01A	TCGA_Cohort	ccRCC	ccRCC.int	0.761922
KIRC.5694.01A	TCGA_Cohort	ccRCC	ccRCC.int	0.715519
KIRC.5697.01A	TCGA_Cohort	ccRCC	ccRCC.int	0.700027
KIRC.3434.01A	TCGA_Cohort	ccRCC	ccRCC.int	0.683953
KIRC.4814.01A	TCGA_Cohort	ccRCC	ccRCC.int	0.667989
KIRC.4844.01A	TCGA_Cohort	ccRCC	ccRCC.int	0.687167
KIRC.5402.01A	TCGA_Cohort	ccRCC	ccRCC.int	0.666461
KIRC.5461.01A	TCGA_Cohort	ccRCC	ccRCC.int	0.646887
KIRC.5836.01A	TCGA_Cohort	ccRCC	ccRCC.int	0.651103
KIRC.4993.01A	TCGA_Cohort	ccRCC	ccRCC.int	0.639994
KIRC.4768.01A	TCGA_Cohort	ccRCC	ccRCC.int	0.633766
KIRC.4765.01A	TCGA_Cohort	ccRCC	ccRCC.int	0.60455
KIRC.5194.01A	TCGA_Cohort	ccRCC	ccRCC.int	0.592511
KIRC.5007.01A	TCGA_Cohort	ccRCC	ccRCC.int	0.593577
KIRC.5690.01A	TCGA_Cohort	ccRCC	ccRCC.int	0.572465
KIRC.6093.01A	TCGA_Cohort	ccRCC	ccRCC.int	0.554946
KIRC.4771.01A	TCGA_Cohort	ccRCC	ccRCC.int	0.560754
KIRC.5096.01A	TCGA_Cohort	ccRCC	ccRCC.mes	0.694658
KIRC.4699.01A	TCGA_Cohort	ccRCC	ccRCC.mes	0.705473
KIRC.4985.01A	TCGA_Cohort	ccRCC	ccRCC.mes	0.62251
KIRC.4760.01A	TCGA_Cohort	ccRCC	ccRCC.mes	0.610079
KIRC.4770.01A	TCGA_Cohort	ccRCC	ccRCC.mes	0.61783
KIRC.5567.01A	TCGA_Cohort	ccRCC	ccRCC.mes	0.588123
KIRC.4696.01A	TCGA_Cohort	ccRCC	ccRCC.mes	0.593957
KIRC.4769.01A	TCGA_Cohort	ccRCC	ccRCC.mes	0.581741
KIRC.4784.01A	TCGA_Cohort	ccRCC	ccRCC.mes	0.577672
KIRC.4620.01A	TCGA_Cohort	ccRCC	ccRCC.mes	0.571109
KIRC.4352.01A	TCGA_Cohort	ccRCC	ccRCC.mes	0.603419
KIRC.5162.01A	TCGA_Cohort	ccRCC	ccRCC.mes	0.576409
KIRC.4795.01A	TCGA_Cohort	ccRCC	ccRCC.mes	0.547818
KIRC.5378.01A	TCGA_Cohort	ccRCC	ccRCC.mes	0.542098
KIRC.5080.01A	TCGA_Cohort	ccRCC	ccRCC.mes	0.543507
KIRC.4688.01A	TCGA_Cohort	ccRCC	ccRCC.mes	0.550207
KIRC.4858.01A	TCGA_Cohort	ccRCC	ccRCC.mes	0.542928
KIRC.5636.01A	TCGA_Cohort	ccRCC	ccRCC.mes	0.507671
KIRC.4354.01A	TCGA_Cohort	ccRCC	ccRCC.mes	0.51689
KIRC.4703.01A	TCGA_Cohort	ccRCC	ccRCC.mes	0.482185
KIRC.3387.11A	TCGA_Cohort	NAT	NAT	1.24052
KIRC.4619.11A	TCGA_Cohort	NAT	NAT	1.21495
KIRC.3358.11A	TCGA_Cohort	NAT	NAT	1.20146
KIRC.4864.11A	TCGA_Cohort	NAT	NAT	1.07716
KIRC.5451.11A	TCGA_Cohort	NAT	NAT	1.04988
KIRC.5455.11A	TCGA_Cohort	NAT	NAT	1.06848
KIRC.5456.11A	TCGA_Cohort	NAT	NAT	1.02607
KIRC.4622.11A	TCGA_Cohort	NAT	NAT	0.990735
KIRC.5457.11A	TCGA_Cohort	NAT	NAT	0.946877
KIRC.5458.11A	TCGA_Cohort	NAT	NAT	0.942151
KIRC.4712.11A	TCGA_Cohort	NAT	NAT	0.944048
KIRC.4700.11A	TCGA_Cohort	NAT	NAT	0.915147
KIRC.5452.11A	TCGA_Cohort	NAT	NAT	0.878644
KIRC.5453.11A	TCGA_Cohort	NAT	NAT	0.838781
KIRC.5454.11A	TCGA_Cohort	NAT	NAT	0.8368
KIRC.4863.11A	TCGA_Cohort	NAT	NAT	0.769605
KIRC.4865.11A	TCGA_Cohort	NAT	NAT	0.759507
KIRC.4620.11A	TCGA_Cohort	NAT	NAT	0.689219
TFE3_N_01	Sun_Cohort	NAT	NAT	0.684609
TFE3_N_19	Sun_Cohort	NAT	NAT	0.684609
TFE3_N_20	Sun_Cohort	NAT	NAT	0.742797
TFE3_N_31	Sun_Cohort	NAT	NAT	1.098
TFE3_N_35	Sun_Cohort	NAT	NAT	1.07297
TFE3_N_36	Sun_Cohort	NAT	NAT	1.12589
TFE3_N_44	Sun_Cohort	NAT	NAT	0.64323
TFE3_N_46	Sun_Cohort	NAT	NAT	0.992157
TFE3_N_50	Sun_Cohort	NAT	NAT	1.30648
TFE3_N_51	Sun_Cohort	NAT	NAT	0.792172
TFE3_N_53	Sun_Cohort	NAT	NAT	1.25732
TFE3_N_59	Sun_Cohort	NAT	NAT	1.13687
TFE3_N_67	Sun_Cohort	NAT	NAT	1.09924
TFE3_N_26	Sun_Cohort	NAT	NAT	0.711442

## Sheet: Sun-Wilcoxon pval
For each table:
		significance
	pval>0.05	ns
	0.01>pval>0.05	*
	0.001>pval>0.01	**
	pval<0.001	***
OxPhos Signature
		ccRCC.epi	ccRCC.int	ccRCC.mes	tRCC.CCP1	tRCC.CCP2	tRCC.CCP3	NAT
	ccRCC.epi
	ccRCC.int	0.0001444									ccRCC	tRCC	NAT
	ccRCC.mes	2.706e-09	7.874e-05							ccRCC
	tRCC.CCP1	0.002756	2.888e-08	7.184e-10						tRCC	4.187e-09
	tRCC.CCP2	0.2177	0.1393	0.001933	0.0005879					NAT	6.018e-08	0.6703
	tRCC.CCP3	0.05713	1.046e-07	1.451e-11	0.03284	0.007848
	NAT	0.08634	4.77e-07	2.327e-09	0.008214	0.01027	0.7279
