# Supplementary material for: TFE3 fusions drive oxidative metabolism and ferroptosis resistance in translocation renal cell carcinoma
Source: EMBO Mol Med. 2025 Mar 27;17(5):1041–70. doi: 10.1038/s44321-025-00221-7 (PMC12081665; doi:10.1038/s44321-025-00221-7)
Supplement: Supplementary file 9 — Dataset EV7 [file 44321_2025_221_MOESM9_ESM.xlsx]

## Sheet: Legend
Dataset EV7. List of oligonucleotides and antibodies.
Page 1 sequences of siRNAs.
Page 2 PCR primer sequences..
Page 3 Antibodies

## Sheet: siRNA sequences
siRNA	Sequence (5’ -> 3’)
siCTR - pool	UGGUUUACAUGUCGACUAA, UGGUUUACAUGUUGUGUGA, UGGUUUACAUGUUUUCUGA, UGGUUUACAUGUUUUCCUA
siTFE3 #6	GGAAUCUGCUUGAUGUGUA
siTFE3 #8	CGCAGGCGAUUCAACAUUA
siTFE3 #9	CAGAGCAGCUGGACAUUGA

## Sheet: Primers sequences
Primer name	Sequence (5’ -> 3’)
HMBS_F	GGCAATGCGGCTGCAA
HMBS_R	GGGTACCCACGCGAATCAC
GAPDH_F	ACAACTTTGGTATCGTGGAAGG
GAPDH_R	GCCATCACGCCACAGTTTC
RPLP0_F	AGTGTTCTGGGCTGGCACA
RPLP0_R	GAAACTGCTGCCTCATATCC
TFE3_F	GCCATCACTGTCAGCAACTC
TFE3_R	GATGAGAGTGCCCAGTTCCT

## Sheet: Antibodies
Target	Host	Application	Dilution	Reference
TFE3	Rabbit	WB; Cut&Tag (tRCC)	1/2500; 1µg	HPA-023881 (Sigma) Lot. 000009169
TFE3	Rabbit	Cut&Tag (UOK109, HEKT)	1/2500; 1µg	Ab93808 (Abcam) Lot 1003520-27
VCL	Mouse	Immunoblot	1/1000	V4505 (Sigma Aldrich) Lot 099M4850V
BRG1	Rabbit	Immunoblot	1/10 000	Ab110641 (Abcam) Lot : 1000647-1
GAPDH	Rabblit	Immunoblot	1/1000	In house
Histone H3	Rabbit	Immunoblot	1/1000	Ab1791 (Abcam) Lot 150891-1
H3K27ac	Rabbit	ChIP-seq	10 µg	39133 (ActiveMotif) Lot 31521015-13
IgG	Rabbit	Cut&Tag	1µg	Ab171870 ((Abcam) Lot 3353004-2
