# Supplementary material for: TFE3 fusions drive oxidative metabolism and ferroptosis resistance in translocation renal cell carcinoma
Source: EMBO Mol Med. 2025 Mar 27;17(5):1041–70. doi: 10.1038/s44321-025-00221-7 (PMC12081665; doi:10.1038/s44321-025-00221-7)
Supplement: Supplementary file 10 — Source data Fig. 1 [file 44321_2025_221_MOESM10_ESM.zip]

Archive with 8 entries (7 files):
- Fig-1/
- Fig-1/Fig-1A.xlsx
- Fig-1/Fig-1B.jpg
- Fig-1/Fig-1C.xlsx
- Fig-1/Fig-1D.xlsx
- Fig-1/Fig-1F.xlsx
- Fig-1/Fig-1G-H.xlsx
- Fig-1/Fig-1I.xlsx
