# Supplementary material for: TFE3 fusions drive oxidative metabolism and ferroptosis resistance in translocation renal cell carcinoma
Source: EMBO Mol Med. 2025 Mar 27;17(5):1041–70. doi: 10.1038/s44321-025-00221-7 (PMC12081665; doi:10.1038/s44321-025-00221-7)
Supplement: Supplementary file 10 — Source data Fig. 1 [file 44321_2025_221_MOESM10_ESM.zip › Fig-1/Fig-1A.xlsx]

## Sheet: Feuil1
	siCTR			siTFE3
UOK109	1	1	1	0.300756	0.300756	0.243164
TF1	1	1	1	0.544624	0.360149	0.347078
UOK120	1	1	1	0.113965	0.116091	0.103905
UOK146	1	1	1	0.0847878	0.0936442	0.0919292
