# Supplementary material for: TFE3 fusions drive oxidative metabolism and ferroptosis resistance in translocation renal cell carcinoma
Source: EMBO Mol Med. 2025 Mar 27;17(5):1041–70. doi: 10.1038/s44321-025-00221-7 (PMC12081665; doi:10.1038/s44321-025-00221-7)
Supplement: Supplementary file 10 — Source data Fig. 1 [file 44321_2025_221_MOESM10_ESM.zip › Fig-1/Fig-1C.xlsx]

## Sheet: Feuil1
	siCTR						siTFE3
UOK109	224	167	183	186	183	220	22	20	24	26	26	32
TF1	106	117	114	114	118	118	13	15	12	16	18	12
UOK120	260	263	240	240	258	276	103	98	100	82	78	86
UOK146	270	250	286	304	238	340	57	54	65	64	72	96
	193.833		25		-0.871023		0.128977		7.75333
	114.5		14.3333		-0.874818		0.125182		7.98837
	256.167		91.1667		-0.644112		0.355888		2.80987
	281.333		68		-0.758294		0.241706		4.13725
