# Supplementary material for: TFE3 fusions drive oxidative metabolism and ferroptosis resistance in translocation renal cell carcinoma
Source: EMBO Mol Med. 2025 Mar 27;17(5):1041–70. doi: 10.1038/s44321-025-00221-7 (PMC12081665; doi:10.1038/s44321-025-00221-7)
Supplement: Supplementary file 10 — Source data Fig. 1 [file 44321_2025_221_MOESM10_ESM.zip › Fig-1/Fig-1D.xlsx]

## Sheet: GSEA-Hallmarks
Tous les genes séquencés sont utilisés pour l'analyse GSEA
UP	UOK146						TF1						HCR59
	3 up geneset (NOM p-value<5% but NO FDR<25%)						1 up geneset (FDR<25% and NOM p-val<5%)						5 up genesets (FDR<25% or NOM p-val<5%)
	GeneSet	Size	NES	NOM p-val	FDR		GeneSet	Size	NES	NOM p-val	FDR		GeneSet	Size	NES	NOM p-value	FDR
	KRAS signaling dn	165	1.4	0.008	0.386		TNFA signaling via NFkB	200	1.77	0	0.037		Epithelial mesenchymal transition	194	1.75	0	0.045
	Allograft rejection	176	1.33	0.018	0.42		TGF_beta signaling	53	0.93	0.544	1		TNFA signaling via NFkB	194	1.65	0	0.045
	Inflammatory response	186	1.28	0.035	0.457		Hedgehog signaling						TGF_beta signaling	53	1.63	0.021	0.037
	Spermatogenesis						Inflammatory response						inflammatory response	182	1.41	0.029	0.144
	TGF_beta signaling						Apical surface						UV response	144	0.27	0.045	0.126
	INFa response						ROS pathway						Apical Junction
	TNFa signaling via NFkB						Hypoxia						Allograft rejection
	IL2 STAT5 signaling						Apoptosis						Kras signaling up
	INFg response						Apical junction						Mitotic spindle
	KRAS signaling up						Allograft rejection						hedgehod signaling
	IL6 JAK STAT3 signaling						p53 pathway						INF alpha response
	Apical junction						IL6 JAK STAT3 signaling						DNA repair
	Epithelial mesenchymal transition												G2M checkpoint
	UOK120						UOK109
	4 up geneset (NOM p-val<5%) or 1 (FDR<25%)						1 up geneset (NOM p-val<5%)
	GeneSet	Size	NES	NOM p-val	FDR		GeneSet	Size	NES	NOM p-val	FDR
	Apical junction	194	1.84	0	0.042		INFa response	95	1.4	0.049	1
	Mitotic spindle	198	1.49	0.026	0.404		Kras signaling
	TNFA signaling via NFkB	196	1.46	0.03	0.318		Bile acid metabolism
	Epithelial mesenchymal transition	194	1.45	0.029	0.263		Inflammatory response
	TGF_beta signaling	53	1.29	0.167	0.591		Pancreas beta cells
	Kras signaling						Apical junction
	MYC target V2						TNFA signaling via NFkB	197	1.06	0.341	1
	p53 pathway
DOWN	UOK146						TF1						HCR59
	7 down genesets (NOM p-val<5%) or 10 (FDR<25%)						11 down genesets (NOM p-val<5%) or 15 (FDR<25%)						8 down genesets (NOM p-val<5%) or 9 (FDR<25%)
	GeneSet	Size	NES	NOM p-val	FDR		GeneSet	Size	NES	NOM p-val	FDR		GeneSet	Size	NES	NOM p-value	FDR
	Oxidative phosphorylation	184	-2.06	0	0		E2F Hallmarks	197	-2.72	0	0		Oxidative Phosphorylation	200	-2.98	0	0
	E2F targets	194	-1.96	0	0		Oxidative Phosphorylation	200	-2.49	0	0		Bile acid metabolism	107	-2.17	0	0.001
	G2M checkpoint	190	-1.61	0	0.028		MYC target V1	195	-2.08	0	0.006		Fatty acid metabolism	154	-2.14	0	0.001
	WNT_B catenin signaling	40	-1.55	0.013	0.032		G2M checkpoint	195	-2.06	0	0.007		Adipogenesis	194	-2.06	0	0
	Adipogenesis	189	-1.51	0	0.037		Peroxisome	100	-1.76	0.007	0.035		Xenobiotic metabolism	190	-1.9	0	0.001
	MYC target V1	193	-1.49	0	0.039		Adipogenesis	192	-1.6	0.004	0.081		Peroxisome	101	-1.78	0.002	0.006
	Protein secretion	95	-1.42	0.008	0.063		Wnt_B catenin signaling	42	-1.56	0.032	0.099		Estrogen response	193	-1.74	0	0.016
	Reactive oxygen species pathway	46	-1.36	0.067	0.081		DNA repair	150	-1.48	0.015	0.14		E2F target	197	-1.48	0.015	0.02
	NOTCH signaling	31	-1.29	0.082	0.125		Protein secretion	95	-1.41	0.043	0.18		ROS pathway	49	-1.39	0.114	0.151
	MYC target V2	57	-1.24	0.105	0.189		Spermatogenesis	115	-1.39	0.048	0.194		MYC targets V1/2	195	-1.34	0.067	0.915
	Cholesterol homeostasis						Fatty acid metabolism	150	-1.36	0.042	0.206		Pancreas beta cells
	mTORC1 signaling						Pancreas beta cells	32	-1.34	0.109	0.208		Glycolysis	195	-1.27	0.089	0.341
	Glycolysis	194	-0.95	0.631	1		Estrogen response	193	-1.33	0.053	0.205		Cholesterol homeostasis
	Peroxisome						Kras signaling	165	-1.31	0.07	0.221
	Heme metabolism						Bile acid metabolism	104	-1.28	0.097	0.255
							mTORC1 signaling
							Myogenesis
							Glycolysis	195	-0.9	0.707	0.945
	UOK120						UOK109
	4 down genesets (NOM p-val<5%) or 2 (FDR<25%)						5 down genesets (NOM p-val<5%) or 6 (FDR<25%)
	GeneSet	Size	NES	NOM p-val	FDR		GeneSet	Size	NES	NOM p-val	FDR
	Protein secretion	95	-1.81	0	0.046		E2F targets	197	-2.47	0	0
	Oxidative phosphorylation	200	-1.74	0	0.041		G2M checkpoint	195	-2.13	0	0
	Bile acid metabolism	104	-1.43	0.056	0.363		MYC target V1	195	-1.88	0	0.012
	Xenobiotic metabolism	184	-1.39	0.021	0.336		MYC target V2	57	-1.66	0.021	0.042
	Adipogenesis	93	-1.39	0.038	0.27		Oxidative phosphorylation	200	-1.56	0.005	0.064
	Coagulation						ROS pathway	48	-1.39	0.076	0.186
	MYC target V1	195	-1.1	0.265	0.968		Glycolysis	192	-0.56	1	0.996
	…
	E2F target	197	-0.95	0.544	1
	G2M checkpoint	195	-0.94	0.576	0.96
