# Supplementary material for: TFE3 fusions drive oxidative metabolism and ferroptosis resistance in translocation renal cell carcinoma
Source: EMBO Mol Med. 2025 Mar 27;17(5):1041–70. doi: 10.1038/s44321-025-00221-7 (PMC12081665; doi:10.1038/s44321-025-00221-7)
Supplement: Supplementary file 10 — Source data Fig. 1 [file 44321_2025_221_MOESM10_ESM.zip › Fig-1/Fig-1F.xlsx]

## Sheet: OxPhos
Genes enrichment in OxPhos GS
200 genes in total in the GS
HCR59								TF1								UOK109								UOK120									UOK146							Genes in common								Genes in common
170 genes with core enrichment								139 genes with core enrichment								115 genes with core enrichment								123 genes with core enrichment									135 genes with core enrichment							genes with core enrichment (total 200 genes are common for 4 cell lines)								genes with core enrichment (total 200 genes are common for 4 cell lines)
																																									TF1 (139)	UOK109 (115)	UOK120 (123)	UOK146 (135)					TF1 (139)
																																								TF1		85	94	101				TF1
																																								UOK109	85		80	93				UOK109	85
																																								UOK120	94	80		98				UOK120	94
																																								UOK146	101	93	98					HCR59	127
																																									Enriched genes								Enriched genes
																																								UOK109	115							UOK109	115
																																								TF1	139							TF1	139
																																								UOK120	123							UOK120	123
																																								UOK146	135
																																								Common between the 4	54							Common between the 3	63
Probe	Description	Rank metric score	Running ES	Core enrichment				Probe	Description	Rank metric score	Running ES	Core enrichment				Probe	Description	Rank metric score	Running ES	core enrichment				Probe	Description	Rank metric score	Running ES	Core enrichment					Probe	Description	Rank metric score	Running ES	Core enrichment			Genes in 4	TF1-UOK109	TF1-UOK120	TF1-UOK146	UOK109-UOK120	UOK109-UOK146	UOK120-UOK146		Genes in 4	TF1-UOK109
ATP6V0C	ATPase H+ transporting V0 subunit c	0.448	-0.2938	No				NDUFV2	NADH:ubiquinone oxidoreductase core subunit V2	0.719	-0.2511	No				BCKDHA	branched chain keto acid dehydrogenase E1 subunit alpha	1.388	-0.0874	No				ATP6V0C	ATPase H+ transporting V0 subunit c	0.756	-0.1889	No					CYB5A		0.586	-0.2370	No			NDUFC2	NDUFC2	NDUFC2	NDUFC2	NDUFC2	NDUFC2	NDUFC2		NDUFS1	MRPS11
NDUFA7	NADH:ubiquinone oxidoreductase subunit A7	0.239	-0.3720	No				ECH1	enoyl-CoA hydratase 1	0.464	-0.2962	No				ACADVL	acyl-CoA dehydrogenase very long chain	0.464	-0.1958	No				NDUFS7	NADH:ubiquinone oxidoreductase core subunit S7	0.735	-0.1775	No					NDUFA7		0.312	-0.3027	No			AFG3L2	AFG3L2	AFG3L2	AFG3L2	AFG3L2	AFG3L2	AFG3L2		COX6B1	POLR2F
CASP7	caspase 7	0.231	-0.3740	No				NDUFA7	NADH:ubiquinone oxidoreductase subunit A7	0.461	-0.2868	No				BDH2	3-hydroxybutyrate dehydrogenase 2	0.461	-0.1831	No				ECI1	enoyl-CoA delta isomerase 1	0.599	-0.1938	No					BDH2		0.281	-0.3062	No			GPX4	GPX4	GPX4	GPX4	GPX4	GPX4	GPX4		OPA1	TCIRG1
BAX	BCL2 associated X. apoptosis regulator	0.156	-0.4113	No				ACADVL	acyl-CoA dehydrogenase very long chain	0.449	-0.2795	No				ECH1	enoyl-CoA hydratase 1	0.274	-0.2491	No				NDUFB7	NADH:ubiquinone oxidoreductase subunit B7	0.595	-0.1832	No					ACADVL		0.280	-0.2997	No			COX6B1	COX6B1	COX6B1	COX6B1	COX6B1	COX6B1	COX6B1		AFG3L2	ATP6V0C
BCKDHA	branched chain keto acid dehydrogenase E1 subunit alpha	0.106	-0.4413	No				FXN	frataxin	0.347	-0.3014	No				MPC1	mitochondrial pyruvate carrier 1	0.258	-0.2496	No				RHOT2	ras homolog family member T2	0.576	-0.1768	No					MAOB		0.250	-0.3043	No			PDHB	PDHB	PDHB	PDHB	PDHB	PDHB	PDHB		VDAC3	MRPS30
FXN	frataxin	0.075	-0.4593	No				ALAS1	5'-aminolevulinate synthase 1	0.332	-0.2995	No				COX5B	cytochrome c oxidase subunit 5B	0.227	-0.2623	No				ATP5F1D	ATP synthase F1 subunit delta	0.518	-0.1816	No					NDUFB8		0.211	-0.3178	No			NDUFS1	NDUFS1	NDUFS1	NDUFS1	NDUFS1	NDUFS1	NDUFS1		GPX4	NDUFC2
ECH1	enoyl-CoA hydratase 1	0.072	-0.4597	No				SLC25A20	solute carrier family 25 member 20	0.286	-0.3114	No				ALDH6A1	aldehyde dehydrogenase 6 family member A1	0.218	-0.2602	No				CYB5R3	cytochrome b5 reductase 3	0.478	-0.1843	No					NDUFS7		0.188	-0.3303	No			UQCR10	UQCR10	UQCR10	UQCR10	UQCR10	UQCR10	UQCR10		ACO2	ATP6V0E1
POLR2F	RNA polymerase II subunit F	0.029	-0.4866	No				CS	citrate synthase	0.226	-0.3333	No				PDP1	pyruvate dehyrogenase phosphatase catalytic subunit 1	0.210	-0.2584	No				TCIRG1	T cell immune regulator 1. ATPase H+ transporting V0 subunit a3	0.478	-0.1751	No					ACAA2		0.150	-0.3762	No			MTX2	MTX2	MTX2	MTX2	MTX2	MTX2	MTX2		ISCA1	MTRF1
PMPCA	peptidase. mitochondrial processing alpha subunit	-0.003	-0.5107	No				PDP1	pyruvate dehyrogenase phosphatase catalytic subunit 1	0.212	-0.3370	No				NDUFA5	NADH:ubiquinone oxidoreductase subunit A5	0.206	-0.2552	No				ETFB	electron transfer flavoprotein subunit beta	0.457	-0.1732	No					CYB5R3		0.136	-0.3818	No			UQCRQ	UQCRQ	UQCRQ	UQCRQ	UQCRQ	UQCRQ	UQCRQ		ATP6V0B	TOMM22
NDUFC2	NADH:ubiquinone oxidoreductase subunit C2	-0.009	-0.5141	No				MRPL15	mitochondrial ribosomal protein L15	0.203	-0.3380	No				UQCRH	ubiquinol-cytochrome c reductase hinge protein	0.198	-0.2537	No				ACADVL	acyl-CoA dehydrogenase very long chain	0.438	-0.1701	No					ETFDH		0.113	-0.3923	No			OPA1	OPA1	OPA1	OPA1	OPA1	OPA1	OPA1		NQO2	VDAC2
MRPS22	mitochondrial ribosomal protein S22	-0.026	-0.5236	No				FDX1	ferredoxin 1	0.193	-0.3387	No				ISCU	iron-sulfur cluster assembly enzyme	0.191	-0.2522	No				NDUFS6	NADH:ubiquinone oxidoreductase subunit S6	0.423	-0.1674	No					CYC1		0.109	-0.3925	No			SLC25A4	SLC25A4	SLC25A4	SLC25A4	SLC25A4	SLC25A4	SLC25A4		NDUFS3	MRPS12
ATP6V0E1	ATPase H+ transporting V0 subunit e1	-0.034	-0.5283	No				COX10	cytochrome c oxidase assembly factor heme A:farnesyltransferase COX10	0.186	-0.3381	No				RETSAT	retinol saturase	0.174	-0.2565	No				MRPS12	mitochondrial ribosomal protein S12	0.387	-0.1724	No					NDUFV1		0.109	-0.3900	No			FH	FH	FH	FH	FH	FH	FH		SDHB	GLUD1
ACADVL	acyl-CoA dehydrogenase very long chain	-0.063	-0.5450	No				RETSAT	retinol saturase	0.185	-0.3348	No				ETFB	electron transfer flavoprotein subunit beta	0.174	-0.2517	No				SLC25A6	solute carrier family 25 member 6	0.374	-0.1695	No					ECH1		0.104	-0.3910	No			NDUFB5	NDUFB5	NDUFB5	NDUFB5	NDUFB5	NDUFB5	NDUFB5		DLAT	NDUFS8
GRPEL1	GrpE like 1. mitochondrial	-0.065	-0.5452	No				ABCB7	ATP binding cassette subfamily B member 7	0.142	-0.3536	No				NDUFB7	NADH:ubiquinone oxidoreductase subunit B7	0.166	-0.2518	No				POLR2F	RNA polymerase II subunit F	0.317	-0.1850	No					ETFB		0.099	-0.3926	No			NDUFB4	NDUFB4	NDUFB4	NDUFB4	NDUFB4	NDUFB4	NDUFB4		MTX2	HCCS
TCIRG1	T cell immune regulator 1. ATPase H+ transporting V0 subunit a3	-0.071	-0.5485	No				CYC1	cytochrome c1	0.118	-0.3636	No				DECR1	2.4-dienoyl-CoA reductase 1	0.159	-0.2537	No				NDUFS8	NADH:ubiquinone oxidoreductase core subunit S8	0.286	-0.1925	No					SURF1		0.091	-0.3950	No			CYCS	CYCS	CYCS	CYCS	CYCS	CYCS	CYCS		ATP5F1A	ATP5MC1
LDHA	lactate dehydrogenase A	-0.092	-0.5613	No				CYB5R3	cytochrome b5 reductase 3	0.113	-0.3643	No				ECI1	enoyl-CoA delta isomerase 1	0.155	-0.2521	No				NDUFV1	NADH:ubiquinone oxidoreductase core subunit V1	0.285	-0.1874	No					RHOT2		0.090	-0.3932	No			VDAC3	VDAC3	VDAC3	VDAC3	VDAC3	VDAC3	VDAC3		ATP6V1F	TIMM13
ABCB7	ATP binding cassette subfamily B member 7	-0.107	-0.5687	No				CPT1A	carnitine palmitoyltransferase 1A	0.101	-0.3700	No				COX7A2L	cytochrome c oxidase subunit 7A2 like	0.152	-0.2498	No				TIMM13	translocase of inner mitochondrial membrane 13	0.260	-0.1937	No					MFN2		0.067	-0.4081	No			NDUFB6	NDUFB6	NDUFB6	NDUFB6	NDUFB6	NDUFB6	NDUFB6		UQCRFS1	RHOT2
ISCU	iron-sulfur cluster assembly enzyme	-0.117	-0.5736	No				ACAA2	acetyl-CoA acyltransferase 2	0.099	-0.3689	No				NDUFB1	NADH:ubiquinone oxidoreductase subunit B1	0.151	-0.2456	No				BCKDHA	branched chain keto acid dehydrogenase E1 subunit alpha	0.215	-0.2106	No					PMPCA		0.064	-0.4085	No			NDUFC1	NDUFC1	NDUFC1	NDUFC1	NDUFC1	NDUFC1	NDUFC1		ATP5F1B	ATP6AP1
DLD	dihydrolipoamide dehydrogenase	-0.124	-0.5758	No				BAX	BCL2 associated X. apoptosis regulator	0.097	-0.3676	No				NDUFA1	NADH:ubiquinone oxidoreductase subunit A1	0.141	-0.2493	No				DLST	dihydrolipoamide S-succinyltransferase	0.203	-0.2122	No					MRPL15		0.054	-0.4145	No			ETFA	ETFA	ETFA	ETFA	ETFA	ETFA	ETFA		COX11	SLC25A6
MRPS15	mitochondrial ribosomal protein S15	-0.124	-0.5747	No				SDHC	succinate dehydrogenase complex subunit C	0.071	-0.3822	No				SLC25A20	solute carrier family 25 member 20	0.138	-0.2476	No				PMPCA	peptidase. mitochondrial processing alpha subunit	0.191	-0.2197	No					TCIRG1		0.041	-0.4241	No			ATP6V0E1	ATP6V0E1	ATP6V0E1	ATP6V0E1	ATP6V0E1	ATP6V0E1	ATP6V0E1		FH	MRPL34
MRPS11	mitochondrial ribosomal protein S11	-0.128	-0.5751	No				UQCR11	ubiquinol-cytochrome c reductase. complex III subunit XI	0.068	-0.3846	No				UQCRB	ubiquinol-cytochrome c reductase binding protein	0.131	-0.2484	No				FDX1	ferredoxin 1	0.184	-0.2204	No					FDX1		0.037	-0.4261	No			UQCRC2	UQCRC2	UQCRC2	UQCRC2	UQCRC2	UQCRC2	UQCRC2		NDUFB4	TIMM10
MRPS30	mitochondrial ribosomal protein S30	-0.132	-0.5760	No				MDH2	malate dehydrogenase 2	0.066	-0.3840	No				COX4I1	cytochrome c oxidase subunit 4I1	0.125	-0.2495	No				CYC1	cytochrome c1	0.168	-0.2246	No					SLC25A6		0.030	-0.4300	No			MDH1	MDH1	MDH1	MDH1	MDH1	MDH1	MDH1		SLC25A11	COX8A
HSPA9	heat shock protein family A (Hsp70) member 9	-0.138	-0.5796	No				OGDH	oxoglutarate dehydrogenase	0.055	-0.3928	No				NDUFV1	NADH:ubiquinone oxidoreductase core subunit V1	0.122	-0.2485	No				NDUFA7	NADH:ubiquinone oxidoreductase subunit A7	0.137	-0.2389	No					DECR1		0.028	-0.4315	No			MRPS30	MRPS30	MRPS30	MRPS30	MRPS30	MRPS30	MRPS30		UQCR10	NDUFA2
MTRF1	mitochondrial translation release factor 1	-0.141	-0.5800	No				MFN2	mitofusin 2	0.054	-0.3923	No				HADHB	hydroxyacyl-CoA dehydrogenase trifunctional multienzyme complex subunit beta	0.113	-0.2516	No				MDH2	malate dehydrogenase 2	0.133	-0.2384	No					DLD		0.014	-0.4422	No			MGST3	MGST3	MGST3	MGST3	MGST3	MGST3	MGST3		NNT	MRPL11
ACAA2	acetyl-CoA acyltransferase 2	-0.150	-0.5833	No				UQCRC1	ubiquinol-cytochrome c reductase core protein 1	0.051	-0.3954	No				ATP5F1E	ATP synthase F1 subunit epsilon	0.110	-0.2508	No				ECH1	enoyl-CoA hydratase 1	0.132	-0.2366	No					TIMM50		0.013	-0.4426	No			ATP6V1G1	ATP6V1G1	ATP6V1G1	ATP6V1G1	ATP6V1G1	ATP6V1G1	ATP6V1G1		CYCS	NDUFA8
TIMM9	translocase of inner mitochondrial membrane 9	-0.151	-0.5821	No				PMPCA	peptidase. mitochondrial processing alpha subunit	0.046	-0.3968	No				COX6C	cytochrome c oxidase subunit 6C	0.110	-0.2478	No				MFN2	mitofusin 2	0.125	-0.2382	No					IDH3B		0.008	-0.4465	No			COX5A	COX5A	COX5A	COX5A	COX5A	COX5A	COX5A		MTRR	MAOB
ATP6V1H	ATPase H+ transporting V1 subunit H	-0.160	-0.5880	No				LDHA	lactate dehydrogenase A	0.036	-0.4029	No				ATP5ME	ATP synthase membrane subunit e	0.104	-0.2497	No				SDHA	succinate dehydrogenase complex flavoprotein subunit A	0.123	-0.2369	No					COX11		0.004	-0.4495	No			ATP6V0B	ATP6V0B	ATP6V0B	ATP6V0B	ATP6V0B	ATP6V0B	ATP6V0B		IDH3A	NDUFS1
HTRA2	HtrA serine peptidase 2	-0.163	-0.5882	No				PHB2	prohibitin 2	0.033	-0.4045	No				ACAA2	acetyl-CoA acyltransferase 2	0.095	-0.2531	No				GRPEL1	GrpE like 1. mitochondrial	0.117	-0.2378	No					NDUFB1		0.004	-0.4494	No			NNT	NNT	NNT	NNT	NNT	NNT	NNT		TOMM70	COX6B1
LRPPRC	leucine rich pentatricopeptide repeat containing	-0.166	-0.5880	No				OXA1L	OXA1L mitochondrial inner membrane protein	0.033	-0.4039	No				RHOT1	ras homolog family member T1	0.092	-0.2526	No				NDUFA3	NADH:ubiquinone oxidoreductase subunit A3	0.105	-0.2435	No					PHB2		-0.004	-0.4557	No			OAT	OAT	OAT	OAT	OAT	OAT	OAT		ETFA	OPA1
MRPL15	mitochondrial ribosomal protein L15	-0.169	-0.5919	No				SDHA	succinate dehydrogenase complex flavoprotein subunit A	0.025	-0.4087	No				IDH3G	isocitrate dehydrogenase (NAD(+)) 3 non-catalytic subunit gamma	0.088	-0.2533	No				FXN	frataxin	0.101	-0.2442	No					ABCB7		-0.011	-0.4607	No			ACO2	ACO2	ACO2	ACO2	ACO2	ACO2	ACO2		NDUFB8	AFG3L2
NDUFS6	NADH:ubiquinone oxidoreductase subunit S6	-0.180	-0.5954	Yes				IDH3G	isocitrate dehydrogenase (NAD(+)) 3 non-catalytic subunit gamma	0.021	-0.4104	No				CYB5R3	cytochrome b5 reductase 3	0.078	-0.2600	No				IDH3B	isocitrate dehydrogenase (NAD(+)) 3 non-catalytic subunit beta	0.088	-0.2501	No					RHOT1		-0.014	-0.4633	No			PHYH	PHYH	PHYH	PHYH	PHYH	PHYH	PHYH		COX5A	VDAC3
ATP6V1E1	ATPase H+ transporting V1 subunit E1	-0.182	-0.5944	Yes				TIMM50	translocase of inner mitochondrial membrane 50	0.020	-0.4112	No				MRPS22	mitochondrial ribosomal protein S22	0.073	-0.2617	No				MRPL34	mitochondrial ribosomal protein L34	0.087	-0.2488	No					NDUFA2		-0.019	-0.4676	No			COX17	COX17	COX17	COX17	COX17	COX17	COX17		ATP6V1D	GPX4
HCCS	holocytochrome c synthase	-0.183	-0.5932	Yes				DLST	dihydrolipoamide S-succinyltransferase	0.019	-0.4118	No				HADHA	hydroxyacyl-CoA dehydrogenase trifunctional multienzyme complex subunit alpha	0.068	-0.2635	No				TIMM50	translocase of inner mitochondrial membrane 50	0.078	-0.2530	No					MDH2		-0.021	-0.4690	No			MTRF1	MTRF1	MTRF1	MTRF1	MTRF1	MTRF1	MTRF1		ATP5MC3	ACO2
MRPL11	mitochondrial ribosomal protein L11	-0.186	-0.5926	Yes				LRPPRC	leucine rich pentatricopeptide repeat containing	0.017	-0.4129	No				ACAA1	acetyl-CoA acyltransferase 1	0.067	-0.2624	No				OXA1L	OXA1L mitochondrial inner membrane protein	0.075	-0.2534	No					HCCS		-0.022	-0.4689	No			ACADSB	ACADSB	ACADSB	ACADSB	ACADSB	ACADSB	ACADSB		UQCRC2	ISCA1
TOMM22	translocase of outer mitochondrial membrane 22	-0.187	-0.5911	Yes				NDUFS2	NADH:ubiquinone oxidoreductase core subunit S2	0.012	-0.4161	No				MRPL15	mitochondrial ribosomal protein L15	0.065	-0.2619	No				TIMM8B	translocase of inner mitochondrial membrane 8 homolog B	0.074	-0.2531	No					NDUFA3		-0.025	-0.4709	No			SDHB	SDHB	SDHB	SDHB	SDHB	SDHB	SDHB		NDUFB5	ATP6V0B
SDHC	succinate dehydrogenase complex subunit C	-0.198	-0.5936	Yes				VDAC1	voltage dependent anion channel 1	0.011	-0.4165	No				DLD	dihydrolipoamide dehydrogenase	0.063	-0.2637	No				NDUFA2	NADH:ubiquinone oxidoreductase subunit A2	0.055	-0.2627	No					POR		-0.026	-0.4705	No			NDUFS3	NDUFS3	NDUFS3	NDUFS3	NDUFS3	NDUFS3	NDUFS3		PDHB	NQO2
SLC25A20	solute carrier family 25 member 20	-0.199	-0.5916	Yes				MRPS22	mitochondrial ribosomal protein S22	0.002	-0.4220	No				ETFDH	electron transfer flavoprotein dehydrogenase	0.062	-0.2627	No				IDH3G	isocitrate dehydrogenase (NAD(+)) 3 non-catalytic subunit gamma	0.053	-0.2628	No					NDUFA4		-0.026	-0.4698	No			SDHD	SDHD	SDHD	SDHD	SDHD	SDHD	SDHD		ATP5MC2	NDUFS3
NDUFB7	NADH:ubiquinone oxidoreductase subunit B7	-0.200	-0.5906	Yes				RHOT1	ras homolog family member T1	-0.005	-0.4282	No				SDHC	succinate dehydrogenase complex subunit C	0.059	-0.2630	No				RETSAT	retinol saturase	0.049	-0.2641	No					OXA1L		-0.027	-0.4697	No			ISCA1	ISCA1	ISCA1	ISCA1	ISCA1	ISCA1	ISCA1		ATP5MG	SDHB
CYB5R3	cytochrome b5 reductase 3	-0.213	-0.5944	Yes				ACAA1	acetyl-CoA acyltransferase 1	-0.011	-0.4315	No				ATP5F1D	ATP synthase F1 subunit delta	0.057	-0.2630	No				GLUD1	glutamate dehydrogenase 1	0.049	-0.2632	No					HSD17B10		-0.027	-0.4691	No			UQCRFS1	UQCRFS1	UQCRFS1	UQCRFS1	UQCRFS1	UQCRFS1	UQCRFS1		UQCRQ	DLAT
SURF1	SURF1 cytochrome c oxidase assembly factor	-0.215	-0.5927	Yes				HTRA2	HtrA serine peptidase 2	-0.018	-0.4356	No				MRPS15	mitochondrial ribosomal protein S15	0.056	-0.2623	No				MRPS11	mitochondrial ribosomal protein S11	0.040	-0.2690	No					NDUFB7		-0.028	-0.4693	No			COX15	COX15	COX15	COX15	COX15	COX15	COX15		SLC25A5	MTX2
ATP6V1G1	ATPase H+ transporting V1 subunit G1	-0.215	-0.5906	Yes				DLD	dihydrolipoamide dehydrogenase	-0.018	-0.4354	No				NDUFA4	NDUFA4 mitochondrial complex associated	0.052	-0.2650	No				TIMM9	translocase of inner mitochondrial membrane 9	0.038	-0.2693	No					MRPS22		-0.032	-0.4712	No			ATP6V1D	ATP6V1D	ATP6V1D	ATP6V1D	ATP6V1D	ATP6V1D	ATP6V1D		MDH1	ATP5F1A
ACAT1	acetyl-CoA acetyltransferase 1	-0.216	-0.5887	Yes				SLC25A12	solute carrier family 25 member 12	-0.036	-0.4459	No				ATP5PB	ATP synthase peripheral stalk-membrane subunit b	0.051	-0.2646	No				PHB2	prohibitin 2	0.032	-0.2726	No					ECI1		-0.033	-0.4711	No			NQO2	NQO2	NQO2	NQO2	NQO2	NQO2	NQO2		NDUFC1	ATP6V1F
TIMM50	translocase of inner mitochondrial membrane 50	-0.219	-0.5875	Yes				CASP7	caspase 7	-0.042	-0.4488	No				ABCB7	ATP binding cassette subfamily B member 7	0.049	-0.2644	No				ECHS1	enoyl-CoA hydratase. short chain 1	0.022	-0.2801	No					ISCU		-0.047	-0.4819	No			SLC25A5	SLC25A5	SLC25A5	SLC25A5	SLC25A5	SLC25A5	SLC25A5		SLC25A4	UQCRFS1
RHOT1	ras homolog family member T1	-0.221	-0.5862	Yes				ATP5MF	ATP synthase membrane subunit f	-0.046	-0.4505	No				CYB5A	cytochrome b5 type A	0.047	-0.2656	No				UQCRC1	ubiquinol-cytochrome c reductase core protein 1	0.019	-0.2814	No					ACAA1		-0.052	-0.4852	No			DLAT	DLAT	DLAT	DLAT	DLAT	DLAT	DLAT		PDHX	ATP5F1B
TIMM10	translocase of inner mitochondrial membrane 10	-0.231	-0.5880	Yes				TIMM17A	translocase of inner mitochondrial membrane 17A	-0.049	-0.4513	No				FDX1	ferredoxin 1	0.044	-0.2670	No				COX5B	cytochrome c oxidase subunit 5B	0.011	-0.2908	No					HADHB		-0.054	-0.4852	No			PRDX3	PRDX3	PRDX3	PRDX3	PRDX3	PRDX3	PRDX3		LDHB	COX11
OXA1L	OXA1L mitochondrial inner membrane protein	-0.232	-0.5862	Yes				HSD17B10	hydroxysteroid 17-beta dehydrogenase 10	-0.050	-0.4505	No				NDUFA3	NADH:ubiquinone oxidoreductase subunit A3	0.042	-0.2670	No				TIMM10	translocase of inner mitochondrial membrane 10	0.006	-0.2936	No					NDUFS6		-0.057	-0.4864	No			SLC25A11	SLC25A11	SLC25A11	SLC25A11	SLC25A11	SLC25A11	SLC25A11		ATP6V1G1	FH
FDX1	ferredoxin 1	-0.236	-0.5852	Yes				NDUFA3	NADH:ubiquinone oxidoreductase subunit A3	-0.050	-0.4495	No				TIMM8B	translocase of inner mitochondrial membrane 8 homolog B	0.042	-0.2662	No				HSD17B10	hydroxysteroid 17-beta dehydrogenase 10	0.005	-0.2941	No					GOT2		-0.057	-0.4850	No			PDHX	PDHX	PDHX	PDHX	PDHX	PDHX	PDHX		ATP5PF	NDUFB4
COX7A2L	cytochrome c oxidase subunit 7A2 like	-0.240	-0.5848	Yes				POR	cytochrome p450 oxidoreductase	-0.051	-0.4496	No				ACADM	acyl-CoA dehydrogenase medium chain	0.039	-0.2672	No				NDUFB2	NADH:ubiquinone oxidoreductase subunit B2	0.005	-0.2944	No					HADHA		-0.059	-0.4849	No			ATP6V1F	ATP6V1F	ATP6V1F	ATP6V1F	ATP6V1F	ATP6V1F	ATP6V1F		PHYH	SLC25A11
ATP6V1C1	ATPase H+ transporting V1 subunit C1	-0.244	-0.5838	Yes				MRPS15	mitochondrial ribosomal protein S15	-0.053	-0.4496	No				SURF1	SURF1 cytochrome c oxidase assembly factor	0.039	-0.2661	No				HADHA	hydroxyacyl-CoA dehydrogenase trifunctional multienzyme complex subunit alpha	-0.008	-0.3018	No					BAX		-0.059	-0.4839	No			MRPL35	MRPL35	MRPL35	MRPL35	MRPL35	MRPL35	MRPL35		SDHD	UQCR10
GPX4	glutathione peroxidase 4	-0.246	-0.5818	Yes				ATP1B1	ATPase Na+/K+ transporting subunit beta 1	-0.054	-0.4493	No				NDUFA6	NADH:ubiquinone oxidoreductase subunit A6	0.038	-0.2655	No				MRPL15	mitochondrial ribosomal protein L15	-0.009	-0.3023	No					TIMM8B		-0.065	-0.4866	Yes			LDHB	LDHB	LDHB	LDHB	LDHB	LDHB	LDHB		OAT	NNT
ATP6V1D	ATPase H+ transporting V1 subunit D	-0.253	-0.5821	Yes				IMMT	inner membrane mitochondrial protein	-0.055	-0.4486	No				MFN2	mitofusin 2	0.030	-0.2736	No				GOT2	glutamic-oxaloacetic transaminase 2	-0.015	-0.3059	No					COX10		-0.065	-0.4853	Yes			IDH3A	IDH3A	IDH3A	IDH3A	IDH3A	IDH3A	IDH3A		NDUFB6	CYCS
IDH3B	isocitrate dehydrogenase (NAD(+)) 3 non-catalytic subunit beta	-0.258	-0.5817	Yes				IDH3B	isocitrate dehydrogenase (NAD(+)) 3 non-catalytic subunit beta	-0.062	-0.4517	No				POR	cytochrome p450 oxidoreductase	0.029	-0.2733	No				ACAA1	acetyl-CoA acyltransferase 1	-0.020	-0.3098	No					CS		-0.068	-0.4857	Yes			ATP6V1C1	ATP6V1C1	ATP6V1C1	ATP6V1C1	ATP6V1C1	ATP6V1C1	ATP6V1C1		ATP6V1C1	MTRR
SLC25A6	solute carrier family 25 member 6	-0.260	-0.5797	Yes				GPI	glucose-6-phosphate isomerase	-0.062	-0.4505	No				IDH3B	isocitrate dehydrogenase (NAD(+)) 3 non-catalytic subunit beta	0.029	-0.2727	No				NDUFA8	NADH:ubiquinone oxidoreductase subunit A8	-0.025	-0.3130	No					NDUFA9		-0.068	-0.4843	Yes			MTRR	MTRR	MTRR	MTRR	MTRR	MTRR	MTRR		COX15	IDH3A
TIMM13	translocase of inner mitochondrial membrane 13	-0.263	-0.5779	Yes				TIMM9	translocase of inner mitochondrial membrane 9	-0.062	-0.4491	No				ATP5PD	ATP synthase peripheral stalk subunit d	0.025	-0.2757	No				MRPS22	mitochondrial ribosomal protein S22	-0.026	-0.3129	No					SLC25A3		-0.074	-0.4862	Yes			SUCLA2	SUCLA2	SUCLA2	SUCLA2	SUCLA2	SUCLA2	SUCLA2		ACADSB	TOMM70
TIMM17A	translocase of inner mitochondrial membrane 17A	-0.263	-0.5752	Yes				SUPV3L1	Suv3 like RNA helicase	-0.069	-0.4520	No				PHB2	prohibitin 2	0.024	-0.2754	No				BAX	BCL2 associated X. apoptosis regulator	-0.029	-0.3144	No					TOMM22		-0.074	-0.4848	Yes				NDUFA2	HADHB	IDH1	ATP5MG	GLUD1	NDUFS2		PRDX3	ETFA
SUPV3L1	Suv3 like RNA helicase	-0.264	-0.5727	Yes				ATP6V1E1	ATPase H+ transporting V1 subunit E1	-0.069	-0.4505	No				NDUFB3	NADH:ubiquinone oxidoreductase subunit B3	0.021	-0.2775	No				SLC25A20	solute carrier family 25 member 20	-0.029	-0.3139	No					FXN		-0.075	-0.4841	Yes				ATP5MC1	ATP5F1C	NDUFS4	ATP5F1A	NDUFS8	MRPS15		MRPL35	NDUFB8
DLST	dihydrolipoamide S-succinyltransferase	-0.268	-0.5720	Yes				GOT2	glutamic-oxaloacetic transaminase 2	-0.075	-0.4524	No				ACAT1	acetyl-CoA acetyltransferase 1	0.012	-0.2848	No				COX8A	cytochrome c oxidase subunit 8A	-0.036	-0.3178	No					NDUFS8		-0.076	-0.4823	Yes				TCIRG1	NDUFB1	AIFM1	ATP5PF	MRPS11	SLC25A12		COX17	COX5A
IDH3G	isocitrate dehydrogenase (NAD(+)) 3 non-catalytic subunit gamma	-0.269	-0.5696	Yes				DECR1	2.4-dienoyl-CoA reductase 1	-0.075	-0.4507	No				CASP7	caspase 7	0.011	-0.2855	No				COX4I1	cytochrome c oxidase subunit 4I1	-0.039	-0.3188	No					ATP6V1H		-0.080	-0.4835	Yes				RHOT2	NDUFA4	COX6A1	ATP5F1B	POLR2F	SDHC		SUCLA2	ATP6V1D
NDUFS8	NADH:ubiquinone oxidoreductase core subunit S8	-0.269	-0.5668	Yes				PDK4	pyruvate dehydrogenase kinase 4	-0.086	-0.4564	No				NDUFS4	NADH:ubiquinone oxidoreductase subunit S4	0.008	-0.2883	No				IDH2	isocitrate dehydrogenase (NADP(+)) 2	-0.042	-0.3205	No					MRPS11		-0.084	-0.4848	Yes				MAOB	ATP5PD	NDUFA1	NDUFB8	ATP6AP1	ATP6V1E1		MGST3	ATP5MC3
ATP5F1E	ATP synthase F1 subunit epsilon	-0.271	-0.5643	Yes				NDUFA9	NADH:ubiquinone oxidoreductase subunit A9	-0.086	-0.4550	No				HSD17B10	hydroxysteroid 17-beta dehydrogenase 10	0.007	-0.2886	No				SLC25A3	solute carrier family 25 member 3	-0.042	-0.3197	No					ECHS1		-0.087	-0.4850	Yes				SLC25A6	BDH2	PDHA1	ATP5MC3	VDAC2	PDP1			UQCRC2
COX15	cytochrome c oxidase assembly homolog COX15	-0.271	-0.5615	Yes				GRPEL1	GrpE like 1. mitochondrial	-0.093	-0.4572	No				NDUFS7	NADH:ubiquinone oxidoreductase core subunit S7	0.006	-0.2893	No				MAOB	monoamine oxidase B	-0.048	-0.3224	No					ATP6V0C		-0.089	-0.4841	Yes				HCCS	ETFDH	ATP6V1H	COX11	TIMM13	IDH1			NDUFB5
NDUFV2	NADH:ubiquinone oxidoreductase core subunit V2	-0.278	-0.5618	Yes				IDH1	isocitrate dehydrogenase (NADP(+)) 1	-0.096	-0.4572	Yes				IDH2	isocitrate dehydrogenase (NADP(+)) 2	0.002	-0.2929	No				UQCRH	ubiquinol-cytochrome c reductase hinge protein	-0.056	-0.3266	No					MTRF1		-0.092	-0.4835	Yes				ATP5MG	ATP5PO	ACAT1	ATP5MC2	TOMM22	NDUFS4			PDHB
ECHS1	enoyl-CoA hydratase. short chain 1	-0.280	-0.5599	Yes				NDUFS1	NADH:ubiquinone oxidoreductase core subunit S1	-0.098	-0.4564	Yes				PMPCA	peptidase. mitochondrial processing alpha subunit	0.001	-0.2938	No				IMMT	inner membrane mitochondrial protein	-0.059	-0.3278	No					NDUFA5		-0.093	-0.4819	Yes				ATP5F1A	CYB5A	HSPA9	TOMM70	MRPL34	AIFM1			ATP5MC2
ATP5MF	ATP synthase membrane subunit f	-0.282	-0.5575	Yes				COX6B1	cytochrome c oxidase subunit 6B1	-0.100	-0.4554	Yes				ATP6V1E1	ATPase H+ transporting V1 subunit E1	-0.003	-0.2976	No				TOMM22	translocase of outer mitochondrial membrane 22	-0.063	-0.3291	No					MRPS12		-0.093	-0.4798	Yes				ATP5PF	ATP5MG	MPC1	LRPPRC	MRPS12	COX6A1			ATP5MG
GOT2	glutamic-oxaloacetic transaminase 2	-0.288	-0.5569	Yes				ECHS1	enoyl-CoA hydratase. short chain 1	-0.100	-0.4533	Yes				COX7C	cytochrome c oxidase subunit 7C	-0.007	-0.3010	No				CASP7	caspase 7	-0.063	-0.3280	No					VDAC1		-0.096	-0.4795	Yes				ATP5F1B	ATP5F1A	COX7A2	COX10	MRPL11	NDUFA1			UQCRQ
VDAC1	voltage dependent anion channel 1	-0.295	-0.5564	Yes				NDUFS4	NADH:ubiquinone oxidoreductase subunit S4	-0.107	-0.4548	Yes				SUCLG1	succinate-CoA ligase alpha subunit	-0.009	-0.3026	No				ATP5ME	ATP synthase membrane subunit e	-0.064	-0.3274	No					ATP6V1E1		-0.101	-0.4806	Yes				NDUFB8	ATP5PF	NDUFA5	TIMM17A	COX8A	PDHA1			SLC25A5
UQCRB	ubiquinol-cytochrome c reductase binding protein	-0.296	-0.5533	Yes				TOMM22	translocase of outer mitochondrial membrane 22	-0.114	-0.4568	Yes				COX7B	cytochrome c oxidase subunit 7B	-0.014	-0.3065	No				ATP5F1E	ATP synthase F1 subunit epsilon	-0.065	-0.3263	No					LRPPRC		-0.101	-0.4781	Yes				ATP5MC3	ATP5F1B	SUCLG1	SUPV3L1	TIMM10	ATP6V1H			MDH1
BDH2	3-hydroxybutyrate dehydrogenase 2	-0.298	-0.5505	Yes				OPA1	OPA1 mitochondrial dynamin like GTPase	-0.115	-0.4547	Yes				HSPA9	heat shock protein family A (Hsp70) member 9	-0.020	-0.3110	No				NDUFAB1	NADH:ubiquinone oxidoreductase subunit AB1	-0.065	-0.3251	No					ETFA		-0.105	-0.4788	Yes				COX11	NDUFB8	COX7A2L	ALAS1	NDUFA8	ACAT1			NDUFC1
CS	citrate synthase	-0.301	-0.5483	Yes				VDAC2	voltage dependent anion channel 2	-0.118	-0.4540	Yes				NDUFS2	NADH:ubiquinone oxidoreductase core subunit S2	-0.022	-0.3123	No				ATP5MC1	ATP synthase membrane subunit c locus 1	-0.066	-0.3248	No					OPA1		-0.105	-0.4764	Yes				ATP5MC2	ATP5MC3	NDUFA6	NDUFV2	ATP6V0C	HSPA9			SLC25A4
TIMM8B	translocase of inner mitochondrial membrane 8 homolog B	-0.301	-0.5451	Yes				ATP5PB	ATP synthase peripheral stalk-membrane subunit b	-0.121	-0.4536	Yes				COX7A2	cytochrome c oxidase subunit 7A2	-0.023	-0.3120	No				VDAC2	voltage dependent anion channel 2	-0.079	-0.3320	No					OGDH		-0.109	-0.4761	Yes				TOMM70	COX11	ACADM	NDUFA9	UQCRC1	MPC1			PDHX
NDUFA5	NADH:ubiquinone oxidoreductase subunit A5	-0.304	-0.5431	Yes				MRPS12	mitochondrial ribosomal protein S12	-0.121	-0.4512	Yes				NDUFB2	NADH:ubiquinone oxidoreductase subunit B2	-0.026	-0.3142	No				HCCS	holocytochrome c synthase	-0.079	-0.3307	No					SLC25A4		-0.109	-0.4735	Yes				GLUD1	ATP5MC2	COX7B	LDHA	IMMT	COX7A2			LDHB
PHB2	prohibitin 2	-0.319	-0.5449	Yes				HADHB	hydroxyacyl-CoA dehydrogenase trifunctional multienzyme complex subunit beta	-0.123	-0.4495	Yes				SLC25A12	solute carrier family 25 member 12	-0.027	-0.3141	No				CS	citrate synthase	-0.084	-0.3322	No					COX15		-0.112	-0.4728	Yes				NDUFS8	TOMM70	COX7C	VDAC1	FXN	NDUFA5			ATP6V1G1
HADHA	hydroxyacyl-CoA dehydrogenase trifunctional multienzyme complex subunit alpha	-0.323	-0.5429	Yes				MRPS11	mitochondrial ribosomal protein S11	-0.125	-0.4477	Yes				MDH2	malate dehydrogenase 2	-0.028	-0.3139	No				ISCU	iron-sulfur cluster assembly enzyme	-0.089	-0.3336	No					IDH3G		-0.116	-0.4716	Yes				MRPS11	IDH1	UQCRB	HTRA2	GRPEL1	SUCLG1			ATP5PF
OPA1	OPA1 mitochondrial dynamin like GTPase	-0.325	-0.5400	Yes				GLUD1	glutamate dehydrogenase 1	-0.128	-0.4469	Yes				SLC25A3	solute carrier family 25 member 3	-0.031	-0.3151	No				SURF1	SURF1 cytochrome c oxidase assembly factor	-0.094	-0.3352	No					IMMT		-0.116	-0.4688	Yes				POLR2F	NDUFS4	NDUFB3	OGDH	CS	COX7A2L			PHYH
ETFA	electron transfer flavoprotein subunit alpha	-0.326	-0.5367	Yes				COX4I1	cytochrome c oxidase subunit 4I1	-0.129	-0.4444	Yes				AIFM1	apoptosis inducing factor mitochondria associated 1	-0.031	-0.3152	No				ATP5PB	ATP synthase peripheral stalk-membrane subunit b	-0.097	-0.3351	No					MRPS15		-0.116	-0.4660	Yes				ATP6AP1	AIFM1	COX6C	GPI	TIMM9	NDUFA6			SDHD
COX10	cytochrome c oxidase assembly factor heme A:farnesyltransferase COX10	-0.329	-0.5343	Yes				ATP5F1D	ATP synthase F1 subunit delta	-0.131	-0.4429	Yes				CYC1	cytochrome c1	-0.032	-0.3151	No				MRPL11	mitochondrial ribosomal protein L11	-0.100	-0.3359	No					NDUFB3		-0.121	-0.4660	Yes				VDAC2	COX6A1	ALDH6A1	UQCR11	SDHA	ACADM			OAT
HADHB	hydroxyacyl-CoA dehydrogenase trifunctional multienzyme complex subunit beta	-0.330	-0.5312	Yes				NDUFS8	NADH:ubiquinone oxidoreductase core subunit S8	-0.134	-0.4417	Yes				COX6A1	cytochrome c oxidase subunit 6A1	-0.033	-0.3147	No				ATP6AP1	ATPase H+ transporting accessory protein 1	-0.100	-0.3341	No					COX4I1		-0.123	-0.4645	Yes				TIMM13	NDUFA1	ECHS1	CPT1A	DLST	COX7B			NDUFB6
COX17	cytochrome c oxidase copper chaperone COX17	-0.337	-0.5297	Yes				ATP5F1C	ATP synthase F1 subunit gamma	-0.135	-0.4396	Yes				NDUFAB1	NADH:ubiquinone oxidoreductase subunit AB1	-0.039	-0.3182	No				UQCR10	ubiquinol-cytochrome c reductase. complex III subunit X	-0.109	-0.3381	Yes					SDHC		-0.125	-0.4621	Yes				TOMM22	PDHA1	COX4I1	ATP1B1	LRPPRC	COX7C			ATP6V1C1
POR	cytochrome p450 oxidoreductase	-0.338	-0.5266	Yes				HADHA	hydroxyacyl-CoA dehydrogenase trifunctional multienzyme complex subunit alpha	-0.137	-0.4379	Yes				ATP5F1C	ATP synthase F1 subunit gamma	-0.039	-0.3172	No				LRPPRC	leucine rich pentatricopeptide repeat containing	-0.111	-0.3371	Yes					SDHA		-0.125	-0.4589	Yes				MRPL34	ATP6V1H	SLC25A3	PDK4	COX10	UQCRB			COX15
MRPS12	mitochondrial ribosomal protein S12	-0.341	-0.5238	Yes				AIFM1	apoptosis inducing factor mitochondria associated 1	-0.142	-0.4376	Yes				PDHA1	pyruvate dehydrogenase E1 alpha 1 subunit	-0.040	-0.3167	No				UQCRQ	ubiquinol-cytochrome c reductase complex III subunit VII	-0.113	-0.3362	Yes					SLC25A20		-0.125	-0.4562	Yes				MRPS12	ACAT1	UQCRH	ATP5MF	TIMM17A	NDUFB3			ACADSB
NDUFS4	NADH:ubiquinone oxidoreductase subunit S4	-0.344	-0.5208	Yes				AFG3L2	AFG3 like matrix AAA peptidase subunit 2	-0.144	-0.4357	Yes				ECHS1	enoyl-CoA hydratase. short chain 1	-0.040	-0.3156	No				ATP6V0B	ATPase H+ transporting V0 subunit b	-0.114	-0.3345	Yes					MTX2		-0.129	-0.4549	Yes				MRPL11	HSPA9	IDH2		SUPV3L1	COX6C			PRDX3
NDUFB6	NADH:ubiquinone oxidoreductase subunit B6	-0.368	-0.5261	Yes				MRPS30	mitochondrial ribosomal protein S30	-0.145	-0.4326	Yes				IDH1	isocitrate dehydrogenase (NADP(+)) 1	-0.043	-0.3164	No				COX10	cytochrome c oxidase assembly factor heme A:farnesyltransferase COX10	-0.121	-0.3365	Yes					NDUFB5		-0.132	-0.4534	Yes				COX8A	MPC1	NDUFB2		ALAS1	ALDH6A1			MRPL35
FH	fumarate hydratase	-0.369	-0.5224	Yes				VDAC3	voltage dependent anion channel 3	-0.146	-0.4303	Yes				ATP5PO	ATP synthase peripheral stalk subunit OSCP	-0.046	-0.3198	No				NDUFS3	NADH:ubiquinone oxidoreductase core subunit S3	-0.124	-0.3362	Yes					NDUFS2		-0.134	-0.4513	Yes				TIMM10	COX7A2	COX5B		NDUFV2	LRPPRC			COX17
ACAA1	acetyl-CoA acyltransferase 1	-0.378	-0.5217	Yes				HCCS	holocytochrome c synthase	-0.148	-0.4283	Yes				NDUFS6	NADH:ubiquinone oxidoreductase subunit S6	-0.047	-0.3195	No				NDUFB6	NADH:ubiquinone oxidoreductase subunit B6	-0.127	-0.3357	Yes					MRPL11		-0.134	-0.4483	Yes				NDUFA8	NDUFA5	NDUFAB1		NDUFA9	COX10			SUCLA2
UQCR10	ubiquinol-cytochrome c reductase. complex III subunit X	-0.378	-0.5176	Yes				SLC25A3	solute carrier family 25 member 3	-0.148	-0.4251	Yes				ATP6V1H	ATPase H+ transporting V1 subunit H	-0.052	-0.3216	No				HADHB	hydroxyacyl-CoA dehydrogenase trifunctional multienzyme complex subunit beta	-0.128	-0.3339	Yes					POLR2F		-0.138	-0.4466	Yes				ATP6V0C	SUCLG1	TIMM8B		LDHA	TIMM17A			MGST3
NDUFA9	NADH:ubiquinone oxidoreductase subunit A9	-0.379	-0.5137	Yes				GPX4	glutathione peroxidase 4	-0.152	-0.4243	Yes				UQCRC1	ubiquinol-cytochrome c reductase core protein 1	-0.054	-0.3222	Yes				TIMM17A	translocase of inner mitochondrial membrane 17A	-0.128	-0.3315	Yes					SUPV3L1		-0.140	-0.4444	Yes					COX7A2L	BCKDHA		VDAC1	SUPV3L1
NDUFS2	NADH:ubiquinone oxidoreductase core subunit S2	-0.386	-0.5114	Yes				ACO2	aconitase 2	-0.153	-0.4210	Yes				NDUFC2	NADH:ubiquinone oxidoreductase subunit C2	-0.055	-0.3209	Yes				SLC25A4	solute carrier family 25 member 4	-0.131	-0.3310	Yes					COX7C		-0.142	-0.4421	Yes					NDUFA6	GLUD1		HTRA2	ALAS1
ETFDH	electron transfer flavoprotein dehydrogenase	-0.388	-0.5081	Yes				ATP5F1E	ATP synthase F1 subunit epsilon	-0.160	-0.4239	Yes				AFG3L2	AFG3 like matrix AAA peptidase subunit 2	-0.056	-0.3199	Yes				FH	fumarate hydratase	-0.133	-0.3298	Yes					UQCRB		-0.142	-0.4384	Yes					ACADM	NDUFS8		OGDH	NDUFV2
NDUFB3	NADH:ubiquinone oxidoreductase subunit B3	-0.390	-0.5042	Yes				ISCA1	iron-sulfur cluster assembly 1	-0.162	-0.4211	Yes				GPX4	glutathione peroxidase 4	-0.057	-0.3190	Yes				ABCB7	ATP binding cassette subfamily B member 7	-0.134	-0.3282	Yes					UQCR10		-0.143	-0.4358	Yes					COX7B	MRPS11		GPI	NDUFA9
UQCRH	ubiquinol-cytochrome c reductase hinge protein	-0.395	-0.5023	Yes				COX6A1	cytochrome c oxidase subunit 6A1	-0.162	-0.4179	Yes				COX6B1	cytochrome c oxidase subunit 6B1	-0.057	-0.3174	Yes				COX5A	cytochrome c oxidase subunit 5A	-0.136	-0.3268	Yes					COX7A2L		-0.154	-0.4382	Yes					COX7C	POLR2F		UQCR11	LDHA
ISCA1	iron-sulfur cluster assembly 1	-0.397	-0.4984	Yes				ATP6V0B	ATPase H+ transporting V0 subunit b	-0.163	-0.4145	Yes				PDHB	pyruvate dehydrogenase E1 beta subunit	-0.059	-0.3172	Yes				PDHB	pyruvate dehydrogenase E1 beta subunit	-0.137	-0.3243	Yes					NDUFS4		-0.154	-0.4345	Yes					UQCRB	ATP6AP1		CPT1A	VDAC1
HSD17B10	hydroxysteroid 17-beta dehydrogenase 10	-0.397	-0.4943	Yes				NQO2	N-ribosyldihydronicotinamide:quinone reductase 2	-0.163	-0.4114	Yes				NDUFS1	NADH:ubiquinone oxidoreductase core subunit S1	-0.064	-0.3190	Yes				NDUFS2	NADH:ubiquinone oxidoreductase core subunit S2	-0.140	-0.3238	Yes					COX6B1		-0.155	-0.4311	Yes					NDUFB3	VDAC2		ATP1B1	HTRA2
RETSAT	retinol saturase	-0.405	-0.4918	Yes				NDUFA1	NADH:ubiquinone oxidoreductase subunit A1	-0.165	-0.4091	Yes				LRPPRC	leucine rich pentatricopeptide repeat containing	-0.066	-0.3188	Yes				ETFA	electron transfer flavoprotein subunit alpha	-0.142	-0.3226	Yes					AIFM1		-0.156	-0.4276	Yes					COX6C	TIMM13		PDK4	OGDH
NDUFA6	NADH:ubiquinone oxidoreductase subunit A6	-0.406	-0.4875	Yes				PDHA1	pyruvate dehydrogenase E1 alpha 1 subunit	-0.166	-0.4058	Yes				GLUD1	glutamate dehydrogenase 1	-0.067	-0.3186	Yes				ACO2	aconitase 2	-0.144	-0.3210	Yes					NDUFC1		-0.161	-0.4260	Yes					ALDH6A1	TOMM22			GPI
ATP5PB	ATP synthase peripheral stalk-membrane subunit b	-0.407	-0.4833	Yes				ATP6V1H	ATPase H+ transporting V1 subunit H	-0.168	-0.4033	Yes				UQCR10	ubiquinol-cytochrome c reductase. complex III subunit X	-0.069	-0.3186	Yes				ATP5MC2	ATP synthase membrane subunit c locus 2	-0.146	-0.3203	Yes					NDUFC2		-0.162	-0.4222	Yes						MRPL34			UQCR11
NDUFC1	NADH:ubiquinone oxidoreductase subunit C1	-0.409	-0.4792	Yes				NDUFS3	NADH:ubiquinone oxidoreductase core subunit S3	-0.171	-0.4008	Yes				OXA1L	OXA1L mitochondrial inner membrane protein	-0.071	-0.3179	Yes				MRPS15	mitochondrial ribosomal protein S15	-0.146	-0.3175	Yes					UQCR11		-0.162	-0.4180	Yes						MRPS12			CPT1A
PDHX	pyruvate dehydrogenase complex component X	-0.412	-0.4757	Yes				ACAT1	acetyl-CoA acetyltransferase 1	-0.172	-0.3978	Yes				MTX2	metaxin 2	-0.075	-0.3195	Yes				GPI	glucose-6-phosphate isomerase	-0.149	-0.3161	Yes					UQCRQ		-0.162	-0.4140	Yes						MRPL11			ATP1B1
ATP5ME	ATP synthase membrane subunit e	-0.414	-0.4716	Yes				ATP5MC1	ATP synthase membrane subunit c locus 1	-0.175	-0.3959	Yes				IMMT	inner membrane mitochondrial protein	-0.077	-0.3188	Yes				VDAC3	voltage dependent anion channel 3	-0.152	-0.3147	Yes					NDUFB6		-0.166	-0.4126	Yes						COX8A			PDK4
COX11	cytochrome c oxidase copper chaperone COX11	-0.414	-0.4672	Yes				TIMM13	translocase of inner mitochondrial membrane 13	-0.176	-0.3920	Yes				NDUFS8	NADH:ubiquinone oxidoreductase core subunit S8	-0.080	-0.3179	Yes				NDUFB4	NADH:ubiquinone oxidoreductase subunit B4	-0.152	-0.3119	Yes					TIMM9		-0.168	-0.4094	Yes						TIMM10
CYC1	cytochrome c1	-0.416	-0.4634	Yes				SDHB	succinate dehydrogenase complex iron sulfur subunit B	-0.176	-0.3882	Yes				NDUFA2	NADH:ubiquinone oxidoreductase subunit A2	-0.082	-0.3169	Yes				NDUFC1	NADH:ubiquinone oxidoreductase subunit C1	-0.156	-0.3115	Yes					TIMM13		-0.168	-0.4051	Yes						NDUFA8
MFN2	mitofusin 2	-0.421	-0.4602	Yes				UQCRH	ubiquinol-cytochrome c reductase hinge protein	-0.178	-0.3856	Yes				UQCRQ	ubiquinol-cytochrome c reductase complex III subunit VII	-0.083	-0.3150	Yes				HTRA2	HtrA serine peptidase 2	-0.163	-0.3140	Yes					NDUFB2		-0.171	-0.4021	Yes						ATP6V0C
COX5B	cytochrome c oxidase subunit 5B	-0.425	-0.4567	Yes				DLAT	dihydrolipoamide S-acetyltransferase	-0.180	-0.3825	Yes				MRPS11	mitochondrial ribosomal protein S11	-0.083	-0.3127	Yes				AIFM1	apoptosis inducing factor mitochondria associated 1	-0.167	-0.3131	Yes					ATP6V0B		-0.177	-0.4009	Yes
NDUFB4	NADH:ubiquinone oxidoreductase subunit B4	-0.426	-0.4523	Yes				RHOT2	ras homolog family member T2	-0.181	-0.3794	Yes				OPA1	OPA1 mitochondrial dynamin like GTPase	-0.092	-0.3168	Yes				HSPA9	heat shock protein family A (Hsp70) member 9	-0.183	-0.3185	Yes					NDUFS3		-0.178	-0.3965	Yes
NDUFV1	NADH:ubiquinone oxidoreductase core subunit V1	-0.428	-0.4482	Yes				NDUFC2	NADH:ubiquinone oxidoreductase subunit C2	-0.182	-0.3756	Yes				COX10	cytochrome c oxidase assembly factor heme A:farnesyltransferase COX10	-0.092	-0.3142	Yes				SLC25A11	solute carrier family 25 member 11	-0.187	-0.3169	Yes					UQCRH		-0.178	-0.3922	Yes
CPT1A	carnitine palmitoyltransferase 1A	-0.434	-0.4457	Yes				IDH2	isocitrate dehydrogenase (NADP(+)) 2	-0.183	-0.3724	Yes				SLC25A4	solute carrier family 25 member 4	-0.095	-0.3135	Yes				ETFDH	electron transfer flavoprotein dehydrogenase	-0.187	-0.3135	Yes					FH		-0.181	-0.3897	Yes
NDUFB2	NADH:ubiquinone oxidoreductase subunit B2	-0.437	-0.4419	Yes				ATP6AP1	ATPase H+ transporting accessory protein 1	-0.184	-0.3685	Yes				ATP5MF	ATP synthase membrane subunit f	-0.096	-0.3114	Yes				SUPV3L1	Suv3 like RNA helicase	-0.191	-0.3119	Yes					MRPS30		-0.183	-0.3857	Yes
MDH2	malate dehydrogenase 2	-0.440	-0.4380	Yes				HSPA9	heat shock protein family A (Hsp70) member 9	-0.187	-0.3661	Yes				FH	fumarate hydratase	-0.096	-0.3087	Yes				OGDH	oxoglutarate dehydrogenase	-0.195	-0.3111	Yes					VDAC3		-0.185	-0.3821	Yes
IMMT	inner membrane mitochondrial protein	-0.444	-0.4345	Yes				MTX2	metaxin 2	-0.189	-0.3629	Yes				NDUFB5	NADH:ubiquinone oxidoreductase subunit B5	-0.097	-0.3068	Yes				COX6B1	cytochrome c oxidase subunit 6B1	-0.198	-0.3089	Yes					DLST		-0.190	-0.3797	Yes
ATP5PD	ATP synthase peripheral stalk subunit d	-0.449	-0.4308	Yes				SURF1	SURF1 cytochrome c oxidase assembly factor	-0.190	-0.3591	Yes				ATP5MG	ATP synthase membrane subunit g	-0.098	-0.3042	Yes				ATP5MF	ATP synthase membrane subunit f	-0.199	-0.3058	Yes					COX5A		-0.191	-0.3751	Yes
COX6C	cytochrome c oxidase subunit 6C	-0.463	-0.4307	Yes				ATP5F1A	ATP synthase F1 subunit alpha	-0.192	-0.3560	Yes				POLR2F	RNA polymerase II subunit F	-0.098	-0.3018	Yes				BDH2	3-hydroxybutyrate dehydrogenase 2	-0.201	-0.3030	Yes					GLUD1		-0.192	-0.3709	Yes
SDHA	succinate dehydrogenase complex flavoprotein subunit A	-0.464	-0.4257	Yes				ATP6V1F	ATPase H+ transporting V1 subunit F	-0.193	-0.3521	Yes				NDUFB4	NADH:ubiquinone oxidoreductase subunit B4	-0.099	-0.2993	Yes				NDUFA6	NADH:ubiquinone oxidoreductase subunit A6	-0.202	-0.2998	Yes					UQCRC1		-0.194	-0.3671	Yes
VDAC2	voltage dependent anion channel 2	-0.465	-0.4210	Yes				NDUFB7	NADH:ubiquinone oxidoreductase subunit B7	-0.195	-0.3493	Yes				ATP6AP1	ATPase H+ transporting accessory protein 1	-0.100	-0.2970	Yes				NDUFA9	NADH:ubiquinone oxidoreductase subunit A9	-0.204	-0.2972	Yes					COX6A1		-0.198	-0.3638	Yes
NDUFA3	NADH:ubiquinone oxidoreductase subunit A3	-0.467	-0.4164	Yes				UQCRFS1	ubiquinol-cytochrome c reductase. Rieske iron-sulfur polypeptide 1	-0.196	-0.3451	Yes				VDAC2	voltage dependent anion channel 2	-0.103	-0.2970	Yes				MTX2	metaxin 2	-0.204	-0.2938	Yes					TIMM10		-0.198	-0.3591	Yes
MTRR	5-methyltetrahydrofolate-homocysteine methyltransferase reductase	-0.475	-0.4134	Yes				ISCU	iron-sulfur cluster assembly enzyme	-0.196	-0.3408	Yes				TIMM17A	translocase of inner mitochondrial membrane 17A	-0.110	-0.2984	Yes				DLAT	dihydrolipoamide S-acetyltransferase	-0.204	-0.2899	Yes					GPX4		-0.202	-0.3562	Yes
PHYH	phytanoyl-CoA 2-hydroxylase	-0.484	-0.4107	Yes				MPC1	mitochondrial pyruvate carrier 1	-0.198	-0.3377	Yes				CYCS	cytochrome c. somatic	-0.114	-0.2984	Yes				GPX4	glutathione peroxidase 4	-0.207	-0.2871	Yes					NDUFA6		-0.204	-0.3519	Yes
COX4I1	cytochrome c oxidase subunit 4I1	-0.484	-0.4055	Yes				NDUFB1	NADH:ubiquinone oxidoreductase subunit B1	-0.203	-0.3357	Yes				VDAC3	voltage dependent anion channel 3	-0.115	-0.2954	Yes				NDUFS4	NADH:ubiquinone oxidoreductase subunit S4	-0.208	-0.2840	Yes					ATP6AP1		-0.207	-0.3483	Yes
ATP5MC2	ATP synthase membrane subunit c locus 2	-0.488	-0.4011	Yes				SLC25A6	solute carrier family 25 member 6	-0.205	-0.3322	Yes				ATP5MC1	ATP synthase membrane subunit c locus 1	-0.116	-0.2929	Yes				ATP5F1A	ATP synthase F1 subunit alpha	-0.210	-0.2809	Yes					SDHD		-0.207	-0.3430	Yes
PRDX3	peroxiredoxin 3	-0.495	-0.3972	Yes				ATP6V0E1	ATPase H+ transporting V0 subunit e1	-0.205	-0.3277	Yes				TIMM13	translocase of inner mitochondrial membrane 13	-0.118	-0.2901	Yes				SLC25A12	solute carrier family 25 member 12	-0.213	-0.2786	Yes					ATP1B1		-0.208	-0.3377	Yes
RHOT2	ras homolog family member T2	-0.498	-0.3926	Yes				ATP5F1B	ATP synthase F1 subunit beta	-0.209	-0.3248	Yes				NDUFB6	NADH:ubiquinone oxidoreductase subunit B6	-0.118	-0.2870	Yes				COX11	cytochrome c oxidase copper chaperone COX11	-0.215	-0.2748	Yes					ALDH6A1		-0.209	-0.3332	Yes
AIFM1	apoptosis inducing factor mitochondria associated 1	-0.510	-0.3901	Yes				COX11	cytochrome c oxidase copper chaperone COX11	-0.211	-0.3216	Yes				TOMM22	translocase of outer mitochondrial membrane 22	-0.118	-0.2837	Yes				OPA1	OPA1 mitochondrial dynamin like GTPase	-0.227	-0.2772	Yes					MRPL34		-0.211	-0.3283	Yes
NDUFA2	NADH:ubiquinone oxidoreductase subunit A2	-0.515	-0.3858	Yes				NDUFB2	NADH:ubiquinone oxidoreductase subunit B2	-0.214	-0.3182	Yes				TCIRG1	T cell immune regulator 1. ATPase H+ transporting V0 subunit a3	-0.121	-0.2821	Yes				SDHB	succinate dehydrogenase complex iron sulfur subunit B	-0.228	-0.2730	Yes					RETSAT		-0.216	-0.3254	Yes
TOMM70	translocase of outer mitochondrial membrane 70	-0.516	-0.3806	Yes				COX7A2	cytochrome c oxidase subunit 7A2	-0.217	-0.3149	Yes				SUPV3L1	Suv3 like RNA helicase	-0.122	-0.2794	Yes				UQCR11	ubiquinol-cytochrome c reductase. complex III subunit XI	-0.231	-0.2700	Yes					SLC25A12		-0.216	-0.3200	Yes
NDUFS7	NADH:ubiquinone oxidoreductase core subunit S7	-0.516	-0.3752	Yes				NDUFV1	NADH:ubiquinone oxidoreductase core subunit V1	-0.223	-0.3131	Yes				NDUFC1	NADH:ubiquinone oxidoreductase subunit C1	-0.123	-0.2763	Yes				DLD	dihydrolipoamide dehydrogenase	-0.231	-0.2656	Yes					ALAS1		-0.216	-0.3145	Yes
VDAC3	voltage dependent anion channel 3	-0.525	-0.3714	Yes				FH	fumarate hydratase	-0.224	-0.3086	Yes				ETFA	electron transfer flavoprotein subunit alpha	-0.124	-0.2730	Yes				ACAA2	acetyl-CoA acyltransferase 2	-0.236	-0.2633	Yes					CASP7		-0.217	-0.3093	Yes
NDUFB1	NADH:ubiquinone oxidoreductase subunit B1	-0.529	-0.3677	Yes				NDUFA4	NDUFA4 mitochondrial complex associated	-0.225	-0.3042	Yes				MRPL34	mitochondrial ribosomal protein L34	-0.125	-0.2701	Yes				NDUFA4	NDUFA4 mitochondrial complex associated	-0.239	-0.2599	Yes					VDAC2		-0.217	-0.3037	Yes
MRPL34	mitochondrial ribosomal protein L34	-0.531	-0.3625	Yes				NDUFA5	NADH:ubiquinone oxidoreductase subunit A5	-0.227	-0.3004	Yes				TIMM50	translocase of inner mitochondrial membrane 50	-0.127	-0.2681	Yes				ATP6V1H	ATPase H+ transporting V1 subunit H	-0.240	-0.2558	Yes					NDUFB4		-0.218	-0.2990	Yes
UQCR11	ubiquinol-cytochrome c reductase. complex III subunit XI	-0.531	-0.3568	Yes				NDUFB4	NADH:ubiquinone oxidoreductase subunit B4	-0.229	-0.2961	Yes				ATP6V0E1	ATPase H+ transporting V0 subunit e1	-0.134	-0.2687	Yes				LDHA	lactate dehydrogenase A	-0.245	-0.2542	Yes					MDH1		-0.220	-0.2941	Yes
NDUFA1	NADH:ubiquinone oxidoreductase subunit A1	-0.538	-0.3522	Yes				ECI1	enoyl-CoA delta isomerase 1	-0.233	-0.2934	Yes				UQCRC2	ubiquinol-cytochrome c reductase core protein 2	-0.135	-0.2658	Yes				NDUFA1	NADH:ubiquinone oxidoreductase subunit A1	-0.247	-0.2506	Yes					DLAT		-0.223	-0.2898	Yes
ATP5F1D	ATP synthase F1 subunit delta	-0.538	-0.3464	Yes				ETFB	electron transfer flavoprotein subunit beta	-0.237	-0.2900	Yes				FXN	frataxin	-0.138	-0.2636	Yes				NDUFV2	NADH:ubiquinone oxidoreductase core subunit V2	-0.247	-0.2459	Yes					HTRA2		-0.224	-0.2845	Yes
NDUFAB1	NADH:ubiquinone oxidoreductase subunit AB1	-0.538	-0.3408	Yes				SUCLG1	succinate-CoA ligase alpha subunit	-0.239	-0.2855	Yes				MDH1	malate dehydrogenase 1	-0.144	-0.2654	Yes				MDH1	malate dehydrogenase 1	-0.252	-0.2438	Yes					COX7A2		-0.225	-0.2791	Yes
ATP6AP1	ATPase H+ transporting accessory protein 1	-0.542	-0.3359	Yes				SLC25A11	solute carrier family 25 member 11	-0.240	-0.2809	Yes				BAX	BCL2 associated X. apoptosis regulator	-0.151	-0.2656	Yes				ATP5PO	ATP synthase peripheral stalk subunit OSCP	-0.254	-0.2401	Yes					COX8A		-0.226	-0.2738	Yes
AFG3L2	AFG3 like matrix AAA peptidase subunit 2	-0.547	-0.3307	Yes				UQCR10	ubiquinol-cytochrome c reductase. complex III subunit X	-0.244	-0.2769	Yes				MRPS12	mitochondrial ribosomal protein S12	-0.153	-0.2627	Yes				POR	cytochrome p450 oxidoreductase	-0.257	-0.2357	Yes					ISCA1		-0.226	-0.2680	Yes
ATP5F1C	ATP synthase F1 subunit gamma	-0.548	-0.3252	Yes				NNT	nicotinamide nucleotide transhydrogenase	-0.250	-0.2746	Yes				ALAS1	5'-aminolevulinate synthase 1	-0.155	-0.2592	Yes				UQCRFS1	ubiquinol-cytochrome c reductase. Rieske iron-sulfur polypeptide 1	-0.258	-0.2313	Yes					PDP1		-0.227	-0.2623	Yes
SLC25A12	solute carrier family 25 member 12	-0.553	-0.3205	Yes				CYCS	cytochrome c. somatic	-0.252	-0.2702	Yes				MRPL11	mitochondrial ribosomal protein L11	-0.157	-0.2557	Yes				PDHA1	pyruvate dehydrogenase E1 alpha 1 subunit	-0.260	-0.2271	Yes					HSPA9		-0.234	-0.2601	Yes
IDH1	isocitrate dehydrogenase (NADP(+)) 1	-0.555	-0.3150	Yes				COX7A2L	cytochrome c oxidase subunit 7A2 like	-0.254	-0.2657	Yes				MRPS30	mitochondrial ribosomal protein S30	-0.157	-0.2517	Yes				RHOT1	ras homolog family member T1	-0.262	-0.2234	Yes					PDHA1		-0.240	-0.2569	Yes
DECR1	2.4-dienoyl-CoA reductase 1	-0.561	-0.3100	Yes				ATP5ME	ATP synthase membrane subunit e	-0.258	-0.2622	Yes				NDUFV2	NADH:ubiquinone oxidoreductase core subunit V2	-0.160	-0.2487	Yes				CYB5A	cytochrome b5 type A	-0.262	-0.2184	Yes					NDUFA1		-0.241	-0.2509	Yes
ALAS1	5'-aminolevulinate synthase 1	-0.561	-0.3040	Yes				NDUFA6	NADH:ubiquinone oxidoreductase subunit A6	-0.260	-0.2574	Yes				NDUFA9	NADH:ubiquinone oxidoreductase subunit A9	-0.171	-0.2509	Yes				NDUFA5	NADH:ubiquinone oxidoreductase subunit A5	-0.266	-0.2151	Yes					LDHB		-0.254	-0.2506	Yes
PDHB	pyruvate dehydrogenase E1 beta subunit	-0.566	-0.2993	Yes				POLR2F	RNA polymerase II subunit F	-0.262	-0.2523	Yes				GRPEL1	GrpE like 1. mitochondrial	-0.174	-0.2480	Yes				COX6A1	cytochrome c oxidase subunit 6A1	-0.267	-0.2103	Yes					UQCRC2		-0.257	-0.2451	Yes
MGST3	microsomal glutathione S-transferase 3	-0.568	-0.2936	Yes				MTRR	5-methyltetrahydrofolate-homocysteine methyltransferase reductase	-0.263	-0.2466	Yes				ATP5F1A	ATP synthase F1 subunit alpha	-0.175	-0.2430	Yes				VDAC1	voltage dependent anion channel 1	-0.272	-0.2092	Yes					NDUFV2		-0.257	-0.2385	Yes
OAT	ornithine aminotransferase	-0.570	-0.2878	Yes				ATP5PD	ATP synthase peripheral stalk subunit d	-0.264	-0.2413	Yes				ATP5PF	ATP synthase peripheral stalk subunit F6	-0.175	-0.2382	Yes				ATP5PD	ATP synthase peripheral stalk subunit d	-0.273	-0.2041	Yes					TIMM17A		-0.261	-0.2332	Yes
OGDH	oxoglutarate dehydrogenase	-0.572	-0.2822	Yes				ACADM	acyl-CoA dehydrogenase medium chain	-0.265	-0.2360	Yes				RHOT2	ras homolog family member T2	-0.178	-0.2370	Yes				NDUFS1	NADH:ubiquinone oxidoreductase core subunit S1	-0.282	-0.2047	Yes					COX6C		-0.269	-0.2291	Yes
SDHB	succinate dehydrogenase complex iron sulfur subunit B	-0.576	-0.2773	Yes				COX7B	cytochrome c oxidase subunit 7B	-0.266	-0.2308	Yes				MGST3	microsomal glutathione S-transferase 3	-0.187	-0.2369	Yes				LDHB	lactate dehydrogenase B	-0.294	-0.2042	Yes					COX5B		-0.275	-0.2246	Yes
PDP1	pyruvate dehyrogenase phosphatase catalytic subunit 1	-0.581	-0.2720	Yes				IDH3A	isocitrate dehydrogenase (NAD(+)) 3 catalytic subunit alpha	-0.266	-0.2251	Yes				LDHA	lactate dehydrogenase A	-0.187	-0.2314	Yes				ATP6V1D	ATPase H+ transporting V1 subunit D	-0.295	-0.1992	Yes					ATP6V0E1		-0.285	-0.2217	Yes
SLC25A3	solute carrier family 25 member 3	-0.586	-0.2670	Yes				TOMM70	translocase of outer mitochondrial membrane 70	-0.267	-0.2195	Yes				ATP6V1G1	ATPase H+ transporting V1 subunit G1	-0.191	-0.2285	Yes				ATP5PF	ATP synthase peripheral stalk subunit F6	-0.295	-0.1936	Yes					SUCLG1		-0.289	-0.2158	Yes
UQCRQ	ubiquinol-cytochrome c reductase complex III subunit VII	-0.594	-0.2628	Yes				COX5B	cytochrome c oxidase subunit 5B	-0.267	-0.2137	Yes				VDAC1	voltage dependent anion channel 1	-0.192	-0.2233	Yes				NDUFC2	NADH:ubiquinone oxidoreductase subunit C2	-0.297	-0.1888	Yes					IDH1		-0.293	-0.2098	Yes
ATP5PO	ATP synthase peripheral stalk subunit OSCP	-0.602	-0.2588	Yes				ETFA	electron transfer flavoprotein subunit alpha	-0.268	-0.2082	Yes				COX5A	cytochrome c oxidase subunit 5A	-0.194	-0.2186	Yes				SDHC	succinate dehydrogenase complex subunit C	-0.306	-0.1863	Yes					GRPEL1		-0.295	-0.2029	Yes
MTX2	metaxin 2	-0.612	-0.2540	Yes				BDH2	3-hydroxybutyrate dehydrogenase 2	-0.270	-0.2030	Yes				CS	citrate synthase	-0.198	-0.2152	Yes				MTRF1	mitochondrial translation release factor 1	-0.307	-0.1809	Yes					SDHB		-0.295	-0.1955	Yes
UQCRFS1	ubiquinol-cytochrome c reductase. Rieske iron-sulfur polypeptide 1	-0.616	-0.2480	Yes				NDUFB8	NADH:ubiquinone oxidoreductase subunit B8	-0.271	-0.1972	Yes				HTRA2	HtrA serine peptidase 2	-0.202	-0.2115	Yes				DECR1	2.4-dienoyl-CoA reductase 1	-0.309	-0.1758	Yes					NDUFS1		-0.297	-0.1884	Yes
COX5A	cytochrome c oxidase subunit 5A	-0.618	-0.2415	Yes				COX5A	cytochrome c oxidase subunit 5A	-0.276	-0.1940	Yes				ATP5F1B	ATP synthase F1 subunit beta	-0.202	-0.2057	Yes				ALAS1	5'-aminolevulinate synthase 1	-0.314	-0.1714	Yes					ACO2		-0.301	-0.1823	Yes
NDUFB8	NADH:ubiquinone oxidoreductase subunit B8	-0.618	-0.2348	Yes				ATP6V1D	ATPase H+ transporting V1 subunit D	-0.279	-0.1889	Yes				ATP6V0B	ATPase H+ transporting V0 subunit b	-0.203	-0.2004	Yes				ATP5F1B	ATP synthase F1 subunit beta	-0.315	-0.1658	Yes					CYCS		-0.303	-0.1749	Yes
ACADM	acyl-CoA dehydrogenase medium chain	-0.619	-0.2284	Yes				MRPL34	mitochondrial ribosomal protein L34	-0.281	-0.1836	Yes				NNT	nicotinamide nucleotide transhydrogenase	-0.207	-0.1967	Yes				COX6C	cytochrome c oxidase subunit 6C	-0.320	-0.1615	Yes					UQCRFS1		-0.304	-0.1672	Yes
ATP5PF	ATP synthase peripheral stalk subunit F6	-0.634	-0.2238	Yes				TIMM10	translocase of inner mitochondrial membrane 10	-0.283	-0.1784	Yes				OAT	ornithine aminotransferase	-0.208	-0.1910	Yes				NDUFB3	NADH:ubiquinone oxidoreductase subunit B3	-0.323	-0.1562	Yes					SLC25A5		-0.304	-0.1594	Yes
NDUFS3	NADH:ubiquinone oxidoreductase core subunit S3	-0.636	-0.2175	Yes				ATP5MC3	ATP synthase membrane subunit c locus 3	-0.285	-0.1730	Yes				TIMM9	translocase of inner mitochondrial membrane 9	-0.218	-0.1894	Yes				ATP6V1E1	ATPase H+ transporting V1 subunit E1	-0.329	-0.1520	Yes					ATP6V1D		-0.321	-0.1571	Yes
CYCS	cytochrome c. somatic	-0.646	-0.2120	Yes				UQCRC2	ubiquinol-cytochrome c reductase core protein 2	-0.285	-0.1667	Yes				ACO2	aconitase 2	-0.218	-0.1836	Yes				ATP5MG	ATP synthase membrane subunit g	-0.330	-0.1463	Yes					PRDX3		-0.323	-0.1496	Yes
LDHB	lactate dehydrogenase B	-0.651	-0.2060	Yes				NDUFB5	NADH:ubiquinone oxidoreductase subunit B5	-0.289	-0.1615	Yes				OGDH	oxoglutarate dehydrogenase	-0.220	-0.1779	Yes				SUCLG1	succinate-CoA ligase alpha subunit	-0.335	-0.1415	Yes					NDUFAB1		-0.331	-0.1432	Yes
ACADSB	acyl-CoA dehydrogenase short/branched chain	-0.657	-0.2001	Yes				COX8A	cytochrome c oxidase subunit 8A	-0.290	-0.1552	Yes				GOT2	glutamic-oxaloacetic transaminase 2	-0.222	-0.1726	Yes				ATP5F1C	ATP synthase F1 subunit gamma	-0.336	-0.1356	Yes					COX7B		-0.356	-0.1411	Yes
PDHA1	pyruvate dehydrogenase E1 alpha 1 subunit	-0.658	-0.1931	Yes				PDHB	pyruvate dehydrogenase E1 beta subunit	-0.290	-0.1491	Yes				PHYH	phytanoyl-CoA 2-hydroxylase	-0.222	-0.1661	Yes				COX7A2	cytochrome c oxidase subunit 7A2	-0.336	-0.1291	Yes					SLC25A11		-0.356	-0.1318	Yes
NDUFA4	NDUFA4 mitochondrial complex associated	-0.658	-0.1861	Yes				ATP5MC2	ATP synthase membrane subunit c locus 2	-0.305	-0.1493	Yes				NDUFA7	NADH:ubiquinone oxidoreductase subunit A7	-0.230	-0.1640	Yes				UQCRC2	ubiquinol-cytochrome c reductase core protein 2	-0.339	-0.1234	Yes					PDHB		-0.357	-0.1227	Yes
ETFB	electron transfer flavoprotein subunit beta	-0.676	-0.1816	Yes				ATP5MG	ATP synthase membrane subunit g	-0.312	-0.1455	Yes				COX17	cytochrome c oxidase copper chaperone COX17	-0.231	-0.1577	Yes				CPT1A	carnitine palmitoyltransferase 1A	-0.339	-0.1169	Yes					GPI		-0.358	-0.1136	Yes
ATP6V0B	ATPase H+ transporting V0 subunit b	-0.683	-0.1753	Yes				COX7C	cytochrome c oxidase subunit 7C	-0.324	-0.1436	Yes				MTRF1	mitochondrial translation release factor 1	-0.235	-0.1531	Yes				ACAT1	acetyl-CoA acetyltransferase 1	-0.344	-0.1120	Yes					ACAT1		-0.365	-0.1062	Yes
NDUFS1	NADH:ubiquinone oxidoreductase core subunit S1	-0.684	-0.1680	Yes				NDUFA2	NADH:ubiquinone oxidoreductase subunit A2	-0.327	-0.1373	Yes				COX8A	cytochrome c oxidase subunit 8A	-0.237	-0.1470	Yes				AFG3L2	AFG3 like matrix AAA peptidase subunit 2	-0.346	-0.1066	Yes					COX17		-0.367	-0.0973	Yes
COX7A2	cytochrome c oxidase subunit 7A2	-0.685	-0.1609	Yes				UQCRB	ubiquinol-cytochrome c reductase binding protein	-0.327	-0.1302	Yes				MAOB	monoamine oxidase B	-0.240	-0.1416	Yes				ATP5MC3	ATP synthase membrane subunit c locus 3	-0.348	-0.1004	Yes					BCKDHA		-0.369	-0.0883	Yes
ECI1	enoyl-CoA delta isomerase 1	-0.686	-0.1537	Yes				NDUFS7	NADH:ubiquinone oxidoreductase core subunit S7	-0.330	-0.1241	Yes				TIMM10	translocase of inner mitochondrial membrane 10	-0.243	-0.1357	Yes				TOMM70	translocase of outer mitochondrial membrane 70	-0.349	-0.0942	Yes					NDUFA8		-0.377	-0.0819	Yes
SLC25A5	solute carrier family 25 member 5	-0.688	-0.1467	Yes				NDUFB3	NADH:ubiquinone oxidoreductase subunit B3	-0.333	-0.1180	Yes				SLC25A6	solute carrier family 25 member 6	-0.244	-0.1291	Yes				PDP1	pyruvate dehyrogenase phosphatase catalytic subunit 1	-0.352	-0.0885	Yes					PDHX		-0.380	-0.0733	Yes
SUCLA2	succinate-CoA ligase ADP-forming beta subunit	-0.690	-0.1395	Yes				MTRF1	mitochondrial translation release factor 1	-0.335	-0.1117	Yes				ACADSB	acyl-CoA dehydrogenase short/branched chain	-0.248	-0.1243	Yes				ISCA1	iron-sulfur cluster assembly 1	-0.355	-0.0830	Yes					IDH2		-0.391	-0.0668	Yes
MRPL35	mitochondrial ribosomal protein L35	-0.690	-0.1322	Yes				MRPL11	mitochondrial ribosomal protein L11	-0.339	-0.1055	Yes				GPI	glucose-6-phosphate isomerase	-0.248	-0.1171	Yes				MRPS30	mitochondrial ribosomal protein S30	-0.364	-0.0793	Yes					ATP6V1G1		-0.403	-0.0596	Yes
COX7C	cytochrome c oxidase subunit 7C	-0.696	-0.1255	Yes				COX6C	cytochrome c oxidase subunit 6C	-0.341	-0.0990	Yes				SDHB	succinate dehydrogenase complex iron sulfur subunit B	-0.248	-0.1100	Yes				CYCS	cytochrome c. somatic	-0.367	-0.0738	Yes					ACADM		-0.409	-0.0505	Yes
COX6B1	cytochrome c oxidase subunit 6B1	-0.702	-0.1190	Yes				NDUFS6	NADH:ubiquinone oxidoreductase subunit S6	-0.351	-0.0947	Yes				NDUFS3	NADH:ubiquinone oxidoreductase core subunit S3	-0.250	-0.1033	Yes				MPC1	mitochondrial pyruvate carrier 1	-0.368	-0.0669	Yes					PHYH		-0.410	-0.0400	Yes
NQO2	N-ribosyldihydronicotinamide:quinone reductase 2	-0.712	-0.1149	Yes				UQCRQ	ubiquinol-cytochrome c reductase complex III subunit VII	-0.354	-0.0881	Yes				UQCR11	ubiquinol-cytochrome c reductase. complex III subunit XI	-0.262	-0.1014	Yes				COX17	cytochrome c oxidase copper chaperone COX17	-0.368	-0.0600	Yes					AFG3L2		-0.434	-0.0363	Yes
COX6A1	cytochrome c oxidase subunit 6A1	-0.713	-0.1074	Yes				SLC25A5	solute carrier family 25 member 5	-0.361	-0.0827	Yes				SDHD	succinate dehydrogenase complex subunit D	-0.262	-0.0943	Yes				ALDH6A1	aldehyde dehydrogenase 6 family member A1	-0.385	-0.0588	Yes					NQO2		-0.471	-0.0328	Yes
ATP5F1A	ATP synthase F1 subunit alpha	-0.714	-0.0998	Yes				ETFDH	electron transfer flavoprotein dehydrogenase	-0.368	-0.0770	Yes				ISCA1	iron-sulfur cluster assembly 1	-0.263	-0.0870	Yes				UQCRB	ubiquinol-cytochrome c reductase binding protein	-0.386	-0.0517	Yes					LDHA		-0.485	-0.0227	Yes
GPI	glucose-6-phosphate isomerase	-0.715	-0.0923	Yes				MDH1	malate dehydrogenase 1	-0.370	-0.0697	Yes				UQCRFS1	ubiquinol-cytochrome c reductase. Rieske iron-sulfur polypeptide 1	-0.267	-0.0808	Yes				ATP6V0E1	ATPase H+ transporting V0 subunit e1	-0.391	-0.0459	Yes					ACADSB		-0.515	-0.0150	Yes
GLUD1	glutamate dehydrogenase 1	-0.717	-0.0847	Yes				NDUFC1	NADH:ubiquinone oxidoreductase subunit C1	-0.371	-0.0619	Yes				SDHA	succinate dehydrogenase complex flavoprotein subunit A	-0.267	-0.0729	Yes				SLC25A5	solute carrier family 25 member 5	-0.396	-0.0402	Yes					MPC1		-0.574	-0.0108	Yes
SUCLG1	succinate-CoA ligase alpha subunit	-0.719	-0.0772	Yes				SLC25A4	solute carrier family 25 member 4	-0.372	-0.0541	Yes				NDUFB8	NADH:ubiquinone oxidoreductase subunit B8	-0.272	-0.0673	Yes				COX7C	cytochrome c oxidase subunit 7C	-0.397	-0.0330	Yes					NNT		-0.581	0.0035	Yes
COX8A	cytochrome c oxidase subunit 8A	-0.723	-0.0700	Yes				ATP5PO	ATP synthase peripheral stalk subunit OSCP	-0.373	-0.0459	Yes				ATP5MC3	ATP synthase membrane subunit c locus 3	-0.277	-0.0618	Yes				NDUFB8	NADH:ubiquinone oxidoreductase subunit B8	-0.402	-0.0269	Yes					IDH3A		-0.610	0.0151	Yes
NDUFB5	NADH:ubiquinone oxidoreductase subunit B5	-0.727	-0.0626	Yes				PDHX	pyruvate dehydrogenase complex component X	-0.373	-0.0377	Yes				COX15	cytochrome c oxidase assembly homolog COX15	-0.278	-0.0542	Yes				COX7B	cytochrome c oxidase subunit 7B	-0.434	-0.0276	Yes					OAT		-0.611	0.0308	Yes
SLC25A4	solute carrier family 25 member 4	-0.744	-0.0575	Yes				LDHB	lactate dehydrogenase B	-0.381	-0.0325	Yes				COX11	cytochrome c oxidase copper chaperone COX11	-0.297	-0.0534	Yes				NQO2	N-ribosyldihydronicotinamide:quinone reductase 2	-0.436	-0.0195	Yes					MGST3		-0.658	0.0411	Yes
IDH2	isocitrate dehydrogenase (NADP(+)) 2	-0.745	-0.0497	Yes				ATP6V1G1	ATPase H+ transporting V1 subunit G1	-0.386	-0.0258	Yes				ATP5MC2	ATP synthase membrane subunit c locus 2	-0.297	-0.0447	Yes				PHYH	phytanoyl-CoA 2-hydroxylase	-0.443	-0.0134	Yes					MRPL35		-0.684	0.0562	Yes
NDUFA8	NADH:ubiquinone oxidoreductase subunit A8	-0.756	-0.0435	Yes				NDUFAB1	NADH:ubiquinone oxidoreductase subunit AB1	-0.388	-0.0179	Yes				ATP6V1D	ATPase H+ transporting V1 subunit D	-0.302	-0.0377	Yes				IDH1	isocitrate dehydrogenase (NADP(+)) 1	-0.458	-0.0115	Yes					CPT1A		-0.729	0.0602	Yes
UQCRC1	ubiquinol-cytochrome c reductase core protein 1	-0.771	-0.0374	Yes				ATP5PF	ATP synthase peripheral stalk subunit F6	-0.395	-0.0110	Yes				NQO2	N-ribosyldihydronicotinamide:quinone reductase 2	-0.305	-0.0297	Yes				NDUFB5	NADH:ubiquinone oxidoreductase subunit B5	-0.460	-0.0031	Yes					ATP6V1F		-0.740	0.0782	Yes
ATP5MG	ATP synthase membrane subunit g	-0.774	-0.0298	Yes				CYB5A	cytochrome b5 type A	-0.410	-0.0064	Yes				TOMM70	translocase of outer mitochondrial membrane 70	-0.306	-0.0209	Yes				NDUFB1	NADH:ubiquinone oxidoreductase subunit B1	-0.462	0.0054	Yes					SUCLA2		-0.766	0.0938	Yes
SDHD	succinate dehydrogenase complex subunit D	-0.784	-0.0227	Yes				PHYH	phytanoyl-CoA 2-hydroxylase	-0.416	0.0007	Yes				SLC25A5	solute carrier family 25 member 5	-0.308	-0.0127	Yes				COX7A2L	cytochrome c oxidase subunit 7A2 like	-0.467	0.0135	Yes					MTRR		-0.788	0.0637	Yes
DLAT	dihydrolipoamide S-acetyltransferase	-0.785	-0.0144	Yes				TIMM8B	translocase of inner mitochondrial membrane 8 homolog B	-0.422	0.0073	Yes				DLAT	dihydrolipoamide S-acetyltransferase	-0.310	-0.0040	Yes				OAT	ornithine aminotransferase	-0.477	0.0199	Yes					PDK4		-0.869	0.0734	Yes
ATP5MC1	ATP synthase membrane subunit c locus 1	-0.836	-0.0114	Yes				SDHD	succinate dehydrogenase complex subunit D	-0.435	0.0138	Yes				PRDX3	peroxiredoxin 3	-0.310	0.0050	Yes				PRDX3	peroxiredoxin 3	-0.518	0.0202	Yes					ATP6V1C1		-0.972	0.0931	Yes
ATP6V1F	ATPase H+ transporting V1 subunit F	-0.852	-0.0045	Yes				OAT	ornithine aminotransferase	-0.448	0.0198	Yes				SLC25A11	solute carrier family 25 member 11	-0.323	0.0086	Yes				PDHX	pyruvate dehydrogenase complex component X	-0.526	0.0288	Yes
ACO2	aconitase 2	-0.857	0.0041	Yes				BCKDHA	branched chain keto acid dehydrogenase E1 subunit alpha	-0.466	0.0249	Yes				DLST	dihydrolipoamide S-succinyltransferase	-0.328	0.0167	Yes				MRPL35	mitochondrial ribosomal protein L35	-0.568	0.0311	Yes
COX7B	cytochrome c oxidase subunit 7B	-0.857	0.0133	Yes				NDUFB6	NADH:ubiquinone oxidoreductase subunit B6	-0.476	0.0328	Yes				HCCS	holocytochrome c synthase	-0.329	0.0260	Yes				NNT	nicotinamide nucleotide transhydrogenase	-0.572	0.0407	Yes
IDH3A	isocitrate dehydrogenase (NAD(+)) 3 catalytic subunit alpha	-0.883	0.0196	Yes				NDUFA8	NADH:ubiquinone oxidoreductase subunit A8	-0.486	0.0411	Yes				PDHX	pyruvate dehydrogenase complex component X	-0.332	0.0347	Yes				COX15	cytochrome c oxidase assembly homolog COX15	-0.580	0.0503	Yes
UQCRC2	ubiquinol-cytochrome c reductase core protein 2	-0.906	0.0264	Yes				ATP6V1C1	ATPase H+ transporting V1 subunit C1	-0.500	0.0494	Yes				ATP6V1F	ATPase H+ transporting V1 subunit F	-0.340	0.0416	Yes				ACADM	acyl-CoA dehydrogenase medium chain	-0.592	0.0592	Yes
NNT	nicotinamide nucleotide transhydrogenase	-0.927	0.0343	Yes				COX15	cytochrome c oxidase assembly homolog COX15	-0.529	0.0534	Yes				CPT1A	carnitine palmitoyltransferase 1A	-0.387	0.0385	Yes				MTRR	5-methyltetrahydrofolate-homocysteine methyltransferase reductase	-0.616	0.0668	Yes
ALDH6A1	aldehyde dehydrogenase 6 family member A1	-0.951	0.0418	Yes				ACADSB	acyl-CoA dehydrogenase short/branched chain	-0.534	0.0639	Yes				NDUFA8	NADH:ubiquinone oxidoreductase subunit A8	-0.413	0.0426	Yes				SDHD	succinate dehydrogenase complex subunit D	-0.635	0.0757	Yes
MDH1	malate dehydrogenase 1	-0.993	0.0473	Yes				ALDH6A1	aldehyde dehydrogenase 6 family member A1	-0.551	0.0724	Yes				MRPL35	mitochondrial ribosomal protein L35	-0.437	0.0486	Yes				PDK4	pyruvate dehydrogenase kinase 4	-0.668	0.0826	Yes
SLC25A11	solute carrier family 25 member 11	-1.056	0.0532	Yes				PRDX3	peroxiredoxin 3	-0.580	0.0794	Yes				ATP1B1	ATPase Na+/K+ transporting subunit beta 1	-0.438	0.0611	Yes				IDH3A	isocitrate dehydrogenase (NAD(+)) 3 catalytic subunit alpha	-0.672	0.0947	Yes
ATP5F1B	ATP synthase F1 subunit beta	-1.073	0.0628	Yes				MRPL35	mitochondrial ribosomal protein L35	-0.585	0.0913	Yes				LDHB	lactate dehydrogenase B	-0.444	0.0728	Yes				ATP6V1G1	ATPase H+ transporting V1 subunit G1	-0.702	0.1041	Yes
ATP5MC3	ATP synthase membrane subunit c locus 3	-1.117	0.0706	Yes				COX17	cytochrome c oxidase copper chaperone COX17	-0.603	0.1009	Yes				IDH3A	isocitrate dehydrogenase (NAD(+)) 3 catalytic subunit alpha	-0.481	0.0783	Yes				ATP1B1	ATPase Na+/K+ transporting subunit beta 1	-0.729	0.1142	Yes
ATP1B1	ATPase Na+/K+ transporting subunit beta 1	-1.212	0.0724	Yes				TCIRG1	T cell immune regulator 1. ATPase H+ transporting V0 subunit a3	-0.607	0.1136	Yes				PDK4	pyruvate dehydrogenase kinase 4	-0.495	0.0897	Yes				SUCLA2	succinate-CoA ligase ADP-forming beta subunit	-0.740	0.1271	Yes
CYB5A	cytochrome b5 type A	-1.269	0.0826	Yes				SUCLA2	succinate-CoA ligase ADP-forming beta subunit	-0.638	0.1233	Yes				ATP6V1C1	ATPase H+ transporting V1 subunit C1	-0.561	0.0932	Yes				ATP6V1F	ATPase H+ transporting V1 subunit F	-0.848	0.1293	Yes
MPC1	mitochondrial pyruvate carrier 1	-1.649	0.0782	Yes				MAOB	monoamine oxidase B	-0.752	0.1227	Yes				MTRR	5-methyltetrahydrofolate-homocysteine methyltransferase reductase	-0.696	0.0913	Yes				ACADSB	acyl-CoA dehydrogenase short/branched chain	-0.907	0.1401	Yes
MAOB	monoamine oxidase B	-1.757	0.0915	Yes				MGST3	microsomal glutathione S-transferase 3	-0.772	0.1365	Yes				SUCLA2	succinate-CoA ligase ADP-forming beta subunit	-0.877	0.0947	Yes				MGST3	microsomal glutathione S-transferase 3	-0.941	0.1555	Yes
PDK4	pyruvate dehydrogenase kinase 4	-1.982	0.1060	Yes				ATP6V0C	ATPase H+ transporting V0 subunit c	-1.106	0.1258	Yes				ATP6V0C	ATPase H+ transporting V0 subunit c	-1.905	0.0962	Yes				ATP6V1C1	ATPase H+ transporting V1 subunit C1	-1.289	0.1521	Yes
[truncated: 19 more columns]
