# Supplementary material for: TFE3 fusions drive oxidative metabolism and ferroptosis resistance in translocation renal cell carcinoma
Source: EMBO Mol Med. 2025 Mar 27;17(5):1041–70. doi: 10.1038/s44321-025-00221-7 (PMC12081665; doi:10.1038/s44321-025-00221-7)
Supplement: Supplementary file 10 — Source data Fig. 1 [file 44321_2025_221_MOESM10_ESM.zip › Fig-1/Fig-1G-H.xlsx]

## Sheet: param-each
	UOK109					TF1					UOK120					UOK146
	16.02.23	23.02.23	15.03.23	22.03.23	29.03.23	16.02.23	23.02.23	15.03.23	22.03.23	29.03.23	16.02.23	23.02.23	15.03.23	22.03.23	29.03.23	16.02.23	23.02.23	15.03.23	22.03.23	29.03.23
Non-mitochondrial respiration	87.5435	90.4846	99.2554	84.7377	81.9659	76.9565	37.9777	58.7583	42.8807	78.0708	95.8594	87.6415	62.4817	54.3283	69.8995	114.016	82.7812	83.5118	61.6311	85.1979
Basal respiration	200.061	160.709	198.545	168.437	143.753	137.173	104.543	90.0972	77.0549	93.2503	171.827	132.492	108.312	78.0447	93.3912	148.694	127.743	134.629	98.7413	119.556
ATP-linked resp	146.215	103.198	148.182	132.089	119.992	114.125	81.4685	82.9528	64.8357	82.7327	139.882	120.789	91.4198	66.3915	10.7085	68.6366	93.8419	101.853	60.7645	80.8493
Proton leak	53.8461	57.5117	50.3625	36.3472	23.761	23.0481	23.0744	7.14442	12.2191	10.5177	31.9449	11.7023	16.8923	11.6532	82.6827	80.0578	33.9007	32.7759	37.9768	38.7066
Max resp Cap	237.417	207.759	296.392	270.502	238.844	156.999	39.1552	128.213	78.255	108.165	288.94	193.561	185.501	138.546	165.526	249.836	149.061	237.08	143.444	138.282
Reserve capacity	37.3559	47.0494	97.847	102.066	95.0905	19.8259	-65.3876	38.1158	1.20014	14.9145	117.113	61.0691	77.1885	60.5014	72.1352	101.142	21.3186	102.452	44.7023	18.7262
	UOK121					498-A					786-O
	16.02.23	23.02.23	15.03.23	22.03.23	29.03.23	16.02.23	23.02.23	15.03.23	22.03.23	29.03.23	16.02.23	23.02.23	15.03.23	22.03.23	29.03.23
Non-mitochondrial respiration	29.4745	31.6924	26.0997	38.2116	41.9497	105.857	67.5156	69.3894	96.0082	148.93			44.3834	61.4594	61.7487
Basal respiration	80.3321	57.9244	50.3086	68.5046	79.223	210.796	69.0239	148.296	80.0314	152.434			84.3486	63.3548	78.8705
ATP-linked resp	35.5405	22.0797	27.5547	49.2133	63	153.66	33.0858	112.176	48.3863	99.2876			58.9661	46.0963	51.8747
Proton leak	44.7916	35.8447	22.7539	19.2913	16.223	57.1356	35.9381	36.1204	31.6452	53.1464			25.3825	17.2584	26.9958
Max resp Cap	162.943	104.461	77.6308	132.069	109.203	319.592	129.033	227.536	108.072	287.949			114.593	80.5221	95.5978
Reserve capacity	82.6105	46.5367	27.3222	63.5645	29.9798	108.796	60.0089	79.2395	28.0406	135.515			30.2443	17.1673	16.7273

## Sheet: Basal OCR
Value for each line
UOK109	TF1	UOK120	UOK146	UOK121	786-O
200.061	137.173	171.827	148.694	80.3321
160.709	104.543	132.492	127.743	57.9244
198.545	90.0972	108.312	134.629	50.3086	84.3486
168.437	77.0549	78.0447	98.7413	68.5046	63.3548
143.753	93.2503	93.3912	119.556	79.223	78.8705
Value used for stat calculation
109	tf1	120	146	ccRCC
200.061	137.173	171.827	148.694	80.3321
160.709	104.543	132.492	127.743	57.9244
198.545	90.0972	108.312	134.629	50.3086
168.437	77.0549	78.0447	98.7413	68.5046
143.753	93.2503	93.3912	119.556	79.223
				84.3486
				63.3548
				78.8705
Ordinary one-way ANOVA - multiple comparisons
Number of families	1
Number of comparisons per family	4
Alpha	0.05
Dunnett's multiple comparisons test	Mean Diff,	95,00% CI of diff,	Below threshold?	Summary	Adjusted P Value	E-?
ccRCC vs. 109	-103.9	-138,9 to -68,99	Yes	***	<0,001	A	109
ccRCC vs. tf1	-30.07	-65,02 to 4,892	No	ns	0.11	B	tf1
ccRCC vs. 120	-46.45	-81,41 to -11,50	Yes	**	0.007	C	120
ccRCC vs. 146	-55.51	-90,47 to -20,56	Yes	**	0.001	D	146
Test details	Mean 1	Mean 2	Mean Diff,	SE of diff,	n1	n2	q	DF
ccRCC vs. 109	70.36	174.3	-103.9	13.19	8	5	7.883	23
ccRCC vs. tf1	70.36	100.4	-30.07	13.19	8	5	2.28	23
ccRCC vs. 120	70.36	116.8	-46.45	13.19	8	5	3.523	23
ccRCC vs. 146	70.36	125.9	-55.51	13.19	8	5	4.21	23

## Sheet: Max OCR
Value for each line
UOK109	TF1	UOK120	UOK146	UOK121	786-O
237.417	156.999	288.94	249.836	162.943
207.759	39.1552	193.561	149.061	104.461
296.392	128.213	185.501	237.08	77.6308	114.593
270.502	78.255	138.546	143.444	132.069	80.5221
238.844	108.165	165.526	138.282	109.203	95.5978
Value used for stat calculation
109	tf1	120	146	ccRCC
237.417	156.999	288.94	249.836	162.943
207.759	39.1552	193.561	149.061	104.461
296.392	128.213	185.501	237.08	77.6308
270.502	78.255	138.546	143.444	132.069
238.844	108.165	165.526	138.282	109.203
				114.593
				80.5221
				95.5978
Ordinary one-way ANOVA - multiple comparisons
Number of families	1
Number of comparisons per family	4
Alpha	0.05
Dunnett's multiple comparisons test	Mean Diff,	95,00% CI of diff,	Below threshold?	Summary	Adjusted P Value	E-?
ccRCC vs. 109	-140.6	-206,2 to -74,87	Yes	***	<0,001	A	109
ccRCC vs. tf1	7.47	-58,22 to 73,16	No	ns	>0,99	B	tf1
ccRCC vs. 120	-84.79	-150,5 to -19,10	Yes	**	0.009	C	120
ccRCC vs. 146	-73.91	-139,6 to -8,224	Yes	*	0.02	D	146
Test details	Mean 1	Mean 2	Mean Diff,	SE of diff,	n1	n2	q	DF
ccRCC vs. 109	109.6	250.2	-140.6	24.78	8	5	5.673	23
ccRCC vs. tf1	109.6	102.2	7.47	24.78	8	5	0.3015	23
ccRCC vs. 120	109.6	194.4	-84.79	24.78	8	5	3.422	23
ccRCC vs. 146	109.6	183.5	-73.91	24.78	8	5	2.983	23
