# Supplementary material for: TFE3 fusions drive oxidative metabolism and ferroptosis resistance in translocation renal cell carcinoma
Source: EMBO Mol Med. 2025 Mar 27;17(5):1041–70. doi: 10.1038/s44321-025-00221-7 (PMC12081665; doi:10.1038/s44321-025-00221-7)
Supplement: Supplementary file 10 — Source data Fig. 1 [file 44321_2025_221_MOESM10_ESM.zip › Fig-1/Fig-1I.xlsx]

## Sheet: param-each
UOK109
	siCTR					siTFE3
	30.04.21	04.05.21	07.05.21	11.05.21	04.06.21	30.04.21	04.05.21	07.05.21	11.05.21	04.06.21
Non-mitochondrial respiration	-56,46229209*	73.7633	73.4611	77.4877	58.7073	-0,749908648*	84.578	81.6202	61.1122	55.4372
Basal respiration	58,20202064*	130.361	133.635	142.695	131.684	96,07655711*	123.656	102.946	111.985	130.157
ATP-linked resp	99,94584967*	94.695	90.4346	93.3865	90.3143	82,18913818*	91.3593	77.2755	75.3209	89.4262
Proton leak	-41,74382904*	35.6661	43.2003	49.3084	41.3698	13,88741893*	32.2967	25.67	36.6643	40.7308
Max resp Cap	144,3444999*	189.715	206.42	184.689	217.091	79,19779709*	117.394	99.149	102.089	159.101
Reserve capacity	86,14247921*	59.3539	72.7849	41.9942	85.4069	-16,87876002*	-6.262	-3.79658	-9.89616	28.9442
TF1
	siCTR					siTFE3
	30.04.21	04.05.21	07.05.21	11.05.21	04.06.21	30.04.21	04.05.21	07.05.21	11.05.21	04.06.21
Non-mitochondrial respiration	32.5699	50.9247	54.6883	56.8732	61.0653	30.2936	54.2087	58.8335	70.2638	50.618
Basal respiration	100.802	103.259	101.211	106.435	124.095	109.842	106.672	99.5586	123.932	110.159
ATP-linked resp	92.5781	83.1907	82.3069	80.855	57.0019	98.8912	85.498	80.5926	94.0137	69.8171
Proton leak	8.22364	20.0687	18.9042	25.5799	67.0926	10.9504	21.174	18.9661	29.9181	40.3422
Max resp Cap	107.945	105.271	132.842	126.757	227.879	100.483	94.4053	100.858	85.8934	138.562
Reserve capacity	7.14368	2.01133	31.631	20.3225	103.784	-9.35873	-12.2667	1.29976	-38.0384	28.4023
UOK120
	siCTR					siTFE3
	30.04.21	04.05.21	07.05.21	11.05.21	04.06.21	30.04.21	04.05.21	07.05.21	11.05.21	04.06.21
Non-mitochondrial respiration	40.1604	55.9525	76.0352	49.8521	56.8526	23.8456	73.1556	68.8421	58.2797	58.9051
Basal respiration	106.696	101.771	105.026	116.491	108.074	94.042	109.882	94.7049	115.186	107.328
ATP-linked resp	91.682	79.045	87.389	84.0846	43.0826	80.4432	95.7778	82.4912	86.1837	45.4581
Proton leak	15.0142	22.7258	17.6372	32.4066	64.9909	13.5989	14.1044	12.2136	29.0027	61.8703
Max resp Cap	175.309	159.573	200.151	184.125	208.35	64.2006	118.089	162.308	138.706	156.065
Reserve capacity	68.6129	57.8025	95.1243	67.6336	100.277	-29.8415	8.20667	67.6031	23.5202	48.7365
UOK146
	siCTR					siTFE3
	30.04.21	04.05.21	07.05.21	11.05.21	04.06.21	30.04.21	04.05.21	07.05.21	11.05.21	04.06.21
Non-mitochondrial respiration	29.6801	61.4283	80.4416	54.4112	65.2953	46.9271	66.4127	74.7825	59.2152	57.2395
Basal respiration	84.8793	102.828	124.666	106.072	85.3356	45.0616	109.227	122.604	105.996	92.6638
ATP-linked resp	67.9446	69.4442	93.8937	67.1304	34.9909	42.3833	74.3707	86.7666	64.3574	27.3467
Proton leak	16.9347	33.3833	30.7723	38.942	50.3447	2.67836	34.8567	35.8373	41.6384	65.3171
Max resp Cap	185.307	165.582	255.339	202.186	180.689	81.2715	155.983	196.854	123.386	143.808
Reserve capacity	100.428	62.7542	130.673	96.1135	95.3536	36.2099	46.756	74.2496	17.3904	51.144

## Sheet: param-all
Each value = mean of different replicates													Stat = multiple unpaired t-test
Basal OCR		siCTR					siTFE3							Below threshold?	P value	Mean of siCTR	Mean of siTFE3	Difference	SE of difference	t ratio	df
	UOK109	58,20202064*	130.361	133.635	142.695	131.684	96,07655711*	123.656	102.946	111.985	130.157		UOK109	No	0.056267	134.6	117.2	17.41	6.664	2.612	4.213
	TF1	100.802	103.259	101.211	106.435	124.095	109.842	106.672	99.5586	123.932	110.159		TF1	No	0.638676	107.2	110	-2.872	5.885	0.4881	7.932
	UOK120	106.696	101.771	105.026	116.491	108.074	94.042	109.882	94.7049	115.186	107.328		UOK120	No	0.512647	107.6	104.2	3.383	4.883	0.6928	6.432
	UOK146	84.8793	102.828	124.666	106.072	85.3356	45.0616	109.227	122.604	105.996	92.6638		UOK146	No	0.724252	100.8	95.11	5.646	15.29	0.3691	6.234
Max OCR		siCTR					siTFE3							Below threshold?	P value	Mean of siCTR	Mean of siTFE3	Difference	SE of difference	t ratio	df
	UOK109	144,3444999*	189.715	206.42	184.689	217.091	79,19779709*	117.394	99.149	102.089	159.101		UOK109	Yes	0.004724	199.5	119.4	80.05	15.71	5.095	4.622
	TF1	107.945	105.271	132.842	126.757	227.879	100.483	94.4053	100.858	85.8934	138.562		TF1	No	0.194935	140.1	104	36.1	24.31	1.485	5.253
	UOK120	175.309	159.573	200.151	184.125	208.35	64.2006	118.089	162.308	138.706	156.065		UOK120	Yes	0.027346	185.5	127.9	57.63	19.7	2.925	5.832
	UOK146	185.307	165.582	255.339	202.186	180.689	81.2715	155.983	196.854	123.386	143.808		UOK146	Yes	0.048234	197.8	140.3	57.56	24.54	2.346	7.692
Reserve capacity		siCTR					siTFE3							Below threshold?	P value	Mean of siCTR	Mean of siTFE3	Difference	SE of difference	t ratio	df
	UOK109	86,14247921*	59.3539	72.7849	41.9942	85.4069	-16,87876002*	-6.262	-3.79658	-9.89616	28.9442		UOK109	Yes	0.002881	64.88	2.247	62.64	12.93	4.843	5.993
	TF1	7.14368	2.01133	31.631	20.3225	103.784	-9.35873	-12.2667	1.29976	-38.0384	28.4023		TF1	No	0.114376	32.98	-5.992	38.97	21.35	1.825	6.439
	UOK120	68.6129	57.8025	95.1243	67.6336	100.277	-29.8415	8.20667	67.6031	23.5202	48.7365		UOK120	Yes	0.028529	77.89	23.64	54.25	18.78	2.888	5.856
	UOK146	100.428	62.7542	130.673	96.1135	95.3536	36.2099	46.756	74.2496	17.3904	51.144		UOK146	Yes	0.006779	97.06	45.15	51.91	14.24	3.645	7.837
