# Supplementary material for: TFE3 fusions drive oxidative metabolism and ferroptosis resistance in translocation renal cell carcinoma
Source: EMBO Mol Med. 2025 Mar 27;17(5):1041–70. doi: 10.1038/s44321-025-00221-7 (PMC12081665; doi:10.1038/s44321-025-00221-7)
Supplement: Supplementary file 11 — Source data Fig. 2 [file 44321_2025_221_MOESM11_ESM.zip]

Archive with 6 entries (5 files):
- Fig-2/
- Fig-2/Fig-2A.xlsx
- Fig-2/Fig-2B-C.jpg
- Fig-2/Fig-2E.xlsx
- Fig-2/Fig-2G.xlsx
- Fig-2/Fig-2H-I.xlsx
