# Supplementary material for: TFE3 fusions drive oxidative metabolism and ferroptosis resistance in translocation renal cell carcinoma
Source: EMBO Mol Med. 2025 Mar 27;17(5):1041–70. doi: 10.1038/s44321-025-00221-7 (PMC12081665; doi:10.1038/s44321-025-00221-7)
Supplement: Supplementary file 11 — Source data Fig. 2 [file 44321_2025_221_MOESM11_ESM.zip › Fig-2/Fig-2A.xlsx]

## Sheet: Sheet1
	0h			24h			48h
	21.09.13	21.12.15	22.02.17	21.09.13	21.12.15	22.02.17	21.09.13	21.12.15	22.02.17
HEK+TFE3	1	1	1	47.1406	87.8696	99	42.9229	59.7684	41
HEK+NONOTFE3	0.983831	1.6334	2.1	68.4942	215.821	171	99.7353	96.0271	45.8
HEK+PRCCTFE3	1.10952	1.55534	2.7	76.8038	183.257	149	14.4542	20.0351	39.8
