# Supplementary material for: TFE3 fusions drive oxidative metabolism and ferroptosis resistance in translocation renal cell carcinoma
Source: EMBO Mol Med. 2025 Mar 27;17(5):1041–70. doi: 10.1038/s44321-025-00221-7 (PMC12081665; doi:10.1038/s44321-025-00221-7)
Supplement: Supplementary file 11 — Source data Fig. 2 [file 44321_2025_221_MOESM11_ESM.zip › Fig-2/Fig-2E.xlsx]

## Sheet: GSEA-24h
Tous les gènes sont utilisés pour l'analyse GSEA + seules les conditions à 24h sont utilisées
	TFE3 VS GFP						NONOTFE3 VS GFP						PRCCTFE3 VS GFP
UP	19 up genesets (NOM p-value<5%) or 26 (FDR<25%)						12 up genesets (NOM p-value<5%) or 14 (FDR<25%)						23 up genesets (NOM p-value<5%) or 31 (FDR<25%)
	Geneset	Size	NES	NOM p-val	FDR		Geneset	Size	NES	NOM p-val	FDR		Geneset	Size	NES	NOM p-val	FDR
	OXIDATIVE PHOSPHORYLATION	184	1.82	0	0.003		TNFA SIGNALING VIA NFKB	197	1.79	0	0.002		OXIDATIVE PHOSPHORYLATION	184	2.24	0	0
	PROTEIN SECRETION	95	1.66	0	0.012		INTERFERON GAMMA RESPONSE	193	1.5	0.002	0.105		PROTEIN SECRETION	95	1.76	0	0.008
	HYPOXIA	188	1.64	0	0.011		P53 PATHWAY	191	1.48	0	0.089		MTORC1 SIGNALING	195	1.7	0	0.011
	KRAS SIGNALING UP	186	1.61	0	0.015		INFLAMMATORY RESPONSE	194	1.47	0	0.07		REACTIVE OXYGEN SPECIES PATHWAY	47	1.68	0.008	0.011
	INTERFERON GAMMA RESPONSE	193	1.6	0	0.014		HYPOXIA	188	1.44	0.001	0.081		KRAS SIGNALING UP	186	1.66	0	0.011
	IL2 STAT5 SIGNALING	191	1.54	0	0.024		ESTROGEN RESPONSE EARLY	195	1.38	0.011	0.14		INTERFERON GAMMA RESPONSE	193	1.66	0	0.009
	COMPLEMENT	190	1.53	0	0.021		KRAS SIGNALING UP	186	1.35	0.014	0.169		P53 PATHWAY	191	1.62	0	0.014
	TNFA SIGNALING VIA NFKB	197	1.53	0.004	0.018		IL2 STAT5 SIGNALING	191	1.34	0.018	0.179		UV RESPONSE UP	154	1.58	0	0.019
	MTORC1 SIGNALING	195	1.46	0.005	0.044		MYOGENESIS	192	1.33	0.017	0.177		TNFA SIGNALING VIA NFKB	197	1.58	0	0.018
	P53 PATHWAY	191	1.46	0.001	0.04		ALLOGRAFT REJECTION	186	1.33	0.021	0.16		HYPOXIA	188	1.57	0	0.018
	INTERFERON ALPHA RESPONSE	93	1.46	0.017	0.038		UV RESPONSE UP	154	1.32	0.037	0.162		MYC TARGETS V1	193	1.56	0	0.016
	ALLOGRAFT REJECTION	186	1.43	0.006	0.045		MTORC1 SIGNALING	195	1.3	0.029	0.181		HEME METABOLISM	188	1.52	0.002	0.021
	INFLAMMATORY RESPONSE	194	1.41	0.003	0.054		ANDROGEN RESPONSE	95	1.3	0.08	0.168		IL2 STAT5 SIGNALING	191	1.52	0.002	0.02
	REACTIVE OXYGEN SPECIES PATHWAY	47	1.4	0.045	0.054		KRAS SIGNALING DN	181	1.28	0.055	0.182		XENOBIOTIC METABOLISM	188	1.48	0.002	0.029
	ESTROGEN RESPONSE LATE	192	1.37	0.015	0.07								COMPLEMENT	190	1.46	0.002	0.032
	UV RESPONSE UP	154	1.33	0.027	0.096								ESTROGEN RESPONSE LATE	192	1.46	0.004	0.03
	ESTROGEN RESPONSE EARLY	195	1.33	0.013	0.097		OXIDATIVE PHOSPHORYLATION	184	1.02	0.454	0.647		ANDROGEN RESPONSE	95	1.46	0.015	0.029
	ANDROGEN RESPONSE	95	1.32	0.05	0.099								ESTROGEN RESPONSE EARLY	195	1.45	0.005	0.027
	SPERMATOGENESIS	124	1.31	0.041	0.105								FATTY ACID METABOLISM	153	1.35	0.027	0.068
	APICAL JUNCTION	188	1.28	0.048	0.136								UNFOLDED PROTEIN RESPONSE	105	1.33	0.037	0.081
	FATTY ACID METABOLISM	153	1.26	0.064	0.145								SPERMATOGENESIS	124	1.3	0.056	0.103
	HEME METABOLISM	188	1.25	0.059	0.152								MYOGENESIS	192	1.28	0.037	0.115
	XENOBIOTIC METABOLISM	188	1.22	0.082	0.188								EPITHELIAL MESENCHYMAL TRANSITION	195	1.28	0.04	0.115
	MYOGENESIS	192	1.22	0.086	0.181								DNA REPAIR	146	1.26	0.077	0.13
	COAGULATION	131	1.19	0.116	0.233								BILE ACID METABOLISM	110	1.25	0.078	0.129
	KRAS SIGNALING DN	181	1.17	0.123	0.247								ADIPOGENESIS	192	1.25	0.041	0.128
													INFLAMMATORY RESPONSE	194	1.23	0.064	0.153
													KRAS SIGNALING DN	181	1.19	0.107	0.198
													APOPTOSIS	157	1.16	0.144	0.249
													PI3K AKT MTOR SIGNALING	104	1.16	0.19	0.243
													ALLOGRAFT REJECTION	186	1.15	0.134	0.237
DOWN	1 down geneset (NOM p-value<5% / FDR<25%)						4 down geneset (NOM p-value<5% / FDR<25%)						0 down geneset (NOM p-value<5% / FDR<25%)
	Geneset	Size	NES	Nom p-val	FDR		Geneset	Size	NES	Nom p-val	FDR		Geneset	Size	NES	Nom p-val	FDR
	MITOTIC SPINDLE	197	-1.37	0.009	0.113		E2F TARGETS	195	-2.05	0	0		NOTCH SIGNALING	32	-1.1	0.285	1
	NOTCH SIGNALING	32	-1.18	0.209	0.277		MYC TARGETS V2	57	-1.49	0.006	0.043		MITOTIC SPINDLE	197	-0.95	0.602	1
	G2M CHECKPOINT	190	-1.06	0.282	0.492		G2M CHECKPOINT	190	-1.34	0	0.113		WNT BETA CATENIN SIGNALING	42	-0.95	0.535	1
	E2F TARGETS	195	-1.01	0.397	0.507		MYC TARGETS V1	193	-1.3	0	0.116		ANGIOGENESIS	35	-0.92	0.601	1
							DNA REPAIR	146	-1.08	0.222	0.439		HEDGEHOG SIGNALING	34	-0.91	0.619	0.994
							MITOTIC SPINDLE	197	-1.08	0.206	0.373		G2M CHECKPOINT	190	-0.7	0.996	1
