# Supplementary material for: TFE3 fusions drive oxidative metabolism and ferroptosis resistance in translocation renal cell carcinoma
Source: EMBO Mol Med. 2025 Mar 27;17(5):1041–70. doi: 10.1038/s44321-025-00221-7 (PMC12081665; doi:10.1038/s44321-025-00221-7)
Supplement: Supplementary file 11 — Source data Fig. 2 [file 44321_2025_221_MOESM11_ESM.zip › Fig-2/Fig-2G.xlsx]

## Sheet: OxPhos
Condition VS GFP																COMPARISON
TFE3-24h (119 Yes / 65 No)					NT-24h (84 Yes / 100 No)					PT-24h (105 Yes / 79 No)						3 24h conditions compared		59 up TFE3,NT,PT-24h VS 54 down siTFE3 109,TF1, 120,146		59 up TFE3,NT,PT-24h VS 54 down siTFE3 109,TF1, 120,146 VS TFE3 peaks 109,TF1		Same mais w/o NT-24h
Gene	Rank metric score	Running ES	Core Enrichment		Gene	Rank metric score	Running ES	Core Enrichment		Gene	Rank metric score	Running ES	Core Enrichment			59 common elements in "TFE3-24h (119g)", "PT-24h (105g)" and "NT-24h (84g)":		23 common elements in "UP_OxPhos_HEK+" and "DOWN_OxPhos_tRCC":		10 common elements in "UP-24h_HEK+", "DOWN-72h_siTFE3" and "TFE3 peaks":		13 common elements in "TFE3-24h_UP", "DOWN-72h_siTFE3", "TFE3 peaks" and "PT-24h_UP":
ATP6V0B	2.036	-0.0172	Yes		CPT1A	3.319	0.0229	Yes		ATP6V1C1	2.902	-0.0223	Yes			ATP6V0B		ATP6V0B		ATP6V0B		ATP6V0B
ATP6V1C1	1.807	-0.0188	Yes		ATP6V1D	1.878	-0.0307	Yes		BCKDHA	2.734	-0.0072	Yes			ATP6V1C1		ATP6V1C1		ATP6V0E1		ATP6V0E1
CPT1A	1.682	0.0005	Yes		ATP6V0C	1.703	-0.0196	Yes		ATP6V0B	2.699	0.0123	Yes			CPT1A		ATP6V1D		ATP6V1G1		ATP6V1G1
ATP6V1H	1.517	0.0119	Yes		NQO2	1.605	-0.0113	Yes		ATP6V1H	2.383	0.0200	Yes			ATP6V1H		ATP6V0E1		SDHB		SDHB
ATP6V1D	1.455	0.0263	Yes		ATP6V1C1	1.538	0.0036	Yes		CPT1A	2.356	0.0368	Yes			ATP6V1D		ATP6V1F		PHYH		PHYH
HTRA2	1.353	0.0394	Yes		ATP6V1F	1.415	0.0112	Yes		ATP6V1D	2.287	0.0517	Yes			HTRA2		ATP6V1G1		ISCA1		ISCA1
ATP6V0E1	1.343	0.0564	Yes		ETFDH	1.362	0.0239	Yes		ATP6V0E1	2.282	0.0688	Yes			ATP6V0E1		MGST3		MRPL35		MRPL35
ATP6V1F	1.341	0.0740	Yes		HTRA2	1.284	0.0339	Yes		ATP6V1G1	2.166	0.0791	Yes			ATP6V1F		SDHB		SLC25A5		SLC25A5
ATP6V1G1	1.227	0.0848	Yes		ATP6V1H	1.215	0.0443	Yes		HTRA2	2.088	0.0911	Yes			ATP6V1G1		NDUFB6		SLC25A4		SLC25A4
ATP6V0C	1.201	0.0997	Yes		GLUD1	1.212	0.0592	Yes		ATP6V1E1	2.007	0.0963	Yes			ATP6V1E1		PHYH		OAT		OAT
ATP6V1E1	1.191	0.1149	Yes		ISCA1	1.170	0.0686	Yes		ATP6V1F	1.997	0.1110	Yes			ALAS1		MRPS30				NDUFB4
ALAS1	1.132	0.1264	Yes		OAT	1.128	0.0202	Yes		MGST3	1.897	0.1214	Yes			MGST3		ISCA1				CYCS
MGST3	1.063	0.1364	Yes		MRPS30	1.096	0.0315	Yes		MAOB	1.837	0.1320	Yes			MRPL34		MRPL35				LDHB
MAOB	0.995	0.0976	Yes		RETSAT	1.039	0.0291	Yes		NDUFB6	1.637	0.1331	Yes			COX7A2L		UQCRFS1
MRPL34	0.978	0.1094	Yes		ECHS1	0.988	0.0343	Yes		MRPL35	1.607	0.1433	Yes			SDHB		SLC25A5
COX7A2L	0.951	0.1182	Yes		ECI1	0.971	0.0438	Yes		COX6C	1.524	0.1507	Yes			NDUFB6		SLC25A4
SDHB	0.934	0.1264	Yes		ATP6V0B	0.968	0.0554	Yes		ISCA1	1.516	0.1614	Yes			PHYH		GPX4
NDUFB6	0.925	0.1373	Yes		PHYH	0.953	0.0653	Yes		ALAS1	1.513	0.1727	Yes			MRPS30		MDH1
PHYH	0.874	0.1401	Yes		SLC25A4	0.867	0.0636	Yes		COX5B	1.478	0.1818	Yes			HADHB		MTRF1
MRPL11	0.814	0.1447	Yes		VDAC2	0.853	0.0724	Yes		NDUFAB1	1.465	0.1918	Yes			ISCA1		OAT
MRPS30	0.798	0.1538	Yes		HADHB	0.814	0.0767	Yes		COX7B	1.458	0.2023	Yes			NDUFAB1		COX5A
TIMM10	0.740	0.1564	Yes		AFG3L2	0.811	0.0863	Yes		HADHB	1.446	0.2125	Yes			MRPL35		NQO2
COX5B	0.737	0.1658	Yes		NDUFB2	0.811	0.0963	Yes		COX7A2L	1.397	0.2199	Yes			ECI1		COX17
HADHB	0.733	0.1754	Yes		ATP6V1G1	0.797	0.1044	Yes		MRPS30	1.387	0.2297	Yes			MRPS15
TIMM8B	0.727	0.1845	Yes		NDUFV2	0.791	0.1135	Yes		NDUFA4	1.346	0.2376	Yes			COX6C
ISCA1	0.702	0.1906	Yes		CS	0.778	0.1210	Yes		PRDX3	1.345	0.2476	Yes			UQCRFS1
TIMM9	0.687	0.1980	Yes		ALAS1	0.755	0.1251	Yes		MRPL34	1.339	0.2573	Yes			TCIRG1
NDUFS4	0.683	0.2066	Yes		POR	0.752	0.1334	Yes		COX7A2	1.316	0.2652	Yes			COX4I1
NDUFAB1	0.665	0.2128	Yes		TCIRG1	0.705	0.1328	Yes		POR	1.309	0.2744	Yes			POR
MRPL35	0.665	0.2216	Yes		SUPV3L1	0.690	0.1389	Yes		NDUFS4	1.299	0.2836	Yes			HADHA
SDHC	0.664	0.2302	Yes		MRPL35	0.663	0.1429	Yes		ECI1	1.222	0.2858	Yes			NDUFA1
NDUFB5	0.663	0.2388	Yes		VDAC1	0.662	0.1509	Yes		SDHB	1.218	0.2946	Yes			SUPV3L1
ECI1	0.644	0.2444	Yes		IDH3B	0.654	0.1579	Yes		NDUFB5	1.215	0.3037	Yes			SLC25A5
MRPS15	0.630	0.2493	Yes		IDH1	0.640	0.1636	Yes		TIMM10	1.197	0.3109	Yes			VDAC2
COX6C	0.622	0.2551	Yes		GPX4	0.602	0.1648	Yes		TIMM8B	1.171	0.2944	Yes			SLC25A4
UQCRFS1	0.582	0.2544	Yes		MDH1	0.601	0.1722	Yes		SDHC	1.169	0.3030	Yes			TIMM17A
TCIRG1	0.548	0.2563	Yes		COX6C	0.591	0.1775	Yes		COX4I1	1.109	0.3060	Yes			FDX1
BAX	0.546	0.2632	Yes		NNT	0.585	0.1833	Yes		MRPL11	1.090	0.3117	Yes			NDUFS6
COX4I1	0.532	0.2679	Yes		MRPL34	0.578	0.1887	Yes		FDX1	1.078	0.3176	Yes			ACADM
COX7A2	0.519	0.2723	Yes		HADHA	0.558	0.1915	Yes		NDUFA1	1.060	0.3231	Yes			GPX4
POR	0.517	0.2787	Yes		COX10	0.553	0.1978	Yes		TCIRG1	1.042	0.3292	Yes			MDH1
HADHA	0.516	0.2854	Yes		FDX1	0.532	0.2008	Yes		NDUFB3	1.037	0.3365	Yes			MTRF1
NDUFA1	0.490	0.2869	Yes		NDUFA1	0.521	0.2055	Yes		UQCRB	1.034	0.3439	Yes			NDUFB2
SUPV3L1	0.488	0.2930	Yes		ATP6V1E1	0.518	0.2113	Yes		MTRF1	1.031	0.3514	Yes			OAT
HCCS	0.484	0.2985	Yes		MFN2	0.513	0.2166	Yes		TIMM17A	0.986	0.3546	Yes			COX7C
SLC25A5	0.484	0.3049	Yes		MRPS15	0.505	0.2213	Yes		ECHS1	0.979	0.3615	Yes			VDAC1
VDAC2	0.480	0.3106	Yes		BCKDHA	0.498	0.2263	Yes		TIMM9	0.954	0.3658	Yes			NDUFB3
NDUFA4	0.479	0.3167	Yes		MGST3	0.489	0.2301	Yes		COX5A	0.925	0.3691	Yes			COX5A
SLC25A4	0.477	0.3227	Yes		COX8A	0.485	0.2351	Yes		UQCRQ	0.910	0.3740	Yes			NDUFA8
TIMM17A	0.469	0.3273	Yes		GPI	0.479	0.2395	Yes		PHYH	0.905	0.3802	Yes			SLC25A6
FDX1	0.465	0.3326	Yes		NDUFS6	0.476	0.2448	Yes		MRPS15	0.901	0.3865	Yes			ETFDH
NDUFS6	0.461	0.3376	Yes		LDHA	0.461	0.2479	Yes		COX7C	0.893	0.3921	Yes			NQO2
COX7B	0.459	0.3429	Yes		CYB5A	0.439	0.2492	Yes		TIMM13	0.891	0.3986	Yes			COX17
NDUFS7	0.456	0.3482	Yes		MTRF1	0.426	0.2514	Yes		VDAC1	0.887	0.4046	Yes			ACAT1
TOMM22	0.452	0.3530	Yes		NDUFB6	0.405	0.2519	Yes		VDAC2	0.886	0.4112	Yes			TIMM13
ACADM	0.446	0.3573	Yes		COX7A2L	0.405	0.2569	Yes		SUCLA2	0.866	0.4144	Yes			ECHS1
SUCLA2	0.445	0.3630	Yes		COX6A1	0.388	0.2582	Yes		COX17	0.854	0.4194	Yes			COX8A
GPX4	0.436	0.3668	Yes		ACAT1	0.387	0.2631	Yes		OAT	0.838	0.4237	Yes			ATP6AP1
UQCRB	0.434	0.3723	Yes		NDUFC1	0.385	0.2676	Yes		HADHA	0.820	0.4271	Yes			IDH1
MRPS22	0.433	0.3777	Yes		UQCRFS1	0.358	0.2660	Yes		NDUFB1	0.797	0.4302	Yes
MDH1	0.422	0.3806	Yes		NDUFB8	0.352	0.2691	Yes		NDUFA5	0.795	0.4359	Yes
FXN	0.420	0.3857	Yes		COX5A	0.342	0.2711	Yes		UQCRFS1	0.790	0.4411	Yes
MTRF1	0.419	0.3910	Yes		ATP6AP1	0.334	0.2734	Yes		HCCS	0.788	0.4466	Yes
NDUFB2	0.417	0.3961	Yes		TIMM17A	0.315	0.2732	Yes		MRPL15	0.776	0.4507	Yes
OAT	0.417	0.4014	Yes		ATP6V0E1	0.314	0.2769	Yes		LDHB	0.766	0.4549	Yes
COX7C	0.413	0.4059	Yes		COX15	0.303	0.2783	Yes		SLC25A4	0.763	0.4603	Yes
BDH2	0.401	0.4085	Yes		SDHB	0.302	0.2818	Yes		NQO2	0.763	0.4658	Yes
VDAC1	0.398	0.4130	Yes		POLR2F	0.252	0.2738	Yes		SLC25A6	0.762	0.4715	Yes
NDUFB3	0.398	0.4182	Yes		ACADM	0.243	0.2751	Yes		ACAT1	0.738	0.4737	Yes
COX5A	0.392	0.4217	Yes		NDUFA8	0.237	0.2770	Yes		SUPV3L1	0.736	0.4789	Yes
NDUFS8	0.386	0.4252	Yes		ABCB7	0.231	0.2786	Yes		ETFDH	0.735	0.4842	Yes
SUCLG1	0.383	0.4299	Yes		COX7C	0.230	0.2812	Yes		NDUFB4	0.723	0.4879	Yes
PRDX3	0.381	0.4343	Yes		NDUFAB1	0.230	0.2840	Yes		BAX	0.707	0.4908	Yes
NDUFA8	0.380	0.4393	Yes		CYC1	0.228	0.2864	Yes		GPX4	0.699	0.4950	Yes
MRPL15	0.377	0.4434	Yes		SLC25A3	0.224	0.2885	Yes		NDUFB2	0.688	0.4984	Yes
COX10	0.369	0.4462	Yes		SLC25A11	0.192	0.2833	Yes		ETFA	0.677	0.5020	Yes
SURF1	0.363	0.4494	Yes		OXA1L	0.191	0.2852	Yes		ACADM	0.674	0.5066	Yes
SLC25A6	0.357	0.4524	Yes		SLC25A6	0.188	0.2867	Yes		NDUFS3	0.668	0.5110	Yes
NDUFS3	0.345	0.4538	Yes		PDHX	0.187	0.2886	Yes		COX8A	0.665	0.5157	Yes
ETFDH	0.345	0.4583	Yes		COX4I1	0.186	0.2904	Yes		TOMM22	0.646	0.5178	Yes
NDUFB4	0.344	0.4626	Yes		NDUFB3	0.182	0.2912	Yes		DECR1	0.640	0.5218	Yes
NQO2	0.326	0.4621	Yes		TIMM13	0.181	0.2927	Yes		TIMM50	0.628	0.5249	Yes
MRPS11	0.325	0.4661	Yes		SLC25A5	0.177	0.2922	Yes		NDUFA8	0.614	0.5276	Yes
CASP7	0.325	0.4704	Yes		COX17	0.174	0.2928	Yes		SUCLG1	0.599	0.5297	Yes
COX17	0.324	0.4743	Yes		SDHC	0.168	0.2892	No		NDUFB7	0.599	0.5342	Yes
ACAT1	0.297	0.4705	Yes		NDUFA7	0.167	0.2616	No		UQCRH	0.594	0.5377	Yes
CYCS	0.290	0.4724	Yes		MPC1	0.163	0.1380	No		UQCR10	0.573	0.5387	Yes
TIMM13	0.285	0.4743	Yes		CYCS	0.161	0.1387	No		MRPS22	0.569	0.5421	Yes
IDH3A	0.282	0.4771	Yes		COX7A2	0.158	0.1380	No		COX6B1	0.563	0.5453	Yes
UQCRH	0.279	0.4801	Yes		AIFM1	0.145	0.1323	No		VDAC3	0.554	0.5480	Yes
ECHS1	0.278	0.4837	Yes		LDHB	0.143	0.1333	No		SURF1	0.550	0.5516	Yes
COX8A	0.277	0.4870	Yes		HCCS	0.140	0.1338	No		NDUFS6	0.550	0.5557	Yes
UQCRQ	0.256	0.4840	Yes		NDUFS8	0.137	0.1347	No		MDH1	0.548	0.5596	Yes
RETSAT	0.243	0.4837	Yes		NDUFS7	0.134	0.1352	No		CYCS	0.532	0.5606	Yes
PDHX	0.233	0.4834	Yes		UQCRB	0.131	0.1362	No		NDUFA2	0.525	0.5632	Yes
PHB2	0.232	0.4864	Yes		CYB5R3	0.121	0.1354	No		FXN	0.499	0.5623	Yes
COX11	0.229	0.4880	Yes		UQCRQ	0.115	0.1355	No		IDH1	0.499	0.5660	Yes
ATP6AP1	0.225	0.4897	Yes		ATP1B1	0.111	0.1358	No		POLR2F	0.486	0.5677	Yes
SLC25A20	0.225	0.4924	Yes		NDUFA4	0.107	0.1363	No		NDUFS7	0.484	0.5708	Yes
VDAC3	0.224	0.4952	Yes		SLC25A20	0.088	0.1326	No		MRPS11	0.465	0.5713	Yes
ETFA	0.213	0.4949	Yes		UQCRH	0.079	0.1314	No		DLD	0.454	0.5726	Yes
MFN2	0.208	0.4959	Yes		NDUFB4	0.078	0.1322	No		IDH3A	0.445	0.5740	Yes
SLC25A3	0.196	0.4944	Yes		TIMM50	0.074	0.1324	No		SLC25A5	0.439	0.5761	Yes
UQCR10	0.194	0.4960	Yes		SURF1	0.072	0.1327	No		ATP6AP1	0.434	0.5786	Yes
TIMM50	0.186	0.4961	Yes		DLD	0.068	0.1322	No		PHB2	0.426	0.5800	Yes
LDHB	0.185	0.4981	Yes		COX6B1	0.064	0.1318	No		ABCB7	0.375	0.5732	No
ABCB7	0.180	0.4988	Yes		UQCRC2	0.060	0.1316	No		NDUFC1	0.363	0.5736	No
COX6B1	0.179	0.5011	Yes		TOMM22	0.055	0.1305	No		MFN2	0.343	0.5719	No
NDUFB7	0.178	0.5029	Yes		MAOB	0.053	0.1307	No		SDHD	0.336	0.5732	No
ATP1B1	0.168	0.5016	Yes		ETFA	0.050	0.1305	No		CYB5A	0.325	0.5737	No
CYB5A	0.164	0.5024	Yes		DLAT	0.050	0.1310	No		SLC25A20	0.308	0.5724	No
MPC1	0.157	0.5022	Yes		UQCRC1	0.043	0.1297	No		BDH2	0.300	0.5732	No
NNT	0.156	0.5041	Yes		MRPL11	0.033	0.1276	No		COX11	0.298	0.5749	No
HSPA9	0.151	0.5044	Yes		MRPS22	0.019	0.1241	No		UQCR11	0.280	0.5731	No
OXA1L	0.146	0.5049	Yes		NDUFA3	0.010	0.1219	No		NDUFS8	0.279	0.5750	No
LRPPRC	0.145	0.5064	Yes		SUCLA2	-0.002	0.1183	No		MPC1	0.255	0.5718	No
IDH1	0.136	0.5055	Yes		NDUFB1	-0.007	0.1171	No		IDH3B	0.253	0.5732	No
DLD	0.133	0.5057	Yes		DLST	-0.009	0.1165	No		MRPS12	0.251	0.5748	No
FH	0.132	0.5071	Yes		COX5B	-0.011	0.1161	No		NDUFA3	0.240	0.5739	No
IDH3B	0.123	0.5058	No		NDUFB7	-0.014	0.1155	No		COX10	0.238	0.5752	No
DLST	0.116	0.5051	No		TIMM10	-0.019	0.1142	No		SLC25A3	0.232	0.5757	No
MRPS12	0.113	0.5055	No		LRPPRC	-0.039	0.1081	No		DLST	0.216	0.3942	No
NDUFA5	0.113	0.5069	No		COX7B	-0.051	0.1056	No		ATP6V0C	0.214	0.3953	No
COX15	0.108	0.5068	No		ACO2	-0.064	0.1026	No		NDUFS1	0.212	0.3966	No
COX6A1	0.094	0.5038	No		PHB2	-0.064	0.1032	No		RETSAT	0.203	0.3953	No
NDUFB1	0.092	0.5042	No		NDUFC2	-0.067	0.1034	No		GLUD1	0.200	0.3956	No
NDUFS1	0.090	0.5048	No		NDUFS2	-0.068	0.1041	No		COX15	0.197	0.3963	No
DECR1	0.089	0.5055	No		GOT2	-0.075	0.1029	No		AFG3L2	0.190	0.3955	No
SLC25A11	0.089	0.5065	No		SLC25A12	-0.078	0.1033	No		COX6A1	0.183	0.3949	No
POLR2F	0.087	0.5069	No		RHOT1	-0.082	0.1027	No		FH	0.181	0.3957	No
NDUFA3	0.082	0.5059	No		PMPCA	-0.106	0.0968	No		SLC25A11	0.178	0.3964	No
AFG3L2	0.078	0.5057	No		MTX2	-0.123	0.0933	No		GRPEL1	0.178	0.3976	No
RHOT1	0.077	0.5064	No		PDHA1	-0.124	0.0944	No		PDHX	0.174	0.3981	No
PDP1	0.058	0.4990	No		GRPEL1	-0.139	0.0912	No		NDUFA7	0.163	0.3964	No
GLUD1	0.058	0.4996	No		NDUFA6	-0.145	0.0908	No		CASP7	0.126	0.3891	No
GRPEL1	0.054	0.4985	No		PDHB	-0.151	0.0905	No		NNT	0.118	0.3885	No
AIFM1	0.051	0.4975	No		NDUFV1	-0.153	0.0918	No		LDHA	0.116	0.3889	No
CYC1	0.025	0.3129	No		UQCR10	-0.164	0.0899	No		CYC1	0.106	0.3870	No
SDHD	0.012	0.3060	No		HSD17B10	-0.179	0.0870	No		MTX2	0.103	0.3869	No
LDHA	-0.003	0.2994	No		UQCR11	-0.184	0.0879	No		OGDH	0.089	0.3844	No
UQCRC2	-0.003	0.2994	No		NDUFA5	-0.184	0.0901	No		OXA1L	0.083	0.3839	No
OGDH	-0.005	0.2985	No		NDUFS3	-0.195	0.0894	No		NDUFA6	0.050	0.3765	No
PDHA1	-0.028	0.2903	No		MRPS11	-0.199	0.0905	No		AIFM1	0.045	0.3754	No
SLC25A12	-0.032	0.2889	No		MDH2	-0.210	0.0897	No		UQCRC1	0.021	0.3696	No
UQCR11	-0.047	0.2840	No		OGDH	-0.211	0.0922	No		OPA1	0.014	0.3679	No
NDUFA2	-0.049	0.2835	No		SUCLG1	-0.211	0.0948	No		HSPA9	-0.002	0.3641	No
NDUFC1	-0.049	0.2841	No		OPA1	-0.213	0.0967	No		PDHA1	-0.009	0.3622	No
PMPCA	-0.051	0.2838	No		VDAC3	-0.231	0.0942	No		ATP1B1	-0.020	0.3600	No
MDH2	-0.054	0.2834	No		SDHA	-0.237	0.0956	No		UQCRC2	-0.031	0.3575	No
GOT2	-0.058	0.2825	No		NDUFA2	-0.238	0.0980	No		PMPCA	-0.033	0.3571	No
HSD17B10	-0.064	0.2811	No		NDUFS4	-0.239	0.1007	No		MDH2	-0.046	0.3545	No
ACO2	-0.065	0.2814	No		MRPL15	-0.247	0.1012	No		ISCU	-0.047	0.3548	No
NDUFS2	-0.075	0.2782	No		NDUFA9	-0.248	0.1035	No		GPI	-0.052	0.3534	No
NDUFA9	-0.089	0.2733	No		ACAA1	-0.264	0.1006	No		CYB5R3	-0.054	0.3534	No
DLAT	-0.090	0.2738	No		BDH2	-0.279	0.0998	No		ACAA2	-0.057	0.3529	No
UQCRC1	-0.095	0.2730	No		TIMM8B	-0.295	0.0987	No		NDUFS2	-0.101	0.3435	No
NDUFA6	-0.103	0.2710	No		ETFB	-0.309	0.0987	No		ACO2	-0.101	0.3442	No
OPA1	-0.108	0.2706	No		FXN	-0.311	0.1019	No		IDH3G	-0.115	0.3416	No
PDHB	-0.138	0.2603	No		NDUFS1	-0.324	0.1020	No		LRPPRC	-0.117	0.3420	No
MTX2	-0.138	0.2619	No		MRPS12	-0.326	0.1056	No		GOT2	-0.137	0.3378	No
CYB5R3	-0.151	0.2581	No		RHOT2	-0.331	0.1082	No		NDUFC2	-0.138	0.3387	No
IDH3G	-0.157	0.2579	No		SDHD	-0.334	0.1115	No		PDHB	-0.140	0.3391	No
ACAA1	-0.190	0.2468	No		IDH3G	-0.337	0.1147	No		SLC25A12	-0.146	0.3388	No
ISCU	-0.210	0.2406	No		DECR1	-0.339	0.1185	No		ECH1	-0.172	0.3335	No
GPI	-0.214	0.2417	No		COX11	-0.341	0.1223	No		CS	-0.197	0.3290	No
NDUFV1	-0.222	0.2413	No		IDH3A	-0.347	0.1250	No		RHOT1	-0.211	0.3269	No
CS	-0.235	0.2397	No		CASP7	-0.364	0.1251	No		HSD17B10	-0.228	0.3243	No
ECH1	-0.235	0.2426	No		FH	-0.368	0.1285	No		PDP1	-0.232	0.3250	No
MTRR	-0.243	0.2425	No		TIMM9	-0.369	0.1328	No		NDUFA9	-0.313	0.3088	No
ACAA2	-0.264	0.2381	No		HSPA9	-0.384	0.1337	No		DLAT	-0.321	0.3095	No
ETFB	-0.291	0.2304	No		NDUFB5	-0.422	0.1249	No		ETFB	-0.365	0.3028	No
IMMT	-0.294	0.2329	No		ACADSB	-0.475	0.1158	No		ACAA1	-0.412	0.2928	No
NDUFV2	-0.309	0.2307	No		IMMT	-0.487	0.1189	No		NDUFV1	-0.430	0.2922	No
NDUFA7	-0.359	0.2181	No		PRDX3	-0.493	0.1241	No		IMMT	-0.506	0.2797	No
NDUFC2	-0.366	0.2205	No		PDP1	-0.537	0.1206	No		SDHA	-0.552	0.2745	No
BCKDHA	-0.385	0.2183	No		ISCU	-0.689	0.0972	No		MTRR	-0.567	0.2756	No
SDHA	-0.389	0.2217	No		ACAA2	-0.732	0.0930	No		IDH2	-0.659	0.2633	No
PDK4	-0.430	0.2147	No		BAX	-0.817	0.0471	No		RHOT2	-0.660	0.2679	No
ACADSB	-0.444	0.2169	No		ECH1	-0.819	0.0567	No		PDK4	-0.670	0.2693	No
NDUFB8	-0.474	0.2140	No		IDH2	-0.895	0.0527	No		NDUFB8	-0.713	0.2646	No
RHOT2	-0.529	0.2069	No		ACADVL	-0.895	0.0639	No		NDUFV2	-1.050	0.1650	No
IDH2	-0.632	0.1899	No		MTRR	-1.002	0.0644	No		ALDH6A1	-1.055	0.1723	No
ALDH6A1	-0.800	0.1744	No		PDK4	-1.556	0.0383	No		ACADSB	-1.072	0.1788	No
ACADVL	-1.133	0.0963	No		ALDH6A1	-1.573	0.0574	No		ACADVL	-1.629	0.1316	No
