# Supplementary material for: TFE3 fusions drive oxidative metabolism and ferroptosis resistance in translocation renal cell carcinoma
Source: EMBO Mol Med. 2025 Mar 27;17(5):1041–70. doi: 10.1038/s44321-025-00221-7 (PMC12081665; doi:10.1038/s44321-025-00221-7)
Supplement: Supplementary file 11 — Source data Fig. 2 [file 44321_2025_221_MOESM11_ESM.zip › Fig-2/Fig-2H-I.xlsx]

## Sheet: param-each
	HEK+TFE3					HEK+GFP					HEK+NONOTFE3					HEK+PRCCTFE3
	16.02.23	23.02.23	15.03.23	22.03.23	29.03.23	16.02.23	23.02.23	15.03.23	22.03.23	29.03.23	16.02.23	23.02.23	15.03.23	22.03.23	29.03.23	16.02.23	23.02.23	15.03.23	22.03.23	29.03.23
Non-mitochondrial respiration	316,728683*	90.3941	109.103	77.3938	76.5702	1295,857467*	73.5702	111.435	53.0878	83.8613	423,4342314*	276.395	103.572	120.095	133.838	236,7638729*	270.197	117.115	92.9782	129.434
Basal respiration	487,361372*	272.723	296.81	228.859	212.957	1672,751962*	141.569	223.091	200.889	240.612	1227,655842*	211.809	375.487	260.6	289.456	417,2475255*	104.498	404.02	287.072	355.764
ATP-linked resp	320,5628439*	228.226	240.691	182.298	12.2353	1771,896549*	104.725	217.409	130.386	180.032	868,2690714*	252.539	287.312	197.949	222.024	183,0909067*	184.775	326.245	233.014	285.191
Proton leak	166,7985281*	44.4968	56.1195	46.5607	200.721	-99,14458647*	36.8444	5.68144	70.5032	60.5802	359,3867707*	-40.7302	88.1751	62.6509	67.4319	234,1566188*	-80.277	77.7749	54.0582	70.5732
Max resp Cap	1250,405626*	432.216	447.336	456.196	423.198	964,456915*	266.308	236.811	307.223	296.903	1170,355926*	521.84	518.157	444.222	476.061	720,1816661*	331.212	645.351	538.98	593.136
Reserve capacity	763,0442536*	159.494	150.526	227.336	210.242	-708,2950471*	124.739	13.7206	106.334	56.2909	-57,2999163*	310.031	142.67	183.622	186.604	302,9341406*	226.715	241.331	251.908	237.372
	HEK+NONO					HEK+PRCC
	16.02.23	23.02.23	15.03.23	22.03.23	29.03.23	16.02.23	23.02.23	15.03.23	22.03.23	29.03.23
Non-mitochondrial respiration	1325,867921*	57.1017	72.821	47.7469	73.3376	2331,566557*	61.7249	65.6094	70.3468	67.2319
Basal respiration	1188,363786*	194.138	254.835	244.779	141.951	1921,507394*	148.71	247.874	280.764	209.625
ATP-linked resp	326,8160265*	149.955	203.126	190.238	-0.0724147	744,9715219*	115.565	197.806	207.677	8.39911
Proton leak	861,5477591*	44.1831	51.709	54.5413	142.023	1176,535872*	33.145	50.068	73.0872	201.226
Max resp Cap	1676,506789*	312.703	390.677	418.134	269.813	3251,299632*	276.443	274.525	365.463	354.21
Reserve capacity	488,143003*	118.565	135.842	173.354	127.862	1329,792239*	127.733	26.6512	84.6991	144.585

## Sheet: Basal OCR
Basal OCR
HEK+GFP	HEK+TFE3	HEK+NONOTFE3	HEK+PRCCTFE3
1672,751962*	487,361372*	1227,655842*	417,2475255*
141.569	272.723	211,8087852*	104,4975406*
223.091	296.81	375.487	404.02
200.889	228.859	260.6	287.072
240.612	212.957	289.456	355.764
Ordinary one-way ANOVA - multiple comparison
Number of families	1
Number of comparisons per family	3
Alpha	0.05
Dunnett's multiple comparisons test	Mean Diff,	95,00% CI of diff,	Below threshold?	Summary	Adjusted P Value	A-?
HEK+GFP vs. HEK+TFE3	-51.3	-147,6 to 45,03	No	ns	0.3717	B	HEK+TFE3
HEK+GFP vs. HEK+NONOTFE3	-107	-211,0 to -2,933	Yes	*	0.0439	C	HEK+NONOTFE3
HEK+GFP vs. HEK+PRCCTFE3	-147.4	-251,5 to -43,37	Yes	**	0.0075	D	HEK+PRCCTFE3
Test details	Mean 1	Mean 2	Mean Diff,	SE of diff,	n1	n2	q	DF
HEK+GFP vs. HEK+TFE3	201.5	252.8	-51.3	34.74	4	4	1.477	10
HEK+GFP vs. HEK+NONOTFE3	201.5	308.5	-107	37.52	4	3	2.851	10
HEK+GFP vs. HEK+PRCCTFE3	201.5	349	-147.4	37.52	4	3	3.929	10

## Sheet: Max OCR
Max OCR
GFP	TFE3	NONOTFE3	PRCCTFE3
964,456915*	1250,405626*	1170,355926*	720,1816661*
266.308	432.216	521.84	331.212
236.811	447.336	518.157	645.351
307.223	456.196	444.222	538.98
296.903	423.198	476.061	593.136
Ordinary one-way ANOVA - multiple comparison
Number of families	1
Number of comparisons per family	3
Alpha	0.05
Dunnett's multiple comparisons test	Mean Diff,	95,00% CI of diff,	Below threshold?	Summary	Adjusted P Value	A-?
GFP vs. TFE3	-162.9	-302,2 to -23,68	Yes	*	0.022	B	TFE3
GFP vs. NONOTFE3	-213.3	-352,5 to -74,01	Yes	**	0.0039	C	NONOTFE3
GFP vs. PRCCTFE3	-250.4	-389,6 to -111,1	Yes	**	0.0011	D	PRCCTFE3
Test details	Mean 1	Mean 2	Mean Diff,	SE of diff,	n1	n2	q	DF
GFP vs. TFE3	276.8	439.7	-162.9	51.9	4	4	3.139	12
GFP vs. NONOTFE3	276.8	490.1	-213.3	51.9	4	4	4.109	12
GFP vs. PRCCTFE3	276.8	527.2	-250.4	51.9	4	4	4.824	12

## Sheet: Reserve capacity
Reserve capacity
GFP	TFE3	NONOTFE3	PRCCTFE3
-708,2950471*	763,0442536*	-57,2999163*	302,9341406*
124.739	159.494	310.031	226.715
13.7206	150.526	142.67	241.331
106.334	227.336	183.622	251.908
56.2909	210.242	186.604	237.372
Ordinary one-way ANOVA - multiple comparison
Number of families	1
Number of comparisons per family	3
Alpha	0.05
Dunnett's multiple comparisons test	Mean Diff,	95,00% CI of diff,	Below threshold?	Summary	Adjusted P Value	A-?
GFP vs. TFE3	-111.6	-203,0 to -20,23	Yes	*	0.0172	B	TFE3
GFP vs. NONOTFE3	-130.5	-221,9 to -39,07	Yes	**	0.0064	C	NONOTFE3
GFP vs. PRCCTFE3	-164.1	-255,5 to -72,67	Yes	**	0.0011	D	PRCCTFE3
Test details	Mean 1	Mean 2	Mean Diff,	SE of diff,	n1	n2	q	DF
GFP vs. TFE3	75.27	186.9	-111.6	34.06	4	4	3.277	12
GFP vs. NONOTFE3	75.27	205.7	-130.5	34.06	4	4	3.83	12
GFP vs. PRCCTFE3	75.27	239.3	-164.1	34.06	4	4	4.816	12
