# Supplementary material for: TFE3 fusions drive oxidative metabolism and ferroptosis resistance in translocation renal cell carcinoma
Source: EMBO Mol Med. 2025 Mar 27;17(5):1041–70. doi: 10.1038/s44321-025-00221-7 (PMC12081665; doi:10.1038/s44321-025-00221-7)
Supplement: Supplementary file 12 — Source data Fig. 3 [file 44321_2025_221_MOESM12_ESM.zip]

Archive with 4 entries (3 files):
- Fig-3/
- Fig-3/Fig-3D.prism
- Fig-3/Fig-3D.xlsx
- Fig-3/Fig-3E.xlsx
