# Supplementary material for: TFE3 fusions drive oxidative metabolism and ferroptosis resistance in translocation renal cell carcinoma
Source: EMBO Mol Med. 2025 Mar 27;17(5):1041–70. doi: 10.1038/s44321-025-00221-7 (PMC12081665; doi:10.1038/s44321-025-00221-7)
Supplement: Supplementary file 12 — Source data Fig. 3 [file 44321_2025_221_MOESM12_ESM.zip › Fig-3/Fig-3D.xlsx]

## Sheet: l1 109 ctl 1202
	file name	cell nr	Nucleus area (microns^2)	Mean ch1	StdDev ch1	Total Int ch1	Background ch1	Mean ch2	StdDev ch2	Total Int ch2	Background ch2
1	l1 109 ctl.lif - Series001.tif	1	277.634	26.781	13.912	7435.434	0	11.600	5.690	3220.558	0
2	l1 109 ctl.lif - Series001.tif	2	180.462	53.352	34.704	9628.099	0	17.281	10.854	3118.543	0
3	l1 109 ctl.lif - Series001.tif	3	173.683	35.123	22.600	6100.207	0	13.134	7.608	2281.121	0
4	l1 109 ctl.lif - Series001.tif	4	311.532	36.680	20.599	11426.911	0	20.630	13.168	6426.911	0
5	l1 109 ctl.lif - Series001.tif	5	215.328	28.829	16.703	6207.709	0	16.951	9.999	3649.923	0
6	l1 109 ctl.lif - Series001.tif	6	279.571	42.212	20.868	11801.395	0	20.958	12.037	5859.375	0
7	l1 109 ctl.lif - Series001.tif	7	194.344	29.037	13.536	5643.079	0	16.332	8.715	3174.070	0
8	l1 109 ctl.lif - Series001.tif	8	303.784	39.358	17.191	11956.353	0	21.058	9.921	6397.211	0
9	l1 109 ctl.lif - Series001.tif	9	182.399	36.873	20.096	6725.529	0	14.209	8.061	2591.684	0
10	l1 109 ctl.lif - Series001.tif	10	298.295	40.458	18.741	12068.376	0	30.861	17.017	9205.837	0
11	l1 109 ctl.lif - Series001.tif	11	186.596	33.571	17.947	6264.205	0	11.516	5.907	2148.760	0
12	l1 109 ctl.lif - Series001.tif	12	197.572	30.273	16.690	5981.082	0	19.565	11.506	3865.573	0
13	l1 109 ctl.lif - Series001.tif	13	310.240	37.607	14.663	11667.097	0	19.786	9.516	6138.301	0
14	l1 109 ctl.lif - Series001.tif	14	198.218	32.036	16.095	6350.077	0	9.469	5.182	1876.937	0
15	l1 109 ctl.lif - Series001.tif	15	202.415	37.102	19.416	7510.008	0	20.890	11.471	4228.435	0
16	l1 109 ctl.lif - Series001.tif	16	206.289	28.272	15.446	5832.257	0	12.025	6.532	2480.630	0
17	l1 109 ctl.lif - Series001.tif	17	223.399	25.660	11.171	5732.503	0	14.642	7.047	3270.919	0
18	l1 109 ctl.lif - Series001.tif	18	114.928	59.795	70.246	6872.095	0	11.006	6.042	1264.850	0
19	l1 109 ctl.lif - Series001.tif	19	170.455	33.922	17.662	5782.218	0	17.655	9.174	3009.427	0
20	l1 109 ctl.lif - Series001.tif	20	207.903	27.902	12.041	5800.943	0	14.537	6.802	3022.340	0
21	l1 109 ctl.lif - Series001.tif	21	203.060	28.520	13.133	5791.258	0	16.089	8.053	3267.045	0
22	l1 109 ctl.lif - Series001.tif	22	209.517	26.575	13.203	5567.859	0	14.105	6.874	2955.191	0
23	l1 109 ctl.lif - Series001.tif	23	263.430	40.727	20.238	10728.629	0	20.549	12.173	5413.223	0
24	l1 109 ctl.lif - Series001.tif	24	200.801	54.796	25.336	11003.035	0	27.122	13.103	5446.152	0
25	l1 109 ctl.lif - Series001.tif	25	320.571	37.171	17.472	11915.999	0	18.967	8.836	6080.191	0
26	l1 109 ctl.lif - Series001.tif	26	245.997	47.024	22.800	11567.665	0	23.199	11.668	5706.999	0
27	l1 109 ctl.lif - Series001.tif	27	131.715	64.328	34.958	8473.011	0	23.221	10.868	3058.497	0
28	l1 109 ctl.lif - Series001.tif	28	116.865	51.511	36.053	6019.822	0	16.652	9.760	1946.023	0
29	l1 109 ctl.lif - Series001.tif	29	231.792	46.983	22.933	10890.367	0	18.359	10.109	4255.553	0
30	l1 109 ctl.lif - Series001.tif	30	188.210	32.434	13.952	6104.403	0	26.611	13.655	5008.394	0
31	l1 109 ctl.lif - Series001.tif	31	135.266	42.893	26.277	5801.911	0	16.525	9.561	2235.279	0
32	l1 109 ctl.lif - Series001.tif	32	181.754	56.964	33.211	10353.499	0	22.604	11.266	4108.342	0
33	l1 109 ctl.lif - Series001.tif	33	231.792	30.695	12.202	7114.863	0	23.390	11.280	5421.617	0
34	l1 109 ctl.lif - Series001.tif	34	377.389	36.619	13.853	13819.731	0	23.246	10.268	8772.598	0
35	l1 109 ctl.lif - Series001.tif	35	291.839	39.303	16.458	11470.170	0	24.750	12.950	7223.011	0
36	l1 109 ctl.lif - Series001.tif	36	245.674	23.685	10.063	5818.698	0	30.152	13.913	7407.670	0
37	l1 109 ctl.lif - Series001.tif	37	205.320	30.610	16.379	6284.866	0	18.053	10.285	3706.741	0
38	l1 109 ctl.lif - Series001.tif	38	238.895	23.597	11.225	5637.268	0	24.581	11.630	5872.288	0
39	l1 109 ctl.lif - Series001.tif	39	543.970	39.843	13.850	21673.554	0	27.661	11.205	15046.488	0
40	l1 109 ctl.lif - Series001.tif	40	193.053	37.860	19.541	7308.884	0	17.381	8.974	3355.501	0
41	l1 109 ctl.lif - Series001.tif	41	176.588	30.793	16.946	5437.758	0	17.053	9.455	3011.364	0
42	l1 109 ctl.lif - Series001.tif	42	179.817	31.233	16.793	5616.284	0	12.855	6.234	2311.467	0
43	l1 109 ctl.lif - Series001.tif	43	234.375	39.500	17.216	9257.813	0	34.322	21.795	8044.292	0
44	l1 109 ctl.lif - Series001.tif	44	257.296	34.693	16.036	8926.265	0	31.147	19.996	8013.946	0
45	l1 109 ctl.lif - Series001.tif	45	220.816	30.224	14.522	6673.877	0	17.830	9.104	3937.242	0
46	l1 109 ctl.lif - Series001.tif	46	184.013	32.965	17.743	6065.987	0	31.232	16.340	5747.030	0
47	l1 109 ctl.lif - Series001.tif	47	137.849	38.302	20.985	5279.894	0	18.595	10.224	2563.275	0
48	l1 109 ctl.lif - Series001.tif	48	201.446	27.689	14.591	5577.867	0	12.737	7.127	2565.857	0
49	l1 109 ctl.lif - Series001.tif	49	255.682	43.765	20.293	11189.954	0	27.967	14.300	7150.697	0
50	l1 109 ctl.lif - Series001.tif	50	178.848	30.915	15.165	5529.119	0	13.762	6.962	2461.260	0
51	l1 109 ctl.lif - Series001.tif	51	222.107	31.253	14.676	6941.503	0	27.148	14.538	6029.830	0
52	l1 109 ctl.lif - Series001.tif	52	232.761	31.484	13.908	7328.254	0	17.334	8.228	4034.737	0
53	l1 109 ctl.lif - Series001.tif	53	203.060	55.202	23.986	11209.323	0	25.272	12.330	5131.715	0
54	l1 109 ctl.lif - Series001.tif	54	214.360	47.473	23.488	10176.265	0	22.422	11.555	4806.302	0
55	l1 109 ctl.lif - Series001.tif	55	229.533	47.809	23.500	10973.657	0	20.700	9.202	4751.420	0
56	l1 109 ctl.lif - Series001.tif	56	568.182	33.284	11.963	18911.415	0	47.235	22.171	26838.197	0
57	l1 109 ctl.lif - Series001.tif	57	266.335	29.475	12.831	7850.271	0	36.288	16.712	9664.902	0
58	l1 109 ctl.lif - Series001.tif	58	201.769	26.400	13.039	5326.705	0	12.874	7.286	2597.495	0
59	l1 109 ctl.lif - Series001.tif	59	243.091	23.234	10.790	5647.921	0	38.266	18.969	9302.040	0
60	l1 109 ctl.lif - Series001.tif	60	227.596	25.936	10.112	5902.957	0	16.301	7.366	3709.969	0
61	l1 109 ctl.lif - Series001.tif	61	279.248	37.117	16.557	10364.799	0	27.873	14.127	7783.445	0
62	l1 109 ctl.lif - Series001.tif	62	194.990	28.811	14.952	5617.898	0	13.175	6.310	2569.086	0
63	l1 109 ctl.lif - Series001.tif	63	209.194	24.273	14.814	5077.802	0	15.167	7.843	3172.779	0
64	l1 109 ctl.lif - Series001.tif	64	237.603	24.110	11.929	5728.629	0	15.579	7.498	3701.575	0
65	l1 109 ctl.lif - Series001.tif	65	165.289	35.391	15.037	5849.690	0	21.719	10.018	3589.876	0
66	l1 109 ctl.lif - Series001.tif	66	211.131	27.361	19.013	5776.730	0	14.624	7.100	3087.552	0
67	l1 109 ctl.lif - Series001.tif	67	170.132	30.053	13.725	5112.991	0	18.630	8.396	3169.551	0
68	l1 109 ctl.lif - Series001.tif	68	291.193	36.879	17.105	10738.959	0	32.171	16.889	9367.898	0
69	l1 109 ctl.lif - Series001.tif	69	159.155	32.738	17.553	5210.486	0	20.000	9.974	3183.110	0
70	l1 109 ctl.lif - Series001.tif	70	143.660	36.346	19.152	5221.462	0	21.483	11.869	3086.260	0
71	l1 109 ctl.lif - Series001.tif	71	236.312	43.960	20.731	10388.365	0	24.005	12.059	5672.779	0
72	l1 109 ctl.lif - Series001.tif	72	260.847	22.369	11.463	5834.840	0	12.416	6.076	3238.636	0
73	l1 109 ctl.lif - Series001.tif	73	382.231	55.859	25.124	21351.046	0	24.807	13.857	9482.180	0
74	l1 109 ctl.lif - Series001.tif	74	396.759	54.851	20.187	21762.655	0	31.128	14.671	12350.207	0
75	l1 109 ctl.lif - Series001.tif	75	170.132	56.231	25.358	9566.761	0	25.837	12.705	4395.661	0
76	l1 109 ctl.lif - Series001.tif	76	246.643	23.442	12.113	5781.896	0	14.283	6.517	3522.727	0
77	l1 109 ctl.lif - Series001.tif	77	193.376	31.893	17.346	6167.355	0	12.781	6.238	2471.591	0
78	l1 109 ctl.lif - Series001.tif	78	183.045	56.734	33.728	10384.814	0	33.739	18.953	6175.749	0
79	l1 109 ctl.lif - Series001.tif	79	153.990	34.816	15.913	5361.247	0	17.153	7.971	2641.400	0
80	l1 109 ctl.lif - Series001.tif	80	141.723	35.175	19.748	4985.150	0	17.339	7.950	2457.386	0
81	l1 109 ctl.lif - Series001.tif	81	222.430	46.016	20.275	10235.343	0	21.335	10.532	4745.610	0
82	l1 109 ctl.lif - Series001.tif	82	134.620	39.556	29.306	5325.090	0	20.556	12.009	2767.304	0
83	l1 109 ctl.lif - Series001.tif	83	184.659	30.145	15.678	5566.568	0	13.245	6.585	2445.764	0
84	l1 109 ctl.lif - Series001.tif	84	208.871	27.862	17.572	5819.667	0	14.059	7.876	2936.467	0
85	l1 109 ctl.lif - Series001.tif	85	254.390	23.407	11.507	5954.610	0	40.721	21.377	10358.988	0
86	l1 109 ctl.lif - Series001.tif	86	245.997	38.820	17.261	9549.651	0	36.186	20.921	8901.730	0
87	l1 109 ctl.lif - Series001.tif	87	228.564	42.843	19.987	9792.420	0	31.839	19.426	7277.247	0
88	l1 109 ctl.lif - Series001.tif	88	198.864	24.581	12.593	4888.301	0	9.351	4.916	1859.504	0
89	l1 109 ctl.lif - Series001.tif	89	204.352	27.692	12.095	5658.897	0	23.270	11.530	4755.294	0
90	l1 109 ctl.lif - Series001.tif	90	171.100	28.340	14.258	4848.915	0	15.426	7.023	2639.463	0
91	l1 109 ctl.lif - Series001.tif	91	149.793	37.211	18.338	5573.993	0	23.065	12.297	3454.933	0
92	l1 109 ctl.lif - Series001.tif	92	270.209	20.450	8.482	5525.891	0	27.314	12.078	7380.553	0
93	l1 109 ctl.lif - Series001.tif	93	188.856	31.515	17.525	5951.705	0	11.265	6.088	2127.454	0
94	l1 109 ctl.lif - Series001.tif	94	134.298	43.096	22.625	5787.707	0	29.851	15.703	4008.910	0
95	l1 109 ctl.lif - Series001.tif	95	123.644	91.219	82.680	11278.732	0	18.000	6.722	2225.594	0
96	l1 109 ctl.lif - Series001.tif	96	152.699	33.152	20.853	5062.306	0	13.467	6.299	2056.431	0
97	l1 109 ctl.lif - Series001.tif	97	135.912	37.990	25.760	5163.352	0	15.126	7.465	2055.785	0
98	l1 109 ctl.lif - Series001.tif	98	191.761	32.827	14.647	6294.873	0	10.623	5.474	2037.061	0
99	l1 109 ctl.lif - Series001.tif	99	250.194	25.565	11.829	6396.242	0	13.577	6.508	3396.823	0
100	l1 109 ctl.lif - Series001.tif	100	185.305	31.171	16.293	5776.085	0	19.631	8.992	3637.655	0
101	l1 109 ctl.lif - Series001.tif	101	179.817	33.205	22.839	5970.752	0	15.917	8.493	2862.216	0
102	l1 109 ctl.lif - Series001.tif	102	286.028	31.966	17.032	9143.208	0	19.431	8.703	5557.851	0
103	l1 109 ctl.lif - Series001.tif	103	136.235	37.725	28.410	5139.463	0	19.521	11.030	2659.478	0
104	l1 109 ctl.lif - Series001.tif	104	121.061	90.491	95.104	10954.933	0	24.811	9.539	3003.616	0
105	l1 109 ctl.lif - Series001.tif	105	164.321	31.737	14.744	5215.005	0	13.143	6.366	2159.737	0
106	l1 109 ctl.lif - Series001.tif	106	233.084	20.130	8.607	4692.020	0	28.163	14.679	6564.437	0
107	l1 109 ctl.lif - Series001.tif	107	226.627	25.766	15.559	5839.360	0	13.721	7.030	3109.504	0
108	l1 109 ctl.lif - Series001.tif	108	271.178	20.777	8.832	5634.362	0	36.143	18.563	9801.136	0
109	l1 109 ctl.lif - Series001.tif	109	258.264	47.991	27.286	12394.434	0	13.887	6.287	3586.648	0
110	l1 109 ctl.lif - Series001.tif	110	391.593	32.141	11.360	12586.196	0	36.201	13.114	14176.136	0
111	l1 109 ctl.lif - Series001.tif	111	184.336	55.016	38.171	10141.400	0	35.247	17.450	6497.288	0
112	l1 109 ctl.lif - Series001.tif	112	256.005	39.184	18.508	10031.315	0	23.700	10.371	6067.278	0
113	l1 109 ctl.lif - Series001.tif	113	247.934	33.716	16.865	8359.375	0	20.596	10.055	5106.534	0
114	l1 109 ctl.lif - Series001.tif	114	458.742	49.301	17.828	22616.542	0	28.707	11.077	13168.905	0
115	l1 109 ctl.lif - Series001.tif	115	235.343	31.807	13.372	7485.473	0	22.475	9.702	5289.256	0
116	l1 109 ctl.lif - Series001.tif	116	301.201	40.192	22.647	12105.824	0	14.107	6.187	4249.096	0
117	l1 109 ctl.lif - Series001.tif	117	179.817	46.980	26.421	8447.831	0	31.131	16.877	5597.882	0
118	l1 109 ctl.lif - Series001.tif	118	331.547	33.127	15.692	10983.019	0	25.552	13.165	8471.720	0
119	l1 109 ctl.lif - Series001.tif	119	187.887	46.699	22.563	8774.212	0	27.588	14.511	5183.368	0
120	l1 109 ctl.lif - Series001.tif	120	210.808	29.064	12.083	6127.002	0	44.971	24.521	9480.243	0
121	l1 109 ctl.lif - Series001.tif	121	227.273	50.107	24.112	11387.849	0	14.045	6.631	3192.149	0
122	l1 109 ctl.lif - Series001.tif	122	452.286	43.597	18.114	19718.492	0	20.017	8.712	9053.461	0
123	l1 109 ctl.lif - Series001.tif	123	113.636	53.528	36.500	6082.774	0	21.943	13.495	2493.543	0
124	l1 109 ctl.lif - Series001.tif	124	166.258	31.602	15.946	5254.068	0	16.031	7.065	2665.289	0
125	l1 109 ctl.lif - Series001.tif	125	119.124	47.648	23.708	5676.007	0	18.222	8.581	2170.713	0
126	l1 109 ctl.lif - Series001.tif	126	196.604	41.125	20.226	8085.292	0	28.736	19.104	5649.535	0
127	l1 109 ctl.lif - Series001.tif	127	247.934	43.727	20.561	10841.296	0	28.714	14.621	7119.060	0
128	l1 109 ctl.lif - Series001.tif	128	147.534	21.158	9.934	3121.449	0	34.919	15.770	5151.730	0
129	l1 109 ctl.lif - Series001.tif	129	239.217	44.619	19.774	10673.747	0	21.090	9.950	5045.196	0
130	l1 109 ctl.lif - Series001.tif	130	180.785	31.100	15.410	5622.417	0	15.896	7.448	2873.838	0
131	l1 109 ctl.lif - Series001.tif	131	215.005	18.227	8.441	3918.840	0	16.378	8.409	3521.436	0
132	l1 109 ctl.lif - Series001.tif	132	153.022	35.350	23.538	5409.349	0	13.527	8.153	2069.990	0
133	l1 109 ctl.lif - Series001.tif	133	172.714	31.207	18.471	5389.979	0	15.241	8.879	2632.361	0
134	l1 109 ctl.lif - Series001.tif	134	100.723	64.077	59.462	6454.029	0	33.968	26.886	3421.358	0
135	l1 109 ctl.lif - Series001.tif	135	181.754	27.210	12.859	4945.442	0	16.082	7.383	2922.908	0
136	l1 109 ctl.lif - Series001.tif	136	146.565	29.996	21.836	4396.307	0	18.273	11.690	2678.202	0
137	l1 109 ctl.lif - Series001.tif	137	479.403	19.273	8.059	9239.734	0	16.854	7.704	8079.804	0
138	l1 109 ctl.lif - Series001.tif	138	372.224	21.887	8.372	8146.952	0	20.014	9.163	7449.638	0
139	l1 109 ctl.lif - Series001.tif	139	236.312	27.888	11.053	6590.263	0	26.235	12.237	6199.638	0
140	l1 109 ctl.lif - Series001.tif	140	143.337	31.910	17.154	4573.864	0	19.239	10.347	2757.619	0
141	l1 109 ctl.lif - Series001.tif	141	160.447	33.895	22.621	5438.404	0	20.233	13.491	3246.384	0
142	l1 109 ctl.lif - Series001.tif	142	178.202	55.685	21.956	9923.166	0	27.667	12.819	4930.269	0
143	l1 109 ctl.lif - Series001.tif	143	185.950	46.122	16.229	8576.317	0	17.944	8.014	3336.777	0
144	l1 109 ctl.lif - Series001.tif	144	124.935	35.271	17.749	4406.637	0	23.132	12.389	2889.979	0
145	l1 109 ctl.lif - Series001.tif	145	158.187	29.441	16.843	4657.154	0	19.543	10.004	3091.426	0
146	l1 109 ctl.lif - Series001.tif	146	120.416	95.997	84.578	11559.595	0	19.925	7.441	2399.277	0
147	l1 109 ctl.lif - Series002.tif	1	143.337	25.473	15.101	3651.214	0	16.072	10.442	2303.719	0
148	l1 109 ctl.lif - Series002.tif	2	173.360	30.926	15.306	5361.247	0	9.762	5.612	1692.278	0
149	l1 109 ctl.lif - Series002.tif	3	160.447	35.805	24.266	5744.770	0	7.972	4.612	1279.055	0
150	l1 109 ctl.lif - Series002.tif	4	264.398	22.650	12.024	5988.507	0	8.510	4.624	2250.129	0
151	l1 109 ctl.lif - Series002.tif	5	275.697	41.850	19.383	11537.965	0	22.778	11.373	6279.700	0
152	l1 109 ctl.lif - Series002.tif	6	236.635	31.173	15.914	7376.679	0	21.271	10.625	5033.574	0
153	l1 109 ctl.lif - Series002.tif	7	203.383	31.795	19.358	6466.619	0	8.546	4.543	1738.120	0
154	l1 109 ctl.lif - Series002.tif	8	199.509	28.162	14.601	5618.543	0	7.537	3.930	1503.745	0
155	l1 109 ctl.lif - Series002.tif	9	205.320	29.662	15.192	6090.199	0	11.308	5.556	2321.798	0
156	l1 109 ctl.lif - Series002.tif	10	246.965	47.361	23.637	11696.475	0	14.209	6.972	3509.168	0
157	l1 109 ctl.lif - Series002.tif	11	180.139	32.471	19.391	5849.367	0	9.165	5.326	1650.956	0
158	l1 109 ctl.lif - Series002.tif	12	280.863	53.001	23.200	14886.041	0	13.503	6.675	3792.614	0
159	l1 109 ctl.lif - Series002.tif	13	235.666	25.412	16.517	5988.830	0	13.304	7.396	3135.331	0
160	l1 109 ctl.lif - Series002.tif	14	211.777	27.872	14.292	5902.634	0	11.399	6.116	2414.127	0
161	l1 109 ctl.lif - Series002.tif	15	275.697	21.710	11.858	5985.279	0	13.792	7.939	3802.299	0
162	l1 109 ctl.lif - Series002.tif	16	190.147	36.856	23.815	7008.006	0	14.302	8.653	2719.525	0
163	l1 109 ctl.lif - Series002.tif	17	169.809	34.892	19.976	5924.910	0	15.973	10.041	2712.423	0
164	l1 109 ctl.lif - Series002.tif	18	228.564	44.020	24.117	10061.338	0	15.672	9.167	3582.128	0
165	l1 109 ctl.lif - Series002.tif	19	207.257	35.039	21.265	7262.074	0	11.931	6.381	2472.882	0
166	l1 109 ctl.lif - Series002.tif	20	192.084	34.555	23.871	6637.397	0	12.356	7.282	2373.450	0
167	l1 109 ctl.lif - Series002.tif	21	259.233	24.948	12.325	6467.265	0	18.555	9.381	4810.176	0
168	l1 109 ctl.lif - Series002.tif	22	168.195	33.557	18.905	5644.047	0	15.134	7.476	2545.519	0
169	l1 109 ctl.lif - Series002.tif	23	237.926	40.361	24.072	9602.918	0	30.111	19.132	7164.256	0
170	l1 109 ctl.lif - Series002.tif	24	238.895	44.055	22.511	10524.600	0	12.100	5.800	2890.625	0
171	l1 109 ctl.lif - Series002.tif	25	256.973	41.443	16.990	10649.858	0	19.472	8.878	5003.874	0
172	l1 109 ctl.lif - Series002.tif	26	237.926	48.539	24.252	11548.618	0	26.187	16.544	6230.630	0
173	l1 109 ctl.lif - Series002.tif	27	267.949	28.267	15.672	7574.251	0	11.696	6.306	3134.039	0
174	l1 109 ctl.lif - Series002.tif	28	150.762	33.291	19.034	5019.047	0	9.422	4.834	1420.455	0
175	l1 109 ctl.lif - Series002.tif	29	131.069	39.719	26.390	5205.966	0	25.857	18.468	3389.075	0
176	l1 109 ctl.lif - Series002.tif	30	155.604	33.844	23.486	5266.335	0	11.490	6.979	1787.836	0
177	l1 109 ctl.lif - Series002.tif	31	243.414	26.175	16.743	6371.384	0	11.875	6.575	2890.625	0
178	l1 109 ctl.lif - Series002.tif	32	293.776	36.333	17.973	10673.747	0	12.593	6.161	3699.638	0
179	l1 109 ctl.lif - Series002.tif	33	173.037	41.726	17.049	7220.106	0	23.157	10.375	4006.973	0
180	l1 109 ctl.lif - Series002.tif	34	146.565	37.271	25.056	5462.616	0	23.564	14.185	3453.642	0
181	l1 109 ctl.lif - Series002.tif	35	180.462	30.755	18.348	5550.103	0	19.932	12.189	3596.978	0
182	l1 109 ctl.lif - Series002.tif	36	169.486	36.619	23.446	6206.418	0	15.158	7.656	2569.086	0
183	l1 109 ctl.lif - Series002.tif	37	154.313	48.801	32.052	7530.669	0	13.109	7.733	2022.856	0
184	l1 109 ctl.lif - Series002.tif	38	209.840	34.689	19.424	7279.184	0	27.948	15.888	5864.540	0
185	l1 109 ctl.lif - Series002.tif	39	260.524	42.030	31.160	10949.768	0	17.767	10.723	4628.745	0
186	l1 109 ctl.lif - Series002.tif	40	225.013	24.049	12.205	5411.286	0	10.717	5.483	2411.544	0
187	l1 109 ctl.lif - Series002.tif	41	195.958	50.310	28.598	9858.600	0	12.211	7.054	2392.820	0
188	l1 109 ctl.lif - Series002.tif	42	164.644	31.635	21.669	5208.549	0	12.792	7.498	2106.147	0
189	l1 109 ctl.lif - Series002.tif	43	143.660	38.710	22.693	5561.080	0	17.847	10.765	2563.920	0
190	l1 109 ctl.lif - Series002.tif	44	213.068	49.809	28.117	10612.732	0	17.809	9.136	3794.551	0
191	l1 109 ctl.lif - Series002.tif	45	160.770	32.825	19.638	5277.311	0	14.048	8.150	2258.523	0
192	l1 109 ctl.lif - Series002.tif	46	191.439	29.081	20.314	5567.213	0	16.408	9.315	3141.142	0
193	l1 109 ctl.lif - Series002.tif	47	219.525	25.085	13.539	5506.844	0	16.203	9.404	3556.947	0
194	l1 109 ctl.lif - Series002.tif	48	173.360	32.495	13.216	5633.394	0	11.780	5.636	2042.226	0
195	l1 109 ctl.lif - Series002.tif	49	182.076	27.998	23.843	5097.818	0	25.124	16.818	4574.509	0
196	l1 109 ctl.lif - Series002.tif	50	202.738	36.226	17.163	7344.396	0	23.312	11.354	4726.240	0
197	l1 109 ctl.lif - Series002.tif	51	175.620	30.156	16.712	5296.036	0	11.121	6.238	1953.125	0
198	l1 109 ctl.lif - Series002.tif	52	247.288	38.198	21.156	9446.023	0	28.893	17.277	7144.886	0
199	l1 109 ctl.lif - Series002.tif	53	356.082	29.030	12.220	10337.035	0	28.018	12.251	9976.756	0
200	l1 109 ctl.lif - Series002.tif	54	286.028	36.903	14.826	10555.269	0	28.196	15.410	8064.954	0
201	l1 109 ctl.lif - Series002.tif	55	194.667	29.680	16.782	5777.699	0	10.454	5.460	2035.124	0
202	l1 109 ctl.lif - Series002.tif	56	209.517	36.735	33.140	7696.604	0	14.379	6.993	3012.655	0
203	l1 109 ctl.lif - Series002.tif	57	172.069	30.938	15.925	5323.476	0	20.795	9.893	3578.254	0
204	l1 109 ctl.lif - Series002.tif	58	233.729	47.544	37.144	11112.474	0	13.948	6.731	3259.943	0
205	l1 109 ctl.lif - Series002.tif	59	251.485	21.669	10.016	5449.380	0	13.592	6.471	3418.130	0
206	l1 109 ctl.lif - Series002.tif	60	214.682	26.618	15.626	5714.424	0	14.989	8.033	3217.975	0
207	l1 109 ctl.lif - Series002.tif	61	215.651	30.731	18.380	6627.066	0	25.347	15.430	5466.167	0
208	l1 109 ctl.lif - Series002.tif	62	153.022	36.534	17.812	5590.457	0	13.308	6.156	2036.415	0
209	l1 109 ctl.lif - Series002.tif	63	249.225	38.974	19.439	9713.326	0	27.117	14.754	6758.135	0
210	l1 109 ctl.lif - Series002.tif	64	282.477	27.042	12.315	7638.817	0	12.526	5.573	3538.223	0
211	l1 109 ctl.lif - Series002.tif	65	179.494	30.147	19.521	5411.286	0	13.496	8.512	2422.521	0
212	l1 109 ctl.lif - Series002.tif	66	137.203	37.372	17.220	5127.518	0	20.767	9.685	2849.303	0
213	l1 109 ctl.lif - Series002.tif	67	240.509	33.501	19.858	8057.206	0	12.768	6.958	3070.764	0
214	l1 109 ctl.lif - Series002.tif	68	343.815	30.731	14.776	10565.599	0	23.177	12.191	7968.750	0
215	l1 109 ctl.lif - Series002.tif	69	213.714	43.344	23.111	9263.301	0	18.517	10.710	3957.257	0
216	l1 109 ctl.lif - Series002.tif	70	213.068	29.621	13.547	6311.338	0	19.742	10.414	4206.482	0
217	l1 109 ctl.lif - Series002.tif	71	314.760	46.124	25.567	14518.014	0	19.555	9.264	6155.088	0
218	l1 109 ctl.lif - Series002.tif	72	254.713	42.304	22.045	10775.439	0	17.939	8.928	4569.344	0
219	l1 109 ctl.lif - Series002.tif	73	268.595	39.579	19.854	10630.811	0	26.000	13.187	6983.471	0
220	l1 109 ctl.lif - Series002.tif	74	182.076	28.926	20.570	5266.658	0	15.131	9.301	2755.036	0
221	l1 109 ctl.lif - Series002.tif	75	158.510	32.275	18.992	5115.896	0	12.232	6.462	1938.920	0
222	l1 109 ctl.lif - Series002.tif	76	249.548	40.528	19.187	10113.636	0	18.875	9.837	4710.098	0
223	l1 109 ctl.lif - Series002.tif	77	250.194	34.648	20.344	8668.647	0	11.590	6.026	2899.664	0
224	l1 109 ctl.lif - Series002.tif	78	285.705	37.574	20.611	10735.085	0	21.934	11.935	6266.787	0
225	l1 109 ctl.lif - Series002.tif	79	455.837	38.907	13.986	17735.021	0	34.578	15.707	15761.880	0
226	l1 109 ctl.lif - Series002.tif	80	182.399	27.598	16.131	5033.897	0	12.131	6.246	2212.681	0
227	l1 109 ctl.lif - Series002.tif	81	167.872	28.885	17.748	4848.915	0	13.600	8.226	2283.058	0
228	l1 109 ctl.lif - Series002.tif	82	201.446	26.037	13.162	5245.028	0	12.519	5.777	2521.952	0
229	l1 109 ctl.lif - Series002.tif	83	246.965	41.916	18.893	10351.885	0	23.386	12.877	5775.439	0
230	l1 109 ctl.lif - Series002.tif	84	225.659	24.997	13.493	5640.819	0	16.999	7.407	3835.873	0
231	l1 109 ctl.lif - Series002.tif	85	244.060	24.312	11.577	5933.626	0	16.045	7.559	3915.935	0
232	l1 109 ctl.lif - Series002.tif	86	282.154	37.693	18.077	10635.331	0	30.689	15.951	8658.962	0
233	l1 109 ctl.lif - Series002.tif	87	222.107	26.237	15.669	5827.415	0	15.887	9.033	3528.538	0
234	l1 109 ctl.lif - Series002.tif	88	251.485	40.033	21.979	10067.794	0	14.028	7.312	3527.893	0
235	l1 109 ctl.lif - Series002.tif	89	186.919	28.138	14.360	5259.556	0	12.967	6.041	2423.812	0
236	l1 109 ctl.lif - Series002.tif	90	163.029	31.743	20.582	5174.974	0	22.250	14.174	3627.324	0
237	l1 109 ctl.lif - Series002.tif	91	201.769	29.034	18.511	5858.084	0	14.483	8.791	2922.262	0
238	l1 109 ctl.lif - Series002.tif	92	287.642	34.771	16.924	10001.614	0	33.024	18.795	9498.967	0
239	l1 109 ctl.lif - Series002.tif	93	282.800	54.429	31.177	15392.562	0	23.505	12.652	6647.082	0
240	l1 109 ctl.lif - Series002.tif	94	182.722	26.754	11.607	4888.623	0	16.057	6.456	2933.884	0
241	l1 109 ctl.lif - Series002.tif	95	188.856	27.706	14.306	5232.438	0	13.176	7.226	2488.378	0
242	l1 109 ctl.lif - Series002.tif	96	185.628	57.217	65.465	10621.126	0	18.981	8.197	3523.373	0
243	l1 109 ctl.lif - Series002.tif	97	145.274	60.033	38.331	8721.268	0	16.240	8.669	2359.246	0
244	l1 109 ctl.lif - Series002.tif	98	183.368	28.662	17.979	5255.682	0	20.572	10.997	3772.275	0
245	l1 109 ctl.lif - Series002.tif	99	182.076	51.099	20.442	9303.977	0	24.234	11.938	4412.448	0
246	l1 109 ctl.lif - Series002.tif	100	260.201	37.515	21.360	9761.428	0	20.921	11.380	5443.569	0
247	l1 109 ctl.lif - Series002.tif	101	147.211	34.671	21.435	5103.951	0	16.873	8.219	2483.858	0
248	l1 109 ctl.lif - Series002.tif	102	212.423	47.778	19.865	10149.148	0	16.040	7.359	3407.154	0
249	l1 109 ctl.lif - Series002.tif	103	198.864	51.773	26.248	10295.713	0	14.201	6.614	2824.122	0
250	l1 109 ctl.lif - Series002.tif	104	174.006	27.482	17.306	4782.089	0	17.102	9.023	2975.852	0
251	l1 109 ctl.lif - Series002.tif	105	210.486	23.298	12.911	4903.796	0	19.807	10.937	4169.034	0
252	l1 109 ctl.lif - Series002.tif	106	124.613	45.443	35.409	5662.771	0	20.865	13.057	2600.077	0
253	l1 109 ctl.lif - Series002.tif	107	351.240	57.660	29.081	20252.454	0	28.695	13.273	10078.771	0
254	l1 109 ctl.lif - Series002.tif	108	166.258	57.406	29.114	9544.163	0	17.740	8.935	2949.380	0
255	l1 109 ctl.lif - Series002.tif	109	151.085	38.380	23.501	5798.683	0	15.547	8.854	2348.915	0
256	l1 109 ctl.lif - Series002.tif	110	235.989	39.970	22.903	9432.464	0	35.792	26.927	8446.539	0
257	l1 109 ctl.lif - Series002.tif	111	198.864	56.372	30.414	11210.292	0	19.893	9.430	3955.966	0
258	l1 109 ctl.lif - Series002.tif	112	192.730	53.926	25.844	10393.208	0	17.943	8.037	3458.161	0
259	l1 109 ctl.lif - Series002.tif	113	174.329	27.357	13.339	4769.176	0	18.152	8.843	3164.385	0
260	l1 109 ctl.lif - Series002.tif	114	276.343	37.746	16.890	10430.979	0	18.694	8.513	5165.935	0
261	l1 109 ctl.lif - Series002.tif	115	143.014	34.345	19.626	4911.867	0	17.955	9.880	2567.794	0
262	l1 109 ctl.lif - Series002.tif	116	164.966	52.748	28.385	8701.575	0	22.924	10.927	3781.637	0
263	l1 109 ctl.lif - Series002.tif	117	204.997	25.950	13.367	5319.602	0	11.439	5.888	2345.041	0
264	l1 109 ctl.lif - Series002.tif	118	326.059	32.249	12.929	10514.915	0	20.255	8.781	6604.468	0
265	l1 109 ctl.lif - Series002.tif	119	224.044	27.728	13.116	6212.229	0	14.092	6.633	3157.283	0
266	l1 109 ctl.lif - Series002.tif	120	192.730	52.462	27.081	10111.054	0	25.628	14.277	4939.308	0
267	l1 109 ctl.lif - Series002.tif	121	269.241	39.859	20.866	10731.534	0	31.547	18.202	8493.673	0
268	l1 109 ctl.lif - Series002.tif	122	226.950	23.374	12.891	5304.752	0	11.203	5.664	2542.614	0
269	l1 109 ctl.lif - Series002.tif	123	215.974	24.620	14.189	5317.342	0	14.051	7.714	3034.607	0
270	l1 109 ctl.lif - Series002.tif	124	150.116	40.049	27.555	6012.074	0	19.363	11.909	2906.767	0
271	l1 109 ctl.lif - Series002.tif	125	187.242	55.721	31.639	10433.239	0	26.855	15.114	5028.409	0
272	l1 109 ctl.lif - Series002.tif	126	216.296	20.034	9.495	4333.355	0	12.212	5.795	2641.400	0
273	l1 109 ctl.lif - Series002.tif	127	185.305	32.875	21.741	6091.813	0	18.334	9.588	3397.469	0
274	l1 109 ctl.lif - Series002.tif	128	285.705	35.194	15.975	10055.204	0	28.097	16.676	8027.505	0
275	l1 109 ctl.lif - Series002.tif	129	215.974	23.019	13.533	4971.591	0	18.709	11.440	4040.548	0
276	l1 109 ctl.lif - Series002.tif	130	275.374	37.725	18.012	10388.365	0	26.045	13.985	7172.004	0
277	l1 109 ctl.lif - Series002.tif	131	212.745	21.965	10.662	4672.973	0	16.707	8.788	3554.365	0
278	l1 109 ctl.lif - Series002.tif	132	283.445	26.204	10.846	7427.363	0	20.064	9.180	5686.983	0
279	l1 109 ctl.lif - Series002.tif	133	178.202	40.496	20.634	7216.555	0	22.409	11.931	3993.414	0
280	l1 109 ctl.lif - Series002.tif	134	285.382	38.883	15.888	11096.655	0	40.274	20.533	11493.414	0
281	l1 109 ctl.lif - Series002.tif	135	198.541	30.577	16.211	6070.829	0	14.885	7.265	2955.191	0
282	l1 109 ctl.lif - Series002.tif	136	200.155	25.258	12.939	5055.527	0	21.423	12.050	4287.836	0
283	l1 109 ctl.lif - Series002.tif	137	308.303	34.846	13.222	10743.156	0	24.387	11.808	7518.724	0
284	l1 109 ctl.lif - Series002.tif	138	205.320	30.552	15.874	6272.921	0	14.101	6.738	2895.145	0
285	l1 109 ctl.lif - Series002.tif	139	213.068	37.936	20.143	8083.032	0	30.727	16.013	6547.004	0
286	l1 109 ctl.lif - Series002.tif	140	203.060	19.846	7.782	4029.894	0	13.955	6.240	2833.807	0
287	l1 109 ctl.lif - Series002.tif	141	186.273	26.293	11.606	4897.663	0	13.570	6.701	2527.763	0
288	l1 109 ctl.lif - Series002.tif	142	112.668	79.585	87.026	8966.619	0	16.097	9.838	1813.662	0
289	l1 109 ctl.lif - Series002.tif	143	182.722	26.270	14.424	4800.168	0	17.530	9.528	3203.125	0
290	l1 109 ctl.lif - Series002.tif	144	194.344	16.533	6.915	3213.133	0	11.930	5.861	2318.569	0
291	l1 109 ctl.lif - Series002.tif	145	199.186	20.642	9.829	4111.570	0	14.794	7.550	2946.798	0
292	l1 109 ctl.lif - Series002.tif	146	204.352	16.790	7.870	3431.043	0	11.567	5.604	2363.765	0
293	l1 109 ctl.lif - Series002.tif	147	226.627	48.862	24.981	11073.412	0	31.299	17.496	7093.233	0
294	l1 109 ctl.lif - Series002.tif	148	272.469	34.796	17.625	9480.888	0	20.813	12.327	5670.842	0
295	l1 109 ctl.lif - Series002.tif	149	288.611	34.056	13.108	9828.900	0	20.765	8.419	5993.027	0
296	l1 109 ctl.lif - Series002.tif	150	135.589	82.014	38.176	11120.222	0	39.871	15.591	5406.121	0
297	l1 109 ctl.lif - Series002.tif	151	260.524	44.151	21.746	11502.454	0	28.374	14.984	7392.175	0
298	l1 109 ctl.lif - Series002.tif	152	116.542	51.873	33.392	6045.325	0	22.183	11.237	2585.227	0
299	l1 109 ctl.lif - Series002.tif	153	215.651	42.063	17.872	9070.894	0	19.847	9.941	4280.088	0
300	l1 109 ctl.lif - Series002.tif	154	149.148	37.500	26.967	5593.040	0	18.749	11.429	2796.358	0
301	l1 109 ctl.lif - Series002.tif	155	200.801	28.482	12.543	5719.267	0	27.756	13.053	5573.347	0
302	l1 109 ctl.lif - Series002.tif	156	154.959	74.535	34.648	11549.910	0	37.608	17.727	5827.738	0
303	l1 109 ctl.lif - Series002.tif	157	237.280	25.214	10.809	5982.696	0	23.088	11.799	5478.435	0
304	l1 109 ctl.lif - Series002.tif	158	384.168	36.641	14.266	14076.382	0	28.612	13.594	10991.736	0
305	l1 109 ctl.lif - Series002.tif	159	280.217	36.285	13.693	10167.549	0	26.673	13.033	7474.174	0
306	l1 109 ctl.lif - Series002.tif	160	241.154	15.866	6.455	3826.188	0	24.252	10.683	5848.399	0
307	l1 109 ctl.lif - Series002.tif	161	194.667	33.201	15.682	6463.068	0	24.614	12.898	4791.451	0
308	l1 109 ctl.lif - Series002.tif	162	221.462	18.134	7.641	4016.012	0	22.303	9.931	4939.308	0
309	l1 109 ctl.lif - Series002.tif	163	523.631	19.792	7.234	10363.507	0	19.072	8.148	9986.441	0
310	l1 109 ctl.lif - Series002.tif	164	183.045	36.155	17.224	6618.027	0	19.626	9.797	3592.459	0
311	l1 109 ctl.lif - Series002.tif	165	162.707	19.944	10.660	3245.093	0	14.143	7.683	2301.136	0
312	l1 109 ctl.lif - Series002.tif	166	191.439	24.852	13.960	4757.554	0	11.798	5.878	2258.523	0
313	l1 109 ctl.lif - Series002.tif	167	236.958	30.721	13.850	7279.507	0	30.823	20.035	7303.719	0
314	l1 109 ctl.lif - Series002.tif	168	238.249	29.984	12.515	7143.595	0	29.295	16.740	6979.597	0
315	l1 109 ctl.lif - Series002.tif	169	152.053	22.268	13.248	3385.847	0	14.433	8.049	2194.602	0
316	l1 109 ctl.lif - Series002.tif	170	177.557	23.120	12.514	4105.114	0	25.865	13.168	4592.588	0
317	l1 109 ctl.lif - Series002.tif	171	198.541	24.307	12.411	4825.994	0	13.138	6.448	2608.471	0
318	l1 109 ctl.lif - Series002.tif	172	268.595	42.933	22.444	11531.508	0	34.077	17.985	9152.893	0
319	l1 109 ctl.lif - Series002.tif	173	167.872	32.996	15.756	5539.127	0	17.600	7.476	2954.545	0
320	l1 109 ctl.lif - Series002.tif	174	181.431	22.614	9.165	4102.854	0	22.943	11.464	4162.577	0

## Sheet: l1 109 si tfe3 1202
	file name	cell nr	Nucleus area (microns^2)	Mean ch1	StdDev ch1	Total Int ch1	Background ch1	Mean ch2	StdDev ch2	Total Int ch2	Background ch2
1	l1 109 tfe3.lif - Series001.tif	1	154.636	30.852	21.351	4770.790	0	12.635	6.254	1953.771	0
2	l1 109 tfe3.lif - Series001.tif	2	180.139	19.330	18.759	3482.051	0	14.323	9.068	2580.062	0
3	l1 109 tfe3.lif - Series001.tif	3	227.918	31.982	23.820	7289.192	0	23.533	15.631	5363.507	0
4	l1 109 tfe3.lif - Series001.tif	4	186.919	19.865	12.295	3713.197	0	18.660	11.303	3487.862	0
5	l1 109 tfe3.lif - Series001.tif	5	176.588	25.859	16.803	4566.439	0	19.294	13.245	3407.154	0
6	l1 109 tfe3.lif - Series001.tif	6	154.313	17.027	9.997	2627.518	0	21.946	14.090	3386.493	0
7	l1 109 tfe3.lif - Series001.tif	7	205.320	16.947	7.549	3479.468	0	10.582	5.629	2172.650	0
8	l1 109 tfe3.lif - Series001.tif	8	156.896	14.284	6.820	2241.090	0	13.045	6.960	2046.746	0
9	l1 109 tfe3.lif - Series001.tif	9	116.542	40.812	27.933	4756.263	0	17.036	8.137	1985.408	0
10	l1 109 tfe3.lif - Series001.tif	10	211.131	13.800	8.381	2913.546	0	10.612	7.128	2240.444	0
11	l1 109 tfe3.lif - Series001.tif	11	245.674	9.297	5.492	2284.026	0	8.594	4.918	2111.312	0
12	l1 109 tfe3.lif - Series001.tif	12	225.981	12.984	7.401	2934.207	0	7.463	5.025	1686.467	0
13	l1 109 tfe3.lif - Series001.tif	13	262.461	28.038	21.128	7358.923	0	19.346	9.759	5077.479	0
14	l1 109 tfe3.lif - Series001.tif	14	204.352	14.401	10.425	2942.924	0	12.180	6.341	2489.024	0
15	l1 109 tfe3.lif - Series001.tif	15	251.162	20.213	18.125	5076.834	0	20.396	11.850	5122.676	0
16	l1 109 tfe3.lif - Series001.tif	16	132.038	16.208	11.010	2140.044	0	8.958	5.494	1182.851	0
17	l1 109 tfe3.lif - Series001.tif	17	192.084	11.667	5.847	2241.090	0	10.575	6.024	2031.250	0
18	l1 109 tfe3.lif - Series001.tif	18	205.320	15.303	8.483	3142.110	0	9.673	5.975	1986.054	0
19	l1 109 tfe3.lif - Series001.tif	19	119.124	18.629	14.240	2219.137	0	13.339	8.919	1588.972	0
20	l1 109 tfe3.lif - Series001.tif	20	297.973	14.583	8.052	4345.300	0	6.585	4.269	1962.164	0
21	l1 109 tfe3.lif - Series001.tif	21	148.825	12.625	7.855	1878.874	0	11.293	6.857	1680.656	0
22	l1 109 tfe3.lif - Series001.tif	22	161.092	12.904	8.388	2078.706	0	10.990	6.611	1770.403	0
23	l1 109 tfe3.lif - Series001.tif	23	254.713	15.155	8.579	3860.085	0	9.655	5.758	2459.323	0
24	l1 109 tfe3.lif - Series001.tif	24	318.957	10.402	5.671	3317.730	0	10.706	6.360	3414.902	0
25	l1 109 tfe3.lif - Series001.tif	25	218.556	14.665	8.729	3205.062	0	17.377	10.909	3797.779	0
26	l1 109 tfe3.lif - Series001.tif	26	216.619	17.291	11.224	3745.480	0	13.732	8.786	2974.561	0
27	l1 109 tfe3.lif - Series001.tif	27	286.996	12.809	6.718	3676.072	0	14.616	10.565	4194.861	0
28	l1 109 tfe3.lif - Series001.tif	28	210.486	17.583	9.425	3700.930	0	17.334	9.199	3648.631	0
29	l1 109 tfe3.lif - Series001.tif	29	263.753	10.332	5.788	2725.013	0	18.600	16.120	4905.733	0
30	l1 109 tfe3.lif - Series001.tif	30	173.360	18.276	9.453	3168.259	0	6.443	4.225	1116.994	0
31	l1 109 tfe3.lif - Series001.tif	31	221.139	19.511	26.524	4314.631	0	11.813	5.790	2612.345	0
32	l1 109 tfe3.lif - Series001.tif	32	239.217	8.082	4.858	1933.432	0	13.012	7.506	3112.732	0
33	l1 109 tfe3.lif - Series001.tif	33	137.526	11.906	8.666	1637.397	0	13.408	9.517	1844.008	0
34	l1 109 tfe3.lif - Series001.tif	34	172.069	23.841	16.247	4102.208	0	18.244	9.682	3139.205	0
35	l1 109 tfe3.lif - Series001.tif	35	254.390	18.119	11.234	4609.375	0	16.916	9.559	4303.332	0
36	l1 109 tfe3.lif - Series001.tif	36	156.896	7.239	6.921	1135.718	0	9.922	7.560	1556.689	0
37	l1 109 tfe3.lif - Series001.tif	37	197.895	8.478	4.441	1677.751	0	8.812	5.231	1743.931	0
38	l1 109 tfe3.lif - Series001.tif	38	208.226	37.898	24.880	7891.271	0	22.781	9.226	4743.673	0
39	l1 109 tfe3.lif - Series001.tif	39	219.848	18.026	18.251	3963.068	0	13.604	6.952	2990.702	0
40	l1 109 tfe3.lif - Series001.tif	40	141.400	15.007	11.560	2121.965	0	16.237	8.803	2295.971	0
41	l1 109 tfe3.lif - Series001.tif	41	258.587	24.949	15.512	6451.446	0	22.707	12.561	5871.643	0
42	l1 109 tfe3.lif - Series001.tif	42	145.597	27.687	28.116	4031.185	0	28.590	22.842	4162.577	0
43	l1 109 tfe3.lif - Series001.tif	43	190.470	16.405	9.901	3124.677	0	15.329	9.179	2919.680	0
44	l1 109 tfe3.lif - Series001.tif	44	300.232	22.238	14.351	6676.459	0	15.499	7.602	4653.280	0
45	l1 109 tfe3.lif - Series001.tif	45	130.101	25.305	25.067	3292.226	0	23.792	15.732	3095.300	0
46	l1 109 tfe3.lif - Series001.tif	46	213.714	31.376	21.426	6705.514	0	24.628	13.598	5263.430	0
47	l1 109 tfe3.lif - Series001.tif	47	167.226	10.143	8.212	1696.152	0	10.004	7.155	1672.908	0
48	l1 109 tfe3.lif - Series001.tif	48	204.352	22.415	16.287	4580.643	0	24.796	16.140	5067.149	0
49	l1 109 tfe3.lif - Series001.tif	49	135.266	11.675	7.046	1579.287	0	14.482	8.258	1958.936	0
50	l1 109 tfe3.lif - Series001.tif	50	131.392	12.356	8.275	1623.515	0	12.295	7.903	1615.444	0
51	l1 109 tfe3.lif - Series001.tif	51	156.573	17.790	9.336	2785.382	0	9.501	5.583	1487.603	0
52	l1 109 tfe3.lif - Series001.tif	52	155.604	14.712	9.622	2289.192	0	13.444	8.127	2091.942	0
53	l1 109 tfe3.lif - Series001.tif	53	182.399	16.209	7.152	2956.482	0	14.623	7.839	2667.226	0
54	l1 109 tfe3.lif - Series001.tif	54	225.336	11.390	5.812	2566.503	0	10.880	6.933	2451.575	0
55	l1 109 tfe3.lif - Series001.tif	55	156.896	18.292	9.210	2869.964	0	12.551	7.604	1969.267	0
56	l1 109 tfe3.lif - Series001.tif	56	167.549	18.963	12.885	3177.299	0	18.466	11.844	3094.008	0
57	l1 109 tfe3.lif - Series001.tif	57	215.328	10.207	5.774	2197.831	0	10.990	6.761	2366.348	0
58	l1 109 tfe3.lif - Series001.tif	58	224.690	7.549	3.756	1696.152	0	6.282	3.677	1411.415	0
59	l1 109 tfe3.lif - Series001.tif	59	239.217	6.904	3.633	1651.601	0	9.482	5.437	2268.208	0
60	l1 109 tfe3.lif - Series001.tif	60	230.824	13.758	9.297	3175.684	0	10.733	6.424	2477.402	0
61	l1 109 tfe3.lif - Series001.tif	61	186.919	7.927	4.027	1481.792	0	8.698	5.357	1625.775	0
62	l1 109 tfe3.lif - Series001.tif	62	225.981	7.706	4.312	1741.348	0	6.740	4.318	1523.115	0
63	l1 109 tfe3.lif - Series001.tif	63	367.704	8.230	3.959	3026.214	0	9.349	5.442	3437.500	0
64	l1 109 tfe3.lif - Series001.tif	64	237.280	12.295	5.813	2917.420	0	16.686	8.622	3959.194	0
65	l1 109 tfe3.lif - Series001.tif	65	239.863	7.139	3.778	1712.293	0	5.448	3.678	1306.818	0
66	l1 109 tfe3.lif - Series001.tif	66	161.738	12.824	9.152	2074.186	0	12.275	8.708	1985.408	0
67	l1 109 tfe3.lif - Series001.tif	67	232.115	7.910	4.627	1835.938	0	6.871	4.540	1594.783	0
68	l1 109 tfe3.lif - Series001.tif	68	296.036	10.125	5.124	2997.482	0	13.206	7.726	3909.478	0
69	l1 109 tfe3.lif - Series001.tif	69	161.415	9.512	4.944	1535.382	0	7.312	4.655	1180.269	0
70	l1 109 tfe3.lif - Series001.tif	70	194.667	7.884	4.586	1534.737	0	4.992	3.582	971.720	0
71	l1 109 tfe3.lif - Series001.tif	71	240.832	12.578	7.501	3029.119	0	8.214	5.520	1978.306	0
72	l1 109 tfe3.lif - Series001.tif	72	217.265	7.559	4.136	1642.239	0	6.158	4.032	1337.810	0
73	l1 109 tfe3.lif - Series001.tif	73	253.745	10.780	5.034	2735.343	0	7.323	4.292	1858.213	0
74	l1 109 tfe3.lif - Series001.tif	74	261.493	8.380	4.093	2191.374	0	5.462	3.842	1428.202	0
75	l1 109 tfe3.lif - Series001.tif	75	256.973	6.732	3.861	1730.049	0	8.719	5.286	2240.444	0
76	l1 109 tfe3.lif - Series001.tif	76	281.185	9.997	4.681	2810.886	0	5.341	3.584	1501.808	0
77	l1 109 tfe3.lif - Series001.tif	77	439.050	7.782	4.085	3416.516	0	5.053	3.444	2218.492	0
78	l1 109 tfe3.lif - Series001.tif	78	246.320	9.899	4.779	2438.339	0	6.708	4.644	1652.247	0
79	l1 109 tfe3.lif - Series001.tif	79	148.502	16.704	7.061	2480.630	0	15.513	7.926	2303.719	0
80	l1 109 tfe3.lif - Series001.tif	80	227.596	7.104	3.937	1616.736	0	4.125	3.033	938.791	0
81	l1 109 tfe3.lif - Series001.tif	81	143.014	21.810	13.720	3119.189	0	19.210	10.809	2747.288	0
82	l1 109 tfe3.lif - Series001.tif	82	203.383	10.292	4.803	2093.233	0	8.619	4.988	1752.970	0
83	l1 109 tfe3.lif - Series002.tif	1	132.683	14.457	14.054	1918.259	0	7.124	5.000	945.248	0
84	l1 109 tfe3.lif - Series002.tif	2	209.194	16.938	9.747	3543.388	0	11.290	6.173	2361.829	0
85	l1 109 tfe3.lif - Series002.tif	3	145.597	12.696	6.256	1848.528	0	7.322	4.236	1065.987	0
86	l1 109 tfe3.lif - Series002.tif	4	224.367	23.599	25.290	5294.744	0	10.791	5.688	2421.229	0
87	l1 109 tfe3.lif - Series002.tif	5	298.618	12.575	6.702	3755.165	0	11.122	6.957	3321.281	0
88	l1 109 tfe3.lif - Series002.tif	6	157.218	14.384	7.708	2261.428	0	14.078	7.938	2213.326	0
89	l1 109 tfe3.lif - Series002.tif	7	185.628	10.530	7.159	1954.739	0	6.059	4.283	1124.742	0
90	l1 109 tfe3.lif - Series002.tif	8	319.925	27.235	15.783	8713.197	0	16.793	7.042	5372.546	0
91	l1 109 tfe3.lif - Series002.tif	9	146.242	13.082	9.163	1913.094	0	6.044	4.359	883.910	0
92	l1 109 tfe3.lif - Series002.tif	10	150.116	12.991	10.777	1950.220	0	4.800	3.817	720.558	0
93	l1 109 tfe3.lif - Series002.tif	11	195.635	19.924	13.108	3897.856	0	6.502	4.173	1271.952	0
94	l1 109 tfe3.lif - Series002.tif	12	187.565	14.943	8.003	2802.815	0	6.021	3.929	1129.261	0
95	l1 109 tfe3.lif - Series002.tif	13	181.108	11.357	6.475	2056.754	0	7.362	4.617	1333.290	0
96	l1 109 tfe3.lif - Series002.tif	14	172.714	18.288	11.013	3158.574	0	9.858	6.742	1702.608	0
97	l1 109 tfe3.lif - Series002.tif	15	275.697	9.868	5.444	2720.493	0	9.569	6.362	2638.171	0
98	l1 109 tfe3.lif - Series002.tif	16	194.667	15.186	9.106	2956.160	0	6.481	4.469	1261.622	0
99	l1 109 tfe3.lif - Series002.tif	17	152.699	13.222	7.164	2018.982	0	7.459	4.638	1138.946	0
100	l1 109 tfe3.lif - Series002.tif	18	95.235	29.481	18.457	2807.658	0	21.580	12.895	2055.139	0
101	l1 109 tfe3.lif - Series002.tif	19	163.998	12.561	9.560	2059.982	0	7.319	5.124	1200.284	0
102	l1 109 tfe3.lif - Series002.tif	20	176.911	11.272	5.242	1994.124	0	8.810	4.835	1558.626	0
103	l1 109 tfe3.lif - Series002.tif	21	154.636	21.530	15.947	3329.352	0	12.296	7.285	1901.472	0
104	l1 109 tfe3.lif - Series002.tif	22	163.998	11.181	9.826	1833.678	0	5.732	4.786	940.083	0
105	l1 109 tfe3.lif - Series002.tif	23	253.099	13.986	9.144	3539.837	0	4.398	3.317	1113.120	0
106	l1 109 tfe3.lif - Series002.tif	24	164.966	9.726	4.555	1604.468	0	3.354	2.627	553.332	0
107	l1 109 tfe3.lif - Series002.tif	25	187.887	19.844	11.943	3728.370	0	7.739	4.771	1454.029	0
108	l1 109 tfe3.lif - Series002.tif	26	236.635	8.694	5.379	2057.399	0	6.368	4.910	1506.973	0
109	l1 109 tfe3.lif - Series002.tif	27	163.352	12.306	7.062	2010.266	0	12.893	7.885	2106.147	0
110	l1 109 tfe3.lif - Series002.tif	28	163.352	11.480	7.847	1875.323	0	5.415	4.287	884.556	0
111	l1 109 tfe3.lif - Series002.tif	29	225.659	8.385	4.684	1892.110	0	4.252	3.298	959.452	0
112	l1 109 tfe3.lif - Series002.tif	30	178.202	11.598	7.178	2066.761	0	13.272	8.717	2365.057	0
113	l1 109 tfe3.lif - Series002.tif	31	134.943	14.196	8.807	1915.677	0	8.593	5.366	1159.607	0
114	l1 109 tfe3.lif - Series002.tif	32	198.864	10.055	6.406	1999.613	0	5.760	4.231	1145.403	0
115	l1 109 tfe3.lif - Series002.tif	33	229.210	8.186	5.353	1876.291	0	4.124	3.338	945.248	0
116	l1 109 tfe3.lif - Series002.tif	34	164.966	19.738	13.418	3256.069	0	8.971	5.692	1479.855	0
117	l1 109 tfe3.lif - Series002.tif	35	187.242	11.174	6.972	2092.265	0	6.072	4.256	1137.009	0
118	l1 109 tfe3.lif - Series002.tif	36	291.193	11.389	5.819	3316.439	0	7.275	4.621	2118.414	0
119	l1 109 tfe3.lif - Series002.tif	37	205.320	9.437	6.916	1937.629	0	8.311	4.980	1706.482	0
120	l1 109 tfe3.lif - Series002.tif	38	219.525	9.513	6.830	2088.391	0	5.500	4.231	1207.386	0
121	l1 109 tfe3.lif - Series002.tif	39	153.345	13.000	7.184	1993.479	0	6.648	4.092	1019.499	0
122	l1 109 tfe3.lif - Series002.tif	40	280.217	13.507	11.082	3784.866	0	6.753	4.316	1892.433	0
123	l1 109 tfe3.lif - Series002.tif	41	173.037	10.810	6.493	1870.480	0	6.082	4.445	1052.428	0
124	l1 109 tfe3.lif - Series002.tif	42	216.296	7.921	4.490	1713.262	0	4.943	3.516	1069.215	0
125	l1 109 tfe3.lif - Series002.tif	43	198.541	18.010	12.972	3575.671	0	7.532	5.144	1495.351	0
126	l1 109 tfe3.lif - Series002.tif	44	167.549	12.800	7.618	2144.564	0	6.046	4.051	1013.042	0
127	l1 109 tfe3.lif - Series002.tif	45	211.777	9.259	5.009	1960.873	0	5.598	3.736	1185.434	0
128	l1 109 tfe3.lif - Series002.tif	46	124.935	14.450	10.494	1805.269	0	5.240	3.745	654.700	0
129	l1 109 tfe3.lif - Series002.tif	47	315.405	10.953	7.475	3454.610	0	6.657	4.909	2099.690	0
130	l1 109 tfe3.lif - Series002.tif	48	410.963	17.354	7.649	7131.973	0	7.406	4.601	3043.647	0
131	l1 109 tfe3.lif - Series002.tif	49	122.998	16.407	18.045	2018.014	0	5.412	3.621	665.677	0
132	l1 109 tfe3.lif - Series002.tif	50	280.863	15.951	12.267	4479.920	0	7.124	5.585	2000.904	0
133	l1 109 tfe3.lif - Series002.tif	51	194.990	9.780	6.260	1906.960	0	5.493	4.106	1071.152	0
134	l1 109 tfe3.lif - Series002.tif	52	200.801	9.164	7.245	1840.134	0	4.482	3.584	900.052	0
135	l1 109 tfe3.lif - Series002.tif	53	138.171	13.407	9.034	1852.402	0	4.897	3.726	676.653	0
136	l1 109 tfe3.lif - Series002.tif	54	299.910	10.760	5.522	3227.014	0	7.688	5.203	2305.656	0
137	l1 109 tfe3.lif - Series002.tif	55	275.052	14.061	9.016	3867.510	0	7.399	5.144	2035.124	0
138	l1 109 tfe3.lif - Series002.tif	56	229.533	8.345	4.667	1915.354	0	6.163	4.007	1414.644	0
139	l1 109 tfe3.lif - Series002.tif	57	130.746	12.681	6.815	1658.058	0	5.378	3.658	703.125	0
140	l1 109 tfe3.lif - Series002.tif	58	230.824	8.906	5.373	2055.785	0	11.838	7.936	2732.438	0
141	l1 109 tfe3.lif - Series002.tif	59	225.336	8.691	6.374	1958.290	0	5.771	3.947	1300.362	0
142	l1 109 tfe3.lif - Series002.tif	60	280.217	12.637	6.472	3541.129	0	5.742	3.849	1608.988	0
143	l1 109 tfe3.lif - Series002.tif	61	230.501	14.090	12.075	3247.676	0	8.353	6.026	1925.362	0
144	l1 109 tfe3.lif - Series002.tif	62	218.879	8.981	4.906	1965.715	0	9.369	5.687	2050.620	0
145	l1 109 tfe3.lif - Series002.tif	63	175.297	10.532	5.656	1846.268	0	5.650	3.920	990.444	0
146	l1 109 tfe3.lif - Series002.tif	64	220.170	9.629	6.287	2120.028	0	7.516	5.666	1654.830	0
147	l1 109 tfe3.lif - Series002.tif	65	244.060	14.102	7.760	3441.697	0	9.878	6.323	2410.899	0
148	l1 109 tfe3.lif - Series002.tif	66	142.368	13.190	10.701	1877.905	0	6.150	4.674	875.517	0
149	l1 109 tfe3.lif - Series002.tif	67	194.344	9.468	6.963	1840.134	0	7.040	4.936	1368.156	0
150	l1 109 tfe3.lif - Series002.tif	68	344.137	8.044	4.764	2768.272	0	9.103	5.784	3132.748	0
151	l1 109 tfe3.lif - Series002.tif	69	193.698	16.193	12.656	3136.622	0	9.737	5.941	1885.976	0
152	l1 109 tfe3.lif - Series002.tif	70	170.777	10.792	7.017	1843.040	0	7.225	4.726	1233.858	0
153	l1 109 tfe3.lif - Series002.tif	71	367.381	12.709	7.335	4669.099	0	12.719	6.265	4672.650	0
154	l1 109 tfe3.lif - Series002.tif	72	198.864	9.346	6.192	1858.536	0	4.630	3.327	920.713	0
155	l1 109 tfe3.lif - Series002.tif	73	220.493	8.179	5.223	1803.332	0	8.176	5.257	1802.686	0
156	l1 109 tfe3.lif - Series002.tif	74	257.296	7.295	5.080	1876.937	0	3.624	2.919	932.335	0
157	l1 109 tfe3.lif - Series002.tif	75	245.028	13.551	8.352	3320.313	0	7.597	4.808	1861.441	0
158	l1 109 tfe3.lif - Series002.tif	76	215.974	14.626	7.908	3158.897	0	7.599	4.312	1641.271	0
159	l1 109 tfe3.lif - Series002.tif	77	316.374	18.266	11.324	5778.990	0	12.298	7.867	3890.754	0
160	l1 109 tfe3.lif - Series002.tif	78	167.226	14.801	9.067	2475.142	0	9.857	5.638	1648.373	0
161	l1 109 tfe3.lif - Series002.tif	79	207.257	15.667	11.159	3247.030	0	17.028	8.325	3529.184	0
162	l1 109 tfe3.lif - Series002.tif	80	240.186	16.047	10.575	3854.274	0	21.444	11.710	5150.439	0
163	l1 109 tfe3.lif - Series002.tif	81	389.657	12.563	7.418	4895.080	0	15.046	11.094	5862.603	0
164	l1 109 tfe3.lif - Series002.tif	82	148.825	14.536	8.418	2163.288	0	24.564	16.428	3655.733	0
165	l1 109 tfe3.lif - Series002.tif	83	413.546	13.226	8.380	5469.396	0	15.265	7.507	6312.629	0
166	l1 109 tfe3.lif - Series002.tif	84	242.769	13.612	10.703	3304.494	0	14.223	9.171	3452.996	0
167	l1 109 tfe3.lif - Series002.tif	85	256.327	9.382	5.389	2404.765	0	7.673	4.715	1966.684	0
168	l1 109 tfe3.lif - Series002.tif	86	127.841	11.583	9.345	1480.824	0	22.414	15.111	2865.444	0

## Sheet: l1 120 ctl 1202
	file name	cell nr	Nucleus area (microns^2)	Mean ch1	StdDev ch1	Total Int ch1	Background ch1	Mean ch2	StdDev ch2	Total Int ch2	Background ch2
1	l1 120 ctl.lif - Series001.tif	1	339.295	24.305	12.989	8246.707	0	7.436	5.454	2522.921	0
2	l1 120 ctl.lif - Series001.tif	2	291.516	29.653	13.994	8644.434	0	7.660	5.720	2233.019	0
3	l1 120 ctl.lif - Series001.tif	3	441.955	33.616	14.062	14856.663	0	7.407	5.749	3273.502	0
4	l1 120 ctl.lif - Series001.tif	4	301.524	28.230	13.522	8512.074	0	6.602	4.979	1990.573	0
5	l1 120 ctl.lif - Series001.tif	5	292.485	30.368	18.272	8882.038	0	10.502	7.541	3071.733	0
6	l1 120 ctl.lif - Series001.tif	6	287.965	29.379	12.789	8460.098	0	6.396	4.679	1841.748	0
7	l1 120 ctl.lif - Series001.tif	7	377.712	29.217	13.941	11035.640	0	8.434	6.401	3185.692	0
8	l1 120 ctl.lif - Series001.tif	8	253.099	34.423	16.221	8712.552	0	7.483	5.564	1894.047	0
9	l1 120 ctl.lif - Series001.tif	9	257.942	32.267	16.809	8322.895	0	7.791	5.720	2009.620	0
10	l1 120 ctl.lif - Series001.tif	10	154.636	49.754	40.928	7693.698	0	16.499	10.650	2551.330	0
11	l1 120 ctl.lif - Series001.tif	11	650.504	26.590	11.297	17296.617	0	13.275	7.450	8635.718	0
12	l1 120 ctl.lif - Series001.tif	12	263.753	29.496	14.725	7779.571	0	8.607	5.932	2270.145	0
13	l1 120 ctl.lif - Series001.tif	13	291.516	35.183	19.459	10256.327	0	13.915	8.456	4056.366	0
14	l1 120 ctl.lif - Series001.tif	14	237.926	35.054	18.829	8340.328	0	14.868	8.308	3537.577	0
15	l1 120 ctl.lif - Series001.tif	15	199.186	39.754	22.719	7918.388	0	9.551	6.646	1902.441	0
16	l1 120 ctl.lif - Series001.tif	16	144.628	41.165	20.890	5953.642	0	10.444	6.450	1510.524	0
17	l1 120 ctl.lif - Series001.tif	17	201.123	39.242	25.769	7892.562	0	11.578	7.045	2328.577	0
18	l1 120 ctl.lif - Series001.tif	18	196.927	33.413	19.979	6579.933	0	11.016	7.709	2169.421	0
19	l1 120 ctl.lif - Series001.tif	19	406.767	35.365	15.311	14385.331	0	13.233	7.423	5382.554	0
20	l1 120 ctl.lif - Series001.tif	20	162.061	47.845	27.619	7753.745	0	15.683	9.375	2541.645	0
21	l1 120 ctl.lif - Series001.tif	21	341.555	28.481	14.842	9727.854	0	14.733	8.477	5031.960	0
22	l1 120 ctl.lif - Series001.tif	22	244.383	30.423	20.684	7434.788	0	10.458	7.044	2555.850	0
23	l1 120 ctl.lif - Series001.tif	23	347.366	22.758	10.410	7905.475	0	9.807	6.374	3406.508	0
24	l1 120 ctl.lif - Series001.tif	24	347.043	20.449	11.152	7096.785	0	8.187	5.720	2841.232	0
25	l1 120 ctl.lif - Series001.tif	25	313.468	24.058	12.820	7541.322	0	9.802	6.498	3072.701	0
26	l1 120 ctl.lif - Series001.tif	26	293.130	24.026	12.149	7042.872	0	8.003	5.543	2346.010	0
27	l1 120 ctl.lif - Series001.tif	27	413.546	31.182	14.802	12895.145	0	20.435	10.302	8450.736	0
28	l1 120 ctl.lif - Series001.tif	28	329.610	19.422	8.956	6401.730	0	7.648	5.407	2520.984	0
29	l1 120 ctl.lif - Series001.tif	29	259.233	49.321	21.387	12785.705	0	15.188	8.222	3937.242	0
30	l1 120 ctl.lif - Series001.tif	30	274.083	25.210	11.159	6909.543	0	8.882	5.898	2434.465	0
31	l1 120 ctl.lif - Series001.tif	31	287.642	22.311	9.751	6417.549	0	7.400	5.413	2128.422	0
32	l1 120 ctl.lif - Series001.tif	32	397.082	34.104	13.752	13542.097	0	13.478	7.901	5351.885	0
33	l1 120 ctl.lif - Series001.tif	33	238.572	26.756	14.249	6383.329	0	8.587	5.982	2048.683	0
34	l1 120 ctl.lif - Series001.tif	34	256.650	21.170	10.114	5433.239	0	7.937	5.791	2037.061	0
35	l1 120 ctl.lif - Series001.tif	35	305.721	36.742	18.666	11232.890	0	12.341	7.797	3772.921	0
36	l1 120 ctl.lif - Series001.tif	36	261.816	35.811	16.215	9375.968	0	18.972	9.826	4967.071	0
37	l1 120 ctl.lif - Series001.tif	37	179.171	37.092	24.079	6645.790	0	14.503	8.874	2598.463	0
38	l1 120 ctl.lif - Series001.tif	38	213.714	30.589	18.637	6537.319	0	12.210	8.138	2609.440	0
39	l1 120 ctl.lif - Series001.tif	39	362.216	34.027	14.008	12325.026	0	10.736	6.611	3888.817	0
40	l1 120 ctl.lif - Series001.tif	40	266.981	21.357	9.363	5701.834	0	10.352	6.659	2763.753	0
41	l1 120 ctl.lif - Series001.tif	41	363.830	29.476	11.968	10724.432	0	16.887	8.706	6144.112	0
42	l1 120 ctl.lif - Series001.tif	42	242.446	27.081	14.942	6565.728	0	11.493	7.003	2786.351	0
43	l1 120 ctl.lif - Series001.tif	43	293.130	22.767	10.567	6673.554	0	8.031	5.548	2354.081	0
44	l1 120 ctl.lif - Series001.tif	44	220.170	41.416	19.286	9118.673	0	18.286	10.612	4026.020	0
45	l1 120 ctl.lif - Series001.tif	45	323.799	30.832	16.026	9983.213	0	13.665	8.355	4424.716	0
46	l1 120 ctl.lif - Series001.tif	46	349.303	32.004	12.370	11178.977	0	12.901	7.429	4506.392	0
47	l1 120 ctl.lif - Series001.tif	47	198.864	33.826	19.048	6726.821	0	17.739	9.403	3527.570	0
48	l1 120 ctl.lif - Series001.tif	48	202.415	33.059	17.551	6691.632	0	12.630	7.785	2556.495	0
49	l1 120 ctl.lif - Series001.tif	49	211.454	20.308	11.796	4294.292	0	14.160	8.043	2994.254	0
50	l1 120 ctl.lif - Series001.tif	50	397.727	23.920	10.665	9513.494	0	10.539	6.812	4191.632	0
51	l1 120 ctl.lif - Series001.tif	51	246.965	22.307	12.223	5509.104	0	9.958	6.244	2459.323	0
52	l1 120 ctl.lif - Series001.tif	52	293.776	21.802	11.386	6404.959	0	10.721	6.982	3149.535	0
53	l1 120 ctl.lif - Series001.tif	53	239.217	25.664	13.303	6139.269	0	10.300	6.774	2463.843	0
54	l1 120 ctl.lif - Series001.tif	54	571.733	22.077	9.040	12622.353	0	19.362	9.439	11069.861	0
55	l1 120 ctl.lif - Series001.tif	55	368.027	17.354	6.733	6386.880	0	10.767	6.604	3962.423	0
56	l1 120 ctl.lif - Series001.tif	56	336.067	17.383	9.601	5841.942	0	9.399	6.507	3158.574	0
57	l1 120 ctl.lif - Series001.tif	57	157.218	43.515	33.398	6841.426	0	15.891	10.269	2498.386	0
58	l1 120 ctl.lif - Series001.tif	58	326.705	17.542	7.770	5730.888	0	8.999	6.054	2940.018	0
59	l1 120 ctl.lif - Series001.tif	59	253.422	22.683	12.401	5748.321	0	9.724	6.637	2464.166	0
60	l1 120 ctl.lif - Series001.tif	60	284.414	21.544	11.805	6127.324	0	13.205	8.959	3755.811	0
61	l1 120 ctl.lif - Series001.tif	61	247.934	22.241	11.538	5514.269	0	10.311	6.608	2556.495	0
62	l1 120 ctl.lif - Series001.tif	62	279.571	18.224	8.446	5094.912	0	9.499	6.461	2655.604	0
63	l1 120 ctl.lif - Series001.tif	63	274.729	22.253	11.497	6113.443	0	15.316	8.731	4207.774	0
64	l1 120 ctl.lif - Series001.tif	64	374.806	17.952	8.212	6728.435	0	10.666	6.694	3997.611	0
65	l1 120 ctl.lif - Series001.tif	65	340.586	16.657	7.461	5673.102	0	10.841	6.509	3692.213	0
66	l1 120 ctl.lif - Series001.tif	66	391.593	18.199	8.211	7126.485	0	8.879	6.155	3476.885	0
67	l1 120 ctl.lif - Series001.tif	67	360.925	17.097	7.503	6170.907	0	9.830	6.608	3547.908	0
68	l1 120 ctl.lif - Series001.tif	68	194.990	28.109	16.887	5481.018	0	11.545	7.843	2251.098	0
69	l1 120 ctl.lif - Series001.tif	69	131.069	93.638	82.911	12273.050	0	16.384	7.918	2147.469	0
70	l1 120 ctl.lif - Series002.tif	1	230.501	35.800	18.172	8251.872	0	9.578	6.567	2207.838	0
71	l1 120 ctl.lif - Series002.tif	2	319.602	31.994	14.644	10225.336	0	11.665	6.943	3728.048	0
72	l1 120 ctl.lif - Series002.tif	3	321.539	29.059	13.907	9343.685	0	6.660	4.961	2141.335	0
73	l1 120 ctl.lif - Series002.tif	4	327.673	33.496	13.947	10975.594	0	10.828	6.618	3547.908	0
74	l1 120 ctl.lif - Series002.tif	5	141.400	111.160	86.567	15717.975	0	13.139	8.025	1857.890	0
75	l1 120 ctl.lif - Series002.tif	6	262.138	31.182	16.987	8174.070	0	10.613	6.722	2782.154	0
76	l1 120 ctl.lif - Series002.tif	7	236.958	35.383	15.460	8384.233	0	9.766	6.165	2314.050	0
77	l1 120 ctl.lif - Series002.tif	8	236.958	34.782	16.973	8241.865	0	10.740	6.583	2544.873	0
78	l1 120 ctl.lif - Series002.tif	9	252.776	32.267	14.784	8156.315	0	11.891	6.833	3005.876	0
79	l1 120 ctl.lif - Series002.tif	10	193.698	38.455	22.896	7448.670	0	11.988	7.509	2322.120	0
80	l1 120 ctl.lif - Series002.tif	11	123.321	59.411	44.043	7326.640	0	15.866	10.081	1956.676	0
81	l1 120 ctl.lif - Series002.tif	12	195.635	39.064	17.458	7642.368	0	11.667	7.377	2282.412	0
82	l1 120 ctl.lif - Series002.tif	13	246.643	35.343	17.732	8717.071	0	10.815	6.998	2667.549	0
83	l1 120 ctl.lif - Series002.tif	14	410.963	43.881	19.539	18033.316	0	18.076	9.406	7428.654	0
84	l1 120 ctl.lif - Series002.tif	15	119.447	103.541	96.925	12367.639	0	12.478	8.309	1490.509	0
85	l1 120 ctl.lif - Series002.tif	16	374.161	47.257	22.613	17681.754	0	21.368	12.078	7995.222	0
86	l1 120 ctl.lif - Series002.tif	17	155.282	50.378	43.401	7822.831	0	14.763	10.403	2292.420	0
87	l1 120 ctl.lif - Series002.tif	18	267.949	24.245	11.898	6496.320	0	13.611	8.234	3647.017	0
88	l1 120 ctl.lif - Series002.tif	19	366.413	18.790	9.019	6885.008	0	8.279	5.623	3033.639	0
89	l1 120 ctl.lif - Series002.tif	20	218.879	37.826	16.624	8279.313	0	12.199	7.168	2670.132	0
90	l1 120 ctl.lif - Series002.tif	21	270.209	35.296	19.275	9537.384	0	15.424	8.942	4167.743	0
91	l1 120 ctl.lif - Series002.tif	22	313.146	24.013	12.521	7519.693	0	13.443	7.377	4209.711	0
92	l1 120 ctl.lif - Series002.tif	23	424.845	17.292	6.762	7346.333	0	8.042	5.330	3416.516	0
93	l1 120 ctl.lif - Series002.tif	24	286.351	22.713	10.982	6503.745	0	9.516	6.256	2725.013	0
94	l1 120 ctl.lif - Series002.tif	25	314.114	21.592	10.485	6782.348	0	11.301	7.338	3549.845	0
95	l1 120 ctl.lif - Series002.tif	26	177.234	36.129	19.321	6403.345	0	13.078	8.702	2317.924	0
96	l1 120 ctl.lif - Series002.tif	27	429.042	18.996	8.259	8150.181	0	8.664	5.851	3717.394	0
97	l1 120 ctl.lif - Series002.tif	28	210.163	34.452	24.164	7240.444	0	12.697	7.871	2668.518	0
98	l1 120 ctl.lif - Series002.tif	29	283.122	22.298	10.037	6312.952	0	11.826	7.482	3348.076	0
99	l1 120 ctl.lif - Series002.tif	30	324.445	19.646	8.011	6373.967	0	10.632	6.344	3449.445	0
100	l1 120 ctl.lif - Series002.tif	31	174.329	19.770	9.031	3446.539	0	8.378	5.451	1460.486	0
101	l1 120 ctl.lif - Series002.tif	32	321.216	21.367	11.849	6863.378	0	8.905	5.958	2860.279	0
102	l1 120 ctl.lif - Series002.tif	33	427.105	24.521	10.529	10472.947	0	9.704	6.109	4144.499	0
103	l1 120 ctl.lif - Series002.tif	34	307.980	29.212	16.710	8996.643	0	10.585	6.427	3259.943	0
104	l1 120 ctl.lif - Series002.tif	35	378.035	32.454	14.315	12268.853	0	11.944	7.124	4515.431	0
105	l1 120 ctl.lif - Series002.tif	36	209.194	34.438	18.511	7204.287	0	11.099	7.262	2321.798	0
106	l1 120 ctl.lif - Series002.tif	37	250.517	27.430	14.178	6871.772	0	11.856	7.218	2970.041	0
107	l1 120 ctl.lif - Series002.tif	38	267.627	30.676	14.762	8209.582	0	11.415	7.317	3054.946	0
108	l1 120 ctl.lif - Series002.tif	39	220.493	23.572	11.811	5197.572	0	9.296	6.210	2049.651	0
109	l1 120 ctl.lif - Series002.tif	40	383.200	34.227	15.023	13115.638	0	13.019	7.570	4989.024	0
110	l1 120 ctl.lif - Series002.tif	41	307.980	29.949	17.229	9223.592	0	18.142	11.156	5587.229	0
111	l1 120 ctl.lif - Series002.tif	42	302.815	23.469	12.158	7106.792	0	10.932	7.681	3310.305	0
112	l1 120 ctl.lif - Series002.tif	43	161.092	39.267	29.016	6325.542	0	14.255	10.072	2296.294	0
113	l1 120 ctl.lif - Series002.tif	44	285.382	20.868	9.382	5955.256	0	9.980	6.579	2848.011	0
114	l1 120 ctl.lif - Series002.tif	45	335.421	18.954	8.587	6357.503	0	10.748	6.667	3605.049	0
115	l1 120 ctl.lif - Series002.tif	46	401.278	19.504	8.111	7826.382	0	8.666	5.556	3477.531	0
116	l1 120 ctl.lif - Series002.tif	47	373.515	19.732	7.948	7370.222	0	9.169	5.983	3424.910	0
117	l1 120 ctl.lif - Series002.tif	48	238.572	29.314	14.264	6993.479	0	8.934	6.056	2131.327	0
118	l1 120 ctl.lif - Series002.tif	49	394.499	20.588	9.243	8121.772	0	8.594	5.741	3390.367	0
119	l1 120 ctl.lif - Series002.tif	50	300.232	21.366	11.071	6414.644	0	12.580	8.226	3776.795	0
120	l1 120 ctl.lif - Series002.tif	51	243.737	27.499	14.748	6702.608	0	13.261	8.004	3232.180	0
121	l1 120 ctl.lif - Series002.tif	52	348.980	22.251	11.797	7765.044	0	11.159	7.680	3894.305	0
122	l1 120 ctl.lif - Series002.tif	53	379.003	17.165	7.122	6505.682	0	10.040	6.395	3805.204	0
123	l1 120 ctl.lif - Series002.tif	54	357.696	17.651	8.380	6313.598	0	10.640	6.815	3805.850	0
124	l1 120 ctl.lif - Series002.tif	55	231.792	24.485	13.098	5675.362	0	14.182	8.207	3287.384	0
125	l1 120 ctl.lif - Series002.tif	56	217.911	30.935	15.675	6741.025	0	11.239	7.002	2448.993	0
126	l1 120 ctl.lif - Series002.tif	57	260.847	43.661	19.881	11388.817	0	17.828	10.243	4650.374	0
127	l1 120 ctl.lif - Series002.tif	58	215.651	25.246	12.819	5444.215	0	13.331	8.670	2874.806	0
128	l1 120 ctl.lif - Series002.tif	59	191.116	34.128	18.590	6522.469	0	19.476	11.367	3722.237	0
129	l1 120 ctl.lif - Series002.tif	60	311.532	18.898	8.318	5887.461	0	10.288	6.762	3205.062	0
130	l1 120 ctl.lif - Series002.tif	61	149.471	84.389	63.331	12613.636	0	15.702	7.909	2346.978	0
131	l1 120 ctl.lif - Series002.tif	62	174.974	45.598	25.077	7978.435	0	22.033	12.688	3855.243	0
132	l1 120 ctl.lif - Series002.tif	63	206.934	29.195	15.436	6041.451	0	9.950	7.068	2059.013	0
133	l1 120 ctl.lif - Series002.tif	64	371.901	24.105	9.203	8964.682	0	8.737	6.084	3249.290	0
134	l1 120 ctl.lif - Series002.tif	65	288.611	18.770	8.345	5417.097	0	8.687	5.894	2507.102	0
135	l1 120 ctl.lif - Series002.tif	66	423.877	27.021	11.441	11453.383	0	12.160	7.365	5154.313	0
136	l1 120 ctl.lif - Series002.tif	67	250.194	21.383	10.724	5349.948	0	12.210	7.752	3054.946	0
137	l1 120 ctl.lif - Series002.tif	68	174.651	71.059	63.455	12410.576	0	26.181	11.545	4572.572	0
138	l1 120 ctl.lif - Series002.tif	69	257.296	23.246	9.979	5981.082	0	7.581	5.407	1950.542	0
139	l1 120 ctl.lif - Series002.tif	70	210.808	23.378	12.899	4928.332	0	10.654	7.356	2245.932	0
140	l1 120 ctl.lif - Series002.tif	71	321.216	19.750	7.996	6343.944	0	8.904	6.089	2859.956	0
141	l1 120 ctl.lif - Series002.tif	72	245.997	22.253	10.753	5474.238	0	10.390	6.764	2555.850	0
142	l1 120 ctl.lif - Series002.tif	73	306.689	17.341	7.347	5318.311	0	9.622	6.394	2950.994	0
143	l1 120 ctl.lif - Series002.tif	74	197.572	24.410	9.758	4822.766	0	12.252	7.638	2420.584	0
144	l1 120 ctl.lif - Series002.tif	75	278.280	20.015	10.324	5569.796	0	9.558	6.384	2659.801	0
145	l1 120 ctl.lif - Series002.tif	76	202.738	23.686	10.453	4802.105	0	10.088	6.319	2045.132	0
146	l1 120 ctl.lif - Series002.tif	77	315.728	27.843	12.357	8790.677	0	11.142	6.988	3517.885	0
147	l1 120 ctl.lif - Series002.tif	78	281.508	36.984	17.574	10411.286	0	16.295	8.842	4587.100	0
148	l1 120 ctl.lif - Series002.tif	79	319.279	17.521	8.167	5594.008	0	7.658	5.273	2445.119	0
149	l1 120 ctl.lif - Series002.tif	80	388.365	30.219	13.520	11735.860	0	16.076	9.819	6243.221	0
150	l1 120 ctl.lif - Series002.tif	81	338.972	28.816	12.306	9767.885	0	11.937	7.718	4046.358	0
151	l1 120 ctl.lif - Series002.tif	82	333.807	32.325	14.073	10790.289	0	14.137	8.461	4719.137	0
152	l1 120 ctl.lif - Series002.tif	83	360.602	16.543	6.985	5965.263	0	10.726	6.388	3867.833	0
153	l1 120 ctl.lif - Series002.tif	84	246.320	17.195	7.053	4235.537	0	8.691	6.111	2140.690	0
154	l1 120 ctl.lif - Series002.tif	85	190.147	25.976	12.634	4939.308	0	16.022	8.692	3046.552	0
155	l1 120 ctl.lif - Series002.tif	86	234.052	22.043	11.109	5159.155	0	13.957	8.686	3266.723	0
156	l1 120 ctl.lif - Series002.tif	87	180.785	27.346	13.844	4943.827	0	19.127	11.187	3457.838	0
157	l1 120 ctl.lif - Series002.tif	88	235.989	18.981	7.488	4479.274	0	8.057	5.541	1901.472	0
158	l1 120 ctl.lif - Series002.tif	89	252.454	19.963	9.800	5039.708	0	10.238	7.560	2584.582	0
159	l1 120 ctl.lif - Series002.tif	90	288.611	19.872	9.279	5735.408	0	11.107	6.453	3205.708	0
160	l1 120 ctl.lif - Series002.tif	91	213.714	46.184	27.165	9870.222	0	22.202	12.930	4744.964	0
161	l1 120 ctl.lif - Series003.tif	1	275.374	55.077	26.522	15166.903	0	10.579	6.793	2913.223	0
162	l1 120 ctl.lif - Series003.tif	2	355.114	22.879	10.597	8124.677	0	6.883	5.217	2444.150	0
163	l1 120 ctl.lif - Series003.tif	3	195.635	47.670	29.461	9325.930	0	19.314	12.766	3778.409	0
164	l1 120 ctl.lif - Series003.tif	4	206.934	45.548	23.729	9425.362	0	21.137	12.089	4374.032	0
165	l1 120 ctl.lif - Series003.tif	5	128.164	58.111	27.339	7447.701	0	17.831	9.484	2285.318	0
166	l1 120 ctl.lif - Series003.tif	6	347.043	24.646	12.772	8553.073	0	10.673	6.866	3704.158	0
167	l1 120 ctl.lif - Series003.tif	7	131.069	54.714	42.972	7171.358	0	10.300	8.070	1350.077	0
168	l1 120 ctl.lif - Series003.tif	8	147.856	46.664	47.520	6899.535	0	16.009	11.547	2366.994	0
169	l1 120 ctl.lif - Series003.tif	9	269.241	36.144	20.224	9731.405	0	14.743	8.254	3969.525	0
170	l1 120 ctl.lif - Series003.tif	10	332.193	23.901	11.103	7939.695	0	8.456	5.855	2808.949	0
171	l1 120 ctl.lif - Series003.tif	11	201.123	46.783	27.575	9409.220	0	19.376	11.466	3896.888	0
172	l1 120 ctl.lif - Series003.tif	12	247.288	43.103	20.742	10658.897	0	18.752	9.915	4637.138	0
173	l1 120 ctl.lif - Series003.tif	13	298.941	41.391	17.398	12373.450	0	14.452	8.438	4320.442	0
174	l1 120 ctl.lif - Series003.tif	14	142.368	49.043	33.955	6982.180	0	18.830	10.738	2680.785	0
175	l1 120 ctl.lif - Series003.tif	15	301.847	28.907	12.635	8725.465	0	12.616	7.444	3808.110	0
176	l1 120 ctl.lif - Series003.tif	16	157.541	40.133	28.421	6322.637	0	14.906	9.181	2348.270	0
177	l1 120 ctl.lif - Series003.tif	17	247.934	32.462	17.929	8048.489	0	16.158	10.337	4006.005	0
178	l1 120 ctl.lif - Series003.tif	18	213.068	59.291	38.093	12633.006	0	21.512	10.484	4583.549	0
179	l1 120 ctl.lif - Series003.tif	19	276.020	24.370	14.872	6726.498	0	8.910	6.356	2459.323	0
180	l1 120 ctl.lif - Series003.tif	20	227.596	34.397	22.031	7828.642	0	10.765	7.439	2449.961	0
181	l1 120 ctl.lif - Series003.tif	21	300.232	26.476	13.249	7949.057	0	7.004	4.917	2102.918	0
182	l1 120 ctl.lif - Series003.tif	22	355.436	24.137	10.209	8579.223	0	6.544	4.864	2325.994	0
183	l1 120 ctl.lif - Series003.tif	23	390.625	20.117	9.614	7858.019	0	9.940	6.428	3882.683	0
184	l1 120 ctl.lif - Series003.tif	24	133.006	51.039	37.286	6788.481	0	15.867	10.305	2110.343	0
185	l1 120 ctl.lif - Series003.tif	25	298.618	25.641	12.945	7656.896	0	9.019	5.983	2693.376	0
186	l1 120 ctl.lif - Series003.tif	26	300.555	25.867	12.550	7774.406	0	6.513	4.832	1957.645	0
187	l1 120 ctl.lif - Series003.tif	27	302.815	26.045	15.341	7886.751	0	16.204	9.500	4906.702	0
188	l1 120 ctl.lif - Series003.tif	28	282.800	21.518	10.887	6085.356	0	8.659	5.828	2448.670	0
189	l1 120 ctl.lif - Series003.tif	29	261.816	22.248	9.561	5824.832	0	10.052	5.820	2631.715	0
190	l1 120 ctl.lif - Series003.tif	30	230.501	27.014	16.005	6226.756	0	10.291	6.085	2372.159	0
191	l1 120 ctl.lif - Series003.tif	31	259.233	26.752	11.135	6935.046	0	7.655	5.270	1984.440	0
192	l1 120 ctl.lif - Series003.tif	32	237.926	29.868	18.126	7106.470	0	9.315	6.080	2216.232	0
193	l1 120 ctl.lif - Series003.tif	33	307.335	20.996	10.080	6452.738	0	8.502	5.934	2612.991	0
194	l1 120 ctl.lif - Series003.tif	34	211.777	66.492	36.183	14081.547	0	23.026	13.189	4876.356	0
195	l1 120 ctl.lif - Series003.tif	35	550.426	24.326	9.762	13389.721	0	12.440	7.290	6847.559	0
196	l1 120 ctl.lif - Series003.tif	36	218.556	61.040	34.525	13340.651	0	14.092	8.442	3079.804	0
197	l1 120 ctl.lif - Series003.tif	37	381.586	18.352	8.721	7002.841	0	7.108	5.457	2712.423	0
198	l1 120 ctl.lif - Series003.tif	38	136.880	45.045	31.747	6165.741	0	18.455	10.905	2526.149	0
199	l1 120 ctl.lif - Series003.tif	39	344.783	20.082	8.143	6924.070	0	9.455	6.352	3259.943	0
200	l1 120 ctl.lif - Series003.tif	40	278.926	21.303	10.313	5942.020	0	11.406	7.786	3181.495	0
201	l1 120 ctl.lif - Series003.tif	41	265.690	22.310	11.158	5927.492	0	10.389	8.449	2760.201	0
202	l1 120 ctl.lif - Series003.tif	42	394.499	15.547	6.752	6133.135	0	12.115	7.600	4779.184	0
203	l1 120 ctl.lif - Series003.tif	43	166.903	49.097	43.362	8194.409	0	11.004	7.300	1836.583	0
204	l1 120 ctl.lif - Series003.tif	44	370.610	19.474	9.141	7217.200	0	8.037	5.521	2978.435	0
205	l1 120 ctl.lif - Series003.tif	45	283.445	25.065	11.652	7104.533	0	11.659	6.613	3304.817	0
206	l1 120 ctl.lif - Series003.tif	46	430.979	25.837	10.583	11135.072	0	18.858	9.892	8127.260	0
207	l1 120 ctl.lif - Series003.tif	47	213.068	27.624	15.092	5885.847	0	10.485	6.695	2233.988	0
208	l1 120 ctl.lif - Series003.tif	48	293.453	28.274	14.000	8297.069	0	13.527	7.910	3969.525	0
209	l1 120 ctl.lif - Series003.tif	49	326.705	21.444	13.237	7005.746	0	11.151	6.994	3643.143	0
210	l1 120 ctl.lif - Series003.tif	50	331.547	37.654	20.512	12484.181	0	13.877	8.211	4600.981	0
211	l1 120 ctl.lif - Series003.tif	51	268.918	31.311	17.412	8420.067	0	16.866	9.957	4535.447	0
212	l1 120 ctl.lif - Series003.tif	52	257.942	25.169	14.798	6492.123	0	11.746	6.952	3029.765	0
213	l1 120 ctl.lif - Series003.tif	53	313.468	21.580	11.695	6764.592	0	10.411	6.801	3263.494	0
214	l1 120 ctl.lif - Series003.tif	54	194.990	31.833	18.373	6207.064	0	13.591	8.665	2650.116	0
215	l1 120 ctl.lif - Series003.tif	55	281.831	28.262	13.762	7965.199	0	19.025	9.880	5361.893	0
216	l1 120 ctl.lif - Series003.tif	56	191.439	32.157	29.070	6156.056	0	10.359	8.215	1983.148	0
217	l1 120 ctl.lif - Series003.tif	57	285.705	21.328	9.587	6093.427	0	7.456	5.222	2130.359	0
218	l1 120 ctl.lif - Series003.tif	58	269.241	31.538	17.335	8491.413	0	14.776	8.822	3978.241	0
219	l1 120 ctl.lif - Series003.tif	59	185.305	29.382	19.626	5444.538	0	11.615	7.211	2152.311	0
220	l1 120 ctl.lif - Series003.tif	60	275.052	20.138	10.214	5539.127	0	18.552	11.691	5102.660	0
221	l1 120 ctl.lif - Series003.tif	61	296.681	29.363	14.813	8711.583	0	10.270	6.368	3046.875	0
222	l1 120 ctl.lif - Series003.tif	62	340.586	26.884	11.799	9156.444	0	14.278	8.068	4862.797	0
223	l1 120 ctl.lif - Series003.tif	63	271.178	23.587	13.348	6396.242	0	9.965	7.266	2702.415	0
224	l1 120 ctl.lif - Series003.tif	64	552.686	20.401	8.086	11275.504	0	9.230	6.093	5101.046	0
225	l1 120 ctl.lif - Series003.tif	65	238.249	22.847	11.347	5443.246	0	11.492	7.230	2737.926	0
226	l1 120 ctl.lif - Series003.tif	66	310.886	20.239	7.932	6291.968	0	9.360	5.913	2909.995	0
227	l1 120 ctl.lif - Series003.tif	67	180.139	30.229	32.535	5445.506	0	9.559	6.853	1721.978	0
228	l1 120 ctl.lif - Series003.tif	68	447.120	25.453	11.442	11380.746	0	9.958	6.790	4452.479	0
229	l1 120 ctl.lif - Series003.tif	69	373.838	27.185	11.449	10162.707	0	10.888	7.063	4070.248	0
230	l1 120 ctl.lif - Series003.tif	70	410.318	13.177	4.973	5406.767	0	7.790	5.302	3196.346	0
231	l1 120 ctl.lif - Series003.tif	71	230.501	24.479	14.354	5642.433	0	12.273	7.693	2828.964	0
232	l1 120 ctl.lif - Series003.tif	72	352.854	24.156	10.335	8523.696	0	12.114	7.197	4274.600	0
233	l1 120 ctl.lif - Series003.tif	73	169.486	31.349	16.823	5313.146	0	14.606	8.960	2475.465	0
234	l1 120 ctl.lif - Series003.tif	74	251.485	22.168	11.704	5574.961	0	11.072	7.435	2784.414	0
235	l1 120 ctl.lif - Series003.tif	75	386.428	31.438	12.941	12148.438	0	15.526	9.222	5999.806	0
236	l1 120 ctl.lif - Series003.tif	76	297.327	21.273	8.312	6324.897	0	10.837	6.871	3222.172	0
237	l1 120 ctl.lif - Series003.tif	77	256.650	22.974	11.693	5896.178	0	9.557	5.997	2452.867	0
238	l1 120 ctl.lif - Series003.tif	78	323.476	18.970	9.023	6136.364	0	6.872	5.016	2223.011	0
239	l1 120 ctl.lif - Series003.tif	79	324.122	25.218	10.820	8173.747	0	11.082	6.996	3591.813	0
240	l1 120 ctl.lif - Series003.tif	80	279.894	30.817	14.507	8625.387	0	14.758	8.831	4130.617	0
241	l1 120 ctl.lif - Series003.tif	81	279.894	21.766	8.127	6092.136	0	10.933	6.513	3060.111	0
242	l1 120 ctl.lif - Series003.tif	82	145.919	24.832	14.956	3623.450	0	10.396	6.751	1516.981	0

## Sheet: l2 120 sitfe3 1202
	file name	cell nr	Nucleus area (microns^2)	Mean ch1	StdDev ch1	Total Int ch1	Background ch1	Mean ch2	StdDev ch2	Total Int ch2	Background ch2
1	l1 120 tfe3.lif - Series001.tif	1	232.115	24.591	12.995	5707.967	0	8.045	5.685	1867.252	0
2	l1 120 tfe3.lif - Series001.tif	2	361.247	32.397	14.815	11703.254	0	7.329	5.666	2647.534	0
3	l1 120 tfe3.lif - Series001.tif	3	201.446	27.194	18.316	5478.112	0	8.011	6.170	1613.830	0
4	l1 120 tfe3.lif - Series001.tif	4	276.343	22.062	10.694	6096.655	0	6.770	5.136	1870.803	0
5	l1 120 tfe3.lif - Series001.tif	5	384.814	29.008	15.087	11162.513	0	7.586	5.629	2919.034	0
6	l1 120 tfe3.lif - Series001.tif	6	297.973	14.536	6.776	4331.418	0	5.437	4.486	1619.964	0
7	l1 120 tfe3.lif - Series001.tif	7	274.406	21.806	11.691	5983.665	0	8.299	5.610	2277.247	0
8	l1 120 tfe3.lif - Series001.tif	8	313.146	10.393	5.085	3254.455	0	6.861	5.001	2148.438	0
9	l1 120 tfe3.lif - Series001.tif	9	343.492	18.119	7.975	6223.851	0	6.623	5.075	2274.987	0
10	l1 120 tfe3.lif - Series001.tif	10	322.185	14.936	7.215	4812.113	0	6.926	5.133	2231.405	0
11	l1 120 tfe3.lif - Series001.tif	11	281.831	20.895	10.845	5888.753	0	7.444	5.646	2098.076	0
12	l1 120 tfe3.lif - Series001.tif	12	275.374	18.313	8.867	5042.936	0	7.301	5.257	2010.589	0
13	l1 120 tfe3.lif - Series001.tif	13	299.264	19.180	9.366	5739.928	0	8.538	6.148	2555.204	0
14	l1 120 tfe3.lif - Series001.tif	14	297.004	18.749	10.226	5568.505	0	6.682	5.189	1984.440	0
15	l1 120 tfe3.lif - Series001.tif	15	325.090	17.450	8.739	5672.779	0	5.861	4.684	1905.346	0
16	l1 120 tfe3.lif - Series001.tif	16	123.321	65.387	56.721	8063.662	0	4.704	3.985	580.127	0
17	l1 120 tfe3.lif - Series001.tif	17	325.413	10.807	5.537	3516.593	0	4.519	3.965	1470.493	0
18	l1 120 tfe3.lif - Series001.tif	18	294.744	13.265	6.147	3909.801	0	5.790	4.624	1706.482	0
19	l1 120 tfe3.lif - Series001.tif	19	287.642	15.339	8.630	4412.126	0	5.755	4.611	1655.475	0
20	l1 120 tfe3.lif - Series001.tif	20	294.421	16.927	7.921	4983.536	0	7.308	5.207	2151.666	0
21	l1 120 tfe3.lif - Series001.tif	21	292.162	13.401	7.349	3915.289	0	6.110	4.845	1785.253	0
22	l1 120 tfe3.lif - Series001.tif	22	276.343	14.525	9.390	4013.753	0	8.054	6.325	2225.594	0
23	l1 120 tfe3.lif - Series001.tif	23	222.430	21.795	11.332	4847.947	0	7.627	5.309	1696.475	0
24	l1 120 tfe3.lif - Series001.tif	24	222.753	18.632	12.380	4150.310	0	11.877	7.913	2645.597	0
25	l1 120 tfe3.lif - Series001.tif	25	164.321	18.130	13.910	2979.081	0	10.312	6.924	1694.538	0
26	l1 120 tfe3.lif - Series001.tif	26	209.840	20.755	12.315	4355.307	0	10.509	7.434	2205.256	0
27	l1 120 tfe3.lif - Series001.tif	27	182.076	17.966	12.628	3271.242	0	10.911	7.596	1986.699	0
28	l1 120 tfe3.lif - Series001.tif	28	264.075	22.490	13.057	5939.114	0	12.068	7.483	3186.983	0
29	l1 120 tfe3.lif - Series001.tif	29	208.549	17.988	10.333	3751.291	0	10.169	6.335	2120.674	0
30	l1 120 tfe3.lif - Series001.tif	30	245.674	17.782	8.969	4368.543	0	10.397	6.992	2554.236	0
31	l1 120 tfe3.lif - Series001.tif	31	271.501	17.256	10.185	4684.917	0	6.962	5.520	1890.173	0
32	l1 120 tfe3.lif - Series001.tif	32	294.099	15.968	6.993	4696.216	0	7.814	5.856	2298.231	0
33	l1 120 tfe3.lif - Series001.tif	33	280.540	15.807	9.115	4434.401	0	6.967	5.126	1954.416	0
34	l1 120 tfe3.lif - Series001.tif	34	289.902	18.248	9.225	5290.225	0	13.835	7.925	4010.847	0
35	l1 120 tfe3.lif - Series001.tif	35	486.829	18.666	8.843	9087.358	0	12.946	7.497	6302.299	0
36	l1 120 tfe3.lif - Series001.tif	36	222.430	17.329	8.681	3854.597	0	8.200	5.843	1823.993	0
37	l1 120 tfe3.lif - Series001.tif	37	261.170	13.833	9.228	3612.797	0	7.047	5.890	1840.457	0
38	l1 120 tfe3.lif - Series001.tif	38	211.777	21.285	12.130	4507.683	0	17.370	10.195	3678.654	0
39	l1 120 tfe3.lif - Series001.tif	39	306.689	32.321	16.893	9912.513	0	15.685	8.034	4810.498	0
40	l1 120 tfe3.lif - Series001.tif	40	402.893	10.968	4.653	4418.905	0	6.764	5.051	2725.013	0
41	l1 120 tfe3.lif - Series001.tif	41	323.153	14.297	7.145	4620.028	0	8.823	5.633	2851.240	0
42	l1 120 tfe3.lif - Series001.tif	42	385.460	24.931	14.533	9610.021	0	17.935	10.235	6913.094	0
43	l1 120 tfe3.lif - Series001.tif	43	228.241	24.754	15.553	5649.858	0	14.458	8.701	3299.974	0
44	l1 120 tfe3.lif - Series001.tif	44	230.501	15.622	8.517	3600.852	0	7.880	5.570	1816.245	0
45	l1 120 tfe3.lif - Series001.tif	45	375.452	23.814	14.042	8941.116	0	15.284	8.801	5738.314	0
46	l1 120 tfe3.lif - Series001.tif	46	348.334	25.261	14.098	8799.393	0	14.294	8.514	4979.016	0
47	l1 120 tfe3.lif - Series001.tif	47	267.949	15.551	8.502	4166.774	0	9.751	6.639	2612.668	0
48	l1 120 tfe3.lif - Series001.tif	48	285.705	21.209	10.441	6059.530	0	8.252	5.729	2357.632	0
49	l1 120 tfe3.lif - Series001.tif	49	254.713	17.347	10.344	4418.582	0	11.241	6.843	2863.184	0
50	l1 120 tfe3.lif - Series001.tif	50	315.083	13.617	7.631	4290.418	0	8.638	6.126	2721.785	0
51	l1 120 tfe3.lif - Series001.tif	51	501.356	30.772	14.600	15427.751	0	16.275	8.945	8159.543	0
52	l1 120 tfe3.lif - Series001.tif	52	314.437	13.184	6.300	4145.467	0	9.528	6.245	2995.868	0
53	l1 120 tfe3.lif - Series001.tif	53	263.753	13.900	7.818	3666.064	0	6.741	4.929	1777.828	0
54	l1 120 tfe3.lif - Series001.tif	54	224.367	16.788	11.294	3766.787	0	7.022	5.422	1575.413	0
55	l1 120 tfe3.lif - Series001.tif	55	267.627	14.431	6.729	3862.022	0	9.568	6.217	2560.692	0
56	l1 120 tfe3.lif - Series001.tif	56	221.462	16.819	10.148	3724.819	0	6.548	4.813	1450.155	0
57	l1 120 tfe3.lif - Series001.tif	57	469.718	16.832	7.491	7906.444	0	8.627	6.109	4052.169	0
58	l1 120 tfe3.lif - Series001.tif	58	186.273	22.627	14.199	4214.876	0	11.127	7.335	2072.572	0
59	l1 120 tfe3.lif - Series001.tif	59	346.720	11.265	5.459	3905.927	0	6.853	5.021	2376.033	0
60	l1 120 tfe3.lif - Series001.tif	60	188.210	18.901	11.037	3557.270	0	9.928	6.874	1868.543	0
61	l1 120 tfe3.lif - Series001.tif	61	335.421	15.948	9.031	5349.303	0	6.670	5.227	2237.216	0
62	l1 120 tfe3.lif - Series001.tif	62	362.539	21.268	10.514	7710.486	0	11.026	6.955	3997.288	0
63	l1 120 tfe3.lif - Series001.tif	63	140.108	68.472	55.246	9593.556	0	14.636	8.969	2050.620	0
64	l1 120 tfe3.lif - Series001.tif	64	158.510	24.912	20.694	3948.864	0	13.116	8.333	2079.029	0
65	l1 120 tfe3.lif - Series001.tif	65	241.800	17.413	11.053	4210.356	0	12.352	7.756	2986.829	0
66	l1 120 tfe3.lif - Series001.tif	66	290.870	13.532	6.272	3935.950	0	9.239	6.288	2687.242	0
67	l1 120 tfe3.lif - Series001.tif	67	198.864	19.094	10.348	3797.133	0	14.412	8.942	2866.090	0
68	l1 120 tfe3.lif - Series001.tif	68	288.611	14.075	6.971	4062.177	0	10.351	6.850	2987.474	0
69	l1 120 tfe3.lif - Series001.tif	69	259.556	16.014	8.661	4156.444	0	7.969	5.813	2068.376	0
70	l1 120 tfe3.lif - Series001.tif	70	188.856	16.810	10.759	3174.716	0	8.545	5.965	1613.830	0
71	l1 120 tfe3.lif - Series001.tif	71	273.438	13.558	6.402	3707.386	0	9.497	6.285	2596.849	0
72	l1 120 tfe3.lif - Series001.tif	72	141.400	27.502	15.111	3888.817	0	17.354	9.535	2453.835	0
73	l1 120 tfe3.lif - Series001.tif	73	305.398	11.953	6.020	3650.568	0	9.679	6.134	2955.837	0
74	l1 120 tfe3.lif - Series001.tif	74	123.644	31.321	21.019	3872.676	0	20.768	11.155	2567.794	0
75	l1 120 tfe3.lif - Series001.tif	75	139.463	29.090	25.095	4057.012	0	22.331	12.801	3114.347	0
76	l1 120 tfe3.lif - Series001.tif	76	156.573	23.984	16.488	3755.165	0	15.984	10.667	2502.583	0
77	l1 120 tfe3.lif - Series001.tif	77	137.203	26.638	17.166	3654.765	0	21.325	11.973	2925.814	0
78	l1 120 tfe3.lif - Series001.tif	78	239.540	15.985	8.484	3829.093	0	9.466	6.447	2267.562	0
79	l1 120 tfe3.lif - Series001.tif	79	274.083	20.998	9.773	5755.101	0	14.823	9.428	4062.823	0
80	l1 120 tfe3.lif - Series001.tif	80	213.068	33.753	14.839	7191.697	0	18.864	9.773	4019.241	0
81	l1 120 tfe3.lif - Series001.tif	81	234.698	28.422	14.614	6670.648	0	12.754	8.338	2993.285	0
82	l1 120 tfe3.lif - Series002.tif	1	351.885	22.074	9.712	7767.627	0	15.106	7.953	5315.728	0
83	l1 120 tfe3.lif - Series002.tif	2	165.935	33.354	21.132	5534.607	0	13.765	7.952	2284.026	0
84	l1 120 tfe3.lif - Series002.tif	3	246.643	13.767	7.284	3395.532	0	22.665	13.411	5590.134	0
85	l1 120 tfe3.lif - Series002.tif	4	199.832	43.352	29.895	8663.159	0	25.391	14.478	5073.928	0
86	l1 120 tfe3.lif - Series002.tif	5	166.581	18.444	9.069	3072.379	0	11.791	7.105	1964.101	0
87	l1 120 tfe3.lif - Series002.tif	6	217.588	17.973	11.700	3910.770	0	11.193	7.136	2435.434	0
88	l1 120 tfe3.lif - Series002.tif	7	194.667	19.506	11.970	3797.133	0	11.148	6.872	2170.067	0
89	l1 120 tfe3.lif - Series002.tif	8	381.909	27.171	12.585	10376.743	0	14.276	7.854	5452.286	0
90	l1 120 tfe3.lif - Series002.tif	9	282.800	13.806	7.082	3904.313	0	9.083	5.885	2568.763	0
91	l1 120 tfe3.lif - Series002.tif	10	232.438	16.529	7.794	3842.007	0	9.514	5.927	2211.389	0
92	l1 120 tfe3.lif - Series002.tif	11	224.044	20.004	11.125	4481.857	0	12.392	6.966	2776.343	0
93	l1 120 tfe3.lif - Series002.tif	12	332.193	24.509	10.856	8141.787	0	13.840	7.715	4597.430	0
94	l1 120 tfe3.lif - Series002.tif	13	345.429	11.222	5.069	3876.550	0	6.282	4.630	2170.067	0
95	l1 120 tfe3.lif - Series002.tif	14	330.256	16.432	7.991	5426.782	0	9.109	5.960	3008.458	0
96	l1 120 tfe3.lif - Series002.tif	15	256.973	14.333	8.191	3683.174	0	8.810	6.078	2264.011	0
97	l1 120 tfe3.lif - Series002.tif	16	216.296	16.897	8.799	3654.765	0	9.400	6.493	2033.187	0
98	l1 120 tfe3.lif - Series002.tif	17	262.138	17.480	9.469	4582.257	0	11.207	7.452	2937.758	0
99	l1 120 tfe3.lif - Series002.tif	18	276.989	13.949	6.642	3863.636	0	6.705	5.114	1857.244	0
100	l1 120 tfe3.lif - Series002.tif	19	460.034	19.377	8.103	8913.998	0	10.025	6.054	4611.958	0
101	l1 120 tfe3.lif - Series002.tif	20	247.288	14.585	6.280	3606.663	0	6.896	5.458	1705.191	0
102	l1 120 tfe3.lif - Series002.tif	21	295.713	14.448	7.470	4272.340	0	13.027	7.885	3852.337	0
103	l1 120 tfe3.lif - Series002.tif	22	351.885	22.676	10.126	7979.403	0	10.506	6.787	3697.056	0
104	l1 120 tfe3.lif - Series002.tif	23	165.935	45.076	35.459	7479.662	0	9.210	7.436	1528.280	0
105	l1 120 tfe3.lif - Series002.tif	24	371.901	18.901	8.724	7029.313	0	8.335	5.959	3099.819	0
106	l1 120 tfe3.lif - Series002.tif	25	316.051	20.226	9.611	6392.368	0	13.504	7.551	4267.820	0
107	l1 120 tfe3.lif - Series002.tif	26	201.446	20.288	9.278	4087.035	0	14.226	7.975	2865.767	0
108	l1 120 tfe3.lif - Series002.tif	27	226.627	14.866	6.369	3369.060	0	7.865	5.358	1782.348	0
109	l1 120 tfe3.lif - Series002.tif	28	264.721	28.650	15.719	7584.259	0	14.791	8.320	3915.612	0
110	l1 120 tfe3.lif - Series002.tif	29	368.673	13.713	5.708	5055.527	0	7.730	5.565	2849.948	0
111	l1 120 tfe3.lif - Series002.tif	30	211.454	19.461	11.708	4115.121	0	11.330	8.161	2395.726	0
112	l1 120 tfe3.lif - Series002.tif	31	161.092	49.960	39.100	8048.166	0	9.699	5.956	1562.500	0
113	l1 120 tfe3.lif - Series002.tif	32	246.320	26.394	15.407	6501.485	0	5.993	4.625	1476.304	0
114	l1 120 tfe3.lif - Series002.tif	33	275.374	13.578	7.040	3739.024	0	9.421	6.299	2594.267	0
115	l1 120 tfe3.lif - Series002.tif	34	313.146	16.384	7.281	5130.424	0	18.408	9.550	5764.463	0
116	l1 120 tfe3.lif - Series002.tif	35	293.776	19.831	9.421	5825.801	0	10.685	6.699	3138.882	0
117	l1 120 tfe3.lif - Series002.tif	36	263.107	12.360	5.718	3251.872	0	5.053	4.138	1329.416	0
118	l1 120 tfe3.lif - Series002.tif	37	224.367	21.155	9.279	4746.578	0	8.616	6.069	1933.110	0
119	l1 120 tfe3.lif - Series002.tif	38	239.863	15.048	9.389	3609.569	0	10.070	6.691	2415.418	0
120	l1 120 tfe3.lif - Series002.tif	39	213.391	16.442	9.594	3508.523	0	14.862	8.896	3171.488	0
121	l1 120 tfe3.lif - Series002.tif	40	398.696	9.834	4.544	3920.777	0	5.560	4.514	2216.555	0
122	l1 120 tfe3.lif - Series002.tif	41	266.658	13.283	7.576	3542.097	0	11.015	6.880	2937.113	0
123	l1 120 tfe3.lif - Series002.tif	42	318.634	11.193	5.053	3566.309	0	5.604	4.541	1785.576	0
124	l1 120 tfe3.lif - Series002.tif	43	164.321	20.196	11.203	3318.698	0	13.051	7.581	2144.564	0
125	l1 120 tfe3.lif - Series002.tif	44	115.896	39.262	31.530	4550.297	0	19.526	12.368	2263.042	0
126	l1 120 tfe3.lif - Series002.tif	45	227.273	13.442	6.261	3054.946	0	7.423	5.185	1687.113	0
127	l1 120 tfe3.lif - Series002.tif	46	311.532	10.264	4.676	3197.637	0	5.132	4.275	1598.657	0
128	l1 120 tfe3.lif - Series002.tif	47	350.917	18.773	9.608	6587.681	0	13.677	8.408	4799.522	0
129	l1 120 tfe3.lif - Series002.tif	48	388.365	16.128	6.633	6263.559	0	6.500	4.952	2524.212	0
130	l1 120 tfe3.lif - Series002.tif	49	336.067	20.656	9.666	6941.826	0	16.456	9.226	5530.411	0
131	l1 120 tfe3.lif - Series002.tif	50	204.675	15.530	13.563	3178.590	0	9.595	8.375	1963.778	0
132	l1 120 tfe3.lif - Series002.tif	51	240.509	13.068	6.815	3143.079	0	11.004	6.689	2646.565	0
133	l1 120 tfe3.lif - Series002.tif	52	193.698	19.353	15.100	3748.709	0	10.078	5.907	1952.157	0
134	l1 120 tfe3.lif - Series002.tif	53	190.470	16.566	7.884	3155.346	0	11.144	7.409	2122.611	0
135	l1 120 tfe3.lif - Series002.tif	54	398.050	15.303	7.313	6091.167	0	8.530	5.882	3395.532	0
136	l1 120 tfe3.lif - Series002.tif	55	346.397	19.199	11.897	6650.310	0	10.399	6.835	3602.144	0
137	l1 120 tfe3.lif - Series002.tif	56	209.194	14.867	10.305	3110.150	0	9.924	7.860	2076.123	0
138	l1 120 tfe3.lif - Series002.tif	57	366.736	8.677	4.154	3182.141	0	5.395	4.475	1978.629	0
139	l1 120 tfe3.lif - Series002.tif	58	268.595	11.071	5.180	2973.592	0	6.101	4.701	1638.688	0
140	l1 120 tfe3.lif - Series002.tif	59	376.420	11.062	5.291	4163.869	0	8.791	5.897	3309.013	0
141	l1 120 tfe3.lif - Series002.tif	60	242.769	22.328	9.364	5420.648	0	9.653	5.936	2343.427	0
142	l1 120 tfe3.lif - Series002.tif	61	267.627	21.638	9.587	5790.935	0	5.042	4.369	1349.432	0
143	l1 120 tfe3.lif - Series002.tif	62	245.028	11.655	6.135	2855.759	0	7.049	5.247	1727.144	0
144	l1 120 tfe3.lif - Series002.tif	63	357.373	8.553	4.506	3056.560	0	6.070	4.776	2169.421	0
145	l1 120 tfe3.lif - Series002.tif	64	435.821	13.052	5.187	5688.275	0	5.825	4.669	2538.740	0
146	l1 120 tfe3.lif - Series002.tif	65	306.689	9.643	4.281	2957.451	0	5.605	4.433	1719.073	0
147	l1 120 tfe3.lif - Series002.tif	66	338.004	15.669	7.158	5296.036	0	9.017	6.337	3047.843	0
148	l1 120 tfe3.lif - Series002.tif	67	340.263	9.080	4.172	3089.489	0	4.855	4.356	1651.924	0
149	l1 120 tfe3.lif - Series002.tif	68	288.933	10.410	4.991	3007.813	0	7.593	5.296	2193.957	0
150	l1 120 tfe3.lif - Series002.tif	69	266.335	9.693	4.683	2581.676	0	5.519	4.761	1469.848	0
151	l1 120 tfe3.lif - Series002.tif	70	312.177	9.963	4.877	3110.150	0	6.727	5.214	2100.013	0
152	l1 120 tfe3.lif - Series002.tif	71	284.091	12.598	5.986	3578.900	0	10.583	6.865	3006.521	0
153	l1 120 tfe3.lif - Series002.tif	72	177.234	14.607	9.882	2588.778	0	8.109	5.879	1437.242	0
154	l1 120 tfe3.lif - Series002.tif	73	243.737	12.380	6.027	3017.497	0	5.421	4.464	1321.346	0
155	l1 120 tfe3.lif - Series002.tif	74	353.822	8.977	4.440	3176.330	0	5.792	4.864	2049.329	0
156	l1 120 tfe3.lif - Series002.tif	75	283.768	9.920	4.268	2815.083	0	6.418	4.871	1821.087	0
157	l1 120 tfe3.lif - Series002.tif	76	234.375	12.497	6.079	2929.042	0	6.642	5.046	1556.689	0
158	l1 120 tfe3.lif - Series002.tif	77	212.100	24.957	12.998	5293.453	0	12.139	7.207	2574.574	0
159	l1 120 tfe3.lif - Series002.tif	78	244.060	11.931	5.818	2911.932	0	6.802	5.167	1659.995	0
160	l1 120 tfe3.lif - Series002.tif	79	162.707	16.012	9.990	2605.243	0	9.067	6.868	1475.336	0
161	l1 120 tfe3.lif - Series002.tif	80	256.005	10.839	5.019	2774.729	0	5.298	4.278	1356.211	0
162	l1 120 tfe3.lif - Series002.tif	81	241.477	17.451	8.389	4213.908	0	7.329	5.301	1769.757	0
163	l1 120 tfe3.lif - Series002.tif	82	233.407	14.510	6.605	3386.816	0	6.960	5.076	1624.483	0
164	l1 120 tfe3.lif - Series002.tif	83	231.147	12.166	6.176	2812.177	0	4.929	4.244	1139.269	0
165	l1 120 tfe3.lif - Series002.tif	84	202.738	13.341	7.258	2704.675	0	8.478	5.998	1718.750	0
166	l1 120 tfe3.lif - Series002.tif	85	258.264	12.164	6.248	3141.464	0	7.758	5.613	2003.487	0
167	l1 120 tfe3.lif - Series002.tif	86	274.083	11.272	5.488	3089.489	0	7.154	5.238	1960.873	0
168	l1 120 tfe3.lif - Series002.tif	87	239.863	13.268	6.043	3182.464	0	8.385	5.771	2011.235	0
169	l1 120 tfe3.lif - Series002.tif	88	286.351	10.333	4.956	2958.742	0	5.315	4.257	1521.823	0
170	l1 120 tfe3.lif - Series003.tif	1	612.087	38.238	17.529	23404.894	0	13.697	7.944	8383.587	0
171	l1 120 tfe3.lif - Series003.tif	2	321.862	20.430	10.002	6575.736	0	6.568	5.003	2113.895	0
172	l1 120 tfe3.lif - Series003.tif	3	253.099	23.930	11.638	6056.624	0	8.585	5.942	2172.973	0
173	l1 120 tfe3.lif - Series003.tif	4	364.153	17.855	8.774	6502.131	0	6.492	4.777	2364.088	0
174	l1 120 tfe3.lif - Series003.tif	5	459.711	25.777	10.383	11850.142	0	8.680	5.733	3990.186	0
175	l1 120 tfe3.lif - Series003.tif	6	190.147	23.985	10.714	4560.628	0	13.874	7.398	2638.171	0
176	l1 120 tfe3.lif - Series003.tif	7	407.412	25.915	10.723	10558.174	0	9.908	6.667	4036.674	0
177	l1 120 tfe3.lif - Series003.tif	8	204.029	50.843	42.015	10373.515	0	10.987	6.691	2241.736	0
178	l1 120 tfe3.lif - Series003.tif	9	265.044	18.458	8.733	4892.175	0	7.392	5.471	1959.259	0
179	l1 120 tfe3.lif - Series003.tif	10	256.650	18.293	9.125	4694.925	0	8.943	6.098	2295.325	0
180	l1 120 tfe3.lif - Series003.tif	11	362.216	25.094	11.527	9089.295	0	13.595	7.950	4924.458	0
181	l1 120 tfe3.lif - Series003.tif	12	474.238	24.000	10.298	11381.715	0	7.079	5.143	3357.115	0
182	l1 120 tfe3.lif - Series003.tif	13	258.587	36.614	19.086	9467.975	0	17.320	10.132	4478.629	0
183	l1 120 tfe3.lif - Series003.tif	14	310.240	29.820	14.435	9251.356	0	14.327	8.193	4444.731	0
184	l1 120 tfe3.lif - Series003.tif	15	616.284	15.867	6.578	9778.538	0	6.544	4.966	4032.800	0
185	l1 120 tfe3.lif - Series003.tif	16	314.760	22.865	10.283	7196.862	0	10.441	6.509	3286.415	0
186	l1 120 tfe3.lif - Series003.tif	17	537.190	17.318	7.250	9303.009	0	7.095	5.162	3811.338	0
187	l1 120 tfe3.lif - Series003.tif	18	407.735	23.357	10.141	9523.502	0	8.489	5.769	3461.389	0
188	l1 120 tfe3.lif - Series003.tif	19	377.712	13.321	6.572	5031.637	0	5.621	4.460	2123.257	0
189	l1 120 tfe3.lif - Series003.tif	20	180.785	20.073	12.363	3628.939	0	16.098	10.417	2910.318	0
190	l1 120 tfe3.lif - Series003.tif	21	182.076	25.121	16.795	4573.864	0	16.851	8.891	3068.182	0
191	l1 120 tfe3.lif - Series003.tif	22	180.139	25.527	15.109	4598.399	0	17.638	10.806	3177.299	0
192	l1 120 tfe3.lif - Series003.tif	23	276.989	28.163	17.570	7800.878	0	17.628	8.860	4882.813	0
193	l1 120 tfe3.lif - Series003.tif	24	275.697	15.468	7.603	4264.592	0	10.472	6.276	2887.074	0
194	l1 120 tfe3.lif - Series003.tif	25	170.777	26.803	18.763	4577.415	0	17.369	9.303	2966.167	0
195	l1 120 tfe3.lif - Series003.tif	26	433.561	20.639	8.820	8948.218	0	10.292	6.431	4462.164	0
196	l1 120 tfe3.lif - Series003.tif	27	223.722	16.491	14.048	3689.308	0	6.570	5.903	1469.848	0
197	l1 120 tfe3.lif - Series003.tif	28	203.060	23.199	11.562	4710.744	0	7.803	5.669	1584.452	0
198	l1 120 tfe3.lif - Series003.tif	29	289.256	14.107	7.759	4080.579	0	6.731	5.022	1946.991	0
199	l1 120 tfe3.lif - Series003.tif	30	364.476	13.621	6.096	4964.489	0	7.980	5.720	2908.381	0
200	l1 120 tfe3.lif - Series003.tif	31	172.714	46.499	18.558	8031.056	0	19.705	9.725	3403.280	0
201	l1 120 tfe3.lif - Series003.tif	32	169.163	27.326	22.102	4622.611	0	14.244	8.853	2409.607	0
202	l1 120 tfe3.lif - Series003.tif	33	157.218	28.185	18.558	4431.173	0	21.969	11.107	3453.964	0
203	l1 120 tfe3.lif - Series003.tif	34	162.384	42.529	21.401	6905.992	0	20.928	11.170	3398.438	0
204	l1 120 tfe3.lif - Series003.tif	35	315.083	13.804	6.564	4349.496	0	8.823	5.804	2779.894	0
205	l1 120 tfe3.lif - Series003.tif	36	132.038	67.577	52.628	8922.714	0	12.589	6.944	1662.255	0
206	l1 120 tfe3.lif - Series003.tif	37	338.649	15.329	7.217	5191.116	0	8.655	5.812	2930.979	0
207	l1 120 tfe3.lif - Series003.tif	38	314.114	14.738	7.479	4629.390	0	10.125	6.489	3180.527	0
208	l1 120 tfe3.lif - Series003.tif	39	289.902	17.873	9.672	5181.431	0	10.726	6.442	3109.504	0
209	l1 120 tfe3.lif - Series003.tif	40	295.713	13.861	6.790	4098.980	0	9.249	5.933	2735.021	0
210	l1 120 tfe3.lif - Series003.tif	41	364.799	11.232	5.423	4097.366	0	9.355	6.167	3412.642	0

## Sheet: l1 146 ctl 1202
	file name	cell nr	Nucleus area (microns^2)	Mean ch1	StdDev ch1	Total Int ch1	Background ch1	Mean ch2	StdDev ch2	Total Int ch2	Background ch2
1	l1 146 ctl.lif - Series001.tif	1	169.163	30.332	18.379	5131.069	0	9.502	6.450	1607.373	0
2	l1 146 ctl.lif - Series001.tif	2	182.722	29.004	16.459	5299.587	0	9.412	6.255	1719.718	0
3	l1 146 ctl.lif - Series001.tif	3	160.124	53.702	28.230	8598.915	0	29.081	17.365	4656.508	0
4	l1 146 ctl.lif - Series001.tif	4	159.801	30.069	19.965	4805.010	0	13.580	8.721	2170.067	0
5	l1 146 ctl.lif - Series001.tif	5	207.903	28.062	16.707	5834.194	0	15.921	10.142	3309.982	0
6	l1 146 ctl.lif - Series001.tif	6	123.967	32.279	17.732	4001.485	0	17.076	9.972	2116.800	0
7	l1 146 ctl.lif - Series001.tif	7	113.959	43.674	26.420	4977.079	0	13.810	8.786	1573.799	0
8	l1 146 ctl.lif - Series001.tif	8	170.132	44.102	28.967	7503.228	0	21.848	14.025	3717.071	0
9	l1 146 ctl.lif - Series001.tif	9	120.739	32.824	58.273	3963.068	0	11.564	7.572	1396.242	0
10	l1 146 ctl.lif - Series001.tif	10	127.195	39.340	25.963	5003.874	0	15.378	10.466	1956.030	0
11	l1 146 ctl.lif - Series001.tif	11	134.298	37.488	16.983	5034.543	0	15.430	8.695	2072.249	0
12	l1 146 ctl.lif - Series001.tif	12	189.502	54.610	30.809	10348.657	0	13.017	7.279	2466.748	0
13	l1 146 ctl.lif - Series001.tif	13	215.005	53.134	32.356	11424.006	0	26.260	14.394	5645.984	0
14	l1 146 ctl.lif - Series001.tif	14	141.077	34.002	24.622	4796.940	0	19.494	10.907	2750.194	0
15	l1 146 ctl.lif - Series001.tif	15	260.201	36.402	23.625	9471.849	0	14.743	9.073	3836.196	0
16	l1 146 ctl.lif - Series001.tif	16	170.132	35.281	22.928	6002.389	0	27.702	15.710	4713.004	0
17	l1 146 ctl.lif - Series001.tif	17	172.069	28.612	19.684	4923.166	0	12.741	8.409	2192.342	0
18	l1 146 ctl.lif - Series001.tif	18	156.250	39.469	21.845	6167.033	0	17.012	9.946	2658.187	0
19	l1 146 ctl.lif - Series001.tif	19	167.226	27.882	17.535	4662.642	0	20.087	13.746	3359.052	0
20	l1 146 ctl.lif - Series001.tif	20	195.635	25.937	16.121	5074.251	0	8.479	6.378	1658.704	0
21	l1 146 ctl.lif - Series001.tif	21	184.982	32.731	17.600	6054.688	0	18.504	10.085	3422.973	0
22	l1 146 ctl.lif - Series001.tif	22	216.296	23.509	12.094	5084.904	0	11.903	7.132	2574.574	0
23	l1 146 ctl.lif - Series001.tif	23	132.361	34.156	24.464	4520.919	0	32.102	21.394	4249.096	0
24	l1 146 ctl.lif - Series001.tif	24	129.778	38.396	21.090	4982.890	0	18.493	10.188	2399.923	0
25	l1 146 ctl.lif - Series001.tif	25	183.368	26.055	11.887	4777.570	0	14.502	7.931	2659.155	0
26	l1 146 ctl.lif - Series001.tif	26	127.518	35.278	24.969	4498.644	0	38.263	28.911	4879.261	0
27	l1 146 ctl.lif - Series001.tif	27	193.698	27.743	16.069	5373.838	0	29.605	17.193	5734.440	0
28	l1 146 ctl.lif - Series001.tif	28	291.516	42.293	22.053	12329.223	0	28.618	17.175	8342.588	0
29	l1 146 ctl.lif - Series001.tif	29	107.825	42.422	36.887	4574.186	0	33.189	23.469	3578.577	0
30	l1 146 ctl.lif - Series001.tif	30	142.691	28.742	20.367	4101.240	0	21.588	12.210	3080.449	0
31	l1 146 ctl.lif - Series001.tif	31	119.770	36.315	23.600	4349.496	0	32.191	21.179	3855.566	0
32	l1 146 ctl.lif - Series001.tif	32	129.455	38.122	35.114	4935.111	0	15.192	9.841	1966.684	0
33	l1 146 ctl.lif - Series001.tif	33	233.084	36.931	16.626	8607.955	0	17.447	9.152	4066.697	0
34	l1 146 ctl.lif - Series001.tif	34	131.069	35.224	24.083	4616.800	0	12.796	8.373	1677.105	0
35	l1 146 ctl.lif - Series001.tif	35	125.904	35.828	24.339	4510.912	0	15.877	9.147	1998.967	0
36	l1 146 ctl.lif - Series001.tif	36	274.406	29.758	16.119	8165.677	0	15.242	8.765	4182.593	0
37	l1 146 ctl.lif - Series001.tif	37	169.486	38.107	17.833	6458.549	0	20.827	11.115	3529.830	0
38	l1 146 ctl.lif - Series001.tif	38	246.965	30.295	17.228	7481.921	0	13.914	8.471	3436.209	0
39	l1 146 ctl.lif - Series001.tif	39	169.163	25.553	13.958	4322.701	0	25.452	12.817	4305.591	0
40	l1 146 ctl.lif - Series001.tif	40	238.572	32.728	21.953	7807.980	0	15.252	8.852	3638.623	0
41	l1 146 ctl.lif - Series001.tif	41	150.762	34.728	25.637	5235.666	0	15.390	9.519	2320.183	0
42	l1 146 ctl.lif - Series001.tif	42	188.533	22.935	15.760	4323.993	0	17.795	10.513	3354.855	0
43	l1 146 ctl.lif - Series001.tif	43	146.242	27.804	16.999	4066.051	0	14.627	9.047	2139.075	0
44	l1 146 ctl.lif - Series001.tif	44	316.697	46.066	22.903	14589.037	0	37.478	20.348	11869.189	0
45	l1 146 ctl.lif - Series001.tif	45	164.321	22.619	11.039	3716.748	0	9.776	5.951	1606.405	0
46	l1 146 ctl.lif - Series001.tif	46	215.005	37.221	21.732	8002.647	0	15.093	8.572	3245.093	0
47	l1 146 ctl.lif - Series001.tif	47	175.620	23.835	10.951	4185.821	0	14.858	8.964	2609.440	0
48	l1 146 ctl.lif - Series001.tif	48	203.383	26.283	16.690	5345.429	0	12.544	8.545	2551.330	0
49	l1 146 ctl.lif - Series001.tif	49	225.013	23.112	14.958	5200.478	0	14.484	8.863	3258.975	0
50	l1 146 ctl.lif - Series001.tif	50	162.061	24.030	15.867	3894.305	0	27.456	14.244	4449.574	0
51	l1 146 ctl.lif - Series001.tif	51	140.431	26.280	17.867	3690.599	0	12.136	7.927	1704.223	0
52	l1 146 ctl.lif - Series001.tif	52	177.880	24.942	15.391	4436.661	0	19.623	11.691	3490.444	0
53	l1 146 ctl.lif - Series001.tif	53	175.943	24.848	16.569	4371.772	0	17.006	9.812	2991.994	0
54	l1 146 ctl.lif - Series001.tif	54	177.234	20.013	14.171	3546.940	0	10.556	7.817	1870.803	0
55	l1 146 ctl.lif - Series001.tif	55	203.383	33.119	17.418	6735.860	0	15.446	7.873	3141.464	0
56	l1 146 ctl.lif - Series001.tif	56	156.896	32.220	23.321	5055.204	0	16.486	11.118	2586.519	0
57	l1 146 ctl.lif - Series001.tif	57	163.998	28.817	23.001	4725.917	0	20.049	14.003	3288.029	0
58	l1 146 ctl.lif - Series001.tif	58	166.903	22.536	13.932	3761.299	0	11.809	7.281	1970.881	0
59	l1 146 ctl.lif - Series001.tif	59	171.746	22.808	14.093	3917.226	0	16.793	9.048	2884.168	0
60	l1 146 ctl.lif - Series001.tif	60	172.392	21.949	16.615	3783.897	0	19.043	11.067	3282.864	0
61	l1 146 ctl.lif - Series001.tif	61	155.927	23.996	17.929	3741.606	0	16.292	10.162	2540.354	0
62	l1 146 ctl.lif - Series001.tif	62	134.620	27.091	12.455	3647.017	0	15.331	8.054	2063.856	0
63	l1 146 ctl.lif - Series001.tif	63	194.667	20.570	10.505	4004.390	0	16.360	8.553	3184.724	0
64	l1 146 ctl.lif - Series001.tif	64	310.240	37.777	24.038	11720.041	0	41.882	23.129	12993.608	0
65	l1 146 ctl.lif - Series001.tif	65	359.956	25.735	14.579	9263.301	0	16.489	10.122	5935.240	0
66	l1 146 ctl.lif - Series001.tif	66	204.675	19.634	10.495	4018.595	0	12.866	7.736	2633.329	0
67	l1 146 ctl.lif - Series002.tif	1	131.715	32.904	29.017	4334.001	0	10.917	8.459	1437.887	0
68	l1 146 ctl.lif - Series002.tif	2	216.296	33.009	14.541	7139.721	0	23.149	12.121	5007.102	0
69	l1 146 ctl.lif - Series002.tif	3	243.414	39.469	21.617	9607.438	0	16.037	7.967	3903.667	0
70	l1 146 ctl.lif - Series002.tif	4	131.392	36.521	19.302	4798.554	0	11.366	6.550	1493.414	0
71	l1 146 ctl.lif - Series002.tif	5	244.706	36.150	18.540	8846.204	0	25.731	14.504	6296.488	0
72	l1 146 ctl.lif - Series002.tif	6	249.871	42.743	23.292	10680.204	0	21.623	11.491	5402.893	0
73	l1 146 ctl.lif - Series002.tif	7	210.486	46.104	24.413	9704.287	0	13.969	8.263	2940.341	0
74	l1 146 ctl.lif - Series002.tif	8	137.849	36.422	35.303	5020.661	0	22.230	19.494	3064.308	0
75	l1 146 ctl.lif - Series002.tif	9	126.872	43.232	29.231	5484.892	0	26.196	16.606	3323.541	0
76	l1 146 ctl.lif - Series002.tif	10	174.329	26.759	16.912	4664.902	0	13.550	9.020	2362.151	0
77	l1 146 ctl.lif - Series002.tif	11	358.988	32.108	17.002	11526.343	0	13.249	7.934	4756.263	0
78	l1 146 ctl.lif - Series002.tif	12	220.170	32.610	14.950	7179.752	0	30.302	15.484	6671.617	0
79	l1 146 ctl.lif - Series002.tif	13	207.580	40.224	23.149	8349.690	0	17.768	10.202	3688.339	0
80	l1 146 ctl.lif - Series002.tif	14	245.674	19.698	11.629	4839.230	0	16.591	9.122	4076.059	0
81	l1 146 ctl.lif - Series002.tif	15	163.998	27.896	18.801	4574.832	0	14.226	7.437	2333.097	0
82	l1 146 ctl.lif - Series002.tif	16	196.281	22.850	20.368	4485.085	0	13.673	9.692	2683.691	0
83	l1 146 ctl.lif - Series002.tif	17	200.478	20.438	12.354	4097.366	0	13.143	7.808	2634.943	0
84	l1 146 ctl.lif - Series002.tif	18	200.478	18.757	10.467	3760.331	0	15.591	9.088	3125.646	0
85	l1 146 ctl.lif - Series002.tif	19	282.800	29.413	17.756	8318.053	0	14.406	8.554	4074.122	0
86	l1 146 ctl.lif - Series002.tif	20	178.525	34.854	17.837	6222.237	0	19.034	10.006	3398.115	0
87	l1 146 ctl.lif - Series002.tif	21	143.660	29.328	20.735	4213.262	0	13.780	7.792	1979.597	0
88	l1 146 ctl.lif - Series002.tif	22	156.896	27.218	16.523	4270.403	0	15.224	8.834	2388.623	0
89	l1 146 ctl.lif - Series002.tif	23	215.974	18.438	9.406	3982.115	0	10.332	6.890	2231.405	0
90	l1 146 ctl.lif - Series002.tif	24	210.808	18.513	11.049	3902.699	0	12.089	6.924	2548.425	0
91	l1 146 ctl.lif - Series002.tif	25	284.737	23.806	14.566	6778.474	0	12.711	8.029	3619.254	0
92	l1 146 ctl.lif - Series002.tif	26	180.785	22.743	14.845	4111.570	0	9.588	6.377	1733.277	0
93	l1 146 ctl.lif - Series002.tif	27	160.447	25.477	19.200	4087.681	0	12.561	8.403	2015.431	0
94	l1 146 ctl.lif - Series002.tif	28	213.391	16.946	8.654	3616.025	0	9.796	6.161	2090.328	0
95	l1 146 ctl.lif - Series002.tif	29	194.667	20.776	15.431	4044.421	0	8.305	6.512	1616.736	0
96	l1 146 ctl.lif - Series002.tif	30	160.124	23.617	13.850	3781.637	0	57.607	33.508	9224.238	0
97	l1 146 ctl.lif - Series002.tif	31	182.399	21.722	10.717	3962.100	0	11.533	7.376	2103.564	0
98	l1 146 ctl.lif - Series002.tif	32	124.613	26.687	14.877	3325.478	0	66.992	37.671	8348.076	0
99	l1 146 ctl.lif - Series002.tif	33	148.502	18.585	12.413	2759.879	0	16.541	9.809	2456.418	0
100	l1 146 ctl.lif - Series002.tif	34	173.360	21.682	9.797	3758.716	0	10.413	6.436	1805.269	0
101	l1 146 ctl.lif - Series002.tif	35	317.665	21.949	10.201	6972.495	0	26.852	13.234	8529.830	0
102	l1 146 ctl.lif - Series002.tif	36	153.022	23.289	14.573	3563.727	0	14.190	8.924	2171.358	0
103	l1 146 ctl.lif - Series002.tif	37	232.761	18.795	10.850	4374.677	0	16.094	9.599	3746.126	0
104	l1 146 ctl.lif - Series002.tif	38	165.935	23.700	11.404	3932.722	0	13.399	8.331	2223.334	0
105	l1 146 ctl.lif - Series002.tif	39	386.105	29.409	13.457	11354.920	0	13.028	7.749	5030.023	0
106	l1 146 ctl.lif - Series002.tif	40	205.320	16.580	8.845	3404.248	0	10.937	7.205	2245.610	0
107	l1 146 ctl.lif - Series002.tif	41	147.534	27.656	22.962	4080.256	0	20.155	15.536	2973.592	0
108	l1 146 ctl.lif - Series002.tif	42	216.296	16.933	11.055	3662.513	0	11.900	8.486	2573.928	0
109	l1 146 ctl.lif - Series002.tif	43	155.927	21.853	15.758	3407.477	0	12.447	8.414	1940.857	0
110	l1 146 ctl.lif - Series002.tif	44	160.447	25.491	20.485	4089.941	0	13.125	7.940	2105.824	0
111	l1 146 ctl.lif - Series002.tif	45	248.902	20.743	9.759	5163.029	0	17.864	9.851	4446.346	0
112	l1 146 ctl.lif - Series002.tif	46	207.580	22.952	11.351	4764.334	0	16.409	9.660	3406.185	0
113	l1 146 ctl.lif - Series002.tif	47	180.785	19.957	11.554	3607.955	0	9.995	7.072	1806.883	0
114	l1 146 ctl.lif - Series002.tif	48	193.698	17.337	9.440	3358.084	0	10.500	6.911	2033.833	0
115	l1 146 ctl.lif - Series002.tif	49	227.918	29.382	15.535	6696.798	0	31.788	17.549	7244.964	0
116	l1 146 ctl.lif - Series002.tif	50	260.847	23.906	14.806	6235.795	0	19.801	11.618	5164.966	0
117	l1 146 ctl.lif - Series002.tif	51	182.722	18.078	10.046	3303.202	0	7.065	5.392	1290.999	0
118	l1 146 ctl.lif - Series002.tif	52	215.974	16.275	10.721	3514.979	0	9.105	6.716	1966.361	0
119	l1 146 ctl.lif - Series002.tif	53	228.564	27.975	14.692	6393.982	0	21.775	10.976	4977.079	0
120	l1 146 ctl.lif - Series002.tif	54	397.082	33.207	13.854	13185.692	0	27.242	12.749	10817.407	0
121	l1 146 ctl.lif - Series002.tif	55	220.170	32.315	17.128	7114.863	0	18.842	9.183	4148.373	0
122	l1 146 ctl.lif - Series002.tif	56	136.880	26.722	27.995	3657.670	0	14.823	11.997	2028.990	0
123	l1 146 ctl.lif - Series002.tif	57	170.132	20.433	22.243	3476.240	0	12.457	9.940	2119.383	0
124	l1 146 ctl.lif - Series002.tif	58	226.304	26.742	17.295	6051.782	0	14.961	8.060	3385.847	0
125	l1 146 ctl.lif - Series002.tif	59	275.697	18.712	9.889	5158.833	0	15.081	8.475	4157.735	0
126	l1 146 ctl.lif - Series002.tif	60	139.140	27.109	26.145	3771.952	0	15.557	9.312	2164.579	0
127	l1 146 ctl.lif - Series002.tif	61	189.824	34.968	15.781	6637.720	0	21.315	10.034	4046.036	0
128	l1 146 ctl.lif - Series002.tif	62	233.729	27.932	13.742	6528.603	0	13.891	8.499	3246.707	0
129	l1 146 ctl.lif - Series002.tif	63	142.045	23.811	16.497	3382.296	0	18.418	11.958	2616.219	0
130	l1 146 ctl.lif - Series002.tif	64	174.651	20.811	10.242	3634.749	0	18.287	9.513	3193.763	0
131	l1 146 ctl.lif - Series002.tif	65	150.116	17.067	11.668	2561.983	0	12.103	7.639	1816.890	0
132	l1 146 ctl.lif - Series002.tif	66	204.352	31.439	18.311	6424.651	0	19.983	12.416	4083.484	0
133	l1 146 ctl.lif - Series002.tif	67	229.855	27.378	13.769	6292.936	0	45.246	24.926	10399.987	0
134	l1 146 ctl.lif - Series002.tif	68	309.272	24.055	11.165	7439.631	0	23.953	12.636	7407.993	0
135	l1 146 ctl.lif - Series002.tif	69	198.864	21.817	13.661	4338.520	0	12.096	8.174	2405.411	0
136	l1 146 ctl.lif - Series002.tif	70	133.652	23.814	16.213	3182.787	0	12.645	9.563	1690.018	0
137	l1 146 ctl.lif - Series002.tif	71	191.439	43.607	42.633	8348.076	0	12.098	8.187	2315.987	0
138	l1 146 ctl.lif - Series002.tif	72	178.525	17.139	9.098	3059.788	0	15.494	9.219	2766.012	0
139	l1 146 ctl.lif - Series002.tif	73	150.439	28.933	15.557	4352.725	0	30.483	17.518	4585.808	0
140	l1 146 ctl.lif - Series002.tif	74	195.958	24.725	13.236	4845.041	0	32.280	17.202	6325.542	0
141	l1 146 ctl.lif - Series002.tif	75	148.502	22.337	14.948	3317.084	0	19.298	12.233	2865.767	0
142	l1 146 ctl.lif - Series004.tif	1	213.391	17.522	8.637	3739.024	0	10.411	6.468	2221.720	0
143	l1 146 ctl.lif - Series004.tif	2	243.737	15.470	7.750	3770.661	0	11.999	6.425	2924.522	0
144	l1 146 ctl.lif - Series004.tif	3	310.563	20.627	8.834	6405.927	0	18.573	9.846	5768.014	0
145	l1 146 ctl.lif - Series004.tif	4	233.729	15.798	7.688	3692.536	0	17.945	10.315	4194.215	0
146	l1 146 ctl.lif - Series004.tif	5	149.148	24.656	15.071	3677.363	0	15.043	8.486	2243.673	0
147	l1 146 ctl.lif - Series004.tif	6	199.832	17.452	9.921	3487.539	0	7.756	5.615	1549.910	0
148	l1 146 ctl.lif - Series004.tif	7	264.075	13.262	6.471	3502.066	0	7.609	5.174	2009.298	0
149	l1 146 ctl.lif - Series004.tif	8	278.280	16.536	7.608	4601.627	0	14.064	7.802	3913.675	0
150	l1 146 ctl.lif - Series004.tif	9	220.816	17.256	8.256	3810.369	0	11.582	6.718	2557.464	0
151	l1 146 ctl.lif - Series004.tif	10	279.571	12.408	5.973	3468.815	0	6.546	4.825	1830.127	0
152	l1 146 ctl.lif - Series004.tif	11	233.729	14.981	7.310	3501.420	0	8.606	5.885	2011.557	0
153	l1 146 ctl.lif - Series004.tif	12	230.178	14.774	7.220	3400.697	0	9.003	6.145	2072.249	0
154	l1 146 ctl.lif - Series004.tif	13	195.313	34.203	17.756	6680.333	0	39.043	22.945	7625.581	0
155	l1 146 ctl.lif - Series004.tif	14	217.588	15.088	7.011	3282.864	0	8.979	5.711	1953.771	0
156	l1 146 ctl.lif - Series004.tif	15	155.282	21.904	13.284	3401.343	0	14.790	8.737	2296.617	0
157	l1 146 ctl.lif - Series004.tif	16	233.407	13.834	6.287	3228.951	0	22.149	12.117	5169.809	0
158	l1 146 ctl.lif - Series004.tif	17	118.479	32.989	44.254	3908.510	0	10.924	7.789	1294.228	0
159	l1 146 ctl.lif - Series004.tif	18	289.256	18.356	7.198	5309.595	0	11.634	6.637	3365.186	0
160	l1 146 ctl.lif - Series004.tif	19	216.942	27.188	13.997	5898.115	0	26.787	14.441	5811.273	0
161	l1 146 ctl.lif - Series004.tif	20	316.051	18.751	9.591	5926.201	0	8.719	6.663	2755.682	0
162	l1 146 ctl.lif - Series004.tif	21	232.115	13.940	7.372	3235.731	0	8.606	6.334	1997.676	0
163	l1 146 ctl.lif - Series004.tif	22	231.792	25.606	11.536	5935.240	0	18.330	9.913	4248.773	0
164	l1 146 ctl.lif - Series004.tif	23	261.170	12.478	5.498	3258.975	0	7.707	5.367	2012.849	0
165	l1 146 ctl.lif - Series004.tif	24	155.282	21.495	9.229	3337.745	0	21.809	11.866	3386.493	0
166	l1 146 ctl.lif - Series004.tif	25	320.571	12.328	5.119	3952.092	0	10.749	6.584	3445.894	0
167	l1 146 ctl.lif - Series004.tif	26	377.389	15.487	7.327	5844.525	0	16.177	10.160	6105.049	0
168	l1 146 ctl.lif - Series004.tif	27	149.148	15.048	7.260	2244.318	0	7.619	5.586	1136.364	0
169	l1 146 ctl.lif - Series004.tif	28	223.076	14.922	8.140	3328.706	0	12.889	8.067	2875.129	0
170	l1 146 ctl.lif - Series004.tif	29	320.248	14.852	6.699	4756.263	0	12.152	7.448	3891.723	0
171	l1 146 ctl.lif - Series004.tif	30	267.627	14.142	6.708	3784.866	0	8.561	5.730	2291.129	0
172	l1 146 ctl.lif - Series004.tif	31	183.045	17.478	9.177	3199.251	0	9.280	6.178	1698.735	0
173	l1 146 ctl.lif - Series004.tif	32	173.683	18.634	9.067	3236.377	0	13.645	8.241	2369.899	0
174	l1 146 ctl.lif - Series004.tif	33	302.169	10.757	4.683	3250.581	0	6.753	5.059	2040.612	0
175	l1 146 ctl.lif - Series004.tif	34	220.493	14.360	6.714	3166.322	0	8.693	5.644	1916.645	0
176	l1 146 ctl.lif - Series004.tif	35	296.358	17.573	7.021	5207.903	0	10.793	6.538	3198.605	0
177	l1 146 ctl.lif - Series004.tif	36	225.336	14.053	7.245	3166.645	0	9.944	6.485	2240.767	0
178	l1 146 ctl.lif - Series004.tif	37	271.501	11.719	5.194	3181.818	0	11.880	6.943	3225.400	0
179	l1 146 ctl.lif - Series004.tif	38	160.124	41.488	27.295	6643.208	0	6.804	4.691	1089.553	0
180	l1 146 ctl.lif - Series004.tif	39	264.075	24.693	11.001	6520.855	0	13.890	7.871	3668.001	0
181	l1 146 ctl.lif - Series004.tif	40	234.698	13.073	5.771	3068.182	0	6.264	4.818	1470.170	0
182	l1 146 ctl.lif - Series004.tif	41	207.257	23.757	8.757	4923.812	0	16.151	8.234	3347.430	0
183	l1 146 ctl.lif - Series004.tif	42	155.927	20.021	8.954	3121.772	0	8.130	5.503	1267.756	0
184	l1 146 ctl.lif - Series004.tif	43	229.855	21.230	10.933	4879.907	0	31.166	16.532	7163.611	0
185	l1 146 ctl.lif - Series004.tif	44	233.729	13.881	6.215	3244.447	0	8.316	5.567	1943.763	0
186	l1 146 ctl.lif - Series004.tif	45	312.177	15.047	6.485	4697.185	0	12.865	7.534	4016.012	0
187	l1 146 ctl.lif - Series004.tif	46	159.155	19.521	10.684	3106.921	0	13.268	8.493	2111.635	0
188	l1 146 ctl.lif - Series004.tif	47	288.933	30.018	10.614	8673.166	0	34.835	13.779	10064.889	0
189	l1 146 ctl.lif - Series004.tif	48	223.399	13.020	5.721	2908.704	0	8.782	5.542	1961.841	0
190	l1 146 ctl.lif - Series004.tif	49	252.454	15.804	7.128	3989.863	0	14.697	7.793	3710.292	0
191	l1 146 ctl.lif - Series004.tif	50	396.759	22.509	8.728	8930.462	0	28.880	12.918	11458.549	0
192	l1 146 ctl.lif - Series004.tif	51	313.468	17.539	8.957	5497.805	0	12.814	8.252	4016.658	0
193	l1 146 ctl.lif - Series004.tif	52	258.587	21.603	9.177	5586.260	0	14.046	7.352	3632.167	0
194	l1 146 ctl.lif - Series004.tif	53	288.611	17.732	8.267	5117.510	0	12.088	7.029	3488.830	0
195	l1 146 ctl.lif - Series004.tif	54	275.052	19.070	7.475	5245.351	0	11.424	6.410	3142.110	0
196	l1 146 ctl.lif - Series004.tif	55	335.744	17.205	7.418	5776.408	0	12.716	7.655	4269.434	0
197	l1 146 ctl.lif - Series004.tif	56	151.085	33.009	25.551	4987.087	0	35.100	23.892	5303.138	0
198	l1 146 ctl.lif - Series004.tif	57	259.233	17.936	8.251	4649.729	0	19.940	10.277	5169.163	0
199	l1 146 ctl.lif - Series004.tif	58	319.602	26.438	14.425	8449.768	0	20.927	11.641	6688.404	0
200	l1 146 ctl.lif - Series004.tif	59	146.888	15.905	10.102	2336.325	0	10.352	7.444	1520.532	0
201	l1 146 ctl.lif - Series004.tif	60	296.036	17.240	8.100	5103.629	0	9.987	6.425	2956.482	0
202	l1 146 ctl.lif - Series004.tif	61	182.076	13.839	6.027	2519.693	0	8.902	5.522	1620.932	0
203	l1 146 ctl.lif - Series004.tif	62	241.154	29.677	16.200	7156.831	0	16.198	9.388	3906.250	0
204	l1 146 ctl.lif - Series004.tif	63	168.518	12.822	6.312	2160.705	0	9.331	6.143	1572.508	0
205	l1 146 ctl.lif - Series004.tif	64	153.022	19.812	13.408	3031.702	0	16.622	11.113	2543.582	0
206	l1 146 ctl.lif - Series004.tif	65	237.280	13.256	5.497	3145.338	0	12.804	7.087	3038.159	0
207	l1 146 ctl.lif - Series004.tif	66	201.769	15.846	7.047	3197.314	0	8.402	5.673	1695.183	0
208	l1 146 ctl.lif - Series004.tif	67	230.501	11.389	5.797	2625.258	0	6.503	4.984	1498.902	0
209	l1 146 ctl.lif - Series004.tif	68	272.469	17.493	8.214	4766.271	0	11.501	7.647	3133.716	0
210	l1 146 ctl.lif - Series004.tif	69	137.849	39.215	27.586	5405.798	0	8.740	5.178	1204.804	0
211	l1 146 ctl.lif - Series004.tif	70	202.092	11.704	5.511	2365.380	0	8.393	5.378	1696.152	0
212	l1 146 ctl.lif - Series004.tif	71	201.123	12.777	6.735	2569.731	0	11.437	7.355	2300.168	0
213	l1 146 ctl.lif - Series004.tif	72	182.722	13.251	6.265	2421.229	0	7.350	5.359	1342.975	0
214	l1 146 ctl.lif - Series004.tif	73	166.581	15.808	9.122	2633.329	0	21.880	14.730	3644.757	0
215	l1 146 ctl.lif - Series004.tif	74	136.880	21.009	10.964	2875.775	0	13.363	8.091	1829.158	0
216	l1 146 ctl.lif - Series004.tif	75	229.533	17.284	9.485	3967.265	0	28.059	23.673	6440.470	0
217	l1 146 ctl.lif - Series004.tif	76	254.068	10.028	4.879	2547.779	0	6.616	4.930	1680.979	0
218	l1 146 ctl.lif - Series004.tif	77	335.744	11.836	5.505	3973.722	0	12.453	7.169	4180.979	0
219	l1 146 ctl.lif - Series004.tif	78	215.005	21.956	16.344	4720.752	0	13.691	7.702	2943.569	0
220	l1 146 ctl.lif - Series004.tif	79	123.644	21.428	19.025	2649.471	0	12.230	6.756	1512.138	0
221	l1 146 ctl.lif - Series004.tif	80	198.864	12.893	6.357	2563.920	0	9.287	5.795	1846.914	0
222	l1 146 ctl.lif - Series004.tif	81	194.021	22.090	12.615	4285.899	0	18.627	10.970	3614.088	0
223	l1 146 ctl.lif - Series004.tif	82	223.399	11.357	5.168	2537.126	0	6.626	4.971	1480.178	0
224	l1 146 ctl.lif - Series004.tif	83	293.130	16.433	7.031	4816.955	0	15.698	8.806	4601.627	0
225	l1 146 ctl.lif - Series004.tif	84	305.721	10.884	5.199	3327.415	0	10.081	6.692	3082.064	0
226	l1 146 ctl.lif - Series004.tif	85	186.273	16.473	8.133	3068.505	0	25.754	13.900	4797.262	0
227	l1 146 ctl.lif - Series004.tif	86	213.391	17.236	7.745	3678.009	0	28.687	13.758	6121.513	0
228	l1 146 ctl.lif - Series004.tif	87	233.084	11.211	5.140	2612.991	0	7.952	5.430	1853.370	0
229	l1 146 ctl.lif - Series004.tif	88	187.887	13.191	6.461	2478.370	0	6.861	4.893	1289.062	0
230	l1 146 ctl.lif - Series004.tif	89	176.911	12.414	7.479	2196.216	0	12.323	8.115	2180.075	0
231	l1 146 ctl.lif - Series004.tif	90	225.981	11.211	5.682	2533.574	0	6.064	4.789	1370.416	0
232	l1 146 ctl.lif - Series004.tif	91	243.091	12.815	6.545	3115.315	0	67.448	33.676	16395.919	0
233	l1 146 ctl.lif - Series004.tif	92	169.809	13.447	7.093	2283.381	0	16.996	9.965	2886.105	0
234	l1 146 ctl.lif - Series004.tif	93	218.556	11.789	6.031	2576.511	0	7.121	5.251	1556.366	0
235	l1 146 ctl.lif - Series004.tif	94	196.604	12.910	5.670	2538.094	0	16.090	9.000	3163.417	0
236	l1 146 ctl.lif - Series004.tif	95	230.501	11.067	6.049	2551.007	0	8.874	6.064	2045.455	0
237	l1 146 ctl.lif - Series004.tif	96	304.429	14.257	6.866	4340.134	0	7.787	5.226	2370.545	0
238	l1 146 ctl.lif - Series004.tif	97	298.295	15.002	7.791	4475.077	0	45.616	27.879	13606.986	0
239	l1 146 ctl.lif - Series004.tif	98	197.249	12.159	5.336	2398.308	0	7.586	5.318	1496.320	0

## Sheet: l1 146 si tfe3
	file name	cell nr	Nucleus area (microns^2)	Mean ch1	StdDev ch1	Total Int ch1	Background ch1	Mean ch2	StdDev ch2	Total Int ch2	Background ch2
1	l1 146 tfe3.lif - Series001.tif	1	213.714	16.792	7.150	3588.585	0	19.595	10.388	4187.758	0
2	l1 146 tfe3.lif - Series001.tif	2	130.746	15.072	8.551	1970.558	0	11.143	7.253	1456.934	0
3	l1 146 tfe3.lif - Series001.tif	3	104.597	19.056	12.231	1993.156	0	13.071	8.746	1367.188	0
4	l1 146 tfe3.lif - Series001.tif	4	246.320	16.333	8.664	4023.115	0	12.190	7.262	3002.647	0
5	l1 146 tfe3.lif - Series001.tif	5	313.791	11.600	7.413	3639.915	0	10.211	6.661	3204.093	0
6	l1 146 tfe3.lif - Series001.tif	6	225.981	19.533	15.588	4414.063	0	18.150	13.586	4101.563	0
7	l1 146 tfe3.lif - Series001.tif	7	188.533	20.495	11.099	3863.959	0	21.553	12.252	4063.468	0
8	l1 146 tfe3.lif - Series001.tif	8	178.848	16.052	9.986	2870.932	0	18.374	11.384	3286.092	0
9	l1 146 tfe3.lif - Series001.tif	9	145.597	13.288	8.568	1934.724	0	9.424	6.847	1372.030	0
10	l1 146 tfe3.lif - Series001.tif	10	276.666	10.796	5.219	2986.829	0	10.718	6.691	2965.199	0
11	l1 146 tfe3.lif - Series001.tif	11	189.502	10.595	7.703	2007.683	0	18.646	11.478	3533.381	0
12	l1 146 tfe3.lif - Series001.tif	12	131.392	14.002	9.641	1839.811	0	9.533	7.145	1252.583	0
13	l1 146 tfe3.lif - Series001.tif	13	319.925	9.559	5.246	3058.174	0	10.430	7.099	3336.777	0
14	l1 146 tfe3.lif - Series001.tif	14	188.856	18.715	15.065	3534.349	0	31.962	26.023	6036.286	0
15	l1 146 tfe3.lif - Series001.tif	15	166.581	10.795	9.164	1798.166	0	13.566	9.695	2259.814	0
16	l1 146 tfe3.lif - Series001.tif	16	206.612	7.795	4.721	1610.602	0	8.008	5.931	1654.507	0
17	l1 146 tfe3.lif - Series001.tif	17	244.383	11.180	5.166	2732.115	0	14.082	7.985	3441.374	0
18	l1 146 tfe3.lif - Series001.tif	18	191.761	9.717	5.074	1863.378	0	7.751	5.658	1486.312	0
19	l1 146 tfe3.lif - Series001.tif	19	185.305	9.108	5.844	1687.758	0	10.967	7.199	2032.218	0
20	l1 146 tfe3.lif - Series001.tif	20	231.792	13.852	8.047	3210.873	0	24.801	14.295	5748.644	0
21	l1 146 tfe3.lif - Series001.tif	21	174.974	9.624	5.465	1683.884	0	13.625	8.506	2384.104	0
22	l1 146 tfe3.lif - Series001.tif	22	365.444	12.239	5.719	4472.495	0	11.540	7.168	4217.136	0
23	l1 146 tfe3.lif - Series001.tif	23	185.950	10.856	6.667	2018.660	0	10.089	7.118	1875.968	0
24	l1 146 tfe3.lif - Series001.tif	24	178.525	8.646	4.617	1543.453	0	7.336	5.593	1309.724	0
25	l1 146 tfe3.lif - Series001.tif	25	151.730	18.972	9.259	2878.680	0	16.143	9.732	2449.316	0
26	l1 146 tfe3.lif - Series001.tif	26	146.242	9.494	5.616	1388.494	0	13.687	8.762	2001.550	0
27	l1 146 tfe3.lif - Series001.tif	27	265.367	8.453	4.284	2243.027	0	9.579	6.712	2541.968	0
28	l1 146 tfe3.lif - Series001.tif	28	189.502	8.670	5.706	1642.885	0	7.210	5.058	1366.219	0
29	l1 146 tfe3.lif - Series001.tif	29	140.108	13.417	7.852	1879.842	0	22.834	12.611	3199.251	0
30	l1 146 tfe3.lif - Series001.tif	30	175.620	14.629	7.676	2569.086	0	20.417	12.062	3585.679	0
31	l1 146 tfe3.lif - Series001.tif	31	148.825	14.829	12.071	2206.870	0	14.731	8.172	2192.342	0
32	l1 146 tfe3.lif - Series001.tif	32	152.376	14.648	19.351	2232.051	0	11.888	9.278	1811.402	0
33	l1 146 tfe3.lif - Series001.tif	33	350.271	10.191	5.143	3569.538	0	10.752	6.888	3766.142	0
34	l1 146 tfe3.lif - Series001.tif	34	236.958	7.452	4.611	1765.883	0	9.617	7.072	2278.861	0
35	l1 146 tfe3.lif - Series001.tif	35	256.973	9.332	5.296	2397.986	0	11.786	7.458	3028.796	0
36	l1 146 tfe3.lif - Series001.tif	36	135.266	12.733	11.948	1722.301	0	11.379	10.085	1539.256	0
37	l1 146 tfe3.lif - Series001.tif	37	273.115	5.615	3.329	1533.445	0	5.318	4.340	1452.415	0
38	l1 146 tfe3.lif - Series001.tif	38	341.232	9.032	4.526	3082.064	0	9.468	6.082	3230.888	0
39	l1 146 tfe3.lif - Series001.tif	39	260.847	8.687	4.382	2265.948	0	7.760	5.314	2024.148	0
40	l1 146 tfe3.lif - Series001.tif	40	291.839	8.295	4.493	2420.907	0	7.361	5.486	2148.115	0
41	l1 146 tfe3.lif - Series001.tif	41	480.695	7.447	3.747	3579.545	0	11.399	6.999	5479.403	0
42	l1 146 tfe3.lif - Series001.tif	42	233.407	6.491	3.890	1515.044	0	6.267	4.912	1462.745	0
43	l1 146 tfe3.lif - Series001.tif	43	279.894	5.905	3.525	1652.893	0	8.304	6.088	2324.380	0
44	l1 146 tfe3.lif - Series001.tif	44	302.169	7.395	4.221	2234.633	0	8.020	5.892	2423.489	0
45	l1 146 tfe3.lif - Series001.tif	45	237.926	8.122	5.475	1932.464	0	5.984	5.168	1423.683	0
46	l1 146 tfe3.lif - Series001.tif	46	197.572	13.095	7.275	2587.164	0	13.008	8.676	2570.054	0
47	l1 146 tfe3.lif - Series001.tif	47	248.902	8.920	4.430	2220.106	0	6.923	5.188	1723.270	0
48	l1 146 tfe3.lif - Series002.tif	1	125.258	21.039	12.511	2635.266	0	8.887	5.961	1113.120	0
49	l1 146 tfe3.lif - Series002.tif	2	280.863	14.287	7.370	4012.784	0	15.701	8.165	4409.866	0
50	l1 146 tfe3.lif - Series002.tif	3	129.778	30.818	19.433	3999.548	0	19.291	11.445	2503.551	0
51	l1 146 tfe3.lif - Series002.tif	4	148.502	30.822	22.827	4577.092	0	24.437	16.841	3628.939	0
52	l1 146 tfe3.lif - Series002.tif	5	254.390	21.819	12.239	5550.426	0	20.468	11.323	5206.934	0
53	l1 146 tfe3.lif - Series002.tif	6	190.793	15.000	9.178	2861.893	0	15.707	10.118	2996.836	0
54	l1 146 tfe3.lif - Series002.tif	7	236.635	24.726	12.838	5850.981	0	9.768	6.550	2311.467	0
55	l1 146 tfe3.lif - Series002.tif	8	161.092	14.653	8.021	2360.537	0	8.541	5.783	1375.904	0
56	l1 146 tfe3.lif - Series002.tif	9	185.305	14.254	9.334	2641.400	0	12.669	8.661	2347.624	0
57	l1 146 tfe3.lif - Series002.tif	10	232.115	21.382	14.033	4963.197	0	16.961	11.763	3936.919	0
58	l1 146 tfe3.lif - Series002.tif	11	235.666	21.341	12.876	5029.378	0	9.859	6.959	2323.412	0
59	l1 146 tfe3.lif - Series002.tif	12	240.509	11.285	5.739	2714.037	0	10.875	7.129	2615.573	0
60	l1 146 tfe3.lif - Series002.tif	13	227.918	16.224	7.884	3697.701	0	12.975	7.678	2957.128	0
61	l1 146 tfe3.lif - Series002.tif	14	230.501	21.549	10.837	4967.071	0	14.409	8.139	3321.281	0
62	l1 146 tfe3.lif - Series002.tif	15	157.864	16.025	9.644	2529.700	0	8.153	5.445	1287.126	0
63	l1 146 tfe3.lif - Series002.tif	16	161.738	19.894	12.808	3217.652	0	32.248	16.924	5215.651	0
64	l1 146 tfe3.lif - Series002.tif	17	580.127	18.407	8.130	10678.590	0	23.795	11.380	13804.236	0
65	l1 146 tfe3.lif - Series002.tif	18	207.580	12.830	8.333	2663.352	0	9.033	6.572	1875.000	0
66	l1 146 tfe3.lif - Series002.tif	19	244.060	13.896	6.609	3391.335	0	9.509	6.376	2320.829	0
67	l1 146 tfe3.lif - Series002.tif	20	160.124	15.050	7.973	2409.930	0	7.393	5.298	1183.820	0
68	l1 146 tfe3.lif - Series002.tif	21	259.556	10.434	6.535	2708.226	0	19.665	13.103	5104.274	0
69	l1 146 tfe3.lif - Series002.tif	22	235.989	26.524	17.747	6259.362	0	22.952	13.730	5416.451	0
70	l1 146 tfe3.lif - Series002.tif	23	224.690	12.221	6.143	2745.997	0	8.122	5.836	1824.961	0
71	l1 146 tfe3.lif - Series002.tif	24	226.627	30.645	16.560	6945.054	0	16.566	10.450	3754.197	0
72	l1 146 tfe3.lif - Series002.tif	25	110.408	13.544	9.317	1495.351	0	14.433	8.622	1593.492	0
73	l1 146 tfe3.lif - Series002.tif	26	207.257	22.480	11.058	4659.091	0	11.045	7.384	2289.192	0
74	l1 146 tfe3.lif - Series002.tif	27	119.770	33.960	30.463	4067.342	0	20.590	12.148	2466.103	0
75	l1 146 tfe3.lif - Series002.tif	28	179.494	14.824	10.226	2660.770	0	13.955	9.930	2504.842	0
76	l1 146 tfe3.lif - Series002.tif	29	205.643	12.708	6.978	2613.314	0	18.195	9.973	3741.606	0
77	l1 146 tfe3.lif - Series002.tif	30	269.241	22.388	15.386	6027.893	0	19.109	12.367	5144.951	0
78	l1 146 tfe3.lif - Series003.tif	1	222.753	15.457	7.532	3442.988	0	13.628	7.685	3035.576	0
79	l1 146 tfe3.lif - Series003.tif	2	183.368	16.282	11.324	2985.537	0	9.674	6.865	1773.954	0
80	l1 146 tfe3.lif - Series003.tif	3	133.006	27.575	18.526	3667.678	0	12.459	8.224	1657.089	0
81	l1 146 tfe3.lif - Series003.tif	4	283.122	23.718	12.523	6715.199	0	17.107	9.375	4843.427	0
82	l1 146 tfe3.lif - Series003.tif	5	258.264	40.489	23.339	10456.805	0	20.881	11.046	5392.885	0
83	l1 146 tfe3.lif - Series003.tif	6	170.777	18.372	10.469	3137.590	0	9.064	6.205	1547.973	0
84	l1 146 tfe3.lif - Series003.tif	7	264.398	14.402	6.670	3807.787	0	14.399	8.128	3807.141	0
85	l1 146 tfe3.lif - Series003.tif	8	417.743	15.813	9.063	6605.759	0	13.383	7.566	5590.780	0
86	l1 146 tfe3.lif - Series003.tif	9	198.218	26.840	13.231	5320.248	0	15.505	8.915	3073.347	0
87	l1 146 tfe3.lif - Series003.tif	10	265.367	22.308	13.399	5919.744	0	17.283	9.009	4586.454	0
88	l1 146 tfe3.lif - Series003.tif	11	241.154	18.652	9.628	4497.998	0	14.869	8.523	3585.679	0
89	l1 146 tfe3.lif - Series003.tif	12	325.090	38.794	23.884	12611.699	0	19.984	11.926	6496.643	0
90	l1 146 tfe3.lif - Series003.tif	13	172.714	16.436	9.768	2838.649	0	15.092	9.008	2606.534	0
91	l1 146 tfe3.lif - Series003.tif	14	323.799	23.086	14.520	7475.142	0	14.914	10.051	4829.223	0
92	l1 146 tfe3.lif - Series003.tif	15	305.075	28.492	14.513	8692.213	0	19.247	9.406	5871.643	0
93	l1 146 tfe3.lif - Series003.tif	16	262.461	24.028	10.672	6306.495	0	19.798	9.771	5196.281	0
94	l1 146 tfe3.lif - Series003.tif	17	219.525	24.306	10.862	5335.744	0	11.024	6.761	2419.938	0
95	l1 146 tfe3.lif - Series003.tif	18	283.768	18.472	8.321	5241.800	0	11.828	7.015	3356.470	0
96	l1 146 tfe3.lif - Series003.tif	19	261.816	12.487	6.141	3269.305	0	13.068	7.454	3421.358	0
97	l1 146 tfe3.lif - Series003.tif	20	145.274	43.104	28.967	6261.945	0	18.347	9.389	2665.289	0
98	l1 146 tfe3.lif - Series003.tif	21	335.744	14.982	6.755	5030.023	0	10.167	6.369	3413.611	0
99	l1 146 tfe3.lif - Series003.tif	22	339.618	12.994	6.204	4413.094	0	18.908	9.957	6421.423	0
100	l1 146 tfe3.lif - Series003.tif	23	260.524	22.016	10.962	5735.731	0	17.914	10.734	4667.162	0
101	l1 146 tfe3.lif - Series003.tif	24	208.871	19.900	9.607	4156.444	0	16.968	9.516	3544.034	0
102	l1 146 tfe3.lif - Series003.tif	25	352.531	13.257	5.897	4673.618	0	18.984	8.833	6692.601	0
103	l1 146 tfe3.lif - Series003.tif	26	384.168	13.260	5.879	5093.944	0	7.564	5.028	2905.798	0
104	l1 146 tfe3.lif - Series003.tif	27	163.675	8.669	5.369	1418.840	0	9.452	6.668	1547.004	0
105	l1 146 tfe3.lif - Series003.tif	28	325.090	11.327	5.720	3682.206	0	8.953	6.295	2910.640	0
106	l1 146 tfe3.lif - Series003.tif	29	226.627	12.974	7.956	2940.341	0	8.792	6.631	1992.510	0
107	l1 146 tfe3.lif - Series003.tif	30	258.264	13.964	6.933	3606.340	0	10.140	6.488	2618.802	0
108	l1 146 tfe3.lif - Series003.tif	31	257.296	10.454	6.372	2689.824	0	7.453	5.362	1917.614	0
109	l1 146 tfe3.lif - Series003.tif	32	214.037	11.069	7.142	2369.254	0	6.006	4.966	1285.511	0
110	l1 146 tfe3.lif - Series003.tif	33	248.257	20.133	13.650	4998.063	0	12.545	8.187	3114.347	0
111	l1 146 tfe3.lif - Series003.tif	34	237.926	10.708	5.598	2547.779	0	8.334	5.771	1982.825	0
112	l1 146 tfe3.lif - Series003.tif	35	270.532	14.785	7.871	3999.871	0	9.679	6.344	2618.479	0
113	l1 146 tfe3.lif - Series003.tif	36	182.399	12.931	9.518	2358.600	0	12.287	9.161	2241.090	0
114	l1 146 tfe3.lif - Series003.tif	37	243.414	12.854	6.340	3128.874	0	7.711	5.702	1876.937	0
115	l1 146 tfe3.lif - Series003.tif	38	212.423	10.971	5.159	2330.514	0	6.596	4.835	1401.085	0
116	l1 146 tfe3.lif - Series003.tif	39	280.540	12.189	6.006	3419.421	0	6.825	5.011	1914.708	0
117	l1 146 tfe3.lif - Series003.tif	40	208.226	11.136	4.870	2318.892	0	6.580	4.973	1370.093	0
118	l1 146 tfe3.lif - Series003.tif	41	171.423	12.173	6.239	2086.777	0	8.793	5.580	1507.296	0
119	l1 146 tfe3.lif - Series003.tif	42	348.334	13.366	6.731	4655.863	0	8.176	5.605	2848.011	0
120	l1 146 tfe3.lif - Series003.tif	43	178.525	11.949	6.818	2133.264	0	8.848	6.478	1579.610	0
121	l1 146 tfe3.lif - Series003.tif	44	247.288	16.692	8.517	4127.712	0	13.954	8.056	3450.736	0
122	l1 146 tfe3.lif - Series003.tif	45	271.823	13.664	7.417	3714.166	0	11.208	7.133	3046.552	0
123	l1 146 tfe3.lif - Series003.tif	46	308.949	14.495	7.278	4478.306	0	10.057	6.436	3107.244	0
124	l1 146 tfe3.lif - Series003.tif	47	200.801	23.331	19.505	4684.917	0	7.437	5.988	1493.414	0
125	l1 146 tfe3.lif - Series003.tif	48	266.981	13.984	7.463	3733.536	0	13.675	8.162	3650.891	0
126	l1 146 tfe3.lif - Series003.tif	49	204.029	11.475	6.972	2341.167	0	8.506	6.007	1735.537	0

## Sheet: l1 tf1 ctl 1202
	file name	cell nr	Nucleus area (microns^2)	Mean ch1	StdDev ch1	Total Int ch1	Background ch1	Mean ch2	StdDev ch2	Total Int ch2	Background ch2
1	l1 tf1 ctl.lif - Series001.tif	1	234.698	58.243	27.571	13669.615	0	18.930	8.696	4442.794	0
2	l1 tf1 ctl.lif - Series001.tif	2	157.864	47.930	22.658	7566.503	0	11.256	6.429	1776.860	0
3	l1 tf1 ctl.lif - Series001.tif	3	287.319	28.061	12.665	8062.371	0	12.393	6.878	3560.821	0
4	l1 tf1 ctl.lif - Series001.tif	4	425.814	25.961	10.028	11054.365	0	8.607	4.761	3664.773	0
5	l1 tf1 ctl.lif - Series001.tif	5	195.958	55.540	44.259	10883.587	0	18.343	11.535	3594.396	0
6	l1 tf1 ctl.lif - Series001.tif	6	245.997	30.636	13.842	7536.480	0	16.241	8.486	3995.351	0
7	l1 tf1 ctl.lif - Series001.tif	7	179.171	43.229	20.349	7745.351	0	8.263	5.068	1480.501	0
8	l1 tf1 ctl.lif - Series001.tif	8	247.934	30.112	13.894	7465.780	0	17.049	7.765	4227.144	0
9	l1 tf1 ctl.lif - Series001.tif	9	242.123	65.381	33.379	15830.320	0	21.835	9.791	5286.674	0
10	l1 tf1 ctl.lif - Series001.tif	10	323.799	39.368	16.403	12747.288	0	17.382	8.090	5628.228	0
11	l1 tf1 ctl.lif - Series001.tif	11	106.857	56.211	48.397	6006.586	0	29.595	16.823	3162.448	0
12	l1 tf1 ctl.lif - Series001.tif	12	250.517	51.371	23.318	12869.318	0	24.093	11.886	6035.640	0
13	l1 tf1 ctl.lif - Series001.tif	13	142.045	38.870	18.304	5521.371	0	18.068	8.948	2566.503	0
14	l1 tf1 ctl.lif - Series001.tif	14	234.375	24.222	9.450	5676.976	0	15.041	7.222	3525.310	0
15	l1 tf1 ctl.lif - Series001.tif	15	331.870	42.561	22.285	14124.806	0	19.267	16.317	6393.982	0
16	l1 tf1 ctl.lif - Series001.tif	16	276.020	56.585	32.213	15618.543	0	42.414	18.857	11707.128	0
17	l1 tf1 ctl.lif - Series001.tif	17	164.644	35.273	25.198	5807.399	0	20.675	10.136	3403.926	0
18	l1 tf1 ctl.lif - Series001.tif	18	178.202	62.486	29.228	11135.072	0	29.804	14.497	5311.209	0
19	l1 tf1 ctl.lif - Series001.tif	19	132.683	48.394	64.806	6421.100	0	14.311	7.425	1898.889	0
20	l1 tf1 ctl.lif - Series001.tif	20	241.154	61.016	41.132	14714.295	0	15.936	8.751	3842.975	0
21	l1 tf1 ctl.lif - Series001.tif	21	91.038	69.199	65.698	6299.716	0	14.113	6.664	1284.866	0
22	l1 tf1 ctl.lif - Series001.tif	22	188.856	33.373	14.534	6302.621	0	23.993	11.627	4531.250	0
23	l1 tf1 ctl.lif - Series001.tif	23	340.263	26.035	10.314	8858.794	0	24.825	11.124	8447.185	0
24	l1 tf1 ctl.lif - Series001.tif	24	217.265	28.413	13.947	6173.166	0	15.186	8.082	3299.329	0
25	l1 tf1 ctl.lif - Series001.tif	25	305.721	21.169	8.886	6471.785	0	9.440	5.988	2886.105	0
26	l1 tf1 ctl.lif - Series001.tif	26	192.730	29.961	14.177	5774.471	0	14.777	7.559	2848.011	0
27	l1 tf1 ctl.lif - Series001.tif	27	397.727	26.417	10.047	10506.844	0	18.649	8.798	7417.355	0
28	l1 tf1 ctl.lif - Series001.tif	28	416.451	55.590	20.086	23150.504	0	23.045	11.143	9597.107	0
29	l1 tf1 ctl.lif - Series001.tif	29	430.010	24.303	8.714	10450.671	0	17.724	7.974	7621.384	0
30	l1 tf1 ctl.lif - Series001.tif	30	335.421	28.948	10.597	9709.775	0	23.311	9.920	7818.957	0
31	l1 tf1 ctl.lif - Series001.tif	31	156.896	38.095	25.145	5976.885	0	43.663	28.878	6850.465	0
32	l1 tf1 ctl.lif - Series001.tif	32	152.053	35.163	19.350	5346.720	0	20.463	11.446	3111.441	0
33	l1 tf1 ctl.lif - Series001.tif	33	188.210	26.206	10.716	4932.206	0	17.050	7.748	3208.936	0
34	l1 tf1 ctl.lif - Series001.tif	34	206.612	28.158	12.639	5817.730	0	14.847	7.332	3067.536	0
35	l1 tf1 ctl.lif - Series001.tif	35	199.186	26.300	11.700	5238.572	0	13.974	6.994	2783.445	0
36	l1 tf1 ctl.lif - Series001.tif	36	441.632	22.319	7.556	9856.663	0	15.791	6.613	6973.786	0
37	l1 tf1 ctl.lif - Series001.tif	37	286.351	34.818	13.732	9970.300	0	22.189	10.737	6353.951	0
38	l1 tf1 ctl.lif - Series001.tif	38	257.942	35.463	17.924	9147.404	0	16.756	8.344	4322.056	0
39	l1 tf1 ctl.lif - Series001.tif	39	218.879	22.966	9.729	5026.795	0	12.271	6.194	2685.950	0
40	l1 tf1 ctl.lif - Series001.tif	40	203.383	26.106	11.202	5309.595	0	16.962	9.005	3449.768	0
41	l1 tf1 ctl.lif - Series001.tif	41	265.044	22.004	10.035	5831.934	0	24.027	12.690	6368.156	0
42	l1 tf1 ctl.lif - Series001.tif	42	201.769	29.118	14.985	5875.194	0	14.678	7.982	2961.648	0
43	l1 tf1 ctl.lif - Series001.tif	43	251.485	34.926	17.966	8783.252	0	18.149	10.633	4564.179	0
44	l1 tf1 ctl.lif - Series001.tif	44	290.225	40.769	19.934	11832.064	0	18.725	9.054	5434.530	0
45	l1 tf1 ctl.lif - Series001.tif	45	225.659	27.283	13.255	6156.702	0	18.143	9.334	4094.137	0
46	l1 tf1 ctl.lif - Series001.tif	46	152.699	56.638	45.887	8648.631	0	16.381	9.690	2501.291	0
47	l1 tf1 ctl.lif - Series001.tif	47	279.248	31.939	12.764	8918.840	0	20.987	9.465	5860.666	0
48	l1 tf1 ctl.lif - Series001.tif	48	226.627	35.419	14.222	8026.860	0	15.829	8.148	3587.293	0
49	l1 tf1 ctl.lif - Series001.tif	49	221.785	21.445	9.485	4756.263	0	27.068	13.227	6003.357	0
50	l1 tf1 ctl.lif - Series001.tif	50	256.650	23.928	10.514	6141.206	0	12.191	6.325	3128.874	0
51	l1 tf1 ctl.lif - Series002.tif	1	234.698	30.627	16.937	7188.146	0	18.226	11.446	4277.505	0
52	l1 tf1 ctl.lif - Series002.tif	2	386.105	19.139	9.194	7389.592	0	9.390	4.912	3625.387	0
53	l1 tf1 ctl.lif - Series002.tif	3	225.336	44.120	23.726	9941.890	0	8.957	5.334	2018.337	0
54	l1 tf1 ctl.lif - Series002.tif	4	257.942	29.825	15.721	7693.053	0	8.513	4.766	2195.894	0
55	l1 tf1 ctl.lif - Series002.tif	5	200.478	42.335	18.659	8487.216	0	11.134	6.127	2232.051	0
56	l1 tf1 ctl.lif - Series002.tif	6	174.651	23.665	14.973	4133.200	0	7.353	4.928	1284.220	0
57	l1 tf1 ctl.lif - Series002.tif	7	153.667	27.536	19.130	4231.340	0	9.076	5.783	1394.628	0
58	l1 tf1 ctl.lif - Series002.tif	8	190.793	39.851	18.091	7603.306	0	13.401	6.648	2556.818	0
59	l1 tf1 ctl.lif - Series002.tif	9	113.314	49.809	53.462	5644.047	0	5.920	4.019	670.842	0
60	l1 tf1 ctl.lif - Series002.tif	10	201.123	42.804	17.932	8608.923	0	10.690	5.938	2150.052	0
61	l1 tf1 ctl.lif - Series002.tif	11	215.974	29.759	13.538	6427.234	0	13.217	6.314	2854.468	0
62	l1 tf1 ctl.lif - Series002.tif	12	113.314	38.094	21.397	4316.568	0	14.672	7.970	1662.577	0
63	l1 tf1 ctl.lif - Series002.tif	13	110.408	34.050	26.732	3759.362	0	12.421	8.327	1371.384	0
64	l1 tf1 ctl.lif - Series002.tif	14	164.644	31.806	15.915	5236.635	0	12.875	6.376	2119.706	0
65	l1 tf1 ctl.lif - Series002.tif	15	196.927	31.680	15.774	6238.701	0	22.131	9.286	4358.213	0
66	l1 tf1 ctl.lif - Series002.tif	16	170.455	61.578	52.660	10496.191	0	7.780	4.296	1326.188	0
67	l1 tf1 ctl.lif - Series002.tif	17	135.266	69.597	46.584	9414.063	0	10.587	5.345	1432.076	0
68	l1 tf1 ctl.lif - Series002.tif	18	143.982	35.049	23.926	5046.488	0	10.919	8.139	1572.185	0
69	l1 tf1 ctl.lif - Series002.tif	19	293.776	33.388	14.273	9808.561	0	23.330	11.131	6853.693	0
70	l1 tf1 ctl.lif - Series002.tif	20	234.052	24.159	15.534	5654.378	0	11.233	6.684	2629.132	0
71	l1 tf1 ctl.lif - Series002.tif	21	251.485	21.185	10.465	5327.673	0	13.155	6.806	3308.368	0
72	l1 tf1 ctl.lif - Series002.tif	22	195.958	27.155	13.935	5321.216	0	14.343	7.488	2810.563	0
73	l1 tf1 ctl.lif - Series002.tif	23	177.880	45.270	24.842	8052.686	0	21.289	10.567	3786.803	0
74	l1 tf1 ctl.lif - Series002.tif	24	386.751	36.504	20.850	14118.027	0	24.152	11.214	9340.780	0
75	l1 tf1 ctl.lif - Series002.tif	25	145.597	33.670	25.751	4902.182	0	10.182	6.402	1482.438	0
76	l1 tf1 ctl.lif - Series002.tif	26	211.131	23.784	10.523	5021.630	0	10.832	5.715	2286.932	0
77	l1 tf1 ctl.lif - Series002.tif	27	295.713	32.656	15.935	9656.831	0	9.910	5.517	2930.656	0
78	l1 tf1 ctl.lif - Series002.tif	28	270.532	15.378	7.448	4160.318	0	14.539	7.466	3933.368	0
79	l1 tf1 ctl.lif - Series002.tif	29	208.871	19.985	9.439	4174.199	0	15.082	7.871	3150.181	0
80	l1 tf1 ctl.lif - Series002.tif	30	269.564	38.143	17.664	10281.831	0	13.449	7.059	3625.387	0
81	l1 tf1 ctl.lif - Series002.tif	31	153.345	29.819	22.408	4572.572	0	13.204	8.255	2024.793	0
82	l1 tf1 ctl.lif - Series002.tif	32	488.765	39.850	14.322	19477.337	0	19.453	8.901	9508.006	0
83	l1 tf1 ctl.lif - Series002.tif	33	194.021	26.290	13.240	5100.723	0	11.062	6.970	2146.178	0
84	l1 tf1 ctl.lif - Series002.tif	34	218.233	22.780	10.225	4971.268	0	16.216	8.598	3538.869	0
85	l1 tf1 ctl.lif - Series002.tif	35	173.683	53.630	30.104	9314.631	0	19.011	10.385	3301.911	0
86	l1 tf1 ctl.lif - Series002.tif	36	173.683	28.138	16.208	4887.009	0	13.160	7.578	2285.640	0
87	l1 tf1 ctl.lif - Series002.tif	37	439.050	22.041	8.661	9677.169	0	12.294	6.413	5397.727	0
88	l1 tf1 ctl.lif - Series002.tif	38	214.037	22.537	10.426	4823.735	0	16.184	8.648	3463.972	0
89	l1 tf1 ctl.lif - Series002.tif	39	178.525	24.512	13.350	4375.968	0	9.725	5.486	1736.183	0
90	l1 tf1 ctl.lif - Series002.tif	40	307.335	27.966	12.708	8595.041	0	12.460	6.605	3829.416	0
91	l1 tf1 ctl.lif - Series002.tif	41	171.746	25.258	11.475	4337.874	0	14.842	7.399	2549.070	0
92	l1 tf1 ctl.lif - Series002.tif	42	181.754	24.938	14.434	4532.541	0	12.913	7.662	2346.978	0
93	l1 tf1 ctl.lif - Series002.tif	43	391.271	24.513	10.715	9591.296	0	9.073	4.881	3549.845	0
94	l1 tf1 ctl.lif - Series002.tif	44	180.139	26.884	14.155	4842.782	0	12.140	7.621	2186.854	0
95	l1 tf1 ctl.lif - Series002.tif	45	267.304	29.056	12.650	7766.658	0	13.321	7.611	3560.821	0
96	l1 tf1 ctl.lif - Series002.tif	46	267.949	26.051	12.892	6980.243	0	11.060	6.364	2963.585	0
97	l1 tf1 ctl.lif - Series002.tif	47	300.232	38.917	16.698	11684.207	0	24.004	10.938	7206.870	0
98	l1 tf1 ctl.lif - Series002.tif	48	221.139	25.739	12.215	5691.826	0	8.593	5.500	1900.181	0
99	l1 tf1 ctl.lif - Series002.tif	49	148.502	30.291	14.859	4498.321	0	14.287	8.245	2121.643	0
100	l1 tf1 ctl.lif - Series002.tif	50	270.209	32.884	16.086	8885.589	0	15.207	7.987	4108.988	0
101	l1 tf1 ctl.lif - Series002.tif	51	212.100	41.067	25.304	8710.292	0	18.618	8.698	3948.864	0
102	l1 tf1 ctl.lif - Series002.tif	52	190.147	26.323	13.178	5005.165	0	8.065	4.741	1533.445	0
103	l1 tf1 ctl.lif - Series002.tif	53	138.171	30.713	14.037	4243.608	0	13.215	6.889	1825.930	0
104	l1 tf1 ctl.lif - Series002.tif	54	199.186	22.339	9.124	4449.574	0	17.614	7.964	3508.523	0
105	l1 tf1 ctl.lif - Series002.tif	55	203.383	22.224	10.793	4519.951	0	15.035	7.826	3057.851	0
106	l1 tf1 ctl.lif - Series002.tif	56	270.855	16.931	8.595	4585.808	0	6.574	4.235	1780.733	0
107	l1 tf1 ctl.lif - Series002.tif	57	277.634	16.928	8.635	4699.768	0	6.609	4.127	1834.969	0
108	l1 tf1 ctl.lif - Series002.tif	58	190.147	24.460	14.589	4651.020	0	8.879	5.058	1688.404	0
109	l1 tf1 ctl.lif - Series002.tif	59	135.912	33.637	27.955	4571.604	0	11.501	8.120	1563.146	0
110	l1 tf1 ctl.lif - Series002.tif	60	184.659	24.395	11.084	4504.778	0	17.636	8.876	3256.715	0
111	l1 tf1 ctl.lif - Series002.tif	61	211.777	32.346	16.218	6850.142	0	10.527	5.772	2229.468	0
112	l1 tf1 ctl.lif - Series002.tif	62	234.698	32.444	18.718	7614.605	0	24.674	12.636	5790.935	0
113	l1 tf1 ctl.lif - Series003.tif	1	165.289	58.529	38.382	9674.264	0	19.043	13.249	3147.598	0
114	l1 tf1 ctl.lif - Series003.tif	2	113.314	101.077	62.499	11453.383	0	42.746	24.954	4843.750	0
115	l1 tf1 ctl.lif - Series003.tif	3	190.793	67.902	43.427	12955.191	0	20.954	11.328	3997.934	0
116	l1 tf1 ctl.lif - Series003.tif	4	143.982	44.083	23.885	6347.172	0	15.865	8.859	2284.349	0
117	l1 tf1 ctl.lif - Series003.tif	5	266.335	37.240	19.427	9918.324	0	13.430	7.930	3576.963	0
118	l1 tf1 ctl.lif - Series003.tif	6	181.431	45.105	22.220	8183.432	0	12.925	6.104	2345.041	0
119	l1 tf1 ctl.lif - Series003.tif	7	174.974	37.577	19.890	6575.090	0	14.100	7.437	2467.071	0
120	l1 tf1 ctl.lif - Series003.tif	8	275.052	26.644	12.879	7328.577	0	12.235	6.656	3365.186	0
121	l1 tf1 ctl.lif - Series003.tif	9	172.069	22.916	14.735	3943.053	0	11.261	7.693	1937.629	0
122	l1 tf1 ctl.lif - Series003.tif	10	137.526	44.500	31.945	6119.899	0	15.761	10.161	2167.485	0
123	l1 tf1 ctl.lif - Series003.tif	11	164.966	40.650	27.575	6705.837	0	15.170	8.373	2502.583	0
124	l1 tf1 ctl.lif - Series003.tif	12	171.100	55.330	28.378	9467.007	0	20.849	9.742	3567.278	0
125	l1 tf1 ctl.lif - Series003.tif	13	203.706	25.986	13.688	5293.453	0	20.926	9.766	4262.655	0
126	l1 tf1 ctl.lif - Series003.tif	14	212.423	52.090	24.983	11065.018	0	18.170	8.984	3859.762	0
127	l1 tf1 ctl.lif - Series003.tif	15	153.022	38.958	24.348	5961.389	0	15.793	9.926	2416.710	0
128	l1 tf1 ctl.lif - Series003.tif	16	222.753	23.545	11.239	5244.706	0	9.916	5.685	2208.807	0
129	l1 tf1 ctl.lif - Series003.tif	17	248.902	37.512	19.364	9336.906	0	19.984	9.861	4974.174	0
130	l1 tf1 ctl.lif - Series003.tif	18	409.995	43.630	19.783	17888.042	0	13.096	6.514	5369.318	0
131	l1 tf1 ctl.lif - Series003.tif	19	214.360	22.479	12.667	4818.569	0	42.798	26.416	9174.199	0
132	l1 tf1 ctl.lif - Series003.tif	20	378.035	19.043	7.709	7198.799	0	14.002	6.668	5293.130	0
133	l1 tf1 ctl.lif - Series003.tif	21	142.368	33.247	20.358	4733.342	0	22.345	14.049	3181.173	0

## Sheet: l1 tf1 si tfe3
	file name	cell nr	Nucleus area (microns^2)	Mean ch1	StdDev ch1	Total Int ch1	Background ch1	Mean ch2	StdDev ch2	Total Int ch2	Background ch2
1	l1 tf1 tfe3.lif - Series001.tif	1	199.509	25.545	12.968	5096.526	0	5.955	4.151	1188.017	0
2	l1 tf1 tfe3.lif - Series001.tif	2	208.226	24.367	14.108	5073.928	0	11.966	7.030	2491.606	0
3	l1 tf1 tfe3.lif - Series001.tif	3	317.020	33.366	15.049	10577.544	0	7.519	4.650	2383.781	0
4	l1 tf1 tfe3.lif - Series001.tif	4	207.580	39.633	21.226	8227.014	0	17.166	9.350	3563.404	0
5	l1 tf1 tfe3.lif - Series001.tif	5	196.927	24.454	16.923	4815.664	0	3.243	2.741	638.559	0
6	l1 tf1 tfe3.lif - Series001.tif	6	186.919	26.604	12.747	4972.882	0	8.394	5.150	1568.957	0
7	l1 tf1 tfe3.lif - Series001.tif	7	449.057	20.276	7.037	9105.114	0	8.766	4.409	3936.596	0
8	l1 tf1 tfe3.lif - Series001.tif	8	211.777	38.602	18.483	8175.039	0	10.110	5.679	2141.012	0
9	l1 tf1 tfe3.lif - Series001.tif	9	183.045	28.189	17.269	5159.801	0	8.497	5.785	1555.398	0
10	l1 tf1 tfe3.lif - Series001.tif	10	206.934	22.265	11.978	4607.438	0	6.917	4.398	1431.431	0
11	l1 tf1 tfe3.lif - Series001.tif	11	195.313	40.231	21.834	7857.696	0	13.276	7.279	2592.975	0
12	l1 tf1 tfe3.lif - Series001.tif	12	273.760	18.828	10.129	5154.313	0	8.866	5.362	2427.040	0
13	l1 tf1 tfe3.lif - Series001.tif	13	142.691	21.590	15.373	3080.772	0	12.416	8.242	1771.694	0
14	l1 tf1 tfe3.lif - Series001.tif	14	292.162	37.778	17.125	11037.255	0	14.133	6.478	4129.003	0
15	l1 tf1 tfe3.lif - Series001.tif	15	225.336	22.596	14.021	5091.684	0	8.903	5.426	2006.069	0
16	l1 tf1 tfe3.lif - Series001.tif	16	391.593	22.750	9.878	8908.833	0	6.686	4.252	2618.156	0
17	l1 tf1 tfe3.lif - Series001.tif	17	203.706	23.284	12.210	4743.027	0	7.249	4.531	1476.627	0
18	l1 tf1 tfe3.lif - Series001.tif	18	240.832	18.816	9.617	4531.573	0	6.338	4.134	1526.343	0
19	l1 tf1 tfe3.lif - Series001.tif	19	266.012	25.299	12.646	6729.726	0	14.925	8.081	3970.170	0
20	l1 tf1 tfe3.lif - Series001.tif	20	148.502	27.037	20.426	4015.044	0	6.091	3.956	904.571	0
21	l1 tf1 tfe3.lif - Series001.tif	21	210.808	21.636	10.118	4560.950	0	7.985	4.495	1683.239	0
22	l1 tf1 tfe3.lif - Series001.tif	22	211.454	39.556	15.592	8364.217	0	17.542	8.079	3709.323	0
23	l1 tf1 tfe3.lif - Series001.tif	23	256.973	18.353	9.599	4716.232	0	6.601	4.061	1696.152	0
24	l1 tf1 tfe3.lif - Series001.tif	24	215.974	20.892	9.493	4512.203	0	10.676	6.212	2305.656	0
25	l1 tf1 tfe3.lif - Series001.tif	25	344.783	33.325	16.409	11489.863	0	14.159	6.783	4881.844	0
26	l1 tf1 tfe3.lif - Series001.tif	26	213.068	21.847	11.303	4654.894	0	18.270	9.707	3892.691	0
27	l1 tf1 tfe3.lif - Series001.tif	27	158.187	39.300	18.026	6216.748	0	16.204	8.252	2563.275	0
28	l1 tf1 tfe3.lif - Series001.tif	28	287.642	18.193	8.134	5233.084	0	10.541	5.662	3032.025	0
29	l1 tf1 tfe3.lif - Series001.tif	29	372.224	41.387	14.676	15405.152	0	18.826	8.438	7007.361	0
30	l1 tf1 tfe3.lif - Series001.tif	30	108.471	28.869	13.336	3131.457	0	16.196	8.279	1756.844	0
31	l1 tf1 tfe3.lif - Series001.tif	31	205.320	38.156	21.010	7834.130	0	25.604	12.670	5256.973	0
32	l1 tf1 tfe3.lif - Series001.tif	32	223.722	16.215	7.823	3627.647	0	8.670	5.233	1939.566	0
33	l1 tf1 tfe3.lif - Series001.tif	33	198.218	18.871	9.676	3740.638	0	9.792	6.057	1940.857	0
34	l1 tf1 tfe3.lif - Series001.tif	34	240.832	30.468	13.204	7337.616	0	10.563	5.087	2543.905	0
35	l1 tf1 tfe3.lif - Series002.tif	1	156.250	26.845	14.202	4194.538	0	9.426	5.463	1472.753	0
36	l1 tf1 tfe3.lif - Series002.tif	2	288.611	54.474	30.279	15721.849	0	21.273	11.405	6139.592	0
37	l1 tf1 tfe3.lif - Series002.tif	3	251.485	29.427	13.408	7400.568	0	12.988	7.026	3266.400	0
38	l1 tf1 tfe3.lif - Series002.tif	4	164.321	57.039	26.897	9372.740	0	22.130	11.106	3636.364	0
39	l1 tf1 tfe3.lif - Series002.tif	5	200.801	43.267	26.831	8688.017	0	12.051	7.583	2419.938	0
40	l1 tf1 tfe3.lif - Series002.tif	6	168.840	27.310	14.134	4610.989	0	10.933	6.419	1845.945	0
41	l1 tf1 tfe3.lif - Series002.tif	7	171.746	28.983	16.835	4977.725	0	9.008	5.060	1547.004	0
42	l1 tf1 tfe3.lif - Series002.tif	8	218.556	40.019	19.572	8746.449	0	10.709	6.186	2340.522	0
43	l1 tf1 tfe3.lif - Series002.tif	9	161.738	27.860	16.103	4506.069	0	11.317	6.558	1830.449	0
44	l1 tf1 tfe3.lif - Series002.tif	10	236.958	19.730	9.987	4675.232	0	9.332	5.646	2211.389	0
45	l1 tf1 tfe3.lif - Series002.tif	11	169.809	29.789	16.814	5058.432	0	7.449	4.557	1264.850	0
46	l1 tf1 tfe3.lif - Series002.tif	12	191.439	23.600	13.965	4518.014	0	12.024	7.078	2301.782	0
47	l1 tf1 tfe3.lif - Series002.tif	13	196.281	29.923	15.384	5873.257	0	14.414	8.029	2829.287	0
48	l1 tf1 tfe3.lif - Series002.tif	14	476.175	20.603	8.376	9810.498	0	9.262	5.054	4410.511	0
49	l1 tf1 tfe3.lif - Series002.tif	15	191.116	25.220	10.985	4819.861	0	7.172	4.408	1370.739	0
50	l1 tf1 tfe3.lif - Series002.tif	16	250.839	24.003	10.465	6020.790	0	8.808	5.064	2209.452	0
51	l1 tf1 tfe3.lif - Series002.tif	17	150.116	29.123	23.493	4371.772	0	15.811	12.288	2373.450	0
52	l1 tf1 tfe3.lif - Series002.tif	18	293.453	22.872	10.034	6711.971	0	10.376	5.838	3044.938	0
53	l1 tf1 tfe3.lif - Series002.tif	19	200.155	43.824	24.177	8771.630	0	16.600	9.172	3322.572	0
54	l1 tf1 tfe3.lif - Series002.tif	20	230.501	18.396	8.443	4240.380	0	9.381	5.213	2162.319	0
55	l1 tf1 tfe3.lif - Series002.tif	21	368.350	18.373	7.491	6767.820	0	17.290	7.973	6368.802	0
56	l1 tf1 tfe3.lif - Series002.tif	22	302.815	21.036	12.239	6370.093	0	11.122	6.133	3367.769	0
57	l1 tf1 tfe3.lif - Series002.tif	23	150.762	26.051	21.628	3927.557	0	11.161	9.137	1682.593	0
58	l1 tf1 tfe3.lif - Series002.tif	24	341.878	30.651	15.410	10478.758	0	16.189	8.888	5534.607	0
59	l1 tf1 tfe3.lif - Series002.tif	25	187.242	36.207	18.269	6779.442	0	15.479	8.197	2898.373	0
60	l1 tf1 tfe3.lif - Series002.tif	26	177.880	19.804	10.453	3522.727	0	15.089	8.423	2684.013	0
61	l1 tf1 tfe3.lif - Series002.tif	27	178.848	18.697	12.801	3343.879	0	8.552	5.478	1529.571	0
62	l1 tf1 tfe3.lif - Series002.tif	28	232.761	14.965	7.972	3483.342	0	7.875	4.988	1833.032	0
63	l1 tf1 tfe3.lif - Series002.tif	29	223.399	26.353	12.069	5887.138	0	11.899	6.225	2658.187	0
64	l1 tf1 tfe3.lif - Series002.tif	30	248.580	13.518	6.801	3360.343	0	6.283	4.106	1561.854	0
65	l1 tf1 tfe3.lif - Series002.tif	31	283.122	13.889	6.555	3932.399	0	8.009	4.541	2267.562	0
66	l1 tf1 tfe3.lif - Series002.tif	32	163.352	28.595	14.748	4671.036	0	10.585	6.075	1729.081	0
67	l1 tf1 tfe3.lif - Series002.tif	33	323.153	21.182	9.047	6844.977	0	11.105	5.912	3588.585	0
68	l1 tf1 tfe3.lif - Series002.tif	34	174.651	29.323	14.099	5121.384	0	8.850	4.898	1545.713	0
69	l1 tf1 tfe3.lif - Series002.tif	35	174.329	18.080	13.287	3151.795	0	8.837	6.484	1540.548	0
70	l1 tf1 tfe3.lif - Series002.tif	36	254.068	19.436	8.333	4938.017	0	12.856	6.271	3266.400	0
71	l1 tf1 tfe3.lif - Series002.tif	37	242.769	16.801	7.491	4078.642	0	12.668	7.282	3075.284	0
72	l1 tf1 tfe3.lif - Series002.tif	38	206.289	14.961	9.072	3086.260	0	11.105	7.287	2290.806	0
73	l1 tf1 tfe3.lif - Series002.tif	39	186.919	16.701	10.202	3121.772	0	7.371	5.143	1377.841	0
74	l1 tf1 tfe3.lif - Series002.tif	40	165.935	18.385	8.064	3050.749	0	11.665	6.165	1935.692	0
75	l1 tf1 tfe3.lif - Series002.tif	41	258.264	25.420	12.143	6565.083	0	13.210	7.589	3411.674	0
76	l1 tf1 tfe3.lif - Series002.tif	42	182.399	18.108	9.473	3302.880	0	6.404	4.266	1168.001	0
77	l1 tf1 tfe3.lif - Series003.tif	1	190.793	28.860	14.058	5506.198	0	9.709	5.649	1852.402	0
78	l1 tf1 tfe3.lif - Series003.tif	2	170.777	31.560	20.506	5389.657	0	13.448	8.244	2296.617	0
79	l1 tf1 tfe3.lif - Series003.tif	3	208.871	25.842	11.487	5397.727	0	12.253	6.498	2559.401	0
80	l1 tf1 tfe3.lif - Series003.tif	4	193.376	26.723	11.659	5167.549	0	11.716	6.127	2265.625	0
81	l1 tf1 tfe3.lif - Series003.tif	5	312.823	30.713	13.048	9607.761	0	13.915	7.026	4353.048	0
82	l1 tf1 tfe3.lif - Series003.tif	6	224.367	44.978	22.739	10091.684	0	11.827	7.057	2653.667	0
83	l1 tf1 tfe3.lif - Series003.tif	7	337.681	25.660	10.408	8664.773	0	15.354	7.147	5184.659	0
84	l1 tf1 tfe3.lif - Series003.tif	8	316.697	28.067	12.788	8888.817	0	6.463	4.078	2046.746	0
85	l1 tf1 tfe3.lif - Series003.tif	9	141.400	62.244	45.622	8801.330	0	7.735	4.175	1093.750	0
86	l1 tf1 tfe3.lif - Series003.tif	10	158.187	26.343	13.684	4167.097	0	10.424	6.260	1649.019	0
87	l1 tf1 tfe3.lif - Series003.tif	11	299.910	14.360	6.741	4306.560	0	11.821	6.402	3545.325	0
88	l1 tf1 tfe3.lif - Series003.tif	12	157.864	25.117	14.160	3965.005	0	8.421	5.666	1329.416	0
89	l1 tf1 tfe3.lif - Series003.tif	13	249.225	39.041	18.872	9730.114	0	20.150	10.044	5021.952	0
90	l1 tf1 tfe3.lif - Series003.tif	14	322.508	27.199	14.763	8771.952	0	13.710	8.144	4421.488	0
91	l1 tf1 tfe3.lif - Series003.tif	15	185.950	49.182	21.800	9145.467	0	13.097	6.841	2435.434	0
92	l1 tf1 tfe3.lif - Series003.tif	16	287.642	25.726	12.261	7399.923	0	12.972	7.054	3731.276	0
93	l1 tf1 tfe3.lif - Series003.tif	17	243.091	28.264	14.108	6870.803	0	10.669	6.494	2593.621	0
94	l1 tf1 tfe3.lif - Series003.tif	18	201.769	37.283	19.994	7522.598	0	11.939	7.088	2408.962	0
95	l1 tf1 tfe3.lif - Series003.tif	19	233.084	35.076	18.228	8175.684	0	13.238	7.823	3085.615	0
96	l1 tf1 tfe3.lif - Series003.tif	20	189.179	23.137	12.091	4376.937	0	10.659	5.514	2016.400	0
97	l1 tf1 tfe3.lif - Series003.tif	21	239.540	33.194	14.627	7951.317	0	14.321	7.086	3430.398	0
98	l1 tf1 tfe3.lif - Series003.tif	22	332.838	25.584	10.512	8515.302	0	15.104	6.958	5027.118	0
99	l1 tf1 tfe3.lif - Series003.tif	23	196.927	18.902	9.610	3722.237	0	6.908	4.325	1360.408	0
100	l1 tf1 tfe3.lif - Series003.tif	24	377.066	18.086	7.020	6819.796	0	11.555	5.524	4356.921	0
101	l1 tf1 tfe3.lif - Series003.tif	25	237.603	26.005	11.157	6178.977	0	9.731	4.881	2312.113	0
102	l1 tf1 tfe3.lif - Series003.tif	26	180.785	31.696	16.370	5730.243	0	11.439	6.386	2068.053	0
103	l1 tf1 tfe3.lif - Series003.tif	27	172.714	34.047	21.362	5880.359	0	19.379	12.496	3347.107	0
104	l1 tf1 tfe3.lif - Series003.tif	28	209.517	24.316	13.315	5094.589	0	8.629	5.583	1807.851	0

## Sheet: l2 109 ctl 1202
	file name	cell nr	Nucleus area (microns^2)	Mean ch1	StdDev ch1	Total Int ch1	Background ch1	Mean ch2	StdDev ch2	Total Int ch2	Background ch2
1	l2 109 ctl.lif - Series001.tif	1	215.005	14.048	6.727	3020.403	0	34.294	18.322	7373.450	0
2	l2 109 ctl.lif - Series001.tif	2	188.856	11.932	6.711	2253.357	0	9.651	5.593	1822.701	0
3	l2 109 ctl.lif - Series001.tif	3	198.218	9.466	6.640	1876.291	0	9.332	5.564	1849.819	0
4	l2 109 ctl.lif - Series001.tif	4	220.816	10.136	6.232	2238.184	0	26.942	14.980	5949.122	0
5	l2 109 ctl.lif - Series001.tif	5	294.421	13.927	7.866	4100.271	0	7.066	4.449	2080.320	0
6	l2 109 ctl.lif - Series001.tif	6	200.801	17.889	8.955	3592.136	0	8.257	4.388	1658.058	0
7	l2 109 ctl.lif - Series001.tif	7	267.304	14.902	8.870	3983.407	0	6.836	4.122	1827.221	0
8	l2 109 ctl.lif - Series001.tif	8	314.760	14.157	7.557	4456.030	0	14.554	7.785	4580.966	0
9	l2 109 ctl.lif - Series001.tif	9	186.596	19.753	20.200	3685.757	0	11.699	8.159	2182.980	0
10	l2 109 ctl.lif - Series001.tif	10	208.871	12.904	7.225	2695.313	0	12.723	6.964	2657.541	0
11	l2 109 ctl.lif - Series001.tif	11	206.612	18.189	14.064	3758.071	0	8.275	5.416	1709.711	0
12	l2 109 ctl.lif - Series001.tif	12	188.210	24.823	24.111	4672.004	0	12.305	7.810	2315.987	0
13	l2 109 ctl.lif - Series001.tif	13	183.368	20.835	14.435	3820.377	0	15.077	8.933	2764.721	0
14	l2 109 ctl.lif - Series001.tif	14	166.903	19.193	11.464	3203.448	0	16.576	8.510	2766.658	0
15	l2 109 ctl.lif - Series001.tif	15	323.476	12.336	6.333	3990.509	0	23.010	11.394	7443.182	0
16	l2 109 ctl.lif - Series001.tif	16	337.681	11.901	6.592	4018.595	0	22.191	11.630	7493.543	0
17	l2 109 ctl.lif - Series001.tif	17	262.138	9.830	7.479	2576.834	0	9.525	5.859	2496.772	0
18	l2 109 ctl.lif - Series001.tif	18	338.649	15.805	7.998	5352.208	0	10.589	5.965	3586.002	0
19	l2 109 ctl.lif - Series001.tif	19	225.336	17.817	11.587	4014.721	0	20.923	12.600	4714.618	0
20	l2 109 ctl.lif - Series001.tif	20	225.981	23.520	16.743	5315.083	0	34.823	24.676	7869.318	0
21	l2 109 ctl.lif - Series001.tif	21	236.958	13.425	7.288	3181.173	0	15.510	9.524	3675.103	0
22	l2 109 ctl.lif - Series001.tif	22	206.612	14.972	9.505	3093.363	0	27.809	18.414	5745.739	0
23	l2 109 ctl.lif - Series001.tif	23	174.006	15.718	8.631	2735.021	0	40.523	18.970	7051.265	0
24	l2 109 ctl.lif - Series001.tif	24	159.155	10.615	6.460	1689.372	0	15.972	9.268	2541.968	0
25	l2 109 ctl.lif - Series001.tif	25	272.792	12.284	6.026	3350.981	0	17.863	9.336	4872.805	0
26	l2 109 ctl.lif - Series001.tif	26	140.431	12.331	7.798	1731.663	0	15.614	8.539	2192.665	0
27	l2 109 ctl.lif - Series001.tif	27	274.406	12.719	8.104	3490.121	0	14.816	8.042	4065.728	0
28	l2 109 ctl.lif - Series001.tif	28	360.925	9.344	4.701	3372.611	0	24.642	10.962	8893.982	0
29	l2 109 ctl.lif - Series001.tif	29	213.391	9.799	6.700	2090.974	0	13.059	7.920	2786.674	0
30	l2 109 ctl.lif - Series001.tif	30	160.770	17.424	8.272	2801.201	0	38.956	20.115	6262.913	0
31	l2 109 ctl.lif - Series001.tif	31	451.317	14.279	6.306	6444.344	0	21.684	9.797	9786.286	0
32	l2 109 ctl.lif - Series001.tif	32	219.848	13.971	7.543	3071.410	0	13.747	7.425	3022.340	0
33	l2 109 ctl.lif - Series001.tif	33	151.085	10.502	8.692	1586.712	0	7.842	4.948	1184.788	0
34	l2 109 ctl.lif - Series001.tif	34	183.691	9.779	7.121	1796.229	0	11.557	6.890	2122.934	0
35	l2 109 ctl.lif - Series001.tif	35	279.248	10.138	5.448	2830.901	0	10.287	5.877	2872.546	0
36	l2 109 ctl.lif - Series001.tif	36	164.321	9.360	5.667	1537.965	0	14.212	9.625	2335.356	0
37	l2 109 ctl.lif - Series001.tif	37	158.187	10.088	6.555	1595.752	0	15.314	9.719	2422.521	0
38	l2 109 ctl.lif - Series001.tif	38	159.155	18.535	10.385	2950.026	0	26.815	14.491	4267.820	0
39	l2 109 ctl.lif - Series001.tif	39	172.069	8.585	5.351	1477.273	0	8.878	5.741	1527.634	0
40	l2 109 ctl.lif - Series001.tif	40	155.604	10.029	6.279	1560.563	0	16.544	8.802	2574.251	0
41	l2 109 ctl.lif - Series001.tif	41	202.092	7.173	4.391	1449.509	0	6.153	3.991	1243.543	0
42	l2 109 ctl.lif - Series001.tif	42	189.502	12.353	6.029	2340.845	0	38.545	21.004	7304.365	0
43	l2 109 ctl.lif - Series001.tif	43	134.943	14.864	7.945	2005.746	0	18.407	10.498	2483.858	0
44	l2 109 ctl.lif - Series001.tif	44	159.478	18.569	12.120	2961.325	0	20.709	9.641	3302.557	0
45	l2 109 ctl.lif - Series003.tif	1	142.368	19.200	13.567	2733.407	0	10.014	7.920	1425.620	0
46	l2 109 ctl.lif - Series003.tif	2	234.052	16.121	10.645	3773.244	0	10.808	6.662	2529.700	0
47	l2 109 ctl.lif - Series003.tif	3	143.660	30.470	15.098	4377.260	0	20.917	12.844	3004.907	0
48	l2 109 ctl.lif - Series003.tif	4	276.020	16.319	8.624	4504.455	0	8.211	5.052	2266.271	0
49	l2 109 ctl.lif - Series003.tif	5	177.234	19.257	10.948	3412.965	0	12.725	7.745	2255.294	0
50	l2 109 ctl.lif - Series003.tif	6	182.399	34.853	18.892	6357.180	0	9.377	5.394	1710.356	0
51	l2 109 ctl.lif - Series003.tif	7	176.588	25.176	11.932	4445.700	0	17.484	8.931	3087.552	0
52	l2 109 ctl.lif - Series003.tif	8	347.366	38.627	15.971	13417.807	0	13.481	6.455	4682.980	0
53	l2 109 ctl.lif - Series003.tif	9	327.350	28.218	16.308	9237.151	0	17.619	10.051	5767.691	0
54	l2 109 ctl.lif - Series003.tif	10	140.431	23.041	19.536	3235.731	0	20.667	15.547	2902.247	0
55	l2 109 ctl.lif - Series003.tif	11	225.336	26.011	15.031	5861.312	0	15.112	8.918	3405.217	0
56	l2 109 ctl.lif - Series003.tif	12	134.298	26.649	20.315	3578.900	0	14.899	10.755	2000.904	0
57	l2 109 ctl.lif - Series003.tif	13	155.604	29.705	23.092	4622.288	0	22.863	16.079	3557.593	0
58	l2 109 ctl.lif - Series003.tif	14	142.368	33.993	18.760	4839.553	0	12.073	7.097	1718.750	0
59	l2 109 ctl.lif - Series003.tif	15	114.605	29.096	17.436	3334.517	0	20.868	12.823	2391.529	0
60	l2 109 ctl.lif - Series003.tif	16	161.092	29.529	16.550	4756.909	0	12.401	6.830	1997.676	0
61	l2 109 ctl.lif - Series003.tif	17	140.431	20.320	14.311	2853.499	0	11.816	7.363	1659.349	0
62	l2 109 ctl.lif - Series003.tif	18	212.745	14.533	6.922	3091.748	0	13.877	7.760	2952.286	0
63	l2 109 ctl.lif - Series003.tif	19	256.973	24.776	11.515	6366.865	0	16.269	9.067	4180.656	0
64	l2 109 ctl.lif - Series003.tif	20	219.202	31.343	15.819	6870.480	0	15.814	9.097	3466.555	0
65	l2 109 ctl.lif - Series003.tif	21	123.967	25.529	17.611	3164.708	0	17.208	11.772	2133.264	0
66	l2 109 ctl.lif - Series003.tif	22	212.745	61.747	48.432	13136.299	0	27.266	14.422	5800.620	0
67	l2 109 ctl.lif - Series003.tif	23	219.525	29.413	23.050	6456.934	0	14.412	10.860	3163.740	0
68	l2 109 ctl.lif - Series003.tif	24	238.572	20.647	10.913	4925.749	0	23.129	15.763	5517.820	0
69	l2 109 ctl.lif - Series003.tif	25	267.304	20.652	10.261	5520.403	0	27.386	14.741	7320.506	0
70	l2 109 ctl.lif - Series003.tif	26	259.556	19.117	9.816	4961.906	0	17.873	12.649	4639.075	0
71	l2 109 ctl.lif - Series003.tif	27	168.840	39.797	27.476	6719.396	0	21.908	14.881	3698.993	0
72	l2 109 ctl.lif - Series003.tif	28	204.997	13.986	6.511	2867.058	0	13.263	6.493	2718.879	0
73	l2 109 ctl.lif - Series003.tif	29	256.973	19.401	10.381	4985.473	0	19.324	11.317	4965.780	0
74	l2 109 ctl.lif - Series003.tif	30	174.651	16.930	10.347	2956.805	0	8.399	5.098	1466.942	0
75	l2 109 ctl.lif - Series003.tif	31	175.297	16.331	7.710	2862.862	0	6.932	4.070	1215.134	0
76	l2 109 ctl.lif - Series003.tif	32	148.825	33.900	25.744	5045.196	0	19.280	14.121	2869.318	0
77	l2 109 ctl.lif - Series003.tif	33	116.219	57.306	38.989	6659.995	0	24.739	10.925	2875.129	0
78	l2 109 ctl.lif - Series003.tif	34	264.398	19.849	9.751	5247.934	0	18.462	9.891	4881.198	0
79	l2 109 ctl.lif - Series003.tif	35	121.707	21.316	18.796	2594.267	0	18.164	15.584	2210.744	0
80	l2 109 ctl.lif - Series003.tif	36	162.707	16.093	9.464	2618.479	0	7.556	4.570	1229.339	0
81	l2 109 ctl.lif - Series003.tif	37	213.714	11.573	5.664	2473.205	0	6.069	3.997	1297.133	0
82	l2 109 ctl.lif - Series003.tif	38	204.675	13.071	6.797	2675.297	0	9.215	5.057	1885.976	0
83	l2 109 ctl.lif - Series003.tif	39	225.659	11.971	6.365	2701.446	0	7.577	4.817	1709.711	0
84	l2 109 ctl.lif - Series003.tif	40	184.982	13.613	7.324	2518.079	0	10.625	6.803	1965.393	0
85	l2 109 ctl.lif - Series003.tif	41	180.139	13.491	8.021	2430.269	0	11.645	7.840	2097.753	0
86	l2 109 ctl.lif - Series003.tif	42	278.603	17.123	8.459	4770.467	0	16.737	9.379	4662.965	0
87	l2 109 ctl.lif - Series003.tif	43	315.728	16.505	7.423	5211.131	0	40.961	22.150	12932.593	0
88	l2 109 ctl.lif - Series003.tif	44	197.895	11.808	7.107	2336.648	0	11.781	7.869	2331.482	0
89	l2 109 ctl.lif - Series003.tif	45	167.549	14.048	6.806	2353.758	0	14.755	9.236	2472.237	0
90	l2 109 ctl.lif - Series003.tif	46	170.132	14.573	7.842	2479.339	0	9.283	5.440	1579.287	0
91	l2 109 ctl.lif - Series003.tif	47	191.116	13.130	8.177	2509.362	0	7.628	4.690	1457.903	0
92	l2 109 ctl.lif - Series003.tif	48	231.147	14.729	7.506	3404.571	0	32.321	17.935	7470.945	0
93	l2 109 ctl.lif - Series003.tif	49	178.525	12.532	6.374	2237.216	0	16.058	8.595	2866.736	0
94	l2 109 ctl.lif - Series003.tif	50	282.477	9.650	6.372	2725.981	0	9.719	6.192	2745.351	0
95	l2 109 ctl.lif - Series003.tif	51	207.903	12.837	7.095	2668.840	0	14.811	8.576	3079.158	0
96	l2 109 ctl.lif - Series003.tif	52	246.320	17.729	9.125	4366.929	0	19.678	11.571	4846.978	0
97	l2 109 ctl.lif - Series003.tif	53	198.541	21.989	11.188	4365.638	0	18.104	9.593	3594.396	0
98	l2 109 ctl.lif - Series003.tif	54	170.455	13.848	8.908	2360.537	0	14.633	9.310	2494.189	0
99	l2 109 ctl.lif - Series003.tif	55	178.202	27.848	22.060	4962.552	0	14.098	8.571	2512.268	0
100	l2 109 ctl.lif - Series003.tif	56	262.784	17.641	7.662	4635.847	0	12.113	6.434	3183.110	0
101	l2 109 ctl.lif - Series003.tif	57	258.910	15.716	7.676	4068.957	0	13.501	7.040	3495.610	0
102	l2 109 ctl.lif - Series003.tif	58	221.139	10.219	6.117	2259.814	0	8.520	6.034	1884.039	0
103	l2 109 ctl.lif - Series003.tif	59	229.210	10.145	6.106	2325.349	0	10.454	6.475	2396.049	0
104	l2 109 ctl.lif - Series003.tif	60	267.627	16.517	7.364	4420.519	0	12.634	7.227	3381.327	0
105	l2 109 ctl.lif - Series003.tif	61	166.258	26.967	15.992	4483.471	0	13.223	8.064	2198.476	0
106	l2 109 ctl.lif - Series003.tif	62	206.289	11.052	5.337	2279.830	0	10.642	5.641	2195.248	0
107	l2 109 ctl.lif - Series003.tif	63	272.792	10.459	4.913	2853.177	0	11.662	7.087	3181.173	0
108	l2 109 ctl.lif - Series003.tif	64	188.533	11.712	5.336	2208.161	0	12.229	6.646	2305.656	0
109	l2 109 ctl.lif - Series003.tif	65	248.580	9.618	5.004	2390.883	0	9.421	5.588	2341.813	0
110	l2 109 ctl.lif - Series003.tif	66	250.839	9.593	5.094	2406.379	0	22.203	12.032	5569.473	0
111	l2 109 ctl.lif - Series003.tif	67	194.344	11.397	5.763	2214.941	0	9.631	6.061	1871.772	0
112	l2 109 ctl.lif - Series003.tif	68	141.723	14.866	9.347	2106.792	0	11.740	7.106	1663.869	0
113	l2 109 ctl.lif - Series003.tif	69	265.367	10.805	5.017	2867.381	0	8.063	5.085	2139.721	0
114	l2 109 ctl.lif - Series003.tif	70	187.565	17.396	9.145	3262.849	0	23.811	14.456	4466.038	0
115	l2 109 ctl.lif - Series003.tif	71	134.943	19.287	12.483	2602.660	0	15.608	9.834	2106.147	0
116	l2 109 ctl.lif - Series003.tif	72	139.786	15.570	9.836	2176.524	0	8.707	4.414	1217.071	0
117	l2 109 ctl.lif - Series003.tif	73	209.517	12.701	5.581	2661.092	0	12.669	7.387	2654.313	0
118	l2 109 ctl.lif - Series003.tif	74	234.375	20.300	13.307	4757.877	0	20.152	15.543	4723.011	0
119	l2 109 ctl.lif - Series003.tif	75	174.651	12.701	7.015	2218.169	0	9.556	6.122	1669.034	0
120	l2 109 ctl.lif - Series003.tif	76	195.635	14.916	8.168	2918.066	0	7.205	4.202	1409.478	0
121	l2 109 ctl.lif - Series003.tif	77	153.667	16.542	8.425	2541.968	0	10.307	5.982	1583.807	0
122	l2 109 ctl.lif - Series003.tif	78	160.447	38.525	34.365	6181.237	0	21.521	7.398	3452.996	0
123	l2 109 ctl.lif - Series003.tif	79	221.785	16.319	7.521	3619.254	0	12.079	7.049	2678.848	0
124	l2 109 ctl.lif - Series003.tif	80	199.186	11.238	7.387	2238.507	0	29.708	21.044	5917.485	0
125	l2 109 ctl.lif - Series003.tif	81	334.130	12.064	5.266	4030.863	0	16.736	8.869	5592.071	0
126	l2 109 ctl.lif - Series003.tif	82	158.510	12.855	5.769	2037.707	0	6.619	3.742	1049.199	0
127	l2 109 ctl.lif - Series003.tif	83	190.470	18.800	8.543	3580.837	0	15.875	8.568	3023.631	0
128	l2 109 ctl.lif - Series003.tif	84	469.073	20.487	7.704	9609.698	0	20.405	10.534	9571.281	0
129	l2 109 ctl.lif - Series003.tif	85	297.650	23.806	14.437	7085.808	0	26.056	15.490	7755.682	0
130	l2 109 ctl.lif - Series003.tif	86	293.130	13.623	5.659	3993.414	0	14.885	6.771	4363.378	0
131	l2 109 ctl.lif - Series003.tif	87	187.242	13.021	6.398	2438.017	0	14.045	7.554	2629.778	0
132	l2 109 ctl.lif - Series003.tif	88	192.407	14.000	6.592	2693.698	0	13.332	7.410	2565.212	0
133	l2 109 ctl.lif - Series003.tif	89	152.699	14.101	9.112	2153.280	0	14.939	11.021	2281.121	0
134	l2 109 ctl.lif - Series004.tif	1	163.675	19.536	12.002	3197.637	0	9.996	6.810	1636.105	0
135	l2 109 ctl.lif - Series004.tif	2	143.014	44.912	44.366	6423.037	0	10.916	5.575	1561.209	0
136	l2 109 ctl.lif - Series004.tif	3	211.777	32.860	18.812	6958.936	0	15.134	8.980	3205.062	0
137	l2 109 ctl.lif - Series004.tif	4	282.477	19.715	10.396	5569.150	0	7.849	4.644	2217.200	0
138	l2 109 ctl.lif - Series004.tif	5	177.557	18.847	12.326	3346.462	0	13.109	8.559	2327.608	0
139	l2 109 ctl.lif - Series004.tif	6	148.179	21.793	25.754	3229.274	0	11.181	10.550	1656.767	0
140	l2 109 ctl.lif - Series004.tif	7	158.833	29.992	19.396	4763.688	0	21.215	12.783	3369.706	0
141	l2 109 ctl.lif - Series004.tif	8	262.138	28.126	13.946	7372.805	0	16.037	10.037	4203.900	0
142	l2 109 ctl.lif - Series004.tif	9	164.321	14.198	9.532	2333.097	0	5.639	3.958	926.524	0
143	l2 109 ctl.lif - Series004.tif	10	180.462	20.612	10.001	3719.654	0	15.052	8.403	2716.296	0
144	l2 109 ctl.lif - Series004.tif	11	159.155	21.422	11.102	3409.414	0	11.209	6.212	1783.962	0
145	l2 109 ctl.lif - Series004.tif	12	184.659	20.028	13.769	3698.347	0	9.451	6.603	1745.222	0
146	l2 109 ctl.lif - Series004.tif	13	183.691	18.766	11.858	3447.185	0	8.228	6.099	1511.493	0
147	l2 109 ctl.lif - Series004.tif	14	140.431	18.915	13.657	2656.250	0	6.754	4.438	948.476	0
148	l2 109 ctl.lif - Series004.tif	15	138.817	45.584	20.388	6327.802	0	20.544	12.678	2851.885	0
149	l2 109 ctl.lif - Series004.tif	16	208.226	19.901	12.451	4143.853	0	8.360	5.054	1740.702	0
150	l2 109 ctl.lif - Series004.tif	17	237.280	15.027	8.800	3565.664	0	8.027	5.201	1904.700	0
151	l2 109 ctl.lif - Series004.tif	18	166.258	21.532	10.839	3579.868	0	10.497	6.037	1745.222	0
152	l2 109 ctl.lif - Series004.tif	19	163.675	18.211	11.737	2980.695	0	10.714	7.741	1753.616	0
153	l2 109 ctl.lif - Series004.tif	20	208.226	16.899	8.570	3518.853	0	10.226	7.079	2129.390	0
154	l2 109 ctl.lif - Series004.tif	21	203.706	23.510	14.105	4789.192	0	17.059	11.023	3474.948	0
155	l2 109 ctl.lif - Series004.tif	22	169.163	20.447	10.692	3458.807	0	11.137	7.221	1884.039	0
156	l2 109 ctl.lif - Series004.tif	23	496.191	13.653	6.012	6774.600	0	25.735	15.107	12769.241	0
157	l2 109 ctl.lif - Series004.tif	24	174.974	18.790	8.366	3287.707	0	11.299	5.476	1977.014	0
158	l2 109 ctl.lif - Series004.tif	25	167.226	21.303	8.114	3562.435	0	6.494	3.918	1086.002	0
159	l2 109 ctl.lif - Series004.tif	26	181.431	19.276	10.396	3497.224	0	7.858	4.713	1425.620	0
160	l2 109 ctl.lif - Series004.tif	27	194.990	34.429	20.728	6713.262	0	18.116	10.795	3532.412	0
161	l2 109 ctl.lif - Series004.tif	28	147.856	21.832	13.872	3227.983	0	9.795	6.038	1448.218	0
162	l2 109 ctl.lif - Series004.tif	29	250.194	28.044	14.277	7016.400	0	13.623	7.808	3408.445	0
163	l2 109 ctl.lif - Series004.tif	30	184.013	19.954	11.291	3671.875	0	8.796	5.373	1618.673	0
164	l2 109 ctl.lif - Series004.tif	31	254.390	24.747	12.206	6295.519	0	21.066	12.391	5358.988	0
165	l2 109 ctl.lif - Series004.tif	32	140.431	21.945	14.131	3081.741	0	11.949	7.109	1678.073	0
166	l2 109 ctl.lif - Series004.tif	33	176.588	17.303	8.667	3055.591	0	8.077	5.199	1426.265	0
167	l2 109 ctl.lif - Series004.tif	34	173.360	17.810	8.786	3087.552	0	7.844	4.663	1359.762	0
168	l2 109 ctl.lif - Series004.tif	35	202.092	13.775	6.292	2783.768	0	11.760	6.035	2376.679	0
169	l2 109 ctl.lif - Series004.tif	36	136.235	23.021	17.115	3136.299	0	12.645	7.806	1722.624	0
170	l2 109 ctl.lif - Series004.tif	37	198.218	15.358	8.760	3044.292	0	6.010	4.110	1191.245	0
171	l2 109 ctl.lif - Series004.tif	38	298.295	10.567	5.749	3152.118	0	13.866	8.890	4136.105	0
172	l2 109 ctl.lif - Series004.tif	39	136.235	22.664	17.637	3087.552	0	16.564	12.262	2256.586	0
173	l2 109 ctl.lif - Series004.tif	40	253.745	24.669	13.219	6259.685	0	15.623	8.822	3964.360	0
174	l2 109 ctl.lif - Series004.tif	41	223.399	12.603	6.213	2815.405	0	7.176	4.256	1603.177	0
175	l2 109 ctl.lif - Series004.tif	42	290.870	12.428	6.494	3615.057	0	16.806	12.061	4888.301	0
176	l2 109 ctl.lif - Series004.tif	43	167.549	16.800	9.593	2814.760	0	10.355	7.418	1734.892	0
177	l2 109 ctl.lif - Series004.tif	44	194.344	13.802	8.076	2682.399	0	8.791	5.217	1708.419	0
178	l2 109 ctl.lif - Series004.tif	45	196.927	14.820	8.012	2918.388	0	7.607	4.497	1497.934	0
179	l2 109 ctl.lif - Series004.tif	46	178.202	32.531	16.654	5797.069	0	17.199	9.466	3064.954	0
180	l2 109 ctl.lif - Series004.tif	47	156.896	19.516	12.578	3062.048	0	8.794	5.572	1379.778	0
181	l2 109 ctl.lif - Series004.tif	48	152.376	21.883	13.546	3334.517	0	18.165	11.232	2767.949	0
182	l2 109 ctl.lif - Series004.tif	49	212.100	12.122	7.986	2571.023	0	11.963	7.737	2537.448	0
183	l2 109 ctl.lif - Series004.tif	50	175.943	19.851	11.574	3492.704	0	17.479	9.362	3075.284	0
184	l2 109 ctl.lif - Series004.tif	51	222.430	13.441	9.240	2989.734	0	13.660	8.350	3038.481	0
185	l2 109 ctl.lif - Series004.tif	52	218.233	12.895	6.446	2814.114	0	10.358	5.922	2260.460	0
186	l2 109 ctl.lif - Series004.tif	53	142.691	18.394	16.829	2624.613	0	19.529	15.886	2786.674	0
187	l2 109 ctl.lif - Series004.tif	54	326.059	26.925	13.870	8779.055	0	17.558	9.772	5725.077	0
188	l2 109 ctl.lif - Series004.tif	55	218.879	19.131	10.662	4187.435	0	17.395	11.070	3807.464	0
189	l2 109 ctl.lif - Series004.tif	56	299.910	16.520	8.911	4954.481	0	15.879	10.487	4762.397	0
190	l2 109 ctl.lif - Series004.tif	57	250.517	13.622	10.397	3412.642	0	11.817	8.518	2960.356	0
191	l2 109 ctl.lif - Series004.tif	58	160.770	15.880	8.162	2552.944	0	13.606	8.177	2187.500	0
192	l2 109 ctl.lif - Series004.tif	59	237.603	12.819	8.487	3045.907	0	11.457	8.468	2722.107	0
193	l2 109 ctl.lif - Series004.tif	60	177.557	14.745	8.843	2618.156	0	10.269	6.587	1823.347	0
194	l2 109 ctl.lif - Series004.tif	61	220.493	13.671	7.202	3014.269	0	8.108	4.942	1787.836	0
195	l2 109 ctl.lif - Series004.tif	62	190.147	13.659	6.593	2597.172	0	10.886	6.332	2069.990	0
196	l2 109 ctl.lif - Series004.tif	63	199.186	24.579	12.516	4895.726	0	10.742	6.077	2139.721	0
197	l2 109 ctl.lif - Series004.tif	64	244.060	23.138	15.347	5646.952	0	10.521	6.329	2567.794	0
198	l2 109 ctl.lif - Series004.tif	65	171.100	13.317	5.583	2278.538	0	13.808	6.814	2362.474	0
199	l2 109 ctl.lif - Series004.tif	66	200.155	21.634	10.847	4330.127	0	15.006	9.133	3003.616	0
200	l2 109 ctl.lif - Series004.tif	67	302.815	16.128	8.885	4883.781	0	12.458	7.616	3772.598	0
201	l2 109 ctl.lif - Series004.tif	68	153.990	27.178	14.248	4185.176	0	20.931	11.087	3223.140	0
202	l2 109 ctl.lif - Series004.tif	69	172.714	32.228	17.544	5566.245	0	21.536	11.533	3719.654	0
203	l2 109 ctl.lif - Series004.tif	70	174.006	16.032	10.768	2789.579	0	10.330	6.762	1797.521	0
204	l2 109 ctl.lif - Series004.tif	71	197.249	13.394	8.498	2642.045	0	21.777	16.407	4295.584	0
205	l2 109 ctl.lif - Series004.tif	72	222.753	12.046	6.013	2683.368	0	19.272	10.007	4293.001	0
206	l2 109 ctl.lif - Series004.tif	73	138.171	19.021	12.329	2628.164	0	8.808	5.375	1217.071	0
207	l2 109 ctl.lif - Series004.tif	74	258.910	15.718	6.727	4069.602	0	12.763	6.172	3304.494	0
208	l2 109 ctl.lif - Series004.tif	75	229.533	11.326	6.338	2599.755	0	10.759	6.812	2469.654	0
209	l2 109 ctl.lif - Series004.tif	76	161.092	17.665	10.986	2845.752	0	14.545	8.411	2343.104	0
210	l2 109 ctl.lif - Series004.tif	77	186.596	15.230	9.949	2841.878	0	12.360	8.280	2306.302	0
211	l2 109 ctl.lif - Series004.tif	78	214.037	12.738	6.618	2726.304	0	19.273	11.003	4125.129	0
212	l2 109 ctl.lif - Series004.tif	79	173.360	14.020	8.652	2430.591	0	7.006	4.500	1214.489	0
213	l2 109 ctl.lif - Series004.tif	80	196.604	28.683	16.532	5639.205	0	10.686	5.439	2100.981	0
214	l2 109 ctl.lif - Series004.tif	81	154.959	16.904	10.653	2619.447	0	11.275	7.489	1747.159	0
215	l2 109 ctl.lif - Series004.tif	82	276.343	17.154	8.812	4740.444	0	21.187	11.563	5854.855	0
216	l2 109 ctl.lif - Series004.tif	83	248.257	18.202	11.046	4518.660	0	14.034	9.520	3483.988	0
217	l2 109 ctl.lif - Series004.tif	84	196.927	13.052	6.489	2570.377	0	10.177	5.995	2004.132	0
218	l2 109 ctl.lif - Series004.tif	85	211.454	20.510	10.580	4336.906	0	14.318	8.312	3027.505	0
219	l2 109 ctl.lif - Series004.tif	86	216.296	12.318	7.084	2664.321	0	14.143	7.960	3059.143	0
220	l2 109 ctl.lif - Series004.tif	87	196.604	27.371	14.032	5381.263	0	10.995	6.106	2161.674	0
221	l2 109 ctl.lif - Series004.tif	88	202.415	23.033	11.147	4662.319	0	23.400	12.281	4736.570	0
222	l2 109 ctl.lif - Series004.tif	89	177.880	20.345	13.308	3618.931	0	9.982	6.326	1775.568	0
223	l2 109 ctl.lif - Series004.tif	90	197.895	12.679	6.682	2509.039	0	10.786	6.757	2134.556	0
224	l2 109 ctl.lif - Series004.tif	91	163.029	15.774	12.597	2571.668	0	11.089	8.649	1807.851	0
225	l2 109 ctl.lif - Series004.tif	92	172.714	13.484	7.543	2328.900	0	7.450	4.492	1286.803	0
226	l2 109 ctl.lif - Series004.tif	93	201.446	12.192	7.002	2456.095	0	8.487	4.792	1709.711	0
227	l2 109 ctl.lif - Series004.tif	94	174.651	13.656	9.017	2385.072	0	8.577	5.298	1497.934	0
228	l2 109 ctl.lif - Series004.tif	95	221.462	11.490	6.835	2544.551	0	9.857	6.231	2182.980	0
229	l2 109 ctl.lif - Series004.tif	96	248.257	18.317	12.296	4547.392	0	8.861	5.721	2199.768	0
230	l2 109 ctl.lif - Series004.tif	97	340.586	35.189	15.584	11984.762	0	27.420	13.865	9338.843	0
231	l2 109 ctl.lif - Series004.tif	98	143.660	17.461	9.607	2508.394	0	9.038	5.539	1298.425	0
232	l2 109 ctl.lif - Series004.tif	99	258.910	19.584	9.648	5070.377	0	25.870	14.679	6698.089	0
233	l2 109 ctl.lif - Series004.tif	100	122.998	19.940	15.529	2452.544	0	11.097	7.017	1364.928	0
234	l2 109 ctl.lif - Series004.tif	101	359.310	12.678	6.645	4555.462	0	5.808	3.793	2086.777	0
235	l2 109 ctl.lif - Series004.tif	102	152.699	15.249	8.814	2328.577	0	12.359	7.528	1887.268	0
236	l2 109 ctl.lif - Series004.tif	103	204.997	19.178	9.873	3931.431	0	20.957	12.712	4296.229	0
237	l2 109 ctl.lif - Series004.tif	104	178.202	14.871	8.312	2650.116	0	30.833	19.412	5494.576	0
238	l2 109 ctl.lif - Series004.tif	105	343.492	14.736	6.690	5061.661	0	22.677	11.276	7789.256	0
239	l2 109 ctl.lif - Series004.tif	106	335.421	13.230	6.356	4437.629	0	6.379	3.981	2139.721	0
240	l2 109 ctl.lif - Series004.tif	107	299.587	13.226	6.783	3962.423	0	16.823	10.991	5040.031	0
241	l2 109 ctl.lif - Series004.tif	108	228.887	12.331	6.597	2822.508	0	18.471	11.472	4227.789	0
242	l2 109 ctl.lif - Series004.tif	109	239.540	18.894	9.031	4525.762	0	14.884	9.059	3565.341	0
243	l2 109 ctl.lif - Series004.tif	110	182.399	14.961	9.836	2728.887	0	8.127	5.167	1482.438	0
244	l2 109 ctl.lif - Series004.tif	111	259.556	9.792	4.882	2541.645	0	29.450	17.300	7643.982	0
245	l2 109 ctl.lif - Series004.tif	112	160.447	13.119	7.907	2104.855	0	6.060	4.084	972.366	0
246	l2 109 ctl.lif - Series004.tif	113	189.502	14.543	7.377	2756.005	0	7.339	4.819	1390.754	0
247	l2 109 ctl.lif - Series004.tif	114	138.494	16.664	10.745	2307.916	0	16.112	11.406	2231.405	0
248	l2 109 ctl.lif - Series004.tif	115	149.148	27.383	13.735	4084.130	0	14.944	7.050	2228.822	0
249	l2 109 ctl.lif - Series004.tif	116	227.596	13.132	6.902	2988.765	0	10.948	6.475	2491.606	0
250	l2 109 ctl.lif - Series004.tif	117	163.352	13.255	8.007	2165.225	0	5.743	3.810	938.146	0
251	l2 109 ctl.lif - Series004.tif	118	305.075	14.860	6.500	4533.510	0	21.975	10.471	6703.900	0
252	l2 109 ctl.lif - Series004.tif	119	226.627	19.614	11.050	4445.054	0	16.393	9.338	3715.134	0
253	l2 109 ctl.lif - Series004.tif	120	204.029	20.824	10.647	4248.773	0	13.038	7.299	2660.124	0
254	l2 109 ctl.lif - Series004.tif	121	194.667	13.163	6.902	2562.306	0	11.980	6.697	2332.128	0
255	l2 109 ctl.lif - Series004.tif	122	328.964	15.563	7.227	5119.770	0	20.214	12.089	6649.664	0
256	l2 109 ctl.lif - Series004.tif	123	174.974	15.094	8.924	2641.077	0	13.830	8.052	2419.938	0
257	l2 109 ctl.lif - Series004.tif	124	190.793	11.800	6.708	2251.420	0	6.934	4.390	1322.960	0
258	l2 109 ctl.lif - Series004.tif	125	167.872	13.792	8.068	2315.341	0	10.738	6.743	1802.686	0
259	l2 109 ctl.lif - Series004.tif	126	147.211	14.046	7.337	2067.730	0	8.289	4.963	1220.300	0
260	l2 109 ctl.lif - Series004.tif	127	176.911	13.721	7.363	2427.363	0	9.018	5.424	1595.429	0
261	l2 109 ctl.lif - Series004.tif	128	240.186	11.054	6.651	2654.959	0	7.113	4.775	1708.419	0
262	l2 109 ctl.lif - Series004.tif	129	153.022	13.350	6.296	2042.872	0	7.232	3.996	1106.663	0
263	l2 109 ctl.lif - Series004.tif	130	203.060	11.499	5.664	2335.034	0	8.518	4.984	1729.726	0
264	l2 109 ctl.lif - Series004.tif	131	186.919	14.442	8.466	2699.509	0	16.705	10.065	3122.417	0
265	l2 109 ctl.lif - Series004.tif	132	270.209	9.227	5.876	2493.221	0	9.443	5.839	2551.653	0
266	l2 109 ctl.lif - Series004.tif	133	189.179	14.459	8.230	2735.343	0	17.843	10.633	3375.517	0
267	l2 109 ctl.lif - Series004.tif	134	163.352	13.472	7.299	2200.736	0	9.664	6.385	1578.642	0
268	l2 109 ctl.lif - Series004.tif	135	178.848	11.475	6.421	2052.234	0	6.487	3.986	1160.253	0
269	l2 109 ctl.lif - Series004.tif	136	157.218	14.524	7.361	2283.381	0	37.499	22.564	5895.532	0
270	l2 109 ctl.lif - Series004.tif	137	253.422	15.238	7.507	3861.699	0	13.363	7.519	3386.493	0
271	l2 109 ctl.lif - Series004.tif	138	155.604	14.461	7.079	2250.129	0	22.548	13.308	3508.523	0
272	l2 109 ctl.lif - Series004.tif	139	216.296	11.446	6.096	2475.788	0	12.424	7.854	2687.242	0
273	l2 109 ctl.lif - Series004.tif	140	234.375	10.056	4.955	2356.986	0	14.518	7.633	3402.634	0
274	l2 109 ctl.lif - Series004.tif	141	174.329	23.993	10.904	4182.593	0	22.926	13.429	3996.643	0
275	l2 109 ctl.lif - Series004.tif	142	172.714	13.518	8.956	2334.711	0	10.557	7.300	1823.347	0
276	l2 109 ctl.lif - Series004.tif	143	163.675	13.580	7.996	2222.689	0	13.282	8.668	2173.941	0
277	l2 109 ctl.lif - Series004.tif	144	208.549	12.395	6.033	2584.904	0	17.356	9.571	3619.576	0
278	l2 109 ctl.lif - Series004.tif	145	252.454	10.707	6.124	2703.060	0	6.299	3.916	1590.263	0
279	l2 109 ctl.lif - Series004.tif	146	188.210	12.039	5.862	2265.948	0	17.033	9.206	3205.708	0
280	l2 109 ctl.lif - Series004.tif	147	261.816	16.372	8.642	4286.544	0	11.073	6.314	2899.019	0
281	l2 109 ctl.lif - Series004.tif	148	200.478	11.490	6.782	2303.396	0	8.403	5.275	1684.530	0
282	l2 109 ctl.lif - Series004.tif	149	384.168	11.794	5.909	4530.927	0	11.758	6.763	4517.045	0
283	l2 109 ctl.lif - Series004.tif	150	235.666	20.744	11.813	4888.623	0	24.882	15.172	5863.895	0
284	l2 109 ctl.lif - Series004.tif	151	280.863	29.695	13.006	8340.328	0	24.991	13.135	7018.982	0
285	l2 109 ctl.lif - Series004.tif	152	160.770	14.484	7.257	2328.577	0	15.321	8.344	2463.197	0
286	l2 109 ctl.lif - Series004.tif	153	141.077	17.371	11.330	2450.607	0	11.263	7.790	1588.972	0
287	l2 109 ctl.lif - Series004.tif	154	175.943	12.899	7.840	2269.499	0	15.721	9.994	2766.012	0
288	l2 109 ctl.lif - Series004.tif	155	163.675	47.416	19.181	7760.847	0	49.890	22.883	8165.677	0
289	l2 109 ctl.lif - Series004.tif	156	207.257	11.003	6.870	2280.475	0	8.829	5.710	1829.804	0
290	l2 109 ctl.lif - Series004.tif	157	223.722	14.348	7.103	3209.904	0	29.212	14.315	6535.382	0
291	l2 109 ctl.lif - Series004.tif	158	338.004	12.634	6.176	4270.403	0	14.313	7.967	4837.939	0
292	l2 109 ctl.lif - Series004.tif	159	159.478	13.389	8.337	2135.201	0	12.935	9.159	2062.887	0
293	l2 109 ctl.lif - Series005.tif	1	177.880	35.575	21.454	6328.125	0	16.987	10.798	3021.694	0
294	l2 109 ctl.lif - Series005.tif	2	312.177	30.046	14.554	9379.520	0	16.256	9.744	5074.897	0
295	l2 109 ctl.lif - Series005.tif	3	269.886	42.836	18.575	11560.886	0	9.895	6.197	2670.455	0
296	l2 109 ctl.lif - Series005.tif	4	232.761	49.449	27.813	11509.879	0	12.483	8.219	2905.475	0
297	l2 109 ctl.lif - Series005.tif	5	191.116	33.439	15.785	6390.754	0	9.902	6.100	1892.433	0
298	l2 109 ctl.lif - Series005.tif	6	218.879	31.842	16.521	6969.589	0	8.301	5.442	1816.890	0
299	l2 109 ctl.lif - Series005.tif	7	293.776	20.449	8.978	6007.554	0	19.699	10.141	5787.061	0
300	l2 109 ctl.lif - Series005.tif	8	258.910	44.163	21.261	11434.336	0	7.963	4.698	2061.596	0
301	l2 109 ctl.lif - Series005.tif	9	181.108	45.189	30.607	8184.078	0	13.112	7.598	2374.742	0
302	l2 109 ctl.lif - Series005.tif	10	178.202	34.975	20.842	6232.567	0	7.449	5.319	1327.479	0
303	l2 109 ctl.lif - Series005.tif	11	295.067	42.435	20.207	12521.307	0	13.888	9.340	4098.011	0
304	l2 109 ctl.lif - Series005.tif	12	220.816	27.213	15.581	6009.168	0	18.012	11.553	3977.273	0
305	l2 109 ctl.lif - Series005.tif	13	177.234	29.548	15.482	5236.958	0	10.783	7.707	1911.157	0
306	l2 109 ctl.lif - Series005.tif	14	231.147	24.437	13.924	5648.567	0	9.193	7.067	2124.871	0
307	l2 109 ctl.lif - Series005.tif	15	224.044	29.111	15.885	6522.146	0	10.210	6.460	2287.577	0
308	l2 109 ctl.lif - Series005.tif	16	217.265	26.015	11.875	5652.118	0	9.418	5.450	2046.100	0
309	l2 109 ctl.lif - Series005.tif	17	202.738	30.489	13.716	6181.237	0	7.503	4.493	1521.178	0
310	l2 109 ctl.lif - Series005.tif	18	231.792	49.107	26.478	11382.683	0	16.838	10.561	3903.022	0
311	l2 109 ctl.lif - Series005.tif	19	274.083	44.604	21.534	12225.271	0	10.122	6.410	2774.406	0
312	l2 109 ctl.lif - Series005.tif	20	176.588	31.622	17.648	5584.001	0	8.819	5.570	1557.335	0
313	l2 109 ctl.lif - Series005.tif	21	214.360	30.599	16.425	6559.272	0	8.063	5.411	1728.435	0
314	l2 109 ctl.lif - Series005.tif	22	266.658	39.742	17.492	10597.559	0	10.806	7.087	2881.586	0
315	l2 109 ctl.lif - Series005.tif	23	223.722	47.886	22.720	10713.133	0	17.740	10.508	3968.879	0
316	l2 109 ctl.lif - Series005.tif	24	208.549	40.676	24.848	8483.019	0	15.994	12.067	3335.486	0
317	l2 109 ctl.lif - Series005.tif	25	212.423	28.889	13.588	6136.686	0	8.252	4.608	1752.970	0
318	l2 109 ctl.lif - Series005.tif	26	181.754	48.703	27.308	8852.014	0	14.654	8.594	2663.352	0
319	l2 109 ctl.lif - Series005.tif	27	284.414	30.961	14.918	8805.850	0	20.431	11.623	5810.950	0
320	l2 109 ctl.lif - Series005.tif	28	259.556	42.088	20.977	10924.264	0	12.545	7.102	3256.069	0
321	l2 109 ctl.lif - Series005.tif	29	157.218	35.969	17.788	5655.023	0	14.702	9.274	2311.467	0
322	l2 109 ctl.lif - Series005.tif	30	146.888	35.793	22.357	5257.619	0	16.009	9.461	2351.498	0
323	l2 109 ctl.lif - Series005.tif	31	204.029	28.862	15.257	5888.753	0	10.652	6.593	2173.295	0
324	l2 109 ctl.lif - Series005.tif	32	200.478	29.337	16.323	5881.327	0	9.855	6.277	1975.723	0
325	l2 109 ctl.lif - Series005.tif	33	116.865	29.257	20.937	3419.099	0	14.768	8.948	1725.852	0
326	l2 109 ctl.lif - Series005.tif	34	163.029	30.958	19.073	5047.133	0	16.610	10.241	2707.903	0
327	l2 109 ctl.lif - Series005.tif	35	432.916	47.113	17.404	20396.113	0	24.917	11.567	10787.061	0
328	l2 109 ctl.lif - Series005.tif	36	231.147	23.835	12.872	5509.427	0	8.732	5.507	2018.337	0
329	l2 109 ctl.lif - Series005.tif	37	194.344	23.297	11.766	4527.699	0	8.030	4.468	1560.563	0
330	l2 109 ctl.lif - Series005.tif	38	187.565	28.859	16.652	5412.900	0	6.881	4.830	1290.677	0
331	l2 109 ctl.lif - Series005.tif	39	249.871	26.473	13.017	6614.799	0	15.837	10.175	3957.257	0
332	l2 109 ctl.lif - Series005.tif	40	241.800	25.654	15.118	6203.190	0	9.778	6.277	2364.411	0
333	l2 109 ctl.lif - Series005.tif	41	173.360	17.829	8.447	3090.780	0	18.596	8.778	3223.786	0
334	l2 109 ctl.lif - Series005.tif	42	187.887	37.058	18.933	6962.810	0	9.405	6.589	1767.175	0
335	l2 109 ctl.lif - Series005.tif	43	160.447	27.270	15.613	4375.323	0	17.441	10.655	2798.295	0
336	l2 109 ctl.lif - Series005.tif	44	314.114	27.544	14.990	8651.860	0	11.007	6.682	3457.515	0
337	l2 109 ctl.lif - Series005.tif	45	222.430	22.199	11.412	4937.694	0	13.582	8.495	3021.049	0
338	l2 109 ctl.lif - Series005.tif	46	274.406	29.592	13.249	8120.158	0	23.894	12.021	6556.689	0
339	l2 109 ctl.lif - Series005.tif	47	176.265	27.568	13.670	4859.246	0	8.084	5.360	1424.974	0
340	l2 109 ctl.lif - Series005.tif	48	383.846	34.442	14.467	13220.235	0	16.389	9.105	6290.677	0
341	l2 109 ctl.lif - Series005.tif	49	346.720	17.717	9.221	6142.820	0	14.935	8.127	5178.202	0
342	l2 109 ctl.lif - Series005.tif	50	225.013	22.082	9.564	4968.685	0	14.956	8.919	3365.186	0
343	l2 109 ctl.lif - Series005.tif	51	205.966	27.304	11.909	5623.709	0	14.614	8.221	3010.072	0
344	l2 109 ctl.lif - Series005.tif	52	140.754	28.952	15.056	4075.090	0	14.367	8.598	2022.211	0
345	l2 109 ctl.lif - Series005.tif	53	167.226	25.925	14.217	4335.292	0	9.958	6.418	1665.160	0
346	l2 109 ctl.lif - Series005.tif	54	128.164	77.156	47.859	9888.623	0	24.866	14.375	3186.983	0
347	l2 109 ctl.lif - Series005.tif	55	149.471	69.149	48.122	10335.744	0	28.060	18.429	4194.215	0
348	l2 109 ctl.lif - Series005.tif	56	174.651	24.214	15.830	4229.081	0	7.678	5.211	1341.038	0
349	l2 109 ctl.lif - Series005.tif	57	189.179	23.317	13.580	4411.157	0	7.683	5.051	1453.383	0
350	l2 109 ctl.lif - Series005.tif	58	159.478	25.099	12.565	4002.776	0	12.794	8.315	2040.289	0
351	l2 109 ctl.lif - Series005.tif	59	155.927	25.458	12.085	3969.525	0	11.511	6.015	1794.938	0
352	l2 109 ctl.lif - Series005.tif	60	145.274	29.160	17.574	4236.183	0	23.142	14.476	3361.958	0
353	l2 109 ctl.lif - Series005.tif	61	342.200	26.152	13.342	8949.186	0	11.911	6.411	4076.059	0
354	l2 109 ctl.lif - Series005.tif	62	221.462	21.615	10.396	4786.932	0	14.536	8.074	3219.267	0
355	l2 109 ctl.lif - Series005.tif	63	206.612	20.125	9.731	4158.058	0	9.863	5.451	2037.707	0
356	l2 109 ctl.lif - Series005.tif	64	195.635	20.635	10.306	4036.996	0	7.218	4.426	1412.061	0
357	l2 109 ctl.lif - Series005.tif	65	254.068	31.546	13.004	8014.915	0	15.169	8.573	3853.951	0
358	l2 109 ctl.lif - Series005.tif	66	265.044	16.471	6.654	4365.638	0	22.334	10.871	5919.421	0
359	l2 109 ctl.lif - Series005.tif	67	323.476	23.726	11.408	7674.651	0	11.116	6.097	3595.687	0
360	l2 109 ctl.lif - Series005.tif	68	261.816	33.612	16.900	8800.039	0	10.735	6.347	2810.563	0
361	l2 109 ctl.lif - Series005.tif	69	206.934	18.573	9.029	3843.298	0	21.229	12.158	4393.079	0
362	l2 109 ctl.lif - Series005.tif	70	266.658	28.378	11.556	7567.149	0	17.501	9.727	4666.839	0
363	l2 109 ctl.lif - Series005.tif	71	457.774	29.415	11.670	13465.263	0	17.873	9.704	8181.818	0
364	l2 109 ctl.lif - Series005.tif	72	162.061	43.331	22.901	7022.211	0	17.291	8.345	2802.169	0
365	l2 109 ctl.lif - Series005.tif	73	239.217	29.066	12.413	6953.125	0	23.169	12.019	5542.355	0
366	l2 109 ctl.lif - Series005.tif	74	242.123	28.264	15.284	6843.363	0	26.472	17.078	6409.478	0
367	l2 109 ctl.lif - Series005.tif	75	277.634	27.435	13.681	7616.865	0	34.172	21.200	9487.345	0
368	l2 109 ctl.lif - Series005.tif	76	221.139	18.533	9.183	4098.334	0	19.366	10.976	4282.670	0
369	l2 109 ctl.lif - Series005.tif	77	177.880	17.731	10.834	3154.055	0	10.367	5.911	1844.008	0
370	l2 109 ctl.lif - Series005.tif	78	222.107	27.121	12.804	6023.696	0	15.916	9.357	3534.995	0
371	l2 109 ctl.lif - Series005.tif	79	197.895	19.581	9.719	3874.935	0	10.052	5.865	1989.282	0
372	l2 109 ctl.lif - Series005.tif	80	169.486	20.958	10.749	3552.105	0	16.385	9.830	2776.989	0
373	l2 109 ctl.lif - Series005.tif	81	209.517	31.193	13.554	6535.382	0	11.282	5.917	2363.765	0
374	l2 109 ctl.lif - Series005.tif	82	191.439	20.078	11.032	3843.621	0	13.862	8.782	2653.667	0
375	l2 109 ctl.lif - Series005.tif	83	262.461	23.499	11.796	6167.678	0	13.014	8.018	3415.548	0
376	l2 109 ctl.lif - Series005.tif	84	241.477	26.172	18.642	6320.054	0	13.559	8.036	3274.148	0
377	l2 109 ctl.lif - Series005.tif	85	241.800	16.150	8.718	3904.959	0	6.449	4.229	1559.272	0
378	l2 109 ctl.lif - Series005.tif	86	195.958	20.301	11.871	3978.241	0	10.857	6.092	2127.454	0
379	l2 109 ctl.lif - Series005.tif	87	224.367	18.078	8.308	4056.043	0	23.281	12.294	5223.399	0
380	l2 109 ctl.lif - Series005.tif	88	168.195	22.035	10.758	3706.095	0	7.432	4.910	1250.000	0
381	l2 109 ctl.lif - Series005.tif	89	182.722	19.435	8.767	3551.136	0	14.516	7.745	2652.376	0
382	l2 109 ctl.lif - Series005.tif	90	212.100	34.667	18.684	7352.789	0	23.309	13.699	4943.827	0
383	l2 109 ctl.lif - Series005.tif	91	165.935	22.434	12.712	3722.559	0	10.992	7.229	1823.993	0
384	l2 109 ctl.lif - Series005.tif	92	225.336	16.715	7.031	3766.464	0	8.166	4.643	1840.134	0
385	l2 109 ctl.lif - Series005.tif	93	201.446	59.987	70.557	12084.194	0	16.462	8.945	3316.116	0
386	l2 109 ctl.lif - Series005.tif	94	241.800	16.159	6.253	3907.218	0	14.617	7.592	3534.349	0
387	l2 109 ctl.lif - Series005.tif	95	231.792	17.093	7.622	3962.100	0	14.396	8.168	3336.777	0

## Sheet: l2 109 si tfe3 1202
	file name	cell nr	Nucleus area (microns^2)	Mean ch1	StdDev ch1	Total Int ch1	Background ch1	Mean ch2	StdDev ch2	Total Int ch2	Background ch2
1	l2 109 tfe3.lif - Series001.tif	1	272.146	15.822	11.052	4305.914	0	6.491	5.159	1766.529	0
2	l2 109 tfe3.lif - Series001.tif	2	133.652	80.295	75.218	10731.534	0	4.507	3.014	602.402	0
3	l2 109 tfe3.lif - Series001.tif	3	203.706	26.490	13.523	5396.113	0	9.233	5.694	1880.811	0
4	l2 109 tfe3.lif - Series001.tif	4	141.400	13.361	9.788	1889.205	0	7.758	6.011	1096.978	0
5	l2 109 tfe3.lif - Series001.tif	5	171.100	35.675	18.945	6104.081	0	9.015	7.001	1542.485	0
6	l2 109 tfe3.lif - Series001.tif	6	236.958	16.302	9.486	3862.991	0	5.327	4.131	1262.268	0
7	l2 109 tfe3.lif - Series001.tif	7	198.218	28.344	17.791	5618.221	0	11.811	11.251	2341.167	0
8	l2 109 tfe3.lif - Series001.tif	8	182.722	30.286	14.406	5533.962	0	5.452	4.067	996.255	0
9	l2 109 tfe3.lif - Series001.tif	9	155.927	20.528	14.257	3200.865	0	8.033	5.427	1252.583	0
10	l2 109 tfe3.lif - Series001.tif	10	186.919	33.598	21.748	6280.023	0	7.136	5.466	1333.936	0
11	l2 109 tfe3.lif - Series001.tif	11	180.462	11.868	7.680	2141.658	0	3.631	3.076	655.346	0
12	l2 109 tfe3.lif - Series001.tif	12	272.146	16.450	9.936	4476.692	0	5.566	4.358	1514.721	0
13	l2 109 tfe3.lif - Series001.tif	13	208.871	11.898	8.018	2485.150	0	3.573	2.894	746.384	0
14	l2 109 tfe3.lif - Series001.tif	14	232.115	20.629	11.520	4788.223	0	3.869	2.967	898.115	0
15	l2 109 tfe3.lif - Series001.tif	15	161.092	15.110	7.709	2434.143	0	6.236	4.068	1004.649	0
16	l2 109 tfe3.lif - Series001.tif	16	197.572	13.412	7.556	2649.793	0	4.627	3.302	914.256	0
17	l2 109 tfe3.lif - Series001.tif	17	133.975	21.210	16.873	2841.555	0	6.670	4.752	893.595	0
18	l2 109 tfe3.lif - Series001.tif	18	169.163	25.338	15.384	4286.222	0	8.267	6.018	1398.502	0
19	l2 109 tfe3.lif - Series001.tif	19	202.415	17.356	13.964	3513.042	0	7.260	5.675	1469.525	0
20	l2 109 tfe3.lif - Series001.tif	20	291.839	24.195	16.286	7060.950	0	8.560	6.112	2498.063	0
21	l2 109 tfe3.lif - Series001.tif	21	258.264	25.738	18.056	6647.082	0	9.075	5.148	2343.750	0
22	l2 109 tfe3.lif - Series001.tif	22	185.950	19.521	14.490	3629.907	0	7.382	4.216	1372.676	0
23	l2 109 tfe3.lif - Series001.tif	23	267.949	37.543	20.802	10059.724	0	12.094	7.134	3240.573	0
24	l2 109 tfe3.lif - Series001.tif	24	224.690	32.425	17.265	7285.640	0	11.106	7.217	2495.480	0
25	l2 109 tfe3.lif - Series001.tif	25	170.132	30.013	16.482	5106.211	0	7.313	4.753	1244.189	0
26	l2 109 tfe3.lif - Series001.tif	26	156.250	32.684	26.374	5106.857	0	8.773	5.443	1370.739	0
27	l2 109 tfe3.lif - Series001.tif	27	122.998	41.454	37.984	5098.786	0	8.142	4.221	1001.420	0
28	l2 109 tfe3.lif - Series001.tif	28	156.573	23.495	12.120	3678.654	0	10.936	7.937	1712.293	0
29	l2 109 tfe3.lif - Series001.tif	29	164.644	15.888	9.493	2615.896	0	5.753	4.471	947.185	0
30	l2 109 tfe3.lif - Series001.tif	30	161.415	15.570	10.289	2513.236	0	6.860	5.060	1107.309	0
31	l2 109 tfe3.lif - Series001.tif	31	212.423	21.508	10.068	4568.698	0	8.356	5.465	1774.923	0
32	l2 109 tfe3.lif - Series001.tif	32	348.980	14.988	7.135	5230.501	0	8.322	4.833	2904.184	0
33	l2 109 tfe3.lif - Series001.tif	33	227.596	25.387	16.191	5778.022	0	10.292	6.457	2342.459	0
34	l2 109 tfe3.lif - Series001.tif	34	179.817	13.596	7.321	2444.796	0	3.659	2.912	657.929	0
35	l2 109 tfe3.lif - Series001.tif	35	179.494	13.257	7.523	2379.584	0	6.673	4.652	1197.701	0
36	l2 109 tfe3.lif - Series001.tif	36	289.256	17.467	8.278	5052.299	0	11.196	8.028	3238.636	0
37	l2 109 tfe3.lif - Series001.tif	37	266.335	17.738	10.303	4724.303	0	5.748	4.329	1530.863	0
38	l2 109 tfe3.lif - Series001.tif	38	229.210	18.949	13.069	4343.363	0	9.454	6.271	2166.839	0
39	l2 109 tfe3.lif - Series001.tif	39	202.738	11.865	6.853	2405.411	0	3.427	2.909	694.731	0
40	l2 109 tfe3.lif - Series001.tif	40	176.265	21.940	10.981	3867.188	0	5.110	3.732	900.697	0
41	l2 109 tfe3.lif - Series001.tif	41	264.075	16.071	7.958	4243.931	0	6.156	4.211	1625.775	0
42	l2 109 tfe3.lif - Series001.tif	42	409.349	16.669	7.618	6823.347	0	7.421	4.453	3037.836	0
43	l2 109 tfe3.lif - Series001.tif	43	222.430	12.354	8.608	2747.934	0	7.219	5.225	1605.759	0
44	l2 109 tfe3.lif - Series001.tif	44	261.170	17.581	8.787	4591.619	0	5.506	3.814	1437.887	0
45	l2 109 tfe3.lif - Series001.tif	45	159.801	24.012	31.295	3837.164	0	3.964	3.026	633.394	0
46	l2 109 tfe3.lif - Series001.tif	46	238.572	10.608	6.026	2530.669	0	6.252	4.161	1491.477	0
47	l2 109 tfe3.lif - Series001.tif	47	235.021	12.012	7.158	2823.153	0	5.799	4.182	1362.991	0
48	l2 109 tfe3.lif - Series001.tif	48	165.935	15.440	16.035	2561.983	0	7.268	5.926	1206.095	0
49	l2 109 tfe3.lif - Series001.tif	49	269.886	17.822	9.983	4809.853	0	8.074	5.482	2179.106	0
50	l2 109 tfe3.lif - Series001.tif	50	232.761	16.247	6.802	3781.637	0	4.732	3.439	1101.498	0
51	l2 109 tfe3.lif - Series001.tif	51	269.241	12.177	6.813	3278.667	0	5.945	4.300	1600.594	0
52	l2 109 tfe3.lif - Series001.tif	52	153.022	15.546	14.393	2378.939	0	6.000	4.668	918.130	0
53	l2 109 tfe3.lif - Series001.tif	53	256.650	19.065	11.413	4893.143	0	4.068	3.041	1044.034	0
54	l2 109 tfe3.lif - Series001.tif	54	294.099	15.254	9.467	4486.054	0	5.653	4.401	1662.577	0
55	l2 109 tfe3.lif - Series001.tif	55	253.745	17.772	11.121	4509.620	0	6.593	4.623	1672.908	0
56	l2 109 tfe3.lif - Series001.tif	56	293.130	16.519	9.145	4842.136	0	8.478	5.516	2485.150	0
57	l2 109 tfe3.lif - Series001.tif	57	172.069	15.165	8.786	2609.440	0	6.882	4.637	1184.143	0
58	l2 109 tfe3.lif - Series001.tif	58	186.919	22.637	13.459	4231.340	0	7.102	4.849	1327.479	0
59	l2 109 tfe3.lif - Series001.tif	59	214.037	13.164	8.901	2817.665	0	5.644	4.275	1208.032	0
60	l2 109 tfe3.lif - Series001.tif	60	175.297	18.659	11.511	3270.919	0	8.807	7.347	1543.776	0
61	l2 109 tfe3.lif - Series001.tif	61	119.124	38.396	20.427	4573.864	0	19.908	12.024	2371.513	0
62	l2 109 tfe3.lif - Series002.tif	1	221.139	15.101	8.019	3339.360	0	4.111	3.085	909.091	0
63	l2 109 tfe3.lif - Series002.tif	2	237.603	22.493	12.836	5344.460	0	5.739	4.111	1363.636	0
64	l2 109 tfe3.lif - Series002.tif	3	357.373	22.628	12.512	8086.583	0	7.445	5.139	2660.770	0
65	l2 109 tfe3.lif - Series002.tif	4	243.737	22.539	13.616	5493.608	0	10.347	8.036	2521.952	0
66	l2 109 tfe3.lif - Series002.tif	5	248.580	25.330	12.083	6296.488	0	10.003	6.835	2486.441	0
67	l2 109 tfe3.lif - Series002.tif	6	197.249	21.146	9.944	4170.971	0	5.339	3.892	1053.073	0
68	l2 109 tfe3.lif - Series002.tif	7	184.982	17.421	9.032	3222.495	0	5.040	3.488	932.335	0
69	l2 109 tfe3.lif - Series002.tif	8	260.847	13.704	7.203	3574.703	0	6.319	5.095	1648.373	0
70	l2 109 tfe3.lif - Series002.tif	9	225.013	14.813	7.160	3333.226	0	3.871	2.986	870.997	0
71	l2 109 tfe3.lif - Series002.tif	10	230.824	16.827	8.542	3883.975	0	7.150	4.508	1650.310	0
72	l2 109 tfe3.lif - Series002.tif	11	164.644	19.367	14.059	3188.598	0	4.596	3.592	756.715	0
73	l2 109 tfe3.lif - Series002.tif	12	194.021	16.850	9.669	3269.305	0	4.436	3.330	860.666	0
74	l2 109 tfe3.lif - Series002.tif	13	268.918	22.186	11.755	5966.232	0	6.939	5.424	1865.961	0
75	l2 109 tfe3.lif - Series002.tif	14	228.241	23.833	10.300	5439.695	0	11.836	7.907	2701.446	0
76	l2 109 tfe3.lif - Series002.tif	15	208.549	15.328	7.642	3196.668	0	3.793	2.930	790.935	0
77	l2 109 tfe3.lif - Series002.tif	16	249.871	25.744	14.384	6432.722	0	4.439	3.474	1109.246	0
78	l2 109 tfe3.lif - Series002.tif	17	296.358	11.456	5.648	3395.209	0	5.658	3.901	1676.782	0
79	l2 109 tfe3.lif - Series002.tif	18	215.974	28.638	16.260	6185.111	0	8.652	6.484	1868.543	0
80	l2 109 tfe3.lif - Series002.tif	19	315.728	11.346	5.849	3582.128	0	7.047	4.416	2224.948	0
81	l2 109 tfe3.lif - Series002.tif	20	237.603	24.053	10.880	5715.070	0	9.880	6.328	2347.624	0
82	l2 109 tfe3.lif - Series002.tif	21	292.807	11.712	5.527	3429.429	0	6.860	4.412	2008.652	0
83	l2 109 tfe3.lif - Series002.tif	22	254.068	22.065	13.451	5605.953	0	8.872	6.143	2254.003	0
84	l2 109 tfe3.lif - Series002.tif	23	261.493	23.221	12.106	6072.120	0	8.719	5.236	2279.830	0
85	l2 109 tfe3.lif - Series002.tif	24	233.407	13.892	6.288	3242.510	0	5.477	3.924	1278.409	0
86	l2 109 tfe3.lif - Series002.tif	25	347.366	19.113	9.280	6639.334	0	6.225	4.729	2162.319	0
87	l2 109 tfe3.lif - Series002.tif	26	311.209	20.259	9.567	6304.881	0	6.604	4.662	2055.139	0
88	l2 109 tfe3.lif - Series002.tif	27	299.910	20.999	10.890	6297.779	0	6.990	5.298	2096.462	0
89	l2 109 tfe3.lif - Series002.tif	28	285.705	12.994	6.694	3712.552	0	5.864	4.037	1675.491	0
90	l2 109 tfe3.lif - Series002.tif	29	278.280	22.733	11.991	6326.188	0	4.664	3.431	1297.779	0
91	l2 109 tfe3.lif - Series002.tif	30	144.951	24.869	10.315	3604.726	0	5.122	4.213	742.510	0
92	l2 109 tfe3.lif - Series002.tif	31	315.405	20.850	11.164	6576.059	0	3.632	2.878	1145.403	0
93	l2 109 tfe3.lif - Series002.tif	32	249.548	23.445	12.938	5850.659	0	11.335	10.317	2828.642	0
94	l2 109 tfe3.lif - Series002.tif	33	187.242	16.074	9.641	3009.749	0	4.455	3.732	834.194	0
95	l2 109 tfe3.lif - Series002.tif	34	132.038	25.932	11.878	3423.941	0	8.098	6.772	1069.215	0
96	l2 109 tfe3.lif - Series002.tif	35	200.155	15.513	11.860	3104.985	0	3.526	2.806	705.708	0
97	l2 109 tfe3.lif - Series002.tif	36	231.147	13.288	8.010	3071.410	0	6.461	5.569	1493.414	0
98	l2 109 tfe3.lif - Series002.tif	37	176.588	16.753	10.909	2958.419	0	2.980	2.371	526.214	0
99	l2 109 tfe3.lif - Series002.tif	38	475.529	4.581	2.552	2178.461	0	11.301	6.139	5373.838	0
100	l2 109 tfe3.lif - Series002.tif	39	200.155	22.794	8.544	4562.242	0	5.348	4.126	1070.506	0
101	l2 109 tfe3.lif - Series002.tif	40	217.265	14.782	9.603	3211.519	0	4.056	3.268	881.327	0
102	l2 109 tfe3.lif - Series002.tif	41	256.650	15.930	9.433	4088.326	0	5.673	4.038	1455.966	0
103	l2 109 tfe3.lif - Series002.tif	42	172.714	18.794	12.494	3246.061	0	3.454	2.847	596.591	0
104	l2 109 tfe3.lif - Series002.tif	43	258.264	20.059	10.295	5180.462	0	5.697	3.895	1471.462	0
105	l2 109 tfe3.lif - Series002.tif	44	321.862	18.456	10.741	5940.405	0	5.232	3.754	1683.884	0
106	l2 109 tfe3.lif - Series002.tif	45	180.462	17.771	13.872	3206.999	0	3.649	2.842	658.574	0
107	l2 109 tfe3.lif - Series002.tif	46	509.749	11.421	5.031	5821.604	0	6.890	4.493	3512.397	0
108	l2 109 tfe3.lif - Series002.tif	47	293.453	20.754	10.316	6090.199	0	5.098	3.710	1495.997	0
109	l2 109 tfe3.lif - Series002.tif	48	203.706	15.301	11.643	3116.929	0	3.918	3.462	798.037	0
110	l2 109 tfe3.lif - Series002.tif	49	190.470	14.139	6.662	2693.053	0	9.356	5.868	1782.025	0
111	l2 109 tfe3.lif - Series002.tif	50	255.682	12.164	7.742	3110.150	0	5.025	3.460	1284.866	0
112	l2 109 tfe3.lif - Series002.tif	51	282.477	20.191	12.228	5703.448	0	6.087	4.657	1719.396	0
113	l2 109 tfe3.lif - Series002.tif	52	320.571	17.452	9.255	5594.654	0	6.165	4.640	1976.369	0
114	l2 109 tfe3.lif - Series002.tif	53	200.155	13.590	6.341	2720.170	0	5.829	3.831	1166.710	0
115	l2 109 tfe3.lif - Series002.tif	54	231.147	14.599	6.893	3374.548	0	8.017	5.184	1853.048	0
116	l2 109 tfe3.lif - Series002.tif	55	223.399	14.091	10.163	3147.921	0	7.645	6.219	1707.774	0
117	l2 109 tfe3.lif - Series002.tif	56	219.525	24.268	14.096	5327.350	0	6.906	4.866	1516.012	0
118	l2 109 tfe3.lif - Series002.tif	57	211.454	14.391	9.057	3043.001	0	5.695	3.769	1204.158	0
119	l2 109 tfe3.lif - Series002.tif	58	232.438	14.082	7.260	3273.179	0	7.528	5.380	1749.742	0
120	l2 109 tfe3.lif - Series002.tif	59	166.581	21.641	10.195	3605.049	0	6.818	4.907	1135.718	0
121	l2 109 tfe3.lif - Series002.tif	60	201.446	14.151	8.390	2850.594	0	3.894	3.084	784.478	0
122	l2 109 tfe3.lif - Series002.tif	61	221.462	12.885	7.492	2853.499	0	4.382	3.471	970.429	0
123	l2 109 tfe3.lif - Series002.tif	62	222.430	12.771	7.115	2840.586	0	7.376	4.775	1640.625	0
124	l2 109 tfe3.lif - Series002.tif	63	301.201	19.433	10.433	5853.241	0	5.693	3.674	1714.876	0
125	l2 109 tfe3.lif - Series002.tif	64	240.509	12.179	6.470	2929.042	0	7.823	5.461	1881.457	0
126	l2 109 tfe3.lif - Series002.tif	65	229.855	10.850	5.444	2493.866	0	8.087	5.137	1858.858	0
127	l2 109 tfe3.lif - Series002.tif	66	246.643	16.801	10.487	4143.853	0	5.547	3.991	1368.156	0
128	l2 109 tfe3.lif - Series002.tif	67	121.384	20.912	14.469	2538.417	0	8.787	6.016	1066.632	0
129	l2 109 tfe3.lif - Series002.tif	68	219.202	14.349	7.837	3145.338	0	11.523	8.246	2525.826	0
130	l2 109 tfe3.lif - Series002.tif	69	181.754	14.462	7.587	2628.487	0	12.487	7.727	2269.499	0
131	l2 109 tfe3.lif - Series002.tif	70	224.044	18.042	10.844	4042.162	0	8.017	4.802	1796.229	0
132	l2 109 tfe3.lif - Series002.tif	71	254.713	12.526	6.039	3190.535	0	12.532	7.558	3192.149	0
133	l2 109 tfe3.lif - Series002.tif	72	188.533	17.918	9.892	3378.099	0	22.774	15.046	4293.647	0
134	l2 109 tfe3.lif - Series002.tif	73	209.517	12.049	6.097	2524.535	0	8.875	6.347	1859.504	0
135	l2 109 tfe3.lif - Series002.tif	74	202.415	13.077	6.541	2646.888	0	4.478	3.197	906.508	0
136	l2 109 tfe3.lif - Series002.tif	75	266.012	13.718	7.483	3649.277	0	7.078	4.583	1882.748	0
137	l2 109 tfe3.lif - Series002.tif	76	240.832	20.647	9.484	4972.559	0	6.995	4.619	1684.530	0
138	l2 109 tfe3.lif - Series002.tif	77	140.431	19.230	8.445	2700.478	0	6.736	4.106	945.894	0
139	l2 109 tfe3.lif - Series002.tif	78	220.493	20.540	8.704	4528.990	0	5.461	3.686	1204.158	0
140	l2 109 tfe3.lif - Series002.tif	79	223.399	11.272	7.025	2518.079	0	5.783	4.141	1291.968	0
141	l2 109 tfe3.lif - Series002.tif	80	344.137	16.441	9.348	5657.929	0	9.176	5.401	3157.929	0
142	l2 109 tfe3.lif - Series002.tif	81	194.021	13.657	7.906	2649.793	0	9.131	6.706	1771.694	0
143	l2 109 tfe3.lif - Series002.tif	82	286.028	17.920	9.226	5125.581	0	5.442	3.775	1556.689	0
144	l2 109 tfe3.lif - Series002.tif	83	340.909	15.669	7.629	5341.555	0	8.254	5.477	2813.791	0
145	l2 109 tfe3.lif - Series002.tif	84	202.092	12.887	6.958	2604.274	0	4.064	3.054	821.281	0
146	l2 109 tfe3.lif - Series002.tif	85	198.218	11.145	8.319	2209.130	0	6.961	4.537	1379.778	0
147	l2 109 tfe3.lif - Series002.tif	86	322.831	17.016	7.444	5493.285	0	8.116	5.231	2620.093	0
148	l2 109 tfe3.lif - Series002.tif	87	143.982	14.735	8.625	2121.643	0	5.794	3.682	834.194	0
149	l2 109 tfe3.lif - Series002.tif	88	176.911	19.024	9.780	3365.509	0	14.004	8.859	2477.402	0
150	l2 109 tfe3.lif - Series002.tif	89	246.643	15.986	8.071	3942.730	0	6.560	4.912	1618.027	0
151	l2 109 tfe3.lif - Series002.tif	90	181.431	13.409	8.665	2432.851	0	6.790	4.850	1231.921	0
152	l2 109 tfe3.lif - Series002.tif	91	194.990	12.290	9.382	2396.371	0	9.106	8.064	1775.568	0
153	l2 109 tfe3.lif - Series002.tif	92	216.942	16.807	9.828	3646.049	0	11.792	7.762	2558.110	0
154	l2 109 tfe3.lif - Series002.tif	93	153.022	16.162	14.608	2473.205	0	8.920	7.186	1364.928	0
155	l2 109 tfe3.lif - Series002.tif	94	168.195	13.549	6.890	2278.861	0	5.616	3.459	944.602	0
156	l2 109 tfe3.lif - Series002.tif	95	198.218	21.412	12.889	4244.254	0	9.339	6.043	1851.111	0
157	l2 109 tfe3.lif - Series002.tif	96	309.272	16.435	8.088	5082.967	0	5.261	3.547	1627.066	0
158	l2 109 tfe3.lif - Series002.tif	97	200.801	12.074	7.848	2424.458	0	9.900	6.721	1987.991	0
159	l2 109 tfe3.lif - Series002.tif	98	199.832	12.670	5.952	2531.960	0	3.777	3.039	754.778	0
160	l2 109 tfe3.lif - Series002.tif	99	194.990	17.553	10.898	3422.650	0	13.000	8.548	2534.866	0
161	l2 109 tfe3.lif - Series002.tif	100	196.927	11.959	6.176	2355.049	0	8.223	5.909	1619.318	0
162	l2 109 tfe3.lif - Series002.tif	101	165.612	14.386	8.013	2382.490	0	7.809	4.800	1293.259	0
163	l2 109 tfe3.lif - Series002.tif	102	230.824	14.508	7.335	3348.722	0	8.117	5.949	1873.709	0
164	l2 109 tfe3.lif - Series002.tif	103	216.296	23.073	12.827	4990.638	0	6.457	5.182	1396.565	0
165	l2 109 tfe3.lif - Series002.tif	104	206.612	11.183	7.046	2310.498	0	5.625	3.743	1162.190	0
166	l2 109 tfe3.lif - Series002.tif	105	223.399	11.191	5.625	2500.000	0	4.916	3.706	1098.270	0
167	l2 109 tfe3.lif - Series002.tif	106	327.350	14.484	6.623	4741.413	0	6.892	4.827	2255.940	0
168	l2 109 tfe3.lif - Series002.tif	107	280.540	14.732	5.866	4132.877	0	6.628	4.054	1859.504	0
169	l2 109 tfe3.lif - Series002.tif	108	182.399	12.324	7.668	2247.869	0	5.600	3.938	1021.436	0
170	l2 109 tfe3.lif - Series002.tif	109	200.478	22.651	14.040	4540.935	0	7.488	5.398	1501.162	0
171	l2 109 tfe3.lif - Series002.tif	110	266.658	17.623	9.722	4699.445	0	9.523	7.391	2539.385	0
172	l2 109 tfe3.lif - Series002.tif	111	156.896	13.276	7.153	2082.903	0	6.004	3.962	942.020	0
173	l2 109 tfe3.lif - Series002.tif	112	102.660	49.113	36.896	5041.968	0	5.711	3.367	586.260	0
174	l2 109 tfe3.lif - Series002.tif	113	147.211	15.217	10.932	2240.121	0	6.623	4.714	974.948	0
175	l2 109 tfe3.lif - Series002.tif	114	220.816	20.877	12.427	4610.021	0	11.254	8.225	2485.150	0
176	l2 109 tfe3.lif - Series002.tif	115	147.534	14.976	9.414	2209.452	0	7.751	5.355	1143.466	0
177	l2 109 tfe3.lif - Series002.tif	116	164.321	12.782	6.524	2100.336	0	5.513	3.850	905.863	0
178	l2 109 tfe3.lif - Series002.tif	117	170.455	13.388	8.137	2282.089	0	7.261	4.912	1237.732	0
179	l2 109 tfe3.lif - Series002.tif	118	256.005	16.000	7.668	4096.074	0	11.185	7.919	2863.507	0
180	l2 109 tfe3.lif - Series002.tif	119	280.217	14.120	6.600	3956.612	0	9.267	7.344	2596.849	0
181	l2 109 tfe3.lif - Series002.tif	120	199.186	11.086	5.923	2208.161	0	6.558	4.021	1306.173	0
182	l2 109 tfe3.lif - Series002.tif	121	152.699	16.495	10.982	2518.724	0	9.218	8.011	1407.541	0
183	l2 109 tfe3.lif - Series002.tif	122	174.329	24.798	17.252	4323.024	0	4.278	3.356	745.739	0
184	l2 109 tfe3.lif - Series002.tif	123	192.084	14.134	7.016	2715.005	0	7.462	5.191	1433.368	0
185	l2 109 tfe3.lif - Series002.tif	124	482.632	16.055	6.624	7748.580	0	6.860	4.127	3310.950	0
186	l2 109 tfe3.lif - Series002.tif	125	197.572	12.002	5.705	2371.191	0	7.497	5.187	1481.147	0
187	l2 109 tfe3.lif - Series002.tif	126	263.753	16.701	8.597	4405.023	0	14.739	13.253	3887.526	0
188	l2 109 tfe3.lif - Series002.tif	127	243.414	14.151	7.112	3444.602	0	9.973	5.876	2427.686	0
189	l2 109 tfe3.lif - Series002.tif	128	201.123	12.037	7.469	2420.907	0	7.753	5.905	1559.272	0
190	l2 109 tfe3.lif - Series002.tif	129	200.801	11.161	6.814	2241.090	0	6.010	4.675	1206.741	0
191	l2 109 tfe3.lif - Series002.tif	130	316.051	15.117	7.384	4777.893	0	12.827	9.659	4054.106	0
192	l2 109 tfe3.lif - Series002.tif	131	225.659	9.588	5.418	2163.611	0	6.681	4.426	1507.619	0
193	l2 109 tfe3.lif - Series002.tif	132	278.280	8.594	4.741	2391.529	0	7.828	6.418	2178.461	0
194	l2 109 tfe3.lif - Series002.tif	133	180.462	10.882	5.217	1963.778	0	4.723	3.608	852.273	0
195	l2 109 tfe3.lif - Series002.tif	134	163.352	12.779	7.246	2087.423	0	7.945	5.815	1297.779	0
196	l2 109 tfe3.lif - Series002.tif	135	172.392	12.178	7.294	2099.367	0	4.805	3.602	828.383	0
197	l2 109 tfe3.lif - Series002.tif	136	208.871	11.102	6.011	2318.892	0	6.219	4.485	1299.070	0
198	l2 109 tfe3.lif - Series002.tif	137	268.595	9.370	5.135	2516.787	0	7.291	6.098	1958.290	0
199	l2 109 tfe3.lif - Series002.tif	138	167.226	35.257	35.904	5895.855	0	7.838	4.220	1310.692	0
200	l2 109 tfe3.lif - Series002.tif	139	222.107	10.009	5.588	2223.011	0	5.285	3.859	1173.812	0
201	l2 109 tfe3.lif - Series002.tif	140	198.864	10.982	5.618	2183.949	0	5.802	4.116	1153.796	0
202	l2 109 tfe3.lif - Series002.tif	141	259.233	11.511	5.595	2983.923	0	6.369	4.262	1650.956	0
203	l2 109 tfe3.lif - Series002.tif	142	197.249	17.339	10.419	3420.067	0	10.923	10.763	2154.571	0
204	l2 109 tfe3.lif - Series002.tif	143	235.989	17.900	9.061	4224.238	0	6.227	4.352	1469.525	0
205	l2 109 tfe3.lif - Series002.tif	144	221.139	10.587	5.549	2341.167	0	3.971	3.032	878.099	0
206	l2 109 tfe3.lif - Series002.tif	145	178.202	12.384	6.320	2206.870	0	8.808	5.980	1569.602	0
207	l2 109 tfe3.lif - Series002.tif	146	305.721	16.239	7.699	4964.489	0	11.768	7.596	3597.624	0
208	l2 109 tfe3.lif - Series002.tif	147	244.706	15.702	9.433	3842.330	0	6.723	5.705	1645.145	0
209	l2 109 tfe3.lif - Series002.tif	148	181.431	12.020	6.651	2180.721	0	8.669	5.695	1572.831	0
210	l2 109 tfe3.lif - Series002.tif	149	292.485	20.149	10.811	5893.272	0	7.766	5.257	2271.436	0
211	l2 109 tfe3.lif - Series002.tif	150	209.194	12.884	5.952	2695.313	0	9.034	5.280	1889.850	0
212	l2 109 tfe3.lif - Series002.tif	151	275.374	8.770	4.629	2415.096	0	5.547	3.990	1527.634	0
213	l2 109 tfe3.lif - Series002.tif	152	285.705	13.846	6.694	3955.966	0	5.252	3.342	1500.517	0
214	l2 109 tfe3.lif - Series002.tif	153	156.896	32.401	19.799	5083.613	0	16.770	10.687	2631.069	0
215	l2 109 tfe3.lif - Series002.tif	154	158.833	13.299	8.635	2112.280	0	7.374	5.872	1171.229	0
216	l2 109 tfe3.lif - Series002.tif	155	186.273	11.518	6.334	2145.532	0	6.607	5.286	1230.630	0
217	l2 109 tfe3.lif - Series002.tif	156	395.467	17.365	7.694	6867.252	0	6.358	4.167	2514.205	0
218	l2 109 tfe3.lif - Series002.tif	157	320.894	13.490	5.819	4328.835	0	7.696	5.340	2469.654	0
219	l2 109 tfe3.lif - Series002.tif	158	201.769	11.242	6.015	2268.208	0	5.062	3.657	1021.436	0
220	l2 109 tfe3.lif - Series002.tif	159	196.281	10.566	5.235	2073.864	0	6.066	4.638	1190.599	0
221	l2 109 tfe3.lif - Series002.tif	160	184.659	11.729	6.549	2165.870	0	6.479	5.022	1196.410	0
222	l2 109 tfe3.lif - Series002.tif	161	185.628	11.548	6.478	2143.595	0	4.765	3.554	884.556	0
223	l2 109 tfe3.lif - Series002.tif	162	291.516	7.969	4.270	2323.089	0	6.157	3.960	1794.938	0
224	l2 109 tfe3.lif - Series002.tif	163	213.068	14.089	6.762	3002.002	0	7.545	5.134	1607.696	0
225	l2 109 tfe3.lif - Series002.tif	164	172.392	21.934	10.484	3781.315	0	10.933	8.042	1884.685	0
226	l2 109 tfe3.lif - Series002.tif	165	269.241	24.896	18.224	6702.931	0	10.847	6.810	2920.325	0
227	l2 109 tfe3.lif - Series002.tif	166	135.589	16.052	11.235	2176.524	0	6.133	5.190	831.612	0
228	l2 109 tfe3.lif - Series002.tif	167	196.604	10.626	6.600	2089.037	0	6.020	4.640	1183.497	0
229	l2 109 tfe3.lif - Series002.tif	168	287.965	12.587	7.957	3624.742	0	7.065	5.210	2034.478	0
230	l2 109 tfe3.lif - Series002.tif	169	143.014	15.375	12.456	2198.799	0	5.923	4.617	847.107	0
231	l2 109 tfe3.lif - Series002.tif	170	188.533	11.997	6.243	2261.751	0	6.209	5.782	1170.584	0
232	l2 109 tfe3.lif - Series002.tif	171	179.494	11.660	6.133	2092.911	0	5.252	3.790	942.665	0
233	l2 109 tfe3.lif - Series002.tif	172	259.556	11.872	5.401	3081.418	0	10.274	8.313	2666.581	0
234	l2 109 tfe3.lif - Series002.tif	173	234.052	9.819	4.429	2298.231	0	3.481	2.903	814.824	0
235	l2 109 tfe3.lif - Series002.tif	174	349.948	11.126	5.181	3893.660	0	5.382	4.005	1883.394	0
236	l2 109 tfe3.lif - Series002.tif	175	185.950	20.026	11.873	3723.851	0	9.399	5.912	1747.805	0
237	l2 109 tfe3.lif - Series002.tif	176	431.624	14.428	7.026	6227.402	0	5.982	3.808	2581.999	0
238	l2 109 tfe3.lif - Series002.tif	177	254.713	14.783	7.219	3765.496	0	8.674	5.393	2209.452	0
239	l2 109 tfe3.lif - Series002.tif	178	275.052	7.856	4.438	2160.705	0	4.617	3.544	1270.015	0
240	l2 109 tfe3.lif - Series002.tif	179	320.248	19.084	9.756	6111.506	0	9.698	7.224	3105.630	0
241	l2 109 tfe3.lif - Series002.tif	180	219.202	18.259	9.337	4002.454	0	10.733	8.669	2352.789	0
242	l2 109 tfe3.lif - Series002.tif	181	177.880	12.969	7.946	2306.947	0	5.252	3.508	934.272	0
243	l2 109 tfe3.lif - Series002.tif	182	174.974	11.983	6.385	2096.785	0	5.151	3.725	901.343	0
244	l2 109 tfe3.lif - Series002.tif	183	219.525	9.769	5.039	2144.564	0	5.100	3.589	1119.576	0
245	l2 109 tfe3.lif - Series002.tif	184	121.061	34.411	31.604	4165.806	0	6.075	3.598	735.408	0
246	l2 109 tfe3.lif - Series003.tif	1	124.935	68.222	48.150	8523.373	0	12.475	6.718	1558.626	0
247	l2 109 tfe3.lif - Series003.tif	2	162.061	49.783	26.553	8067.859	0	9.924	5.716	1608.342	0
248	l2 109 tfe3.lif - Series003.tif	3	161.092	24.739	13.622	3985.343	0	8.397	5.745	1352.660	0
249	l2 109 tfe3.lif - Series003.tif	4	287.642	26.361	10.579	7582.645	0	8.761	5.301	2520.015	0
250	l2 109 tfe3.lif - Series003.tif	5	171.423	28.539	14.419	4892.175	0	11.947	7.253	2048.037	0
251	l2 109 tfe3.lif - Series003.tif	6	122.998	52.081	45.853	6405.927	0	21.864	18.239	2689.179	0
252	l2 109 tfe3.lif - Series003.tif	7	148.179	54.309	29.718	8047.521	0	14.815	7.479	2195.248	0
253	l2 109 tfe3.lif - Series003.tif	8	141.400	56.196	32.086	7946.152	0	13.927	8.345	1969.267	0
254	l2 109 tfe3.lif - Series003.tif	9	277.311	25.778	12.668	7148.438	0	6.896	4.379	1912.448	0
255	l2 109 tfe3.lif - Series003.tif	10	196.604	31.680	17.448	6228.370	0	15.553	10.535	3057.851	0
256	l2 109 tfe3.lif - Series003.tif	11	135.912	28.064	18.947	3814.243	0	6.580	4.401	894.241	0
257	l2 109 tfe3.lif - Series003.tif	12	138.817	29.437	28.510	4086.389	0	6.651	5.014	923.295	0
258	l2 109 tfe3.lif - Series003.tif	13	490.057	25.706	10.954	12597.172	0	9.567	5.512	4688.146	0
259	l2 109 tfe3.lif - Series003.tif	14	353.177	31.413	12.295	11094.396	0	7.512	4.155	2653.022	0
260	l2 109 tfe3.lif - Series003.tif	15	194.021	36.679	18.665	7116.477	0	12.113	7.083	2350.207	0
261	l2 109 tfe3.lif - Series003.tif	16	386.751	39.741	16.635	15369.964	0	10.519	5.405	4068.311	0
262	l2 109 tfe3.lif - Series003.tif	17	185.305	33.779	16.518	6259.362	0	16.321	10.190	3024.277	0
263	l2 109 tfe3.lif - Series003.tif	18	160.770	36.361	17.723	5845.816	0	8.245	4.482	1325.542	0
264	l2 109 tfe3.lif - Series003.tif	19	199.186	18.326	8.869	3650.245	0	5.216	3.771	1038.869	0
265	l2 109 tfe3.lif - Series003.tif	20	250.194	22.952	10.607	5742.510	0	8.573	5.616	2144.886	0
266	l2 109 tfe3.lif - Series003.tif	21	201.123	29.185	12.093	5869.706	0	11.265	6.174	2265.625	0
267	l2 109 tfe3.lif - Series003.tif	22	152.053	21.042	9.093	3199.574	0	5.172	3.333	786.415	0
268	l2 109 tfe3.lif - Series003.tif	23	337.358	40.332	17.719	13606.340	0	10.857	5.207	3662.836	0
269	l2 109 tfe3.lif - Series003.tif	24	183.368	16.739	8.379	3069.473	0	4.775	3.351	875.517	0
270	l2 109 tfe3.lif - Series003.tif	25	159.801	35.602	18.165	5689.243	0	7.253	4.697	1158.962	0
271	l2 109 tfe3.lif - Series003.tif	26	153.345	20.594	10.783	3157.929	0	12.227	7.696	1875.000	0
272	l2 109 tfe3.lif - Series003.tif	27	166.581	18.279	9.006	3044.938	0	7.140	4.760	1189.308	0
273	l2 109 tfe3.lif - Series003.tif	28	200.155	16.587	6.968	3319.990	0	5.206	3.461	1042.097	0
274	l2 109 tfe3.lif - Series003.tif	29	186.273	17.359	8.525	3233.471	0	5.750	3.879	1071.152	0
275	l2 109 tfe3.lif - Series003.tif	30	276.020	19.549	8.393	5395.790	0	9.871	6.434	2724.690	0
276	l2 109 tfe3.lif - Series003.tif	31	251.162	14.560	5.703	3657.025	0	4.907	3.271	1232.567	0
277	l2 109 tfe3.lif - Series003.tif	32	181.754	17.956	8.548	3263.494	0	7.595	5.383	1380.424	0
278	l2 109 tfe3.lif - Series003.tif	33	228.887	13.803	5.852	3159.220	0	4.570	3.240	1045.971	0
279	l2 109 tfe3.lif - Series003.tif	34	275.697	30.117	13.129	8303.202	0	9.445	5.814	2603.951	0
280	l2 109 tfe3.lif - Series003.tif	35	237.280	13.193	6.215	3130.488	0	6.890	4.319	1634.814	0
281	l2 109 tfe3.lif - Series003.tif	36	157.541	20.033	10.157	3155.992	0	5.984	3.940	942.665	0
282	l2 109 tfe3.lif - Series003.tif	37	178.202	35.118	22.287	6258.071	0	11.000	7.577	1960.227	0
283	l2 109 tfe3.lif - Series003.tif	38	282.154	21.301	9.462	6010.137	0	11.668	8.261	3292.226	0
284	l2 109 tfe3.lif - Series003.tif	39	286.996	29.728	15.341	8531.767	0	14.058	7.537	4034.737	0
285	l2 109 tfe3.lif - Series003.tif	40	213.714	14.094	7.022	3012.009	0	6.767	4.624	1446.281	0
286	l2 109 tfe3.lif - Series003.tif	41	246.643	13.894	6.348	3426.847	0	4.953	3.259	1221.591	0
287	l2 109 tfe3.lif - Series003.tif	42	242.123	16.873	6.994	4085.421	0	10.941	6.375	2649.148	0
288	l2 109 tfe3.lif - Series003.tif	43	711.841	19.715	7.953	14034.091	0	25.672	12.369	18274.148	0
289	l2 109 tfe3.lif - Series003.tif	44	319.925	35.709	20.870	11424.329	0	14.914	8.474	4771.436	0
290	l2 109 tfe3.lif - Series003.tif	45	155.282	33.422	20.251	5189.824	0	15.198	10.543	2359.892	0
291	l2 109 tfe3.lif - Series003.tif	46	178.202	31.676	16.735	5644.693	0	17.076	10.248	3043.001	0
292	l2 109 tfe3.lif - Series003.tif	47	125.904	53.033	56.365	6677.105	0	10.415	4.918	1311.338	0
293	l2 109 tfe3.lif - Series003.tif	48	175.943	17.215	8.250	3028.796	0	6.187	3.731	1088.585	0
294	l2 109 tfe3.lif - Series003.tif	49	178.848	26.245	11.667	4693.957	0	10.913	6.910	1951.834	0
295	l2 109 tfe3.lif - Series003.tif	50	232.115	21.221	11.729	4925.749	0	9.942	6.604	2307.593	0
296	l2 109 tfe3.lif - Series003.tif	51	188.210	19.659	10.962	3699.961	0	9.527	6.517	1793.001	0
297	l2 109 tfe3.lif - Series003.tif	52	232.115	37.918	17.501	8801.330	0	13.905	7.897	3227.660	0
298	l2 109 tfe3.lif - Series003.tif	53	149.471	23.901	17.827	3572.443	0	18.613	12.641	2782.154	0
299	l2 109 tfe3.lif - Series003.tif	54	98.786	27.382	13.604	2704.997	0	15.654	8.392	1546.358	0
300	l2 109 tfe3.lif - Series003.tif	55	163.352	35.413	19.158	5784.801	0	14.490	7.896	2366.994	0
301	l2 109 tfe3.lif - Series003.tif	56	159.478	19.443	13.367	3100.788	0	8.684	5.380	1384.943	0
302	l2 109 tfe3.lif - Series003.tif	57	129.455	22.062	11.663	2856.082	0	7.581	4.413	981.405	0
303	l2 109 tfe3.lif - Series003.tif	58	216.296	30.794	14.235	6660.640	0	9.090	5.212	1966.038	0
304	l2 109 tfe3.lif - Series003.tif	59	179.817	16.668	6.968	2997.159	0	6.919	4.066	1244.189	0
305	l2 109 tfe3.lif - Series003.tif	60	198.218	15.546	7.686	3081.418	0	7.583	5.113	1503.099	0
306	l2 109 tfe3.lif - Series003.tif	61	190.470	20.471	8.259	3899.148	0	7.776	4.838	1481.147	0
307	l2 109 tfe3.lif - Series003.tif	62	459.065	23.012	8.398	10563.985	0	9.714	5.255	4459.582	0
308	l2 109 tfe3.lif - Series003.tif	63	168.195	31.363	17.518	5275.052	0	16.687	8.846	2806.689	0
309	l2 109 tfe3.lif - Series003.tif	64	197.249	24.758	11.534	4883.458	0	6.746	4.208	1330.708	0
310	l2 109 tfe3.lif - Series003.tif	65	294.744	16.185	6.702	4770.467	0	7.801	4.510	2299.199	0
311	l2 109 tfe3.lif - Series003.tif	66	191.439	31.182	21.801	5969.460	0	7.383	4.500	1413.352	0

[truncated: 12 more sheets: l2 120 ctl 1202, l2 120 si tfe3 1202, L1 109 ctl 2902, l1 109 si tfe3 2902, L1 tf1 ctl 2902, l1 tf1 si tfe3 2902, l2 120 ctl 2902, l2 120 si tfe3 2902, l2 tf1 si ctl, l2 tf1 si tfe3 2902, l1 146 ctl 1902, l1 146 si tfe3 1902]
