# Supplementary material for: TFE3 fusions drive oxidative metabolism and ferroptosis resistance in translocation renal cell carcinoma
Source: EMBO Mol Med. 2025 Mar 27;17(5):1041–70. doi: 10.1038/s44321-025-00221-7 (PMC12081665; doi:10.1038/s44321-025-00221-7)
Supplement: Supplementary file 12 — Source data Fig. 3 [file 44321_2025_221_MOESM12_ESM.zip › Fig-3/Fig-3E.xlsx]

## Sheet: CnT_TFE3_with_H3K27ac_and_EBOX_
PeakID	Chr	Start	End	Annotation	Detailed.Annotation	Distance.to.TSS	Nearest.PromoterID	Gene Type	Gene ID	Gene Name	Gene Description
cnt_tfe3_with_h3k27ac_open_common_10529	chr21	38592851	38593840	promoter-TSS (ENST00000440629)	non-coding (NR_026719, exon 3 of 3)	-375	ENST00000440629	lincRNA	ENSG00000242553	AP001432.14
cnt_tfe3_with_h3k27ac_open_common_7974	chr19	10764328	10765220	promoter-TSS (ENST00000407004)	promoter-TSS (NM_012218)	-163	ENST00000449870	protein_coding	ENSG00000129351	ILF3	interleukin enhancer binding factor 3, 90kDa [Source:HGNC Symbol;Acc:6038]
cnt_tfe3_with_h3k27ac_open_common_14389	chr6	138187328	138188945	promoter-TSS (ENST00000237289)	promoter-TSS (NM_001270508)	-215	ENST00000421450	protein_coding	ENSG00000118503	TNFAIP3	tumor necrosis factor, alpha-induced protein 3 [Source:HGNC Symbol;Acc:11896]
cnt_tfe3_with_h3k27ac_open_common_2677	chr11	518227	519215	Intergenic	CpG	-10186	ENST00000526431	antisense	ENSG00000254739	RP13-46H24.1
cnt_tfe3_with_h3k27ac_open_common_16965	chr9	137298309	137299761	TTS (ENST00000484822)	5' UTR (NM_001291921, exon 1 of 9)	607	ENST00000540193	protein_coding	ENSG00000186350	RXRA	retinoid X receptor, alpha [Source:HGNC Symbol;Acc:10477]
cnt_tfe3_with_h3k27ac_open_common_11365	chr3	57678292	57678972	promoter-TSS (ENST00000464875)	promoter-TSS (NR_135550)	-61	ENST00000464875	protein_coding	ENSG00000174839	DENND6A	DENN/MADD domain containing 6A [Source:HGNC Symbol;Acc:26635]
cnt_tfe3_with_h3k27ac_open_common_10933	chr22	43413321	43414920	Intergenic	MIRb|SINE|MIR	-2969	ENST00000263246	protein_coding	ENSG00000100266	PACSIN2	protein kinase C and casein kinase substrate in neurons 2 [Source:HGNC Symbol;Acc:8571]
cnt_tfe3_with_h3k27ac_open_common_4175	chr12	94179143	94179788	intron (ENST00000548483, intron 2 of 2)	intron (NM_001320100, intron 2 of 2)	-29447	ENST00000550766	protein_coding	ENSG00000169372	CRADD	CASP2 and RIPK1 domain containing adaptor with death domain [Source:HGNC Symbol;Acc:2340]
cnt_tfe3_with_h3k27ac_open_common_6337	chr16	69795944	69797229	intron (ENST00000448661, intron 1 of 23)	intron (NM_001270455, intron 1 of 8)	319	ENST00000448661	protein_coding	ENSG00000198373	WWP2	WW domain containing E3 ubiquitin protein ligase 2 [Source:HGNC Symbol;Acc:16804]
cnt_tfe3_with_h3k27ac_open_common_127	chr1	11795652	11796256	promoter-TSS (ENST00000314340)	promoter-TSS (NM_001040195)	-187	ENST00000376637	protein_coding	ENSG00000177674	AGTRAP	angiotensin II receptor-associated protein [Source:HGNC Symbol;Acc:13539]
cnt_tfe3_with_h3k27ac_open_common_5855	chr16	1401359	1402417	promoter-TSS (ENST00000527168)	promoter-TSS (NM_032520)	24	ENST00000007390	protein_coding	ENSG00000007520	TSR3	TSR3, 20S rRNA accumulation, homolog (S. cerevisiae) [Source:HGNC Symbol;Acc:14175]
cnt_tfe3_with_h3k27ac_open_common_7442	chr17	78074897	78076093	promoter-TSS (ENST00000574376)	5' UTR (NM_000152, exon 1 of 20)	-8	ENST00000302262	protein_coding	ENSG00000171298	GAA	glucosidase, alpha; acid [Source:HGNC Symbol;Acc:4065]
cnt_tfe3_with_h3k27ac_open_common_8477	chr19	49457462	49459001	promoter-TSS (ENST00000515540)	CpG	45	ENST00000506183	protein_coding	ENSG00000087088	BAX	BCL2-associated X protein [Source:HGNC Symbol;Acc:959]
cnt_tfe3_with_h3k27ac_open_common_1589	chr1	222885800	222886913	promoter-TSS (ENST00000340020)	promoter-TSS (NM_001288580)	170	ENST00000541237	protein_coding	ENSG00000186063	AIDA	axin interactor, dorsalization associated [Source:HGNC Symbol;Acc:25761]
cnt_tfe3_with_h3k27ac_open_common_4450	chr12	123849235	123850486	promoter-TSS (ENST00000602398)	promoter-TSS (NR_107039)	360	ENST00000543072	lincRNA	ENSG00000256092	hsa-mir-8072	hsa-mir-8072 [Source:miRBase;Acc:MI0025908]
cnt_tfe3_with_h3k27ac_open_common_7923	chr19	7587062	7587867	promoter-TSS (ENST00000596390)	promoter-TSS (NM_020533)	-48	ENST00000264079	protein_coding	ENSG00000090674	MCOLN1	mucolipin 1 [Source:HGNC Symbol;Acc:13356]
cnt_tfe3_with_h3k27ac_open_common_11611	chr3	125321974	125322432	Intergenic	Intergenic	-8269	ENST00000296220	protein_coding	ENSG00000144909	OSBPL11	oxysterol binding protein-like 11 [Source:HGNC Symbol;Acc:16397]
cnt_tfe3_with_h3k27ac_open_common_1568	chr1	220445410	220446156	promoter-TSS (ENST00000475769)	promoter-TSS (NM_012414)	-11	ENST00000478976	protein_coding	ENSG00000118873	RAB3GAP2	RAB3 GTPase activating protein subunit 2 (non-catalytic) [Source:HGNC Symbol;Acc:17168]
cnt_tfe3_with_h3k27ac_open_common_12091	chr4	8600814	8601832	exon (ENST00000514875, exon 2 of 2)	intron (NM_001014448, intron 2 of 10)	-2374	ENST00000513120	protein_coding	ENSG00000155269	GPR78	G protein-coupled receptor 78 [Source:HGNC Symbol;Acc:4528]
cnt_tfe3_with_h3k27ac_open_common_11113	chr3	19988211	19989147	promoter-TSS (ENST00000344838)	promoter-TSS (NM_001330688)	-63	ENST00000443878	protein_coding	ENSG00000144566	RAB5A	RAB5A, member RAS oncogene family [Source:HGNC Symbol;Acc:9783]
cnt_tfe3_with_h3k27ac_open_common_8021	chr19	12833284	12833898	promoter-TSS (ENST00000586775)	promoter-TSS (NM_013433)	-205	ENST00000592287	protein_coding	ENSG00000105576	TNPO2	transportin 2 [Source:HGNC Symbol;Acc:19998]
cnt_tfe3_with_h3k27ac_open_common_873	chr1	110880911	110882101	promoter-TSS (ENST00000602849)	promoter-TSS (NM_022768)	287	ENST00000449169	antisense	ENSG00000227963	RP5-1074L1.1
cnt_tfe3_with_h3k27ac_open_common_16969	chr9	138390962	138392036	promoter-TSS (ENST00000419770)	promoter-TSS (NM_016034)	-135	ENST00000419770	protein_coding	ENSG00000160345	C9orf116	chromosome 9 open reading frame 116 [Source:HGNC Symbol;Acc:28435]
cnt_tfe3_with_h3k27ac_open_common_3375	chr11	85779932	85781084	promoter-TSS (ENST00000531558)	promoter-TSS (NM_001206946)	73	ENST00000525162	protein_coding	ENSG00000073921	PICALM	phosphatidylinositol binding clathrin assembly protein [Source:HGNC Symbol;Acc:15514]
cnt_tfe3_with_h3k27ac_open_common_11161	chr3	35363445	35364362	Intergenic	LTR8A|LTR|ERV1	-65465	ENST00000391140	snRNA	ENSG00000212442	RNU6-243P	RNA, U6 small nuclear 243, pseudogene [Source:HGNC Symbol;Acc:47206]
cnt_tfe3_with_h3k27ac_open_common_7892	chr19	5680468	5681302	promoter-TSS (ENST00000301382)	promoter-TSS (NM_205767)	22	ENST00000309324	protein_coding	ENSG00000174917	C19orf70	chromosome 19 open reading frame 70 [Source:HGNC Symbol;Acc:33702]
cnt_tfe3_with_h3k27ac_open_common_8337	chr19	43239551	43242087	intron (ENST00000490592, intron 2 of 3)	LTR8A|LTR|ERV1	2705	ENST00000594378	protein_coding	ENSG00000221826	PSG3	pregnancy specific beta-1-glycoprotein 3 [Source:HGNC Symbol;Acc:9520]
cnt_tfe3_with_h3k27ac_open_common_1398	chr1	202895967	202896797	promoter-TSS (ENST00000367261)	promoter-TSS (NM_021633)	8	ENST00000367261	protein_coding	ENSG00000117153	KLHL12	kelch-like family member 12 [Source:HGNC Symbol;Acc:19360]
cnt_tfe3_with_h3k27ac_open_common_1433	chr1	205227123	205228388	intron (ENST00000481950, intron 1 of 3)	intron (NM_001331034, intron 1 of 3)	1396	ENST00000481950	protein_coding	ENSG00000133069	TMCC2	transmembrane and coiled-coil domain family 2 [Source:HGNC Symbol;Acc:24239]
cnt_tfe3_with_h3k27ac_open_common_6096	chr16	27760219	27761002	intron (ENST00000261588, intron 15 of 27)	MER20B|DNA|hAT-Charlie	-26897	ENST00000364501	misc_RNA	ENSG00000201371	Y_RNA	Y RNA [Source:RFAM;Acc:RF00019]
cnt_tfe3_with_h3k27ac_open_common_3703	chr12	13318247	13318931	Intergenic	Intergenic	-31061	ENST00000256951	protein_coding	ENSG00000134531	EMP1	epithelial membrane protein 1 [Source:HGNC Symbol;Acc:3333]
cnt_tfe3_with_h3k27ac_open_common_6589	chr17	6915603	6916119	promoter-TSS (ENST00000402093)	promoter-TSS (NR_040089)	63	ENST00000402093	protein_coding	ENSG00000219200	RNASEK	ribonuclease, RNase K [Source:HGNC Symbol;Acc:33911]
cnt_tfe3_with_h3k27ac_open_common_17031	chrX	10318847	10319506	intron (ENST00000454113, intron 4 of 4)	Intergenic	108797	ENST00000454113	lincRNA	ENSG00000227042	RP6-1O2.1
cnt_tfe3_with_h3k27ac_open_common_8277	chr19	39902840	39903548	promoter-TSS (ENST00000458508)	promoter-TSS (NM_022835)	-31	ENST00000409794	protein_coding	ENSG00000090924	PLEKHG2	pleckstrin homology domain containing, family G (with RhoGef domain) member 2 [Source:HGNC Symbol;Acc:29515]
cnt_tfe3_with_h3k27ac_open_common_3166	chr11	65479319	65480349	promoter-TSS (ENST00000527544)	exon (NM_001206833, exon 1 of 12)	-15	ENST00000530605	protein_coding	ENSG00000172977	KAT5	K(lysine) acetyltransferase 5 [Source:HGNC Symbol;Acc:5275]
cnt_tfe3_with_h3k27ac_open_common_11033	chr3	8914100	8914419	intron (ENST00000427329, intron 3 of 3)	L2a|LINE|L2	29823	ENST00000429790	protein_coding	ENSG00000070950	RAD18	RAD18 homolog (S. cerevisiae) [Source:HGNC Symbol;Acc:18278]
cnt_tfe3_with_h3k27ac_open_common_16621	chr9	98272926	98273953	intron (ENST00000375274, intron 1 of 23)	GC_rich|Low_complexity|Low_complexity	-2496	ENST00000331920	protein_coding	ENSG00000185920	PTCH1	patched 1 [Source:HGNC Symbol;Acc:9585]
cnt_tfe3_with_h3k27ac_open_common_5713	chr15	83315796	83316884	promoter-TSS (ENST00000560650)	promoter-TSS (NR_046096)	16	ENST00000450751	protein_coding	ENSG00000214575	CPEB1	cytoplasmic polyadenylation element binding protein 1 [Source:HGNC Symbol;Acc:21744]
cnt_tfe3_with_h3k27ac_open_common_3059	chr11	61684822	61685570	promoter-TSS (ENST00000394836)	promoter-TSS (NM_013401)	-199	ENST00000394836	protein_coding	ENSG00000167994	RAB3IL1	RAB3A interacting protein (rabin3)-like 1 [Source:HGNC Symbol;Acc:9780]
cnt_tfe3_with_h3k27ac_open_common_11115	chr3	20227513	20228018	promoter-TSS (ENST00000306698)	promoter-TSS (NM_001199255)	19	ENST00000412997	protein_coding	ENSG00000129810	SGOL1	shugoshin-like 1 (S. pombe) [Source:HGNC Symbol;Acc:25088]
cnt_tfe3_with_h3k27ac_open_common_10096	chr20	18774438	18774982	promoter-TSS (ENST00000609087)	promoter-TSS (NR_026884)	-73	ENST00000412553	lincRNA	ENSG00000179935	LINC00652	long intergenic non-protein coding RNA 652 [Source:HGNC Symbol;Acc:25003]
cnt_tfe3_with_h3k27ac_open_common_7629	chr18	32621029	32621700	promoter-TSS (ENST00000585592)	promoter-TSS (NM_014268)	-4	ENST00000538170	protein_coding	ENSG00000166974	MAPRE2	microtubule-associated protein, RP/EB family, member 2 [Source:HGNC Symbol;Acc:6891]
cnt_tfe3_with_h3k27ac_open_common_9347	chr2	120980484	120981499	promoter-TSS (ENST00000426077)	promoter-TSS (NM_024121)	-7	ENST00000426077	protein_coding	ENSG00000226479	TMEM185B	transmembrane protein 185B [Source:HGNC Symbol;Acc:18896]
cnt_tfe3_with_h3k27ac_open_common_7546	chr18	9707958	9708753	promoter-TSS (ENST00000583137)	5' UTR (NM_006868, exon 1 of 7)	35	ENST00000583137	protein_coding	ENSG00000168461	RAB31	RAB31, member RAS oncogene family [Source:HGNC Symbol;Acc:9771]
cnt_tfe3_with_h3k27ac_open_common_10250	chr20	37590564	37591565	promoter-TSS (ENST00000252011)	promoter-TSS (NR_033905)	61	ENST00000484417	protein_coding	ENSG00000101452	DHX35	DEAH (Asp-Glu-Ala-His) box polypeptide 35 [Source:HGNC Symbol;Acc:15861]
cnt_tfe3_with_h3k27ac_open_common_17063	chrX	15872862	15873825	promoter-TSS (ENST00000545766)	promoter-TSS (NM_001272071)	-289	ENST00000329235	protein_coding	ENSG00000182287	AP1S2	adaptor-related protein complex 1, sigma 2 subunit [Source:HGNC Symbol;Acc:560]
cnt_tfe3_with_h3k27ac_open_common_9178	chr2	95965684	95967217	intron (ENST00000377181, intron 1 of 8)	intron (NM_013434, intron 1 of 8)	3355	ENST00000461336	protein_coding	ENSG00000115041	KCNIP3	Kv channel interacting protein 3, calsenilin [Source:HGNC Symbol;Acc:15523]
cnt_tfe3_with_h3k27ac_open_common_14292	chr6	111580209	111580950	promoter-TSS (ENST00000368847)	promoter-TSS (NM_153369)	28	ENST00000368847	protein_coding	ENSG00000173214	KIAA1919	KIAA1919 [Source:HGNC Symbol;Acc:21053]
cnt_tfe3_with_h3k27ac_open_common_5841	chr16	698980	699428	promoter-TSS (ENST00000549648)	promoter-TSS (NM_145294)	-4	ENST00000455294	antisense	ENSG00000228201	AL022341.3
cnt_tfe3_with_h3k27ac_open_common_6683	chr17	18266466	18267059	promoter-TSS (ENST00000539052)	5' UTR (NM_004169, exon 1 of 12)	3	ENST00000354098	protein_coding	ENSG00000176974	SHMT1	serine hydroxymethyltransferase 1 (soluble) [Source:HGNC Symbol;Acc:10850]
cnt_tfe3_with_h3k27ac_open_common_6631	chr17	8191698	8192617	promoter-TSS (ENST00000580777)	TTS (NM_001320872)	-46	ENST00000580777	protein_coding	ENSG00000108961	RANGRF	RAN guanine nucleotide release factor [Source:HGNC Symbol;Acc:17679]
cnt_tfe3_with_h3k27ac_open_common_14827	chr7	36429014	36430098	promoter-TSS (ENST00000424865)	5' UTR (NM_001284302, exon 1 of 23)	126	ENST00000396068	protein_coding	ENSG00000011426	ANLN	anillin, actin binding protein [Source:HGNC Symbol;Acc:14082]
cnt_tfe3_with_h3k27ac_open_common_5886	chr16	2569976	2570576	promoter-TSS (ENST00000413459)	promoter-TSS (NM_001330449)	-82	ENST00000568263	protein_coding	ENSG00000162066	AMDHD2	amidohydrolase domain containing 2 [Source:HGNC Symbol;Acc:24262]
cnt_tfe3_with_h3k27ac_open_common_4049	chr12	64845510	64846329	promoter-TSS (ENST00000540417)	promoter-TSS (NM_013254)	-51	ENST00000538890	protein_coding	ENSG00000183735	TBK1	TANK-binding kinase 1 [Source:HGNC Symbol;Acc:11584]
cnt_tfe3_with_h3k27ac_open_common_10319	chr20	46988276	46989313	promoter-TSS (ENST00000425021)	non-coding (NR_026958, exon 1 of 5)	39	ENST00000425021	lincRNA	ENSG00000235621	LINC00494	long intergenic non-protein coding RNA 494 [Source:HGNC Symbol;Acc:27657]
cnt_tfe3_with_h3k27ac_open_common_15231	chr7	101916841	101917767	promoter-TSS (ENST00000487284)	intron (NM_001913, intron 15 of 22)	-141	ENST00000487284	protein_coding	ENSG00000257923	CUX1	cut-like homeobox 1 [Source:HGNC Symbol;Acc:2557]
cnt_tfe3_with_h3k27ac_open_common_8914	chr2	46727069	46727634	intron (ENST00000517716, intron 1 of 1)	Intergenic	481	ENST00000517716	antisense	ENSG00000253515	RP11-417F21.2
cnt_tfe3_with_h3k27ac_open_common_11163	chr3	36533229	36534055	intron (ENST00000273183, intron 5 of 10)	intron (NM_001292049, intron 3 of 8)	5979	ENST00000473452	protein_coding	ENSG00000144681	STAC	SH3 and cysteine rich domain [Source:HGNC Symbol;Acc:11353]
cnt_tfe3_with_h3k27ac_open_common_10005	chr20	2820893	2822104	promoter-TSS (ENST00000453689)	promoter-TSS (NM_022760)	89	ENST00000417508	protein_coding	ENSG00000215305	VPS16	vacuolar protein sorting 16 homolog (S. cerevisiae) [Source:HGNC Symbol;Acc:14584]
cnt_tfe3_with_h3k27ac_open_common_17131	chrX	41192374	41193622	promoter-TSS (ENST00000480592)	promoter-TSS (NR_126094)	347	ENST00000478993	protein_coding	ENSG00000215301	DDX3X	DEAD (Asp-Glu-Ala-Asp) box helicase 3, X-linked [Source:HGNC Symbol;Acc:2745]
cnt_tfe3_with_h3k27ac_open_common_3109	chr11	63952449	63953722	promoter-TSS (ENST00000540501)	promoter-TSS (NM_001282653)	341	ENST00000358794	protein_coding	ENSG00000168439	STIP1	stress-induced-phosphoprotein 1 [Source:HGNC Symbol;Acc:11387]
cnt_tfe3_with_h3k27ac_open_common_7060	chr17	46018580	46019313	promoter-TSS (ENST00000584061)	promoter-TSS (NR_103856)	9	ENST00000584061	protein_coding	ENSG00000108439	PNPO	pyridoxamine 5'-phosphate oxidase [Source:HGNC Symbol;Acc:30260]
cnt_tfe3_with_h3k27ac_open_common_7723	chr18	56806631	56807725	promoter-TSS (ENST00000593132)	promoter-TSS (NM_001307941)	47	ENST00000588875	protein_coding	ENSG00000166562	SEC11C	SEC11 homolog C (S. cerevisiae) [Source:HGNC Symbol;Acc:23400]
cnt_tfe3_with_h3k27ac_open_common_647	chr1	59602001	59602567	intron (ENST00000436225, intron 1 of 2)	intron (NR_027120, intron 1 of 2)	10215	ENST00000587839	processed_transcript	ENSG00000224609	RP11-470E16.1
cnt_tfe3_with_h3k27ac_open_common_10849	chr22	38598485	38599546	promoter-TSS (ENST00000426621)	promoter-TSS (NM_001161573)	-12	ENST00000426621	protein_coding	ENSG00000185022	MAFF	v-maf avian musculoaponeurotic fibrosarcoma oncogene homolog F [Source:HGNC Symbol;Acc:6780]
cnt_tfe3_with_h3k27ac_open_common_8861	chr2	40005951	40006851	promoter-TSS (ENST00000510781)	promoter-TSS (NM_001321478)	6	ENST00000505747	protein_coding	ENSG00000138050	THUMPD2	THUMP domain containing 2 [Source:HGNC Symbol;Acc:14890]
cnt_tfe3_with_h3k27ac_open_common_2131	chr10	69643807	69645092	promoter-TSS (ENST00000497639)	promoter-TSS (NM_012238)	22	ENST00000212015	protein_coding	ENSG00000096717	SIRT1	sirtuin 1 [Source:HGNC Symbol;Acc:14929]
cnt_tfe3_with_h3k27ac_open_common_14063	chr6	43196756	43197626	promoter-TSS (ENST00000230431)	promoter-TSS (NM_006443)	0	ENST00000509253	protein_coding	ENSG00000112667	DNPH1	2'-deoxynucleoside 5'-phosphate N-hydrolase 1 [Source:HGNC Symbol;Acc:21218]
cnt_tfe3_with_h3k27ac_open_common_15026	chr7	73156899	73158033	Intergenic	Intergenic	-4269	ENST00000222800	protein_coding	ENSG00000106077	ABHD11	abhydrolase domain containing 11 [Source:HGNC Symbol;Acc:16407]
cnt_tfe3_with_h3k27ac_open_common_7132	chr17	49337312	49338554	promoter-TSS (ENST00000225298)	promoter-TSS (NM_016001)	44	ENST00000225298	protein_coding	ENSG00000011260	UTP18	UTP18 small subunit (SSU) processome component homolog (yeast) [Source:HGNC Symbol;Acc:24274]
cnt_tfe3_with_h3k27ac_open_common_14065	chr6	43337013	43337771	promoter-TSS (ENST00000318149)	promoter-TSS (NM_014345)	-176	ENST00000605935	protein_coding	ENSG00000171467	ZNF318	zinc finger protein 318 [Source:HGNC Symbol;Acc:13578]
cnt_tfe3_with_h3k27ac_open_common_13553	chr5	176730223	176730937	promoter-TSS (ENST00000510797)	promoter-TSS (NM_001271828)	63	ENST00000393610	protein_coding	ENSG00000169228	RAB24	RAB24, member RAS oncogene family [Source:HGNC Symbol;Acc:9765]
cnt_tfe3_with_h3k27ac_open_common_3957	chr12	54804981	54806369	TTS (ENST00000547744)	exon (NM_002205, exon 2 of 30)	1537	ENST00000547744	protein_coding	ENSG00000161638	ITGA5	integrin, alpha 5 (fibronectin receptor, alpha polypeptide) [Source:HGNC Symbol;Acc:6141]
cnt_tfe3_with_h3k27ac_open_common_10865	chr22	39541212	39542333	intron (ENST00000401405, intron 2 of 5)	CpG	4065	ENST00000475962	protein_coding	ENSG00000100307	CBX7	chromobox homolog 7 [Source:HGNC Symbol;Acc:1557]
cnt_tfe3_with_h3k27ac_open_common_7515	chr18	3649380	3651582	intron (ENST00000400155, intron 4 of 9)	FLAM_A|SINE|Alu	-2929	ENST00000577848	antisense	ENSG00000266401	RP11-874J12.4
cnt_tfe3_with_h3k27ac_open_common_10490	chr21	34755090	34755872	Intergenic	Intergenic	-19721	ENST00000290219	protein_coding	ENSG00000159128	IFNGR2	interferon gamma receptor 2 (interferon gamma transducer 1) [Source:HGNC Symbol;Acc:5440]
cnt_tfe3_with_h3k27ac_open_common_8781	chr2	28631630	28632667	TTS (ENST00000460736)	intron (NM_005253, intron 3 of 3)	12466	ENST00000604052	sense_intronic	ENSG00000270640	RP11-373D23.2
cnt_tfe3_with_h3k27ac_open_common_7679	chr18	46986486	46987587	promoter-TSS (ENST00000584977)	promoter-TSS (NM_017653)	-1	ENST00000442713	protein_coding	ENSG00000141627	DYM	dymeclin [Source:HGNC Symbol;Acc:21317]
cnt_tfe3_with_h3k27ac_open_common_11784	chr3	156272508	156273464	promoter-TSS (ENST00000463503)	promoter-TSS (NM_001308197)	-13	ENST00000265044	protein_coding	ENSG00000114850	SSR3	signal sequence receptor, gamma (translocon-associated protein gamma) [Source:HGNC Symbol;Acc:11325]
cnt_tfe3_with_h3k27ac_open_common_11011	chr3	4508332	4509321	exon (ENST00000534863, exon 1 of 10)	exon (NM_001164675, exon 1 of 8)	103	ENST00000534863	protein_coding	ENSG00000144455	SUMF1	sulfatase modifying factor 1 [Source:HGNC Symbol;Acc:20376]
cnt_tfe3_with_h3k27ac_open_common_5178	chr14	81687106	81688026	promoter-TSS (ENST00000434192)	promoter-TSS (NM_015859)	9	ENST00000434192	protein_coding	ENSG00000165417	GTF2A1	general transcription factor IIA, 1, 19/37kDa [Source:HGNC Symbol;Acc:4646]
cnt_tfe3_with_h3k27ac_open_common_4242	chr12	104457570	104458546	promoter-TSS (ENST00000548660)	promoter-TSS (NM_013320)	-97	ENST00000548660	protein_coding	ENSG00000120820	GLT8D2	glycosyltransferase 8 domain containing 2 [Source:HGNC Symbol;Acc:24890]
cnt_tfe3_with_h3k27ac_open_common_10580	chr21	46237366	46238536	promoter-TSS (ENST00000397893)	promoter-TSS (NM_006936)	15	ENST00000397898	protein_coding	ENSG00000184900	SUMO3	small ubiquitin-like modifier 3 [Source:HGNC Symbol;Acc:11124]
cnt_tfe3_with_h3k27ac_open_common_11111	chr3	17783445	17784895	promoter-TSS (ENST00000444471)	promoter-TSS (NM_001349073)	-26	ENST00000415814	protein_coding	ENSG00000131374	TBC1D5	TBC1 domain family, member 5 [Source:HGNC Symbol;Acc:19166]
cnt_tfe3_with_h3k27ac_open_common_12675	chr5	6759320	6760366	Intergenic	Intergenic	-6161	ENST00000506093	lincRNA	ENSG00000251365	RP11-332J15.3
cnt_tfe3_with_h3k27ac_open_common_9541	chr2	172864130	172865345	promoter-TSS (ENST00000484227)	promoter-TSS (NM_001322279)	25	ENST00000472748	protein_coding	ENSG00000115840	SLC25A12	solute carrier family 25 (aspartate/glutamate carrier), member 12 [Source:HGNC Symbol;Acc:10982]
cnt_tfe3_with_h3k27ac_open_common_4679	chr13	50158988	50160360	promoter-TSS (ENST00000546015)	promoter-TSS (NM_018191)	40	ENST00000546015	protein_coding	ENSG00000136144	RCBTB1	regulator of chromosome condensation (RCC1) and BTB (POZ) domain containing protein 1 [Source:HGNC Symbol;Acc:18243]
cnt_tfe3_with_h3k27ac_open_common_11821	chr3	169898831	169899827	intron (ENST00000467570, intron 1 of 12)	CpG	182	ENST00000472330	protein_coding	ENSG00000173889	PHC3	polyhomeotic homolog 3 (Drosophila) [Source:HGNC Symbol;Acc:15682]
cnt_tfe3_with_h3k27ac_open_common_2578	chr10	120839562	120840907	promoter-TSS (ENST00000541549)	5' UTR (NM_003750, exon 1 of 22)	82	ENST00000369144	protein_coding	ENSG00000107581	EIF3A	eukaryotic translation initiation factor 3, subunit A [Source:HGNC Symbol;Acc:3271]
cnt_tfe3_with_h3k27ac_open_common_12666	chr5	1799212	1800794	promoter-TSS (ENST00000382647)	promoter-TSS (NM_032479)	6	ENST00000508987	protein_coding	ENSG00000171421	MRPL36	mitochondrial ribosomal protein L36 [Source:HGNC Symbol;Acc:14490]
cnt_tfe3_with_h3k27ac_open_common_10645	chr22	21212311	21213556	promoter-TSS (ENST00000215730)	promoter-TSS (NM_004782)	137	ENST00000572273	protein_coding	ENSG00000241973	PI4KA	phosphatidylinositol 4-kinase, catalytic, alpha [Source:HGNC Symbol;Acc:8983]
cnt_tfe3_with_h3k27ac_open_common_5067	chr14	65568473	65570367	promoter-TSS (ENST00000555419)	promoter-TSS (NR_073138)	-7	ENST00000556892	protein_coding	ENSG00000125952	MAX	MYC associated factor X [Source:HGNC Symbol;Acc:6913]
cnt_tfe3_with_h3k27ac_open_common_11291	chr3	49394999	49396547	promoter-TSS (ENST00000496791)	TTS (NM_001664)	-15	ENST00000496791	protein_coding	ENSG00000233276	GPX1	glutathione peroxidase 1 [Source:HGNC Symbol;Acc:4553]
cnt_tfe3_with_h3k27ac_open_common_131	chr1	11865413	11866694	promoter-TSS (ENST00000423400)	promoter-TSS (NR_046428)	-60	ENST00000418034	protein_coding	ENSG00000177000	MTHFR	methylenetetrahydrofolate reductase (NAD(P)H) [Source:HGNC Symbol;Acc:7436]
cnt_tfe3_with_h3k27ac_open_common_13295	chr5	141391750	141392977	promoter-TSS (ENST00000508177)	CpG	-4	ENST00000508177	protein_coding	ENSG00000113552	GNPDA1	glucosamine-6-phosphate deaminase 1 [Source:HGNC Symbol;Acc:4417]
cnt_tfe3_with_h3k27ac_open_common_15204	chr7	100463959	100465856	promoter-TSS (ENST00000476870)	promoter-TSS (NM_003302)	-102	ENST00000417475	protein_coding	ENSG00000087077	TRIP6	thyroid hormone receptor interactor 6 [Source:HGNC Symbol;Acc:12311]
cnt_tfe3_with_h3k27ac_open_common_9491	chr2	161125884	161127541	intron (ENST00000459712, intron 1 of 1)	CpG	1048	ENST00000477514	protein_coding	ENSG00000115221	ITGB6	integrin, beta 6 [Source:HGNC Symbol;Acc:6161]
cnt_tfe3_with_h3k27ac_open_common_5214	chr14	93798491	93799882	promoter-TSS (ENST00000256339)	promoter-TSS (NM_020818)	181	ENST00000334746	protein_coding	ENSG00000011114	BTBD7	BTB (POZ) domain containing 7 [Source:HGNC Symbol;Acc:18269]
cnt_tfe3_with_h3k27ac_open_common_898	chr1	113497926	113499669	promoter-TSS (ENST00000420168)	promoter-TSS (NR_103743)	6	ENST00000478835	protein_coding	ENSG00000155380	SLC16A1	solute carrier family 16 (monocarboxylate transporter), member 1 [Source:HGNC Symbol;Acc:10922]
cnt_tfe3_with_h3k27ac_open_common_7998	chr19	11592446	11593678	intron (ENST00000585656, intron 3 of 4)	CpG-12957	-1201	ENST00000592218	protein_coding	ENSG00000196361	ELAVL3	ELAV like neuron-specific RNA binding protein 3 [Source:HGNC Symbol;Acc:3314]
cnt_tfe3_with_h3k27ac_open_common_5165	chr14	77563426	77565499	promoter-TSS (ENST00000555611)	promoter-TSS (NM_033426)	-7	ENST00000555437	protein_coding	ENSG00000198894	CIPC	CLOCK-interacting pacemaker [Source:HGNC Symbol;Acc:20365]
cnt_tfe3_with_h3k27ac_open_common_12362	chr4	99849319	99851297	promoter-TSS (ENST00000505992)	promoter-TSS (NM_001130678)	-24	ENST00000504472	protein_coding	ENSG00000151247	EIF4E	eukaryotic translation initiation factor 4E [Source:HGNC Symbol;Acc:3287]
cnt_tfe3_with_h3k27ac_open_common_5360	chr15	40211989	40213567	promoter-TSS (ENST00000558675)	5' UTR (NM_001271854, exon 1 of 4)	315	ENST00000561100	protein_coding	ENSG00000166073	GPR176	G protein-coupled receptor 176 [Source:HGNC Symbol;Acc:32370]
cnt_tfe3_with_h3k27ac_open_common_5278	chr14	104016877	104019381	Intergenic	Intergenic	1447	ENST00000516660	snRNA	ENSG00000252469	RNU7-160P	RNA, U7 small nuclear 160 pseudogene [Source:HGNC Symbol;Acc:45694]
cnt_tfe3_with_h3k27ac_open_common_2399	chr10	99343736	99345057	TTS (ENST00000307518)	TTS (NM_001346797)	265	ENST00000370649	protein_coding	ENSG00000249967	PI4K2A	Phosphatidylinositol 4-kinase type 2-alpha; Uncharacterized protein [Source:UniProtKB/TrEMBL;Acc:E9PAM4]
cnt_tfe3_with_h3k27ac_open_common_7102	chr17	48178243	48179973	intron (ENST00000511361, intron 1 of 1)	intron (NM_001199898, intron 3 of 11)	176	ENST00000511361	antisense	ENSG00000250282	RP5-875H18.4
cnt_tfe3_with_h3k27ac_open_common_6593	chr17	7136974	7138351	promoter-TSS (ENST00000574143)	TTS (NM_024297)	-25	ENST00000575458	protein_coding	ENSG00000004975	DVL2	dishevelled segment polarity protein 2 [Source:HGNC Symbol;Acc:3086]
cnt_tfe3_with_h3k27ac_open_common_4334	chr12	113796094	113797155	promoter-TSS (ENST00000548997)	exon (NM_001159727, exon 1 of 11)	65	ENST00000548997	protein_coding	ENSG00000151176	PLBD2	phospholipase B domain containing 2 [Source:HGNC Symbol;Acc:27283]
cnt_tfe3_with_h3k27ac_open_common_16065	chr8	109455226	109456351	promoter-TSS (ENST00000524143)	promoter-TSS (NM_014673)	-42	ENST00000524143	protein_coding	ENSG00000104412	EMC2	ER membrane protein complex subunit 2 [Source:HGNC Symbol;Acc:28963]
cnt_tfe3_with_h3k27ac_open_common_16052	chr8	104426611	104427837	promoter-TSS (ENST00000521999)	non-coding (NR_102337, exon 1 of 6)	73	ENST00000543107	protein_coding	ENSG00000164933	SLC25A32	solute carrier family 25 (mitochondrial folate carrier), member 32 [Source:HGNC Symbol;Acc:29683]
cnt_tfe3_with_h3k27ac_open_common_12786	chr5	41904047	41904815	promoter-TSS (ENST00000381647)	promoter-TSS (NM_175921)	-20	ENST00000381647	protein_coding	ENSG00000205765	C5orf51	chromosome 5 open reading frame 51 [Source:HGNC Symbol;Acc:27750]
cnt_tfe3_with_h3k27ac_open_common_16340	chr9	6680683	6682142	Intergenic	CpG	6128	ENST00000427308	pseudogene	ENSG00000232946	RP11-390F4.2
cnt_tfe3_with_h3k27ac_open_common_8030	chr19	13048296	13049438	promoter-TSS (ENST00000587486)	promoter-TSS (NM_004343)	-525	ENST00000587486	protein_coding	ENSG00000179218	CALR	calreticulin [Source:HGNC Symbol;Acc:1455]
cnt_tfe3_with_h3k27ac_open_common_4425	chr12	122750136	122751622	promoter-TSS (ENST00000542310)	promoter-TSS (NM_001351019)	-16	ENST00000542310	protein_coding	ENSG00000139719	VPS33A	vacuolar protein sorting 33 homolog A (S. cerevisiae) [Source:HGNC Symbol;Acc:18179]
cnt_tfe3_with_h3k27ac_open_common_80	chr1	8229244	8230785	Intergenic	Intergenic	-19870	ENST00000453364	pseudogene	ENSG00000229305	RP11-431K24.2
cnt_tfe3_with_h3k27ac_open_common_11423	chr3	69834114	69834678	intron (ENST00000429090, intron 2 of 3)	intron (NM_006722, intron 1 of 9)	-15468	ENST00000473031	misc_RNA	ENSG00000241665	RN7SL418P	RNA, 7SL, cytoplasmic 418, pseudogene [Source:HGNC Symbol;Acc:46434]
cnt_tfe3_with_h3k27ac_open_common_8070	chr19	15235562	15236836	promoter-TSS (ENST00000600984)	CpG	-26	ENST00000527093	protein_coding	ENSG00000105135	ILVBL	ilvB (bacterial acetolactate synthase)-like [Source:HGNC Symbol;Acc:6041]
cnt_tfe3_with_h3k27ac_open_common_14156	chr6	64345509	64346238	promoter-TSS (ENST00000509330)	promoter-TSS (NM_001290260)	132	ENST00000494284	protein_coding	ENSG00000118482	PHF3	PHD finger protein 3 [Source:HGNC Symbol;Acc:8921]
cnt_tfe3_with_h3k27ac_open_common_3960	chr12	56109570	56110435	promoter-TSS (ENST00000551926)	promoter-TSS (NR_037657)	-74	ENST00000547076	protein_coding	ENSG00000135441	BLOC1S1	biogenesis of lysosomal organelles complex-1, subunit 1 [Source:HGNC Symbol;Acc:4200]
cnt_tfe3_with_h3k27ac_open_common_5961	chr16	11226427	11227803	intron (ENST00000409790, intron 22 of 23)	AluSx1|SINE|Alu	7190	ENST00000381822	protein_coding	ENSG00000038532	CLEC16A	C-type lectin domain family 16, member A [Source:HGNC Symbol;Acc:29013]
cnt_tfe3_with_h3k27ac_open_common_5948	chr16	5121609	5122658	promoter-TSS (ENST00000591783)	promoter-TSS (NM_001330504)	-73	ENST00000591783	protein_coding	ENSG00000033011	ALG1	ALG1, chitobiosyldiphosphodolichol beta-mannosyltransferase [Source:HGNC Symbol;Acc:18294]
cnt_tfe3_with_h3k27ac_open_common_17030	chrX	10141074	10142272	intron (ENST00000421085, intron 1 of 9)	intron (NM_001256944, intron 2 of 10)	15101	ENST00000454850	protein_coding	ENSG00000073464	CLCN4	chloride channel, voltage-sensitive 4 [Source:HGNC Symbol;Acc:2022]
cnt_tfe3_with_h3k27ac_open_common_16949	chr9	135819480	135820692	promoter-TSS (ENST00000403810)	promoter-TSS (NM_004188)	-66	ENST00000403810	protein_coding	ENSG00000165699	TSC1	tuberous sclerosis 1 [Source:HGNC Symbol;Acc:12362]
cnt_tfe3_with_h3k27ac_open_common_5809	chr15	99943444	99944448	Intergenic	Intergenic	-2426	ENST00000559569	antisense	ENSG00000259760	RP11-20G13.2
cnt_tfe3_with_h3k27ac_open_common_4916	chr14	24682183	24683033	promoter-TSS (ENST00000542700)	TTS (NM_001199823)	30	ENST00000534106	protein_coding	ENSG00000254505	CHMP4A	charged multivesicular body protein 4A [Source:HGNC Symbol;Acc:20274]
cnt_tfe3_with_h3k27ac_open_common_12351	chr4	89977925	89978636	promoter-TSS (ENST00000512339)	promoter-TSS (NM_014883)	21	ENST00000512339	protein_coding	ENSG00000138640	FAM13A	family with sequence similarity 13, member A [Source:HGNC Symbol;Acc:19367]
cnt_tfe3_with_h3k27ac_open_common_4315	chr12	112450456	112452215	promoter-TSS (ENST00000552800)	promoter-TSS (NM_138341)	51	ENST00000552052	protein_coding	ENSG00000089248	ERP29	endoplasmic reticulum protein 29 [Source:HGNC Symbol;Acc:13799]
cnt_tfe3_with_h3k27ac_open_common_15199	chr7	100270898	100271387	promoter-TSS (ENST00000419828)	promoter-TSS (NM_005273)	-12	ENST00000303210	protein_coding	ENSG00000172354	GNB2	guanine nucleotide binding protein (G protein), beta polypeptide 2 [Source:HGNC Symbol;Acc:4398]
cnt_tfe3_with_h3k27ac_open_common_7107	chr17	48450265	48450678	promoter-TSS (ENST00000338165)	promoter-TSS (NM_001166131)	65	ENST00000514928	protein_coding	ENSG00000108826	MRPL27	mitochondrial ribosomal protein L27 [Source:HGNC Symbol;Acc:14483]
cnt_tfe3_with_h3k27ac_open_common_2062	chr10	46089758	46090507	promoter-TSS (ENST00000602712)	5' UTR (NM_145021, exon 1 of 7)	-86	ENST00000451376	protein_coding	ENSG00000165406	MARCH8	membrane-associated ring finger (C3HC4) 8, E3 ubiquitin protein ligase [Source:HGNC Symbol;Acc:23356]
cnt_tfe3_with_h3k27ac_open_common_10687	chr22	25506552	25507662	intron (ENST00000366110, intron 2 of 4)	intron (NR_038941, intron 2 of 4)	1552	ENST00000366110	antisense	ENSG00000203280	CTA-221G9.11
cnt_tfe3_with_h3k27ac_open_common_15911	chr8	71581038	71581997	promoter-TSS (ENST00000520092)	promoter-TSS (NM_001287260)	-83	ENST00000520092	protein_coding	ENSG00000221947	XKR9	XK, Kell blood group complex subunit-related family, member 9 [Source:HGNC Symbol;Acc:20937]
cnt_tfe3_with_h3k27ac_open_common_10803	chr22	36461496	36462542	Intergenic	CpG	-37546	ENST00000438146	protein_coding	ENSG00000100320	RBFOX2	RNA binding protein, fox-1 homolog (C. elegans) 2 [Source:HGNC Symbol;Acc:9906]
cnt_tfe3_with_h3k27ac_open_common_4863	chr14	20922711	20923865	promoter-TSS (ENST00000556054)	promoter-TSS (NM_080649)	-24	ENST00000206542	protein_coding	ENSG00000092094	OSGEP	O-sialoglycoprotein endopeptidase [Source:HGNC Symbol;Acc:18028]
cnt_tfe3_with_h3k27ac_open_common_2233	chr10	76994902	76995923	promoter-TSS (ENST00000470947)	exon (NM_144589, exon 2 of 7)	76	ENST00000460899	protein_coding	ENSG00000165644	COMTD1	catechol-O-methyltransferase domain containing 1 [Source:HGNC Symbol;Acc:26309]
cnt_tfe3_with_h3k27ac_open_common_7976	chr19	10811650	10812760	promoter-TSS (ENST00000590705)	promoter-TSS (NM_031209)	58	ENST00000592254	protein_coding	ENSG00000213339	QTRT1	queuine tRNA-ribosyltransferase 1 [Source:HGNC Symbol;Acc:23797]
cnt_tfe3_with_h3k27ac_open_common_6374	chr16	73104473	73104850	Intergenic	Intergenic	10292	ENST00000604855	lincRNA	ENSG00000271009	RP11-346C20.3
cnt_tfe3_with_h3k27ac_open_common_6138	chr16	30366120	30367364	promoter-TSS (ENST00000305596)	promoter-TSS (NM_006110)	-20	ENST00000563252	lincRNA	ENSG00000260219	RP11-347C12.10
cnt_tfe3_with_h3k27ac_open_common_8023	chr19	12885756	12886647	intron (ENST00000593143, intron 1 of 2)	CpG	136	ENST00000397668	protein_coding	ENSG00000095066	HOOK2	hook microtubule-tethering protein 2 [Source:HGNC Symbol;Acc:19885]
cnt_tfe3_with_h3k27ac_open_common_12905	chr5	68628435	68628911	promoter-TSS (ENST00000396496)	promoter-TSS (NM_176816)	-37	ENST00000383374	protein_coding	ENSG00000183323	CCDC125	coiled-coil domain containing 125 [Source:HGNC Symbol;Acc:28924]
cnt_tfe3_with_h3k27ac_open_common_8596	chr19	58978015	58978880	promoter-TSS (ENST00000196482)	promoter-TSS (NM_014347)	-16	ENST00000196482	protein_coding	ENSG00000083812	ZNF324	zinc finger protein 324 [Source:HGNC Symbol;Acc:14096]
cnt_tfe3_with_h3k27ac_open_common_3089	chr11	62538595	62539411	promoter-TSS (ENST00000529509)	CpG	75	ENST00000596071	antisense	ENSG00000267811	RP11-727F15.11
cnt_tfe3_with_h3k27ac_open_common_4944	chr14	35590913	35592205	promoter-TSS (ENST00000555726)	promoter-TSS (NM_001256681)	-40	ENST00000555644	protein_coding	ENSG00000092020	PPP2R3C	protein phosphatase 2, regulatory subunit B'', gamma [Source:HGNC Symbol;Acc:17485]
cnt_tfe3_with_h3k27ac_open_common_336	chr1	28558922	28559816	intron (ENST00000488868, intron 1 of 4)	CpG	146	ENST00000482674	protein_coding	ENSG00000126698	DNAJC8	DnaJ (Hsp40) homolog, subfamily C, member 8 [Source:HGNC Symbol;Acc:15470]
cnt_tfe3_with_h3k27ac_open_common_102	chr1	9362747	9363762	intron (ENST00000450402, intron 1 of 1)	ERVL-int|LTR|ERVL	8667	ENST00000450402	protein_coding	ENSG00000171621	SPSB1	splA/ryanodine receptor domain and SOCS box containing 1 [Source:HGNC Symbol;Acc:30628]
cnt_tfe3_with_h3k27ac_open_common_4324	chr12	113622355	113624109	promoter-TSS (ENST00000551344)	promoter-TSS (NM_032848)	13	ENST00000551344	protein_coding	ENSG00000123064	DDX54	DEAD (Asp-Glu-Ala-Asp) box polypeptide 54 [Source:HGNC Symbol;Acc:20084]
cnt_tfe3_with_h3k27ac_open_common_8378	chr19	45594377	45595109	promoter-TSS (ENST00000593240)	TTS (NM_001319055)	89	ENST00000593240	protein_coding	ENSG00000104866	PPP1R37	protein phosphatase 1, regulatory subunit 37 [Source:HGNC Symbol;Acc:27607]
cnt_tfe3_with_h3k27ac_open_common_2192	chr10	74113453	74114067	exon (ENST00000461919, exon 1 of 8)	intron (NM_001002762, intron 1 of 7)	378	ENST00000461919	protein_coding	ENSG00000148719	DNAJB12	DnaJ (Hsp40) homolog, subfamily B, member 12 [Source:HGNC Symbol;Acc:14891]
cnt_tfe3_with_h3k27ac_open_common_13808	chr6	24775062	24775919	promoter-TSS (ENST00000476555)	promoter-TSS (NM_001251991)	-151	ENST00000378054	protein_coding	ENSG00000112312	GMNN	geminin, DNA replication inhibitor [Source:HGNC Symbol;Acc:17493]
cnt_tfe3_with_h3k27ac_open_common_10213	chr20	34359718	34360335	promoter-TSS (ENST00000452270)	CpG	78	ENST00000481202	protein_coding	ENSG00000025293	PHF20	PHD finger protein 20 [Source:HGNC Symbol;Acc:16098]
cnt_tfe3_with_h3k27ac_open_common_4908	chr14	24564518	24565110	promoter-TSS (ENST00000396997)	promoter-TSS (NM_001354769)	-475	ENST00000396997	protein_coding	ENSG00000129535	NRL	neural retina leucine zipper [Source:HGNC Symbol;Acc:8002]
cnt_tfe3_with_h3k27ac_open_common_9617	chr2	190305526	190306605	promoter-TSS (ENST00000436347)	promoter-TSS (NM_032168)	-94	ENST00000314761	protein_coding	ENSG00000115368	WDR75	WD repeat domain 75 [Source:HGNC Symbol;Acc:25725]
cnt_tfe3_with_h3k27ac_open_common_3637	chr12	6833092	6833990	promoter-TSS (ENST00000546229)	promoter-TSS (NM_001164093)	-62	ENST00000544316	protein_coding	ENSG00000111652	COPS7A	COP9 signalosome subunit 7A [Source:HGNC Symbol;Acc:16758]
cnt_tfe3_with_h3k27ac_open_common_11975	chr3	194207402	194209491	exon (ENST00000448892, exon 1 of 3)	non-coding (NR_033929, exon 2 of 2)	263	ENST00000448892	antisense	ENSG00000233058	LINC00884	long intergenic non-protein coding RNA 884 [Source:HGNC Symbol;Acc:48570]
cnt_tfe3_with_h3k27ac_open_common_4960	chr14	45431013	45431858	promoter-TSS (ENST00000382233)	promoter-TSS (NR_131765)	-7	ENST00000361462	protein_coding	ENSG00000198718	FAM179B	family with sequence similarity 179, member B [Source:HGNC Symbol;Acc:19959]
cnt_tfe3_with_h3k27ac_open_common_4029	chr12	62996175	62997584	promoter-TSS (ENST00000362309)	promoter-TSS (NR_029661)	335	ENST00000408887	protein_coding	ENSG00000221949	C12orf61	chromosome 12 open reading frame 61 [Source:HGNC Symbol;Acc:26364]
cnt_tfe3_with_h3k27ac_open_common_7594	chr18	21083009	21083873	promoter-TSS (ENST00000590868)	promoter-TSS (NM_013326)	-32	ENST00000269221	protein_coding	ENSG00000141452	C18orf8	chromosome 18 open reading frame 8 [Source:HGNC Symbol;Acc:24326]
cnt_tfe3_with_h3k27ac_open_common_14951	chr7	55034970	55035996	Intergenic	Intergenic	34091	ENST00000407916	pseudogene	ENSG00000218586	RP4-791C19.1
cnt_tfe3_with_h3k27ac_open_common_14676	chr7	14030746	14031430	promoter-TSS (ENST00000242066)	promoter-TSS (NR_120445)	-38	ENST00000242066	protein_coding	ENSG00000006468	ETV1	ets variant 1 [Source:HGNC Symbol;Acc:3490]
cnt_tfe3_with_h3k27ac_open_common_11384	chr3	58506453	58507277	intron (ENST00000459701, intron 12 of 14)	intron (NM_003500, intron 12 of 14)	1849	ENST00000481527	protein_coding	ENSG00000168306	ACOX2	acyl-CoA oxidase 2, branched chain [Source:HGNC Symbol;Acc:120]
cnt_tfe3_with_h3k27ac_open_common_515	chr1	44440030	44441184	promoter-TSS (ENST00000472277)	5' UTR (NM_001294333, exon 1 of 7)	-9	ENST00000532642	protein_coding	ENSG00000117410	ATP6V0B	ATPase, H+ transporting, lysosomal 21kDa, V0 subunit b [Source:HGNC Symbol;Acc:861]
cnt_tfe3_with_h3k27ac_open_common_9940	chr2	240322675	240323653	promoter-TSS (ENST00000413029)	promoter-TSS (NR_135575)	34	ENST00000409526	protein_coding	ENSG00000222020	AC062017.1	Uncharacterized protein [Source:UniProtKB/TrEMBL;Acc:B8ZZD5]
cnt_tfe3_with_h3k27ac_open_common_2193	chr10	74114176	74115134	promoter-TSS (ENST00000461919)	exon (NM_017626, exon 1 of 9)	252	ENST00000394903	protein_coding	ENSG00000148719	DNAJB12	DnaJ (Hsp40) homolog, subfamily B, member 12 [Source:HGNC Symbol;Acc:14891]
cnt_tfe3_with_h3k27ac_open_common_3535	chr11	126080787	126082274	promoter-TSS (ENST00000528985)	promoter-TSS (NM_001144827)	-5	ENST00000532800	protein_coding	ENSG00000165526	RPUSD4	RNA pseudouridylate synthase domain containing 4 [Source:HGNC Symbol;Acc:25898]
cnt_tfe3_with_h3k27ac_open_common_1172	chr1	161087267	161088036	promoter-TSS (ENST00000473918)	promoter-TSS (NM_001185094)	194	ENST00000468311	protein_coding	ENSG00000143256	PFDN2	prefoldin subunit 2 [Source:HGNC Symbol;Acc:8867]
cnt_tfe3_with_h3k27ac_open_common_3169	chr11	65624475	65624886	promoter-TSS (ENST00000524553)	CpG	83	ENST00000529857	protein_coding	ENSG00000172732	MUS81	MUS81 structure-specific endonuclease subunit [Source:HGNC Symbol;Acc:29814]
cnt_tfe3_with_h3k27ac_open_common_13678	chr6	7590296	7590654	promoter-TSS (ENST00000342415)	promoter-TSS (NM_152551)	43	ENST00000342415	protein_coding	ENSG00000168566	SNRNP48	small nuclear ribonucleoprotein 48kDa (U11/U12) [Source:HGNC Symbol;Acc:21368]
cnt_tfe3_with_h3k27ac_open_common_17191	chrX	51636047	51636835	promoter-TSS (ENST00000375695)	promoter-TSS (NM_006986)	-188	ENST00000375722	protein_coding	ENSG00000179222	MAGED1	melanoma antigen family D, 1 [Source:HGNC Symbol;Acc:6813]
cnt_tfe3_with_h3k27ac_open_common_468	chr1	40626850	40627603	exon (ENST00000372771, exon 1 of 8)	exon (NM_012421, exon 1 of 8)	181	ENST00000372771	protein_coding	ENSG00000117000	RLF	rearranged L-myc fusion [Source:HGNC Symbol;Acc:10025]
cnt_tfe3_with_h3k27ac_open_common_1066	chr1	153939645	153940455	promoter-TSS (ENST00000461688)	promoter-TSS (NM_001255979)	40	ENST00000477617	protein_coding	ENSG00000143578	CREB3L4	cAMP responsive element binding protein 3-like 4 [Source:HGNC Symbol;Acc:18854]
cnt_tfe3_with_h3k27ac_open_common_17189	chrX	49968902	49969456	promoter-TSS (ENST00000376038)	Intergenic	33	ENST00000491907	protein_coding	ENSG00000147082	CCNB3	cyclin B3 [Source:HGNC Symbol;Acc:18709]
cnt_tfe3_with_h3k27ac_open_common_6495	chr16	88923163	88924607	promoter-TSS (ENST00000568311)	promoter-TSS (NM_001323544)	309	ENST00000561840	protein_coding	ENSG00000167515	TRAPPC2L	trafficking protein particle complex 2-like [Source:HGNC Symbol;Acc:30887]
cnt_tfe3_with_h3k27ac_open_common_1576	chr1	221966615	221967950	Intergenic	Intergenic	43497	ENST00000363163	snRNA	ENSG00000200033	RNU6-403P	RNA, U6 small nuclear 403, pseudogene [Source:HGNC Symbol;Acc:47366]
cnt_tfe3_with_h3k27ac_open_common_12706	chr5	13695074	13696267	intron (ENST00000265104, intron 78 of 78)	intron (NM_001369, intron 78 of 78)	-57180	ENST00000473590	pseudogene	ENSG00000243744	CTC-232H10.1
cnt_tfe3_with_h3k27ac_open_common_8290	chr19	40737371	40738237	TTS (ENST00000476266)	3' UTR (NM_001243027, exon 14 of 14)	4061	ENST00000497948	protein_coding	ENSG00000105221	AKT2	v-akt murine thymoma viral oncogene homolog 2 [Source:HGNC Symbol;Acc:392]
cnt_tfe3_with_h3k27ac_open_common_4082	chr12	69139659	69140706	exon (ENST00000398004, exon 1 of 5)	TTS (NM_001330192)	296	ENST00000398004	protein_coding	ENSG00000175782	SLC35E3	solute carrier family 35, member E3 [Source:HGNC Symbol;Acc:20864]
cnt_tfe3_with_h3k27ac_open_common_12801	chr5	43603002	43604399	promoter-TSS (ENST00000515466)	promoter-TSS (NR_073113)	-368	ENST00000506247	antisense	ENSG00000248092	NNT-AS1	NNT antisense RNA 1 [Source:HGNC Symbol;Acc:49005]
cnt_tfe3_with_h3k27ac_open_common_8509	chr19	50380536	50381483	promoter-TSS (ENST00000598789)	promoter-TSS (NM_001098632)	50	ENST00000594996	protein_coding	ENSG00000104946	TBC1D17	TBC1 domain family, member 17 [Source:HGNC Symbol;Acc:25699]
cnt_tfe3_with_h3k27ac_open_common_2831	chr11	14443505	14444670	Intergenic	Intergenic	-18246	ENST00000534211	pseudogene	ENSG00000255074	RP11-140L24.3
cnt_tfe3_with_h3k27ac_open_common_17233	chrX	70585543	70586212	promoter-TSS (ENST00000373790)	promoter-TSS (NM_138923)	-237	ENST00000449580	protein_coding	ENSG00000147133	TAF1	TAF1 RNA polymerase II, TATA box binding protein (TBP)-associated factor, 250kDa [Source:HGNC Symbol;Acc:11535]
cnt_tfe3_with_h3k27ac_open_common_2910	chr11	34392912	34393894	Intergenic	Intergenic	-13848	ENST00000435224	protein_coding	ENSG00000166016	ABTB2	ankyrin repeat and BTB (POZ) domain containing 2 [Source:HGNC Symbol;Acc:23842]
cnt_tfe3_with_h3k27ac_open_common_2225	chr10	75935940	75937227	promoter-TSS (ENST00000541550)	5' UTR (NM_001202449, exon 1 of 10)	62	ENST00000541550	protein_coding	ENSG00000156110	ADK	adenosine kinase [Source:HGNC Symbol;Acc:257]
cnt_tfe3_with_h3k27ac_open_common_10253	chr20	39631587	39632715	Intergenic	MIR3|SINE|MIR	-20694	ENST00000410680	snRNA	ENSG00000222612	RNU2-52P	RNA, U2 small nuclear 52, pseudogene [Source:HGNC Symbol;Acc:48545]
cnt_tfe3_with_h3k27ac_open_common_5082	chr14	68205494	68206264	intron (ENST00000394455, intron 13 of 14)	MLT1L|LTR|ERVL-MaLR	3967	ENST00000604500	pseudogene	ENSG00000271697	RP11-1012A1.10
cnt_tfe3_with_h3k27ac_open_common_14458	chr6	151773028	151773602	promoter-TSS (ENST00000367303)	promoter-TSS (NM_017909)	-56	ENST00000367303	protein_coding	ENSG00000155906	RMND1	required for meiotic nuclear division 1 homolog (S. cerevisiae) [Source:HGNC Symbol;Acc:21176]
cnt_tfe3_with_h3k27ac_open_common_12289	chr4	79348060	79348491	intron (ENST00000325942, intron 35 of 41)	MSTC|LTR|ERVL-MaLR	8083	ENST00000510944	protein_coding	ENSG00000138759	FRAS1	Fraser syndrome 1 [Source:HGNC Symbol;Acc:19185]
cnt_tfe3_with_h3k27ac_open_common_15944	chr8	82139464	82140312	Intergenic	MLT1J2|LTR|ERVL-MaLR	-16503	ENST00000519351	pseudogene	ENSG00000254014	RP11-363E6.1
cnt_tfe3_with_h3k27ac_open_common_11989	chr3	195163665	195164167	promoter-TSS (ENST00000481463)	promoter-TSS (NM_012287)	-109	ENST00000326793	protein_coding	ENSG00000114331	ACAP2	ArfGAP with coiled-coil, ankyrin repeat and PH domains 2 [Source:HGNC Symbol;Acc:16469]
cnt_tfe3_with_h3k27ac_open_common_4336	chr12	114403725	114404356	promoter-TSS (ENST00000546876)	5' UTR (NM_001146699, exon 1 of 25)	-26	ENST00000546876	protein_coding	ENSG00000122965	RBM19	RNA binding motif protein 19 [Source:HGNC Symbol;Acc:29098]
cnt_tfe3_with_h3k27ac_open_common_12660	chr5	1111809	1112415	promoter-TSS (ENST00000264930)	promoter-TSS (NM_006598)	38	ENST00000264930	protein_coding	ENSG00000113504	SLC12A7	solute carrier family 12 (potassium/chloride transporter), member 7 [Source:HGNC Symbol;Acc:10915]
cnt_tfe3_with_h3k27ac_open_common_14127	chr6	53412534	53413450	intron (ENST00000505197, intron 3 of 3)	CpG	-3065	ENST00000229416	protein_coding	ENSG00000001084	GCLC	glutamate-cysteine ligase, catalytic subunit [Source:HGNC Symbol;Acc:4311]
cnt_tfe3_with_h3k27ac_open_common_10964	chr22	46474177	46476611	promoter-TSS (ENST00000443490)	Intergenic	-798	ENST00000443490	protein_coding	ENSG00000197182	FLJ27365	hsa-mir-4763 [Source:miRBase;Acc:MI0017404]
cnt_tfe3_with_h3k27ac_open_common_11324	chr3	51428068	51428760	promoter-TSS (ENST00000323686)	promoter-TSS (NM_013286)	-317	ENST00000323686	protein_coding	ENSG00000179837	RBM15B	RNA binding motif protein 15B [Source:HGNC Symbol;Acc:24303]
cnt_tfe3_with_h3k27ac_open_common_15228	chr7	101704929	101706059	intron (ENST00000393824, intron 2 of 21)	intron (NM_001913, intron 3 of 22)	29191	ENST00000606465	sense_intronic	ENSG00000272544	CTA-357J21.1
cnt_tfe3_with_h3k27ac_open_common_10704	chr22	27870185	27871431	Intergenic	MIR3|SINE|MIR	-14787	ENST00000440477	lincRNA	ENSG00000227880	RP11-46E17.6
cnt_tfe3_with_h3k27ac_open_common_2867	chr11	20133487	20134860	intron (ENST00000360655, intron 36 of 37)	intron (NM_001111018, intron 36 of 37)	-1756	ENST00000528923	protein_coding	ENSG00000166833	NAV2	neuron navigator 2 [Source:HGNC Symbol;Acc:15997]
cnt_tfe3_with_h3k27ac_open_common_11329	chr3	52090626	52091621	promoter-TSS (ENST00000296483)	promoter-TSS (NM_001947)	-557	ENST00000495880	protein_coding	ENSG00000164086	DUSP7	dual specificity phosphatase 7 [Source:HGNC Symbol;Acc:3073]
cnt_tfe3_with_h3k27ac_open_common_14089	chr6	44224345	44225593	TTS (ENST00000275015)	TTS (NM_004556)	296	ENST00000538577	protein_coding	ENSG00000157593	SLC35B2	solute carrier family 35 (adenosine 3'-phospho 5'-phosphosulfate transporter), member B2 [Source:HGNC Symbol;Acc:16872]
cnt_tfe3_with_h3k27ac_open_common_8249	chr19	39108955	39110219	promoter-TSS (ENST00000592558)	promoter-TSS (NM_001042600)	-65	ENST00000589130	protein_coding	ENSG00000104814	MAP4K1	mitogen-activated protein kinase kinase kinase kinase 1 [Source:HGNC Symbol;Acc:6863]
cnt_tfe3_with_h3k27ac_open_common_13674	chr6	7312778	7313672	intron (ENST00000488834, intron 2 of 4)	CpG	182	ENST00000489567	protein_coding	ENSG00000124783	SSR1	signal sequence receptor, alpha [Source:HGNC Symbol;Acc:11323]
cnt_tfe3_with_h3k27ac_open_common_15497	chr7	150065061	150067391	promoter-TSS (ENST00000486714)	CpG	240	ENST00000522266	protein_coding	ENSG00000214022	REPIN1	replication initiator 1 [Source:HGNC Symbol;Acc:17922]
cnt_tfe3_with_h3k27ac_open_common_480	chr1	41468858	41470181	TTS (ENST00000497210)	MLT1H2|LTR|ERVL-MaLR	691	ENST00000463423	protein_coding	ENSG00000171793	CTPS1	CTP synthase 1 [Source:HGNC Symbol;Acc:2519]
cnt_tfe3_with_h3k27ac_open_common_8380	chr19	45601088	45603489	intron (ENST00000544069, intron 1 of 3)	MIRb|SINE|MIR	-1034	ENST00000544897	protein_coding	ENSG00000104866	PPP1R37	protein phosphatase 1, regulatory subunit 37 [Source:HGNC Symbol;Acc:27607]
cnt_tfe3_with_h3k27ac_open_common_11632	chr3	127465402	127467929	intron (ENST00000479967, intron 3 of 5)	intron (NM_001003794, intron 3 of 7)	-11465	ENST00000398101	protein_coding	ENSG00000074416	MGLL	monoglyceride lipase [Source:HGNC Symbol;Acc:17038]
cnt_tfe3_with_h3k27ac_open_common_6415	chr16	81039949	81041386	promoter-TSS (ENST00000565108)	promoter-TSS (NR_147840)	52	ENST00000219400	protein_coding	ENSG00000103121	CMC2	C-x(9)-C motif containing 2 [Source:HGNC Symbol;Acc:24447]
cnt_tfe3_with_h3k27ac_open_common_2661	chr10	134211215	134212173	intron (ENST00000305233, intron 1 of 2)	intron (NM_001098637, intron 1 of 2)	992	ENST00000368609	protein_coding	ENSG00000171813	PWWP2B	PWWP domain containing 2B [Source:HGNC Symbol;Acc:25150]
cnt_tfe3_with_h3k27ac_open_common_116	chr1	10092617	10093826	promoter-TSS (ENST00000377153)	5' UTR (NM_006048, exon 1 of 27)	-111	ENST00000377153	protein_coding	ENSG00000130939	UBE4B	ubiquitination factor E4B [Source:HGNC Symbol;Acc:12500]
cnt_tfe3_with_h3k27ac_open_common_8113	chr19	18131862	18133368	promoter-TSS (ENST00000594957)	MIR|SINE|MIR	-597	ENST00000594957	pseudogene	ENSG00000268032	CTB-52I2.4
cnt_tfe3_with_h3k27ac_open_common_4007	chr12	57915406	57916745	promoter-TSS (ENST00000552255)	promoter-TSS (NM_052897)	-452	ENST00000355673	protein_coding	ENSG00000166987	MBD6	methyl-CpG binding domain protein 6 [Source:HGNC Symbol;Acc:20445]
cnt_tfe3_with_h3k27ac_open_common_10263	chr20	40321272	40322478	Intergenic	CpG	6480	ENST00000362417	misc_RNA	ENSG00000199287	Y_RNA	Y RNA [Source:RFAM;Acc:RF00019]
cnt_tfe3_with_h3k27ac_open_common_16764	chr9	117349565	117350861	exon (ENST00000473413, exon 1 of 2)	CpG	156	ENST00000473413	protein_coding	ENSG00000136888	ATP6V1G1	ATPase, H+ transporting, lysosomal 13kDa, V1 subunit G1 [Source:HGNC Symbol;Acc:864]
cnt_tfe3_with_h3k27ac_open_common_7868	chr19	3989882	3990422	Intergenic	AluSg|SINE|Alu	-4685	ENST00000309311	protein_coding	ENSG00000167658	EEF2	eukaryotic translation elongation factor 2 [Source:HGNC Symbol;Acc:3214]
cnt_tfe3_with_h3k27ac_open_common_16781	chr9	119328942	119329712	intron (ENST00000313400, intron 19 of 22)	MIRc|SINE|MIR	-1401	ENST00000423715	antisense	ENSG00000230894	RP11-67K19.3
cnt_tfe3_with_h3k27ac_open_common_15258	chr7	105221343	105222243	TTS (ENST00000489612)	intron (NM_001355530, intron 1 of 4)	140	ENST00000486180	protein_coding	ENSG00000185055	EFCAB10	EF-hand calcium binding domain 10 [Source:HGNC Symbol;Acc:34531]
cnt_tfe3_with_h3k27ac_open_common_3218	chr11	67158581	67159786	promoter-TSS (ENST00000541132)	promoter-TSS (NM_004584)	7	ENST00000543808	protein_coding	ENSG00000172613	RAD9A	RAD9 homolog A (S. pombe) [Source:HGNC Symbol;Acc:9827]
cnt_tfe3_with_h3k27ac_open_common_3364	chr11	82575007	82575650	intron (ENST00000534396, intron 2 of 5)	intron (NM_005040, intron 1 of 8)	-5515	ENST00000534264	protein_coding	ENSG00000137509	PRCP	prolylcarboxypeptidase (angiotensinase C) [Source:HGNC Symbol;Acc:9344]
cnt_tfe3_with_h3k27ac_open_common_12123	chr4	17615552	17616616	promoter-TSS (ENST00000503945)	promoter-TSS (NM_025205)	110	ENST00000511010	antisense	ENSG00000249502	AC006160.5
cnt_tfe3_with_h3k27ac_open_common_7446	chr17	78236618	78237796	intron (ENST00000582970, intron 1 of 67)	intron (NM_020954, intron 1 of 16)	2538	ENST00000319921	protein_coding	ENSG00000173821	RNF213	ring finger protein 213 [Source:HGNC Symbol;Acc:14539]
cnt_tfe3_with_h3k27ac_open_common_16206	chr8	133787404	133788214	promoter-TSS (ENST00000395376)	5' UTR (NM_198513, exon 1 of 8)	-17	ENST00000395376	protein_coding	ENSG00000129292	PHF20L1	PHD finger protein 20-like 1 [Source:HGNC Symbol;Acc:24280]
cnt_tfe3_with_h3k27ac_open_common_13415	chr5	156527203	156527670	intron (ENST00000522593, intron 2 of 5)	intron (NM_032782, intron 3 of 6)	-4363	ENST00000517708	antisense	ENSG00000254246	CTB-120L21.1
cnt_tfe3_with_h3k27ac_open_common_14046	chr6	42515179	42516169	Intergenic	Intergenic	-16126	ENST00000372899	protein_coding	ENSG00000024048	UBR2	ubiquitin protein ligase E3 component n-recognin 2 [Source:HGNC Symbol;Acc:21289]
cnt_tfe3_with_h3k27ac_open_common_10810	chr22	36792067	36793960	TTS (ENST00000424761)	MER5A1|DNA|hAT-Charlie	8342	ENST00000424761	lincRNA	ENSG00000223695	RP4-633O19__A.1
cnt_tfe3_with_h3k27ac_open_common_13977	chr6	35694814	35696462	intron (ENST00000536438, intron 1 of 11)	intron (NR_027117, intron 9 of 9)	722	ENST00000536438	protein_coding	ENSG00000096060	FKBP5	FK506 binding protein 5 [Source:HGNC Symbol;Acc:3721]
cnt_tfe3_with_h3k27ac_open_common_5340	chr15	34610820	34611973	promoter-TSS (ENST00000290209)	promoter-TSS (NM_005135)	-416	ENST00000290209	protein_coding	ENSG00000140199	SLC12A6	solute carrier family 12 (potassium/chloride transporter), member 6 [Source:HGNC Symbol;Acc:10914]
cnt_tfe3_with_h3k27ac_open_common_12974	chr5	79476789	79478071	intron (ENST00000509193, intron 2 of 13)	intron (NM_178276, intron 2 of 12)	-14427	ENST00000502747	protein_coding	ENSG00000164300	SERINC5	serine incorporator 5 [Source:HGNC Symbol;Acc:18825]
cnt_tfe3_with_h3k27ac_open_common_14881	chr7	44529572	44530568	promoter-TSS (ENST00000497978)	exon (NM_015332, exon 1 of 6)	135	ENST00000464812	protein_coding	ENSG00000015676	NUDCD3	NudC domain containing 3 [Source:HGNC Symbol;Acc:22208]
cnt_tfe3_with_h3k27ac_open_common_2509	chr10	111658209	111659232	intron (ENST00000490740, intron 3 of 8)	intron (NM_001324131, intron 3 of 20)	-5469	ENST00000502595	protein_coding	ENSG00000108039	XPNPEP1	X-prolyl aminopeptidase (aminopeptidase P) 1, soluble [Source:HGNC Symbol;Acc:12822]
cnt_tfe3_with_h3k27ac_open_common_5041	chr14	62004227	62004816	exon (ENST00000556543, exon 2 of 2)	intron (NM_006255, intron 12 of 13)	-5559	ENST00000556245	protein_coding	ENSG00000027075	PRKCH	protein kinase C, eta [Source:HGNC Symbol;Acc:9403]
cnt_tfe3_with_h3k27ac_open_common_10090	chr20	18118070	18119155	promoter-TSS (ENST00000464792)	exon (NM_001164811, exon 1 of 2)	95	ENST00000432901	protein_coding	ENSG00000232838	PET117	PET117 homolog (S. cerevisiae) [Source:HGNC Symbol;Acc:40045]
cnt_tfe3_with_h3k27ac_open_common_17254	chrX	101914541	101915697	promoter-TSS (ENST00000602441)	intron (NR_146585, intron 1 of 6)	-479	ENST00000602441	antisense	ENSG00000270050	RP4-769N13.7
cnt_tfe3_with_h3k27ac_open_common_16902	chr9	131798274	131798963	promoter-TSS (ENST00000406926)	promoter-TSS (NM_001329990)	-282	ENST00000474534	protein_coding	ENSG00000148343	FAM73B	family with sequence similarity 73, member B [Source:HGNC Symbol;Acc:23621]
cnt_tfe3_with_h3k27ac_open_common_11184	chr3	39192470	39194464	intron (ENST00000514182, intron 1 of 4)	L2b|LINE|L2	1599	ENST00000273153	protein_coding	ENSG00000144655	CSRNP1	cysteine-serine-rich nuclear protein 1 [Source:HGNC Symbol;Acc:14300]
cnt_tfe3_with_h3k27ac_open_common_16634	chr9	100570705	100571106	intron (ENST00000430058, intron 1 of 1)	intron (NR_147055, intron 2 of 10)	1385	ENST00000430058	lincRNA	ENSG00000236130	RP11-23B15.1
cnt_tfe3_with_h3k27ac_open_common_6136	chr16	30134552	30135060	promoter-TSS (ENST00000483869)	promoter-TSS (NM_002746)	21	ENST00000481230	protein_coding	ENSG00000102882	MAPK3	mitogen-activated protein kinase 3 [Source:HGNC Symbol;Acc:6877]
cnt_tfe3_with_h3k27ac_open_common_9950	chr2	241525588	241526232	promoter-TSS (ENST00000416591)	promoter-TSS (NM_023083)	206	ENST00000567819	antisense	ENSG00000260942	CAPN10-AS1	CAPN10 antisense RNA 1 (head to head) [Source:HGNC Symbol;Acc:48839]
cnt_tfe3_with_h3k27ac_open_common_4290	chr12	110433539	110434400	promoter-TSS (ENST00000355312)	CpG	60	ENST00000355312	protein_coding	ENSG00000139436	GIT2	G protein-coupled receptor kinase interacting ArfGAP 2 [Source:HGNC Symbol;Acc:4273]
cnt_tfe3_with_h3k27ac_open_common_4903	chr14	23789916	23790674	promoter-TSS (ENST00000556809)	promoter-TSS (NM_001360551)	-203	ENST00000216727	protein_coding	ENSG00000100836	PABPN1	poly(A) binding protein, nuclear 1 [Source:HGNC Symbol;Acc:8565]
cnt_tfe3_with_h3k27ac_open_common_3982	chr12	56693160	56694420	promoter-TSS (ENST00000547298)	CpG	0	ENST00000551936	protein_coding	ENSG00000062485	CS	citrate synthase [Source:HGNC Symbol;Acc:2422]
cnt_tfe3_with_h3k27ac_open_common_13432	chr5	159200116	159201066	Intergenic	CpG	-12523	ENST00000523311	lincRNA	ENSG00000254199	AC008691.1
cnt_tfe3_with_h3k27ac_open_common_10324	chr20	47537646	47538918	promoter-TSS (ENST00000371917)	promoter-TSS (NM_006420)	-145	ENST00000371917	protein_coding	ENSG00000124198	ARFGEF2	ADP-ribosylation factor guanine nucleotide-exchange factor 2 (brefeldin A-inhibited) [Source:HGNC Symbol;Acc:15853]
cnt_tfe3_with_h3k27ac_open_common_4516	chr13	21635184	21635919	exon (ENST00000382592, exon 1 of 8)	5' UTR (NM_014572, exon 1 of 8)	135	ENST00000382592	protein_coding	ENSG00000150457	LATS2	large tumor suppressor kinase 2 [Source:HGNC Symbol;Acc:6515]
cnt_tfe3_with_h3k27ac_open_common_14639	chr7	6312235	6312642	promoter-TSS (ENST00000350796)	promoter-TSS (NM_004227)	-163	ENST00000350796	protein_coding	ENSG00000008256	CYTH3	cytohesin 3 [Source:HGNC Symbol;Acc:9504]
cnt_tfe3_with_h3k27ac_open_common_6978	chr17	42200954	42201665	promoter-TSS (ENST00000586802)	promoter-TSS (NM_005474)	-239	ENST00000588703	protein_coding	ENSG00000108840	HDAC5	histone deacetylase 5 [Source:HGNC Symbol;Acc:14068]
cnt_tfe3_with_h3k27ac_open_common_1413	chr1	203764499	203764806	promoter-TSS (ENST00000453771)	promoter-TSS (NM_001319239)	-130	ENST00000432282	protein_coding	ENSG00000058673	ZC3H11A	zinc finger CCCH-type containing 11A [Source:HGNC Symbol;Acc:29093]
cnt_tfe3_with_h3k27ac_open_common_8292	chr19	40854212	40854679	promoter-TSS (ENST00000582783)	promoter-TSS (NR_046202)	-11	ENST00000582783	protein_coding	ENSG00000160392	C19orf47	chromosome 19 open reading frame 47 [Source:HGNC Symbol;Acc:26723]
cnt_tfe3_with_h3k27ac_open_common_7877	chr19	4402315	4402711	promoter-TSS (ENST00000585854)	promoter-TSS (NM_005483)	-146	ENST00000301280	protein_coding	ENSG00000167670	CHAF1A	chromatin assembly factor 1, subunit A (p150) [Source:HGNC Symbol;Acc:1910]
cnt_tfe3_with_h3k27ac_open_common_15889	chr8	67039019	67039494	promoter-TSS (ENST00000350034)	promoter-TSS (NM_184085)	-22	ENST00000276573	protein_coding	ENSG00000147573	TRIM55	tripartite motif containing 55 [Source:HGNC Symbol;Acc:14215]
cnt_tfe3_with_h3k27ac_open_common_16916	chr9	132388363	132389644	intron (ENST00000372480, intron 1 of 3)	MIRb|SINE|MIR	280	ENST00000372480	protein_coding	ENSG00000148335	NTMT1	N-terminal Xaa-Pro-Lys N-methyltransferase 1 [Source:HGNC Symbol;Acc:23373]
cnt_tfe3_with_h3k27ac_open_common_9965	chr2	242673791	242675114	promoter-TSS (ENST00000463932)	CpG	-95	ENST00000463932	protein_coding	ENSG00000180902	D2HGDH	D-2-hydroxyglutarate dehydrogenase [Source:HGNC Symbol;Acc:28358]
cnt_tfe3_with_h3k27ac_open_common_2006	chr10	32634936	32636255	promoter-TSS (ENST00000417447)	promoter-TSS (NR_104163)	152	ENST00000495790	protein_coding	ENSG00000120616	EPC1	enhancer of polycomb homolog 1 (Drosophila) [Source:HGNC Symbol;Acc:19876]
cnt_tfe3_with_h3k27ac_open_common_3855	chr12	49110222	49111135	promoter-TSS (ENST00000417344)	5' UTR (NM_001277842, exon 1 of 8)	3	ENST00000261900	protein_coding	ENSG00000129315	CCNT1	cyclin T1 [Source:HGNC Symbol;Acc:1599]
cnt_tfe3_with_h3k27ac_open_common_16393	chr9	34048409	34049628	promoter-TSS (ENST00000379238)	promoter-TSS (NM_001282529)	-71	ENST00000360802	protein_coding	ENSG00000137073	UBAP2	ubiquitin associated protein 2 [Source:HGNC Symbol;Acc:14185]
cnt_tfe3_with_h3k27ac_open_common_6487	chr16	88636005	88636910	promoter-TSS (ENST00000569435)	promoter-TSS (NM_001294340)	-332	ENST00000301011	protein_coding	ENSG00000158545	ZC3H18	zinc finger CCCH-type containing 18 [Source:HGNC Symbol;Acc:25091]
cnt_tfe3_with_h3k27ac_open_common_7374	chr17	73974785	73976193	promoter-TSS (ENST00000592329)	promoter-TSS (NM_007292)	26	ENST00000537812	protein_coding	ENSG00000161533	ACOX1	acyl-CoA oxidase 1, palmitoyl [Source:HGNC Symbol;Acc:119]
cnt_tfe3_with_h3k27ac_open_common_9565	chr2	176866259	176867558	promoter-TSS (ENST00000392540)	exon (NM_001305010, exon 1 of 12)	83	ENST00000392540	protein_coding	ENSG00000144320	KIAA1715	KIAA1715 [Source:HGNC Symbol;Acc:21610]
cnt_tfe3_with_h3k27ac_open_common_4341	chr12	116715439	116715823	promoter-TSS (ENST00000281928)	promoter-TSS (NM_015335)	-488	ENST00000281928	protein_coding	ENSG00000123066	MED13L	mediator complex subunit 13-like [Source:HGNC Symbol;Acc:22962]
cnt_tfe3_with_h3k27ac_open_common_12298	chr4	83294943	83295747	promoter-TSS (ENST00000509107)	promoter-TSS (NM_002138)	-31	ENST00000503822	protein_coding	ENSG00000138668	HNRNPD	heterogeneous nuclear ribonucleoprotein D (AU-rich element RNA binding protein 1, 37kDa) [Source:HGNC Symbol;Acc:5036]
cnt_tfe3_with_h3k27ac_open_common_8741	chr2	26986900	26987375	promoter-TSS (ENST00000344420)	promoter-TSS (NM_017877)	-15	ENST00000429494	protein_coding	ENSG00000213699	SLC35F6	solute carrier family 35, member F6 [Source:HGNC Symbol;Acc:26055]
cnt_tfe3_with_h3k27ac_open_common_3836	chr12	46764986	46766237	promoter-TSS (ENST00000547252)	CpG	365	ENST00000550319	antisense	ENSG00000258096	RP11-474P2.2
cnt_tfe3_with_h3k27ac_open_common_15200	chr7	100291852	100292431	Intergenic	CpG	-5070	ENST00000275732	protein_coding	ENSG00000146830	GIGYF1	GRB10 interacting GYF protein 1 [Source:HGNC Symbol;Acc:9126]
cnt_tfe3_with_h3k27ac_open_common_4009	chr12	57984684	57985624	promoter-TSS (ENST00000354947)	exon (NM_001146260, exon 1 of 9)	97	ENST00000354947	protein_coding	ENSG00000166908	PIP4K2C	phosphatidylinositol-5-phosphate 4-kinase, type II, gamma [Source:HGNC Symbol;Acc:23786]
cnt_tfe3_with_h3k27ac_open_common_9874	chr2	233561696	233562754	intron (ENST00000409196, intron 1 of 27)	CpG	132	ENST00000489328	protein_coding	ENSG00000204120	GIGYF2	GRB10 interacting GYF protein 2 [Source:HGNC Symbol;Acc:11960]
cnt_tfe3_with_h3k27ac_open_common_14345	chr6	127587656	127588677	exon (ENST00000610153, exon 1 of 3)	5' UTR (NM_001242844, exon 1 of 5)	133	ENST00000480444	protein_coding	ENSG00000118518	RNF146	ring finger protein 146 [Source:HGNC Symbol;Acc:21336]
cnt_tfe3_with_h3k27ac_open_common_3054	chr11	61560003	61560896	promoter-TSS (ENST00000540434)	promoter-TSS (NM_014206)	-3	ENST00000574708	protein_coding	ENSG00000134824	FADS2	fatty acid desaturase 2 [Source:HGNC Symbol;Acc:3575]
cnt_tfe3_with_h3k27ac_open_common_4405	chr12	122063927	122064651	promoter-TSS (ENST00000537188)	promoter-TSS (NM_032790)	-166	ENST00000330079	protein_coding	ENSG00000182500	ORAI1	ORAI calcium release-activated calcium modulator 1 [Source:HGNC Symbol;Acc:25896]
cnt_tfe3_with_h3k27ac_open_common_11571	chr3	122512264	122513182	promoter-TSS (ENST00000467643)	promoter-TSS (NM_001320728)	-52	ENST00000306103	protein_coding	ENSG00000169087	HSPBAP1	HSPB (heat shock 27kDa) associated protein 1 [Source:HGNC Symbol;Acc:16389]
cnt_tfe3_with_h3k27ac_open_common_712	chr1	68962390	68963041	promoter-TSS (ENST00000456315)	5' UTR (NM_001114120, exon 1 of 12)	50	ENST00000525124	protein_coding	ENSG00000024526	DEPDC1	DEP domain containing 1 [Source:HGNC Symbol;Acc:22949]
cnt_tfe3_with_h3k27ac_open_common_10572	chr21	45195774	45196270	intron (ENST00000291568, intron 1 of 2)	CpG	165	ENST00000480147	protein_coding	ENSG00000160213	CSTB	cystatin B (stefin B) [Source:HGNC Symbol;Acc:2482]
cnt_tfe3_with_h3k27ac_open_common_2076	chr10	50969901	50970564	intron (ENST00000374103, intron 1 of 22)	promoter-TSS (NM_001347819)	137	ENST00000374103	protein_coding	ENSG00000197444	OGDHL	oxoglutarate dehydrogenase-like [Source:HGNC Symbol;Acc:25590]
cnt_tfe3_with_h3k27ac_open_common_1636	chr1	226890804	226891441	intron (ENST00000429204, intron 2 of 7)	CpG	-28354	ENST00000412918	sense_intronic	ENSG00000228382	ITPKB-IT1	ITPKB intronic transcript 1 (non-protein coding) [Source:HGNC Symbol;Acc:41349]
cnt_tfe3_with_h3k27ac_open_common_4156	chr12	90102509	90103770	promoter-TSS (ENST00000551310)	non-coding (NR_028138, exon 1 of 1)	-62	ENST00000551310	protein_coding	ENSG00000070961	ATP2B1	ATPase, Ca++ transporting, plasma membrane 1 [Source:HGNC Symbol;Acc:814]
cnt_tfe3_with_h3k27ac_open_common_7869	chr19	4007064	4007821	promoter-TSS (ENST00000262971)	promoter-TSS (NM_015897)	-202	ENST00000262971	protein_coding	ENSG00000105229	PIAS4	protein inhibitor of activated STAT, 4 [Source:HGNC Symbol;Acc:17002]
cnt_tfe3_with_h3k27ac_open_common_6168	chr16	31043958	31045292	promoter-TSS (ENST00000487411)	promoter-TSS (NM_001272095)	-187	ENST00000313843	protein_coding	ENSG00000103496	STX4	syntaxin 4 [Source:HGNC Symbol;Acc:11439]
cnt_tfe3_with_h3k27ac_open_common_11781	chr3	155571802	155573032	promoter-TSS (ENST00000392845)	promoter-TSS (NM_001190992)	-199	ENST00000359479	protein_coding	ENSG00000169359	SLC33A1	solute carrier family 33 (acetyl-CoA transporter), member 1 [Source:HGNC Symbol;Acc:95]
cnt_tfe3_with_h3k27ac_open_common_17252	chrX	100872299	100873060	intron (ENST00000361910, intron 1 of 2)	intron (NM_001184768, intron 1 of 3)	221	ENST00000497931	protein_coding	ENSG00000198960	ARMCX6	armadillo repeat containing, X-linked 6 [Source:HGNC Symbol;Acc:26094]
cnt_tfe3_with_h3k27ac_open_common_2145	chr10	70883191	70884368	promoter-TSS (ENST00000467852)	promoter-TSS (NM_001318944)	-129	ENST00000395098	protein_coding	ENSG00000122958	VPS26A	vacuolar protein sorting 26 homolog A (S. pombe) [Source:HGNC Symbol;Acc:12711]
cnt_tfe3_with_h3k27ac_open_common_4055	chr12	65152438	65153594	promoter-TSS (ENST00000434563)	promoter-TSS (NM_001330187)	170	ENST00000543646	protein_coding	ENSG00000135677	GNS	glucosamine (N-acetyl)-6-sulfatase [Source:HGNC Symbol;Acc:4422]
cnt_tfe3_with_h3k27ac_open_common_16341	chr9	6757011	6759127	promoter-TSS (ENST00000489243)	non-coding (NR_130707, exon 1 of 15)	1	ENST00000442236	protein_coding	ENSG00000107077	KDM4C	lysine (K)-specific demethylase 4C [Source:HGNC Symbol;Acc:17071]
cnt_tfe3_with_h3k27ac_open_common_11553	chr3	119863100	119863792	Intergenic	AluJr|SINE|Alu	22690	ENST00000487309	misc_RNA	ENSG00000244139	RN7SL397P	RNA, 7SL, cytoplasmic 397, pseudogene [Source:HGNC Symbol;Acc:46413]
cnt_tfe3_with_h3k27ac_open_common_308	chr1	27049669	27050419	intron (ENST00000457599, intron 1 of 19)	intron (NM_139135, intron 1 of 19)	-4155	ENST00000524572	protein_coding	ENSG00000117713	ARID1A	AT rich interactive domain 1A (SWI-like) [Source:HGNC Symbol;Acc:11110]
cnt_tfe3_with_h3k27ac_open_common_13192	chr5	133706326	133707150	promoter-TSS (ENST00000520693)	promoter-TSS (NM_001349365)	0	ENST00000519312	protein_coding	ENSG00000006837	CDKL3	cyclin-dependent kinase-like 3 [Source:HGNC Symbol;Acc:15483]
cnt_tfe3_with_h3k27ac_open_common_10407	chr20	56335891	56336686	Intergenic	Intergenic	-49696	ENST00000472841	protein_coding	ENSG00000124225	PMEPA1	prostate transmembrane protein, androgen induced 1 [Source:HGNC Symbol;Acc:14107]
cnt_tfe3_with_h3k27ac_open_common_10530	chr21	38639203	38640631	promoter-TSS (ENST00000399001)	promoter-TSS (NM_006052)	-84	ENST00000309117	protein_coding	ENSG00000157538	DSCR3	Down syndrome critical region gene 3 [Source:HGNC Symbol;Acc:3044]
cnt_tfe3_with_h3k27ac_open_common_6541	chr17	1627530	1628968	promoter-TSS (ENST00000409644)	5' UTR (NM_001163809, exon 1 of 10)	-5	ENST00000409644	protein_coding	ENSG00000167716	WDR81	WD repeat domain 81 [Source:HGNC Symbol;Acc:26600]
cnt_tfe3_with_h3k27ac_open_common_8413	chr19	46792199	46793167	Intergenic	Intergenic	-7620	ENST00000533789	protein_coding	ENSG00000124440	HIF3A	hypoxia inducible factor 3, alpha subunit [Source:HGNC Symbol;Acc:15825]
cnt_tfe3_with_h3k27ac_open_common_8157	chr19	19599995	19600560	intron (ENST00000473184, intron 1 of 1)	intron (NM_001359631, intron 2 of 10)	17058	ENST00000473184	protein_coding	ENSG00000167491	GATAD2A	GATA zinc finger domain containing 2A [Source:HGNC Symbol;Acc:29989]
cnt_tfe3_with_h3k27ac_open_common_13443	chr5	159860910	159861581	Intergenic	Intergenic	12031	ENST00000519287	protein_coding	ENSG00000164611	PTTG1	pituitary tumor-transforming 1 [Source:HGNC Symbol;Acc:9690]
cnt_tfe3_with_h3k27ac_open_common_9700	chr2	204103423	204104783	intron (ENST00000461371, intron 1 of 10)	CpG	345	ENST00000443941	protein_coding	ENSG00000119004	CYP20A1	cytochrome P450, family 20, subfamily A, polypeptide 1 [Source:HGNC Symbol;Acc:20576]
cnt_tfe3_with_h3k27ac_open_common_2142	chr10	70480538	70481289	promoter-TSS (ENST00000543225)	promoter-TSS (NR_104262)	-58	ENST00000265872	protein_coding	ENSG00000060339	CCAR1	cell division cycle and apoptosis regulator 1 [Source:HGNC Symbol;Acc:24236]
cnt_tfe3_with_h3k27ac_open_common_1207	chr1	166844968	166845993	promoter-TSS (ENST00000367874)	5' UTR (NM_053053, exon 1 of 8)	84	ENST00000367874	protein_coding	ENSG00000152382	TADA1	transcriptional adaptor 1 [Source:HGNC Symbol;Acc:30631]
cnt_tfe3_with_h3k27ac_open_common_5667	chr15	75628088	75628996	promoter-TSS (ENST00000568301)	exon (NM_001321848, exon 1 of 7)	96	ENST00000568301	protein_coding	ENSG00000140365	COMMD4	COMM domain containing 4 [Source:HGNC Symbol;Acc:26027]
cnt_tfe3_with_h3k27ac_open_common_5676	chr15	76050585	76051348	promoter-TSS (ENST00000569596)	Intergenic	59	ENST00000569596	processed_transcript	ENSG00000260288	RP11-24M17.4
cnt_tfe3_with_h3k27ac_open_common_7208	chr17	58468922	58470304	promoter-TSS (ENST00000589335)	promoter-TSS (NM_032582)	-22	ENST00000589335	protein_coding	ENSG00000170832	USP32	ubiquitin specific peptidase 32 [Source:HGNC Symbol;Acc:19143]
cnt_tfe3_with_h3k27ac_open_common_4624	chr13	42845513	42846840	promoter-TSS (ENST00000025301)	promoter-TSS (NM_016248)	-113	ENST00000025301	protein_coding	ENSG00000023516	AKAP11	A kinase (PRKA) anchor protein 11 [Source:HGNC Symbol;Acc:369]
cnt_tfe3_with_h3k27ac_open_common_6050	chr16	21963678	21965003	promoter-TSS (ENST00000563898)	promoter-TSS (NM_003366)	-279	ENST00000565464	protein_coding	ENSG00000140740	UQCRC2	ubiquinol-cytochrome c reductase core protein II [Source:HGNC Symbol;Acc:12586]
cnt_tfe3_with_h3k27ac_open_common_170	chr1	15852976	15853626	promoter-TSS (ENST00000469637)	promoter-TSS (NR_109898)	-7	ENST00000475133	protein_coding	ENSG00000116138	DNAJC16	DnaJ (Hsp40) homolog, subfamily C, member 16 [Source:HGNC Symbol;Acc:29157]
cnt_tfe3_with_h3k27ac_open_common_16333	chr9	5628215	5629175	promoter-TSS (ENST00000381532)	promoter-TSS (NM_020829)	-330	ENST00000251879	protein_coding	ENSG00000107036	KIAA1432	KIAA1432 [Source:HGNC Symbol;Acc:17686]
cnt_tfe3_with_h3k27ac_open_common_16557	chr9	90589229	90590013	promoter-TSS (ENST00000486228)	promoter-TSS (NM_001170640)	-5	ENST00000486228	protein_coding	ENSG00000156345	CDK20	cyclin-dependent kinase 20 [Source:HGNC Symbol;Acc:21420]
cnt_tfe3_with_h3k27ac_open_common_17213	chrX	55743931	55744674	promoter-TSS (ENST00000262850)	non-coding (NR_148691, exon 1 of 13)	-16	ENST00000262850	protein_coding	ENSG00000083750	RRAGB	Ras-related GTP binding B [Source:HGNC Symbol;Acc:19901]
cnt_tfe3_with_h3k27ac_open_common_5083	chr14	68283031	68283616	promoter-TSS (ENST00000557366)	promoter-TSS (NM_015346)	-16	ENST00000553399	protein_coding	ENSG00000072121	ZFYVE26	zinc finger, FYVE domain containing 26 [Source:HGNC Symbol;Acc:20761]
cnt_tfe3_with_h3k27ac_open_common_9787	chr2	220042468	220043353	promoter-TSS (ENST00000430297)	promoter-TSS (NM_001321389)	-29	ENST00000430297	protein_coding	ENSG00000144567	FAM134A	family with sequence similarity 134, member A [Source:HGNC Symbol;Acc:28450]
cnt_tfe3_with_h3k27ac_open_common_9242	chr2	102771696	102772733	intron (ENST00000428279, intron 2 of 10)	intron (NM_001320983, intron 1 of 9)	1791	ENST00000430171	protein_coding	ENSG00000115594	IL1R1	interleukin 1 receptor, type I [Source:HGNC Symbol;Acc:5993]
cnt_tfe3_with_h3k27ac_open_common_14324	chr6	119629205	119629644	intron (ENST00000368468, intron 2 of 12)	MIRb|SINE|MIR	-19022	ENST00000363862	snRNA	ENSG00000200732	RNU6-194P	RNA, U6 small nuclear 194, pseudogene [Source:HGNC Symbol;Acc:47157]
cnt_tfe3_with_h3k27ac_open_common_5160	chr14	77480446	77480955	Intergenic	Intergenic	14334	ENST00000238647	protein_coding	ENSG00000119669	IRF2BPL	interferon regulatory factor 2 binding protein-like [Source:HGNC Symbol;Acc:14282]
cnt_tfe3_with_h3k27ac_open_common_3462	chr11	113745853	113746808	promoter-TSS (ENST00000537706)	promoter-TSS (NM_001346263)	-38	ENST00000003302	protein_coding	ENSG00000048028	USP28	ubiquitin specific peptidase 28 [Source:HGNC Symbol;Acc:12625]
cnt_tfe3_with_h3k27ac_open_common_5134	chr14	74550906	74552135	promoter-TSS (ENST00000350259)	promoter-TSS (NM_001024674)	21	ENST00000555028	protein_coding	ENSG00000205659	LIN52	lin-52 homolog (C. elegans) [Source:HGNC Symbol;Acc:19856]
cnt_tfe3_with_h3k27ac_open_common_5639	chr15	72667456	72669151	promoter-TSS (ENST00000567598)	promoter-TSS (NR_027262)	7	ENST00000563908	protein_coding	ENSG00000213614	HEXA	hexosaminidase A (alpha polypeptide) [Source:HGNC Symbol;Acc:4878]
cnt_tfe3_with_h3k27ac_open_common_1746	chr1	236686507	236688161	promoter-TSS (ENST00000528782)	non-coding (NR_034040, exon 1 of 1)	10	ENST00000323938	protein_coding	ENSG00000116977	LGALS8	lectin, galactoside-binding, soluble, 8 [Source:HGNC Symbol;Acc:6569]
cnt_tfe3_with_h3k27ac_open_common_16460	chr9	38208266	38209135	Intergenic	MLT1H|LTR|ERVL-MaLR	18296	ENST00000459319	snoRNA	ENSG00000238313	snoU13	Small nucleolar RNA U13 [Source:RFAM;Acc:RF01210]
cnt_tfe3_with_h3k27ac_open_common_3284	chr11	71813909	71814842	promoter-TSS (ENST00000538404)	promoter-TSS (NM_017907)	-32	ENST00000535872	protein_coding	ENSG00000149357	LAMTOR1	late endosomal/lysosomal adaptor, MAPK and MTOR activator 1 [Source:HGNC Symbol;Acc:26068]
cnt_tfe3_with_h3k27ac_open_common_13404	chr5	153498076	153498893	intron (ENST00000520327, intron 2 of 2)	Intergenic	21901	ENST00000519325	protein_coding	ENSG00000037749	MFAP3	microfibrillar-associated protein 3 [Source:HGNC Symbol;Acc:7034]
cnt_tfe3_with_h3k27ac_open_common_16932	chr9	133454129	133455465	promoter-TSS (ENST00000319725)	promoter-TSS (NM_003934)	-196	ENST00000319725	protein_coding	ENSG00000107164	FUBP3	far upstream element (FUSE) binding protein 3 [Source:HGNC Symbol;Acc:4005]
cnt_tfe3_with_h3k27ac_open_common_11888	chr3	183862469	183863544	TTS (ENST00000465218)	TTS (NM_003907)	1164	ENST00000492226	protein_coding	ENSG00000145191	EIF2B5	eukaryotic translation initiation factor 2B, subunit 5 epsilon, 82kDa [Source:HGNC Symbol;Acc:3261]
cnt_tfe3_with_h3k27ac_open_common_12975	chr5	79488514	79488885	intron (ENST00000509193, intron 2 of 13)	intron (NM_178276, intron 2 of 12)	-25696	ENST00000502747	protein_coding	ENSG00000164300	SERINC5	serine incorporator 5 [Source:HGNC Symbol;Acc:18825]
cnt_tfe3_with_h3k27ac_open_common_6626	chr17	8095405	8095937	Intergenic	MLT1K|LTR|ERVL-MaLR	-2107	ENST00000389017	protein_coding	ENSG00000196544	C17orf59	chromosome 17 open reading frame 59 [Source:HGNC Symbol;Acc:25939]
cnt_tfe3_with_h3k27ac_open_common_997	chr1	150185796	150186285	Intergenic	CpG	2110	ENST00000581481	misc_RNA	ENSG00000266187	RN7SL480P	RNA, 7SL, cytoplasmic 480, pseudogene [Source:HGNC Symbol;Acc:46496]
cnt_tfe3_with_h3k27ac_open_common_83	chr1	8456783	8457422	intron (ENST00000400907, intron 11 of 14)	intron (NM_001042681, intron 12 of 22)	26377	ENST00000460659	protein_coding	ENSG00000142599	RERE	arginine-glutamic acid dipeptide (RE) repeats [Source:HGNC Symbol;Acc:9965]
cnt_tfe3_with_h3k27ac_open_common_16384	chr9	33290233	33291231	intron (ENST00000379521, intron 1 of 20)	CpG	189	ENST00000318524	protein_coding	ENSG00000086102	NFX1	nuclear transcription factor, X-box binding 1 [Source:HGNC Symbol;Acc:7803]
cnt_tfe3_with_h3k27ac_open_common_290	chr1	26232658	26233754	promoter-TSS (ENST00000455785)	promoter-TSS (NR_037481)	-249	ENST00000426559	protein_coding	ENSG00000117632	STMN1	stathmin 1 [Source:HGNC Symbol;Acc:6510]
cnt_tfe3_with_h3k27ac_open_common_7310	chr17	70628219	70628795	intron (ENST00000581549, intron 2 of 4)	intron (NR_033876, intron 2 of 4)	5137	ENST00000487023	pseudogene	ENSG00000243514	RPL32P33	ribosomal protein L32 pseudogene 33 [Source:HGNC Symbol;Acc:36231]
cnt_tfe3_with_h3k27ac_open_common_10118	chr20	23338502	23339099	promoter-TSS (ENST00000444981)	promoter-TSS (NR_109884)	-47	ENST00000452395	antisense	ENSG00000232645	RP3-322G13.5
cnt_tfe3_with_h3k27ac_open_common_9214	chr2	100106338	100107252	promoter-TSS (ENST00000413697)	promoter-TSS (NM_001321459)	-298	ENST00000258428	protein_coding	ENSG00000135945	REV1	REV1, polymerase (DNA directed) [Source:HGNC Symbol;Acc:14060]
cnt_tfe3_with_h3k27ac_open_common_6822	chr17	35969166	35969903	promoter-TSS (ENST00000346661)	promoter-TSS (NM_001163545)	10	ENST00000339208	protein_coding	ENSG00000006114	SYNRG	synergin, gamma [Source:HGNC Symbol;Acc:557]
cnt_tfe3_with_h3k27ac_open_common_14	chr1	1239804	1240540	exon (ENST00000492936, exon 1 of 22)	promoter-TSS (NR_145806)	109	ENST00000478065	protein_coding	ENSG00000131584	ACAP3	ArfGAP with coiled-coil, ankyrin repeat and PH domains 3 [Source:HGNC Symbol;Acc:16754]
cnt_tfe3_with_h3k27ac_open_common_5209	chr14	93241336	93241989	Intergenic	Intergenic	-18914	ENST00000163416	protein_coding	ENSG00000066455	GOLGA5	golgin A5 [Source:HGNC Symbol;Acc:4428]
cnt_tfe3_with_h3k27ac_open_common_2083	chr10	52384218	52385292	promoter-TSS (ENST00000609579)	promoter-TSS (NR_126411)	-9	ENST00000609445	protein_coding	ENSG00000198964	SGMS1	sphingomyelin synthase 1 [Source:HGNC Symbol;Acc:29799]
cnt_tfe3_with_h3k27ac_open_common_12010	chr3	197182990	197183876	promoter-TSS (ENST00000445908)	CpG	92	ENST00000445908	lincRNA	ENSG00000229912	AC128709.4
cnt_tfe3_with_h3k27ac_open_common_8442	chr19	48017734	48018874	promoter-TSS (ENST00000602174)	non-coding (NR_038456, exon 1 of 12)	-4	ENST00000601208	protein_coding	ENSG00000105402	NAPA	N-ethylmaleimide-sensitive factor attachment protein, alpha [Source:HGNC Symbol;Acc:7641]
cnt_tfe3_with_h3k27ac_open_common_14209	chr6	87864567	87866148	promoter-TSS (ENST00000496806)	promoter-TSS (NM_015021)	18	ENST00000496806	protein_coding	ENSG00000188994	ZNF292	zinc finger protein 292 [Source:HGNC Symbol;Acc:18410]
cnt_tfe3_with_h3k27ac_open_common_14486	chr6	157469419	157470403	promoter-TSS (ENST00000400790)	exon (NM_017519, exon 8 of 19)	-13	ENST00000478761	protein_coding	ENSG00000049618	ARID1B	AT rich interactive domain 1B (SWI1-like) [Source:HGNC Symbol;Acc:18040]
cnt_tfe3_with_h3k27ac_open_common_9978	chr20	442444	443793	promoter-TSS (ENST00000354200)	promoter-TSS (NR_111901)	57	ENST00000461304	protein_coding	ENSG00000125875	TBC1D20	TBC1 domain family, member 20 [Source:HGNC Symbol;Acc:16133]
cnt_tfe3_with_h3k27ac_open_common_4013	chr12	58145252	58146550	promoter-TSS (ENST00000552254)	CpG	-3	ENST00000547853	protein_coding	ENSG00000135446	CDK4	cyclin-dependent kinase 4 [Source:HGNC Symbol;Acc:1773]
cnt_tfe3_with_h3k27ac_open_common_1538	chr1	214576048	214576339	intron (ENST00000366956, intron 6 of 18)	intron (NM_005401, intron 6 of 18)	-26444	ENST00000473261	protein_coding	ENSG00000152104	PTPN14	protein tyrosine phosphatase, non-receptor type 14 [Source:HGNC Symbol;Acc:9647]
cnt_tfe3_with_h3k27ac_open_common_6688	chr17	18908071	18908653	promoter-TSS (ENST00000585154)	promoter-TSS (NM_001039999)	-245	ENST00000388995	protein_coding	ENSG00000188522	FAM83G	family with sequence similarity 83, member G [Source:HGNC Symbol;Acc:32554]
cnt_tfe3_with_h3k27ac_open_common_3471	chr11	116969183	116969775	promoter-TSS (ENST00000446921)	promoter-TSS (NM_001281749)	-224	ENST00000442124	antisense	ENSG00000224077	AP000936.4
cnt_tfe3_with_h3k27ac_open_common_4391	chr12	121342104	121342608	promoter-TSS (ENST00000353487)	promoter-TSS (NR_131215)	-182	ENST00000353487	protein_coding	ENSG00000157837	SPPL3	signal peptide peptidase like 3 [Source:HGNC Symbol;Acc:30424]
cnt_tfe3_with_h3k27ac_open_common_6712	chr17	25821339	25822811	intron (ENST00000268763, intron 2 of 21)	intron (NM_014238, intron 2 of 20)	23036	ENST00000582311	protein_coding	ENSG00000141068	KSR1	kinase suppressor of ras 1 [Source:HGNC Symbol;Acc:6465]
cnt_tfe3_with_h3k27ac_open_common_1854	chr10	5488269	5488828	promoter-TSS (ENST00000486354)	promoter-TSS (NM_005863)	-24	ENST00000486354	protein_coding	ENSG00000173848	NET1	neuroepithelial cell transforming 1 [Source:HGNC Symbol;Acc:14592]
cnt_tfe3_with_h3k27ac_open_common_2560	chr10	117840120	117840766	intron (ENST00000369234, intron 9 of 10)	MER21C|LTR|ERVL	171581	ENST00000449616	protein_coding	ENSG00000107518	ATRNL1	attractin-like 1 [Source:HGNC Symbol;Acc:29063]
cnt_tfe3_with_h3k27ac_open_common_14887	chr7	44673026	44673983	intron (ENST00000439616, intron 2 of 19)	intron (NM_001003941, intron 2 of 8)	9443	ENST00000543843	protein_coding	ENSG00000105953	OGDH	oxoglutarate (alpha-ketoglutarate) dehydrogenase (lipoamide) [Source:HGNC Symbol;Acc:8124]
cnt_tfe3_with_h3k27ac_open_common_5642	chr15	73925622	73926164	promoter-TSS (ENST00000567198)	promoter-TSS (NM_017455)	-139	ENST00000345330	protein_coding	ENSG00000156642	NPTN	neuroplastin [Source:HGNC Symbol;Acc:17867]
cnt_tfe3_with_h3k27ac_open_common_2689	chr11	777264	778888	promoter-TSS (ENST00000526325)	promoter-TSS (NM_001318824)	468	ENST00000525941	protein_coding	ENSG00000255284	AP006621.5	Protein LOC100506518 [Source:UniProtKB/TrEMBL;Acc:E9PR39]
cnt_tfe3_with_h3k27ac_open_common_1232	chr1	169281277	169281832	intron (ENST00000432081, intron 1 of 1)	MLT1H2|LTR|ERVL-MaLR	1651	ENST00000432081	antisense	ENSG00000235575	RP4-800F24.1
cnt_tfe3_with_h3k27ac_open_common_654	chr1	60216144	60217129	intron (ENST00000371218, intron 15 of 16)	intron (NM_001350792, intron 16 of 17)	-4708	ENST00000480847	protein_coding	ENSG00000172456	FGGY	FGGY carbohydrate kinase domain containing [Source:HGNC Symbol;Acc:25610]
cnt_tfe3_with_h3k27ac_open_common_12050	chr4	1728828	1729588	promoter-TSS (ENST00000470136)	MER54A|LTR|ERVL	-923	ENST00000470136	protein_coding	ENSG00000013810	TACC3	transforming, acidic coiled-coil containing protein 3 [Source:HGNC Symbol;Acc:11524]
cnt_tfe3_with_h3k27ac_open_common_4845	chr13	113950964	113952617	promoter-TSS (ENST00000397181)	exon (NM_005561, exon 1 of 9)	90	ENST00000397181	protein_coding	ENSG00000185896	LAMP1	lysosomal-associated membrane protein 1 [Source:HGNC Symbol;Acc:6499]
cnt_tfe3_with_h3k27ac_open_common_14582	chr7	915473	916808	promoter-TSS (ENST00000265857)	promoter-TSS (NM_015949)	-49	ENST00000265857	protein_coding	ENSG00000239857	GET4	golgi to ER traffic protein 4 homolog (S. cerevisiae) [Source:HGNC Symbol;Acc:21690]
cnt_tfe3_with_h3k27ac_open_common_2976	chr11	47663584	47664467	promoter-TSS (ENST00000539759)	5' UTR (NM_001317231, exon 1 of 13)	-21	ENST00000539759	protein_coding	ENSG00000109919	MTCH2	mitochondrial carrier 2 [Source:HGNC Symbol;Acc:17587]
cnt_tfe3_with_h3k27ac_open_common_2740	chr11	4047737	4048335	intron (ENST00000525055, intron 4 of 4)	MER21C|LTR|ERVL	7858	ENST00000489592	pseudogene	ENSG00000240385	RPS29P20	ribosomal protein S29 pseudogene 20 [Source:HGNC Symbol;Acc:36491]
cnt_tfe3_with_h3k27ac_open_common_17351	chrX	133670520	133671858	Intergenic	Intergenic	3103	ENST00000401182	miRNA	ENSG00000216001	MIR450B	microRNA 450b [Source:HGNC Symbol;Acc:33642]
cnt_tfe3_with_h3k27ac_open_common_1748	chr1	236767607	236768500	promoter-TSS (ENST00000366582)	promoter-TSS (NM_018072)	-249	ENST00000366582	protein_coding	ENSG00000119285	HEATR1	HEAT repeat containing 1 [Source:HGNC Symbol;Acc:25517]
cnt_tfe3_with_h3k27ac_open_common_15705	chr8	27950330	27951173	promoter-TSS (ENST00000521099)	CpG	12	ENST00000520288	protein_coding	ENSG00000134014	ELP3	elongator acetyltransferase complex subunit 3 [Source:HGNC Symbol;Acc:20696]
cnt_tfe3_with_h3k27ac_open_common_2849	chr11	18343446	18344299	promoter-TSS (ENST00000525831)	promoter-TSS (NM_001142307)	30	ENST00000453096	protein_coding	ENSG00000110768	GTF2H1	general transcription factor IIH, polypeptide 1, 62kDa [Source:HGNC Symbol;Acc:4655]
cnt_tfe3_with_h3k27ac_open_common_13261	chr5	139492837	139493781	promoter-TSS (ENST00000331327)	promoter-TSS (NM_005859)	-399	ENST00000331327	protein_coding	ENSG00000185129	PURA	purine-rich element binding protein A [Source:HGNC Symbol;Acc:9701]
cnt_tfe3_with_h3k27ac_open_common_1666	chr1	230265621	230266840	intron (ENST00000541865, intron 1 of 12)	intron (NM_004481, intron 1 of 15)	63212	ENST00000541865	protein_coding	ENSG00000143641	GALNT2	UDP-N-acetyl-alpha-D-galactosamine:polypeptide N-acetylgalactosaminyltransferase 2 (GalNAc-T2) [Source:HGNC Symbol;Acc:4124]
cnt_tfe3_with_h3k27ac_open_common_16736	chr9	115526569	115527457	intron (ENST00000374232, intron 1 of 8)	intron (NM_001012994, intron 1 of 8)	13895	ENST00000374232	protein_coding	ENSG00000148158	SNX30	sorting nexin family member 30 [Source:HGNC Symbol;Acc:23685]
cnt_tfe3_with_h3k27ac_open_common_2394	chr10	99257525	99258843	promoter-TSS (ENST00000477575)	promoter-TSS (NM_024954)	2	ENST00000448660	protein_coding	ENSG00000155229	MMS19	MMS19 nucleotide excision repair homolog (S. cerevisiae) [Source:HGNC Symbol;Acc:13824]
cnt_tfe3_with_h3k27ac_open_common_6815	chr17	35305350	35306843	promoter-TSS (ENST00000592751)	promoter-TSS (NM_012138)	-79	ENST00000225402	protein_coding	ENSG00000108270	AATF	apoptosis antagonizing transcription factor [Source:HGNC Symbol;Acc:19235]
cnt_tfe3_with_h3k27ac_open_common_9731	chr2	208575371	208576703	promoter-TSS (ENST00000295414)	promoter-TSS (NM_001142300)	-227	ENST00000392209	protein_coding	ENSG00000163249	CCNYL1	cyclin Y-like 1 [Source:HGNC Symbol;Acc:26868]
cnt_tfe3_with_h3k27ac_open_common_15322	chr7	116442351	116443203	Intergenic	Intergenic	-8347	ENST00000464223	protein_coding	ENSG00000198898	CAPZA2	capping protein (actin filament) muscle Z-line, alpha 2 [Source:HGNC Symbol;Acc:1490]
cnt_tfe3_with_h3k27ac_open_common_4472	chr12	125423747	125425533	Intergenic	Intergenic	-4199	ENST00000480427	pseudogene	ENSG00000241129	RPL22P19	ribosomal protein L22 pseudogene 19 [Source:HGNC Symbol;Acc:36567]
cnt_tfe3_with_h3k27ac_open_common_11988	chr3	194991641	194992757	promoter-TSS (ENST00000310380)	promoter-TSS (NM_152531)	-303	ENST00000310380	protein_coding	ENSG00000173950	XXYLT1	xyloside xylosyltransferase 1 [Source:HGNC Symbol;Acc:26639]
cnt_tfe3_with_h3k27ac_open_common_10894	chr22	41417683	41418968	Intergenic	CpG	-23176	ENST00000410766	misc_RNA	ENSG00000222698	Y_RNA	Y RNA [Source:RFAM;Acc:RF00019]
cnt_tfe3_with_h3k27ac_open_common_9480	chr2	160142091	160143830	exon (ENST00000409990, exon 1 of 11)	5' UTR (NM_001128213, exon 1 of 11)	103	ENST00000392796	protein_coding	ENSG00000196151	WDSUB1	WD repeat, sterile alpha motif and U-box domain containing 1 [Source:HGNC Symbol;Acc:26697]
cnt_tfe3_with_h3k27ac_open_common_8309	chr19	41303882	41305250	promoter-TSS (ENST00000593972)	promoter-TSS (NM_053046)	-335	ENST00000598654	protein_coding	ENSG00000269858	EGLN2	egl-9 family hypoxia-inducible factor 2 [Source:HGNC Symbol;Acc:14660]
cnt_tfe3_with_h3k27ac_open_common_9789	chr2	220082588	220084005	promoter-TSS (ENST00000452545)	TTS (NR_104255)	-98	ENST00000448398	protein_coding	ENSG00000115657	ABCB6	ATP-binding cassette, sub-family B (MDR/TAP), member 6 [Source:HGNC Symbol;Acc:47]
cnt_tfe3_with_h3k27ac_open_common_16810	chr9	125026347	125027864	promoter-TSS (ENST00000441707)	promoter-TSS (NM_033117)	13	ENST00000417201	protein_coding	ENSG00000119446	RBM18	RNA binding motif protein 18 [Source:HGNC Symbol;Acc:28413]
cnt_tfe3_with_h3k27ac_open_common_7273	chr17	65821295	65821710	promoter-TSS (ENST00000544778)	promoter-TSS (NM_004459)	-138	ENST00000544778	protein_coding	ENSG00000171634	BPTF	bromodomain PHD finger transcription factor [Source:HGNC Symbol;Acc:3581]
cnt_tfe3_with_h3k27ac_open_common_2082	chr10	51827178	51827968	promoter-TSS (ENST00000456967)	promoter-TSS (NR_038275)	-10	ENST00000456967	pseudogene	ENSG00000235618	RP11-324H6.5
cnt_tfe3_with_h3k27ac_open_common_2064	chr10	46222075	46223037	promoter-TSS (ENST00000608163)	promoter-TSS (NM_015262)	53	ENST00000608163	pseudogene	ENSG00000237840	FAM21FP	family with sequence similarity 21, member F, pseudogene [Source:HGNC Symbol;Acc:45011]
cnt_tfe3_with_h3k27ac_open_common_16198	chr8	131892723	131893464	intron (ENST00000286355, intron 8 of 17)	MER94|DNA|hAT-Blackjack	11938	ENST00000520785	sense_intronic	ENSG00000253259	RP11-737F9.2
cnt_tfe3_with_h3k27ac_open_common_10756	chr22	31002725	31003704	promoter-TSS (ENST00000407817)	promoter-TSS (NM_001282327)	23	ENST00000407817	protein_coding	ENSG00000185339	TCN2	transcobalamin II [Source:HGNC Symbol;Acc:11653]
cnt_tfe3_with_h3k27ac_open_common_1083	chr1	154908844	154909953	promoter-TSS (ENST00000368467)	promoter-TSS (NM_006556)	69	ENST00000368467	protein_coding	ENSG00000163344	PMVK	phosphomevalonate kinase [Source:HGNC Symbol;Acc:9141]
cnt_tfe3_with_h3k27ac_open_common_7807	chr19	1853372	1853829	TTS (ENST00000592884)	3' UTR (NM_031918, exon 2 of 2)	1202	ENST00000592884	antisense	ENSG00000267125	CTB-31O20.6
cnt_tfe3_with_h3k27ac_open_common_5954	chr16	9184865	9185631	promoter-TSS (ENST00000327827)	promoter-TSS (NM_014117)	-257	ENST00000327827	protein_coding	ENSG00000182831	C16orf72	chromosome 16 open reading frame 72 [Source:HGNC Symbol;Acc:30103]
cnt_tfe3_with_h3k27ac_open_common_17377	chrX	149736723	149737636	promoter-TSS (ENST00000413012)	CpG	86	ENST00000413012	protein_coding	ENSG00000171100	MTM1	myotubularin 1 [Source:HGNC Symbol;Acc:7448]
cnt_tfe3_with_h3k27ac_open_common_3108	chr11	63948947	63949329	Intergenic	Intergenic	-3606	ENST00000358794	protein_coding	ENSG00000168439	STIP1	stress-induced-phosphoprotein 1 [Source:HGNC Symbol;Acc:11387]
cnt_tfe3_with_h3k27ac_open_common_17236	chrX	72782815	72783898	promoter-TSS (ENST00000498318)	promoter-TSS (NR_029423)	68	ENST00000498318	protein_coding	ENSG00000204116	CHIC1	cysteine-rich hydrophobic domain 1 [Source:HGNC Symbol;Acc:1934]
cnt_tfe3_with_h3k27ac_open_common_7777	chr19	796808	797555	promoter-TSS (ENST00000589575)	promoter-TSS (NM_031991)	106	ENST00000356948	protein_coding	ENSG00000011304	PTBP1	polypyrimidine tract binding protein 1 [Source:HGNC Symbol;Acc:9583]
cnt_tfe3_with_h3k27ac_open_common_13177	chr5	132298972	132299787	promoter-TSS (ENST00000491831)	promoter-TSS (NM_014423)	-53	ENST00000265343	protein_coding	ENSG00000072364	AFF4	AF4/FMR2 family, member 4 [Source:HGNC Symbol;Acc:17869]
cnt_tfe3_with_h3k27ac_open_common_10252	chr20	39135004	39135730	Intergenic	Intergenic	89852	ENST00000516625	snoRNA	ENSG00000252434	SNORD112	Small nucleolar RNA SNORD112 [Source:RFAM;Acc:RF01169]
cnt_tfe3_with_h3k27ac_open_common_4502	chr12	133613531	133614556	promoter-TSS (ENST00000443154)	promoter-TSS (NR_110091)	-22	ENST00000540031	protein_coding	ENSG00000198040	ZNF84	zinc finger protein 84 [Source:HGNC Symbol;Acc:13159]
cnt_tfe3_with_h3k27ac_open_common_12715	chr5	14174020	14174841	intron (ENST00000505971, intron 1 of 3)	intron (NM_007118, intron 1 of 56)	-9477	ENST00000509967	protein_coding	ENSG00000038382	TRIO	trio Rho guanine nucleotide exchange factor [Source:HGNC Symbol;Acc:12303]
cnt_tfe3_with_h3k27ac_open_common_5872	chr16	2097197	2098452	promoter-TSS (ENST00000382538)	promoter-TSS (NM_001318194)	-29	ENST00000568513	protein_coding	ENSG00000065057	NTHL1	nth endonuclease III-like 1 (E. coli) [Source:HGNC Symbol;Acc:8028]
cnt_tfe3_with_h3k27ac_open_common_12884	chr5	65439790	65441028	promoter-TSS (ENST00000380918)	promoter-TSS (NM_139168)	214	ENST00000521596	antisense	ENSG00000253744	AC025442.3
cnt_tfe3_with_h3k27ac_open_common_15848	chr8	54755145	54756141	promoter-TSS (ENST00000396774)	promoter-TSS (NM_213620)	-41	ENST00000396774	protein_coding	ENSG00000047249	ATP6V1H	ATPase, H+ transporting, lysosomal 50/57kDa, V1 subunit H [Source:HGNC Symbol;Acc:18303]
cnt_tfe3_with_h3k27ac_open_common_1311	chr1	183604357	183605571	promoter-TSS (ENST00000536277)	promoter-TSS (NM_015149)	-72	ENST00000294742	protein_coding	ENSG00000162704	ARPC5	actin related protein 2/3 complex, subunit 5, 16kDa [Source:HGNC Symbol;Acc:708]
cnt_tfe3_with_h3k27ac_open_common_3931	chr12	53644554	53646540	promoter-TSS (ENST00000552097)	promoter-TSS (NM_032889)	110	ENST00000551660	protein_coding	ENSG00000182544	MFSD5	major facilitator superfamily domain containing 5 [Source:HGNC Symbol;Acc:28156]
cnt_tfe3_with_h3k27ac_open_common_16243	chr8	143484516	143485038	promoter-TSS (ENST00000519651)	promoter-TSS (NM_145003)	-176	ENST00000524325	protein_coding	ENSG00000171045	TSNARE1	t-SNARE domain containing 1 [Source:HGNC Symbol;Acc:26437]
cnt_tfe3_with_h3k27ac_open_common_8307	chr19	41256361	41257767	promoter-TSS (ENST00000598729)	promoter-TSS (NM_198476)	-50	ENST00000601393	protein_coding	ENSG00000077312	SNRPA	small nuclear ribonucleoprotein polypeptide A [Source:HGNC Symbol;Acc:11151]
cnt_tfe3_with_h3k27ac_open_common_12742	chr5	32585498	32586412	promoter-TSS (ENST00000511988)	CpG	-38	ENST00000504789	protein_coding	ENSG00000113387	SUB1	SUB1 homolog (S. cerevisiae) [Source:HGNC Symbol;Acc:19985]
cnt_tfe3_with_h3k27ac_open_common_8761	chr2	27805645	27806189	promoter-TSS (ENST00000556601)	promoter-TSS (NM_001271287)	4	ENST00000505973	processed_transcript	ENSG00000259080	RP11-158I13.2
cnt_tfe3_with_h3k27ac_open_common_2319	chr10	90342467	90343254	promoter-TSS (ENST00000437752)	exon (NM_018363, exon 1 of 7)	87	ENST00000437752	protein_coding	ENSG00000184719	RNLS	renalase, FAD-dependent amine oxidase [Source:HGNC Symbol;Acc:25641]
cnt_tfe3_with_h3k27ac_open_common_13786	chr6	21846911	21847257	intron (ENST00000606851, intron 4 of 11)	intron (NR_015410, intron 4 of 11)	-51867	ENST00000444265	lincRNA	ENSG00000272168	CASC15	cancer susceptibility candidate 15 (non-protein coding) [Source:HGNC Symbol;Acc:28245]
cnt_tfe3_with_h3k27ac_open_common_15172	chr7	99070096	99070735	promoter-TSS (ENST00000448667)	promoter-TSS (NM_001351004)	-49	ENST00000331410	protein_coding	ENSG00000198556	ZNF789	zinc finger protein 789 [Source:HGNC Symbol;Acc:27801]
cnt_tfe3_with_h3k27ac_open_common_8376	chr19	45504336	45505493	exon (ENST00000505236, exon 1 of 11)	exon (NM_006509, exon 1 of 11)	195	ENST00000505236	protein_coding	ENSG00000104856	RELB	v-rel avian reticuloendotheliosis viral oncogene homolog B [Source:HGNC Symbol;Acc:9956]
cnt_tfe3_with_h3k27ac_open_common_4241	chr12	104359300	104360185	promoter-TSS (ENST00000537100)	5' UTR (NM_003211, exon 1 of 10)	61	ENST00000544060	protein_coding	ENSG00000139372	TDG	thymine-DNA glycosylase [Source:HGNC Symbol;Acc:11700]
cnt_tfe3_with_h3k27ac_open_common_6229	chr16	57219779	57220457	promoter-TSS (ENST00000565760)	promoter-TSS (NM_001354089)	69	ENST00000562439	protein_coding	ENSG00000159579	RSPRY1	ring finger and SPRY domain containing 1 [Source:HGNC Symbol;Acc:29420]
cnt_tfe3_with_h3k27ac_open_common_17371	chrX	146993000	146993556	promoter-TSS (ENST00000370470)	promoter-TSS (NM_001185076)	57	ENST00000598667	processed_transcript	ENSG00000268066	FMR1-AS1	FMR1 antisense RNA 1 [Source:HGNC Symbol;Acc:39081]
cnt_tfe3_with_h3k27ac_open_common_10107	chr20	20583601	20584840	intron (ENST00000430436, intron 9 of 32)	MLT1H|LTR|ERVL-MaLR	1836	ENST00000495793	protein_coding	ENSG00000188559	RALGAPA2	Ral GTPase activating protein, alpha subunit 2 (catalytic) [Source:HGNC Symbol;Acc:16207]
cnt_tfe3_with_h3k27ac_open_common_4380	chr12	120755059	120755725	Intergenic	CpG	-4248	ENST00000516850	snRNA	ENSG00000252659	RNU6-1088P	RNA, U6 small nuclear 1088, pseudogene [Source:HGNC Symbol;Acc:48051]
cnt_tfe3_with_h3k27ac_open_common_2146	chr10	70939180	70940440	promoter-TSS (ENST00000471069)	promoter-TSS (NM_001323584)	-178	ENST00000359655	protein_coding	ENSG00000156502	SUPV3L1	suppressor of var1, 3-like 1 (S. cerevisiae) [Source:HGNC Symbol;Acc:11471]
cnt_tfe3_with_h3k27ac_open_common_7965	chr19	10426068	10426860	promoter-TSS (ENST00000493771)	TTS (NM_133452)	7	ENST00000492239	protein_coding	ENSG00000267673	FDX1L	ferredoxin 1-like [Source:HGNC Symbol;Acc:30546]
cnt_tfe3_with_h3k27ac_open_common_13511	chr5	172197674	172198619	promoter-TSS (ENST00000239223)	promoter-TSS (NM_004417)	52	ENST00000239223	protein_coding	ENSG00000120129	DUSP1	dual specificity phosphatase 1 [Source:HGNC Symbol;Acc:3064]
cnt_tfe3_with_h3k27ac_open_common_16812	chr9	125667122	125668000	promoter-TSS (ENST00000478216)	promoter-TSS (NM_001354486)	1	ENST00000357244	protein_coding	ENSG00000056586	RC3H2	ring finger and CCCH-type domains 2 [Source:HGNC Symbol;Acc:21461]
cnt_tfe3_with_h3k27ac_open_common_13380	chr5	150137928	150138985	promoter-TSS (ENST00000519313)	promoter-TSS (NM_001135644)	126	ENST00000521448	protein_coding	ENSG00000132912	DCTN4	dynactin 4 (p62) [Source:HGNC Symbol;Acc:15518]
cnt_tfe3_with_h3k27ac_open_common_6102	chr16	28502720	28503693	promoter-TSS (ENST00000566057)	5' UTR (NM_001286110, exon 1 of 14)	-26	ENST00000568558	protein_coding	ENSG00000188603	CLN3	ceroid-lipofuscinosis, neuronal 3 [Source:HGNC Symbol;Acc:2074]
cnt_tfe3_with_h3k27ac_open_common_12559	chr4	164253012	164254110	intron (ENST00000511901, intron 1 of 1)	intron (NM_000909, intron 1 of 2)	187	ENST00000509586	protein_coding	ENSG00000164128	NPY1R	neuropeptide Y receptor Y1 [Source:HGNC Symbol;Acc:7956]
cnt_tfe3_with_h3k27ac_open_common_1070	chr1	154192566	154193613	promoter-TSS (ENST00000412596)	promoter-TSS (NM_001287816)	6	ENST00000362076	protein_coding	ENSG00000143612	C1orf43	chromosome 1 open reading frame 43 [Source:HGNC Symbol;Acc:29876]
cnt_tfe3_with_h3k27ac_open_common_8020	chr19	12791858	12792875	promoter-TSS (ENST00000593423)	promoter-TSS (NM_001206974)	11	ENST00000598850	protein_coding	ENSG00000095059	DHPS	deoxyhypusine synthase [Source:HGNC Symbol;Acc:2869]
cnt_tfe3_with_h3k27ac_open_common_10590	chr21	46846685	46848289	intron (ENST00000400337, intron 2 of 41)	intron (NM_130445, intron 2 of 42)	-2502	ENST00000485206	antisense	ENSG00000183535	COL18A1-AS1	COL18A1 antisense RNA 1 [Source:HGNC Symbol;Acc:23132]
cnt_tfe3_with_h3k27ac_open_common_7827	chr19	2426607	2428055	TTS (ENST00000325327)	TTS (NM_032737)	205	ENST00000591871	protein_coding	ENSG00000099800	TIMM13	translocase of inner mitochondrial membrane 13 homolog (yeast) [Source:HGNC Symbol;Acc:11816]
cnt_tfe3_with_h3k27ac_open_common_10641	chr22	20884712	20886471	intron (ENST00000473028, intron 1 of 3)	intron (NM_001293237, intron 1 of 16)	7017	ENST00000473028	protein_coding	ENSG00000099917	MED15	mediator complex subunit 15 [Source:HGNC Symbol;Acc:14248]
cnt_tfe3_with_h3k27ac_open_common_7241	chr17	62915466	62915857	promoter-TSS (ENST00000584306)	promoter-TSS (NM_001303255)	-63	ENST00000581368	protein_coding	ENSG00000176809	LRRC37A3	leucine rich repeat containing 37, member A3 [Source:HGNC Symbol;Acc:32427]
cnt_tfe3_with_h3k27ac_open_common_7025	chr17	43661714	43662815	promoter-TSS (ENST00000580842)	CpG	-973	ENST00000580842	pseudogene	ENSG00000264070	DND1P1	dead end homolog 1 pseudogene 1 [Source:HGNC Symbol;Acc:31444]
cnt_tfe3_with_h3k27ac_open_common_1810	chr10	526880	528444	intron (ENST00000280886, intron 2 of 36)	intron (NM_014974, intron 2 of 36)	44161	ENST00000425723	antisense	ENSG00000233021	RP11-490E15.2
cnt_tfe3_with_h3k27ac_open_common_12136	chr4	23335359	23336199	Intergenic	Intergenic	-48583	ENST00000512563	lincRNA	ENSG00000249547	RP11-453O5.1
cnt_tfe3_with_h3k27ac_open_common_5913	chr16	3508397	3509872	intron (ENST00000574423, intron 1 of 4)	intron (NM_001317095, intron 1 of 5)	1004	ENST00000577013	protein_coding	ENSG00000122390	NAA60	N(alpha)-acetyltransferase 60, NatF catalytic subunit [Source:HGNC Symbol;Acc:25875]
cnt_tfe3_with_h3k27ac_open_common_14201	chr6	84936876	84937810	promoter-TSS (ENST00000403245)	promoter-TSS (NM_014895)	-8	ENST00000435955	protein_coding	ENSG00000135315	KIAA1009	KIAA1009 [Source:HGNC Symbol;Acc:21107]
cnt_tfe3_with_h3k27ac_open_common_15625	chr8	17780065	17781076	promoter-TSS (ENST00000517545)	non-coding (NR_148032, exon 1 of 39)	33	ENST00000519253	protein_coding	ENSG00000078674	PCM1	pericentriolar material 1 [Source:HGNC Symbol;Acc:8727]
cnt_tfe3_with_h3k27ac_open_common_6455	chr16	85061007	85061485	promoter-TSS (ENST00000258180)	promoter-TSS (NM_001297766)	-129	ENST00000538274	protein_coding	ENSG00000135709	KIAA0513	KIAA0513 [Source:HGNC Symbol;Acc:29058]
cnt_tfe3_with_h3k27ac_open_common_4975	chr14	50787859	50788305	promoter-TSS (ENST00000553774)	intron (NR_033761, intron 2 of 5)	45	ENST00000554951	protein_coding	ENSG00000125375	ATP5S	ATP synthase, H+ transporting, mitochondrial Fo complex, subunit s (factor B) [Source:HGNC Symbol;Acc:18799]
cnt_tfe3_with_h3k27ac_open_common_8609	chr2	1724511	1726211	intron (ENST00000485177, intron 1 of 6)	AluY|SINE|Alu	22853	ENST00000433670	protein_coding	ENSG00000130508	PXDN	peroxidasin homolog (Drosophila) [Source:HGNC Symbol;Acc:14966]
cnt_tfe3_with_h3k27ac_open_common_3887	chr12	50898581	50899536	intron (ENST00000301180, intron 1 of 37)	CpG	168	ENST00000301180	protein_coding	ENSG00000066084	DIP2B	DIP2 disco-interacting protein 2 homolog B (Drosophila) [Source:HGNC Symbol;Acc:29284]
cnt_tfe3_with_h3k27ac_open_common_5019	chr14	58549240	58549798	intron (ENST00000267485, intron 5 of 7)	intron (NM_001001872, intron 5 of 7)	-18184	ENST00000555466	pseudogene	ENSG00000258836	RP11-349A22.2
cnt_tfe3_with_h3k27ac_open_common_8704	chr2	20714266	20715460	Intergenic	Intergenic	-13792	ENST00000441870	lincRNA	ENSG00000227047	AC012065.4
cnt_tfe3_with_h3k27ac_open_common_13444	chr5	159894115	159895389	promoter-TSS (ENST00000517927)	promoter-TSS (NR_132748)	-523	ENST00000517927	lincRNA	ENSG00000253522	MIR146A	microRNA 146a [Source:HGNC Symbol;Acc:31533]
cnt_tfe3_with_h3k27ac_open_common_11157	chr3	33318779	33319157	promoter-TSS (ENST00000421391)	promoter-TSS (NR_146125)	0	ENST00000422741	protein_coding	ENSG00000153558	FBXL2	F-box and leucine-rich repeat protein 2 [Source:HGNC Symbol;Acc:13598]
cnt_tfe3_with_h3k27ac_open_common_13392	chr5	150826961	150827806	promoter-TSS (ENST00000521351)	CpG	21	ENST00000521351	protein_coding	ENSG00000123643	SLC36A1	solute carrier family 36 (proton/amino acid symporter), member 1 [Source:HGNC Symbol;Acc:18761]
cnt_tfe3_with_h3k27ac_open_common_12845	chr5	57130805	57131439	Intergenic	Intergenic	37751	ENST00000582810	miRNA	ENSG00000266864	AC116606.1
cnt_tfe3_with_h3k27ac_open_common_1762	chr1	242153317	242153721	Intergenic	MLT1G|LTR|ERVL-MaLR	-2968	ENST00000451536	pseudogene	ENSG00000213026	CFL1P4	cofilin 1 (non-muscle) pseudogene 4 [Source:HGNC Symbol;Acc:1880]
cnt_tfe3_with_h3k27ac_open_common_12188	chr4	40578952	40579535	intron (ENST00000505220, intron 1 of 3)	intron (NM_001098634, intron 1 of 6)	52303	ENST00000513044	protein_coding	ENSG00000163694	RBM47	RNA binding motif protein 47 [Source:HGNC Symbol;Acc:30358]
cnt_tfe3_with_h3k27ac_open_common_1210	chr1	166944705	166945212	promoter-TSS (ENST00000526687)	promoter-TSS (NM_199351)	-239	ENST00000528703	protein_coding	ENSG00000143195	ILDR2	immunoglobulin-like domain containing receptor 2 [Source:HGNC Symbol;Acc:18131]
cnt_tfe3_with_h3k27ac_open_common_252	chr1	22778098	22779077	intron (ENST00000374651, intron 1 of 15)	CpG	115	ENST00000374651	protein_coding	ENSG00000184677	ZBTB40	zinc finger and BTB domain containing 40 [Source:HGNC Symbol;Acc:29045]
cnt_tfe3_with_h3k27ac_open_common_16636	chr9	100684350	100684995	promoter-TSS (ENST00000375117)	CpG	78	ENST00000471580	protein_coding	ENSG00000136932	C9orf156	chromosome 9 open reading frame 156 [Source:HGNC Symbol;Acc:30967]
cnt_tfe3_with_h3k27ac_open_common_7997	chr19	11545934	11546491	promoter-TSS (ENST00000252455)	promoter-TSS (NM_001289102)	-10	ENST00000591946	protein_coding	ENSG00000130175	PRKCSH	protein kinase C substrate 80K-H [Source:HGNC Symbol;Acc:9411]
cnt_tfe3_with_h3k27ac_open_common_7575	chr18	19611503	19612819	intron (ENST00000584028, intron 1 of 1)	MIR|SINE|MIR	6176	ENST00000584028	lincRNA	ENSG00000265758	RP11-595B24.1
cnt_tfe3_with_h3k27ac_open_common_12270	chr4	76439357	76440231	promoter-TSS (ENST00000504085)	promoter-TSS (NM_015436)	64	ENST00000514480	protein_coding	ENSG00000174796	THAP6	THAP domain containing 6 [Source:HGNC Symbol;Acc:23189]
cnt_tfe3_with_h3k27ac_open_common_5408	chr15	44083960	44084711	promoter-TSS (ENST00000409617)	promoter-TSS (NM_001199878)	-193	ENST00000486144	protein_coding	ENSG00000140264	SERF2	small EDRK-rich factor 2 [Source:HGNC Symbol;Acc:10757]
cnt_tfe3_with_h3k27ac_open_common_15186	chr7	99746223	99747184	promoter-TSS (ENST00000488241)	intron (NR_134528, intron 1 of 3)	86	ENST00000488241	protein_coding	ENSG00000188186	LAMTOR4	late endosomal/lysosomal adaptor, MAPK and MTOR activator 4 [Source:HGNC Symbol;Acc:33772]
cnt_tfe3_with_h3k27ac_open_common_5712	chr15	82554314	82555331	promoter-TSS (ENST00000565006)	promoter-TSS (NM_001348703)	-17	ENST00000558974	protein_coding	ENSG00000140598	EFTUD1	elongation factor Tu GTP binding domain containing 1 [Source:HGNC Symbol;Acc:25789]
cnt_tfe3_with_h3k27ac_open_common_9040	chr2	69056256	69056783	Intergenic	Intergenic	-2657	ENST00000415138	antisense	ENSG00000237576	AC097495.2
cnt_tfe3_with_h3k27ac_open_common_3497	chr11	118991779	118992666	promoter-TSS (ENST00000529988)	promoter-TSS (NM_198971)	-75	ENST00000350777	protein_coding	ENSG00000172273	HINFP	histone H4 transcription factor [Source:HGNC Symbol;Acc:17850]
cnt_tfe3_with_h3k27ac_open_common_9825	chr2	225010383	225011296	Intergenic	Intergenic	-23542	ENST00000401725	pseudogene	ENSG00000224826	AC019109.1
cnt_tfe3_with_h3k27ac_open_common_2343	chr10	93392417	93393382	promoter-TSS (ENST00000238994)	promoter-TSS (NM_005398)	-88	ENST00000238994	protein_coding	ENSG00000119938	PPP1R3C	protein phosphatase 1, regulatory subunit 3C [Source:HGNC Symbol;Acc:9293]
cnt_tfe3_with_h3k27ac_open_common_10893	chr22	41346750	41347812	promoter-TSS (ENST00000476110)	promoter-TSS (NM_014248)	-70	ENST00000476110	protein_coding	ENSG00000100387	RBX1	ring-box 1, E3 ubiquitin protein ligase [Source:HGNC Symbol;Acc:9928]
cnt_tfe3_with_h3k27ac_open_common_3242	chr11	67912404	67914950	Intergenic	Intergenic	16412	ENST00000530842	antisense	ENSG00000255236	CTD-2655K5.1
cnt_tfe3_with_h3k27ac_open_common_1130	chr1	156474306	156475485	Intergenic	Intergenic	-4275	ENST00000348159	protein_coding	ENSG00000116604	MEF2D	myocyte enhancer factor 2D [Source:HGNC Symbol;Acc:6997]
cnt_tfe3_with_h3k27ac_open_common_16363	chr9	19126779	19128164	promoter-TSS (ENST00000380465)	non-coding (NR_038064, exon 1 of 7)	2	ENST00000475923	protein_coding	ENSG00000147872	PLIN2	perilipin 2 [Source:HGNC Symbol;Acc:248]
cnt_tfe3_with_h3k27ac_open_common_887	chr1	112281023	112283061	promoter-TSS (ENST00000527570)	promoter-TSS (NR_038951)	4	ENST00000357260	protein_coding	ENSG00000197852	FAM212B	family with sequence similarity 212, member B [Source:HGNC Symbol;Acc:28045]
cnt_tfe3_with_h3k27ac_open_common_1126	chr1	156264923	156265526	promoter-TSS (ENST00000479084)	5' UTR (NM_001256609, exon 1 of 6)	214	ENST00000484214	protein_coding	ENSG00000198715	C1orf85	chromosome 1 open reading frame 85 [Source:HGNC Symbol;Acc:29436]
cnt_tfe3_with_h3k27ac_open_common_16136	chr8	126591291	126592627	Intergenic	Intergenic	56942	ENST00000521991	lincRNA	ENSG00000253111	RP11-136O12.2
cnt_tfe3_with_h3k27ac_open_common_15509	chr7	150968914	150969991	intron (ENST00000392811, intron 2 of 13)	intron (NM_001003802, intron 2 of 13)	2886	ENST00000469154	protein_coding	ENSG00000082014	SMARCD3	SWI/SNF related, matrix associated, actin dependent regulator of chromatin, subfamily d, member 3 [Source:HGNC Symbol;Acc:11108]
cnt_tfe3_with_h3k27ac_open_common_11869	chr3	179433521	179434607	intron (ENST00000482333, intron 6 of 14)	intron (NM_003940, intron 6 of 20)	-5288	ENST00000497155	protein_coding	ENSG00000058056	USP13	ubiquitin specific peptidase 13 (isopeptidase T-3) [Source:HGNC Symbol;Acc:12611]
cnt_tfe3_with_h3k27ac_open_common_6274	chr16	66914051	66915197	exon (ENST00000568398, exon 1 of 2)	5' UTR (NM_001329933, exon 1 of 3)	114	ENST00000566776	protein_coding	ENSG00000172840	PDP2	pyruvate dehyrogenase phosphatase catalytic subunit 2 [Source:HGNC Symbol;Acc:30263]
cnt_tfe3_with_h3k27ac_open_common_10928	chr22	43283136	43284450	intron (ENST00000263246, intron 5 of 10)	intron (NM_001349969, intron 5 of 11)	-11580	ENST00000507586	protein_coding	ENSG00000100266	PACSIN2	protein kinase C and casein kinase substrate in neurons 2 [Source:HGNC Symbol;Acc:8571]
cnt_tfe3_with_h3k27ac_open_common_12071	chr4	5725993	5726571	intron (ENST00000382674, intron 2 of 23)	MIR|SINE|MIR	13340	ENST00000509451	protein_coding	ENSG00000072840	EVC	Ellis van Creveld syndrome [Source:HGNC Symbol;Acc:3497]
cnt_tfe3_with_h3k27ac_open_common_14715	chr7	23373489	23373918	intron (ENST00000258729, intron 10 of 14)	AluSz|SINE|Alu	12077	ENST00000495009	protein_coding	ENSG00000136231	IGF2BP3	insulin-like growth factor 2 mRNA binding protein 3 [Source:HGNC Symbol;Acc:28868]
cnt_tfe3_with_h3k27ac_open_common_15927	chr8	75896367	75897156	promoter-TSS (ENST00000262207)	promoter-TSS (NM_031461)	11	ENST00000262207	protein_coding	ENSG00000121005	CRISPLD1	cysteine-rich secretory protein LCCL domain containing 1 [Source:HGNC Symbol;Acc:18206]
cnt_tfe3_with_h3k27ac_open_common_9237	chr2	102699189	102700003	intron (ENST00000424272, intron 1 of 10)	intron (NM_001320978, intron 1 of 11)	12760	ENST00000424272	protein_coding	ENSG00000115594	IL1R1	interleukin 1 receptor, type I [Source:HGNC Symbol;Acc:5993]
cnt_tfe3_with_h3k27ac_open_common_11601	chr3	124553599	124554383	intron (ENST00000496703, intron 1 of 4)	intron (NM_001354764, intron 5 of 14)	-2124	ENST00000476988	protein_coding	ENSG00000082781	ITGB5	integrin, beta 5 [Source:HGNC Symbol;Acc:6160]
cnt_tfe3_with_h3k27ac_open_common_16897	chr9	131549087	131549873	promoter-TSS (ENST00000223865)	promoter-TSS (NM_018201)	-3	ENST00000372648	protein_coding	ENSG00000107021	TBC1D13	TBC1 domain family, member 13 [Source:HGNC Symbol;Acc:25571]
cnt_tfe3_with_h3k27ac_open_common_3148	chr11	65185906	65186924	Intergenic	L2a|LINE|L2	-3830	ENST00000499732	lincRNA	ENSG00000245532	NEAT1	nuclear paraspeckle assembly transcript 1 (non-protein coding) [Source:HGNC Symbol;Acc:30815]
cnt_tfe3_with_h3k27ac_open_common_15505	chr7	150759240	150760779	TTS (ENST00000466368)	5' UTR (NM_001199694, exon 1 of 22)	288	ENST00000461735	protein_coding	ENSG00000164889	SLC4A2	solute carrier family 4 (anion exchanger), member 2 [Source:HGNC Symbol;Acc:11028]
cnt_tfe3_with_h3k27ac_open_common_1962	chr10	25305076	25306069	promoter-TSS (ENST00000376363)	promoter-TSS (NR_072992)	-15	ENST00000376356	protein_coding	ENSG00000185875	THNSL1	threonine synthase-like 1 (S. cerevisiae) [Source:HGNC Symbol;Acc:26160]
cnt_tfe3_with_h3k27ac_open_common_16048	chr8	104032823	104033830	promoter-TSS (ENST00000395862)	promoter-TSS (NM_001695)	-4	ENST00000518738	protein_coding	ENSG00000155097	ATP6V1C1	ATPase, H+ transporting, lysosomal 42kDa, V1 subunit C1 [Source:HGNC Symbol;Acc:856]
cnt_tfe3_with_h3k27ac_open_common_4927	chr14	31730995	31731983	intron (ENST00000551799, intron 1 of 5)	Intergenic	-3574	ENST00000362421	misc_RNA	ENSG00000199291	Y_RNA	Y RNA [Source:RFAM;Acc:RF00019]
cnt_tfe3_with_h3k27ac_open_common_5374	chr15	40856902	40857857	promoter-TSS (ENST00000558871)	promoter-TSS (NM_052849)	-123	ENST00000416810	protein_coding	ENSG00000128891	C15orf57	chromosome 15 open reading frame 57 [Source:HGNC Symbol;Acc:28295]
cnt_tfe3_with_h3k27ac_open_common_9391	chr2	131850511	131851924	promoter-TSS (ENST00000409185)	promoter-TSS (NM_001321747)	-184	ENST00000389915	protein_coding	ENSG00000152102	FAM168B	family with sequence similarity 168, member B [Source:HGNC Symbol;Acc:27016]
cnt_tfe3_with_h3k27ac_open_common_2912	chr11	34522975	34524075	intron (ENST00000532417, intron 2 of 2)	intron (NM_198381, intron 2 of 6)	9821	ENST00000312319	protein_coding	ENSG00000135374	ELF5	E74-like factor 5 (ets domain transcription factor) [Source:HGNC Symbol;Acc:3320]
cnt_tfe3_with_h3k27ac_open_common_5464	chr15	57179262	57180019	exon (ENST00000561122, exon 4 of 4)	non-coding (NR_015419, exon 4 of 4)	30206	ENST00000559920	protein_coding	ENSG00000137871	ZNF280D	zinc finger protein 280D [Source:HGNC Symbol;Acc:25953]
cnt_tfe3_with_h3k27ac_open_common_11299	chr3	49823372	49824391	promoter-TSS (ENST00000395238)	promoter-TSS (NM_001242829)	79	ENST00000321599	protein_coding	ENSG00000176095	IP6K1	inositol hexakisphosphate kinase 1 [Source:HGNC Symbol;Acc:18360]
cnt_tfe3_with_h3k27ac_open_common_15278	chr7	107204087	107205629	promoter-TSS (ENST00000347053)	5' UTR (NM_001161520, exon 1 of 21)	101	ENST00000297135	protein_coding	ENSG00000164597	COG5	component of oligomeric golgi complex 5 [Source:HGNC Symbol;Acc:14857]
cnt_tfe3_with_h3k27ac_open_common_16958	chr9	136324592	136326445	intron (ENST00000489519, intron 1 of 2)	TTS (NM_139026)	363	ENST00000542192	protein_coding	ENSG00000160325	CACFD1	calcium channel flower domain containing 1 [Source:HGNC Symbol;Acc:1365]
cnt_tfe3_with_h3k27ac_open_common_7785	chr19	1168879	1170722	promoter-TSS (ENST00000587655)	L1MB7|LINE|L1	-858	ENST00000587655	protein_coding	ENSG00000064932	SBNO2	strawberry notch homolog 2 (Drosophila) [Source:HGNC Symbol;Acc:29158]
cnt_tfe3_with_h3k27ac_open_common_8237	chr19	38470398	38472033	intron (ENST00000476317, intron 1 of 2)	intron (NM_015073, intron 1 of 21)	16722	ENST00000601752	sense_intronic	ENSG00000268051	CTC-244M17.1
cnt_tfe3_with_h3k27ac_open_common_6506	chr16	89630810	89633154	Intergenic	3' UTR (NM_001243131, exon 7 of 7)	3204	ENST00000472354	protein_coding	ENSG00000167526	RPL13	ribosomal protein L13 [Source:HGNC Symbol;Acc:10303]
cnt_tfe3_with_h3k27ac_open_common_4598	chr13	36919676	36921137	promoter-TSS (ENST00000438666)	promoter-TSS (NR_045180)	14	ENST00000495510	protein_coding	ENSG00000133104	SPG20	spastic paraplegia 20 (Troyer syndrome) [Source:HGNC Symbol;Acc:18514]
cnt_tfe3_with_h3k27ac_open_common_6360	chr16	70834261	70835380	promoter-TSS (ENST00000568886)	5' UTR (NM_018052, exon 1 of 19)	65	ENST00000568886	protein_coding	ENSG00000103043	VAC14	Vac14 homolog (S. cerevisiae) [Source:HGNC Symbol;Acc:25507]
cnt_tfe3_with_h3k27ac_open_common_15398	chr7	130696922	130697738	intron (ENST00000451786, intron 3 of 5)	MLT1J|LTR|ERVL-MaLR	-28462	ENST00000443623	antisense	ENSG00000231721	LINC-PINT	long intergenic non-protein coding RNA, p53 induced transcript [Source:HGNC Symbol;Acc:26885]
cnt_tfe3_with_h3k27ac_open_common_12205	chr4	48728151	48728761	intron (ENST00000537810, intron 1 of 63)	AluSz|SINE|Alu	-45268	ENST00000505759	protein_coding	ENSG00000075539	FRYL	FRY-like [Source:HGNC Symbol;Acc:29127]
cnt_tfe3_with_h3k27ac_open_common_9912	chr2	235959357	235960584	intron (ENST00000344528, intron 4 of 5)	intron (NM_014521, intron 4 of 5)	37260	ENST00000444926	lincRNA	ENSG00000226542	AC114814.4
cnt_tfe3_with_h3k27ac_open_common_10759	chr22	31364344	31365413	promoter-TSS (ENST00000397641)	promoter-TSS (NM_001303256)	-594	ENST00000397641	protein_coding	ENSG00000133422	MORC2	MORC family CW-type zinc finger 2 [Source:HGNC Symbol;Acc:23573]
cnt_tfe3_with_h3k27ac_open_common_15326	chr7	116764421	116765097	intron (ENST00000487459, intron 3 of 12)	MIR|SINE|MIR	5019	ENST00000489293	protein_coding	ENSG00000004866	ST7	suppression of tumorigenicity 7 [Source:HGNC Symbol;Acc:11351]
cnt_tfe3_with_h3k27ac_open_common_10824	chr22	37593030	37594153	exon (ENST00000470655, exon 1 of 9)	MIRb|SINE|MIR	197	ENST00000467564	protein_coding	ENSG00000133466	C1QTNF6	C1q and tumor necrosis factor related protein 6 [Source:HGNC Symbol;Acc:14343]
cnt_tfe3_with_h3k27ac_open_common_2125	chr10	65471979	65472600	intron (ENST00000444770, intron 2 of 2)	Intergenic	47865	ENST00000444770	lincRNA	ENSG00000228566	RP11-170M17.1
cnt_tfe3_with_h3k27ac_open_common_10153	chr20	30429604	30430894	Intergenic	Intergenic	3171	ENST00000375978	protein_coding	ENSG00000179772	FOXS1	forkhead box S1 [Source:HGNC Symbol;Acc:3735]
cnt_tfe3_with_h3k27ac_open_common_16491	chr9	74656387	74657747	Intergenic	Intergenic	18454	ENST00000377024	protein_coding	ENSG00000204669	C9orf57	chromosome 9 open reading frame 57 [Source:HGNC Symbol;Acc:27037]
cnt_tfe3_with_h3k27ac_open_common_5890	chr16	2653211	2654047	TTS (ENST00000342085)	TTS (NM_031268)	154	ENST00000567242	pseudogene	ENSG00000215154	AC141586.5
cnt_tfe3_with_h3k27ac_open_common_12444	chr4	128553893	128554299	promoter-TSS (ENST00000335251)	promoter-TSS (NM_015693)	9	ENST00000335251	protein_coding	ENSG00000164066	INTU	inturned planar cell polarity protein [Source:HGNC Symbol;Acc:29239]
cnt_tfe3_with_h3k27ac_open_common_8968	chr2	55238034	55238456	promoter-TSS (ENST00000394609)	promoter-TSS (NM_007008)	-660	ENST00000394609	protein_coding	ENSG00000115310	RTN4	reticulon 4 [Source:HGNC Symbol;Acc:14085]
cnt_tfe3_with_h3k27ac_open_common_4671	chr13	49379008	49379750	Intergenic	Intergenic	33620	ENST00000419812	pseudogene	ENSG00000225131	PSME2P2	proteasome activator subunit 2 pseudogene 2 [Source:HGNC Symbol;Acc:30160]
cnt_tfe3_with_h3k27ac_open_common_13363	chr5	149699601	149700204	intron (ENST00000515301, intron 1 of 1)	MLT1I|LTR|ERVL-MaLR	-17386	ENST00000328668	protein_coding	ENSG00000183876	ARSI	arylsulfatase family, member I [Source:HGNC Symbol;Acc:32521]
cnt_tfe3_with_h3k27ac_open_common_16116	chr8	125193657	125194004	Intergenic	LTR24|LTR|ERV1	-10067	ENST00000520031	antisense	ENSG00000253868	FER1L6-AS2	FER1L6 antisense RNA 2 [Source:HGNC Symbol;Acc:26534]
cnt_tfe3_with_h3k27ac_open_common_10113	chr20	22471327	22472046	Intergenic	Intergenic	69876	ENST00000420070	lincRNA	ENSG00000259974	LINC00261	long intergenic non-protein coding RNA 261 [Source:HGNC Symbol;Acc:16189]
cnt_tfe3_with_h3k27ac_open_common_2074	chr10	50396141	50396833	promoter-TSS (ENST00000453436)	promoter-TSS (NM_001288740)	-51	ENST00000374148	protein_coding	ENSG00000204161	C10orf128	chromosome 10 open reading frame 128 [Source:HGNC Symbol;Acc:27274]
cnt_tfe3_with_h3k27ac_open_common_13712	chr6	11598909	11599536	Intergenic	MER31B|LTR|ERV1	-8563	ENST00000607169	lincRNA	ENSG00000271897	RP11-679B17.2
cnt_tfe3_with_h3k27ac_open_common_6025	chr16	19819509	19821281	intron (ENST00000308214, intron 6 of 7)	AluSq2|SINE|Alu	10555	ENST00000575306	pseudogene	ENSG00000261939	CTC-496I23.1
cnt_tfe3_with_h3k27ac_open_common_17231	chrX	70401531	70402153	Intergenic	Intergenic	16183	ENST00000450860	antisense	ENSG00000228427	RP5-1091N2.9
cnt_tfe3_with_h3k27ac_open_common_4164	chr12	93364556	93365364	Intergenic	MLT1I|LTR|ERVL-MaLR	18545	ENST00000365664	snRNA	ENSG00000202534	RNU6-1329P	RNA, U6 small nuclear 1329, pseudogene [Source:HGNC Symbol;Acc:48292]
cnt_tfe3_with_h3k27ac_open_common_5300	chr14	105780751	105781184	promoter-TSS (ENST00000548265)	5' UTR (NM_015197, exon 1 of 24)	-114	ENST00000447393	protein_coding	ENSG00000179364	PACS2	phosphofurin acidic cluster sorting protein 2 [Source:HGNC Symbol;Acc:23794]
cnt_tfe3_with_h3k27ac_open_common_2766	chr11	8739429	8740190	promoter-TSS (ENST00000531060)	intron (NM_139157, intron 3 of 18)	-202	ENST00000533020	protein_coding	ENSG00000166444	ST5	suppression of tumorigenicity 5 [Source:HGNC Symbol;Acc:11350]
cnt_tfe3_with_h3k27ac_open_common_6258	chr16	58467672	58469024	intron (ENST00000567448, intron 2 of 3)	Intergenic	13083	ENST00000567448	lincRNA	ENSG00000260186	RP11-481J2.2
cnt_tfe3_with_h3k27ac_open_common_1318	chr1	184178831	184179580	Intergenic	Intergenic	-38248	ENST00000362970	misc_RNA	ENSG00000199840	Y_RNA	Y RNA [Source:RFAM;Acc:RF00019]
cnt_tfe3_with_h3k27ac_open_common_4560	chr13	30969263	30970041	Intergenic	Intergenic	-18370	ENST00000420219	lincRNA	ENSG00000238121	LINC00426	long intergenic non-protein coding RNA 426 [Source:HGNC Symbol;Acc:42761]
cnt_tfe3_with_h3k27ac_open_common_14609	chr7	3067276	3068104	intron (ENST00000356408, intron 1 of 3)	MIR|SINE|MIR	15789	ENST00000356408	protein_coding	ENSG00000198286	CARD11	caspase recruitment domain family, member 11 [Source:HGNC Symbol;Acc:16393]
cnt_tfe3_with_h3k27ac_open_common_14367	chr6	134997337	134998365	Intergenic	Intergenic	-16877	ENST00000434593	lincRNA	ENSG00000232310	RP11-557H15.4
cnt_tfe3_with_h3k27ac_open_common_13174	chr5	132110739	132111539	intron (ENST00000492490, intron 1 of 3)	MIR|SINE|MIR	519	ENST00000453480	protein_coding	ENSG00000164402	SEPT8	septin 8 [Source:HGNC Symbol;Acc:16511]
cnt_tfe3_with_h3k27ac_open_common_13528	chr5	172881307	172882851	Intergenic	MLT1F1|LTR|ERVL-MaLR	-8424	ENST00000519400	lincRNA	ENSG00000253141	CTB-164N12.1
cnt_tfe3_with_h3k27ac_open_common_10754	chr22	30968814	30970183	promoter-TSS (ENST00000411821)	promoter-TSS (NM_001318109)	-642	ENST00000448604	protein_coding	ENSG00000128242	GAL3ST1	galactose-3-O-sulfotransferase 1 [Source:HGNC Symbol;Acc:24240]
cnt_tfe3_with_h3k27ac_open_common_14001	chr6	37077170	37078508	Intergenic	MIRc|SINE|MIR	18749	ENST00000424565	pseudogene	ENSG00000216412	RPL12P2	ribosomal protein L12 pseudogene 2 [Source:HGNC Symbol;Acc:16070]
cnt_tfe3_with_h3k27ac_open_common_10082	chr20	17039735	17040882	Intergenic	Intergenic	-76630	ENST00000390863	snoRNA	ENSG00000212165	U3	Small nucleolar RNA U3 [Source:RFAM;Acc:RF00012]
cnt_tfe3_with_h3k27ac_open_common_6871	chr17	38263930	38264903	Intergenic	Intergenic	-7438	ENST00000246672	protein_coding	ENSG00000126368	NR1D1	nuclear receptor subfamily 1, group D, member 1 [Source:HGNC Symbol;Acc:7962]
cnt_tfe3_with_h3k27ac_open_common_12828	chr5	55574130	55575015	Intergenic	Intergenic	-2115	ENST00000515236	pseudogene	ENSG00000248781	PSMC1P4	proteasome (prosome, macropain) 26S subunit, ATPase, 1 pseudogene 4 [Source:HGNC Symbol;Acc:39779]
cnt_tfe3_with_h3k27ac_open_common_15613	chr8	11731961	11733000	Intergenic	MIRc|SINE|MIR	-5523	ENST00000534382	protein_coding	ENSG00000164733	CTSB	cathepsin B [Source:HGNC Symbol;Acc:2527]
cnt_tfe3_with_h3k27ac_open_common_353	chr1	29186286	29187716	intron (ENST00000234961, intron 2 of 2)	intron (NM_000911, intron 2 of 2)	-7086	ENST00000443593	lincRNA	ENSG00000226852	RP1-212P9.2
cnt_tfe3_with_h3k27ac_open_common_8870	chr2	42569175	42570675	intron (ENST00000468711, intron 2 of 2)	intron (NM_001319038, intron 2 of 2)	17253	ENST00000482463	protein_coding	ENSG00000115944	COX7A2L	cytochrome c oxidase subunit VIIa polypeptide 2 like [Source:HGNC Symbol;Acc:2289]
cnt_tfe3_with_h3k27ac_open_common_11707	chr3	138640368	138641643	Intergenic	Intergenic	20415	ENST00000477059	lincRNA	ENSG00000244578	RP11-548O1.3
cnt_tfe3_with_h3k27ac_open_common_4386	chr12	121036476	121037523	Intergenic	Intergenic	-4648	ENST00000495697	pseudogene	ENSG00000242137	RPL11P5	ribosomal protein L11 pseudogene 5 [Source:HGNC Symbol;Acc:36849]
cnt_tfe3_with_h3k27ac_open_common_11457	chr3	98497422	98498456	intron (ENST00000474595, intron 4 of 4)	intron (NM_001271147, intron 6 of 9)	-3093	ENST00000504327	pseudogene	ENSG00000249274	PDLIM1P4	PDZ and LIM domain 1 pseudogene 4 [Source:HGNC Symbol;Acc:48947]
cnt_tfe3_with_h3k27ac_open_common_10391	chr20	52515838	52516626	Intergenic	Intergenic	-24136	ENST00000497904	pseudogene	ENSG00000241721	SUMO1P1	SUMO1 pseudogene 1 [Source:HGNC Symbol;Acc:33148]
cnt_tfe3_with_h3k27ac_open_common_10408	chr20	56369752	56370779	Intergenic	Intergenic	-83673	ENST00000472841	protein_coding	ENSG00000124225	PMEPA1	prostate transmembrane protein, androgen induced 1 [Source:HGNC Symbol;Acc:14107]
cnt_tfe3_with_h3k27ac_open_common_16007	chr8	98787186	98788947	promoter-TSS (ENST00000521545)	exon (NM_018407, exon 1 of 7)	-11	ENST00000517924	protein_coding	ENSG00000104341	LAPTM4B	lysosomal protein transmembrane 4 beta [Source:HGNC Symbol;Acc:13646]
cnt_tfe3_with_h3k27ac_open_common_9323	chr2	114549425	114550328	Intergenic	Intergenic	-35476	ENST00000245680	protein_coding	ENSG00000115084	SLC35F5	solute carrier family 35, member F5 [Source:HGNC Symbol;Acc:23617]
cnt_tfe3_with_h3k27ac_open_common_2294	chr10	82167433	82168999	promoter-TSS (ENST00000372185)	promoter-TSS (NM_001243780)	-33	ENST00000372187	protein_coding	ENSG00000122378	FAM213A	family with sequence similarity 213, member A [Source:HGNC Symbol;Acc:28651]
cnt_tfe3_with_h3k27ac_open_common_14008	chr6	37209881	37210811	intron (ENST00000356757, intron 1 of 2)	intron (NM_001286401, intron 1 of 2)	8736	ENST00000459447	snoRNA	ENSG00000238375	snoU13	Small nucleolar RNA U13 [Source:RFAM;Acc:RF01210]
cnt_tfe3_with_h3k27ac_open_common_11250	chr3	46464056	46465405	Intergenic	HERVL18-int|LTR|ERVL	13725	ENST00000441909	protein_coding	ENSG00000121797	CCRL2	chemokine (C-C motif) receptor-like 2 [Source:HGNC Symbol;Acc:1612]
cnt_tfe3_with_h3k27ac_open_common_1700	chr1	234108495	234109503	intron (ENST00000366618, intron 2 of 7)	intron (NM_173508, intron 2 of 7)	-22146	ENST00000452766	antisense	ENSG00000234453	RP11-488L4.1
cnt_tfe3_with_h3k27ac_open_common_6436	chr16	83986258	83987531	promoter-TSS (ENST00000565123)	promoter-TSS (NM_182981)	49	ENST00000563543	protein_coding	ENSG00000140961	OSGIN1	oxidative stress induced growth inhibitor 1 [Source:HGNC Symbol;Acc:30093]
cnt_tfe3_with_h3k27ac_open_common_3618	chr12	6202097	6203289	intron (ENST00000261405, intron 6 of 51)	LTR16A|LTR|ERVL	2443	ENST00000468423	misc_RNA	ENSG00000240533	RN7SL69P	RNA, 7SL, cytoplasmic 69, pseudogene [Source:HGNC Symbol;Acc:46085]
cnt_tfe3_with_h3k27ac_open_common_16661	chr9	104248303	104249985	intron (ENST00000374847, intron 1 of 2)	promoter-TSS (NM_001303108)	255	ENST00000374847	protein_coding	ENSG00000165152	TMEM246	transmembrane protein 246 [Source:HGNC Symbol;Acc:28180]
cnt_tfe3_with_h3k27ac_open_common_13254	chr5	139088031	139089579	intron (ENST00000515296, intron 2 of 5)	Intergenic	8870	ENST00000363886	snRNA	ENSG00000200756	RNU6-236P	RNA, U6 small nuclear 236, pseudogene [Source:HGNC Symbol;Acc:47199]
cnt_tfe3_with_h3k27ac_open_common_10944	chr22	44843994	44845975	Intergenic	Intergenic	5777	ENST00000415702	lincRNA	ENSG00000232655	CTA-397C4.2
cnt_tfe3_with_h3k27ac_open_common_16930	chr9	133001795	133003210	Intergenic	Intergenic	39630	ENST00000458469	protein_coding	ENSG00000107130	NCS1	neuronal calcium sensor 1 [Source:HGNC Symbol;Acc:3953]
cnt_tfe3_with_h3k27ac_open_common_7839	chr19	2626688	2628131	intron (ENST00000382159, intron 2 of 4)	intron (NM_052847, intron 2 of 4)	-4543	ENST00000592525	antisense	ENSG00000267214	CTC-265F19.3
cnt_tfe3_with_h3k27ac_open_common_12089	chr4	8200492	8202636	intron (ENST00000382521, intron 1 of 2)	intron (NR_134639, intron 1 of 14)	466	ENST00000539824	protein_coding	ENSG00000125089	SH3TC1	SH3 domain and tetratricopeptide repeats 1 [Source:HGNC Symbol;Acc:26009]
cnt_tfe3_with_h3k27ac_open_common_10130	chr20	25289596	25291845	promoter-TSS (ENST00000576316)	intron (NM_001042472, intron 6 of 12)	388	ENST00000481556	protein_coding	ENSG00000100997	ABHD12	abhydrolase domain containing 12 [Source:HGNC Symbol;Acc:15868]
cnt_tfe3_with_h3k27ac_open_common_1294	chr1	180991277	180992528	exon (ENST00000258301, exon 1 of 8)	5' UTR (NM_001286210, exon 1 of 6)	103	ENST00000542060	protein_coding	ENSG00000135823	STX6	syntaxin 6 [Source:HGNC Symbol;Acc:11441]
cnt_tfe3_with_h3k27ac_open_common_11509	chr3	108582380	108582981	Intergenic	MER61B|LTR|ERV1	40974	ENST00000478830	protein_coding	ENSG00000163519	TRAT1	T cell receptor associated transmembrane adaptor 1 [Source:HGNC Symbol;Acc:30698]
cnt_tfe3_with_h3k27ac_open_common_17260	chrX	102862390	102863684	intron (ENST00000243286, intron 1 of 2)	CpG	138	ENST00000477014	protein_coding	ENSG00000196507	TCEAL3	transcription elongation factor A (SII)-like 3 [Source:HGNC Symbol;Acc:28247]
cnt_tfe3_with_h3k27ac_open_common_11804	chr3	158519407	158520532	promoter-TSS (ENST00000471500)	non-coding (NR_110328, exon 1 of 16)	24	ENST00000471500	protein_coding	ENSG00000118855	MFSD1	major facilitator superfamily domain containing 1 [Source:HGNC Symbol;Acc:25874]
cnt_tfe3_with_h3k27ac_open_common_16125	chr8	126103196	126104475	promoter-TSS (ENST00000519010)	promoter-TSS (NM_001349486)	-86	ENST00000523741	protein_coding	ENSG00000156831	NSMCE2	non-SMC element 2, MMS21 homolog (S. cerevisiae) [Source:HGNC Symbol;Acc:26513]
cnt_tfe3_with_h3k27ac_open_common_8953	chr2	54751377	54752656	intron (ENST00000433475, intron 2 of 3)	L2a|LINE|L2	-4464	ENST00000395315	pseudogene	ENSG00000237887	RPL23AP32	ribosomal protein L23a pseudogene 32 [Source:HGNC Symbol;Acc:25345]
cnt_tfe3_with_h3k27ac_open_common_13228	chr5	137367806	137368887	promoter-TSS (ENST00000500267)	promoter-TSS (NR_037900)	-117	ENST00000500267	antisense	ENSG00000246323	RP11-325L7.1
cnt_tfe3_with_h3k27ac_open_common_8239	chr19	38495074	38496225	intron (ENST00000476317, intron 1 of 2)	intron (NM_015073, intron 1 of 21)	41156	ENST00000601752	sense_intronic	ENSG00000268051	CTC-244M17.1
cnt_tfe3_with_h3k27ac_open_common_13491	chr5	169948885	169950647	intron (ENST00000328939, intron 1 of 7)	intron (NM_014592, intron 1 of 7)	18189	ENST00000411494	protein_coding	ENSG00000182132	KCNIP1	Kv channel interacting protein 1 [Source:HGNC Symbol;Acc:15521]
cnt_tfe3_with_h3k27ac_open_common_3247	chr11	68606654	68607262	intron (ENST00000561996, intron 1 of 2)	CpG	194	ENST00000569129	protein_coding	ENSG00000110090	CPT1A	carnitine palmitoyltransferase 1A (liver) [Source:HGNC Symbol;Acc:2328]
cnt_tfe3_with_h3k27ac_open_common_487	chr1	42921522	42922688	promoter-TSS (ENST00000455780)	promoter-TSS (NM_001287507)	-68	ENST00000455780	protein_coding	ENSG00000127125	PPCS	phosphopantothenoylcysteine synthetase [Source:HGNC Symbol;Acc:25686]
cnt_tfe3_with_h3k27ac_open_common_10869	chr22	39636931	39637687	promoter-TSS (ENST00000440375)	promoter-TSS (NM_033016)	-174	ENST00000440375	protein_coding	ENSG00000100311	PDGFB	platelet-derived growth factor beta polypeptide [Source:HGNC Symbol;Acc:8800]
cnt_tfe3_with_h3k27ac_open_common_12904	chr5	68530353	68531018	promoter-TSS (ENST00000506789)	promoter-TSS (NM_001799)	-3	ENST00000512687	protein_coding	ENSG00000134058	CDK7	cyclin-dependent kinase 7 [Source:HGNC Symbol;Acc:1778]
cnt_tfe3_with_h3k27ac_open_common_13996	chr6	36953692	36954558	promoter-TSS (ENST00000373616)	non-coding (NR_130739, exon 1 of 12)	-51	ENST00000373627	protein_coding	ENSG00000137409	MTCH1	mitochondrial carrier 1 [Source:HGNC Symbol;Acc:17586]
cnt_tfe3_with_h3k27ac_open_common_8430	chr19	47633693	47634428	promoter-TSS (ENST00000600706)	promoter-TSS (NM_005500)	21	ENST00000597808	protein_coding	ENSG00000142230	SAE1	SUMO1 activating enzyme subunit 1 [Source:HGNC Symbol;Acc:30660]
cnt_tfe3_with_h3k27ac_open_common_14441	chr6	150326185	150326779	promoter-TSS (ENST00000403651)	promoter-TSS (NR_024045)	-189	ENST00000403651	pseudogene	ENSG00000218358	RAET1K	retinoic acid early transcript 1K pseudogene [Source:HGNC Symbol;Acc:16797]
cnt_tfe3_with_h3k27ac_open_common_3440	chr11	107879304	107880291	promoter-TSS (ENST00000531427)	5' UTR (NM_003478, exon 1 of 19)	115	ENST00000526303	protein_coding	ENSG00000166266	CUL5	cullin 5 [Source:HGNC Symbol;Acc:2556]
cnt_tfe3_with_h3k27ac_open_common_11895	chr3	184031885	184032484	promoter-TSS (ENST00000442406)	promoter-TSS (NM_198242)	-99	ENST00000346169	protein_coding	ENSG00000114867	EIF4G1	eukaryotic translation initiation factor 4 gamma, 1 [Source:HGNC Symbol;Acc:3296]
cnt_tfe3_with_h3k27ac_open_common_17129	chrX	40943481	40944994	promoter-TSS (ENST00000324545)	promoter-TSS (NM_001039591)	-651	ENST00000378308	protein_coding	ENSG00000124486	USP9X	ubiquitin specific peptidase 9, X-linked [Source:HGNC Symbol;Acc:12632]
cnt_tfe3_with_h3k27ac_open_common_10788	chr22	35695412	35696781	promoter-TSS (ENST00000609073)	CpG	209	ENST00000436462	protein_coding	ENSG00000100284	TOM1	target of myb1 (chicken) [Source:HGNC Symbol;Acc:11982]
cnt_tfe3_with_h3k27ac_open_common_3152	chr11	65244559	65245605	Intergenic	CpG	-20151	ENST00000534336	lincRNA	ENSG00000251562	MALAT1	metastasis associated lung adenocarcinoma transcript 1 (non-protein coding) [Source:HGNC Symbol;Acc:29665]
cnt_tfe3_with_h3k27ac_open_common_14523	chr6	160389508	160391232	exon (ENST00000356956, exon 1 of 48)	exon (NM_000876, exon 1 of 48)	239	ENST00000356956	protein_coding	ENSG00000197081	IGF2R	insulin-like growth factor 2 receptor [Source:HGNC Symbol;Acc:5467]
cnt_tfe3_with_h3k27ac_open_common_8219	chr19	36544723	36545850	promoter-TSS (ENST00000388999)	promoter-TSS (NM_173636)	-7	ENST00000522483	protein_coding	ENSG00000161277	THAP8	THAP domain containing 8 [Source:HGNC Symbol;Acc:23191]
cnt_tfe3_with_h3k27ac_open_common_8623	chr2	8819997	8820702	intron (ENST00000234091, intron 1 of 4)	non-coding (NR_110153, exon 2 of 2)	-1163	ENST00000421298	antisense	ENSG00000235092	AC011747.7
cnt_tfe3_with_h3k27ac_open_common_16901	chr9	131709281	131710548	promoter-TSS (ENST00000372586)	promoter-TSS (NM_014908)	-16	ENST00000372586	protein_coding	ENSG00000175283	DOLK	dolichol kinase [Source:HGNC Symbol;Acc:23406]
cnt_tfe3_with_h3k27ac_open_common_1629	chr1	226270568	226271907	promoter-TSS (ENST00000412855)	promoter-TSS (NR_146920)	-103	ENST00000602806	lincRNA	ENSG00000225518	RP11-396C23.2
cnt_tfe3_with_h3k27ac_open_common_9566	chr2	178076629	178078097	promoter-TSS (ENST00000411529)	promoter-TSS (NM_001330250)	27	ENST00000455416	antisense	ENSG00000229337	AC079305.8
cnt_tfe3_with_h3k27ac_open_common_4878	chr14	21851515	21853021	promoter-TSS (ENST00000565098)	5' UTR (NM_007192, exon 1 of 26)	-96	ENST00000555752	protein_coding	ENSG00000092201	SUPT16H	suppressor of Ty 16 homolog (S. cerevisiae) [Source:HGNC Symbol;Acc:11465]
cnt_tfe3_with_h3k27ac_open_common_9653	chr2	197035454	197036499	promoter-TSS (ENST00000449152)	CpG	-252	ENST00000449152	protein_coding	ENSG00000081320	STK17B	serine/threonine kinase 17b [Source:HGNC Symbol;Acc:11396]
cnt_tfe3_with_h3k27ac_open_common_4125	chr12	76952578	76953999	promoter-TSS (ENST00000551927)	5' UTR (NM_001319652, exon 1 of 26)	-4	ENST00000547544	protein_coding	ENSG00000091039	OSBPL8	oxysterol binding protein-like 8 [Source:HGNC Symbol;Acc:16396]
cnt_tfe3_with_h3k27ac_open_common_6661	chr17	17138654	17141091	promoter-TSS (ENST00000584952)	5' UTR (NM_001353229, exon 2 of 16)	-440	ENST00000584952	lincRNA	ENSG00000266498	RP11-45M22.5
cnt_tfe3_with_h3k27ac_open_common_5603	chr15	68132583	68133223	promoter-TSS (ENST00000383898)	promoter-TSS (NR_125730).5	-520	ENST00000383898	snRNA	ENSG00000206625	RNU6-1	RNA, U6 small nuclear 1 [Source:HGNC Symbol;Acc:10227]
cnt_tfe3_with_h3k27ac_open_common_11144	chr3	31573448	31574560	promoter-TSS (ENST00000453168)	promoter-TSS (NM_178862)	-126	ENST00000453168	protein_coding	ENSG00000163527	STT3B	STT3B, subunit of the oligosaccharyltransferase complex (catalytic) [Source:HGNC Symbol;Acc:30611]
cnt_tfe3_with_h3k27ac_open_common_407	chr1	35497159	35497776	promoter-TSS (ENST00000415531)	5' UTR (NM_007167, exon 1 of 16)	-19	ENST00000460607	protein_coding	ENSG00000163867	ZMYM6	zinc finger, MYM-type 6 [Source:HGNC Symbol;Acc:13050]
cnt_tfe3_with_h3k27ac_open_common_10094	chr20	18547679	18548257	promoter-TSS (ENST00000411646)	promoter-TSS (NM_001348958)	-96	ENST00000411646	lincRNA	ENSG00000232388	LINC00493	long intergenic non-protein coding RNA 493 [Source:HGNC Symbol;Acc:43430]
cnt_tfe3_with_h3k27ac_open_common_2436	chr10	102124582	102125285	TTS (ENST00000370355)	TTS (NM_005063)	3536	ENST00000537595	pseudogene	ENSG00000256545	AL139819.1
cnt_tfe3_with_h3k27ac_open_common_340	chr1	28623223	28623927	Intergenic	Intergenic	-31938	ENST00000479574	protein_coding	ENSG00000130772	MED18	mediator complex subunit 18 [Source:HGNC Symbol;Acc:25944]
cnt_tfe3_with_h3k27ac_open_common_11417	chr3	66271106	66271950	promoter-TSS (ENST00000336733)	promoter-TSS (NM_001350992)	38	ENST00000464350	protein_coding	ENSG00000144741	SLC25A26	solute carrier family 25 (S-adenosylmethionine carrier), member 26 [Source:HGNC Symbol;Acc:20661]
cnt_tfe3_with_h3k27ac_open_common_7369	chr17	73851189	73851908	promoter-TSS (ENST00000590221)	promoter-TSS (NM_012478)	-47	ENST00000254806	protein_coding	ENSG00000132471	WBP2	WW domain binding protein 2 [Source:HGNC Symbol;Acc:12738]
cnt_tfe3_with_h3k27ac_open_common_12408	chr4	114001094	114001532	intron (ENST00000394537, intron 1 of 44)	AluSx1|SINE|Alu	-8195	ENST00000508959	antisense	ENSG00000248152	RP11-650J17.1
cnt_tfe3_with_h3k27ac_open_common_13372	chr5	149864933	149865784	promoter-TSS (ENST00000524161)	CpG	-23	ENST00000522491	protein_coding	ENSG00000070614	NDST1	N-deacetylase/N-sulfotransferase (heparan glucosaminyl) 1 [Source:HGNC Symbol;Acc:7680]
cnt_tfe3_with_h3k27ac_open_common_10358	chr20	49056692	49057764	Intergenic	MIR3|SINE|MIR	-11208	ENST00000497504	misc_RNA	ENSG00000244376	RN7SL636P	RNA, 7SL, cytoplasmic 636, pseudogene [Source:HGNC Symbol;Acc:46652]
cnt_tfe3_with_h3k27ac_open_common_12467	chr4	139717521	139718229	intron (ENST00000513400, intron 2 of 3)	AluSx1|SINE|Alu	15045	ENST00000408086	miRNA	ENSG00000238971	AC093766.1
cnt_tfe3_with_h3k27ac_open_common_1937	chr10	22604735	22606087	promoter-TSS (ENST00000417470)	promoter-TSS (NM_001204062)	30	ENST00000417470	protein_coding	ENSG00000269897	COMMD3-BMI1	COMMD3-BMI1 readthrough [Source:HGNC Symbol;Acc:48326]
cnt_tfe3_with_h3k27ac_open_common_14885	chr7	44646030	44647217	intron (ENST00000449767, intron 1 of 22)	CpG	385	ENST00000222673	protein_coding	ENSG00000105953	OGDH	oxoglutarate (alpha-ketoglutarate) dehydrogenase (lipoamide) [Source:HGNC Symbol;Acc:8124]
cnt_tfe3_with_h3k27ac_open_common_1396	chr1	202558093	202559088	TTS (ENST00000336894)	TTS (NM_032104)	-14806	ENST00000428573	antisense	ENSG00000226862	RP11-569A11.1
cnt_tfe3_with_h3k27ac_open_common_7794	chr19	1275207	1276516	promoter-TSS (ENST00000485191)	CpG	-84	ENST00000469144	protein_coding	ENSG00000228300	C19orf24	chromosome 19 open reading frame 24 [Source:HGNC Symbol;Acc:26073]
cnt_tfe3_with_h3k27ac_open_common_10429	chr20	61425078	61426016	Intergenic	MIRc|SINE|MIR	-2258	ENST00000370487	protein_coding	ENSG00000101189	MRGBP	MRG/MORF4L binding protein [Source:HGNC Symbol;Acc:15866]
cnt_tfe3_with_h3k27ac_open_common_2270	chr10	80737268	80738398	intron (ENST00000456353, intron 5 of 9)	L2c|LINE|L2	-15682	ENST00000428862	antisense	ENSG00000224596	ZMIZ1-AS1	ZMIZ1 antisense RNA 1 [Source:HGNC Symbol;Acc:27433]
cnt_tfe3_with_h3k27ac_open_common_14848	chr7	40338643	40339154	intron (ENST00000416370, intron 8 of 12)	MER102c|DNA|hAT-Charlie	24788	ENST00000488110	protein_coding	ENSG00000175600	SUGCT	succinylCoA:glutarate-CoA transferase [Source:HGNC Symbol;Acc:16001]
cnt_tfe3_with_h3k27ac_open_common_5943	chr16	4897052	4898543	promoter-TSS (ENST00000591451)	promoter-TSS (NR_136695)	-115	ENST00000545171	protein_coding	ENSG00000118900	UBN1	ubinuclein 1 [Source:HGNC Symbol;Acc:12506]
cnt_tfe3_with_h3k27ac_open_common_13355	chr5	149340000	149340760	promoter-TSS (ENST00000286298)	promoter-TSS (NM_000112)	32	ENST00000433184	protein_coding	ENSG00000155850	SLC26A2	solute carrier family 26 (anion exchanger), member 2 [Source:HGNC Symbol;Acc:10994]
cnt_tfe3_with_h3k27ac_open_common_8917	chr2	46925528	46926278	promoter-TSS (ENST00000306503)	promoter-TSS (NM_144949)	-188	ENST00000306503	protein_coding	ENSG00000171150	SOCS5	suppressor of cytokine signaling 5 [Source:HGNC Symbol;Acc:16852]
cnt_tfe3_with_h3k27ac_open_common_16893	chr9	131450775	131451566	promoter-TSS (ENST00000322030)	promoter-TSS (NM_003011)	-335	ENST00000322030	protein_coding	ENSG00000119335	SET	SET nuclear oncogene [Source:HGNC Symbol;Acc:10760]
cnt_tfe3_with_h3k27ac_open_common_5490	chr15	59041611	59042350	promoter-TSS (ENST00000559053)	5' UTR (NM_001320570, exon 1 of 15)	-7	ENST00000558004	protein_coding	ENSG00000137845	ADAM10	ADAM metallopeptidase domain 10 [Source:HGNC Symbol;Acc:188]
cnt_tfe3_with_h3k27ac_open_common_4466	chr12	125230351	125232681	Intergenic	Intergenic	39523	ENST00000545305	protein_coding	ENSG00000073060	SCARB1	scavenger receptor class B, member 1 [Source:HGNC Symbol;Acc:1664]
cnt_tfe3_with_h3k27ac_open_common_6483	chr16	88278587	88279770	intron (ENST00000563190, intron 1 of 3)	Intergenic	10787	ENST00000563190	lincRNA	ENSG00000261273	LA16c-444G7.1
cnt_tfe3_with_h3k27ac_open_common_12152	chr4	25161625	25162818	promoter-TSS (ENST00000382103)	promoter-TSS (NM_016955)	-17	ENST00000302922	protein_coding	ENSG00000109618	SEPSECS	Sep (O-phosphoserine) tRNA:Sec (selenocysteine) tRNA synthase [Source:HGNC Symbol;Acc:30605]
cnt_tfe3_with_h3k27ac_open_common_15443	chr7	138436854	138438167	exon (ENST00000353492, exon 10 of 21)	exon (NM_130841, exon 10 of 21)	3226	ENST00000478480	protein_coding	ENSG00000105929	ATP6V0A4	ATPase, H+ transporting, lysosomal V0 subunit a4 [Source:HGNC Symbol;Acc:866]
cnt_tfe3_with_h3k27ac_open_common_14035	chr6	42017982	42018591	promoter-TSS (ENST00000372977)	promoter-TSS (NM_138572)	9	ENST00000482926	protein_coding	ENSG00000137413	TAF8	TAF8 RNA polymerase II, TATA box binding protein (TBP)-associated factor, 43kDa [Source:HGNC Symbol;Acc:17300]
cnt_tfe3_with_h3k27ac_open_common_8730	chr2	26100385	26101705	exon (ENST00000435504, exon 1 of 13)	exon (NM_018263, exon 1 of 12)	290	ENST00000272341	protein_coding	ENSG00000143970	ASXL2	additional sex combs like 2 (Drosophila) [Source:HGNC Symbol;Acc:23805]
cnt_tfe3_with_h3k27ac_open_common_10882	chr22	40573605	40573984	promoter-TSS (ENST00000454349)	promoter-TSS (NM_015088)	-135	ENST00000489500	protein_coding	ENSG00000100354	TNRC6B	trinucleotide repeat containing 6B [Source:HGNC Symbol;Acc:29190]
cnt_tfe3_with_h3k27ac_open_common_4102	chr12	72148334	72149238	exon (ENST00000261263, exon 1 of 7)	5' UTR (NM_014999, exon 1 of 7)	132	ENST00000261263	protein_coding	ENSG00000080371	RAB21	RAB21, member RAS oncogene family [Source:HGNC Symbol;Acc:18263]
cnt_tfe3_with_h3k27ac_open_common_17044	chrX	13302600	13303291	intron (ENST00000443965, intron 1 of 1)	intron (NR_146309, intron 1 of 1)	18566	ENST00000412485	lincRNA	ENSG00000235385	GS1-600G8.5
cnt_tfe3_with_h3k27ac_open_common_6011	chr16	16177399	16178114	intron (ENST00000346370, intron 17 of 29)	MLT1H|LTR|ERVL-MaLR	7725	ENST00000575422	protein_coding	ENSG00000103222	ABCC1	ATP-binding cassette, sub-family C (CFTR/MRP), member 1 [Source:HGNC Symbol;Acc:51]
cnt_tfe3_with_h3k27ac_open_common_7169	chr17	55969803	55971137	promoter-TSS (ENST00000407144)	intron (NM_001271875, intron 1 of 10)	-421	ENST00000407144	protein_coding	ENSG00000180891	CUEDC1	CUE domain containing 1 [Source:HGNC Symbol;Acc:31350]
cnt_tfe3_with_h3k27ac_open_common_12353	chr4	90056008	90056527	Intergenic	MIR|SINE|MIR	4264	ENST00000390924	snRNA	ENSG00000212226	RNU6-907P	RNA, U6 small nuclear 907, pseudogene [Source:HGNC Symbol;Acc:47870]
cnt_tfe3_with_h3k27ac_open_common_13124	chr5	123991440	123992134	intron (ENST00000509799, intron 3 of 4)	intron (NM_020747, intron 2 of 8)	-11757	ENST00000513985	protein_coding	ENSG00000168916	ZNF608	zinc finger protein 608 [Source:HGNC Symbol;Acc:29238]
cnt_tfe3_with_h3k27ac_open_common_302	chr1	26798860	26799786	promoter-TSS (ENST00000466194)	CpG	313	ENST00000361427	protein_coding	ENSG00000198830	HMGN2	high mobility group nucleosomal binding domain 2 [Source:HGNC Symbol;Acc:4986]
cnt_tfe3_with_h3k27ac_open_common_15183	chr7	99698838	99699831	promoter-TSS (ENST00000422582)	promoter-TSS (NM_182776)	47	ENST00000421755	protein_coding	ENSG00000221838	AP4M1	adaptor-related protein complex 4, mu 1 subunit [Source:HGNC Symbol;Acc:574]
cnt_tfe3_with_h3k27ac_open_common_6803	chr17	33894852	33895675	exon (ENST00000592381, exon 1 of 2)	non-coding (NR_135479, exon 1 of 2)	124	ENST00000592381	lincRNA	ENSG00000267321	RP11-1094M14.11
cnt_tfe3_with_h3k27ac_open_common_12005	chr3	197024805	197025712	promoter-TSS (ENST00000412364)	non-coding (NR_038289, exon 1 of 3)	135	ENST00000414529	antisense	ENSG00000227375	DLG1-AS1	DLG1 antisense RNA 1 [Source:HGNC Symbol;Acc:44154]
cnt_tfe3_with_h3k27ac_open_common_4345	chr12	117175619	117176393	promoter-TSS (ENST00000261318)	promoter-TSS (NM_024738)	-90	ENST00000392549	protein_coding	ENSG00000135119	RNFT2	ring finger protein, transmembrane 2 [Source:HGNC Symbol;Acc:25905]
cnt_tfe3_with_h3k27ac_open_common_15612	chr8	11725382	11725704	promoter-TSS (ENST00000533455)	5' UTR (NM_147780, exon 1 of 12)	6	ENST00000505496	protein_coding	ENSG00000164733	CTSB	cathepsin B [Source:HGNC Symbol;Acc:2527]
cnt_tfe3_with_h3k27ac_open_common_422	chr1	36689581	36690602	promoter-TSS (ENST00000354618)	promoter-TSS (NM_001321473)	57	ENST00000478853	protein_coding	ENSG00000054118	THRAP3	thyroid hormone receptor associated protein 3 [Source:HGNC Symbol;Acc:22964]
cnt_tfe3_with_h3k27ac_open_common_839	chr1	109419428	109419955	promoter-TSS (ENST00000446797)	promoter-TSS (NM_001321039)	88	ENST00000435987	protein_coding	ENSG00000121957	GPSM2	G-protein signaling modulator 2 [Source:HGNC Symbol;Acc:29501]
cnt_tfe3_with_h3k27ac_open_common_39	chr1	2477303	2477893	promoter-TSS (ENST00000606645)	CpG	-306	ENST00000606645	lincRNA	ENSG00000272449	RP3-395M20.12
cnt_tfe3_with_h3k27ac_open_common_5059	chr14	64970164	64971677	promoter-TSS (ENST00000394712)	promoter-TSS (NM_014950)	217	ENST00000554015	protein_coding	ENSG00000126804	ZBTB1	zinc finger and BTB domain containing 1 [Source:HGNC Symbol;Acc:20259]
cnt_tfe3_with_h3k27ac_open_common_7764	chr18	77153845	77154321	Intergenic	CpG	-1773	ENST00000253506	protein_coding	ENSG00000131196	NFATC1	nuclear factor of activated T-cells, cytoplasmic, calcineurin-dependent 1 [Source:HGNC Symbol;Acc:7775]
cnt_tfe3_with_h3k27ac_open_common_9759	chr2	216946155	216946821	promoter-TSS (ENST00000474093)	promoter-TSS (NM_001142311)	-20	ENST00000497889	protein_coding	ENSG00000115425	PECR	peroxisomal trans-2-enoyl-CoA reductase [Source:HGNC Symbol;Acc:18281]
cnt_tfe3_with_h3k27ac_open_common_3929	chr12	53625510	53625985	intron (ENST00000552901, intron 2 of 3)	CpG	211	ENST00000327550	protein_coding	ENSG00000172819	RARG	retinoic acid receptor, gamma [Source:HGNC Symbol;Acc:9866]
cnt_tfe3_with_h3k27ac_open_common_9741	chr2	211035134	211036372	promoter-TSS (ENST00000412065)	CpG	298	ENST00000418791	protein_coding	ENSG00000144445	KANSL1L	KAT8 regulatory NSL complex subunit 1-like [Source:HGNC Symbol;Acc:26310]
cnt_tfe3_with_h3k27ac_open_common_13732	chr6	14210929	14211734	Intergenic	CpG	20470	ENST00000455973	lincRNA	ENSG00000230631	RP11-359N11.1
cnt_tfe3_with_h3k27ac_open_common_14597	chr7	2393237	2394554	promoter-TSS (ENST00000397011)	promoter-TSS (NM_003751)	49	ENST00000435336	protein_coding	ENSG00000106266	SNX8	sorting nexin 8 [Source:HGNC Symbol;Acc:14972]
cnt_tfe3_with_h3k27ac_open_common_10104	chr20	19973667	19974913	intron (ENST00000484638, intron 7 of 8)	intron (NM_001242581, intron 10 of 11)	-23470	ENST00000334982	protein_coding	ENSG00000173418	NAA20	N(alpha)-acetyltransferase 20, NatB catalytic subunit [Source:HGNC Symbol;Acc:15908]
cnt_tfe3_with_h3k27ac_open_common_16004	chr8	98655849	98656825	promoter-TSS (ENST00000522313)	promoter-TSS (NM_178812)	-70	ENST00000336273	protein_coding	ENSG00000147649	MTDH	metadherin [Source:HGNC Symbol;Acc:29608]
cnt_tfe3_with_h3k27ac_open_common_596	chr1	53168566	53169548	Intergenic	Intergenic	-5019	ENST00000371538	protein_coding	ENSG00000162377	COA7	cytochrome c oxidase assembly factor 7 [Source:HGNC Symbol;Acc:25716]
cnt_tfe3_with_h3k27ac_open_common_3513	chr11	121162815	121164129	promoter-TSS (ENST00000534455)	promoter-TSS (NM_006918)	4	ENST00000531140	protein_coding	ENSG00000109929	SC5D	sterol-C5-desaturase [Source:HGNC Symbol;Acc:10547]
cnt_tfe3_with_h3k27ac_open_common_10430	chr20	61505111	61506133	Intergenic	LTR13|LTR|ERVK	-1194	ENST00000430209	pseudogene	ENSG00000236527	ARF4P2	ADP-ribosylation factor 4 pseudogene 2 [Source:HGNC Symbol;Acc:16599]
cnt_tfe3_with_h3k27ac_open_common_6698	chr17	19880698	19881644	promoter-TSS (ENST00000395536)	promoter-TSS (NM_007202)	-21	ENST00000225737	protein_coding	ENSG00000108599	AKAP10	A kinase (PRKA) anchor protein 10 [Source:HGNC Symbol;Acc:368]
cnt_tfe3_with_h3k27ac_open_common_17104	chrX	30670728	30671596	promoter-TSS (ENST00000378941)	promoter-TSS (NM_001205019)	-314	ENST00000378946	protein_coding	ENSG00000198814	GK	glycerol kinase [Source:HGNC Symbol;Acc:4289]
cnt_tfe3_with_h3k27ac_open_common_16505	chr9	79008393	79009540	promoter-TSS (ENST00000483155)	CpG	82	ENST00000490113	protein_coding	ENSG00000135002	RFK	riboflavin kinase [Source:HGNC Symbol;Acc:30324]
cnt_tfe3_with_h3k27ac_open_common_7856	chr19	3500072	3501026	promoter-TSS (ENST00000250937)	promoter-TSS (NM_031304)	86	ENST00000250937	protein_coding	ENSG00000129932	DOHH	deoxyhypusine hydroxylase/monooxygenase [Source:HGNC Symbol;Acc:28662]
cnt_tfe3_with_h3k27ac_open_common_15459	chr7	140097685	140098454	intron (ENST00000491505, intron 3 of 3)	CpG	188	ENST00000340308	protein_coding	ENSG00000157800	SLC37A3	solute carrier family 37, member 3 [Source:HGNC Symbol;Acc:20651]
cnt_tfe3_with_h3k27ac_open_common_14275	chr6	109703311	109704602	promoter-TSS (ENST00000512212)	promoter-TSS (NM_006016)	-42	ENST00000563105	antisense	ENSG00000260273	RP11-425D10.10
cnt_tfe3_with_h3k27ac_open_common_12115	chr4	15656346	15657755	promoter-TSS (ENST00000341285)	promoter-TSS (NR_036464)	-15	ENST00000341285	protein_coding	ENSG00000118564	FBXL5	F-box and leucine-rich repeat protein 5 [Source:HGNC Symbol;Acc:13602]
cnt_tfe3_with_h3k27ac_open_common_10794	chr22	35776195	35777833	promoter-TSS (ENST00000481190)	promoter-TSS (NM_002133)	-72	ENST00000481190	protein_coding	ENSG00000100292	HMOX1	heme oxygenase (decycling) 1 [Source:HGNC Symbol;Acc:5013]
cnt_tfe3_with_h3k27ac_open_common_16808	chr9	124854812	124856014	promoter-TSS (ENST00000373778)	exon (NM_194252, exon 1 of 4)	150	ENST00000474723	protein_coding	ENSG00000175764	TTLL11	tubulin tyrosine ligase-like family, member 11 [Source:HGNC Symbol;Acc:18113]
cnt_tfe3_with_h3k27ac_open_common_10195	chr20	33412545	33413999	intron (ENST00000359003, intron 1 of 14)	CpG	180	ENST00000359003	protein_coding	ENSG00000198646	NCOA6	nuclear receptor coactivator 6 [Source:HGNC Symbol;Acc:15936]
cnt_tfe3_with_h3k27ac_open_common_11	chr1	1100028	1101841	Intergenic	Intergenic	-1550	ENST00000384997	miRNA	ENSG00000207730	MIR200B	microRNA 200b [Source:HGNC Symbol;Acc:31579]
cnt_tfe3_with_h3k27ac_open_common_10839	chr22	38172735	38173796	TTS (ENST00000406386)	TTS (NM_007032)	-8268	ENST00000459462	snoRNA	ENSG00000238569	snoU13	Small nucleolar RNA U13 [Source:RFAM;Acc:RF01210]
cnt_tfe3_with_h3k27ac_open_common_13929	chr6	31865395	31865769	promoter-TSS (ENST00000465429)	promoter-TSS (NM_025256)	18	ENST00000497706	protein_coding	ENSG00000166278	C2	complement component 2 [Source:HGNC Symbol;Acc:1248]
cnt_tfe3_with_h3k27ac_open_common_7471	chr17	79885504	79886201	promoter-TSS (ENST00000574686)	promoter-TSS (NM_002359)	147	ENST00000582106	antisense	ENSG00000265688	MAFG-AS1	MAFG antisense RNA 1 (head to head) [Source:HGNC Symbol;Acc:43649]
cnt_tfe3_with_h3k27ac_open_common_5832	chr16	431937	432694	promoter-TSS (ENST00000250930)	promoter-TSS (NR_024453)	165	ENST00000457760	pseudogene	ENSG00000236829	Z97634.3
cnt_tfe3_with_h3k27ac_open_common_11900	chr3	184529791	184530806	promoter-TSS (ENST00000453056)	promoter-TSS (NR_146116)	1	ENST00000475580	protein_coding	ENSG00000156931	VPS8	vacuolar protein sorting 8 homolog (S. cerevisiae) [Source:HGNC Symbol;Acc:29122]
cnt_tfe3_with_h3k27ac_open_common_17066	chrX	16804258	16804810	promoter-TSS (ENST00000380122)	promoter-TSS (NM_001168683)	-16	ENST00000380122	protein_coding	ENSG00000086712	TXLNG	taxilin gamma [Source:HGNC Symbol;Acc:18578]
cnt_tfe3_with_h3k27ac_open_common_15810	chr8	41909492	41910285	promoter-TSS (ENST00000406337)	promoter-TSS (NM_001305878)	-380	ENST00000426524	protein_coding	ENSG00000083168	KAT6A	K(lysine) acetyltransferase 6A [Source:HGNC Symbol;Acc:13013]
cnt_tfe3_with_h3k27ac_open_common_15275	chr7	106684762	106685530	promoter-TSS (ENST00000265717)	promoter-TSS (NM_002736)	52	ENST00000265717	protein_coding	ENSG00000005249	PRKAR2B	protein kinase, cAMP-dependent, regulatory, type II, beta [Source:HGNC Symbol;Acc:9392]
cnt_tfe3_with_h3k27ac_open_common_7218	chr17	60143083	60143559	promoter-TSS (ENST00000397786)	promoter-TSS (NM_005121)	-678	ENST00000397786	protein_coding	ENSG00000108510	MED13	mediator complex subunit 13 [Source:HGNC Symbol;Acc:22474]
cnt_tfe3_with_h3k27ac_open_common_7945	chr19	8509525	8510301	promoter-TSS (ENST00000596984)	exon (NM_031203, exon 1 of 17)	35	ENST00000601645	protein_coding	ENSG00000099783	HNRNPM	heterogeneous nuclear ribonucleoprotein M [Source:HGNC Symbol;Acc:5046]
cnt_tfe3_with_h3k27ac_open_common_6940	chr17	40718770	40720156	promoter-TSS (ENST00000588320)	CpG	164	ENST00000591195	protein_coding	ENSG00000108788	MLX	MLX, MAX dimerization protein [Source:HGNC Symbol;Acc:11645]
cnt_tfe3_with_h3k27ac_open_common_11188	chr3	40350817	40351499	promoter-TSS (ENST00000462088)	promoter-TSS (NR_033965)	-17	ENST00000232905	protein_coding	ENSG00000114784	EIF1B	eukaryotic translation initiation factor 1B [Source:HGNC Symbol;Acc:30792]
cnt_tfe3_with_h3k27ac_open_common_13983	chr6	36390887	36391431	intron (ENST00000454782, intron 3 of 4)	CpG	-19385	ENST00000373731	protein_coding	ENSG00000112078	KCTD20	potassium channel tetramerization domain containing 20 [Source:HGNC Symbol;Acc:21052]
cnt_tfe3_with_h3k27ac_open_common_4940	chr14	35183537	35184369	promoter-TSS (ENST00000555765)	promoter-TSS (NM_021914)	-57	ENST00000298159	protein_coding	ENSG00000165410	CFL2	cofilin 2 (muscle) [Source:HGNC Symbol;Acc:1875]
cnt_tfe3_with_h3k27ac_open_common_10217	chr20	34638616	34639210	promoter-TSS (ENST00000565493)	promoter-TSS (NR_027451)	-31	ENST00000565493	lincRNA	ENSG00000260032	LINC00657	long intergenic non-protein coding RNA 657 [Source:HGNC Symbol;Acc:44311]
cnt_tfe3_with_h3k27ac_open_common_13525	chr5	172410336	172411583	exon (ENST00000519911, exon 1 of 3)	exon (NM_003945, exon 1 of 4)	125	ENST00000517669	protein_coding	ENSG00000113732	ATP6V0E1	ATPase, H+ transporting, lysosomal 9kDa, V0 subunit e1 [Source:HGNC Symbol;Acc:863]
cnt_tfe3_with_h3k27ac_open_common_3083	chr11	62446174	62446974	promoter-TSS (ENST00000528907)	promoter-TSS (NM_001286077)	-7	ENST00000436354	protein_coding	ENSG00000162191	UBXN1	UBX domain protein 1 [Source:HGNC Symbol;Acc:18402]
cnt_tfe3_with_h3k27ac_open_common_6073	chr16	24550280	24551058	promoter-TSS (ENST00000568316)	promoter-TSS (NM_006910)	-208	ENST00000568015	protein_coding	ENSG00000122257	RBBP6	retinoblastoma binding protein 6 [Source:HGNC Symbol;Acc:9889]
cnt_tfe3_with_h3k27ac_open_common_2711	chr11	1784708	1785492	promoter-TSS (ENST00000446489)	5' UTR (NM_001909, exon 1 of 9)	31	ENST00000433655	protein_coding	ENSG00000117984	CTSD	cathepsin D [Source:HGNC Symbol;Acc:2529]
cnt_tfe3_with_h3k27ac_open_common_23	chr1	1440054	1441108	Intergenic	LTR13|LTR|ERVK	-6950	ENST00000378756	protein_coding	ENSG00000197785	ATAD3A	ATPase family, AAA domain containing 3A [Source:HGNC Symbol;Acc:25567]
cnt_tfe3_with_h3k27ac_open_common_3064	chr11	61849046	61849855	exon (ENST00000524942, exon 1 of 2)	Intergenic	206	ENST00000524942	lincRNA	ENSG00000255553	RP11-810P12.5
cnt_tfe3_with_h3k27ac_open_common_7250	chr17	63052445	63054536	promoter-TSS (ENST00000439174)	promoter-TSS (NM_006572)	-533	ENST00000439174	protein_coding	ENSG00000120063	GNA13	guanine nucleotide binding protein (G protein), alpha 13 [Source:HGNC Symbol;Acc:4381]
cnt_tfe3_with_h3k27ac_open_common_6543	chr17	1732458	1733499	promoter-TSS (ENST00000570368)	promoter-TSS (NM_002945)	-18	ENST00000571058	protein_coding	ENSG00000132383	RPA1	replication protein A1, 70kDa [Source:HGNC Symbol;Acc:10289]
cnt_tfe3_with_h3k27ac_open_common_5798	chr15	99090631	99092197	Intergenic	CpG	-33803	ENST00000558256	protein_coding	ENSG00000185087	FAM169B	family with sequence similarity 169, member B [Source:HGNC Symbol;Acc:26835]
cnt_tfe3_with_h3k27ac_open_common_7507	chr18	3012539	3013570	intron (ENST00000584294, intron 1 of 4)	CpG	259	ENST00000584294	protein_coding	ENSG00000101577	LPIN2	lipin 2 [Source:HGNC Symbol;Acc:14450]
cnt_tfe3_with_h3k27ac_open_common_15218	chr7	100951291	100953021	intron (ENST00000419422, intron 1 of 1)	intron (NR_110115, intron 1 of 1)	529	ENST00000419422	antisense	ENSG00000232445	RP11-132A1.4
cnt_tfe3_with_h3k27ac_open_common_5928	chr16	4465259	4467114	promoter-TSS (ENST00000539968)	promoter-TSS (NM_001351729)	-252	ENST00000577144	protein_coding	ENSG00000262246	CORO7	coronin 7 [Source:HGNC Symbol;Acc:26161]
cnt_tfe3_with_h3k27ac_open_common_3414	chr11	95522593	95524384	promoter-TSS (ENST00000540054)	promoter-TSS (NM_001330357)	85	ENST00000540054	protein_coding	ENSG00000077458	FAM76B	family with sequence similarity 76, member B [Source:HGNC Symbol;Acc:28492]
cnt_tfe3_with_h3k27ac_open_common_16847	chr9	129883838	129886085	promoter-TSS (ENST00000373417)	promoter-TSS (NM_012098)	-48	ENST00000373417	protein_coding	ENSG00000136859	ANGPTL2	angiopoietin-like 2 [Source:HGNC Symbol;Acc:490]
cnt_tfe3_with_h3k27ac_open_common_6741	chr17	27434788	27435617	promoter-TSS (ENST00000532143)	intron (NM_001346765, intron 21 of 42)	-517	ENST00000532143	protein_coding	ENSG00000196535	MYO18A	myosin XVIIIA [Source:HGNC Symbol;Acc:31104]
cnt_tfe3_with_h3k27ac_open_common_15992	chr8	95274197	95274870	promoter-TSS (ENST00000396194)	promoter-TSS (NM_005261)	14	ENST00000521817	protein_coding	ENSG00000164949	GEM	GTP binding protein overexpressed in skeletal muscle [Source:HGNC Symbol;Acc:4234]
cnt_tfe3_with_h3k27ac_open_common_12804	chr5	50006812	50007512	intron (ENST00000515175, intron 3 of 3)	MLT1L|LTR|ERVL-MaLR	43435	ENST00000503561	protein_coding	ENSG00000151883	PARP8	poly (ADP-ribose) polymerase family, member 8 [Source:HGNC Symbol;Acc:26124]
cnt_tfe3_with_h3k27ac_open_common_7472	chr17	79934254	79936325	promoter-TSS (ENST00000579684)	promoter-TSS (NM_001251888)	-137	ENST00000306739	protein_coding	ENSG00000169696	ASPSCR1	alveolar soft part sarcoma chromosome region, candidate 1 [Source:HGNC Symbol;Acc:13825]
cnt_tfe3_with_h3k27ac_open_common_13964	chr6	33807682	33808608	Intergenic	Intergenic	-36357	ENST00000430124	protein_coding	ENSG00000096395	MLN	motilin [Source:HGNC Symbol;Acc:7141]
cnt_tfe3_with_h3k27ac_open_common_595	chr1	53163112	53164498	promoter-TSS (ENST00000486918)	CpG	-65	ENST00000486918	protein_coding	ENSG00000162377	COA7	cytochrome c oxidase assembly factor 7 [Source:HGNC Symbol;Acc:25716]
cnt_tfe3_with_h3k27ac_open_common_880	chr1	111817395	111818155	Intergenic	MLT1H|LTR|ERVL-MaLR	-4906	ENST00000369743	pseudogene	ENSG00000203878	CHIAP2	chitinase, acidic pseudogene 2 [Source:HGNC Symbol;Acc:44463]
cnt_tfe3_with_h3k27ac_open_common_13109	chr5	119793529	119794216	Intergenic	LTR13|LTR|ERVK	-6101	ENST00000407149	protein_coding	ENSG00000184838	PRR16	proline rich 16 [Source:HGNC Symbol;Acc:29654]
cnt_tfe3_with_h3k27ac_open_common_9072	chr2	71203938	71204748	intron (ENST00000453130, intron 2 of 3)	LTR13|LTR|ERVK	-1167	ENST00000272421	protein_coding	ENSG00000144031	ANKRD53	ankyrin repeat domain 53 [Source:HGNC Symbol;Acc:25691]
cnt_tfe3_with_h3k27ac_open_common_8489	chr19	49710944	49711818	intron (ENST00000595519, intron 18 of 22)	LTR13|LTR|ERVK	-2477	ENST00000599459	protein_coding	ENSG00000130529	TRPM4	transient receptor potential cation channel, subfamily M, member 4 [Source:HGNC Symbol;Acc:17993]
cnt_tfe3_with_h3k27ac_open_common_10594	chr21	47563522	47564298	intron (ENST00000488577, intron 1 of 2)	LTR13|LTR|ERVK	-1255	ENST00000460011	protein_coding	ENSG00000160282	FTCD	formimidoyltransferase cyclodeaminase [Source:HGNC Symbol;Acc:3974]
cnt_tfe3_with_h3k27ac_open_common_2008	chr10	33269385	33270309	intron (ENST00000450890, intron 2 of 3)	CpG	-1622	ENST00000414157	lincRNA	ENSG00000229656	RP11-462L8.1
cnt_tfe3_with_h3k27ac_open_common_838	chr1	109358897	109359611	intron (ENST00000466413, intron 1 of 1)	intron (NM_152763, intron 15 of 15)	822	ENST00000466413	protein_coding	ENSG00000162641	AKNAD1	AKNA domain containing 1 [Source:HGNC Symbol;Acc:28398]
cnt_tfe3_with_h3k27ac_open_common_8464	chr19	49137588	49138204	promoter-TSS (ENST00000593500)	intron (NM_001352, intron 2 of 3)	-3	ENST00000599385	protein_coding	ENSG00000105516	DBP	D site of albumin promoter (albumin D-box) binding protein [Source:HGNC Symbol;Acc:2697]
cnt_tfe3_with_h3k27ac_open_common_12043	chr4	1302918	1303698	promoter-TSS (ENST00000510794)	promoter-TSS (NM_001297432)	53	ENST00000512842	protein_coding	ENSG00000090316	MAEA	macrophage erythroblast attacher [Source:HGNC Symbol;Acc:13731]
cnt_tfe3_with_h3k27ac_open_common_7938	chr19	8386079	8387051	promoter-TSS (ENST00000595856)	promoter-TSS (NM_005001)	47	ENST00000417088	protein_coding	ENSG00000233927	RPS28	ribosomal protein S28 [Source:HGNC Symbol;Acc:10418]
cnt_tfe3_with_h3k27ac_open_common_16403	chr9	34646252	34647403	promoter-TSS (ENST00000556244)	CpG	-15	ENST00000485531	protein_coding	ENSG00000213930	GALT	galactose-1-phosphate uridylyltransferase [Source:HGNC Symbol;Acc:4135]
cnt_tfe3_with_h3k27ac_open_common_12484	chr4	143326290	143327076	promoter-TSS (ENST00000507462)	intron (NM_001101669, intron 5 of 25)	-270	ENST00000507462	protein_coding	ENSG00000109452	INPP4B	inositol polyphosphate-4-phosphatase, type II, 105kDa [Source:HGNC Symbol;Acc:6075]
cnt_tfe3_with_h3k27ac_open_common_4250	chr12	105501115	105502017	promoter-TSS (ENST00000311317)	promoter-TSS (NR_121211)	2	ENST00000547404	protein_coding	ENSG00000136051	KIAA1033	KIAA1033 [Source:HGNC Symbol;Acc:29174]
cnt_tfe3_with_h3k27ac_open_common_12965	chr5	78281535	78281977	promoter-TSS (ENST00000264914)	promoter-TSS (NM_198709)	-95	ENST00000521117	protein_coding	ENSG00000113273	ARSB	arylsulfatase B [Source:HGNC Symbol;Acc:714]
cnt_tfe3_with_h3k27ac_open_common_10772	chr22	32042137	32043050	intron (ENST00000435900, intron 3 of 7)	intron (NM_001326416, intron 3 of 10)	-8162	ENST00000429683	protein_coding	ENSG00000241878	PISD	phosphatidylserine decarboxylase [Source:HGNC Symbol;Acc:8999]
cnt_tfe3_with_h3k27ac_open_common_7407	chr17	75954110	75955010	Intergenic	CpG	38380	ENST00000459500	snRNA	ENSG00000238898	RNU1-80P	RNA, U1 small nuclear 80, pseudogene [Source:HGNC Symbol;Acc:48422]
cnt_tfe3_with_h3k27ac_open_common_8782	chr2	28730662	28731889	intron (ENST00000404858, intron 1 of 56)	intron (NM_001170585, intron 1 of 56)	12289	ENST00000404858	protein_coding	ENSG00000163803	PLB1	phospholipase B1 [Source:HGNC Symbol;Acc:30041]
cnt_tfe3_with_h3k27ac_open_common_1489	chr1	210430881	210431814	Intergenic	Intergenic	9239	ENST00000442505	pseudogene	ENSG00000228110	ST13P19	suppression of tumorigenicity 13 (colon carcinoma) (Hsp70 interacting protein) pseudogene 19 [Source:HGNC Symbol;Acc:38862]
cnt_tfe3_with_h3k27ac_open_common_16611	chr9	97563215	97563921	intron (ENST00000424143, intron 4 of 11)	intron (NM_032823, intron 5 of 14)	1110	ENST00000395357	protein_coding	ENSG00000148120	C9orf3	chromosome 9 open reading frame 3 [Source:HGNC Symbol;Acc:1361]
cnt_tfe3_with_h3k27ac_open_common_16307	chr9	2622597	2623996	promoter-TSS (ENST00000453601)	promoter-TSS (NR_015375)	-923	ENST00000453601	antisense	ENSG00000236404	RP11-125B21.2
cnt_tfe3_with_h3k27ac_open_common_9543	chr2	172963053	172964172	TTS (ENST00000234198)	TTS (NM_004405)	4016	ENST00000234198	protein_coding	ENSG00000115844	DLX2	distal-less homeobox 2 [Source:HGNC Symbol;Acc:2915]
cnt_tfe3_with_h3k27ac_open_common_5699	chr15	80351282	80353255	promoter-TSS (ENST00000560470)	promoter-TSS (NM_001242914)	212	ENST00000558494	protein_coding	ENSG00000086666	ZFAND6	zinc finger, AN1-type domain 6 [Source:HGNC Symbol;Acc:30164]
cnt_tfe3_with_h3k27ac_open_common_3211	chr11	67055647	67056751	promoter-TSS (ENST00000513460)	promoter-TSS (NM_207354)	181	ENST00000447274	protein_coding	ENSG00000172932	ANKRD13D	ankyrin repeat domain 13 family, member D [Source:HGNC Symbol;Acc:27880]
cnt_tfe3_with_h3k27ac_open_common_4280	chr12	109128069	109128433	Intergenic	MIRb|SINE|MIR	-2879	ENST00000261401	protein_coding	ENSG00000110880	CORO1C	coronin, actin binding protein, 1C [Source:HGNC Symbol;Acc:2254]
cnt_tfe3_with_h3k27ac_open_common_9652	chr2	196932883	196933749	promoter-TSS (ENST00000427816)	CpG	-105	ENST00000427816	protein_coding	ENSG00000118997	DNAH7	dynein, axonemal, heavy chain 7 [Source:HGNC Symbol;Acc:18661]
cnt_tfe3_with_h3k27ac_open_common_16778	chr9	119309492	119309826	exon (ENST00000418250, exon 7 of 12)	non-coding (NR_033973, exon 7 of 12)	-21069	ENST00000423715	antisense	ENSG00000230894	RP11-67K19.3
cnt_tfe3_with_h3k27ac_open_common_2507	chr10	110965592	110966532	Intergenic	Intergenic	-21297	ENST00000516765	snRNA	ENSG00000252574	RNU5B-6P	RNA, U5B small nuclear 6, pseudogene [Source:HGNC Symbol;Acc:34186]
cnt_tfe3_with_h3k27ac_open_common_4816	chr13	111068019	111068696	intron (ENST00000400163, intron 4 of 4)	intron (NM_001846, intron 4 of 47)	1805	ENST00000459093	snoRNA	ENSG00000238629	snoU13	Small nucleolar RNA U13 [Source:RFAM;Acc:RF01210]
cnt_tfe3_with_h3k27ac_open_common_14233	chr6	92185662	92186077	Intergenic	MLT1N2|LTR|ERVL-MaLR	-45509	ENST00000577473	miRNA	ENSG00000263734	MIR4643	microRNA 4643 [Source:HGNC Symbol;Acc:41814]
cnt_tfe3_with_h3k27ac_open_common_14500	chr6	158640185	158640900	Intergenic	Intergenic	18407	ENST00000538672	pseudogene	ENSG00000188451	SRP72P2	signal recognition particle 72kDa pseudogene 2 [Source:HGNC Symbol;Acc:31096]
cnt_tfe3_with_h3k27ac_open_common_7044	chr17	45343250	45343890	intron (ENST00000559488, intron 1 of 14)	intron (NM_000212, intron 1 of 14)	-6784	ENST00000458818	snRNA	ENSG00000238419	RNU7-186P	RNA, U7 small nuclear 186 pseudogene [Source:HGNC Symbol;Acc:45720]
cnt_tfe3_with_h3k27ac_open_common_8356	chr19	44088156	44089294	TTS (ENST00000413422)	3' UTR (NM_001007561, exon 3 of 3)	3536	ENST00000562365	protein_coding	ENSG00000234465	PINLYP	phospholipase A2 inhibitor and LY6/PLAUR domain containing [Source:HGNC Symbol;Acc:44206]
cnt_tfe3_with_h3k27ac_open_common_16308	chr9	2722734	2723175	intron (ENST00000490444, intron 3 of 3)	MLT1H2|LTR|ERVL-MaLR	5452	ENST00000382082	protein_coding	ENSG00000168263	KCNV2	potassium channel, subfamily V, member 2 [Source:HGNC Symbol;Acc:19698]
cnt_tfe3_with_h3k27ac_open_common_10219	chr20	34673050	34674425	TTS (ENST00000450129)	Intergenic	2377	ENST00000433587	lincRNA	ENSG00000237063	RP4-550H1.5
cnt_tfe3_with_h3k27ac_open_common_10561	chr21	44913278	44914911	Intergenic	Intergenic	-14680	ENST00000441283	lincRNA	ENSG00000185186	LINC00313	long intergenic non-protein coding RNA 313 [Source:HGNC Symbol;Acc:16416]
cnt_tfe3_with_h3k27ac_open_common_13505	chr5	171788299	171789555	intron (ENST00000311601, intron 7 of 12)	intron (NM_001017995, intron 7 of 12)	-11537	ENST00000518522	protein_coding	ENSG00000174705	SH3PXD2B	SH3 and PX domains 2B [Source:HGNC Symbol;Acc:29242]
cnt_tfe3_with_h3k27ac_open_common_15819	chr8	42442722	42443502	Intergenic	MLT1H|LTR|ERVL-MaLR	33179	ENST00000607533	lincRNA	ENSG00000272233	RP11-503E24.3
cnt_tfe3_with_h3k27ac_open_common_5276	chr14	103867642	103868527	intron (ENST00000561225, intron 1 of 4)	intron (NM_001128918, intron 1 of 17)	-3387	ENST00000561071	protein_coding	ENSG00000075413	MARK3	MAP/microtubule affinity-regulating kinase 3 [Source:HGNC Symbol;Acc:6897]
cnt_tfe3_with_h3k27ac_open_common_16482	chr9	73026731	73027310	intron (ENST00000377126, intron 1 of 1)	intron (NM_001206, intron 1 of 1)	2520	ENST00000377126	protein_coding	ENSG00000119138	KLF9	Kruppel-like factor 9 [Source:HGNC Symbol;Acc:1123]
cnt_tfe3_with_h3k27ac_open_common_10120	chr20	23392539	23393038	intron (ENST00000398425, intron 1 of 9)	intron (NM_001283026, intron 1 of 9)	9263	ENST00000472855	protein_coding	ENSG00000125814	NAPB	N-ethylmaleimide-sensitive factor attachment protein, beta [Source:HGNC Symbol;Acc:15751]
cnt_tfe3_with_h3k27ac_open_common_14075	chr6	43771476	43772352	Intergenic	MIRc|SINE|MIR	26005	ENST00000493786	protein_coding	ENSG00000112715	VEGFA	vascular endothelial growth factor A [Source:HGNC Symbol;Acc:12680]
cnt_tfe3_with_h3k27ac_open_common_13992	chr6	36625598	36626483	Intergenic	MLT1I|LTR|ERVL-MaLR	-14575	ENST00000516055	misc_RNA	ENSG00000251864	Y_RNA	Y RNA [Source:RFAM;Acc:RF00019]
cnt_tfe3_with_h3k27ac_open_common_8889	chr2	43981246	43981895	intron (ENST00000490038, intron 2 of 5)	MLT1J|LTR|ERVL-MaLR	8532	ENST00000490038	protein_coding	ENSG00000152527	PLEKHH2	pleckstrin homology domain containing, family H (with MyTH4 domain) member 2 [Source:HGNC Symbol;Acc:30506]
cnt_tfe3_with_h3k27ac_open_common_1301	chr1	182973156	182973944	Intergenic	MLT1J2|LTR|ERVL-MaLR	-19045	ENST00000258341	protein_coding	ENSG00000135862	LAMC1	laminin, gamma 1 (formerly LAMB2) [Source:HGNC Symbol;Acc:6492]
cnt_tfe3_with_h3k27ac_open_common_734	chr1	79788623	79789655	promoter-TSS (ENST00000415629)	L2c|LINE|L2	-315	ENST00000415629	lincRNA	ENSG00000235011	RP4-726F1.1
cnt_tfe3_with_h3k27ac_open_common_9577	chr2	178965807	178966468	intron (ENST00000504253, intron 1 of 2)	MER21C|LTR|ERVL	3060	ENST00000504253	pseudogene	ENSG00000249909	CYCTP	cytochrome c, testis, pseudogene [Source:HGNC Symbol;Acc:24424]
cnt_tfe3_with_h3k27ac_open_common_15952	chr8	82911731	82912243	Intergenic	LTR79|LTR|ERVL	114375	ENST00000534675	lincRNA	ENSG00000254689	RP11-354A14.1
cnt_tfe3_with_h3k27ac_open_common_4267	chr12	107721368	107721953	intron (ENST00000415943, intron 1 of 4)	MLT1J1|LTR|ERVL-MaLR	7295	ENST00000415943	protein_coding	ENSG00000151136	BTBD11	BTB (POZ) domain containing 11 [Source:HGNC Symbol;Acc:23844]
cnt_tfe3_with_h3k27ac_open_common_9283	chr2	111829071	111830250	intron (ENST00000389811, intron 17 of 18)	intron (NM_001142807, intron 16 of 17)	42102	ENST00000376593	antisense	ENSG00000204581	AC096670.3
cnt_tfe3_with_h3k27ac_open_common_16425	chr9	36074683	36075391	intron (ENST00000475774, intron 8 of 10)	MLT1H|LTR|ERVL-MaLR	38100	ENST00000479053	protein_coding	ENSG00000122707	RECK	reversion-inducing-cysteine-rich protein with kazal motifs [Source:HGNC Symbol;Acc:11345]
cnt_tfe3_with_h3k27ac_open_common_8086	chr19	16695047	16696420	intron (ENST00000593459, intron 3 of 4)	intron (NM_004831, intron 1 of 2)	2679	ENST00000598492	protein_coding	ENSG00000105085	MED26	mediator complex subunit 26 [Source:HGNC Symbol;Acc:2376]
cnt_tfe3_with_h3k27ac_open_common_3886	chr12	50794360	50795159	promoter-TSS (ENST00000518561)	promoter-TSS (NM_001352313)	-9	ENST00000347328	protein_coding	ENSG00000161813	LARP4	La ribonucleoprotein domain family, member 4 [Source:HGNC Symbol;Acc:24320]
cnt_tfe3_with_h3k27ac_open_common_16848	chr9	129921234	129922899	intron (ENST00000373434, intron 7 of 16)	intron (NM_014636, intron 8 of 18)	-36904	ENST00000373425	protein_coding	ENSG00000136859	ANGPTL2	angiopoietin-like 2 [Source:HGNC Symbol;Acc:490]
cnt_tfe3_with_h3k27ac_open_common_7703	chr18	54890397	54891038	Intergenic	MLT1J|LTR|ERVL-MaLR	-52292	ENST00000592678	lincRNA	ENSG00000267726	CTD-2526M8.2
cnt_tfe3_with_h3k27ac_open_common_14214	chr6	88432412	88433387	Intergenic	Intergenic	2266	ENST00000459219	snoRNA	ENSG00000238628	snoU13	Small nucleolar RNA U13 [Source:RFAM;Acc:RF01210]
cnt_tfe3_with_h3k27ac_open_common_12285	chr4	78459333	78461037	intron (ENST00000286758, intron 1 of 4)	MER50|LTR|ERV1	27278	ENST00000286758	protein_coding	ENSG00000156234	CXCL13	chemokine (C-X-C motif) ligand 13 [Source:HGNC Symbol;Acc:10639]
cnt_tfe3_with_h3k27ac_open_common_3184	chr11	65867723	65868700	promoter-TSS (ENST00000527380)	MLT1G1|LTR|ERVL-MaLR	-23	ENST00000527380	protein_coding	ENSG00000175115	PACS1	phosphofurin acidic cluster sorting protein 1 [Source:HGNC Symbol;Acc:30032]
cnt_tfe3_with_h3k27ac_open_common_12872	chr5	61212552	61213666	Intergenic	Intergenic	39173	ENST00000511474	lincRNA	ENSG00000248199	CTD-2244C20.2
cnt_tfe3_with_h3k27ac_open_common_10177	chr20	32307713	32308584	promoter-TSS (ENST00000409299)	promoter-TSS (NM_007238)	-23	ENST00000344022	protein_coding	ENSG00000101417	PXMP4	peroxisomal membrane protein 4, 24kDa [Source:HGNC Symbol;Acc:15920]
cnt_tfe3_with_h3k27ac_open_common_184	chr1	16499619	16500441	Intergenic	Intergenic	14269	ENST00000426353	antisense	ENSG00000224621	RP11-276H7.3
cnt_tfe3_with_h3k27ac_open_common_14000	chr6	37069945	37070856	Intergenic	Intergenic	11310	ENST00000424565	pseudogene	ENSG00000216412	RPL12P2	ribosomal protein L12 pseudogene 2 [Source:HGNC Symbol;Acc:16070]
cnt_tfe3_with_h3k27ac_open_common_15587	chr8	6734767	6735990	exon (ENST00000297439, exon 1 of 2)	exon (NM_005218, exon 1 of 2)	166	ENST00000297439	protein_coding	ENSG00000164825	DEFB1	defensin, beta 1 [Source:HGNC Symbol;Acc:2766]
cnt_tfe3_with_h3k27ac_open_common_2289	chr10	81247987	81249214	Intergenic	Intergenic	11140	ENST00000557620	pseudogene	ENSG00000259021	TPRX1P1	tetra-peptide repeat homeobox 1 pseudogene 1 [Source:HGNC Symbol;Acc:32176]
cnt_tfe3_with_h3k27ac_open_common_1300	chr1	182808170	182809906	exon (ENST00000483416, exon 1 of 6)	promoter-TSS (NR_148933)	169	ENST00000483416	protein_coding	ENSG00000135829	DHX9	DEAH (Asp-Glu-Ala-His) box helicase 9 [Source:HGNC Symbol;Acc:2750]
cnt_tfe3_with_h3k27ac_open_common_10182	chr20	32670046	32671590	intron (ENST00000489384, intron 2 of 2)	3' UTR (NM_007367, exon 9 of 9)	1863	ENST00000434926	antisense	ENSG00000229472	RP1-64K7.4
cnt_tfe3_with_h3k27ac_open_common_15656	chr8	22418089	22420253	TTS (ENST00000523402)	MIRb|SINE|MIR	727	ENST00000518512	protein_coding	ENSG00000120896	SORBS3	sorbin and SH3 domain containing 3 [Source:HGNC Symbol;Acc:30907]
cnt_tfe3_with_h3k27ac_open_common_13577	chr5	178977209	178978447	promoter-TSS (ENST00000502984)	exon (NM_025158, exon 1 of 18)	-9	ENST00000393448	protein_coding	ENSG00000176783	RUFY1	RUN and FYVE domain containing 1 [Source:HGNC Symbol;Acc:19760]
cnt_tfe3_with_h3k27ac_open_common_8650	chr2	10425210	10426557	Intergenic	Intergenic	5126	ENST00000582099	misc_RNA	ENSG00000264030	RN7SL66P	RNA, 7SL, cytoplasmic 66, pseudogene [Source:HGNC Symbol;Acc:46082]
cnt_tfe3_with_h3k27ac_open_common_13790	chr6	21987742	21988161	intron (ENST00000606851, intron 6 of 11)	intron (NR_015410, intron 6 of 11)	89000	ENST00000444265	lincRNA	ENSG00000272168	CASC15	cancer susceptibility candidate 15 (non-protein coding) [Source:HGNC Symbol;Acc:28245]
cnt_tfe3_with_h3k27ac_open_common_8474	chr19	49378209	49379234	exon (ENST00000600406, exon 1 of 1)	intron (NM_014330, intron 2 of 2)	1146	ENST00000600406	protein_coding	ENSG00000087074	PPP1R15A	protein phosphatase 1, regulatory subunit 15A [Source:HGNC Symbol;Acc:14375]
cnt_tfe3_with_h3k27ac_open_common_675	chr1	64485458	64485910	intron (ENST00000482426, intron 2 of 5)	MLT1C|LTR|ERVL-MaLR	8988	ENST00000384461	snRNA	ENSG00000207190	RNU6-809P	RNA, U6 small nuclear 809, pseudogene [Source:HGNC Symbol;Acc:47772]
cnt_tfe3_with_h3k27ac_open_common_6201	chr16	51465409	51466291	Intergenic	(GGAA)n|Simple_repeat|Simple_repeat	-75407	ENST00000569751	lincRNA	ENSG00000260850	RP11-437L7.1
cnt_tfe3_with_h3k27ac_open_common_2648	chr10	129706109	129707512	intron (ENST00000254667, intron 1 of 20)	intron (NM_001323355, intron 1 of 19)	1394	ENST00000442830	protein_coding	ENSG00000132334	PTPRE	protein tyrosine phosphatase, receptor type, E [Source:HGNC Symbol;Acc:9669]
cnt_tfe3_with_h3k27ac_open_common_6524	chr17	773187	773924	intron (ENST00000575171, intron 1 of 1)	intron (NM_022463, intron 1 of 7)	-6204	ENST00000575801	protein_coding	ENSG00000167693	NXN	nucleoredoxin [Source:HGNC Symbol;Acc:18008]
cnt_tfe3_with_h3k27ac_open_common_14305	chr6	113785878	113786778	Intergenic	Intergenic	-31705	ENST00000421737	lincRNA	ENSG00000232316	RP1-124C6.1
cnt_tfe3_with_h3k27ac_open_common_3923	chr12	53399736	53401028	intron (ENST00000551002, intron 1 of 4)	CpG	114	ENST00000550390	protein_coding	ENSG00000063046	EIF4B	eukaryotic translation initiation factor 4B [Source:HGNC Symbol;Acc:3285]
cnt_tfe3_with_h3k27ac_open_common_521	chr1	45097141	45098080	promoter-TSS (ENST00000488865)	CpG	-30	ENST00000474064	protein_coding	ENSG00000187147	RNF220	ring finger protein 220 [Source:HGNC Symbol;Acc:25552]
cnt_tfe3_with_h3k27ac_open_common_1793	chr1	246795561	246796955	promoter-TSS (ENST00000449978)	intron (NM_152609, intron 4 of 10)	-478	ENST00000449978	pseudogene	ENSG00000228955	RP11-452J6.2
cnt_tfe3_with_h3k27ac_open_common_13627	chr6	3139118	3140216	promoter-TSS (ENST00000423798)	intron (NR_026649, intron 6 of 7)	-992	ENST00000423798	protein_coding	ENSG00000137274	BPHL	biphenyl hydrolase-like (serine hydrolase) [Source:HGNC Symbol;Acc:1094]
cnt_tfe3_with_h3k27ac_open_common_10519	chr21	37484989	37485914	intron (ENST00000535199, intron 1 of 3)	MER50|LTR|ERV1	8272	ENST00000422473	lincRNA	ENSG00000233393	AP000688.29
cnt_tfe3_with_h3k27ac_open_common_4268	chr12	108078408	108080123	promoter-TSS (ENST00000541166)	promoter-TSS (NM_001317963)	-244	ENST00000412830	protein_coding	ENSG00000136045	PWP1	PWP1 homolog (S. cerevisiae) [Source:HGNC Symbol;Acc:17015]
cnt_tfe3_with_h3k27ac_open_common_9549	chr2	173537661	173538543	TTS (ENST00000455767)	MER50|LTR|ERV1	1524	ENST00000455767	pseudogene	ENSG00000230104	AC018712.2
cnt_tfe3_with_h3k27ac_open_common_16959	chr9	136720318	136721757	intron (ENST00000371850, intron 3 of 29)	L1MB5|LINE|L1	83386	ENST00000472905	protein_coding	ENSG00000160293	VAV2	vav 2 guanine nucleotide exchange factor [Source:HGNC Symbol;Acc:12658]
cnt_tfe3_with_h3k27ac_open_common_3222	chr11	67231418	67232491	TTS (ENST00000537601)	non-coding (NR_073409, exon 7 of 7)	625	ENST00000543661	protein_coding	ENSG00000172663	TMEM134	transmembrane protein 134 [Source:HGNC Symbol;Acc:26142]
cnt_tfe3_with_h3k27ac_open_common_4854	chr13	114829686	114831639	intron (ENST00000334062, intron 2 of 23)	intron (NM_001320821, intron 2 of 25)	12776	ENST00000389544	protein_coding	ENSG00000185989	RASA3	RAS p21 protein activator 3 [Source:HGNC Symbol;Acc:20331]
cnt_tfe3_with_h3k27ac_open_common_11526	chr3	113464094	113466452	promoter-TSS (ENST00000478020)	promoter-TSS (NM_025146)	-126	ENST00000493900	protein_coding	ENSG00000121579	NAA50	N(alpha)-acetyltransferase 50, NatE catalytic subunit [Source:HGNC Symbol;Acc:29533]
cnt_tfe3_with_h3k27ac_open_common_4864	chr14	20929221	20930205	promoter-TSS (ENST00000554028)	promoter-TSS (NM_144568)	58	ENST00000250489	protein_coding	ENSG00000165782	TMEM55B	transmembrane protein 55B [Source:HGNC Symbol;Acc:19299]
cnt_tfe3_with_h3k27ac_open_common_5203	chr14	92572262	92573226	intron (ENST00000511362, intron 1 of 5)	CpG	162	ENST00000532032	protein_coding	ENSG00000066427	ATXN3	ataxin 3 [Source:HGNC Symbol;Acc:7106]
cnt_tfe3_with_h3k27ac_open_common_14988	chr7	65615524	65615842	promoter-TSS (ENST00000492264)	intron (NM_001040647, intron 4 of 4)	33	ENST00000492264	protein_coding	ENSG00000241258	CRCP	CGRP receptor component [Source:HGNC Symbol;Acc:17888]
cnt_tfe3_with_h3k27ac_open_common_5885	chr16	2563616	2564097	promoter-TSS (ENST00000565223)	promoter-TSS (NM_001694)	-15	ENST00000330398	protein_coding	ENSG00000185883	ATP6V0C	ATPase, H+ transporting, lysosomal 16kDa, V0 subunit c [Source:HGNC Symbol;Acc:855]
cnt_tfe3_with_h3k27ac_open_common_11736	chr3	142719896	142720890	promoter-TSS (ENST00000463563)	promoter-TSS (NM_001320222)	12	ENST00000473835	protein_coding	ENSG00000163714	U2SURP	U2 snRNP-associated SURP domain containing [Source:HGNC Symbol;Acc:30855]
cnt_tfe3_with_h3k27ac_open_common_15872	chr8	62621163	62622158	intron (ENST00000517856, intron 1 of 3)	intron (NM_032466, intron 1 of 13)	5424	ENST00000519234	protein_coding	ENSG00000198363	ASPH	aspartate beta-hydroxylase [Source:HGNC Symbol;Acc:757]
cnt_tfe3_with_h3k27ac_open_common_15646	chr8	21998166	21999067	intron (ENST00000306306, intron 1 of 7)	intron (NM_001316964, intron 1 of 6)	437	ENST00000523293	protein_coding	ENSG00000168476	REEP4	receptor accessory protein 4 [Source:HGNC Symbol;Acc:26176]
cnt_tfe3_with_h3k27ac_open_common_303	chr1	26826591	26828225	Intergenic	CpG	19333	ENST00000418220	pseudogene	ENSG00000224129	DPPA2P2	developmental pluripotency associated 2 pseudogene 2 [Source:HGNC Symbol;Acc:44627]
cnt_tfe3_with_h3k27ac_open_common_5202	chr14	92507036	92507457	promoter-TSS (ENST00000267622)	promoter-TSS (NM_004239)	-6	ENST00000555516	protein_coding	ENSG00000100815	TRIP11	thyroid hormone receptor interactor 11 [Source:HGNC Symbol;Acc:12305]
cnt_tfe3_with_h3k27ac_open_common_301	chr1	26758336	26759258	promoter-TSS (ENST00000531312)	promoter-TSS (NM_205861)	-10	ENST00000427245	protein_coding	ENSG00000117682	DHDDS	dehydrodolichyl diphosphate synthase [Source:HGNC Symbol;Acc:20603]
cnt_tfe3_with_h3k27ac_open_common_17251	chrX	100662620	100663679	promoter-TSS (ENST00000218516)	promoter-TSS (NM_019597)	-134	ENST00000316594	protein_coding	ENSG00000126945	HNRNPH2	heterogeneous nuclear ribonucleoprotein H2 (H') [Source:HGNC Symbol;Acc:5042]
cnt_tfe3_with_h3k27ac_open_common_12428	chr4	123621293	123621970	Intergenic	MER70A|LTR|ERVL	31717	ENST00000432407	pseudogene	ENSG00000224786	CETN4P	centrin EF-hand protein 4, pseudogene [Source:HGNC Symbol;Acc:35450]
cnt_tfe3_with_h3k27ac_open_common_5416	chr15	45076173	45077141	Intergenic	LTR13|LTR|ERVK	25685	ENST00000561170	protein_coding	ENSG00000185880	TRIM69	tripartite motif containing 69 [Source:HGNC Symbol;Acc:17857]
cnt_tfe3_with_h3k27ac_open_common_16159	chr8	128866146	128867296	promoter-TSS (ENST00000521122)	intron (NR_003367, intron 1 of 8)	-253	ENST00000521122	processed_transcript	ENSG00000249859	PVT1	Pvt1 oncogene (non-protein coding) [Source:HGNC Symbol;Acc:9709]
cnt_tfe3_with_h3k27ac_open_common_5547	chr15	64385632	64386749	promoter-TSS (ENST00000300030)	promoter-TSS (NR_110310)	27	ENST00000300030	protein_coding	ENSG00000166797	FAM96A	family with sequence similarity 96, member A [Source:HGNC Symbol;Acc:26235]
cnt_tfe3_with_h3k27ac_open_common_4961	chr14	45553201	45553886	promoter-TSS (ENST00000556389)	intron (NM_017922, intron 1 of 13)	212	ENST00000424478	protein_coding	ENSG00000185246	PRPF39	pre-mRNA processing factor 39 [Source:HGNC Symbol;Acc:20314]
cnt_tfe3_with_h3k27ac_open_common_2617	chr10	125733802	125734642	Intergenic	MLT1H|LTR|ERVL-MaLR	-17204	ENST00000394192	pseudogene	ENSG00000213438	YBX2P1	Y box binding protein 2 pseudogene 1 [Source:HGNC Symbol;Acc:49498]
cnt_tfe3_with_h3k27ac_open_common_9620	chr2	190627098	190627719	promoter-TSS (ENST00000523895)	promoter-TSS (NR_102429)	-22	ENST00000520651	antisense	ENSG00000253559	OSGEPL1-AS1	OSGEPL1 antisense RNA 1 [Source:HGNC Symbol;Acc:41009]
cnt_tfe3_with_h3k27ac_open_common_11074	chr3	12525504	12526370	promoter-TSS (ENST00000446004)	promoter-TSS (NM_001321279)	-5	ENST00000383797	protein_coding	ENSG00000154743	TSEN2	TSEN2 tRNA splicing endonuclease subunit [Source:HGNC Symbol;Acc:28422]
cnt_tfe3_with_h3k27ac_open_common_3290	chr11	72463294	72464094	promoter-TSS (ENST00000393609)	promoter-TSS (NM_001040118)	-246	ENST00000393609	protein_coding	ENSG00000186635	ARAP1	ArfGAP with RhoGAP domain, ankyrin repeat and PH domain 1 [Source:HGNC Symbol;Acc:16925]
cnt_tfe3_with_h3k27ac_open_common_10852	chr22	38794747	38795123	promoter-TSS (ENST00000400206)	promoter-TSS (NM_001289912)	-1	ENST00000443658	pseudogene	ENSG00000244627	RP3-449O17.1
cnt_tfe3_with_h3k27ac_open_common_10383	chr20	52210656	52211296	promoter-TSS (ENST00000371471)	CpG	-598	ENST00000371471	protein_coding	ENSG00000171940	ZNF217	zinc finger protein 217 [Source:HGNC Symbol;Acc:13009]
cnt_tfe3_with_h3k27ac_open_common_12288	chr4	78977676	78978800	promoter-TSS (ENST00000264899)	promoter-TSS (NM_001166133)	-486	ENST00000325942	protein_coding	ENSG00000138759	FRAS1	Fraser syndrome 1 [Source:HGNC Symbol;Acc:19185]
cnt_tfe3_with_h3k27ac_open_common_4695	chr13	52922841	52923515	Intergenic	Intergenic	14748	ENST00000603464	lincRNA	ENSG00000271564	RP13-444H2.1
cnt_tfe3_with_h3k27ac_open_common_5867	chr16	1876770	1877772	promoter-TSS (ENST00000569700)	promoter-TSS (NM_031208)	46	ENST00000427358	protein_coding	ENSG00000180185	FAHD1	fumarylacetoacetate hydrolase domain containing 1 [Source:HGNC Symbol;Acc:14169]
cnt_tfe3_with_h3k27ac_open_common_6911	chr17	39853309	39853992	intron (ENST00000540235, intron 4 of 10)	MER20|DNA|hAT-Charlie	7495	ENST00000586699	protein_coding	ENSG00000173812	EIF1	eukaryotic translation initiation factor 1 [Source:HGNC Symbol;Acc:3249]
cnt_tfe3_with_h3k27ac_open_common_15400	chr7	130792478	130793165	promoter-TSS (ENST00000423414)	non-coding (NR_109855, exon 2 of 5)	1	ENST00000423414	antisense	ENSG00000231721	LINC-PINT	long intergenic non-protein coding RNA, p53 induced transcript [Source:HGNC Symbol;Acc:26885]
cnt_tfe3_with_h3k27ac_open_common_5145	chr14	75642863	75643853	promoter-TSS (ENST00000303575)	promoter-TSS (NM_006827)	-24	ENST00000303575	protein_coding	ENSG00000170348	TMED10	transmembrane emp24-like trafficking protein 10 (yeast) [Source:HGNC Symbol;Acc:16998]
cnt_tfe3_with_h3k27ac_open_common_12196	chr4	47465222	47466000	promoter-TSS (ENST00000509220)	exon (NM_001329668, exon 1 of 5)	71	ENST00000509220	protein_coding	ENSG00000169019	COMMD8	COMM domain containing 8 [Source:HGNC Symbol;Acc:26036]
cnt_tfe3_with_h3k27ac_open_common_14632	chr7	5862156	5863170	promoter-TSS (ENST00000434898)	promoter-TSS (NR_023382)	-128	ENST00000421890	pseudogene	ENSG00000235944	ZNF815P	zinc finger protein 815, pseudogene [Source:HGNC Symbol;Acc:22029]
cnt_tfe3_with_h3k27ac_open_common_1833	chr10	3826918	3827921	promoter-TSS (ENST00000497571)	promoter-TSS (NM_001160125)	-34	ENST00000469435	protein_coding	ENSG00000067082	KLF6	Kruppel-like factor 6 [Source:HGNC Symbol;Acc:2235]
cnt_tfe3_with_h3k27ac_open_common_8423	chr19	47454436	47455155	intron (ENST00000404338, intron 2 of 5)	MIR|SINE|MIR	3249	ENST00000516262	snoRNA	ENSG00000252071	snoU13	Small nucleolar RNA U13 [Source:RFAM;Acc:RF01210]
cnt_tfe3_with_h3k27ac_open_common_14596	chr7	2353411	2354744	promoter-TSS (ENST00000222990)	promoter-TSS (NM_013321)	-1	ENST00000494722	protein_coding	ENSG00000106266	SNX8	sorting nexin 8 [Source:HGNC Symbol;Acc:14972]
cnt_tfe3_with_h3k27ac_open_common_7330	chr17	72868819	72869814	promoter-TSS (ENST00000420580)	promoter-TSS (NR_047576)	-160	ENST00000442102	protein_coding	ENSG00000161513	FDXR	ferredoxin reductase [Source:HGNC Symbol;Acc:3642]
cnt_tfe3_with_h3k27ac_open_common_17342	chrX	131156884	131158437	promoter-TSS (ENST00000496850)	promoter-TSS (NM_001042452)	24	ENST00000496850	protein_coding	ENSG00000134602	MST4	Serine/threonine-protein kinase MST4 [Source:UniProtKB/Swiss-Prot;Acc:Q9P289]
cnt_tfe3_with_h3k27ac_open_common_10434	chr20	61847446	61848788	promoter-TSS (ENST00000370339)	promoter-TSS (NM_017798)	-531	ENST00000370339	protein_coding	ENSG00000149658	YTHDF1	YTH domain family, member 1 [Source:HGNC Symbol;Acc:15867]
cnt_tfe3_with_h3k27ac_open_common_11204	chr3	42066961	42067376	intron (ENST00000487159, intron 1 of 16)	Intergenic	11874	ENST00000487159	protein_coding	ENSG00000182606	TRAK1	trafficking protein, kinesin binding 1 [Source:HGNC Symbol;Acc:29947]
cnt_tfe3_with_h3k27ac_open_common_7508	chr18	3247051	3247940	promoter-TSS (ENST00000580353)	promoter-TSS (NM_006471)	16	ENST00000579226	protein_coding	ENSG00000101608	MYL12A	myosin, light chain 12A, regulatory, non-sarcomeric [Source:HGNC Symbol;Acc:16701]
cnt_tfe3_with_h3k27ac_open_common_1953	chr10	23727345	23728401	promoter-TSS (ENST00000376495)	promoter-TSS (NM_001145373)	-325	ENST00000376495	protein_coding	ENSG00000165312	OTUD1	OTU domain containing 1 [Source:HGNC Symbol;Acc:27346]
cnt_tfe3_with_h3k27ac_open_common_5009	chr14	55878141	55879210	promoter-TSS (ENST00000247178)	promoter-TSS (NM_014924)	-99	ENST00000247178	protein_coding	ENSG00000126775	ATG14	autophagy related 14 [Source:HGNC Symbol;Acc:19962]
cnt_tfe3_with_h3k27ac_open_common_11710	chr3	139396047	139396904	promoter-TSS (ENST00000514703)	CpG	85	ENST00000514703	protein_coding	ENSG00000163864	NMNAT3	nicotinamide nucleotide adenylyltransferase 3 [Source:HGNC Symbol;Acc:20989]
cnt_tfe3_with_h3k27ac_open_common_16490	chr9	74525883	74526871	promoter-TSS (ENST00000334731)	promoter-TSS (NM_016014)	-49	ENST00000479413	protein_coding	ENSG00000155621	C9orf85	chromosome 9 open reading frame 85 [Source:HGNC Symbol;Acc:28784]
cnt_tfe3_with_h3k27ac_open_common_7147	chr17	54990617	54991770	promoter-TSS (ENST00000572021)	exon (NM_005082, exon 1 of 9)	195	ENST00000537230	protein_coding	ENSG00000121060	TRIM25	tripartite motif containing 25 [Source:HGNC Symbol;Acc:12932]
cnt_tfe3_with_h3k27ac_open_common_5288	chr14	105281484	105283208	Intergenic	CpG	-5192	ENST00000555578	lincRNA	ENSG00000258701	LINC00638	long intergenic non-protein coding RNA 638 [Source:HGNC Symbol;Acc:28325]
cnt_tfe3_with_h3k27ac_open_common_3052	chr11	61500116	61501331	intron (ENST00000257215, intron 9 of 19)	MIRb|SINE|MIR	15442	ENST00000541891	lincRNA	ENSG00000124915	RP11-467L20.10
cnt_tfe3_with_h3k27ac_open_common_16753	chr9	116720123	116720956	intron (ENST00000374126, intron 1 of 14)	MIR|SINE|MIR	-69662	ENST00000470105	protein_coding	ENSG00000157657	ZNF618	zinc finger protein 618 [Source:HGNC Symbol;Acc:29416]
cnt_tfe3_with_h3k27ac_open_common_772	chr1	92047832	92048466	Intergenic	MLT1L|LTR|ERVL-MaLR	-17579	ENST00000439897	pseudogene	ENSG00000229067	RP11-91I11.1
cnt_tfe3_with_h3k27ac_open_common_9233	chr2	102436723	102438131	intron (ENST00000350878, intron 1 of 28)	intron (NM_145687, intron 3 of 30)	-4354	ENST00000489490	protein_coding	ENSG00000071054	MAP4K4	mitogen-activated protein kinase kinase kinase kinase 4 [Source:HGNC Symbol;Acc:6866]
cnt_tfe3_with_h3k27ac_open_common_17296	chrX	114795924	114797135	intron (ENST00000537301, intron 1 of 17)	intron (NM_005032, intron 1 of 15)	505	ENST00000606397	antisense	ENSG00000271826	RP1-93I3.1
cnt_tfe3_with_h3k27ac_open_common_8923	chr2	47142027	47143689	promoter-TSS (ENST00000409105)	promoter-TSS (NM_001288953)	61	ENST00000409105	protein_coding	ENSG00000180398	MCFD2	multiple coagulation factor deficiency 2 [Source:HGNC Symbol;Acc:18451]
cnt_tfe3_with_h3k27ac_open_common_1495	chr1	210771008	210772093	intron (ENST00000541565, intron 8 of 9)	L1MA3|LINE|L1	-135194	ENST00000605288	pseudogene	ENSG00000270936	RP5-879K22.1
cnt_tfe3_with_h3k27ac_open_common_6784	chr17	30334213	30335224	promoter-TSS (ENST00000579206)	promoter-TSS (NM_001321350)	-173	ENST00000583342	protein_coding	ENSG00000185158	LRRC37B	leucine rich repeat containing 37B [Source:HGNC Symbol;Acc:29070]
cnt_tfe3_with_h3k27ac_open_common_8901	chr2	45877166	45877799	Intergenic	CpG	-1002	ENST00000421201	protein_coding	ENSG00000171132	PRKCE	protein kinase C, epsilon [Source:HGNC Symbol;Acc:9401]
cnt_tfe3_with_h3k27ac_open_common_7279	chr17	66201384	66202100	Intergenic	promoter-TSS (NM_001346481)	6680	ENST00000589904	pseudogene	ENSG00000267472	LOC440461
cnt_tfe3_with_h3k27ac_open_common_6438	chr16	84178551	84179309	promoter-TSS (ENST00000564998)	promoter-TSS (NM_031463)	8	ENST00000378553	protein_coding	ENSG00000154099	DNAAF1	dynein, axonemal, assembly factor 1 [Source:HGNC Symbol;Acc:30539]
cnt_tfe3_with_h3k27ac_open_common_17253	chrX	100877850	100878754	promoter-TSS (ENST00000467808)	promoter-TSS (NM_177948)	-49	ENST00000537169	protein_coding	ENSG00000102401	ARMCX3	armadillo repeat containing, X-linked 3 [Source:HGNC Symbol;Acc:24065]
cnt_tfe3_with_h3k27ac_open_common_17261	chrX	102883581	102884070	promoter-TSS (ENST00000372624)	promoter-TSS (NM_004780)	-77	ENST00000372625	protein_coding	ENSG00000172465	TCEAL1	transcription elongation factor A (SII)-like 1 [Source:HGNC Symbol;Acc:11616]
cnt_tfe3_with_h3k27ac_open_common_4591	chr13	33859627	33860241	promoter-TSS (ENST00000336934)	promoter-TSS (NM_178006)	-42	ENST00000336934	protein_coding	ENSG00000133121	STARD13	StAR-related lipid transfer (START) domain containing 13 [Source:HGNC Symbol;Acc:19164]
cnt_tfe3_with_h3k27ac_open_common_1291	chr1	180471217	180472369	exon (ENST00000367595, exon 1 of 8)	5' UTR (NM_032360, exon 1 of 8)	296	ENST00000367595	protein_coding	ENSG00000135847	ACBD6	acyl-CoA binding domain containing 6 [Source:HGNC Symbol;Acc:23339]
cnt_tfe3_with_h3k27ac_open_common_17257	chrX	102631007	102631614	promoter-TSS (ENST00000372634)	promoter-TSS (NM_014380)	-13	ENST00000372645	protein_coding	ENSG00000166681	NGFRAP1	nerve growth factor receptor (TNFRSF16) associated protein 1 [Source:HGNC Symbol;Acc:13388]
cnt_tfe3_with_h3k27ac_open_common_12195	chr4	44679945	44681193	promoter-TSS (ENST00000508947)	5' UTR (NM_021927, exon 1 of 17)	4	ENST00000508947	protein_coding	ENSG00000177752	YIPF7	Yip1 domain family, member 7 [Source:HGNC Symbol;Acc:26825]
cnt_tfe3_with_h3k27ac_open_common_17010	chr9	140505981	140507511	promoter-TSS (ENST00000468983)	intron (NM_152285, intron 1 of 7)	-158	ENST00000497877	protein_coding	ENSG00000197070	ARRDC1	arrestin domain containing 1 [Source:HGNC Symbol;Acc:28633]
cnt_tfe3_with_h3k27ac_open_common_12309	chr4	84376554	84377399	promoter-TSS (ENST00000507019)	promoter-TSS (NM_001297770)	0	ENST00000440639	protein_coding	ENSG00000163312	HELQ	helicase, POLQ-like [Source:HGNC Symbol;Acc:18536]
cnt_tfe3_with_h3k27ac_open_common_7136	chr17	53315361	53316423	Intergenic	CpG	-26481	ENST00000226067	protein_coding	ENSG00000108924	HLF	hepatic leukemia factor [Source:HGNC Symbol;Acc:4977]
cnt_tfe3_with_h3k27ac_open_common_15178	chr7	99392377	99393202	Intergenic	Intergenic	-10901	ENST00000336411	protein_coding	ENSG00000160868	CYP3A4	cytochrome P450, family 3, subfamily A, polypeptide 4 [Source:HGNC Symbol;Acc:2637]
cnt_tfe3_with_h3k27ac_open_common_973	chr1	145610606	145611366	promoter-TSS (ENST00000539368)	promoter-TSS (NM_001303456)	39	ENST00000471254	protein_coding	ENSG00000186141	POLR3C	polymerase (RNA) III (DNA directed) polypeptide C (62kD) [Source:HGNC Symbol;Acc:30076]
cnt_tfe3_with_h3k27ac_open_common_389	chr1	33115943	33117198	promoter-TSS (ENST00000465780)	promoter-TSS (NM_001308135)	-66	ENST00000479075	protein_coding	ENSG00000176261	ZBTB8OS	zinc finger and BTB domain containing 8 opposite strand [Source:HGNC Symbol;Acc:24094]
cnt_tfe3_with_h3k27ac_open_common_8282	chr19	40324090	40325315	promoter-TSS (ENST00000430012)	TTS (NM_001436)	90	ENST00000601972	protein_coding	ENSG00000105204	DYRK1B	dual-specificity tyrosine-(Y)-phosphorylation regulated kinase 1B [Source:HGNC Symbol;Acc:3092]
cnt_tfe3_with_h3k27ac_open_common_2869	chr11	20408299	20409934	promoter-TSS (ENST00000526583)	promoter-TSS (NM_001145166)	12	ENST00000330796	protein_coding	ENSG00000185238	PRMT3	protein arginine methyltransferase 3 [Source:HGNC Symbol;Acc:30163]
cnt_tfe3_with_h3k27ac_open_common_6291	chr16	67514284	67515384	promoter-TSS (ENST00000602592)	CpG	148	ENST00000565835	protein_coding	ENSG00000159720	ATP6V0D1	ATPase, H+ transporting, lysosomal 38kDa, V0 subunit d1 [Source:HGNC Symbol;Acc:13724]
cnt_tfe3_with_h3k27ac_open_common_7464	chr17	79790146	79791861	TTS (ENST00000330261)	TTS (NM_001007533)	115	ENST00000576431	protein_coding	ENSG00000225663	FAM195B	family with sequence similarity 195, member B [Source:HGNC Symbol;Acc:28007]
cnt_tfe3_with_h3k27ac_open_common_6112	chr16	29279905	29281347	intron (ENST00000398878, intron 1 of 12)	Intergenic	-4826	ENST00000567984	lincRNA	ENSG00000260953	RP11-426C22.6
cnt_tfe3_with_h3k27ac_open_common_1021	chr1	151169799	151171107	promoter-TSS (ENST00000409426)	promoter-TSS (NM_001330689)	28	ENST00000447555	protein_coding	ENSG00000143398	PIP5K1A	phosphatidylinositol-4-phosphate 5-kinase, type I, alpha [Source:HGNC Symbol;Acc:8994]
cnt_tfe3_with_h3k27ac_open_common_17255	chrX	102509873	102510300	promoter-TSS (ENST00000451678)	promoter-TSS (NM_153333)	27	ENST00000360000	protein_coding	ENSG00000180964	TCEAL8	transcription elongation factor A (SII)-like 8 [Source:HGNC Symbol;Acc:28683]
cnt_tfe3_with_h3k27ac_open_common_3643	chr12	6999967	7000716	intron (ENST00000449039, intron 3 of 4)	CpG	-1819	ENST00000437851	protein_coding	ENSG00000111671	SPSB2	splA/ryanodine receptor domain and SOCS box containing 2 [Source:HGNC Symbol;Acc:29522]
cnt_tfe3_with_h3k27ac_open_common_15982	chr8	94928263	94929359	promoter-TSS (ENST00000518107)	promoter-TSS (NM_018444)	99	ENST00000607097	lincRNA	ENSG00000264448	MIR378D2	microRNA 378d-2 [Source:HGNC Symbol;Acc:41797]
cnt_tfe3_with_h3k27ac_open_common_16447	chr9	37903460	37904459	exon (ENST00000377716, exon 1 of 3)	CpG	148	ENST00000377716	protein_coding	ENSG00000122696	SLC25A51	solute carrier family 25, member 51 [Source:HGNC Symbol;Acc:23323]
cnt_tfe3_with_h3k27ac_open_common_9288	chr2	112292500	112293656	Intergenic	Intergenic	24436	ENST00000604721	pseudogene	ENSG00000271635	RP11-68E19.1
cnt_tfe3_with_h3k27ac_open_common_1439	chr1	205293809	205294796	Intergenic	Intergenic	-3419	ENST00000367157	protein_coding	ENSG00000163545	NUAK2	NUAK family, SNF1-like kinase, 2 [Source:HGNC Symbol;Acc:29558]
cnt_tfe3_with_h3k27ac_open_common_4172	chr12	93963883	93965466	promoter-TSS (ENST00000549122)	promoter-TSS (NM_001270468)	-82	ENST00000536696	protein_coding	ENSG00000120833	SOCS2	suppressor of cytokine signaling 2 [Source:HGNC Symbol;Acc:19382]
cnt_tfe3_with_h3k27ac_open_common_17142	chrX	44731546	44732429	promoter-TSS (ENST00000536777)	promoter-TSS (NM_001291416)	-770	ENST00000377967	protein_coding	ENSG00000147050	KDM6A	lysine (K)-specific demethylase 6A [Source:HGNC Symbol;Acc:12637]
cnt_tfe3_with_h3k27ac_open_common_578	chr1	51779044	51780615	intron (ENST00000371747, intron 2 of 12)	intron (NM_001297662, intron 2 of 12)	8053	ENST00000447632	protein_coding	ENSG00000085831	TTC39A	tetratricopeptide repeat domain 39A [Source:HGNC Symbol;Acc:18657]
cnt_tfe3_with_h3k27ac_open_common_3493	chr11	118937714	118938910	promoter-TSS (ENST00000531528)	promoter-TSS (NM_021729)	-91	ENST00000531528	protein_coding	ENSG00000160695	VPS11	vacuolar protein sorting 11 homolog (S. cerevisiae) [Source:HGNC Symbol;Acc:14583]
cnt_tfe3_with_h3k27ac_open_common_6789	chr17	30676968	30677425	promoter-TSS (ENST00000579634)	promoter-TSS (NR_030362)	2	ENST00000342555	protein_coding	ENSG00000010244	ZNF207	zinc finger protein 207 [Source:HGNC Symbol;Acc:12998]
cnt_tfe3_with_h3k27ac_open_common_11207	chr3	42113423	42114204	intron (ENST00000487159, intron 1 of 16)	Intergenic	-14879	ENST00000484786	protein_coding	ENSG00000182606	TRAK1	trafficking protein, kinesin binding 1 [Source:HGNC Symbol;Acc:29947]
cnt_tfe3_with_h3k27ac_open_common_3165	chr11	65430356	65431402	promoter-TSS (ENST00000527874)	promoter-TSS (NM_001243985)	-314	ENST00000406246	protein_coding	ENSG00000173039	RELA	v-rel avian reticuloendotheliosis viral oncogene homolog A [Source:HGNC Symbol;Acc:9955]
cnt_tfe3_with_h3k27ac_open_common_5431	chr15	45940867	45941708	intron (ENST00000561493, intron 1 of 3)	intron (NM_021199, intron 1 of 9)	3208	ENST00000561493	protein_coding	ENSG00000137767	SQRDL	sulfide quinone reductase-like (yeast) [Source:HGNC Symbol;Acc:20390]
cnt_tfe3_with_h3k27ac_open_common_3387	chr11	86666736	86667869	promoter-TSS (ENST00000531380)	promoter-TSS (NM_012193)	169	ENST00000531827	lincRNA	ENSG00000246523	RP11-736K20.6
cnt_tfe3_with_h3k27ac_open_common_10081	chr20	16826590	16827458	Intergenic	LTR24|LTR|ERV1	17769	ENST00000422574	lincRNA	ENSG00000236985	RP5-1195D24.1
cnt_tfe3_with_h3k27ac_open_common_9867	chr2	232572629	232573286	promoter-TSS (ENST00000409683)	promoter-TSS (NM_001099285)	-262	ENST00000409115	protein_coding	ENSG00000187514	PTMA	prothymosin, alpha [Source:HGNC Symbol;Acc:9623]
cnt_tfe3_with_h3k27ac_open_common_16800	chr9	124082280	124082896	intron (ENST00000373823, intron 17 of 24)	intron (NM_000177, intron 9 of 16)	-6272	ENST00000373806	protein_coding	ENSG00000148180	GSN	gelsolin [Source:HGNC Symbol;Acc:4620]
cnt_tfe3_with_h3k27ac_open_common_1374	chr1	201507873	201509708	Intergenic	CpG	19606	ENST00000482594	pseudogene	ENSG00000242150	RP11-134G8.6
cnt_tfe3_with_h3k27ac_open_common_13576	chr5	178286742	178287585	promoter-TSS (ENST00000520377)	CpG	209	ENST00000322434	protein_coding	ENSG00000178338	ZNF354B	zinc finger protein 354B [Source:HGNC Symbol;Acc:17197]
cnt_tfe3_with_h3k27ac_open_common_14531	chr6	160775840	160776548	intron (ENST00000392145, intron 1 of 10)	MLT1J2|LTR|ERVL-MaLR	6769	ENST00000392145	protein_coding	ENSG00000146477	SLC22A3	solute carrier family 22 (organic cation transporter), member 3 [Source:HGNC Symbol;Acc:10967]
cnt_tfe3_with_h3k27ac_open_common_1265	chr1	174968074	174969736	promoter-TSS (ENST00000367679)	promoter-TSS (NM_014412)	36	ENST00000367679	protein_coding	ENSG00000116161	CACYBP	calcyclin binding protein [Source:HGNC Symbol;Acc:30423]
cnt_tfe3_with_h3k27ac_open_common_3998	chr12	57623333	57624763	promoter-TSS (ENST00000554656)	promoter-TSS (NM_001166359)	-10	ENST00000554656	protein_coding	ENSG00000182199	SHMT2	serine hydroxymethyltransferase 2 (mitochondrial) [Source:HGNC Symbol;Acc:10852]
cnt_tfe3_with_h3k27ac_open_common_17116	chrX	40028837	40029556	intron (ENST00000378455, intron 1 of 13)	CpG	7377	ENST00000406200	protein_coding	ENSG00000183337	BCOR	BCL6 corepressor [Source:HGNC Symbol;Acc:20893]
cnt_tfe3_with_h3k27ac_open_common_13632	chr6	3750278	3751247	promoter-TSS (ENST00000603791)	intron (NM_183373, intron 1 of 4)	-583	ENST00000603791	antisense	ENSG00000270504	RP11-420L9.5
cnt_tfe3_with_h3k27ac_open_common_11873	chr3	182816673	182817647	promoter-TSS (ENST00000497959)	promoter-TSS (NR_120640)	123	ENST00000486226	protein_coding	ENSG00000078070	MCCC1	methylcrotonoyl-CoA carboxylase 1 (alpha) [Source:HGNC Symbol;Acc:6936]
cnt_tfe3_with_h3k27ac_open_common_4006	chr12	57913793	57914873	promoter-TSS (ENST00000346473)	promoter-TSS (NM_001195053)	-33	ENST00000551116	protein_coding	ENSG00000175197	DDIT3	DNA-damage-inducible transcript 3 [Source:HGNC Symbol;Acc:2726]
cnt_tfe3_with_h3k27ac_open_common_10481	chr21	30672138	30673046	promoter-TSS (ENST00000447177)	intron (NM_206866, intron 1 of 4)	138	ENST00000451655	protein_coding	ENSG00000156273	BACH1	BTB and CNC homology 1, basic leucine zipper transcription factor 1 [Source:HGNC Symbol;Acc:935]
cnt_tfe3_with_h3k27ac_open_common_8057	chr19	14247296	14248529	promoter-TSS (ENST00000588387)	promoter-TSS (NR_045214)	-79	ENST00000588387	antisense	ENSG00000267169	CTB-55O6.12
cnt_tfe3_with_h3k27ac_open_common_9286	chr2	111942404	111943922	Intergenic	Intergenic	-10377	ENST00000451230	lincRNA	ENSG00000230499	AC108463.1
cnt_tfe3_with_h3k27ac_open_common_528	chr1	45272641	45274256	promoter-TSS (ENST00000372200)	promoter-TSS (NM_001136537)	-491	ENST00000372200	protein_coding	ENSG00000188396	TCTEX1D4	Tctex1 domain containing 4 [Source:HGNC Symbol;Acc:32315]
cnt_tfe3_with_h3k27ac_open_common_11419	chr3	67704316	67705465	promoter-TSS (ENST00000464420)	promoter-TSS (NR_109993)	141	ENST00000492795	protein_coding	ENSG00000172340	SUCLG2	succinate-CoA ligase, GDP-forming, beta subunit [Source:HGNC Symbol;Acc:11450]
cnt_tfe3_with_h3k27ac_open_common_9062	chr2	70368142	70370119	Intergenic	Intergenic	-16681	ENST00000414141	lincRNA	ENSG00000231327	AC016700.5
cnt_tfe3_with_h3k27ac_open_common_10369	chr20	49344411	49344755	Intergenic	Intergenic	-3498	ENST00000371610	protein_coding	ENSG00000124171	PARD6B	par-6 family cell polarity regulator beta [Source:HGNC Symbol;Acc:16245]
cnt_tfe3_with_h3k27ac_open_common_6621	chr17	8056906	8057192	intron (ENST00000498285, intron 4 of 4)	Intergenic	-1296	ENST00000317276	protein_coding	ENSG00000179094	PER1	period circadian clock 1 [Source:HGNC Symbol;Acc:8845]
cnt_tfe3_with_h3k27ac_open_common_16604	chr9	96928064	96928674	promoter-TSS (ENST00000602703)	CpG	-202	ENST00000602703	lincRNA	ENSG00000269946	RP11-2B6.3
cnt_tfe3_with_h3k27ac_open_common_10816	chr22	36902704	36903751	promoter-TSS (ENST00000397223)	promoter-TSS (NM_024955)	-79	ENST00000397224	protein_coding	ENSG00000100350	FOXRED2	FAD-dependent oxidoreductase domain containing 2 [Source:HGNC Symbol;Acc:26264]
cnt_tfe3_with_h3k27ac_open_common_9380	chr2	128643523	128644320	promoter-TSS (ENST00000272647)	promoter-TSS (NM_001199140)	-209	ENST00000609350	lincRNA	ENSG00000272667	RP11-395A13.2
cnt_tfe3_with_h3k27ac_open_common_17302	chrX	117973222	117974259	intron (ENST00000608172, intron 1 of 6)	intron (NR_110393, intron 1 of 6)	187	ENST00000608172	lincRNA	ENSG00000203650	RP4-562J12.2
cnt_tfe3_with_h3k27ac_open_common_12837	chr5	56737117	56737821	intron (ENST00000506106, intron 1 of 3)	Intergenic	19178	ENST00000510352	pseudogene	ENSG00000250308	SALL4P1	spalt-like transcription factor 4 pseudogene 1 [Source:HGNC Symbol;Acc:39818]
cnt_tfe3_with_h3k27ac_open_common_17073	chrX	17614710	17615517	intron (ENST00000380060, intron 1 of 7)	MLT1J2|LTR|ERVL-MaLR	-38300	ENST00000398097	protein_coding	ENSG00000188158	NHS	Nance-Horan syndrome (congenital cataracts and dental anomalies) [Source:HGNC Symbol;Acc:7820]
cnt_tfe3_with_h3k27ac_open_common_2310	chr10	89102010	89102420	promoter-TSS (ENST00000451940)	promoter-TSS (NR_024397)	27	ENST00000458739	antisense	ENSG00000223482	NUTM2A-AS1	NUTM2A antisense RNA 1 [Source:HGNC Symbol;Acc:45161]
cnt_tfe3_with_h3k27ac_open_common_7235	chr17	62502378	62503771	promoter-TSS (ENST00000578400)	promoter-TSS (NM_001320596)	-19	ENST00000580188	protein_coding	ENSG00000258890	CEP95	centrosomal protein 95kDa [Source:HGNC Symbol;Acc:25141]
cnt_tfe3_with_h3k27ac_open_common_4693	chr13	52377617	52378496	promoter-TSS (ENST00000456688)	CpG	178	ENST00000280056	protein_coding	ENSG00000102796	DHRS12	dehydrogenase/reductase (SDR family) member 12 [Source:HGNC Symbol;Acc:25832]
cnt_tfe3_with_h3k27ac_open_common_4022	chr12	59313775	59314606	promoter-TSS (ENST00000547590)	promoter-TSS (NM_001136051)	25	ENST00000433272	protein_coding	ENSG00000139263	LRIG3	leucine-rich repeats and immunoglobulin-like domains 3 [Source:HGNC Symbol;Acc:30991]
cnt_tfe3_with_h3k27ac_open_common_11792	chr3	156799397	156801037	exon (ENST00000469196, exon 1 of 3)	non-coding (NR_034007, exon 4 of 4)	587	ENST00000469196	lincRNA	ENSG00000241544	RP11-6F2.5
cnt_tfe3_with_h3k27ac_open_common_10296	chr20	44518878	44521010	promoter-TSS (ENST00000606394)	promoter-TSS (NM_080749)	-8	ENST00000606394	protein_coding	ENSG00000064601	CTSA	cathepsin A [Source:HGNC Symbol;Acc:9251]
cnt_tfe3_with_h3k27ac_open_common_13834	chr6	26659487	26660503	promoter-TSS (ENST00000480036)	promoter-TSS (NM_001242799)	-15	ENST00000415922	protein_coding	ENSG00000181315	ZNF322	zinc finger protein 322 [Source:HGNC Symbol;Acc:23640]
cnt_tfe3_with_h3k27ac_open_common_16053	chr8	104914063	104914927	intron (ENST00000262231, intron 2 of 20)	MLT1E1A|LTR|ERVL-MaLR	-9865	ENST00000507677	protein_coding	ENSG00000176406	RIMS2	regulating synaptic membrane exocytosis 2 [Source:HGNC Symbol;Acc:17283]
cnt_tfe3_with_h3k27ac_open_common_17117	chrX	40036044	40036852	exon (ENST00000406200, exon 1 of 9)	5' UTR (NM_001123383, exon 1 of 15)	125	ENST00000406200	protein_coding	ENSG00000183337	BCOR	BCL6 corepressor [Source:HGNC Symbol;Acc:20893]
cnt_tfe3_with_h3k27ac_open_common_3104	chr11	63705617	63706630	promoter-TSS (ENST00000544138)	promoter-TSS (NM_024771)	-308	ENST00000338447	protein_coding	ENSG00000110583	NAA40	N(alpha)-acetyltransferase 40, NatD catalytic subunit [Source:HGNC Symbol;Acc:25845]
cnt_tfe3_with_h3k27ac_open_common_3822	chr12	42632078	42632698	promoter-TSS (ENST00000380790)	promoter-TSS (NR_135139)	139	ENST00000549190	protein_coding	ENSG00000134283	PPHLN1	periphilin 1 [Source:HGNC Symbol;Acc:19369]
cnt_tfe3_with_h3k27ac_open_common_12813	chr5	54179213	54179895	Intergenic	CpG	5488	ENST00000515450	pseudogene	ENSG00000249843	RP11-45H22.2
cnt_tfe3_with_h3k27ac_open_common_7771	chr19	572153	572666	promoter-TSS (ENST00000572899)	promoter-TSS (NM_001728)	-156	ENST00000333511	protein_coding	ENSG00000172270	BSG	basigin (Ok blood group) [Source:HGNC Symbol;Acc:1116]
cnt_tfe3_with_h3k27ac_open_common_3153	chr11	65254996	65256444	Intergenic	Intergenic	-9513	ENST00000534336	lincRNA	ENSG00000251562	MALAT1	metastasis associated lung adenocarcinoma transcript 1 (non-protein coding) [Source:HGNC Symbol;Acc:29665]
cnt_tfe3_with_h3k27ac_open_common_13086	chr5	112073258	112074273	promoter-TSS (ENST00000512211)	intron (NM_001354901, intron 1 of 14)	173	ENST00000508376	protein_coding	ENSG00000134982	APC	adenomatous polyposis coli [Source:HGNC Symbol;Acc:583]
cnt_tfe3_with_h3k27ac_open_common_15995	chr8	95961385	95962837	promoter-TSS (ENST00000519034)	promoter-TSS (NM_001135733)	-154	ENST00000523905	sense_intronic	ENSG00000253878	RP11-347C18.3
cnt_tfe3_with_h3k27ac_open_common_3424	chr11	101980637	101981115	promoter-TSS (ENST00000531439)	promoter-TSS (NM_001282097)	-316	ENST00000526343	protein_coding	ENSG00000137693	YAP1	Yes-associated protein 1 [Source:HGNC Symbol;Acc:16262]
cnt_tfe3_with_h3k27ac_open_common_7700	chr18	54305655	54306662	promoter-TSS (ENST00000586262)	promoter-TSS (NM_004786)	-282	ENST00000217515	protein_coding	ENSG00000091164	TXNL1	thioredoxin-like 1 [Source:HGNC Symbol;Acc:12436]
cnt_tfe3_with_h3k27ac_open_common_17397	chrX	153193565	153194228	promoter-TSS (ENST00000442262)	CpG	-23	ENST00000442262	protein_coding	ENSG00000089820	ARHGAP4	Rho GTPase activating protein 4 [Source:HGNC Symbol;Acc:674]
cnt_tfe3_with_h3k27ac_open_common_3135	chr11	64781035	64782348	promoter-TSS (ENST00000524585)	non-coding (NR_037650, exon 1 of 11)	27	ENST00000533729	protein_coding	ENSG00000213465	ARL2	ADP-ribosylation factor-like 2 [Source:HGNC Symbol;Acc:693]
cnt_tfe3_with_h3k27ac_open_common_8031	chr19	13056007	13057350	promoter-TSS (ENST00000592268)	promoter-TSS (NM_001270362)	-2	ENST00000588329	protein_coding	ENSG00000179262	RAD23A	RAD23 homolog A (S. cerevisiae) [Source:HGNC Symbol;Acc:9812]
cnt_tfe3_with_h3k27ac_open_common_14737	chr7	25990156	25991361	Intergenic	CpG	-1152	ENST00000362215	miRNA	ENSG00000199085	MIR148A	microRNA 148a [Source:HGNC Symbol;Acc:31535]
cnt_tfe3_with_h3k27ac_open_common_2418	chr10	100205885	100206999	intron (ENST00000325103, intron 1 of 19)	non-coding (NR_134451, exon 1 of 4)	177	ENST00000480020	protein_coding	ENSG00000107521	HPS1	Hermansky-Pudlak syndrome 1 [Source:HGNC Symbol;Acc:5163]
cnt_tfe3_with_h3k27ac_open_common_4545	chr13	28194615	28196398	promoter-TSS (ENST00000399697)	promoter-TSS (NM_152705)	-497	ENST00000399697	protein_coding	ENSG00000186184	POLR1D	polymerase (RNA) I polypeptide D, 16kDa [Source:HGNC Symbol;Acc:20422]
cnt_tfe3_with_h3k27ac_open_common_13881	chr6	30538535	30539721	promoter-TSS (ENST00000326195)	promoter-TSS (NM_001090).3	-25	ENST00000326195	protein_coding	ENSG00000204574	ABCF1	ATP-binding cassette, sub-family F (GCN20), member 1 [Source:HGNC Symbol;Acc:70]
cnt_tfe3_with_h3k27ac_open_common_7444	chr17	78193089	78194426	promoter-TSS (ENST00000571564)	promoter-TSS (NM_173626)	259	ENST00000577155	protein_coding	ENSG00000181045	SLC26A11	solute carrier family 26 (anion exchanger), member 11 [Source:HGNC Symbol;Acc:14471]
cnt_tfe3_with_h3k27ac_open_common_11642	chr3	128444593	128445790	promoter-TSS (ENST00000491681)	5' UTR (NM_004637, exon 1 of 6)	-4	ENST00000491681	protein_coding	ENSG00000075785	RAB7A	RAB7A, member RAS oncogene family [Source:HGNC Symbol;Acc:9788]
cnt_tfe3_with_h3k27ac_open_common_13360	chr5	149522470	149523415	intron (ENST00000517660, intron 1 of 1)	MIR3|SINE|MIR	-5942	ENST00000517957	protein_coding	ENSG00000113721	PDGFRB	platelet-derived growth factor receptor, beta polypeptide [Source:HGNC Symbol;Acc:8804]
cnt_tfe3_with_h3k27ac_open_common_6023	chr16	19566478	19567834	intron (ENST00000251143, intron 1 of 30)	CpG	108	ENST00000567245	protein_coding	ENSG00000103544	C16orf62	chromosome 16 open reading frame 62 [Source:HGNC Symbol;Acc:24641]
cnt_tfe3_with_h3k27ac_open_common_807	chr1	95329568	95329960	intron (ENST00000532427, intron 9 of 13)	intron (NM_001301079, intron 9 of 13)	-3123	ENST00000532670	protein_coding	ENSG00000143036	SLC44A3	solute carrier family 44, member 3 [Source:HGNC Symbol;Acc:28689]
cnt_tfe3_with_h3k27ac_open_common_9812	chr2	224333539	224334621	Intergenic	MLT1H|LTR|ERVL-MaLR	-29411	ENST00000422118	lincRNA	ENSG00000231189	AC013448.1
cnt_tfe3_with_h3k27ac_open_common_4397	chr12	121628199	121628978	Intergenic	Intergenic	3229	ENST00000569999	sense_overlapping	ENSG00000261827	RP11-340F14.5
cnt_tfe3_with_h3k27ac_open_common_2514	chr10	112064656	112065198	promoter-TSS (ENST00000369592)	promoter-TSS (NM_005871)	-218	ENST00000369603	protein_coding	ENSG00000119953	SMNDC1	survival motor neuron domain containing 1 [Source:HGNC Symbol;Acc:16900]
cnt_tfe3_with_h3k27ac_open_common_12598	chr4	174255045	174256086	promoter-TSS (ENST00000438704)	promoter-TSS (NM_002129)	18	ENST00000511316	protein_coding	ENSG00000164104	HMGB2	high mobility group box 2 [Source:HGNC Symbol;Acc:5000]
cnt_tfe3_with_h3k27ac_open_common_16244	chr8	143750812	143751999	promoter-TSS (ENST00000422119)	promoter-TSS (NM_001279352)	1	ENST00000503272	processed_transcript	ENSG00000234616	JRK	jerky homolog (mouse) [Source:HGNC Symbol;Acc:6199]
cnt_tfe3_with_h3k27ac_open_common_2364	chr10	96988882	96989797	TTS (ENST00000394005)	TTS (NM_207321)	1562	ENST00000451737	antisense	ENSG00000234026	RP11-310E22.4
cnt_tfe3_with_h3k27ac_open_common_17106	chrX	30975525	30976531	intron (ENST00000288422, intron 1 of 11)	ERVL-E-int|LTR|ERVL	17173	ENST00000378932	protein_coding	ENSG00000157625	TAB3	TGF-beta activated kinase 1/MAP3K7 binding protein 3 [Source:HGNC Symbol;Acc:30681]
cnt_tfe3_with_h3k27ac_open_common_16434	chr9	36419671	36420522	intron (ENST00000488058, intron 2 of 3)	MIR|SINE|MIR	-18901	ENST00000484621	protein_coding	ENSG00000137075	RNF38	ring finger protein 38 [Source:HGNC Symbol;Acc:18052]
cnt_tfe3_with_h3k27ac_open_common_13367	chr5	149807216	149808540	Intergenic	L2a|LINE|L2	-15386	ENST00000353334	protein_coding	ENSG00000019582	CD74	CD74 molecule, major histocompatibility complex, class II invariant chain [Source:HGNC Symbol;Acc:1697]
cnt_tfe3_with_h3k27ac_open_common_11779	chr3	155455678	155456572	intron (ENST00000460012, intron 1 of 22)	MIRc|SINE|MIR	5390	ENST00000399242	protein_coding	ENSG00000214919	AC104472.1	CDNA FLJ26134 fis, clone TMS03713; Uncharacterized protein [Source:UniProtKB/TrEMBL;Acc:Q6ZPB2]
cnt_tfe3_with_h3k27ac_open_common_42	chr1	2486407	2489123	promoter-TSS (ENST00000475523)	promoter-TSS (NM_003820)	-40	ENST00000355716	protein_coding	ENSG00000157873	TNFRSF14	tumor necrosis factor receptor superfamily, member 14 [Source:HGNC Symbol;Acc:11912]
cnt_tfe3_with_h3k27ac_open_common_5370	chr15	40558633	40559646	TTS (ENST00000558055)	intron (NM_001276718, intron 5 of 9)	326	ENST00000557926	protein_coding	ENSG00000137843	PAK6	p21 protein (Cdc42/Rac)-activated kinase 6 [Source:HGNC Symbol;Acc:16061]
cnt_tfe3_with_h3k27ac_open_common_1079	chr1	154531165	154532293	promoter-TSS (ENST00000497453)	promoter-TSS (NM_017582)	-225	ENST00000497453	protein_coding	ENSG00000160714	UBE2Q1	ubiquitin-conjugating enzyme E2Q family member 1 [Source:HGNC Symbol;Acc:15698]
cnt_tfe3_with_h3k27ac_open_common_2115	chr10	64892628	64893320	promoter-TSS (ENST00000277746)	promoter-TSS (NM_030759)	-76	ENST00000277746	protein_coding	ENSG00000148572	NRBF2	nuclear receptor binding factor 2 [Source:HGNC Symbol;Acc:19692]
cnt_tfe3_with_h3k27ac_open_common_10119	chr20	23342181	23342896	promoter-TSS (ENST00000338121)	promoter-TSS (NM_001317012)	-249	ENST00000544236	protein_coding	ENSG00000125812	GZF1	GDNF-inducible zinc finger protein 1 [Source:HGNC Symbol;Acc:15808]
cnt_tfe3_with_h3k27ac_open_common_17216	chrX	62780526	62781073	promoter-TSS (ENST00000609401)	non-coding (NR_015353, exon 1 of 4)	74	ENST00000609401	processed_transcript	ENSG00000235437	RP11-357C3.3
cnt_tfe3_with_h3k27ac_open_common_2198	chr10	74385391	74386113	promoter-TSS (ENST00000604025)	CpG	80	ENST00000604025	protein_coding	ENSG00000107745	MICU1	mitochondrial calcium uptake 1 [Source:HGNC Symbol;Acc:1530]
cnt_tfe3_with_h3k27ac_open_common_7620	chr18	29522279	29523853	promoter-TSS (ENST00000582513)	promoter-TSS (NM_014939)	-3	ENST00000283351	protein_coding	ENSG00000153339	TRAPPC8	trafficking protein particle complex 8 [Source:HGNC Symbol;Acc:29169]
cnt_tfe3_with_h3k27ac_open_common_5947	chr16	5082794	5084336	promoter-TSS (ENST00000591478)	promoter-TSS (NR_038913)	64	ENST00000591478	protein_coding	ENSG00000103174	NAGPA	N-acetylglucosamine-1-phosphodiester alpha-N-acetylglucosaminidase [Source:HGNC Symbol;Acc:17378]
cnt_tfe3_with_h3k27ac_open_common_3668	chr12	10364289	10366037	promoter-TSS (ENST00000540424)	promoter-TSS (NM_031412)	-33	ENST00000545859	protein_coding	ENSG00000139112	GABARAPL1	GABA(A) receptor-associated protein like 1 [Source:HGNC Symbol;Acc:4068]
cnt_tfe3_with_h3k27ac_open_common_2478	chr10	104401666	104402189	TTS (ENST00000607967)	CpG	1970	ENST00000607967	lincRNA	ENSG00000272933	RP11-47A8.5
cnt_tfe3_with_h3k27ac_open_common_4996	chr14	54419823	54420994	promoter-TSS (ENST00000559501)	promoter-TSS (NM_001347915)	-235	ENST00000558984	protein_coding	ENSG00000125378	BMP4	bone morphogenetic protein 4 [Source:HGNC Symbol;Acc:1071]
cnt_tfe3_with_h3k27ac_open_common_1929	chr10	21661833	21662488	promoter-TSS (ENST00000433460)	MLT1F1|LTR|ERVL-MaLR	-281	ENST00000433460	lincRNA	ENSG00000230109	RP11-275N1.1
cnt_tfe3_with_h3k27ac_open_common_14902	chr7	46495481	46496218	Intergenic	Intergenic	21689	ENST00000436501	lincRNA	ENSG00000240355	AC004869.3
cnt_tfe3_with_h3k27ac_open_common_16058	chr8	107072000	107073102	intron (ENST00000521622, intron 1 of 3)	intron (NR_125796, intron 1 of 7)	120	ENST00000509144	processed_transcript	ENSG00000251003	RP11-152P17.2
cnt_tfe3_with_h3k27ac_open_common_6708	chr17	25620913	25622299	promoter-TSS (ENST00000584932)	promoter-TSS (NR_039748)	234	ENST00000584114	protein_coding	ENSG00000109046	WSB1	WD repeat and SOCS box containing 1 [Source:HGNC Symbol;Acc:19221]
cnt_tfe3_with_h3k27ac_open_common_3941	chr12	53886611	53887412	promoter-TSS (ENST00000547803)	CpG	-157	ENST00000547803	protein_coding	ENSG00000139625	MAP3K12	mitogen-activated protein kinase kinase kinase 12 [Source:HGNC Symbol;Acc:6851]
cnt_tfe3_with_h3k27ac_open_common_4578	chr13	32889169	32890279	promoter-TSS (ENST00000530893)	5' UTR (NM_000059, exon 1 of 27)	82	ENST00000530893	protein_coding	ENSG00000139618	BRCA2	breast cancer 2, early onset [Source:HGNC Symbol;Acc:1101]
cnt_tfe3_with_h3k27ac_open_common_14600	chr7	2568914	2570117	TTS (ENST00000359574)	TTS (NM_001040168)	2807	ENST00000580107	miRNA	ENSG00000264357	MIR4648	microRNA 4648 [Source:HGNC Symbol;Acc:41560]
cnt_tfe3_with_h3k27ac_open_common_15464	chr7	140396321	140397669	promoter-TSS (ENST00000471136)	promoter-TSS (NR_024454)	-29	ENST00000471136	protein_coding	ENSG00000090266	NDUFB2	NADH dehydrogenase (ubiquinone) 1 beta subcomplex, 2, 8kDa [Source:HGNC Symbol;Acc:7697]
cnt_tfe3_with_h3k27ac_open_common_5605	chr15	68520931	68523006	promoter-TSS (ENST00000565471)	5' UTR (NM_017882, exon 1 of 7)	40	ENST00000567060	protein_coding	ENSG00000128973	CLN6	ceroid-lipofuscinosis, neuronal 6, late infantile, variant [Source:HGNC Symbol;Acc:2077]
cnt_tfe3_with_h3k27ac_open_common_13151	chr5	131132021	131133462	promoter-TSS (ENST00000514667)	promoter-TSS (NM_001346114)	-31	ENST00000510461	protein_coding	ENSG00000217128	FNIP1	folliculin interacting protein 1 [Source:HGNC Symbol;Acc:29418]
cnt_tfe3_with_h3k27ac_open_common_6595	chr17	7145363	7146853	promoter-TSS (ENST00000302386)	promoter-TSS (NM_007278)	-19	ENST00000302386	protein_coding	ENSG00000170296	GABARAP	GABA(A) receptor-associated protein [Source:HGNC Symbol;Acc:4067]
cnt_tfe3_with_h3k27ac_open_common_11668	chr3	133293210	133293483	promoter-TSS (ENST00000508481)	promoter-TSS (NM_001282763)	4	ENST00000504867	protein_coding	ENSG00000091527	CDV3	CDV3 homolog (mouse) [Source:HGNC Symbol;Acc:26928]
cnt_tfe3_with_h3k27ac_open_common_6853	chr17	37309143	37310146	promoter-TSS (ENST00000578517)	AluJo|SINE|Alu	-159	ENST00000539608	protein_coding	ENSG00000161381	PLXDC1	plexin domain containing 1 [Source:HGNC Symbol;Acc:20945]
cnt_tfe3_with_h3k27ac_open_common_3782	chr12	28343128	28344349	promoter-TSS (ENST00000543534)	promoter-TSS (NR_148936)	339	ENST00000544780	protein_coding	ENSG00000123106	CCDC91	coiled-coil domain containing 91 [Source:HGNC Symbol;Acc:24855]
cnt_tfe3_with_h3k27ac_open_common_3157	chr11	65307231	65308709	promoter-TSS (ENST00000529371)	exon (NM_001164266, exon 22 of 27)	-47	ENST00000529371	protein_coding	ENSG00000168056	LTBP3	latent transforming growth factor beta binding protein 3 [Source:HGNC Symbol;Acc:6716]
cnt_tfe3_with_h3k27ac_open_common_6460	chr16	85590644	85591439	Intergenic	Intergenic	26136	ENST00000602862	lincRNA	ENSG00000270124	RP11-118F19.1
cnt_tfe3_with_h3k27ac_open_common_2237	chr10	77161876	77163057	promoter-TSS (ENST00000425916)	promoter-TSS (NR_120651)	-189	ENST00000486015	processed_transcript	ENSG00000237149	ZNF503-AS2	ZNF503 antisense RNA 2 [Source:HGNC Symbol;Acc:23525]
cnt_tfe3_with_h3k27ac_open_common_109	chr1	9599160	9600466	intron (ENST00000302692, intron 1 of 6)	CpG	272	ENST00000302692	protein_coding	ENSG00000171612	SLC25A33	solute carrier family 25 (pyrimidine nucleotide carrier), member 33 [Source:HGNC Symbol;Acc:29681]
cnt_tfe3_with_h3k27ac_open_common_11743	chr3	148708944	148710277	promoter-TSS (ENST00000473005)	CpG	251	ENST00000461191	protein_coding	ENSG00000163754	GYG1	glycogenin 1 [Source:HGNC Symbol;Acc:4699]
cnt_tfe3_with_h3k27ac_open_common_9086	chr2	73340116	73341013	promoter-TSS (ENST00000258098)	promoter-TSS (NM_015470)	272	ENST00000610134	processed_transcript	ENSG00000272702	RP11-44N22.3
cnt_tfe3_with_h3k27ac_open_common_5858	chr16	1524515	1525640	promoter-TSS (ENST00000564568)	promoter-TSS (NM_001114331)	0	ENST00000561665	protein_coding	ENSG00000103249	CLCN7	chloride channel, voltage-sensitive 7 [Source:HGNC Symbol;Acc:2025]
cnt_tfe3_with_h3k27ac_open_common_13	chr1	1166653	1167693	promoter-TSS (ENST00000379198)	promoter-TSS (NM_080605)	175	ENST00000459994	protein_coding	ENSG00000078808	SDF4	stromal cell derived factor 4 [Source:HGNC Symbol;Acc:24188]
cnt_tfe3_with_h3k27ac_open_common_12164	chr4	37454641	37455613	promoter-TSS (ENST00000508175)	promoter-TSS (NM_001104629)	-436	ENST00000381980	protein_coding	ENSG00000154274	C4orf19	chromosome 4 open reading frame 19 [Source:HGNC Symbol;Acc:25618]
cnt_tfe3_with_h3k27ac_open_common_6781	chr17	30185066	30186923	promoter-TSS (ENST00000579741)	promoter-TSS (NM_001330176)	-44	ENST00000579741	protein_coding	ENSG00000172301	COPRS	coordinator of PRMT5, differentiation stimulator [Source:HGNC Symbol;Acc:28848]
cnt_tfe3_with_h3k27ac_open_common_12532	chr4	156587917	156589539	promoter-TSS (ENST00000513574)	promoter-TSS (NM_001130684)	-87	ENST00000513574	protein_coding	ENSG00000164116	GUCY1A3	guanylate cyclase 1, soluble, alpha 3 [Source:HGNC Symbol;Acc:4685]
cnt_tfe3_with_h3k27ac_open_common_467	chr1	40562478	40563449	promoter-TSS (ENST00000530704)	5' UTR (NM_001142604, exon 1 of 6)	-39	ENST00000372779	protein_coding	ENSG00000131238	PPT1	palmitoyl-protein thioesterase 1 [Source:HGNC Symbol;Acc:9325]
cnt_tfe3_with_h3k27ac_open_common_5452	chr15	52970841	52971895	promoter-TSS (ENST00000261844)	promoter-TSS (NM_019600)	201	ENST00000566768	protein_coding	ENSG00000047346	FAM214A	family with sequence similarity 214, member A [Source:HGNC Symbol;Acc:25609]
cnt_tfe3_with_h3k27ac_open_common_12645	chr4	187565754	187566384	intron (ENST00000441802, intron 3 of 26)	intron (NM_005245, intron 3 of 26)	-34845	ENST00000508035	protein_coding	ENSG00000083857	FAT1	FAT atypical cadherin 1 [Source:HGNC Symbol;Acc:3595]
cnt_tfe3_with_h3k27ac_open_common_1676	chr1	231512647	231513447	intron (ENST00000366641, intron 1 of 4)	MIR|SINE|MIR	29624	ENST00000469904	protein_coding	ENSG00000010072	SPRTN	SprT-like N-terminal domain [Source:HGNC Symbol;Acc:25356]
cnt_tfe3_with_h3k27ac_open_common_1696	chr1	233503977	233505073	intron (ENST00000366624, intron 5 of 9)	intron (NM_032435, intron 5 of 9)	-7004	ENST00000366622	protein_coding	ENSG00000143674	MLK4	Mitogen-activated protein kinase kinase kinase MLK4 [Source:UniProtKB/Swiss-Prot;Acc:Q5TCX8]
cnt_tfe3_with_h3k27ac_open_common_5038	chr14	61977466	61979010	intron (ENST00000555628, intron 1 of 3)	intron (NM_006255, intron 10 of 13)	-13570	ENST00000555110	protein_coding	ENSG00000027075	PRKCH	protein kinase C, eta [Source:HGNC Symbol;Acc:9403]
cnt_tfe3_with_h3k27ac_open_common_16686	chr9	110473682	110474301	Intergenic	Intergenic	-48464	ENST00000365438	snRNA	ENSG00000202308	RNU6-996P	RNA, U6 small nuclear 996, pseudogene [Source:HGNC Symbol;Acc:47959]
cnt_tfe3_with_h3k27ac_open_common_9843	chr2	228189263	228190747	promoter-TSS (ENST00000409616)	promoter-TSS (NR_102371)	13	ENST00000349901	protein_coding	ENSG00000168958	MFF	mitochondrial fission factor [Source:HGNC Symbol;Acc:24858]
cnt_tfe3_with_h3k27ac_open_common_1473	chr1	208258979	208260226	intron (ENST00000367033, intron 9 of 31)	intron (NM_025179, intron 9 of 31)	-45993	ENST00000463510	protein_coding	ENSG00000076356	PLXNA2	plexin A2 [Source:HGNC Symbol;Acc:9100]
cnt_tfe3_with_h3k27ac_open_common_15569	chr8	579010	580645	intron (ENST00000523415, intron 2 of 3)	intron (NM_001303100, intron 5 of 5)	10805	ENST00000519909	protein_coding	ENSG00000104714	ERICH1	glutamate-rich 1 [Source:HGNC Symbol;Acc:27234]
cnt_tfe3_with_h3k27ac_open_common_10762	chr22	31556055	31556942	promoter-TSS (ENST00000583386)	promoter-TSS (NR_037496)	269	ENST00000468921	protein_coding	ENSG00000138942	RNF185	ring finger protein 185 [Source:HGNC Symbol;Acc:26783]
cnt_tfe3_with_h3k27ac_open_common_11757	chr3	149966102	149966747	Intergenic	Intergenic	9937	ENST00000498005	lincRNA	ENSG00000244541	RP11-167H9.6
cnt_tfe3_with_h3k27ac_open_common_13811	chr6	25876324	25877094	intron (ENST00000360657, intron 1 of 11)	Intergenic	-2238	ENST00000397060	protein_coding	ENSG00000124564	SLC17A3	solute carrier family 17 (organic anion transporter), member 3 [Source:HGNC Symbol;Acc:10931]
cnt_tfe3_with_h3k27ac_open_common_12173	chr4	38665480	38666514	promoter-TSS (ENST00000482150)	non-coding (NR_026804, exon 1 of 8)	32	ENST00000482150	protein_coding	ENSG00000109787	KLF3	Kruppel-like factor 3 (basic) [Source:HGNC Symbol;Acc:16516]
cnt_tfe3_with_h3k27ac_open_common_17245	chrX	85302194	85302835	promoter-TSS (ENST00000467744)	promoter-TSS (NM_001320959)	25	ENST00000537751	protein_coding	ENSG00000188419	CHM	choroideremia (Rab escort protein 1) [Source:HGNC Symbol;Acc:1940]
cnt_tfe3_with_h3k27ac_open_common_1114	chr1	155880405	155880857	promoter-TSS (ENST00000368322)	promoter-TSS (NM_001256821)	41	ENST00000609492	protein_coding	ENSG00000143622	RIT1	Ras-like without CAAX 1 [Source:HGNC Symbol;Acc:10023]
cnt_tfe3_with_h3k27ac_open_common_12144	chr4	23891320	23891966	promoter-TSS (ENST00000506055)	promoter-TSS (NM_001354828)	9	ENST00000515534	protein_coding	ENSG00000109819	PPARGC1A	peroxisome proliferator-activated receptor gamma, coactivator 1 alpha [Source:HGNC Symbol;Acc:9237]
cnt_tfe3_with_h3k27ac_open_common_208	chr1	17885808	17887118	intron (ENST00000361221, intron 1 of 28)	intron (NM_018125, intron 1 of 28)	20133	ENST00000434513	protein_coding	ENSG00000074964	ARHGEF10L	Rho guanine nucleotide exchange factor (GEF) 10-like [Source:HGNC Symbol;Acc:25540]
cnt_tfe3_with_h3k27ac_open_common_103	chr1	9375119	9376564	intron (ENST00000450402, intron 1 of 1)	intron (NM_025106, intron 1 of 2)	21254	ENST00000450402	protein_coding	ENSG00000171621	SPSB1	splA/ryanodine receptor domain and SOCS box containing 1 [Source:HGNC Symbol;Acc:30628]
cnt_tfe3_with_h3k27ac_open_common_8080	chr19	16545991	16547174	promoter-TSS (ENST00000602009)	intron (NM_021235, intron 6 of 22)	-475	ENST00000602009	protein_coding	ENSG00000127527	EPS15L1	epidermal growth factor receptor pathway substrate 15-like 1 [Source:HGNC Symbol;Acc:24634]
cnt_tfe3_with_h3k27ac_open_common_5701	chr15	80447879	80448610	promoter-TSS (ENST00000539156)	LTR13A|LTR|ERVK	-49	ENST00000539156	protein_coding	ENSG00000103876	FAH	fumarylacetoacetate hydrolase (fumarylacetoacetase) [Source:HGNC Symbol;Acc:3579]
cnt_tfe3_with_h3k27ac_open_common_15962	chr8	89437178	89438225	intron (ENST00000521433, intron 2 of 4)	MER50|LTR|ERV1	-28925	ENST00000516095	rRNA	ENSG00000251904	RNA5SP272	RNA, 5S ribosomal pseudogene 272 [Source:HGNC Symbol;Acc:43172]
cnt_tfe3_with_h3k27ac_open_common_9023	chr2	65282815	65283670	promoter-TSS (ENST00000537589)	promoter-TSS (NR_134966)	-258	ENST00000475851	protein_coding	ENSG00000011523	CEP68	centrosomal protein 68kDa [Source:HGNC Symbol;Acc:29076]
cnt_tfe3_with_h3k27ac_open_common_10292	chr20	44001726	44002753	TTS (ENST00000372726)	TTS (NM_014477)	4794	ENST00000537995	protein_coding	ENSG00000124251	TP53TG5	TP53 target 5 [Source:HGNC Symbol;Acc:15856]
cnt_tfe3_with_h3k27ac_open_common_8116	chr19	18284029	18285624	promoter-TSS (ENST00000600463)	CpG	-153	ENST00000600463	protein_coding	ENSG00000216490	IFI30	interferon, gamma-inducible protein 30 [Source:HGNC Symbol;Acc:5398]
cnt_tfe3_with_h3k27ac_open_common_11180	chr3	38387801	38388822	promoter-TSS (ENST00000542835)	promoter-TSS (NM_005108)	12	ENST00000424034	protein_coding	ENSG00000093217	XYLB	xylulokinase homolog (H. influenzae) [Source:HGNC Symbol;Acc:12839]
cnt_tfe3_with_h3k27ac_open_common_9294	chr2	112462883	112464558	Intergenic	Intergenic	-11365	ENST00000442243	pseudogene	ENSG00000227842	AC093166.2
cnt_tfe3_with_h3k27ac_open_common_1035	chr1	151804750	151805685	promoter-TSS (ENST00000318247)	promoter-TSS (NM_005060)	-869	ENST00000318247	protein_coding	ENSG00000143365	RORC	RAR-related orphan receptor C [Source:HGNC Symbol;Acc:10260]
cnt_tfe3_with_h3k27ac_open_common_5413	chr15	44955269	44956267	promoter-TSS (ENST00000559193)	exon (NM_025137, exon 1 of 40)	77	ENST00000427534	protein_coding	ENSG00000104133	SPG11	spastic paraplegia 11 (autosomal recessive) [Source:HGNC Symbol;Acc:11226]
cnt_tfe3_with_h3k27ac_open_common_11715	chr3	140185360	140186756	intron (ENST00000458420, intron 8 of 16)	intron (NM_022131, intron 8 of 16)	-4391	ENST00000483759	antisense	ENSG00000251058	RP11-68L1.1
cnt_tfe3_with_h3k27ac_open_common_16462	chr9	38380372	38381889	Intergenic	Intergenic	-11531	ENST00000377698	protein_coding	ENSG00000137124	ALDH1B1	aldehyde dehydrogenase 1 family, member B1 [Source:HGNC Symbol;Acc:407]
cnt_tfe3_with_h3k27ac_open_common_6993	chr17	42620542	42621720	Intergenic	Intergenic	-13794	ENST00000315323	protein_coding	ENSG00000180340	FZD2	frizzled family receptor 2 [Source:HGNC Symbol;Acc:4040]
cnt_tfe3_with_h3k27ac_open_common_14019	chr6	39855183	39856104	TTS (ENST00000606829)	TTS (NR_125831)	462	ENST00000496787	protein_coding	ENSG00000146122	DAAM2	dishevelled associated activator of morphogenesis 2 [Source:HGNC Symbol;Acc:18143]
cnt_tfe3_with_h3k27ac_open_common_15638	chr8	20054297	20055619	promoter-TSS (ENST00000520830)	exon (NM_001693, exon 1 of 14)	8	ENST00000519667	protein_coding	ENSG00000147416	ATP6V1B2	ATPase, H+ transporting, lysosomal 56/58kDa, V1 subunit B2 [Source:HGNC Symbol;Acc:854]
cnt_tfe3_with_h3k27ac_open_common_7320	chr17	72188956	72190082	Intergenic	MIR|SINE|MIR	-10202	ENST00000439590	protein_coding	ENSG00000172809	RPL38	ribosomal protein L38 [Source:HGNC Symbol;Acc:10349]
cnt_tfe3_with_h3k27ac_open_common_4785	chr13	103782353	103783447	Intergenic	MER102b|DNA|hAT-Charlie	-63704	ENST00000245312	protein_coding	ENSG00000125255	SLC10A2	solute carrier family 10 (sodium/bile acid cotransporter), member 2 [Source:HGNC Symbol;Acc:10906]
cnt_tfe3_with_h3k27ac_open_common_15045	chr7	73897010	73897418	intron (ENST00000455841, intron 1 of 26)	intron (NM_001199207, intron 1 of 26)	4656	ENST00000459153	rRNA	ENSG00000238391	RNA5SP233	RNA, 5S ribosomal pseudogene 233 [Source:HGNC Symbol;Acc:43133]
cnt_tfe3_with_h3k27ac_open_common_4733	chr13	92556346	92557216	intron (ENST00000377067, intron 5 of 7)	intron (NM_004466, intron 5 of 7)	-155316	ENST00000516699	snRNA	ENSG00000252508	RNU4ATAC3P	RNA, U4atac small nuclear 3, pseudogene [Source:HGNC Symbol;Acc:42575]
cnt_tfe3_with_h3k27ac_open_common_10783	chr22	33935813	33936882	intron (ENST00000354992, intron 7 of 15)	intron (NM_133642, intron 6 of 14)	24658	ENST00000476315	protein_coding	ENSG00000133424	LARGE	like-glycosyltransferase [Source:HGNC Symbol;Acc:6511]
cnt_tfe3_with_h3k27ac_open_common_10228	chr20	35420947	35421526	intron (ENST00000456801, intron 10 of 11)	intron (NM_080627, intron 14 of 14)	-19015	ENST00000373734	protein_coding	ENSG00000149636	DSN1	DSN1, MIS12 kinetochore complex component [Source:HGNC Symbol;Acc:16165]
cnt_tfe3_with_h3k27ac_open_common_4842	chr13	113841490	113841939	promoter-TSS (ENST00000473462)	5' UTR (NM_001353095, exon 8 of 15)	-1	ENST00000473462	protein_coding	ENSG00000126226	PCID2	PCI domain containing 2 [Source:HGNC Symbol;Acc:25653]
cnt_tfe3_with_h3k27ac_open_common_9785	chr2	220036006	220036806	promoter-TSS (ENST00000498327)	TTS (NM_001321389)	-857	ENST00000498327	protein_coding	ENSG00000213901	SLC23A3	solute carrier family 23, member 3 [Source:HGNC Symbol;Acc:20601]
cnt_tfe3_with_h3k27ac_open_common_16968	chr9	138370672	138371568	promoter-TSS (ENST00000604351)	promoter-TSS (NM_014811)	195	ENST00000605286	protein_coding	ENSG00000196422	PPP1R26	protein phosphatase 1, regulatory subunit 26 [Source:HGNC Symbol;Acc:29089]
cnt_tfe3_with_h3k27ac_open_common_9120	chr2	79944527	79945148	intron (ENST00000508970, intron 1 of 2)	intron (NM_001282598, intron 2 of 17)	19865	ENST00000508970	protein_coding	ENSG00000066032	CTNNA2	catenin (cadherin-associated protein), alpha 2 [Source:HGNC Symbol;Acc:2510]
cnt_tfe3_with_h3k27ac_open_common_4747	chr13	97950896	97951556	intron (ENST00000469707, intron 2 of 10)	intron (NM_001306070, intron 2 of 7)	22768	ENST00000445661	protein_coding	ENSG00000139793	MBNL2	muscleblind-like splicing regulator 2 [Source:HGNC Symbol;Acc:16746]
cnt_tfe3_with_h3k27ac_open_common_10513	chr21	37297810	37298180	intron (ENST00000475045, intron 5 of 12)	Intergenic	-27268	ENST00000599809	protein_coding	ENSG00000267812	FKSG68
cnt_tfe3_with_h3k27ac_open_common_7738	chr18	65027285	65027889	Intergenic	Intergenic	-14783	ENST00000579213	pseudogene	ENSG00000265936	RP11-563H6.1
cnt_tfe3_with_h3k27ac_open_common_17363	chrX	134654229	134655014	promoter-TSS (ENST00000430820)	promoter-TSS (NM_001351606)	-22	ENST00000430820	antisense	ENSG00000225235	DDX26B-AS1	DDX26B antisense RNA 1 [Source:HGNC Symbol;Acc:41180]
cnt_tfe3_with_h3k27ac_open_common_5477	chr15	58501173	58501897	intron (ENST00000558504, intron 1 of 3)	HERVL-int|LTR|ERVL	8730	ENST00000486795	pseudogene	ENSG00000240934	RP11-925D8.1
cnt_tfe3_with_h3k27ac_open_common_11123	chr3	23986445	23988304	promoter-TSS (ENST00000492552)	promoter-TSS (NM_001145425)	-238	ENST00000492552	protein_coding	ENSG00000174738	NR1D2	nuclear receptor subfamily 1, group D, member 2 [Source:HGNC Symbol;Acc:7963]
cnt_tfe3_with_h3k27ac_open_common_2828	chr11	13950103	13950672	Intergenic	Intergenic	-3977	ENST00000532065	lincRNA	ENSG00000254438	RP11-231N3.1
cnt_tfe3_with_h3k27ac_open_common_9424	chr2	150588496	150589709	intron (ENST00000449714, intron 1 of 2)	LTR8A|LTR|ERV1	-121814	ENST00000384540	snRNA	ENSG00000207270	RNU6-601P	RNA, U6 small nuclear 601, pseudogene [Source:HGNC Symbol;Acc:47564]
cnt_tfe3_with_h3k27ac_open_common_5805	chr15	99439448	99440926	promoter-TSS (ENST00000558947)	intron (NM_000875, intron 4 of 20)	-328	ENST00000558947	protein_coding	ENSG00000140443	IGF1R	insulin-like growth factor 1 receptor [Source:HGNC Symbol;Acc:5465]
cnt_tfe3_with_h3k27ac_open_common_3030	chr11	59545433	59546044	intron (ENST00000533637, intron 2 of 8)	intron (NM_004177, intron 2 of 10)	3455	ENST00000458175	pseudogene	ENSG00000234964	FABP5P7	fatty acid binding protein 5 pseudogene 7 [Source:HGNC Symbol;Acc:31070]
cnt_tfe3_with_h3k27ac_open_common_9829	chr2	225450064	225450847	promoter-TSS (ENST00000344951)	promoter-TSS (NM_003590)	-345	ENST00000344951	protein_coding	ENSG00000036257	CUL3	cullin 3 [Source:HGNC Symbol;Acc:2553]
cnt_tfe3_with_h3k27ac_open_common_14300	chr6	112370309	112371021	Intergenic	MamGypLTR1b|LTR|Gypsy	-4610	ENST00000368666	protein_coding	ENSG00000112761	WISP3	WNT1 inducible signaling pathway protein 3 [Source:HGNC Symbol;Acc:12771]
cnt_tfe3_with_h3k27ac_open_common_6456	chr16	85339515	85340696	promoter-TSS (ENST00000583199)	promoter-TSS (NR_049816)	-174	ENST00000583199	miRNA	ENSG00000266307	MIR5093	microRNA 5093 [Source:HGNC Symbol;Acc:43474]
cnt_tfe3_with_h3k27ac_open_common_3835	chr12	46662301	46663544	promoter-TSS (ENST00000546893)	5' UTR (NM_030674, exon 1 of 17)	-20	ENST00000546893	protein_coding	ENSG00000111371	SLC38A1	solute carrier family 38, member 1 [Source:HGNC Symbol;Acc:13447]
cnt_tfe3_with_h3k27ac_open_common_7955	chr19	9937722	9938627	promoter-TSS (ENST00000588141)	promoter-TSS (NM_024292)	318	ENST00000585379	protein_coding	ENSG00000127452	FBXL12	F-box and leucine-rich repeat protein 12 [Source:HGNC Symbol;Acc:13611]
cnt_tfe3_with_h3k27ac_open_common_7759	chr18	74839845	74840733	promoter-TSS (ENST00000581878)	L1MD2|LINE|L1	-388	ENST00000581878	protein_coding	ENSG00000197971	MBP	myelin basic protein [Source:HGNC Symbol;Acc:6925]
cnt_tfe3_with_h3k27ac_open_common_2529	chr10	112561946	112563082	intron (ENST00000369519, intron 7 of 13)	intron (NM_001134363, intron 7 of 13)	-20832	ENST00000471172	protein_coding	ENSG00000203867	RBM20	RNA binding motif protein 20 [Source:HGNC Symbol;Acc:27424]
cnt_tfe3_with_h3k27ac_open_common_13024	chr5	95138728	95139743	intron (ENST00000507605, intron 2 of 3)	MIR|SINE|MIR	14710	ENST00000514198	protein_coding	ENSG00000164292	RHOBTB3	Rho-related BTB domain containing 3 [Source:HGNC Symbol;Acc:18757]
cnt_tfe3_with_h3k27ac_open_common_16386	chr9	33328676	33329942	intron (ENST00000379521, intron 10 of 20)	MER77B|LTR|ERVL	10290	ENST00000466359	protein_coding	ENSG00000086102	NFX1	nuclear transcription factor, X-box binding 1 [Source:HGNC Symbol;Acc:7803]
cnt_tfe3_with_h3k27ac_open_common_15925	chr8	75232507	75234062	promoter-TSS (ENST00000520797)	exon (NM_001317830, exon 1 of 6)	-81	ENST00000521096	protein_coding	ENSG00000104381	GDAP1	ganglioside induced differentiation associated protein 1 [Source:HGNC Symbol;Acc:15968]
cnt_tfe3_with_h3k27ac_open_common_63	chr1	6660553	6663203	exon (ENST00000377658, exon 1 of 4)	exon (NM_014851, exon 1 of 4)	1051	ENST00000377658	protein_coding	ENSG00000162413	KLHL21	kelch-like family member 21 [Source:HGNC Symbol;Acc:29041]
cnt_tfe3_with_h3k27ac_open_common_7307	chr17	70598767	70600099	exon (ENST00000580861, exon 1 of 2)	non-coding (NR_033876, exon 4 of 5)	214	ENST00000580861	lincRNA	ENSG00000227036	LINC00511	long intergenic non-protein coding RNA 511 [Source:HGNC Symbol;Acc:43564]
cnt_tfe3_with_h3k27ac_open_common_4277	chr12	109116474	109117525	intron (ENST00000550542, intron 1 of 8)	intron (NM_014325, intron 1 of 10)	7328	ENST00000546571	protein_coding	ENSG00000110880	CORO1C	coronin, actin binding protein, 1C [Source:HGNC Symbol;Acc:2254]
cnt_tfe3_with_h3k27ac_open_common_7076	chr17	46872340	46873748	intron (ENST00000393382, intron 8 of 15)	intron (NM_001130918, intron 8 of 15)	-1348	ENST00000416950	protein_coding	ENSG00000170703	TTLL6	tubulin tyrosine ligase-like family, member 6 [Source:HGNC Symbol;Acc:26664]
cnt_tfe3_with_h3k27ac_open_common_7086	chr17	47274709	47275351	Intergenic	LTR8A|LTR|ERV1	11244	ENST00000503070	protein_coding	ENSG00000167083	GNGT2	guanine nucleotide binding protein (G protein), gamma transducing activity polypeptide 2 [Source:HGNC Symbol;Acc:4412]
cnt_tfe3_with_h3k27ac_open_common_3549	chr11	128373210	128374191	intron (ENST00000392668, intron 3 of 9)	intron (NM_001143820, intron 3 of 9)	1589	ENST00000608978	protein_coding	ENSG00000134954	ETS1	v-ets avian erythroblastosis virus E26 oncogene homolog 1 [Source:HGNC Symbol;Acc:3488]
cnt_tfe3_with_h3k27ac_open_common_10499	chr21	35340444	35341137	promoter-TSS (ENST00000607953)	MLT1J|LTR|ERVL-MaLR	84	ENST00000607953	lincRNA	ENSG00000273102	AP000569.9
cnt_tfe3_with_h3k27ac_open_common_1084	chr1	154928184	154928922	promoter-TSS (ENST00000368463)	promoter-TSS (NM_020524)	27	ENST00000368463	protein_coding	ENSG00000163346	PBXIP1	pre-B-cell leukemia homeobox interacting protein 1 [Source:HGNC Symbol;Acc:21199]
cnt_tfe3_with_h3k27ac_open_common_10892	chr22	41252030	41253342	promoter-TSS (ENST00000482652)	promoter-TSS (NM_022098)	-66	ENST00000455824	protein_coding	ENSG00000100380	ST13	suppression of tumorigenicity 13 (colon carcinoma) (Hsp70 interacting protein) [Source:HGNC Symbol;Acc:11343]
cnt_tfe3_with_h3k27ac_open_common_3996	chr12	57504954	57506397	promoter-TSS (ENST00000300134)	promoter-TSS (NM_001178078)	-459	ENST00000300134	protein_coding	ENSG00000166888	STAT6	signal transducer and activator of transcription 6, interleukin-4 induced [Source:HGNC Symbol;Acc:11368]
cnt_tfe3_with_h3k27ac_open_common_14687	chr7	17979300	17980844	promoter-TSS (ENST00000409389)	promoter-TSS (NM_001350865)	2	ENST00000409076	protein_coding	ENSG00000071189	SNX13	sorting nexin 13 [Source:HGNC Symbol;Acc:21335]
cnt_tfe3_with_h3k27ac_open_common_7466	chr17	79829178	79830224	promoter-TSS (ENST00000400721)	promoter-TSS (NM_001301242)	-419	ENST00000269321	protein_coding	ENSG00000141522	ARHGDIA	Rho GDP dissociation inhibitor (GDI) alpha [Source:HGNC Symbol;Acc:678]
cnt_tfe3_with_h3k27ac_open_common_8565	chr19	55919102	55919843	promoter-TSS (ENST00000589978)	promoter-TSS (NM_014501)	-327	ENST00000264552	protein_coding	ENSG00000108106	UBE2S	ubiquitin-conjugating enzyme E2S [Source:HGNC Symbol;Acc:17895]
cnt_tfe3_with_h3k27ac_open_common_6937	chr17	40687557	40689264	promoter-TSS (ENST00000586516)	exon (NM_000263, exon 1 of 6)	-118	ENST00000585572	processed_transcript	ENSG00000266929	RP11-400F19.8
cnt_tfe3_with_h3k27ac_open_common_4786	chr13	104535365	104536478	Intergenic	Intergenic	-438603	ENST00000415853	pseudogene	ENSG00000230474	ATP6V1G1P7	ATPase, H+ transporting, lysosomal 13kDa, V1 subunit G1 pseudogene 7 [Source:HGNC Symbol;Acc:39852]
cnt_tfe3_with_h3k27ac_open_common_15153	chr7	95950519	95951942	promoter-TSS (ENST00000542654)	CpG	93	ENST00000542654	protein_coding	ENSG00000004864	SLC25A13	solute carrier family 25 (aspartate/glutamate carrier), member 13 [Source:HGNC Symbol;Acc:10983]
cnt_tfe3_with_h3k27ac_open_common_9	chr1	1014731	1016055	Intergenic	Intergenic	4059	ENST00000464905	protein_coding	ENSG00000131591	C1orf159	chromosome 1 open reading frame 159 [Source:HGNC Symbol;Acc:26062]
cnt_tfe3_with_h3k27ac_open_common_8878	chr2	43183731	43184775	Intergenic	AluSx|SINE|Alu	48947	ENST00000457457	lincRNA	ENSG00000224739	AC016735.1
cnt_tfe3_with_h3k27ac_open_common_9942	chr2	240866819	240867371	intron (ENST00000419408, intron 4 of 5)	L1MD2|LINE|L1	15416	ENST00000583954	miRNA	ENSG00000264279	MIR4786	microRNA 4786 [Source:HGNC Symbol;Acc:41751]
cnt_tfe3_with_h3k27ac_open_common_2121	chr10	65388400	65388736	Intergenic	Intergenic	6019	ENST00000448009	pseudogene	ENSG00000232075	MRPL35P2	mitochondrial ribosomal protein L35 pseudogene 2 [Source:HGNC Symbol;Acc:29706]
cnt_tfe3_with_h3k27ac_open_common_2837	chr11	16133183	16134031	promoter-TSS (ENST00000524650)	intron (NM_033326, intron 6 of 15)	-192	ENST00000524650	protein_coding	ENSG00000110693	SOX6	SRY (sex determining region Y)-box 6 [Source:HGNC Symbol;Acc:16421]
cnt_tfe3_with_h3k27ac_open_common_15928	chr8	75921150	75921875	intron (ENST00000523524, intron 1 of 13)	intron (NM_001286778, intron 1 of 13)	9103	ENST00000517786	protein_coding	ENSG00000121005	CRISPLD1	cysteine-rich secretory protein LCCL domain containing 1 [Source:HGNC Symbol;Acc:18206]
cnt_tfe3_with_h3k27ac_open_common_9601	chr2	184406393	184406954	Intergenic	MLT1N2|LTR|ERVL-MaLR	66174	ENST00000453625	pseudogene	ENSG00000177855	CACYBPP2	calcyclin binding protein pseudogene 2 [Source:HGNC Symbol;Acc:45123]
cnt_tfe3_with_h3k27ac_open_common_2625	chr10	126734180	126734674	intron (ENST00000476817, intron 2 of 2)	intron (NM_001321013, intron 1 of 9)	-12988	ENST00000581038	miRNA	ENSG00000264572	MIR4296	microRNA 4296 [Source:HGNC Symbol;Acc:38178]
cnt_tfe3_with_h3k27ac_open_common_8930	chr2	47292929	47293557	exon (ENST00000422269, exon 9 of 9)	intron (NM_001288955, intron 18 of 18)	-1718	ENST00000421759	antisense	ENSG00000225187	AC073283.7
cnt_tfe3_with_h3k27ac_open_common_2405	chr10	99449259	99449770	Intergenic	Intergenic	-2434	ENST00000370626	protein_coding	ENSG00000119986	AVPI1	arginine vasopressin-induced 1 [Source:HGNC Symbol;Acc:30898]
cnt_tfe3_with_h3k27ac_open_common_5711	chr15	82438995	82439850	intron (ENST00000359445, intron 16 of 17)	L3|LINE|CR1	12989	ENST00000561340	protein_coding	ENSG00000140598	EFTUD1	elongation factor Tu GTP binding domain containing 1 [Source:HGNC Symbol;Acc:25789]
cnt_tfe3_with_h3k27ac_open_common_4145	chr12	88173655	88174327	Intergenic	L1M1|LINE|L1	3242	ENST00000599191	pseudogene	ENSG00000258128	MKRN9P	makorin ring finger protein 9, pseudogene [Source:HGNC Symbol;Acc:7116]
cnt_tfe3_with_h3k27ac_open_common_2439	chr10	102288393	102289911	exon (ENST00000528174, exon 2 of 5)	exon (NM_001284368, exon 2 of 5)	323	ENST00000533589	protein_coding	ENSG00000166135	HIF1AN	hypoxia inducible factor 1, alpha subunit inhibitor [Source:HGNC Symbol;Acc:17113]
cnt_tfe3_with_h3k27ac_open_common_2620	chr10	126421459	126422755	intron (ENST00000494792, intron 6 of 9)	intron (NM_014661, intron 1 of 4)	9432	ENST00000392754	protein_coding	ENSG00000189319	FAM53B	family with sequence similarity 53, member B [Source:HGNC Symbol;Acc:28968]
cnt_tfe3_with_h3k27ac_open_common_2790	chr11	10678972	10680732	intron (ENST00000532037, intron 1 of 5)	MIRb|SINE|MIR	-5929	ENST00000534266	protein_coding	ENSG00000072952	MRVI1	murine retrovirus integration site 1 homolog [Source:HGNC Symbol;Acc:7237]
cnt_tfe3_with_h3k27ac_open_common_403	chr1	35317010	35317714	TTS (ENST00000429293)	3' UTR (NM_001320261, exon 2 of 2)	1067	ENST00000429293	antisense	ENSG00000230163	RP5-997D16.2
cnt_tfe3_with_h3k27ac_open_common_9737	chr2	209438019	209438689	intron (ENST00000419079, intron 3 of 6)	L1M1|LINE|L1	56721	ENST00000438805	pseudogene	ENSG00000232409	AC019185.3
cnt_tfe3_with_h3k27ac_open_common_2804	chr11	12125104	12125936	intron (ENST00000532179, intron 1 of 2)	MLT1K|LTR|ERVL-MaLR	-6618	ENST00000256194	protein_coding	ENSG00000133816	MICAL2	microtubule associated monooxygenase, calponin and LIM domain containing 2 [Source:HGNC Symbol;Acc:24693]
cnt_tfe3_with_h3k27ac_open_common_726	chr1	78070672	78071853	intron (ENST00000370798, intron 4 of 13)	L1MA9|LINE|L1	-9292	ENST00000515976	rRNA	ENSG00000251785	RNA5SP20	RNA, 5S ribosomal pseudogene 20 [Source:HGNC Symbol;Acc:42588]
cnt_tfe3_with_h3k27ac_open_common_9154	chr2	86262547	86263982	intron (ENST00000492034, intron 1 of 3)	intron (NM_015425, intron 27 of 33)	929	ENST00000496892	protein_coding	ENSG00000068654	POLR1A	polymerase (RNA) I polypeptide A, 194kDa [Source:HGNC Symbol;Acc:17264]
cnt_tfe3_with_h3k27ac_open_common_8739	chr2	26946897	26947764	intron (ENST00000302909, intron 1 of 1)	MIR|SINE|MIR	31711	ENST00000302909	protein_coding	ENSG00000171303	KCNK3	potassium channel, subfamily K, member 3 [Source:HGNC Symbol;Acc:6278]
cnt_tfe3_with_h3k27ac_open_common_2	chr1	873405	874598	promoter-TSS (ENST00000455979)	intron (NM_152486, intron 5 of 13)	-654	ENST00000455979	protein_coding	ENSG00000187634	SAMD11	sterile alpha motif domain containing 11 [Source:HGNC Symbol;Acc:28706]
cnt_tfe3_with_h3k27ac_open_common_1204	chr1	165867708	165868930	intron (ENST00000463772, intron 1 of 3)	intron (NM_012474, intron 4 of 6)	1103	ENST00000463772	protein_coding	ENSG00000143179	UCK2	uridine-cytidine kinase 2 [Source:HGNC Symbol;Acc:12562]
cnt_tfe3_with_h3k27ac_open_common_11801	chr3	157827897	157828679	promoter-TSS (ENST00000476899)	intron (NM_001271838, intron 1 of 9)	97	ENST00000476899	protein_coding	ENSG00000174891	RSRC1	arginine/serine-rich coiled-coil 1 [Source:HGNC Symbol;Acc:24152]
cnt_tfe3_with_h3k27ac_open_common_3664	chr12	9101542	9102925	promoter-TSS (ENST00000538029)	promoter-TSS (NR_137427)	-1	ENST00000541507	protein_coding	ENSG00000003056	M6PR	mannose-6-phosphate receptor (cation dependent) [Source:HGNC Symbol;Acc:6752]
cnt_tfe3_with_h3k27ac_open_common_10415	chr20	57606854	57607755	promoter-TSS (ENST00000395663)	TTS (NM_001256403)	43	ENST00000395663	protein_coding	ENSG00000124172	ATP5E	ATP synthase, H+ transporting, mitochondrial F1 complex, epsilon subunit [Source:HGNC Symbol;Acc:838]
cnt_tfe3_with_h3k27ac_open_common_15144	chr7	94250013	94250817	intron (ENST00000265735, intron 4 of 10)	intron (NM_001099401, intron 4 of 11)	-17696	ENST00000462731	protein_coding	ENSG00000127990	SGCE	sarcoglycan, epsilon [Source:HGNC Symbol;Acc:10808]
cnt_tfe3_with_h3k27ac_open_common_15268	chr7	106125082	106125421	intron (ENST00000485282, intron 4 of 4)	Intergenic	20034	ENST00000475791	sense_overlapping	ENSG00000243797	CTB-111H14.1
cnt_tfe3_with_h3k27ac_open_common_13020	chr5	94982197	94983118	promoter-TSS (ENST00000458310)	promoter-TSS (NM_001131065)	74	ENST00000458310	protein_coding	ENSG00000175449	RFESD	Rieske (Fe-S) domain containing [Source:HGNC Symbol;Acc:29587]
cnt_tfe3_with_h3k27ac_open_common_12548	chr4	159591950	159593854	promoter-TSS (ENST00000436096)	promoter-TSS (NM_001281737)	142	ENST00000508457	protein_coding	ENSG00000205208	C4orf46	chromosome 4 open reading frame 46 [Source:HGNC Symbol;Acc:27320]
cnt_tfe3_with_h3k27ac_open_common_4221	chr12	101673619	101674283	promoter-TSS (ENST00000551825)	promoter-TSS (NM_014503)	45	ENST00000551825	protein_coding	ENSG00000120800	UTP20	UTP20, small subunit (SSU) processome component, homolog (yeast) [Source:HGNC Symbol;Acc:17897]
cnt_tfe3_with_h3k27ac_open_common_7883	chr19	4670123	4670520	promoter-TSS (ENST00000599630)	promoter-TSS (NM_019107)	53	ENST00000599630	protein_coding	ENSG00000074842	C19orf10	chromosome 19 open reading frame 10 [Source:HGNC Symbol;Acc:16948]
cnt_tfe3_with_h3k27ac_open_common_574	chr1	51425661	51426446	promoter-TSS (ENST00000487898)	promoter-TSS (NM_007051)	-118	ENST00000396153	protein_coding	ENSG00000185104	FAF1	Fas (TNFRSF6) associated factor 1 [Source:HGNC Symbol;Acc:3578]
cnt_tfe3_with_h3k27ac_open_common_7895	chr19	5719976	5720873	promoter-TSS (ENST00000381614)	promoter-TSS (NM_152784)	-123	ENST00000360614	protein_coding	ENSG00000196365	LONP1	lon peptidase 1, mitochondrial [Source:HGNC Symbol;Acc:9479]
cnt_tfe3_with_h3k27ac_open_common_8398	chr19	46110219	46111123	exon (ENST00000589876, exon 19 of 19)	Intergenic	-5201	ENST00000544371	protein_coding	ENSG00000125741	OPA3	optic atrophy 3 (autosomal recessive, with chorea and spastic paraplegia) [Source:HGNC Symbol;Acc:8142]
cnt_tfe3_with_h3k27ac_open_common_3173	chr11	65640833	65641818	promoter-TSS (ENST00000527378)	promoter-TSS (NR_037718)	-262	ENST00000527378	protein_coding	ENSG00000172638	EFEMP2	EGF containing fibulin-like extracellular matrix protein 2 [Source:HGNC Symbol;Acc:3219]
cnt_tfe3_with_h3k27ac_open_common_12472	chr4	140187555	140188310	TTS (ENST00000503997)	exon (NM_032623, exon 4 of 4)	-10018	ENST00000383995	snRNA	ENSG00000206722	RNU6-1074P	RNA, U6 small nuclear 1074, pseudogene [Source:HGNC Symbol;Acc:48037]
cnt_tfe3_with_h3k27ac_open_common_15133	chr7	92861182	92862175	promoter-TSS (ENST00000485994)	promoter-TSS (NM_001346642)	-1	ENST00000541136	protein_coding	ENSG00000004766	CCDC132	coiled-coil domain containing 132 [Source:HGNC Symbol;Acc:25956]
cnt_tfe3_with_h3k27ac_open_common_10900	chr22	41776945	41777994	promoter-TSS (ENST00000266304)	promoter-TSS (NM_003216)	-464	ENST00000266304	protein_coding	ENSG00000167074	TEF	thyrotrophic embryonic factor [Source:HGNC Symbol;Acc:11722]
cnt_tfe3_with_h3k27ac_open_common_11427	chr3	71209826	71210883	intron (ENST00000484350, intron 3 of 15)	MLT1H|LTR|ERVL-MaLR	-30366	ENST00000491238	protein_coding	ENSG00000114861	FOXP1	forkhead box P1 [Source:HGNC Symbol;Acc:3823]
cnt_tfe3_with_h3k27ac_open_common_3983	chr12	56709213	56710403	promoter-TSS (ENST00000548360)	TTS (NM_001166279)	20	ENST00000547423	protein_coding	ENSG00000144785	RP11-977G19.10	Uncharacterized protein [Source:UniProtKB/TrEMBL;Acc:F8VP03]
cnt_tfe3_with_h3k27ac_open_common_15579	chr8	1939722	1940612	intron (ENST00000320248, intron 1 of 1)	intron (NM_014867, intron 1 of 1)	17183	ENST00000605539	lincRNA	ENSG00000270988	RP11-439C15.5
cnt_tfe3_with_h3k27ac_open_common_13273	chr5	139943400	139944873	promoter-TSS (ENST00000511896)	promoter-TSS (NM_133172)	-14	ENST00000508770	protein_coding	ENSG00000176087	SLC35A4	solute carrier family 35, member A4 [Source:HGNC Symbol;Acc:20753]
cnt_tfe3_with_h3k27ac_open_common_6472	chr16	87497416	87499312	intron (ENST00000568020, intron 1 of 13)	intron (NM_015144, intron 1 of 12)	27101	ENST00000568020	protein_coding	ENSG00000140948	ZCCHC14	zinc finger, CCHC domain containing 14 [Source:HGNC Symbol;Acc:24134]
cnt_tfe3_with_h3k27ac_open_common_13094	chr5	114749911	114751316	Intergenic	Intergenic	12536	ENST00000504283	pseudogene	ENSG00000248722	AK3P4	adenylate kinase 3 pseudogene 4 [Source:HGNC Symbol;Acc:39063]
cnt_tfe3_with_h3k27ac_open_common_15660	chr8	22831038	22832463	intron (ENST00000522278, intron 1 of 1)	Intergenic	-3640	ENST00000469773	misc_RNA	ENSG00000240116	RN7SL303P	RNA, 7SL, cytoplasmic 303, pseudogene [Source:HGNC Symbol;Acc:46319]
cnt_tfe3_with_h3k27ac_open_common_10841	chr22	38301014	38302306	promoter-TSS (ENST00000445494)	promoter-TSS (NM_033386)	-4	ENST00000445494	protein_coding	ENSG00000100139	MICALL1	MICAL-like 1 [Source:HGNC Symbol;Acc:29804]
cnt_tfe3_with_h3k27ac_open_common_14226	chr6	90121215	90123194	promoter-TSS (ENST00000359203)	promoter-TSS (NM_021244)	-215	ENST00000369415	protein_coding	ENSG00000025039	RRAGD	Ras-related GTP binding D [Source:HGNC Symbol;Acc:19903]
cnt_tfe3_with_h3k27ac_open_common_8736	chr2	26467274	26468496	promoter-TSS (ENST00000425035)	promoter-TSS (NM_000182)	38	ENST00000425035	protein_coding	ENSG00000138029	HADHB	hydroxyacyl-CoA dehydrogenase/3-ketoacyl-CoA thiolase/enoyl-CoA hydratase (trifunctional protein), beta subunit [Source:HGNC Symbol;Acc:4803]
cnt_tfe3_with_h3k27ac_open_common_16285	chr8	145688226	145688572	promoter-TSS (ENST00000528558)	promoter-TSS (NM_001330618)	-155	ENST00000530374	protein_coding	ENSG00000187954	CYHR1	cysteine/histidine-rich 1 [Source:HGNC Symbol;Acc:17806]
cnt_tfe3_with_h3k27ac_open_common_8900	chr2	45837524	45838575	intron (ENST00000461805, intron 2 of 3)	AluY|SINE|Alu	371	ENST00000263736	protein_coding	ENSG00000068784	SRBD1	S1 RNA binding domain 1 [Source:HGNC Symbol;Acc:25521]
cnt_tfe3_with_h3k27ac_open_common_12026	chr4	667999	668500	promoter-TSS (ENST00000503300)	promoter-TSS (NM_007100)	-43	ENST00000503300	protein_coding	ENSG00000215375	MYL5	myosin, light chain 5, regulatory [Source:HGNC Symbol;Acc:7586]
cnt_tfe3_with_h3k27ac_open_common_11228	chr3	44903105	44903544	promoter-TSS (ENST00000477126)	promoter-TSS (NR_030290)	-37	ENST00000302392	protein_coding	ENSG00000169964	TMEM42	transmembrane protein 42 [Source:HGNC Symbol;Acc:28444]
cnt_tfe3_with_h3k27ac_open_common_9017	chr2	65034353	65035222	Intergenic	MLT1H1|LTR|ERVL-MaLR	-9725	ENST00000465924	misc_RNA	ENSG00000239891	RN7SL341P	RNA, 7SL, cytoplasmic 341, pseudogene [Source:HGNC Symbol;Acc:46357]
cnt_tfe3_with_h3k27ac_open_common_13187	chr5	133339485	133341099	promoter-TSS (ENST00000606089)	CpG	34	ENST00000425992	protein_coding	ENSG00000213585	VDAC1	voltage-dependent anion channel 1 [Source:HGNC Symbol;Acc:12669]
cnt_tfe3_with_h3k27ac_open_common_171	chr1	15929627	15930529	promoter-TSS (ENST00000428945)	CpG	43	ENST00000428945	antisense	ENSG00000237301	RP4-680D5.2
cnt_tfe3_with_h3k27ac_open_common_4394	chr12	121453812	121454569	promoter-TSS (ENST00000539088)	non-coding (NR_104409, exon 1 of 6)	-42	ENST00000535367	protein_coding	ENSG00000157895	C12orf43	chromosome 12 open reading frame 43 [Source:HGNC Symbol;Acc:25719]
cnt_tfe3_with_h3k27ac_open_common_13953	chr6	33385472	33386561	promoter-TSS (ENST00000374500)	promoter-TSS (NM_015921).2	-52	ENST00000492510	protein_coding	ENSG00000112514	CUTA	cutA divalent cation tolerance homolog (E. coli) [Source:HGNC Symbol;Acc:21101]
cnt_tfe3_with_h3k27ac_open_common_11282	chr3	49043898	49045498	promoter-TSS (ENST00000608424)	promoter-TSS (NM_001320547)	-88	ENST00000429900	protein_coding	ENSG00000178252	WDR6	WD repeat domain 6 [Source:HGNC Symbol;Acc:12758]
cnt_tfe3_with_h3k27ac_open_common_6616	chr17	7744573	7746385	intron (ENST00000571047, intron 2 of 3)	CpG	-2046	ENST00000575521	protein_coding	ENSG00000132510	KDM6B	lysine (K)-specific demethylase 6B [Source:HGNC Symbol;Acc:29012]
cnt_tfe3_with_h3k27ac_open_common_9544	chr2	172966844	172967951	promoter-TSS (ENST00000448117)	promoter-TSS (NR_126376)	231	ENST00000234198	protein_coding	ENSG00000115844	DLX2	distal-less homeobox 2 [Source:HGNC Symbol;Acc:2915]
cnt_tfe3_with_h3k27ac_open_common_7979	chr19	10858752	10860720	intron (ENST00000586939, intron 1 of 4)	intron (NM_001005360, intron 1 of 20)	-6061	ENST00000588976	protein_coding	ENSG00000079805	DNM2	dynamin 2 [Source:HGNC Symbol;Acc:2974]
cnt_tfe3_with_h3k27ac_open_common_6459	chr16	85547976	85549989	Intergenic	Intergenic	68195	ENST00000602862	lincRNA	ENSG00000270124	RP11-118F19.1
cnt_tfe3_with_h3k27ac_open_common_6062	chr16	23160712	23161250	promoter-TSS (ENST00000219689)	promoter-TSS (NM_020718)	-390	ENST00000219689	protein_coding	ENSG00000103404	USP31	ubiquitin specific peptidase 31 [Source:HGNC Symbol;Acc:20060]
cnt_tfe3_with_h3k27ac_open_common_11185	chr3	39424665	39425975	intron (ENST00000273158, intron 1 of 6)	CpG	440	ENST00000431510	protein_coding	ENSG00000144659	SLC25A38	solute carrier family 25, member 38 [Source:HGNC Symbol;Acc:26054]
cnt_tfe3_with_h3k27ac_open_common_2575	chr10	120514397	120515741	promoter-TSS (ENST00000493518)	promoter-TSS (NM_153810)	-308	ENST00000493518	protein_coding	ENSG00000151893	CACUL1	CDK2-associated, cullin domain 1 [Source:HGNC Symbol;Acc:23727]
cnt_tfe3_with_h3k27ac_open_common_10748	chr22	30721152	30721746	intron (ENST00000403477, intron 1 of 8)	intron (NM_001204240, intron 1 of 8)	1441	ENST00000403477	protein_coding	ENSG00000099992	TBC1D10A	TBC1 domain family, member 10A [Source:HGNC Symbol;Acc:23609]
cnt_tfe3_with_h3k27ac_open_common_13115	chr5	122110349	122111456	promoter-TSS (ENST00000514949)	exon (NM_003100, exon 1 of 15)	4	ENST00000514949	protein_coding	ENSG00000205302	SNX2	sorting nexin 2 [Source:HGNC Symbol;Acc:11173]
cnt_tfe3_with_h3k27ac_open_common_7613	chr18	24715452	24716614	intron (ENST00000581714, intron 1 of 4)	MER5A|DNA|hAT-Charlie	6969	ENST00000581714	protein_coding	ENSG00000154080	CHST9	carbohydrate (N-acetylgalactosamine 4-0) sulfotransferase 9 [Source:HGNC Symbol;Acc:19898]
cnt_tfe3_with_h3k27ac_open_common_2003	chr10	32217309	32218500	promoter-TSS (ENST00000396144)	promoter-TSS (NM_001270698)	-162	ENST00000375250	protein_coding	ENSG00000165322	ARHGAP12	Rho GTPase activating protein 12 [Source:HGNC Symbol;Acc:16348]
cnt_tfe3_with_h3k27ac_open_common_6745	chr17	27503253	27504279	promoter-TSS (ENST00000533112)	promoter-TSS (NM_001346767)	4	ENST00000533112	protein_coding	ENSG00000196535	MYO18A	myosin XVIIIA [Source:HGNC Symbol;Acc:31104]
cnt_tfe3_with_h3k27ac_open_common_14395	chr6	139349604	139350890	intron (ENST00000367660, intron 1 of 2)	CpG	268	ENST00000461027	protein_coding	ENSG00000146386	ABRACL	ABRA C-terminal like [Source:HGNC Symbol;Acc:21230]
cnt_tfe3_with_h3k27ac_open_common_15949	chr8	82753754	82754561	promoter-TSS (ENST00000519817)	CpG	36	ENST00000519817	protein_coding	ENSG00000104497	SNX16	sorting nexin 16 [Source:HGNC Symbol;Acc:14980]
cnt_tfe3_with_h3k27ac_open_common_11521	chr3	112280044	112281400	promoter-TSS (ENST00000496423)	promoter-TSS (NM_017945)	-18	ENST00000488910	protein_coding	ENSG00000144848	ATG3	autophagy related 3 [Source:HGNC Symbol;Acc:20962]
cnt_tfe3_with_h3k27ac_open_common_14621	chr7	4814455	4816095	promoter-TSS (ENST00000496303)	promoter-TSS (NM_014855)	-8	ENST00000496303	protein_coding	ENSG00000242802	AP5Z1	adaptor-related protein complex 5, zeta 1 subunit [Source:HGNC Symbol;Acc:22197]
cnt_tfe3_with_h3k27ac_open_common_6721	chr17	26674038	26675263	TTS (ENST00000226225)	TTS (NM_021137)	7218	ENST00000577535	protein_coding	ENSG00000109079	TNFAIP1	tumor necrosis factor, alpha-induced protein 1 (endothelial) [Source:HGNC Symbol;Acc:11894]
cnt_tfe3_with_h3k27ac_open_common_14099	chr6	45649665	45650384	Intergenic	Intergenic	36183	ENST00000516929	snRNA	ENSG00000252738	RNU6-515P	RNA, U6 small nuclear 515, pseudogene [Source:HGNC Symbol;Acc:47478]
cnt_tfe3_with_h3k27ac_open_common_6577	chr17	4870292	4872954	promoter-TSS (ENST00000575142)	promoter-TSS (NM_004890)	333	ENST00000576752	antisense	ENSG00000262429	RP5-1050D4.3
cnt_tfe3_with_h3k27ac_open_common_4414	chr12	122331767	122332255	exon (ENST00000535293, exon 1 of 5)	intron (NM_001261400, intron 1 of 3)	288	ENST00000535293	protein_coding	ENSG00000110801	PSMD9	proteasome (prosome, macropain) 26S subunit, non-ATPase, 9 [Source:HGNC Symbol;Acc:9567]
cnt_tfe3_with_h3k27ac_open_common_7768	chr18	77866591	77867187	promoter-TSS (ENST00000559951)	promoter-TSS (NM_014913)	-26	ENST00000262198	protein_coding	ENSG00000101544	ADNP2	ADNP homeobox 2 [Source:HGNC Symbol;Acc:23803]
cnt_tfe3_with_h3k27ac_open_common_5208	chr14	93234567	93235549	Intergenic	Intergenic	-20011	ENST00000334869	protein_coding	ENSG00000100600	LGMN	legumain [Source:HGNC Symbol;Acc:9472]
cnt_tfe3_with_h3k27ac_open_common_15696	chr8	26473365	26474468	intron (ENST00000311151, intron 3 of 13)	intron (NM_001197293, intron 3 of 13)	-3108	ENST00000523690	protein_coding	ENSG00000092964	DPYSL2	dihydropyrimidinase-like 2 [Source:HGNC Symbol;Acc:3014]
cnt_tfe3_with_h3k27ac_open_common_15991	chr8	95271282	95271731	TTS (ENST00000521817)	intron (NM_181702, intron 2 of 4)	1492	ENST00000523433	protein_coding	ENSG00000164949	GEM	GTP binding protein overexpressed in skeletal muscle [Source:HGNC Symbol;Acc:4234]
cnt_tfe3_with_h3k27ac_open_common_3798	chr12	32050751	32051139	exon (ENST00000498198, exon 1 of 1)	Intergenic	191	ENST00000498198	pseudogene	ENSG00000244436	RP11-428G5.1
cnt_tfe3_with_h3k27ac_open_common_3100	chr11	63570250	63571038	Intergenic	MLT1H2|LTR|ERVL-MaLR	-5101	ENST00000582123	misc_RNA	ENSG00000264519	RN7SL596P	RNA, 7SL, cytoplasmic 596, pseudogene [Source:HGNC Symbol;Acc:46612]
cnt_tfe3_with_h3k27ac_open_common_12646	chr4	187610660	187611073	intron (ENST00000441802, intron 2 of 26)	intron (NM_005245, intron 2 of 26)	34143	ENST00000441802	protein_coding	ENSG00000083857	FAT1	FAT atypical cadherin 1 [Source:HGNC Symbol;Acc:3595]
cnt_tfe3_with_h3k27ac_open_common_16579	chr9	93687680	93688692	Intergenic	Intergenic	39489	ENST00000427745	lincRNA	ENSG00000228216	RP11-367F23.1
cnt_tfe3_with_h3k27ac_open_common_11718	chr3	140348200	140348905	Intergenic	ERVL-E-int|LTR|ERVL	-9873	ENST00000510247	pseudogene	ENSG00000249305	RP11-13L2.1
cnt_tfe3_with_h3k27ac_open_common_559	chr1	47657014	47657782	promoter-TSS (ENST00000371885)	L2|LINE|L2	-682	ENST00000371885	protein_coding	ENSG00000162366	PDZK1IP1	PDZK1 interacting protein 1 [Source:HGNC Symbol;Acc:16887]
cnt_tfe3_with_h3k27ac_open_common_10381	chr20	50365965	50367585	intron (ENST00000311637, intron 1 of 22)	intron (NM_006045, intron 1 of 27)	15703	ENST00000400354	pseudogene	ENSG00000215444	RP5-827A12.2
cnt_tfe3_with_h3k27ac_open_common_12179	chr4	39516453	39516908	intron (ENST00000515398, intron 1 of 2)	AluJb|SINE|Alu	11497	ENST00000506179	protein_coding	ENSG00000109814	UGDH	UDP-glucose 6-dehydrogenase [Source:HGNC Symbol;Acc:12525]
cnt_tfe3_with_h3k27ac_open_common_9325	chr2	114604653	114605251	TTS (ENST00000459478)	MLT1H|LTR|ERVL-MaLR	861	ENST00000459478	snoRNA	ENSG00000239077	snoU13	Small nucleolar RNA U13 [Source:RFAM;Acc:RF01210]
cnt_tfe3_with_h3k27ac_open_common_10320	chr20	47002623	47003349	Intergenic	Intergenic	5568	ENST00000545181	lincRNA	ENSG00000235621	LINC00494	long intergenic non-protein coding RNA 494 [Source:HGNC Symbol;Acc:27657]
cnt_tfe3_with_h3k27ac_open_common_9634	chr2	192036398	192037064	Intergenic	Intergenic	-2228	ENST00000431429	pseudogene	ENSG00000230611	HMGB1P27	high mobility group box 1 pseudogene 27 [Source:HGNC Symbol;Acc:39118]
cnt_tfe3_with_h3k27ac_open_common_8790	chr2	28938906	28939674	intron (ENST00000452212, intron 1 of 1)	intron (NR_145832, intron 1 of 1)	19685	ENST00000444501	antisense	ENSG00000226833	AC097724.3
cnt_tfe3_with_h3k27ac_open_common_13303	chr5	142195664	142196997	intron (ENST00000378013, intron 1 of 5)	intron (NM_001349547, intron 1 of 21)	44048	ENST00000378013	protein_coding	ENSG00000145819	ARHGAP26	Rho GTPase activating protein 26 [Source:HGNC Symbol;Acc:17073]
cnt_tfe3_with_h3k27ac_open_common_16700	chr9	112267931	112268775	Intergenic	Intergenic	5472	ENST00000579313	miRNA	ENSG00000263861	MIR3927	microRNA 3927 [Source:HGNC Symbol;Acc:38901]
cnt_tfe3_with_h3k27ac_open_common_11397	chr3	61602197	61603280	intron (ENST00000295874, intron 1 of 28)	intron (NM_002841, intron 1 of 29)	55153	ENST00000474889	protein_coding	ENSG00000144724	PTPRG	protein tyrosine phosphatase, receptor type, G [Source:HGNC Symbol;Acc:9671]
cnt_tfe3_with_h3k27ac_open_common_14746	chr7	26386167	26386825	intron (ENST00000338523, intron 2 of 6)	intron (NM_013322, intron 2 of 6)	-7181	ENST00000409367	protein_coding	ENSG00000086300	SNX10	sorting nexin 10 [Source:HGNC Symbol;Acc:14974]
cnt_tfe3_with_h3k27ac_open_common_8936	chr2	47998012	47999048	intron (ENST00000606499, intron 3 of 3)	MLT1H|LTR|ERVL-MaLR	-9988	ENST00000516063	snRNA	ENSG00000251872	RNU6-688P	RNA, U6 small nuclear 688, pseudogene [Source:HGNC Symbol;Acc:47651]
cnt_tfe3_with_h3k27ac_open_common_1580	chr1	222012693	222014530	intron (ENST00000431729, intron 2 of 3)	intron (NR_125989, intron 2 of 3)	397	ENST00000431729	lincRNA	ENSG00000227925	RP11-191N8.2
cnt_tfe3_with_h3k27ac_open_common_3388	chr11	86690969	86692000	intron (ENST00000531827, intron 2 of 2)	intron (NR_038905, intron 2 of 2)	24351	ENST00000531827	lincRNA	ENSG00000246523	RP11-736K20.6
cnt_tfe3_with_h3k27ac_open_common_12911	chr5	71228205	71229293	Intergenic	Intergenic	-174312	ENST00000296755	protein_coding	ENSG00000131711	MAP1B	microtubule-associated protein 1B [Source:HGNC Symbol;Acc:6836]
cnt_tfe3_with_h3k27ac_open_common_8521	chr19	51399298	51401085	promoter-TSS (ENST00000597246)	promoter-TSS (NR_002948)	-537	ENST00000597246	pseudogene	ENSG00000197588	KLKP1	kallikrein pseudogene 1 [Source:HGNC Symbol;Acc:21260]
cnt_tfe3_with_h3k27ac_open_common_4888	chr14	23284286	23285243	promoter-TSS (ENST00000555911)	non-coding (NR_040448, exon 1 of 10)	-32	ENST00000555911	protein_coding	ENSG00000155465	SLC7A7	solute carrier family 7 (amino acid transporter light chain, y+L system), member 7 [Source:HGNC Symbol;Acc:11065]
cnt_tfe3_with_h3k27ac_open_common_3391	chr11	87884992	87886446	intron (ENST00000526372, intron 1 of 2)	intron (NM_022337, intron 1 of 2)	22882	ENST00000531138	protein_coding	ENSG00000123892	RAB38	RAB38, member RAS oncogene family [Source:HGNC Symbol;Acc:9776]
cnt_tfe3_with_h3k27ac_open_common_13506	chr5	171878026	171879177	intron (ENST00000311601, intron 1 of 12)	MIR3|SINE|MIR	2761	ENST00000519643	protein_coding	ENSG00000174705	SH3PXD2B	SH3 and PX domains 2B [Source:HGNC Symbol;Acc:29242]
cnt_tfe3_with_h3k27ac_open_common_5155	chr14	76634651	76635466	intron (ENST00000261530, intron 3 of 9)	3' UTR (NM_001322031, exon 3 of 3)	-1881	ENST00000554799	protein_coding	ENSG00000089916	GPATCH2L	G patch domain containing 2-like [Source:HGNC Symbol;Acc:20210]
cnt_tfe3_with_h3k27ac_open_common_9409	chr2	136763579	136764401	intron (ENST00000598565, intron 3 of 3)	L1ME2z|LINE|L1	-2483	ENST00000596410	antisense	ENSG00000231890	AC093391.2
cnt_tfe3_with_h3k27ac_open_common_3546	chr11	128323207	128323948	Intergenic	L2b|LINE|L2	10268	ENST00000530924	protein_coding	ENSG00000134954	ETS1	v-ets avian erythroblastosis virus E26 oncogene homolog 1 [Source:HGNC Symbol;Acc:3488]
cnt_tfe3_with_h3k27ac_open_common_10089	chr20	17981922	17982724	intron (ENST00000486776, intron 2 of 3)	MLT1H|LTR|ERVL-MaLR	-10276	ENST00000447474	pseudogene	ENSG00000218902	PTMAP3	prothymosin, alpha pseudogene 3 (gene sequence 34) [Source:HGNC Symbol;Acc:9626]
cnt_tfe3_with_h3k27ac_open_common_16114	chr8	124933891	124934907	intron (ENST00000522917, intron 1 of 40)	intron (NM_001039112, intron 1 of 40)	3774	ENST00000522087	lincRNA	ENSG00000254000	RP11-245A18.1
cnt_tfe3_with_h3k27ac_open_common_4190	chr12	95580798	95581867	intron (ENST00000451107, intron 1 of 19)	AluSx|SINE|Alu	21400	ENST00000550368	protein_coding	ENSG00000180263	FGD6	FYVE, RhoGEF and PH domain containing 6 [Source:HGNC Symbol;Acc:21740]
cnt_tfe3_with_h3k27ac_open_common_7628	chr18	32556710	32557626	intron (ENST00000589180, intron 1 of 5)	CpG	149	ENST00000587359	protein_coding	ENSG00000166974	MAPRE2	microtubule-associated protein, RP/EB family, member 2 [Source:HGNC Symbol;Acc:6891]
cnt_tfe3_with_h3k27ac_open_common_15710	chr8	28259404	28259761	intron (ENST00000521548, intron 7 of 15)	CpG	636	ENST00000517459	protein_coding	ENSG00000186918	ZNF395	zinc finger protein 395 [Source:HGNC Symbol;Acc:18737]
cnt_tfe3_with_h3k27ac_open_common_6879	chr17	38474244	38474666	promoter-TSS (ENST00000394089)	promoter-TSS (NM_001145302)	-78	ENST00000394089	protein_coding	ENSG00000131759	RARA	retinoic acid receptor, alpha [Source:HGNC Symbol;Acc:9864]
cnt_tfe3_with_h3k27ac_open_common_8330	chr19	42757460	42757833	intron (ENST00000595941, intron 1 of 2)	CpG	400	ENST00000595941	protein_coding	ENSG00000105722	ERF	Ets2 repressor factor [Source:HGNC Symbol;Acc:3444]
cnt_tfe3_with_h3k27ac_open_common_13546	chr5	175964100	175965132	promoter-TSS (ENST00000504160)	promoter-TSS (NM_014901)	-195	ENST00000274811	protein_coding	ENSG00000146083	RNF44	ring finger protein 44 [Source:HGNC Symbol;Acc:19180]
cnt_tfe3_with_h3k27ac_open_common_6361	chr16	71322827	71323658	promoter-TSS (ENST00000564690)	promoter-TSS (NM_001099642)	75	ENST00000565850	protein_coding	ENSG00000180917	CMTR2	cap methyltransferase 2 [Source:HGNC Symbol;Acc:25635]
cnt_tfe3_with_h3k27ac_open_common_2868	chr11	20385091	20385829	promoter-TSS (ENST00000532081)	promoter-TSS (NM_001098522)	60	ENST00000532505	protein_coding	ENSG00000109854	HTATIP2	HIV-1 Tat interactive protein 2, 30kDa [Source:HGNC Symbol;Acc:16637]
cnt_tfe3_with_h3k27ac_open_common_4567	chr13	31247850	31248824	Intergenic	CpG	56417	ENST00000255304	protein_coding	ENSG00000132952	USPL1	ubiquitin specific peptidase like 1 [Source:HGNC Symbol;Acc:20294]
cnt_tfe3_with_h3k27ac_open_common_17208	chrX	54556041	54556883	promoter-TSS (ENST00000360845)	promoter-TSS (NM_019067)	-182	ENST00000336470	protein_coding	ENSG00000130119	GNL3L	guanine nucleotide binding protein-like 3 (nucleolar)-like [Source:HGNC Symbol;Acc:25553]
cnt_tfe3_with_h3k27ac_open_common_2889	chr11	33037148	33038034	promoter-TSS (ENST00000311388)	promoter-TSS (NM_139160)	-119	ENST00000311388	protein_coding	ENSG00000121690	DEPDC7	DEP domain containing 7 [Source:HGNC Symbol;Acc:29899]
cnt_tfe3_with_h3k27ac_open_common_7608	chr18	21976956	21978150	exon (ENST00000399441, exon 1 of 5)	CpG	195	ENST00000582350	protein_coding	ENSG00000141447	OSBPL1A	oxysterol binding protein-like 1A [Source:HGNC Symbol;Acc:16398]
cnt_tfe3_with_h3k27ac_open_common_4681	chr13	50365927	50367703	exon (ENST00000261667, exon 1 of 17)	5' UTR (NM_002267, exon 1 of 17)	242	ENST00000261667	protein_coding	ENSG00000102753	KPNA3	karyopherin alpha 3 (importin alpha 4) [Source:HGNC Symbol;Acc:6396]
cnt_tfe3_with_h3k27ac_open_common_10629	chr22	19934969	19935533	intron (ENST00000467943, intron 1 of 2)	LTR13|LTR|ERVK	-3214	ENST00000412786	protein_coding	ENSG00000093010	COMT	catechol-O-methyltransferase [Source:HGNC Symbol;Acc:2228]
cnt_tfe3_with_h3k27ac_open_common_16592	chr9	95087219	95088682	promoter-TSS (ENST00000434228)	promoter-TSS (NM_017948)	-32	ENST00000536624	protein_coding	ENSG00000198000	NOL8	nucleolar protein 8 [Source:HGNC Symbol;Acc:23387]
cnt_tfe3_with_h3k27ac_open_common_10277	chr20	43238453	43239071	intron (ENST00000597250, intron 1 of 1)	intron (NM_001281444, intron 4 of 5)	-4187	ENST00000349959	protein_coding	ENSG00000168734	PKIG	protein kinase (cAMP-dependent, catalytic) inhibitor gamma [Source:HGNC Symbol;Acc:9019]
cnt_tfe3_with_h3k27ac_open_common_11224	chr3	44040071	44041049	promoter-TSS (ENST00000606217)	CpG	81	ENST00000606217	lincRNA	ENSG00000272121	RP4-555D20.4
cnt_tfe3_with_h3k27ac_open_common_6109	chr16	28985344	28987155	promoter-TSS (ENST00000564476)	5' UTR (NM_001142449, exon 1 of 10)	115	ENST00000352260	protein_coding	ENSG00000169682	SPNS1	spinster homolog 1 (Drosophila) [Source:HGNC Symbol;Acc:30621]
cnt_tfe3_with_h3k27ac_open_common_7150	chr17	55162163	55163984	promoter-TSS (ENST00000573085)	promoter-TSS (NM_001242903)	-2	ENST00000571629	protein_coding	ENSG00000121057	AKAP1	A kinase (PRKA) anchor protein 1 [Source:HGNC Symbol;Acc:367]
cnt_tfe3_with_h3k27ac_open_common_3758	chr12	26277504	26279728	promoter-TSS (ENST00000242728)	promoter-TSS (NM_030762)	-556	ENST00000242728	protein_coding	ENSG00000123095	BHLHE41	basic helix-loop-helix family, member e41 [Source:HGNC Symbol;Acc:16617]
cnt_tfe3_with_h3k27ac_open_common_8625	chr2	8977145	8977845	intron (ENST00000489024, intron 1 of 27)	CpG	231	ENST00000488729	protein_coding	ENSG00000134313	KIDINS220	kinase D-interacting substrate, 220kDa [Source:HGNC Symbol;Acc:29508]
cnt_tfe3_with_h3k27ac_open_common_11586	chr3	123476042	123476705	intron (ENST00000360772, intron 5 of 33)	intron (NM_053027, intron 4 of 32)	-21756	ENST00000514623	protein_coding	ENSG00000065534	MYLK	myosin light chain kinase [Source:HGNC Symbol;Acc:7590]
cnt_tfe3_with_h3k27ac_open_common_1327	chr1	185409819	185411029	Intergenic	Intergenic	5453	ENST00000605276	pseudogene	ENSG00000270920	CTA-277P6.1
cnt_tfe3_with_h3k27ac_open_common_14686	chr7	17719077	17720131	intron (ENST00000448898, intron 1 of 1)	MER5B|DNA|hAT-Charlie	431	ENST00000448898	lincRNA	ENSG00000228675	AC006482.1
cnt_tfe3_with_h3k27ac_open_common_16379	chr9	33101100	33103043	Intergenic	Intergenic	-25406	ENST00000536631	protein_coding	ENSG00000122692	SMU1	smu-1 suppressor of mec-8 and unc-52 homolog (C. elegans) [Source:HGNC Symbol;Acc:18247]
cnt_tfe3_with_h3k27ac_open_common_4052	chr12	65018738	65019810	intron (ENST00000542104, intron 1 of 4)	intron (NM_178169, intron 1 of 4)	-2850	ENST00000444853	sense_intronic	ENSG00000225195	RP11-338E21.2
cnt_tfe3_with_h3k27ac_open_common_9131	chr2	85535767	85537261	exon (ENST00000282111, exon 12 of 12)	exon (NM_031283, exon 12 of 12)	-5650	ENST00000501107	pseudogene	ENSG00000246575	AC093162.5
cnt_tfe3_with_h3k27ac_open_common_16973	chr9	139009439	139011628	promoter-TSS (ENST00000448040)	promoter-TSS (NM_001256526)	-153	ENST00000557985	protein_coding	ENSG00000238227	C9orf69	chromosome 9 open reading frame 69 [Source:HGNC Symbol;Acc:31009]
cnt_tfe3_with_h3k27ac_open_common_6054	chr16	22229222	22230083	intron (ENST00000263026, intron 1 of 17)	intron (NM_013302, intron 1 of 17)	12005	ENST00000568269	protein_coding	ENSG00000103319	EEF2K	eukaryotic elongation factor-2 kinase [Source:HGNC Symbol;Acc:24615]
cnt_tfe3_with_h3k27ac_open_common_1003	chr1	150359677	150360038	intron (ENST00000369068, intron 1 of 10)	intron (NM_001297673, intron 1 of 10)	22670	ENST00000369068	protein_coding	ENSG00000163125	RPRD2	regulation of nuclear pre-mRNA domain containing 2 [Source:HGNC Symbol;Acc:29039]
cnt_tfe3_with_h3k27ac_open_common_4614	chr13	41593192	41593547	promoter-TSS (ENST00000239882)	5' UTR (NM_172373, exon 1 of 9)	81	ENST00000239882	protein_coding	ENSG00000120690	ELF1	E74-like factor 1 (ets domain transcription factor) [Source:HGNC Symbol;Acc:3316]
cnt_tfe3_with_h3k27ac_open_common_674	chr1	64465616	64466036	intron (ENST00000482426, intron 1 of 5)	intron (NM_001083592, intron 1 of 6)	28846	ENST00000384461	snRNA	ENSG00000207190	RNU6-809P	RNA, U6 small nuclear 809, pseudogene [Source:HGNC Symbol;Acc:47772]
cnt_tfe3_with_h3k27ac_open_common_4947	chr14	35834307	35835680	Intergenic	Intergenic	-2159	ENST00000555024	lincRNA	ENSG00000258860	RP11-561B11.3
cnt_tfe3_with_h3k27ac_open_common_1477	chr1	209824351	209824993	promoter-TSS (ENST00000415782)	promoter-TSS (NM_001017402)	7	ENST00000391911	protein_coding	ENSG00000196878	LAMB3	laminin, beta 3 [Source:HGNC Symbol;Acc:6490]
cnt_tfe3_with_h3k27ac_open_common_11510	chr3	108648731	108649232	intron (ENST00000471108, intron 1 of 2)	intron (NM_005459, intron 1 of 3)	23628	ENST00000393963	protein_coding	ENSG00000138472	GUCA1C	guanylate cyclase activator 1C [Source:HGNC Symbol;Acc:4680]
cnt_tfe3_with_h3k27ac_open_common_2528	chr10	112524066	112525417	intron (ENST00000369519, intron 1 of 13)	intron (NM_001134363, intron 1 of 13)	3841	ENST00000362494	rRNA	ENSG00000199364	RNA5SP327	RNA, 5S ribosomal pseudogene 327 [Source:HGNC Symbol;Acc:43227]
cnt_tfe3_with_h3k27ac_open_common_15220	chr7	101096472	101097683	intron (ENST00000528707, intron 3 of 12)	intron (NM_001278563, intron 3 of 13)	-64716	ENST00000413033	pseudogene	ENSG00000233683	RP5-1106H14.1
cnt_tfe3_with_h3k27ac_open_common_17079	chrX	20080075	20080447	intron (ENST00000379651, intron 3 of 15)	MIRb|SINE|MIR	2595	ENST00000485173	protein_coding	ENSG00000184368	MAP7D2	MAP7 domain containing 2 [Source:HGNC Symbol;Acc:25899]
cnt_tfe3_with_h3k27ac_open_common_15091	chr7	80146558	80147068	intron (ENST00000435819, intron 3 of 16)	Tigger1|DNA|TcMar-Tigger	-5477	ENST00000398291	protein_coding	ENSG00000214415	GNAT3	guanine nucleotide binding protein, alpha transducing 3 [Source:HGNC Symbol;Acc:22800]
cnt_tfe3_with_h3k27ac_open_common_16421	chr9	35798548	35799452	intron (ENST00000464810, intron 2 of 20)	intron (NM_003995, intron 2 of 21)	-6527	ENST00000421267	protein_coding	ENSG00000159899	NPR2	natriuretic peptide receptor B/guanylate cyclase B (atrionatriuretic peptide receptor B) [Source:HGNC Symbol;Acc:7944]
cnt_tfe3_with_h3k27ac_open_common_3515	chr11	121526104	121526922	Intergenic	Intergenic	26968	ENST00000530365	protein_coding	ENSG00000137642	SORL1	sortilin-related receptor, L(DLR class) A repeats containing [Source:HGNC Symbol;Acc:11185]
cnt_tfe3_with_h3k27ac_open_common_1287	chr1	179519864	179520927	exon (ENST00000367615, exon 8 of 8)	exon (NM_001297575, exon 7 of 7)	193	ENST00000489080	protein_coding	ENSG00000162779	AXDND1	axonemal dynein light chain domain containing 1 [Source:HGNC Symbol;Acc:26564]
cnt_tfe3_with_h3k27ac_open_common_8797	chr2	29346257	29346954	intron (ENST00000415891, intron 2 of 14)	L2a|LINE|L2	2225	ENST00000491701	protein_coding	ENSG00000115295	CLIP4	CAP-GLY domain containing linker protein family, member 4 [Source:HGNC Symbol;Acc:26108]
cnt_tfe3_with_h3k27ac_open_common_6063	chr16	23507832	23509644	intron (ENST00000569300, intron 2 of 5)	intron (NM_015044, intron 1 of 16)	-1639	ENST00000566651	protein_coding	ENSG00000103365	GGA2	golgi-associated, gamma adaptin ear containing, ARF binding protein 2 [Source:HGNC Symbol;Acc:16064]
cnt_tfe3_with_h3k27ac_open_common_5113	chr14	71221645	71223010	intron (ENST00000554752, intron 3 of 11)	intron (NM_001284230, intron 3 of 11)	-2654	ENST00000554024	protein_coding	ENSG00000006432	MAP3K9	mitogen-activated protein kinase kinase kinase 9 [Source:HGNC Symbol;Acc:6861]
cnt_tfe3_with_h3k27ac_open_common_14729	chr7	25010499	25011490	intron (ENST00000415952, intron 1 of 2)	intron (NM_015550, intron 1 of 22)	8766	ENST00000431825	protein_coding	ENSG00000070882	OSBPL3	oxysterol binding protein-like 3 [Source:HGNC Symbol;Acc:16370]
cnt_tfe3_with_h3k27ac_open_common_16806	chr9	124526792	124527974	intron (ENST00000459906, intron 3 of 3)	intron (NM_138709, intron 6 of 13)	4764	ENST00000459906	protein_coding	ENSG00000136848	DAB2IP	DAB2 interacting protein [Source:HGNC Symbol;Acc:17294]
cnt_tfe3_with_h3k27ac_open_common_16027	chr8	102063407	102064847	promoter-TSS (ENST00000514926)	promoter-TSS (NR_033962)	-155	ENST00000514926	lincRNA	ENSG00000248599	RP11-302J23.1
cnt_tfe3_with_h3k27ac_open_common_5068	chr14	65646603	65647796	Intergenic	Intergenic	41866	ENST00000531609	lincRNA	ENSG00000255002	CTD-2509G16.2
cnt_tfe3_with_h3k27ac_open_common_11027	chr3	7546568	7547524	intron (ENST00000445087, intron 4 of 4)	MSTD-int|LTR|ERVL-MaLR	29925	ENST00000420230	antisense	ENSG00000236202	GRM7-AS1	GRM7 antisense RNA 1 [Source:HGNC Symbol;Acc:40267]
cnt_tfe3_with_h3k27ac_open_common_426	chr1	36839457	36840895	intron (ENST00000460017, intron 1 of 2)	intron (NM_032017, intron 1 of 11)	-8503	ENST00000460417	protein_coding	ENSG00000196182	STK40	serine/threonine kinase 40 [Source:HGNC Symbol;Acc:21373]
cnt_tfe3_with_h3k27ac_open_common_6775	chr17	29596601	29597200	intron (ENST00000358273, intron 36 of 57)	MLT1K|LTR|ERVL-MaLR	3740	ENST00000584094	protein_coding	ENSG00000126861	OMG	oligodendrocyte myelin glycoprotein [Source:HGNC Symbol;Acc:8135]
cnt_tfe3_with_h3k27ac_open_common_6392	chr16	75339162	75339843	promoter-TSS (ENST00000562602)	MIR|SINE|MIR	-166	ENST00000562602	protein_coding	ENSG00000153774	CFDP1	craniofacial development protein 1 [Source:HGNC Symbol;Acc:1873]
cnt_tfe3_with_h3k27ac_open_common_1065	chr1	153934414	153935442	intron (ENST00000310483, intron 3 of 4)	promoter-TSS (NR_106795)	687	ENST00000461071	protein_coding	ENSG00000143570	SLC39A1	solute carrier family 39 (zinc transporter), member 1 [Source:HGNC Symbol;Acc:12876]
cnt_tfe3_with_h3k27ac_open_common_12630	chr4	185726541	185727609	promoter-TSS (ENST00000513317)	promoter-TSS (NM_001286710)	-133	ENST00000513317	protein_coding	ENSG00000151726	ACSL1	acyl-CoA synthetase long-chain family member 1 [Source:HGNC Symbol;Acc:3569]
cnt_tfe3_with_h3k27ac_open_common_6376	chr16	74325592	74326391	intron (ENST00000569389, intron 1 of 2)	MLT1H2|LTR|ERVL-MaLR	4658	ENST00000569389	lincRNA	ENSG00000261404	AC009120.4
cnt_tfe3_with_h3k27ac_open_common_2980	chr11	47939292	47940098	Intergenic	MLT1K|LTR|ERVL-MaLR	-12536	ENST00000524963	pseudogene	ENSG00000254780	RP11-793I11.1
cnt_tfe3_with_h3k27ac_open_common_2710	chr11	1781492	1782689	exon (ENST00000449248, exon 1 of 2)	intron (NM_001909, intron 2 of 8)	512	ENST00000449248	antisense	ENSG00000235027	AC068580.6
cnt_tfe3_with_h3k27ac_open_common_9290	chr2	112416703	112418201	Intergenic	MER21C|LTR|ERVL	-15151	ENST00000457867	pseudogene	ENSG00000237583	AC093166.1
cnt_tfe3_with_h3k27ac_open_common_1222	chr1	168050491	168051908	Intergenic	3' UTR (NM_001349635, exon 5 of 5)	7604	ENST00000478868	protein_coding	ENSG00000143147	GPR161	G protein-coupled receptor 161 [Source:HGNC Symbol;Acc:23694]
cnt_tfe3_with_h3k27ac_open_common_4411	chr12	122234370	122235548	promoter-TSS (ENST00000539299)	intron (NR_152740, intron 3 of 3)	-174	ENST00000539299	lincRNA	ENSG00000212694	AC084018.1
cnt_tfe3_with_h3k27ac_open_common_6685	chr17	18758960	18759857	promoter-TSS (ENST00000432893)	promoter-TSS (NM_001353097)	-204	ENST00000432893	protein_coding	ENSG00000141127	PRPSAP2	phosphoribosyl pyrophosphate synthetase-associated protein 2 [Source:HGNC Symbol;Acc:9467]
cnt_tfe3_with_h3k27ac_open_common_3725	chr12	15910423	15911774	intron (ENST00000544064, intron 1 of 4)	MLT1G3|LTR|ERVL-MaLR	-21904	ENST00000544015	lincRNA	ENSG00000255565	RP11-6B19.1
cnt_tfe3_with_h3k27ac_open_common_8502	chr19	50312080	50313613	promoter-TSS (ENST00000534138)	intron (NM_001171937, intron 4 of 9)	276	ENST00000527973	protein_coding	ENSG00000010361	FUZ	fuzzy planar cell polarity protein [Source:HGNC Symbol;Acc:26219]
cnt_tfe3_with_h3k27ac_open_common_9338	chr2	120009652	120010939	intron (ENST00000393110, intron 4 of 5)	intron (NM_001008410, intron 3 of 4)	-3648	ENST00000454260	antisense	ENSG00000229867	STEAP3-AS1	STEAP3 antisense RNA 1 [Source:HGNC Symbol;Acc:41053]
cnt_tfe3_with_h3k27ac_open_common_798	chr1	94591394	94592028	Intergenic	MER91A|DNA|hAT-Tip100	-5023	ENST00000370225	protein_coding	ENSG00000198691	ABCA4	ATP-binding cassette, sub-family A (ABC1), member 4 [Source:HGNC Symbol;Acc:34]
cnt_tfe3_with_h3k27ac_open_common_2174	chr10	73627686	73628469	Intergenic	Intergenic	-10037	ENST00000441348	lincRNA	ENSG00000230526	RP11-472G21.2
cnt_tfe3_with_h3k27ac_open_common_11570	chr3	122479507	122480187	TTS (ENST00000463266)	L2c|LINE|L2	7742	ENST00000463266	protein_coding	ENSG00000169087	HSPBAP1	HSPB (heat shock 27kDa) associated protein 1 [Source:HGNC Symbol;Acc:16389]
cnt_tfe3_with_h3k27ac_open_common_16142	chr8	126712445	126713711	Intergenic	Intergenic	49407	ENST00000518339	lincRNA	ENSG00000253470	RP11-697B24.1
cnt_tfe3_with_h3k27ac_open_common_13855	chr6	28890245	28892342	exon (ENST00000481474, exon 1 of 6)	exon (NM_006510, exon 1 of 8).2	397	ENST00000481474	protein_coding	ENSG00000204713	TRIM27	tripartite motif containing 27 [Source:HGNC Symbol;Acc:9975]
cnt_tfe3_with_h3k27ac_open_common_6439	chr16	84210386	84211542	TTS (ENST00000564774)	TTS (NM_005679)	1217	ENST00000564928	protein_coding	ENSG00000154099	DNAAF1	dynein, axonemal, assembly factor 1 [Source:HGNC Symbol;Acc:30539]
cnt_tfe3_with_h3k27ac_open_common_16701	chr9	112672955	112673747	intron (ENST00000302798, intron 3 of 9)	intron (NM_001037293, intron 4 of 6)	43800	ENST00000465091	protein_coding	ENSG00000243444	PALM2	paralemmin 2 [Source:HGNC Symbol;Acc:15845]
cnt_tfe3_with_h3k27ac_open_common_7429	chr17	76879143	76880917	intron (ENST00000262768, intron 1 of 4)	intron (NM_003255, intron 1 of 4)	-9798	ENST00000585421	protein_coding	ENSG00000035862	TIMP2	TIMP metallopeptidase inhibitor 2 [Source:HGNC Symbol;Acc:11821]
cnt_tfe3_with_h3k27ac_open_common_12606	chr4	178144057	178144367	Intergenic	Intergenic	25715	ENST00000512516	protein_coding	ENSG00000249008	RP11-487E13.1	Uncharacterized protein [Source:UniProtKB/TrEMBL;Acc:D6R931]
cnt_tfe3_with_h3k27ac_open_common_3700	chr12	13251109	13251815	intron (ENST00000542415, intron 1 of 4)	intron (NM_001206842, intron 1 of 5)	-2722	ENST00000396302	protein_coding	ENSG00000111305	GSG1	germ cell associated 1 [Source:HGNC Symbol;Acc:19716]
cnt_tfe3_with_h3k27ac_open_common_16816	chr9	126030784	126031435	promoter-TSS (ENST00000407982)	promoter-TSS (NM_018387)	-254	ENST00000360998	protein_coding	ENSG00000165209	STRBP	spermatid perinuclear RNA binding protein [Source:HGNC Symbol;Acc:16462]
cnt_tfe3_with_h3k27ac_open_common_2445	chr10	102757248	102759147	promoter-TSS (ENST00000429732)	promoter-TSS (NM_001318099)	92	ENST00000429732	protein_coding	ENSG00000107816	LZTS2	leucine zipper, putative tumor suppressor 2 [Source:HGNC Symbol;Acc:29381]
cnt_tfe3_with_h3k27ac_open_common_8182	chr19	30433509	30433854	intron (ENST00000312051, intron 1 of 9)	CpG	256	ENST00000312051	protein_coding	ENSG00000105176	URI1	URI1, prefoldin-like chaperone [Source:HGNC Symbol;Acc:13236]
cnt_tfe3_with_h3k27ac_open_common_6144	chr16	30457148	30457892	promoter-TSS (ENST00000500504)	promoter-TSS (NM_012248)	-18	ENST00000478753	protein_coding	ENSG00000179918	SEPHS2	selenophosphate synthetase 2 [Source:HGNC Symbol;Acc:19686]
cnt_tfe3_with_h3k27ac_open_common_12337	chr4	88343601	88344204	promoter-TSS (ENST00000514227)	5' UTR (NM_001248011, exon 1 of 7)	-59	ENST00000440591	protein_coding	ENSG00000170502	NUDT9	nudix (nucleoside diphosphate linked moiety X)-type motif 9 [Source:HGNC Symbol;Acc:8056]
cnt_tfe3_with_h3k27ac_open_common_7485	chr17	80250475	80250996	promoter-TSS (ENST00000566986)	promoter-TSS (NR_135639)	-45	ENST00000581489	lincRNA	ENSG00000265692	RP13-516M14.4
cnt_tfe3_with_h3k27ac_open_common_2598	chr10	121651820	121652898	promoter-TSS (ENST00000569515)	non-coding (NR_037771, exon 1 of 18)	102	ENST00000470478	protein_coding	ENSG00000107651	SEC23IP	SEC23 interacting protein [Source:HGNC Symbol;Acc:17018]
cnt_tfe3_with_h3k27ac_open_common_5146	chr14	75725428	75726199	promoter-TSS (ENST00000555909)	CpG	-301	ENST00000555909	antisense	ENSG00000258820	RP11-293M10.2
cnt_tfe3_with_h3k27ac_open_common_463	chr1	40264674	40265827	Intergenic	Intergenic	-3582	ENST00000446772	pseudogene	ENSG00000229213	RP1-118J21.24
cnt_tfe3_with_h3k27ac_open_common_7541	chr18	9136361	9137242	promoter-TSS (ENST00000581635)	promoter-TSS (NM_015208)	-2	ENST00000540578	protein_coding	ENSG00000101745	ANKRD12	ankyrin repeat domain 12 [Source:HGNC Symbol;Acc:29135]
cnt_tfe3_with_h3k27ac_open_common_11367	chr3	57789210	57789786	intron (ENST00000428312, intron 1 of 21)	intron (NM_007159, intron 1 of 20)	-2323	ENST00000603779	pseudogene	ENSG00000270772	RP11-332H21.2
cnt_tfe3_with_h3k27ac_open_common_762	chr1	89356921	89357562	promoter-TSS (ENST00000418217)	promoter-TSS (NM_001514)	-31	ENST00000494819	protein_coding	ENSG00000137947	GTF2B	general transcription factor IIB [Source:HGNC Symbol;Acc:4648]
cnt_tfe3_with_h3k27ac_open_common_2756	chr11	7532416	7533464	TTS (ENST00000329293)	TTS (NM_198474)	806	ENST00000530201	antisense	ENSG00000251364	CTD-2516F10.2
cnt_tfe3_with_h3k27ac_open_common_15894	chr8	67419361	67420139	intron (ENST00000522977, intron 3 of 4)	MIRb|SINE|MIR	-6204	ENST00000384222	snRNA	ENSG00000206949	RNU6-1324P	RNA, U6 small nuclear 1324, pseudogene [Source:HGNC Symbol;Acc:48287]
cnt_tfe3_with_h3k27ac_open_common_7936	chr19	8304824	8306185	promoter-TSS (ENST00000605980)	intron (NM_024552, intron 2 of 11)	-972	ENST00000605980	antisense	ENSG00000271717	CTD-3020H12.4
cnt_tfe3_with_h3k27ac_open_common_16108	chr8	124528603	124530294	intron (ENST00000517956, intron 4 of 8)	intron (NM_148177, intron 1 of 5)	-10583	ENST00000524000	protein_coding	ENSG00000156804	FBXO32	F-box protein 32 [Source:HGNC Symbol;Acc:16731]
cnt_tfe3_with_h3k27ac_open_common_12392	chr4	108910377	108911583	promoter-TSS (ENST00000309522)	5' UTR (NM_001184705, exon 1 of 9)	-31	ENST00000511742	protein_coding	ENSG00000138796	HADH	hydroxyacyl-CoA dehydrogenase [Source:HGNC Symbol;Acc:4799]
cnt_tfe3_with_h3k27ac_open_common_5601	chr15	67812946	67814311	promoter-TSS (ENST00000560547)	promoter-TSS (NR_040055)	222	ENST00000342683	protein_coding	ENSG00000189227	C15orf61	chromosome 15 open reading frame 61 [Source:HGNC Symbol;Acc:34453]
cnt_tfe3_with_h3k27ac_open_common_12381	chr4	103737142	103737722	intron (ENST00000357194, intron 1 of 6)	intron (NM_181893, intron 1 of 6)	-3302	ENST00000508474	protein_coding	ENSG00000109332	UBE2D3	ubiquitin-conjugating enzyme E2D 3 [Source:HGNC Symbol;Acc:12476]
cnt_tfe3_with_h3k27ac_open_common_5124	chr14	74190037	74190619	exon (ENST00000462716, exon 4 of 4)	L1MC4|LINE|L1	1714	ENST00000483269	protein_coding	ENSG00000156030	ELMSAN1	ELM2 and Myb/SANT-like domain containing 1 [Source:HGNC Symbol;Acc:19853]
cnt_tfe3_with_h3k27ac_open_common_14867	chr7	43965509	43966653	promoter-TSS (ENST00000455877)	promoter-TSS (NM_001290076)	-8	ENST00000415051	protein_coding	ENSG00000078967	UBE2D4	ubiquitin-conjugating enzyme E2D 4 (putative) [Source:HGNC Symbol;Acc:21647]
cnt_tfe3_with_h3k27ac_open_common_79	chr1	8064276	8065825	intron (ENST00000474874, intron 2 of 2)	Intergenic	10643	ENST00000467067	protein_coding	ENSG00000116285	ERRFI1	ERBB receptor feedback inhibitor 1 [Source:HGNC Symbol;Acc:18185]
cnt_tfe3_with_h3k27ac_open_common_7247	chr17	62988474	62988937	Intergenic	AluJb|SINE|Alu	-17011	ENST00000397713	pseudogene	ENSG00000214174	AMZ2P1	archaelysin family metallopeptidase 2 pseudogene 1 [Source:HGNC Symbol;Acc:26491]
cnt_tfe3_with_h3k27ac_open_common_5971	chr16	11835361	11837049	exon (ENST00000572811, exon 1 of 1)	CpG	198	ENST00000576969	protein_coding	ENSG00000153066	TXNDC11	thioredoxin domain containing 11 [Source:HGNC Symbol;Acc:28030]
cnt_tfe3_with_h3k27ac_open_common_5614	chr15	70087378	70087956	Intergenic	Intergenic	8718	ENST00000560960	pseudogene	ENSG00000259496	RP11-19J5.1
cnt_tfe3_with_h3k27ac_open_common_6801	chr17	33571313	33571884	intron (ENST00000542451, intron 1 of 3)	intron (NM_144975, intron 1 of 4)	1490	ENST00000592325	protein_coding	ENSG00000166750	SLFN5	schlafen family member 5 [Source:HGNC Symbol;Acc:28286]
cnt_tfe3_with_h3k27ac_open_common_13112	chr5	121413325	121414336	promoter-TSS (ENST00000503759)	promoter-TSS (NM_001317073)	150	ENST00000231004	protein_coding	ENSG00000113083	LOX	lysyl oxidase [Source:HGNC Symbol;Acc:6664]
cnt_tfe3_with_h3k27ac_open_common_1902	chr10	14880911	14881561	promoter-TSS (ENST00000378442)	intron (NM_001278205, intron 1 of 3)	-662	ENST00000378442	protein_coding	ENSG00000185267	CDNF	cerebral dopamine neurotrophic factor [Source:HGNC Symbol;Acc:24913]
cnt_tfe3_with_h3k27ac_open_common_13249	chr5	139030474	139032824	intron (ENST00000512816, intron 1 of 1)	intron (NM_001317205, intron 1 of 2)	1075	ENST00000512816	protein_coding	ENSG00000171604	CXXC5	CXXC finger protein 5 [Source:HGNC Symbol;Acc:26943]
cnt_tfe3_with_h3k27ac_open_common_5008	chr14	55751384	55752314	intron (ENST00000555087, intron 1 of 1)	AluSp|SINE|Alu	-2488	ENST00000488313	pseudogene	ENSG00000239686	RP11-665C16.1
cnt_tfe3_with_h3k27ac_open_common_10310	chr20	46060824	46061800	Intergenic	Intergenic	-20241	ENST00000437920	lincRNA	ENSG00000224565	RP1-148H17.1
cnt_tfe3_with_h3k27ac_open_common_8022	chr19	12847667	12848526	promoter-TSS (ENST00000586561)	promoter-TSS (NM_004317)	24	ENST00000586561	protein_coding	ENSG00000198356	ASNA1	arsA arsenite transporter, ATP-binding, homolog 1 (bacterial) [Source:HGNC Symbol;Acc:752]
cnt_tfe3_with_h3k27ac_open_common_13156	chr5	131550731	131551665	intron (ENST00000428369, intron 4 of 4)	intron (NM_001017974, intron 4 of 14)	6586	ENST00000395164	protein_coding	ENSG00000072682	P4HA2	prolyl 4-hydroxylase, alpha polypeptide II [Source:HGNC Symbol;Acc:8547]
cnt_tfe3_with_h3k27ac_open_common_6950	chr17	40975829	40976613	promoter-TSS (ENST00000591307)	promoter-TSS (NM_001313999)	48	ENST00000593205	protein_coding	ENSG00000126581	BECN1	beclin 1, autophagy related [Source:HGNC Symbol;Acc:1034]
cnt_tfe3_with_h3k27ac_open_common_16720	chr9	114797486	114798470	TTS (ENST00000563249)	LTR78B|LTR|ERV1	612	ENST00000568421	sense_overlapping	ENSG00000259953	RP11-4O1.2
cnt_tfe3_with_h3k27ac_open_common_14645	chr7	6483152	6484192	intron (ENST00000432248, intron 2 of 3)	AluJo|SINE|Alu	3891	ENST00000454738	protein_coding	ENSG00000164535	DAGLB	diacylglycerol lipase, beta [Source:HGNC Symbol;Acc:28923]
cnt_tfe3_with_h3k27ac_open_common_3422	chr11	100700953	100702024	intron (ENST00000534060, intron 4 of 5)	intron (NM_152432, intron 3 of 23)	-8647	ENST00000525558	protein_coding	ENSG00000165895	ARHGAP42	Rho GTPase activating protein 42 [Source:HGNC Symbol;Acc:26545]
cnt_tfe3_with_h3k27ac_open_common_10940	chr22	44207651	44209313	promoter-TSS (ENST00000476600)	promoter-TSS (NM_022785)	109	ENST00000564696	antisense	ENSG00000261251	RP3-388M5.9
cnt_tfe3_with_h3k27ac_open_common_4430	chr12	122984640	122985955	promoter-TSS (ENST00000540586)	exon (NM_001350935, exon 1 of 11)	-155	ENST00000543897	protein_coding	ENSG00000033030	ZCCHC8	zinc finger, CCHC domain containing 8 [Source:HGNC Symbol;Acc:25265]
cnt_tfe3_with_h3k27ac_open_common_1928	chr10	21625045	21626051	Intergenic	Intergenic	14658	ENST00000384534	snRNA	ENSG00000207264	RNU6-15P	RNA, U6 small nuclear 15, pseudogene [Source:HGNC Symbol;Acc:34259]
cnt_tfe3_with_h3k27ac_open_common_15367	chr7	128864158	128864957	promoter-TSS (ENST00000325006)	promoter-TSS (NM_015328)	-307	ENST00000325006	protein_coding	ENSG00000158467	AHCYL2	adenosylhomocysteinase-like 2 [Source:HGNC Symbol;Acc:22204]
cnt_tfe3_with_h3k27ac_open_common_13342	chr5	148724285	148725313	promoter-TSS (ENST00000329271)	promoter-TSS (NM_152407)	-194	ENST00000513661	protein_coding	ENSG00000164284	GRPEL2	GrpE-like 2, mitochondrial (E. coli) [Source:HGNC Symbol;Acc:21060]
cnt_tfe3_with_h3k27ac_open_common_13185	chr5	132621062	132621877	intron (ENST00000265342, intron 6 of 15)	intron (NM_015082, intron 6 of 15)	19192	ENST00000507403	antisense	ENSG00000250244	CTB-49A3.4
cnt_tfe3_with_h3k27ac_open_common_11547	chr3	119218224	119218763	promoter-TSS (ENST00000469324)	AluSx1|SINE|Alu	-728	ENST00000469324	protein_coding	ENSG00000113845	TIMMDC1	translocase of inner mitochondrial membrane domain containing 1 [Source:HGNC Symbol;Acc:1321]
cnt_tfe3_with_h3k27ac_open_common_8186	chr19	32836236	32837104	promoter-TSS (ENST00000355898)	5' UTR (NM_014910, exon 1 of 6)	45	ENST00000355898	protein_coding	ENSG00000168813	ZNF507	zinc finger protein 507 [Source:HGNC Symbol;Acc:23783]
cnt_tfe3_with_h3k27ac_open_common_15547	chr7	155458536	155459135	intron (ENST00000392759, intron 2 of 6)	MLT2B1|LTR|ERVL	-6739	ENST00000307403	protein_coding	ENSG00000184863	RBM33	RNA binding motif protein 33 [Source:HGNC Symbol;Acc:27223]
cnt_tfe3_with_h3k27ac_open_common_981	chr1	147051203	147052170	intron (ENST00000234739, intron 1 of 9)	intron (NM_004326, intron 1 of 9)	-20302	ENST00000497938	protein_coding	ENSG00000116128	BCL9	B-cell CLL/lymphoma 9 [Source:HGNC Symbol;Acc:1008]
cnt_tfe3_with_h3k27ac_open_common_11772	chr3	152776213	152776621	Intergenic	AluSz6|SINE|Alu	-8650	ENST00000476476	pseudogene	ENSG00000241810	HMGN2P13	high mobility group nucleosomal binding domain 2 pseudogene 13 [Source:HGNC Symbol;Acc:33557]
cnt_tfe3_with_h3k27ac_open_common_5987	chr16	14030474	14031068	promoter-TSS (ENST00000462862)	AluJb|SINE|Alu	-850	ENST00000462862	protein_coding	ENSG00000175595	ERCC4	excision repair cross-complementing rodent repair deficiency, complementation group 4 [Source:HGNC Symbol;Acc:3436]
cnt_tfe3_with_h3k27ac_open_common_6653	chr17	16341579	16342453	promoter-TSS (ENST00000491009)	promoter-TSS (NR_027176)	-120	ENST00000584177	processed_transcript	ENSG00000175061	FAM211A-AS1	FAM211A antisense RNA 1 [Source:HGNC Symbol;Acc:28619]
cnt_tfe3_with_h3k27ac_open_common_13972	chr6	34724263	34725494	promoter-TSS (ENST00000474635)	promoter-TSS (NM_003093)	-305	ENST00000244520	protein_coding	ENSG00000124562	SNRPC	small nuclear ribonucleoprotein polypeptide C [Source:HGNC Symbol;Acc:11157]
cnt_tfe3_with_h3k27ac_open_common_4245	chr12	104679830	104681200	promoter-TSS (ENST00000354940)	promoter-TSS (NM_001261445)	55	ENST00000503506	protein_coding	ENSG00000198431	TXNRD1	thioredoxin reductase 1 [Source:HGNC Symbol;Acc:12437]
cnt_tfe3_with_h3k27ac_open_common_16654	chr9	103114560	103115661	promoter-TSS (ENST00000535814)	promoter-TSS (NM_001161584)	55	ENST00000537512	protein_coding	ENSG00000136891	TEX10	testis expressed 10 [Source:HGNC Symbol;Acc:25988]
cnt_tfe3_with_h3k27ac_open_common_15171	chr7	99063296	99064267	promoter-TSS (ENST00000413834)	promoter-TSS (NM_004889)	3	ENST00000394186	protein_coding	ENSG00000241468	ATP5J2	ATP synthase, H+ transporting, mitochondrial Fo complex, subunit F2 [Source:HGNC Symbol;Acc:848]
cnt_tfe3_with_h3k27ac_open_common_15543	chr7	155088541	155089784	promoter-TSS (ENST00000342407)	promoter-TSS (NM_001346594)	89	ENST00000609974	lincRNA	ENSG00000273117	AC144652.1
cnt_tfe3_with_h3k27ac_open_common_12735	chr5	31532132	31533365	promoter-TSS (ENST00000511367)	promoter-TSS (NM_013235)	325	ENST00000504464	protein_coding	ENSG00000082213	C5orf22	chromosome 5 open reading frame 22 [Source:HGNC Symbol;Acc:25639]
cnt_tfe3_with_h3k27ac_open_common_11149	chr3	32279939	32281835	promoter-TSS (ENST00000565519)	intron (NM_001320308, intron 1 of 2)	716	ENST00000307526	protein_coding	ENSG00000170293	CMTM8	CKLF-like MARVEL transmembrane domain containing 8 [Source:HGNC Symbol;Acc:19179]
cnt_tfe3_with_h3k27ac_open_common_8471	chr19	49283803	49284649	Intergenic	LTR13A|LTR|ERVK	12289	ENST00000384031	snRNA	ENSG00000206758	RNU6-317P	RNA, U6 small nuclear 317, pseudogene [Source:HGNC Symbol;Acc:47280]
cnt_tfe3_with_h3k27ac_open_common_13160	chr5	131723387	131723894	promoter-TSS (ENST00000447841)	intron (NM_003060, intron 5 of 9)	135	ENST00000479605	protein_coding	ENSG00000197375	SLC22A5	solute carrier family 22 (organic cation/carnitine transporter), member 5 [Source:HGNC Symbol;Acc:10969]
cnt_tfe3_with_h3k27ac_open_common_17034	chrX	10547123	10548177	intron (ENST00000380787, intron 1 of 9)	intron (NM_033290, intron 1 of 9)	-2655	ENST00000380779	protein_coding	ENSG00000101871	MID1	midline 1 (Opitz/BBB syndrome) [Source:HGNC Symbol;Acc:7095]
cnt_tfe3_with_h3k27ac_open_common_9854	chr2	231646211	231646890	intron (ENST00000484398, intron 1 of 1)	intron (NM_001130849, intron 2 of 8)	2829	ENST00000484398	protein_coding	ENSG00000135932	CAB39	calcium binding protein 39 [Source:HGNC Symbol;Acc:20292]
cnt_tfe3_with_h3k27ac_open_common_9331	chr2	118770487	118772228	intron (ENST00000319432, intron 1 of 23)	CpG	352	ENST00000376300	protein_coding	ENSG00000125633	CCDC93	coiled-coil domain containing 93 [Source:HGNC Symbol;Acc:25611]
cnt_tfe3_with_h3k27ac_open_common_2252	chr10	79265411	79266097	intron (ENST00000286628, intron 1 of 27)	intron (NM_001014797, intron 1 of 28)	-72214	ENST00000426313	pseudogene	ENSG00000228092	COX6CP15	cytochrome c oxidase subunit VIc pseudogene 15 [Source:HGNC Symbol;Acc:49368]
cnt_tfe3_with_h3k27ac_open_common_1969	chr10	26985744	26986966	promoter-TSS (ENST00000376203)	promoter-TSS (NM_001321978)	-233	ENST00000376215	protein_coding	ENSG00000148459	PDSS1	prenyl (decaprenyl) diphosphate synthase, subunit 1 [Source:HGNC Symbol;Acc:17759]
cnt_tfe3_with_h3k27ac_open_common_12576	chr4	170146093	170146906	intron (ENST00000508685, intron 1 of 8)	L2a|LINE|L2	23554	ENST00000510225	antisense	ENSG00000251171	RP11-327O17.2
cnt_tfe3_with_h3k27ac_open_common_448	chr1	38477763	38478691	promoter-TSS (ENST00000486563)	promoter-TSS (NM_016037)	-179	ENST00000486563	protein_coding	ENSG00000183520	UTP11L	UTP11-like, U3 small nucleolar ribonucleoprotein, (yeast) [Source:HGNC Symbol;Acc:24329]
cnt_tfe3_with_h3k27ac_open_common_17032	chrX	10415751	10416198	TTS (ENST00000380782)	3' UTR (NM_033289, exon 10 of 10)	12108	ENST00000479925	protein_coding	ENSG00000101871	MID1	midline 1 (Opitz/BBB syndrome) [Source:HGNC Symbol;Acc:7095]
cnt_tfe3_with_h3k27ac_open_common_2486	chr10	104677294	104678306	promoter-TSS (ENST00000369878)	promoter-TSS (NM_199077)	-250	ENST00000369878	protein_coding	ENSG00000148842	CNNM2	cyclin M2 [Source:HGNC Symbol;Acc:103]
cnt_tfe3_with_h3k27ac_open_common_8934	chr2	47572101	47572574	promoter-TSS (ENST00000405271)	promoter-TSS (NR_110208)	35	ENST00000456133	protein_coding	ENSG00000119888	EPCAM	epithelial cell adhesion molecule [Source:HGNC Symbol;Acc:11529]
cnt_tfe3_with_h3k27ac_open_common_15737	chr8	30403542	30404012	TTS (ENST00000520191)	intron (NM_001008710, intron 6 of 8)	1060	ENST00000522099	protein_coding	ENSG00000157110	RBPMS	RNA binding protein with multiple splicing [Source:HGNC Symbol;Acc:19097]
cnt_tfe3_with_h3k27ac_open_common_14931	chr7	48018553	48019377	promoter-TSS (ENST00000433977)	(CCCCG)n|Simple_repeat|Simple_repeat	136	ENST00000432627	protein_coding	ENSG00000136273	HUS1	HUS1 checkpoint homolog (S. pombe) [Source:HGNC Symbol;Acc:5309]
cnt_tfe3_with_h3k27ac_open_common_12496	chr4	146720444	146721092	intron (ENST00000508784, intron 8 of 14)	MLT1J|LTR|ERVL-MaLR	-24949	ENST00000511659	protein_coding	ENSG00000151612	ZNF827	zinc finger protein 827 [Source:HGNC Symbol;Acc:27193]
cnt_tfe3_with_h3k27ac_open_common_9225	chr2	101722805	101723687	intron (ENST00000463469, intron 4 of 4)	MER47B|DNA|TcMar-Tigger	3179	ENST00000487392	protein_coding	ENSG00000204634	TBC1D8	TBC1 domain family, member 8 (with GRAM domain) [Source:HGNC Symbol;Acc:17791]
cnt_tfe3_with_h3k27ac_open_common_16032	chr8	102217660	102218658	promoter-TSS (ENST00000521272)	promoter-TSS (NM_001267708)	133	ENST00000518336	protein_coding	ENSG00000120963	ZNF706	zinc finger protein 706 [Source:HGNC Symbol;Acc:24992]
cnt_tfe3_with_h3k27ac_open_common_15604	chr8	9007943	9009439	promoter-TSS (ENST00000310455)	promoter-TSS (NM_024607)	393	ENST00000519699	protein_coding	ENSG00000173281	PPP1R3B	protein phosphatase 1, regulatory subunit 3B [Source:HGNC Symbol;Acc:14942]
cnt_tfe3_with_h3k27ac_open_common_8771	chr2	28144771	28145409	intron (ENST00000342045, intron 3 of 12)	intron (NR_137439, intron 2 of 13)	-25028	ENST00000603006	pseudogene	ENSG00000270846	RP11-674I16.1
cnt_tfe3_with_h3k27ac_open_common_10570	chr21	45146736	45148926	promoter-TSS (ENST00000498040)	intron (NM_003681, intron 1 of 10)	-780	ENST00000498040	protein_coding	ENSG00000160209	PDXK	pyridoxal (pyridoxine, vitamin B6) kinase [Source:HGNC Symbol;Acc:8819]
cnt_tfe3_with_h3k27ac_open_common_8838	chr2	37571621	37572405	intron (ENST00000404976, intron 1 of 5)	CpG	142	ENST00000470075	protein_coding	ENSG00000115828	QPCT	glutaminyl-peptide cyclotransferase [Source:HGNC Symbol;Acc:9753]
cnt_tfe3_with_h3k27ac_open_common_7528	chr18	7566563	7567627	promoter-TSS (ENST00000400060)	promoter-TSS (NM_002845)	315	ENST00000580170	protein_coding	ENSG00000173482	PTPRM	protein tyrosine phosphatase, receptor type, M [Source:HGNC Symbol;Acc:9675]
cnt_tfe3_with_h3k27ac_open_common_6193	chr16	48992743	48993512	Intergenic	Intergenic	107513	ENST00000570218	pseudogene	ENSG00000260067	RP11-98C8.1
cnt_tfe3_with_h3k27ac_open_common_14499	chr6	158588720	158589808	promoter-TSS (ENST00000606965)	promoter-TSS (NR_073096)	14	ENST00000607742	protein_coding	ENSG00000122335	SERAC1	serine active site containing 1 [Source:HGNC Symbol;Acc:21061]
cnt_tfe3_with_h3k27ac_open_common_14177	chr6	74363426	74364487	promoter-TSS (ENST00000355773)	promoter-TSS (NM_012434)	-78	ENST00000355773	protein_coding	ENSG00000119899	SLC17A5	solute carrier family 17 (acidic sugar transporter), member 5 [Source:HGNC Symbol;Acc:10933]
cnt_tfe3_with_h3k27ac_open_common_4440	chr12	123431059	123432259	promoter-TSS (ENST00000542448)	intron (NM_001243014, intron 5 of 11)	-635	ENST00000542448	protein_coding	ENSG00000150967	ABCB9	ATP-binding cassette, sub-family B (MDR/TAP), member 9 [Source:HGNC Symbol;Acc:50]
cnt_tfe3_with_h3k27ac_open_common_1128	chr1	156426320	156427803	promoter-TSS (ENST00000452465)	CpG	-692	ENST00000452465	lincRNA	ENSG00000236947	RP11-98G7.1
cnt_tfe3_with_h3k27ac_open_common_5128	chr14	74303156	74303799	Intergenic	LTR33C|LTR|ERVL	3835	ENST00000604337	pseudogene	ENSG00000270576	RP5-1021I20.7
cnt_tfe3_with_h3k27ac_open_common_15108	chr7	87563021	87563842	promoter-TSS (ENST00000398209)	promoter-TSS (NM_001324419)	-27	ENST00000398204	protein_coding	ENSG00000008277	ADAM22	ADAM metallopeptidase domain 22 [Source:HGNC Symbol;Acc:201]
cnt_tfe3_with_h3k27ac_open_common_8572	chr19	56116007	56116987	promoter-TSS (ENST00000568956)	Intergenic	-274	ENST00000568956	protein_coding	ENSG00000261221	ZNF865	zinc finger protein 865 [Source:HGNC Symbol;Acc:38705]
cnt_tfe3_with_h3k27ac_open_common_5704	chr15	80728965	80729652	intron (ENST00000594607, intron 3 of 4)	intron (NM_014862, intron 1 of 18)	-4264	ENST00000533983	protein_coding	ENSG00000172379	ARNT2	aryl-hydrocarbon receptor nuclear translocator 2 [Source:HGNC Symbol;Acc:16876]
cnt_tfe3_with_h3k27ac_open_common_14599	chr7	2555022	2557864	intron (ENST00000402506, intron 2 of 8)	intron (NM_001166355, intron 2 of 8)	-1054	ENST00000402045	protein_coding	ENSG00000106003	LFNG	LFNG O-fucosylpeptide 3-beta-N-acetylglucosaminyltransferase [Source:HGNC Symbol;Acc:6560]
cnt_tfe3_with_h3k27ac_open_common_5292	chr14	105446161	105447254	Intergenic	Intergenic	-2013	ENST00000333244	protein_coding	ENSG00000185567	AHNAK2	AHNAK nucleoprotein 2 [Source:HGNC Symbol;Acc:20125]
cnt_tfe3_with_h3k27ac_open_common_15413	chr7	133859399	133860068	intron (ENST00000285928, intron 8 of 19)	intron (NM_144648, intron 8 of 19)	47622	ENST00000473068	protein_coding	ENSG00000155530	LRGUK	leucine-rich repeats and guanylate kinase domain containing [Source:HGNC Symbol;Acc:21964]
cnt_tfe3_with_h3k27ac_open_common_9058	chr2	70256660	70257736	TTS (ENST00000416395)	intron (NR_033872, intron 7 of 10)	-17850	ENST00000598586	antisense	ENSG00000179818	PCBP1-AS1	PCBP1 antisense RNA 1 [Source:HGNC Symbol;Acc:42948]
cnt_tfe3_with_h3k27ac_open_common_16737	chr9	115552462	115552943	intron (ENST00000374232, intron 1 of 8)	MLT1I|LTR|ERVL-MaLR	39584	ENST00000374232	protein_coding	ENSG00000148158	SNX30	sorting nexin family member 30 [Source:HGNC Symbol;Acc:23685]
cnt_tfe3_with_h3k27ac_open_common_8681	chr2	18157856	18159418	intron (ENST00000465292, intron 2 of 4)	Intergenic	63362	ENST00000391153	snoRNA	ENSG00000212455	SNORA40	Small nucleolar RNA SNORA40 [Source:RFAM;Acc:RF00561]
cnt_tfe3_with_h3k27ac_open_common_1583	chr1	222135126	222135609	intron (ENST00000412445, intron 1 of 3)	LTR49-int|LTR|ERV1	-4316	ENST00000421147	lincRNA	ENSG00000228437	RP11-400N13.2
cnt_tfe3_with_h3k27ac_open_common_9608	chr2	188906909	188907432	intron (ENST00000434418, intron 2 of 3)	intron (NR_126396, intron 2 of 2)	-184746	ENST00000392363	pseudogene	ENSG00000213115	AC104131.1
cnt_tfe3_with_h3k27ac_open_common_673	chr1	64435017	64435954	intron (ENST00000482426, intron 1 of 5)	intron (NM_001083592, intron 1 of 6)	59187	ENST00000384461	snRNA	ENSG00000207190	RNU6-809P	RNA, U6 small nuclear 809, pseudogene [Source:HGNC Symbol;Acc:47772]
cnt_tfe3_with_h3k27ac_open_common_7812	chr19	1905037	1905885	promoter-TSS (ENST00000329478)	CpG	44	ENST00000602400	protein_coding	ENSG00000213638	ADAT3	adenosine deaminase, tRNA-specific 3 [Source:HGNC Symbol;Acc:25151]
cnt_tfe3_with_h3k27ac_open_common_6998	chr17	42856322	42857027	intron (ENST00000355638, intron 26 of 26)	CpG	3748	ENST00000588363	protein_coding	ENSG00000073670	ADAM11	ADAM metallopeptidase domain 11 [Source:HGNC Symbol;Acc:189]
cnt_tfe3_with_h3k27ac_open_common_7153	chr17	55332828	55333998	promoter-TSS (ENST00000582453)	promoter-TSS (NM_138962)	201	ENST00000416426	protein_coding	ENSG00000153944	MSI2	musashi RNA-binding protein 2 [Source:HGNC Symbol;Acc:18585]
cnt_tfe3_with_h3k27ac_open_common_226	chr1	20208655	20209379	promoter-TSS (ENST00000375120)	exon (NM_015207, exon 1 of 8)	11	ENST00000375120	protein_coding	ENSG00000169914	OTUD3	OTU domain containing 3 [Source:HGNC Symbol;Acc:29038]
cnt_tfe3_with_h3k27ac_open_common_3036	chr11	60673135	60674352	promoter-TSS (ENST00000544421)	CpG	270	ENST00000546152	protein_coding	ENSG00000110107	PRPF19	pre-mRNA processing factor 19 [Source:HGNC Symbol;Acc:17896]
cnt_tfe3_with_h3k27ac_open_common_9701	chr2	204362800	204363299	intron (ENST00000319170, intron 1 of 13)	intron (NM_203365, intron 1 of 15)	-2973	ENST00000439222	protein_coding	ENSG00000173166	RAPH1	Ras association (RalGDS/AF-6) and pleckstrin homology domains 1 [Source:HGNC Symbol;Acc:14436]
cnt_tfe3_with_h3k27ac_open_common_15277	chr7	106809983	106810525	promoter-TSS (ENST00000468401)	CpG	36	ENST00000485846	protein_coding	ENSG00000105856	HBP1	HMG-box transcription factor 1 [Source:HGNC Symbol;Acc:23200]
cnt_tfe3_with_h3k27ac_open_common_13815	chr6	25962564	25963105	promoter-TSS (ENST00000349458)	promoter-TSS (NM_006355)	-196	ENST00000357085	protein_coding	ENSG00000112343	TRIM38	tripartite motif containing 38 [Source:HGNC Symbol;Acc:10059]
cnt_tfe3_with_h3k27ac_open_common_3355	chr11	78803987	78804569	promoter-TSS (ENST00000534593)	MLT1J|LTR|ERVL-MaLR	-53	ENST00000534593	lincRNA	ENSG00000255345	CTD-2337I7.1
cnt_tfe3_with_h3k27ac_open_common_9553	chr2	174074970	174075569	exon (ENST00000476618, exon 10 of 10)	intron (NR_033882, intron 5 of 7)	-2929	ENST00000419609	antisense	ENSG00000238133	MLK7-AS1	MLK7 antisense RNA 1 [Source:HGNC Symbol;Acc:27935]
cnt_tfe3_with_h3k27ac_open_common_9683	chr2	202022470	202023381	promoter-TSS (ENST00000415011)	promoter-TSS (NR_040030)	-379	ENST00000415011	antisense	ENSG00000226312	CFLAR-AS1	CFLAR antisense RNA 1 [Source:HGNC Symbol;Acc:14437]
cnt_tfe3_with_h3k27ac_open_common_10506	chr21	36420425	36421855	exon (ENST00000300305, exon 1 of 8)	exon (NM_001754, exon 2 of 9)	322	ENST00000486278	protein_coding	ENSG00000159216	RUNX1	runt-related transcription factor 1 [Source:HGNC Symbol;Acc:10471]
cnt_tfe3_with_h3k27ac_open_common_15707	chr8	28208642	28210255	promoter-TSS (ENST00000520535)	MIR3|SINE|MIR	-365	ENST00000520535	protein_coding	ENSG00000186918	ZNF395	zinc finger protein 395 [Source:HGNC Symbol;Acc:18737]
cnt_tfe3_with_h3k27ac_open_common_6353	chr16	70719940	70721333	promoter-TSS (ENST00000338779)	promoter-TSS (NM_138383)	-667	ENST00000338779	protein_coding	ENSG00000132613	MTSS1L	metastasis suppressor 1-like [Source:HGNC Symbol;Acc:25094]
cnt_tfe3_with_h3k27ac_open_common_4519	chr13	21872100	21872976	exon (ENST00000412105, exon 1 of 4)	CpG	140	ENST00000412105	pseudogene	ENSG00000233325	MIPEPP3	mitochondrial intermediate peptidase pseudogene 3 [Source:HGNC Symbol;Acc:39458]
cnt_tfe3_with_h3k27ac_open_common_797	chr1	94511167	94511739	exon (ENST00000535735, exon 19 of 19)	intron (NM_000350, intron 19 of 49)	15542	ENST00000472033	protein_coding	ENSG00000198691	ABCA4	ATP-binding cassette, sub-family A (ABC1), member 4 [Source:HGNC Symbol;Acc:34]
cnt_tfe3_with_h3k27ac_open_common_16995	chr9	140008935	140010426	promoter-TSS (ENST00000472306)	promoter-TSS (NM_013379)	-51	ENST00000473703	protein_coding	ENSG00000176978	DPP7	dipeptidyl-peptidase 7 [Source:HGNC Symbol;Acc:14892]
cnt_tfe3_with_h3k27ac_open_common_10638	chr22	20849890	20851184	promoter-TSS (ENST00000443285)	promoter-TSS (NM_032775)	337	ENST00000445987	protein_coding	ENSG00000099917	MED15	mediator complex subunit 15 [Source:HGNC Symbol;Acc:14248]
cnt_tfe3_with_h3k27ac_open_common_6125	chr16	29832315	29833306	promoter-TSS (ENST00000564980)	3' UTR (NM_024516, exon 3 of 3)	164	ENST00000570234	protein_coding	ENSG00000013364	MVP	major vault protein [Source:HGNC Symbol;Acc:7531]
cnt_tfe3_with_h3k27ac_open_common_17193	chrX	52949264	52950434	Intergenic	AluSg4|SINE|Alu	21440	ENST00000509613	protein_coding	ENSG00000179304	FAM156B	family with sequence similarity 156, member B [Source:HGNC Symbol;Acc:31962]
cnt_tfe3_with_h3k27ac_open_common_16284	chr8	145668612	145670071	exon (ENST00000409379, exon 3 of 26)	exon (NM_013432, exon 3 of 26)	486	ENST00000409379	protein_coding	ENSG00000160949	TONSL	tonsoku-like, DNA repair protein [Source:HGNC Symbol;Acc:7801]
cnt_tfe3_with_h3k27ac_open_common_2758	chr11	7534862	7535797	exon (ENST00000528947, exon 1 of 4)	non-coding (NR_147792, exon 1 of 25)	328	ENST00000299492	protein_coding	ENSG00000166387	PPFIBP2	PTPRF interacting protein, binding protein 2 (liprin beta 2) [Source:HGNC Symbol;Acc:9250]
cnt_tfe3_with_h3k27ac_open_common_15859	chr8	57594586	57595341	Intergenic	Intergenic	-25939	ENST00000521215	lincRNA	ENSG00000254055	RP11-17A4.4
cnt_tfe3_with_h3k27ac_open_common_9955	chr2	242254319	242255320	promoter-TSS (ENST00000402092)	promoter-TSS (NM_001349314)	-43	ENST00000469434	protein_coding	ENSG00000168385	SEPT2	septin 2 [Source:HGNC Symbol;Acc:7729]
cnt_tfe3_with_h3k27ac_open_common_3838	chr12	46776939	46777836	promoter-TSS (ENST00000551021)	promoter-TSS (NR_125377)	-75	ENST00000551503	lincRNA	ENSG00000257261	RP11-96H19.1
cnt_tfe3_with_h3k27ac_open_common_6154	chr16	30759124	30759913	promoter-TSS (ENST00000565924)	promoter-TSS (NM_001172432)	-73	ENST00000563588	protein_coding	ENSG00000156873	PHKG2	phosphorylase kinase, gamma 2 (testis) [Source:HGNC Symbol;Acc:8931]
cnt_tfe3_with_h3k27ac_open_common_12148	chr4	24474268	24474855	Intergenic	promoter-TSS (NM_001330752)	43106	ENST00000580737	miRNA	ENSG00000265001	AC092846.2
cnt_tfe3_with_h3k27ac_open_common_9860	chr2	232062890	232063587	promoter-TSS (ENST00000482392)	promoter-TSS (NM_001291656)	-22	ENST00000349938	protein_coding	ENSG00000135931	ARMC9	armadillo repeat containing 9 [Source:HGNC Symbol;Acc:20730]
cnt_tfe3_with_h3k27ac_open_common_13464	chr5	168006193	168006991	promoter-TSS (ENST00000522176)	promoter-TSS (NM_024594)	13	ENST00000239231	protein_coding	ENSG00000120137	PANK3	pantothenate kinase 3 [Source:HGNC Symbol;Acc:19365]
cnt_tfe3_with_h3k27ac_open_common_11901	chr3	185059336	185060804	intron (ENST00000443863, intron 2 of 13)	MLT1F1|LTR|ERVL-MaLR	13075	ENST00000535426	protein_coding	ENSG00000073803	MAP3K13	mitogen-activated protein kinase kinase kinase 13 [Source:HGNC Symbol;Acc:6852]
cnt_tfe3_with_h3k27ac_open_common_3891	chr12	51157224	51158098	promoter-TSS (ENST00000551831)	promoter-TSS (NM_005171)	168	ENST00000552510	protein_coding	ENSG00000123268	ATF1	activating transcription factor 1 [Source:HGNC Symbol;Acc:783]
cnt_tfe3_with_h3k27ac_open_common_4561	chr13	30982307	30983008	Intergenic	CpG	13717	ENST00000420694	lincRNA	ENSG00000225039	LINC01058	long intergenic non-protein coding RNA 1058 [Source:HGNC Symbol;Acc:49061]
cnt_tfe3_with_h3k27ac_open_common_1635	chr1	226850371	226851430	intron (ENST00000412918, intron 1 of 1)	intron (NR_103784, intron 1 of 1)	-3529	ENST00000443422	sense_intronic	ENSG00000228382	ITPKB-IT1	ITPKB intronic transcript 1 (non-protein coding) [Source:HGNC Symbol;Acc:41349]
cnt_tfe3_with_h3k27ac_open_common_6799	chr17	33446101	33447065	promoter-TSS (ENST00000592850)	exon (NM_002878, exon 1 of 10)	-18	ENST00000590631	protein_coding	ENSG00000185379	RAD51D	RAD51 paralog D [Source:HGNC Symbol;Acc:9823]
cnt_tfe3_with_h3k27ac_open_common_7550	chr18	9913376	9914426	promoter-TSS (ENST00000340541)	promoter-TSS (NM_003574)	-98	ENST00000400000	protein_coding	ENSG00000101558	VAPA	VAMP (vesicle-associated membrane protein)-associated protein A, 33kDa [Source:HGNC Symbol;Acc:12648]
cnt_tfe3_with_h3k27ac_open_common_15225	chr7	101499812	101500699	intron (ENST00000558469, intron 1 of 6)	intron (NM_181552, intron 1 of 23)	-32246	ENST00000560499	antisense	ENSG00000259294	CTA-339C12.1
cnt_tfe3_with_h3k27ac_open_common_6591	chr17	6938515	6939720	promoter-TSS (ENST00000575844)	promoter-TSS (NM_201566)	-277	ENST00000308027	protein_coding	ENSG00000174327	SLC16A13	solute carrier family 16, member 13 [Source:HGNC Symbol;Acc:31037]
cnt_tfe3_with_h3k27ac_open_common_10528	chr21	38444884	38446634	promoter-TSS (ENST00000329667)	promoter-TSS (NM_153682)	169	ENST00000399010	protein_coding	ENSG00000182670	TTC3	tetratricopeptide repeat domain 3 [Source:HGNC Symbol;Acc:12393]
cnt_tfe3_with_h3k27ac_open_common_7185	chr17	57183463	57184788	promoter-TSS (ENST00000580122)	non-coding (NR_148346, exon 1 of 24)	-24	ENST00000577554	protein_coding	ENSG00000108395	TRIM37	tripartite motif containing 37 [Source:HGNC Symbol;Acc:7523]
cnt_tfe3_with_h3k27ac_open_common_2057	chr10	45359925	45361113	intron (ENST00000450287, intron 2 of 7)	CpG	-46129	ENST00000389583	protein_coding	ENSG00000187783	TMEM72	transmembrane protein 72 [Source:HGNC Symbol;Acc:31658]
cnt_tfe3_with_h3k27ac_open_common_14773	chr7	28448237	28449437	promoter-TSS (ENST00000478078)	CpG	-117	ENST00000469531	protein_coding	ENSG00000146592	CREB5	cAMP responsive element binding protein 5 [Source:HGNC Symbol;Acc:16844]
cnt_tfe3_with_h3k27ac_open_common_6695	chr17	19551317	19552548	promoter-TSS (ENST00000472059)	promoter-TSS (NM_001031806)	93	ENST00000176643	protein_coding	ENSG00000072210	ALDH3A2	aldehyde dehydrogenase 3 family, member A2 [Source:HGNC Symbol;Acc:403]
cnt_tfe3_with_h3k27ac_open_common_727	chr1	78147922	78149553	promoter-TSS (ENST00000370801)	promoter-TSS (NM_015534)	322	ENST00000414381	protein_coding	ENSG00000036549	ZZZ3	zinc finger, ZZ-type containing 3 [Source:HGNC Symbol;Acc:24523]
cnt_tfe3_with_h3k27ac_open_common_8755	chr2	27545106	27546279	promoter-TSS (ENST00000233545)	intron (NM_002437, intron 1 of 7)	229	ENST00000402310	protein_coding	ENSG00000115204	MPV17	MpV17 mitochondrial inner membrane protein [Source:HGNC Symbol;Acc:7224]
cnt_tfe3_with_h3k27ac_open_common_15575	chr8	1711831	1713194	promoter-TSS (ENST00000518822)	CpG	-7	ENST00000518822	antisense	ENSG00000253982	CTD-2336O2.1
cnt_tfe3_with_h3k27ac_open_common_4527	chr13	24462635	24463846	promoter-TSS (ENST00000435039)	promoter-TSS (NM_001348114)	212	ENST00000382133	antisense	ENSG00000205861	C1QTNF9B-AS1	C1QTNF9B antisense RNA 1 [Source:HGNC Symbol;Acc:39839]
cnt_tfe3_with_h3k27ac_open_common_15922	chr8	74903241	74904591	intron (ENST00000518893, intron 1 of 3)	intron (NM_001195797, intron 1 of 3)	255	ENST00000518893	protein_coding	ENSG00000154589	LY96	lymphocyte antigen 96 [Source:HGNC Symbol;Acc:17156]
cnt_tfe3_with_h3k27ac_open_common_16707	chr9	112903423	112904132	intron (ENST00000482335, intron 1 of 1)	intron (NM_001004065, intron 2 of 3)	3326	ENST00000482335	protein_coding	ENSG00000241978	AKAP2	A kinase (PRKA) anchor protein 2 [Source:HGNC Symbol;Acc:372]
cnt_tfe3_with_h3k27ac_open_common_3788	chr12	31004141	31005044	Intergenic	LTR13_|LTR|ERVK	-10263	ENST00000550612	pseudogene	ENSG00000258118	RP11-77I22.4
cnt_tfe3_with_h3k27ac_open_common_8446	chr19	48610662	48611433	intron (ENST00000596138, intron 1 of 2)	LTR13|LTR|ERVK	-1261	ENST00000413144	protein_coding	ENSG00000105499	PLA2G4C	phospholipase A2, group IVC (cytosolic, calcium-independent) [Source:HGNC Symbol;Acc:9037]
cnt_tfe3_with_h3k27ac_open_common_1045	chr1	153507680	153508967	TTS (ENST00000420695)	intron (NM_014624, intron 1 of 2)	144	ENST00000462776	protein_coding	ENSG00000197956	S100A6	S100 calcium binding protein A6 [Source:HGNC Symbol;Acc:10496]
cnt_tfe3_with_h3k27ac_open_common_8069	chr19	14999203	14999894	Intergenic	LTR13|LTR|ERVK	-1621	ENST00000600416	pseudogene	ENSG00000269678	OR7A18P	olfactory receptor, family 7, subfamily A, member 18 pseudogene [Source:HGNC Symbol;Acc:15399]
cnt_tfe3_with_h3k27ac_open_common_8009	chr19	12099192	12099940	intron (ENST00000588047, intron 1 of 1)	LTR13_|LTR|ERVK	984	ENST00000589551	processed_transcript	ENSG00000219665	CTD-2006C1.2
cnt_tfe3_with_h3k27ac_open_common_15190	chr7	99942166	99942904	intron (ENST00000483329, intron 3 of 6)	LTR13|LTR|ERVK	-3004	ENST00000431037	pseudogene	ENSG00000078319	PMS2P1	postmeiotic segregation increased 2 pseudogene 1 [Source:HGNC Symbol;Acc:9123]
cnt_tfe3_with_h3k27ac_open_common_15028	chr7	73242011	73242858	promoter-TSS (ENST00000431918)	G-rich|Low_complexity|Low_complexity	-70	ENST00000431918	protein_coding	ENSG00000189143	CLDN4	claudin 4 [Source:HGNC Symbol;Acc:2046]
cnt_tfe3_with_h3k27ac_open_common_3212	chr11	67069655	67071170	promoter-TSS (ENST00000308298)	promoter-TSS (NM_017857)	-507	ENST00000308127	protein_coding	ENSG00000172830	SSH3	slingshot protein phosphatase 3 [Source:HGNC Symbol;Acc:30581]
cnt_tfe3_with_h3k27ac_open_common_16670	chr9	107826071	107827437	Intergenic	Intergenic	-32283	ENST00000364713	misc_RNA	ENSG00000201583	RN7SKP191	RNA, 7SK small nuclear pseudogene 191 [Source:HGNC Symbol;Acc:45915]
cnt_tfe3_with_h3k27ac_open_common_12866	chr5	60586643	60587395	Intergenic	MLT1K|LTR|ERVL-MaLR	-26263	ENST00000503882	lincRNA	ENSG00000249279	CTC-436P18.3
cnt_tfe3_with_h3k27ac_open_common_13088	chr5	112382590	112384120	exon (ENST00000514701, exon 14 of 14)	intron (NM_001085377, intron 16 of 18)	46532	ENST00000508359	protein_coding	ENSG00000172795	DCP2	decapping mRNA 2 [Source:HGNC Symbol;Acc:24452]
cnt_tfe3_with_h3k27ac_open_common_7367	chr17	73840432	73841690	promoter-TSS (ENST00000592386)	promoter-TSS (NM_199242)	-263	ENST00000207549	protein_coding	ENSG00000092929	UNC13D	unc-13 homolog D (C. elegans) [Source:HGNC Symbol;Acc:23147]
cnt_tfe3_with_h3k27ac_open_common_14524	chr6	160402116	160403355	intron (ENST00000356956, intron 1 of 47)	intron (NM_000876, intron 1 of 47)	12604	ENST00000356956	protein_coding	ENSG00000197081	IGF2R	insulin-like growth factor 2 receptor [Source:HGNC Symbol;Acc:5467]
cnt_tfe3_with_h3k27ac_open_common_8289	chr19	40725325	40726380	Intergenic	MIR|SINE|MIR	-1546	ENST00000311308	protein_coding	ENSG00000174521	TTC9B	tetratricopeptide repeat domain 9B [Source:HGNC Symbol;Acc:26395]
cnt_tfe3_with_h3k27ac_open_common_10605	chr22	18110821	18112126	promoter-TSS (ENST00000460085)	5' UTR (NM_001039366, exon 1 of 8)	26	ENST00000413576	protein_coding	ENSG00000131100	ATP6V1E1	ATPase, H+ transporting, lysosomal 31kDa, V1 subunit E1 [Source:HGNC Symbol;Acc:857]
cnt_tfe3_with_h3k27ac_open_common_11598	chr3	124419541	124420452	intron (ENST00000360013, intron 56 of 59)	intron (NM_001024660, intron 56 of 59)	-4113	ENST00000584173	miRNA	ENSG00000263775	AC080008.1
cnt_tfe3_with_h3k27ac_open_common_2927	chr11	36057719	36059327	intron (ENST00000315571, intron 2 of 5)	intron (NM_174902, intron 2 of 5)	26875	ENST00000579824	miRNA	ENSG00000263389	MIR3973	microRNA 3973 [Source:HGNC Symbol;Acc:41756]
cnt_tfe3_with_h3k27ac_open_common_5048	chr14	62128929	62129557	Intergenic	Intergenic	15105	ENST00000556717	protein_coding	ENSG00000232774	RP11-47I22.3	Uncharacterized protein [Source:UniProtKB/TrEMBL;Acc:G3V2X1]
cnt_tfe3_with_h3k27ac_open_common_4070	chr12	67819720	67820200	Intergenic	MIR3|SINE|MIR	-1194	ENST00000535885	pseudogene	ENSG00000256355	NTAN1P3	N-terminal asparagine amidase pseudogene 3 [Source:HGNC Symbol;Acc:45263]
cnt_tfe3_with_h3k27ac_open_common_3347	chr11	77416398	77416891	intron (ENST00000534794, intron 3 of 3)	intron (NM_016578, intron 5 of 15)	-2066	ENST00000480887	protein_coding	ENSG00000048649	RSF1	remodeling and spacing factor 1 [Source:HGNC Symbol;Acc:18118]
cnt_tfe3_with_h3k27ac_open_common_5562	chr15	65281025	65282621	promoter-TSS (ENST00000561088)	promoter-TSS (NM_001127889)	-11	ENST00000433215	protein_coding	ENSG00000090487	SPG21	spastic paraplegia 21 (autosomal recessive, Mast syndrome) [Source:HGNC Symbol;Acc:20373]
cnt_tfe3_with_h3k27ac_open_common_4111	chr12	76210768	76211151	intron (ENST00000552856, intron 1 of 4)	L1MC4|LINE|L1	-92638	ENST00000584830	miRNA	ENSG00000264062	AC131012.1
cnt_tfe3_with_h3k27ac_open_common_14138	chr6	56534532	56535275	TTS (ENST00000522538)	intron (NM_183380, intron 6 of 93)	23198	ENST00000521104	protein_coding	ENSG00000151914	DST	dystonin [Source:HGNC Symbol;Acc:1090]
cnt_tfe3_with_h3k27ac_open_common_7451	chr17	78830119	78831259	intron (ENST00000575542, intron 8 of 29)	intron (NM_020761, intron 12 of 33)	-51257	ENST00000570335	antisense	ENSG00000262833	RP11-28G8.1
cnt_tfe3_with_h3k27ac_open_common_3877	chr12	50235797	50237079	exon (ENST00000550861, exon 1 of 2)	intron (NM_181708, intron 1 of 1)	439	ENST00000550861	protein_coding	ENSG00000186666	BCDIN3D	BCDIN3 domain containing [Source:HGNC Symbol;Acc:27050]
cnt_tfe3_with_h3k27ac_open_common_4976	chr14	50848771	50849152	intron (ENST00000356146, intron 7 of 19)	AluY|SINE|Alu	13656	ENST00000395834	protein_coding	ENSG00000100490	CDKL1	cyclin-dependent kinase-like 1 (CDC2-related kinase) [Source:HGNC Symbol;Acc:1781]
cnt_tfe3_with_h3k27ac_open_common_7766	chr18	77725032	77725966	intron (ENST00000451882, intron 1 of 3)	intron (NM_001136180, intron 1 of 3)	869	ENST00000589516	protein_coding	ENSG00000226742	HSBP1L1	heat shock factor binding protein 1-like 1 [Source:HGNC Symbol;Acc:37243]
cnt_tfe3_with_h3k27ac_open_common_1499	chr1	211433590	211434396	intron (ENST00000367006, intron 2 of 10)	CpG	676	ENST00000367005	protein_coding	ENSG00000117625	RCOR3	REST corepressor 3 [Source:HGNC Symbol;Acc:25594]
cnt_tfe3_with_h3k27ac_open_common_4718	chr13	77565638	77566988	promoter-TSS (ENST00000485938)	exon (NM_006493, exon 1 of 4)	62	ENST00000485938	protein_coding	ENSG00000102805	CLN5	ceroid-lipofuscinosis, neuronal 5 [Source:HGNC Symbol;Acc:2076]
cnt_tfe3_with_h3k27ac_open_common_6560	chr17	2907093	2908590	intron (ENST00000366401, intron 13 of 23)	intron (NM_001100398, intron 13 of 23)	-3554	ENST00000575979	protein_coding	ENSG00000132359	RAP1GAP2	RAP1 GTPase activating protein 2 [Source:HGNC Symbol;Acc:29176]
cnt_tfe3_with_h3k27ac_open_common_13243	chr5	138629180	138630720	promoter-TSS (ENST00000508744)	CpG	-269	ENST00000514488	protein_coding	ENSG00000015479	MATR3	matrin 3 [Source:HGNC Symbol;Acc:6912]
cnt_tfe3_with_h3k27ac_open_common_12176	chr4	39183718	39184263	promoter-TSS (ENST00000502389)	promoter-TSS (NM_025132)	-34	ENST00000399820	protein_coding	ENSG00000157796	WDR19	WD repeat domain 19 [Source:HGNC Symbol;Acc:18340]
cnt_tfe3_with_h3k27ac_open_common_10098	chr20	19766770	19767387	intron (ENST00000412571, intron 1 of 2)	MLT1G|LTR|ERVL-MaLR	-13139	ENST00000426012	lincRNA	ENSG00000233895	RP1-122P22.2
cnt_tfe3_with_h3k27ac_open_common_3266	chr11	70049055	70050690	intron (ENST00000301838, intron 1 of 1)	G-rich|Low_complexity|Low_complexity	603	ENST00000301838	protein_coding	ENSG00000168040	FADD	Fas (TNFRSF6)-associated via death domain [Source:HGNC Symbol;Acc:3573]
cnt_tfe3_with_h3k27ac_open_common_12222	chr4	56719662	56720289	promoter-TSS (ENST00000349598)	5' UTR (NM_001024924, exon 1 of 19)	70	ENST00000349598	protein_coding	ENSG00000090989	EXOC1	exocyst complex component 1 [Source:HGNC Symbol;Acc:30380]
cnt_tfe3_with_h3k27ac_open_common_5775	chr15	91497812	91498774	promoter-TSS (ENST00000557266)	TTS (NM_001323621)	162	ENST00000553321	antisense	ENSG00000258384	AC068831.6
cnt_tfe3_with_h3k27ac_open_common_450	chr1	39325294	39326654	promoter-TSS (ENST00000373001)	promoter-TSS (NM_022157)	219	ENST00000456813	antisense	ENSG00000228436	RP5-864K19.4
cnt_tfe3_with_h3k27ac_open_common_10009	chr20	3748228	3748872	promoter-TSS (ENST00000399672)	promoter-TSS (NM_001258430)	-122	ENST00000399672	protein_coding	ENSG00000101220	C20orf27	chromosome 20 open reading frame 27 [Source:HGNC Symbol;Acc:15873]
cnt_tfe3_with_h3k27ac_open_common_15261	chr7	105649794	105651346	intron (ENST00000466045, intron 2 of 9)	intron (NM_152750, intron 8 of 18)	-5000	ENST00000468477	protein_coding	ENSG00000128536	CDHR3	cadherin-related family member 3 [Source:HGNC Symbol;Acc:26308]
cnt_tfe3_with_h3k27ac_open_common_1486	chr1	210110949	210112136	promoter-TSS (ENST00000399639)	promoter-TSS (NM_153262)	4	ENST00000399639	protein_coding	ENSG00000143469	SYT14	synaptotagmin XIV [Source:HGNC Symbol;Acc:23143]
cnt_tfe3_with_h3k27ac_open_common_635	chr1	56973930	56975259	intron (ENST00000371250, intron 5 of 5)	intron (NM_003713, intron 5 of 5)	4849	ENST00000459962	protein_coding	ENSG00000162407	PPAP2B	phosphatidic acid phosphatase type 2B [Source:HGNC Symbol;Acc:9229]
cnt_tfe3_with_h3k27ac_open_common_14758	chr7	27135223	27135868	promoter-TSS (ENST00000355633)	promoter-TSS (NR_038367)	48	ENST00000343060	protein_coding	ENSG00000105991	HOXA1	homeobox A1 [Source:HGNC Symbol;Acc:5099]
cnt_tfe3_with_h3k27ac_open_common_6579	chr17	5185055	5185829	promoter-TSS (ENST00000575991)	promoter-TSS (NM_001291582)	-116	ENST00000262477	protein_coding	ENSG00000029725	RABEP1	rabaptin, RAB GTPase binding effector protein 1 [Source:HGNC Symbol;Acc:17677]
cnt_tfe3_with_h3k27ac_open_common_6861	chr17	37886307	37887125	promoter-TSS (ENST00000582963)	promoter-TSS (NM_032339)	28	ENST00000469568	protein_coding	ENSG00000141741	MIEN1	migration and invasion enhancer 1 [Source:HGNC Symbol;Acc:28230]
cnt_tfe3_with_h3k27ac_open_common_13581	chr5	179125329	179126232	promoter-TSS (ENST00000512607)	promoter-TSS (NM_001746)	-127	ENST00000452673	protein_coding	ENSG00000127022	CANX	calnexin [Source:HGNC Symbol;Acc:1473]
cnt_tfe3_with_h3k27ac_open_common_13730	chr6	13813789	13815053	exon (ENST00000488770, exon 1 of 10)	exon (NM_001031713, exon 1 of 9)	368	ENST00000359495	protein_coding	ENSG00000050393	MCUR1	mitochondrial calcium uniporter regulator 1 [Source:HGNC Symbol;Acc:21097]
cnt_tfe3_with_h3k27ac_open_common_4240	chr12	104350240	104351366	promoter-TSS (ENST00000552460)	CpG	109	ENST00000549960	protein_coding	ENSG00000204954	C12orf73	chromosome 12 open reading frame 73 [Source:HGNC Symbol;Acc:34450]
cnt_tfe3_with_h3k27ac_open_common_14074	chr6	43765787	43767350	Intergenic	Intergenic	20659	ENST00000493786	protein_coding	ENSG00000112715	VEGFA	vascular endothelial growth factor A [Source:HGNC Symbol;Acc:12680]
cnt_tfe3_with_h3k27ac_open_common_4841	chr13	113807286	113808362	Intergenic	CpG	-5144	ENST00000342783	protein_coding	ENSG00000126231	PROZ	protein Z, vitamin K-dependent plasma glycoprotein [Source:HGNC Symbol;Acc:9460]
cnt_tfe3_with_h3k27ac_open_common_11555	chr3	120067463	120068799	promoter-TSS (ENST00000295628)	promoter-TSS (NM_001099678)	55	ENST00000295628	protein_coding	ENSG00000163428	LRRC58	leucine rich repeat containing 58 [Source:HGNC Symbol;Acc:26968]
cnt_tfe3_with_h3k27ac_open_common_7361	chr17	73689075	73691056	TTS (ENST00000578354)	intron (NM_001301855, intron 5 of 11)	1439	ENST00000583063	protein_coding	ENSG00000161526	SAP30BP	SAP30 binding protein [Source:HGNC Symbol;Acc:30785]
cnt_tfe3_with_h3k27ac_open_common_15812	chr8	42129022	42129417	promoter-TSS (ENST00000522147)	promoter-TSS (NR_125823)	129	ENST00000517812	protein_coding	ENSG00000104365	IKBKB	inhibitor of kappa light polypeptide gene enhancer in B-cells, kinase beta [Source:HGNC Symbol;Acc:5960]
cnt_tfe3_with_h3k27ac_open_common_592	chr1	52831487	52832253	promoter-TSS (ENST00000491136)	promoter-TSS (NM_001330585)	-5	ENST00000371586	protein_coding	ENSG00000154222	CC2D1B	coiled-coil and C2 domain containing 1B [Source:HGNC Symbol;Acc:29386]
cnt_tfe3_with_h3k27ac_open_common_14335	chr6	125518926	125519835	intron (ENST00000532429, intron 1 of 6)	promoter-TSS (NR_149043)	-5405	ENST00000392482	protein_coding	ENSG00000111907	TPD52L1	tumor protein D52-like 1 [Source:HGNC Symbol;Acc:12006]
cnt_tfe3_with_h3k27ac_open_common_9417	chr2	148777606	148778631	promoter-TSS (ENST00000496158)	promoter-TSS (NM_018328)	174	ENST00000392857	protein_coding	ENSG00000115947	ORC4	origin recognition complex, subunit 4 [Source:HGNC Symbol;Acc:8490]
cnt_tfe3_with_h3k27ac_open_common_1288	chr1	179783614	179785213	TTS (ENST00000453051)	3' UTR (NM_001329718, exon 5 of 5)	2146	ENST00000453051	antisense	ENSG00000229407	RP11-12M5.3
cnt_tfe3_with_h3k27ac_open_common_2605	chr10	123872172	123873706	intron (ENST00000369001, intron 1 of 16)	CpG	368	ENST00000492237	protein_coding	ENSG00000138162	TACC2	transforming, acidic coiled-coil containing protein 2 [Source:HGNC Symbol;Acc:11523]
cnt_tfe3_with_h3k27ac_open_common_15235	chr7	102073728	102075110	intron (ENST00000403646, intron 1 of 2)	intron (NM_032831, intron 1 of 2)	396	ENST00000468241	protein_coding	ENSG00000160991	ORAI2	ORAI calcium release-activated calcium modulator 2 [Source:HGNC Symbol;Acc:21667]
cnt_tfe3_with_h3k27ac_open_common_15482	chr7	148637717	148638362	promoter-TSS (ENST00000516501)	CpG	-541	ENST00000516501	misc_RNA	ENSG00000252310	RNY5	RNA, Ro-associated Y5 [Source:HGNC Symbol;Acc:10248]
cnt_tfe3_with_h3k27ac_open_common_1001	chr1	150293655	150294436	promoter-TSS (ENST00000414970)	CpG	43	ENST00000543398	protein_coding	ENSG00000117360	PRPF3	pre-mRNA processing factor 3 [Source:HGNC Symbol;Acc:17348]
cnt_tfe3_with_h3k27ac_open_common_10458	chr21	17125229	17125698	intron (ENST00000400183, intron 1 of 25)	LTR72|LTR|ERV1	-8064	ENST00000433427	pseudogene	ENSG00000234159	RBPMSLP	RNA binding protein with multiple splicing-like pseudogene [Source:HGNC Symbol;Acc:9923]
cnt_tfe3_with_h3k27ac_open_common_17310	chrX	118699114	118699552	promoter-TSS (ENST00000371594)	promoter-TSS (NM_022101)	3	ENST00000320339	protein_coding	ENSG00000018610	CXorf56	chromosome X open reading frame 56 [Source:HGNC Symbol;Acc:26239]
cnt_tfe3_with_h3k27ac_open_common_3512	chr11	120894356	120895364	promoter-TSS (ENST00000284259)	promoter-TSS (NM_001130047)	7	ENST00000533712	protein_coding	ENSG00000154114	TBCEL	tubulin folding cofactor E-like [Source:HGNC Symbol;Acc:28115]
cnt_tfe3_with_h3k27ac_open_common_10122	chr20	23609230	23610354	exon (ENST00000398411, exon 4 of 4)	3' UTR (NM_001288614, exon 4 of 4)	3161	ENST00000602977	lincRNA	ENSG00000270001	RP11-218C14.8
cnt_tfe3_with_h3k27ac_open_common_11001	chr22	50963370	50965594	promoter-TSS (ENST00000252785)	promoter-TSS (NM_005138)	92	ENST00000535425	protein_coding	ENSG00000130489	SCO2	SCO2 cytochrome c oxidase assembly protein [Source:HGNC Symbol;Acc:10604]
cnt_tfe3_with_h3k27ac_open_common_16858	chr9	130317792	130318836	intron (ENST00000373314, intron 1 of 13)	intron (NM_001035534, intron 1 of 13)	12850	ENST00000478917	protein_coding	ENSG00000136830	FAM129B	family with sequence similarity 129, member B [Source:HGNC Symbol;Acc:25282]
cnt_tfe3_with_h3k27ac_open_common_10360	chr20	49120334	49121541	Intergenic	Intergenic	-5954	ENST00000371621	protein_coding	ENSG00000196396	PTPN1	protein tyrosine phosphatase, non-receptor type 1 [Source:HGNC Symbol;Acc:9642]
cnt_tfe3_with_h3k27ac_open_common_12457	chr4	129389544	129390323	intron (ENST00000511497, intron 2 of 8)	intron (NR_125882, intron 2 of 8)	-1728	ENST00000513851	lincRNA	ENSG00000251432	RP11-420A23.1
cnt_tfe3_with_h3k27ac_open_common_5810	chr15	99982129	99983668	Intergenic	Intergenic	-11665	ENST00000560103	lincRNA	ENSG00000259341	RP11-20G13.1
cnt_tfe3_with_h3k27ac_open_common_6182	chr16	46722461	46723742	promoter-TSS (ENST00000563599)	promoter-TSS (NM_014321)	3	ENST00000299138	protein_coding	ENSG00000069329	VPS35	vacuolar protein sorting 35 homolog (S. cerevisiae) [Source:HGNC Symbol;Acc:13487]
cnt_tfe3_with_h3k27ac_open_common_9914	chr2	236171932	236173101	Intergenic	Intergenic	-62486	ENST00000401183	miRNA	ENSG00000216002	AC092576.1
cnt_tfe3_with_h3k27ac_open_common_14200	chr6	84576989	84577827	intron (ENST00000369681, intron 2 of 15)	LTR18A|LTR|ERVL	8033	ENST00000369679	protein_coding	ENSG00000065615	CYB5R4	cytochrome b5 reductase 4 [Source:HGNC Symbol;Acc:20147]
cnt_tfe3_with_h3k27ac_open_common_6774	chr17	29595034	29595860	intron (ENST00000358273, intron 36 of 57)	AluSc8|SINE|Alu	5193	ENST00000584094	protein_coding	ENSG00000126861	OMG	oligodendrocyte myelin glycoprotein [Source:HGNC Symbol;Acc:8135]
cnt_tfe3_with_h3k27ac_open_common_273	chr1	24243297	24243895	intron (ENST00000536471, intron 2 of 2)	Intergenic	-3744	ENST00000374472	protein_coding	ENSG00000188822	CNR2	cannabinoid receptor 2 (macrophage) [Source:HGNC Symbol;Acc:2160]
cnt_tfe3_with_h3k27ac_open_common_10334	chr20	48428564	48429895	promoter-TSS (ENST00000489787)	promoter-TSS (NM_015266)	-21	ENST00000417961	protein_coding	ENSG00000197818	SLC9A8	solute carrier family 9, subfamily A (NHE8, cation proton antiporter 8), member 8 [Source:HGNC Symbol;Acc:20728]
cnt_tfe3_with_h3k27ac_open_common_6304	chr16	68118436	68119861	promoter-TSS (ENST00000575270)	promoter-TSS (NM_173165)	-99	ENST00000575270	protein_coding	ENSG00000072736	NFATC3	nuclear factor of activated T-cells, cytoplasmic, calcineurin-dependent 3 [Source:HGNC Symbol;Acc:7777]
cnt_tfe3_with_h3k27ac_open_common_14672	chr7	12726008	12727386	promoter-TSS (ENST00000404894)	promoter-TSS (NM_001195396)	-53	ENST00000439721	protein_coding	ENSG00000122644	ARL4A	ADP-ribosylation factor-like 4A [Source:HGNC Symbol;Acc:695]
cnt_tfe3_with_h3k27ac_open_common_1948	chr10	23105196	23106415	Intergenic	AluSx|SINE|Alu	29483	ENST00000384115	snRNA	ENSG00000206842	RNU6-413P	RNA, U6 small nuclear 413, pseudogene [Source:HGNC Symbol;Acc:47376]
cnt_tfe3_with_h3k27ac_open_common_16892	chr9	131446483	131447433	promoter-TSS (ENST00000409104)	promoter-TSS (NM_001248000)	-404	ENST00000409104	protein_coding	ENSG00000119335	SET	SET nuclear oncogene [Source:HGNC Symbol;Acc:10760]
cnt_tfe3_with_h3k27ac_open_common_2480	chr10	104438574	104439693	intron (ENST00000260746, intron 5 of 5)	L2a|LINE|L2	24095	ENST00000479004	protein_coding	ENSG00000171206	TRIM8	tripartite motif containing 8 [Source:HGNC Symbol;Acc:15579]
cnt_tfe3_with_h3k27ac_open_common_2523	chr10	112326582	112327668	promoter-TSS (ENST00000462899)	promoter-TSS (NM_005445)	-324	ENST00000361804	protein_coding	ENSG00000108055	SMC3	structural maintenance of chromosomes 3 [Source:HGNC Symbol;Acc:2468]
cnt_tfe3_with_h3k27ac_open_common_13439	chr5	159602321	159603438	Intergenic	Intergenic	-11495	ENST00000393980	protein_coding	ENSG00000170231	FABP6	fatty acid binding protein 6, ileal [Source:HGNC Symbol;Acc:3561]
cnt_tfe3_with_h3k27ac_open_common_5985	chr16	13529765	13531396	intron (ENST00000574540, intron 1 of 2)	LTR31|LTR|ERV1	-21603	ENST00000576058	pseudogene	ENSG00000262235	AC003009.2
cnt_tfe3_with_h3k27ac_open_common_1884	chr10	12084437	12085489	promoter-TSS (ENST00000397053)	promoter-TSS (NM_015542)	60	ENST00000397053	protein_coding	ENSG00000151461	UPF2	UPF2 regulator of nonsense transcripts homolog (yeast) [Source:HGNC Symbol;Acc:17854]
cnt_tfe3_with_h3k27ac_open_common_11813	chr3	165360660	165361702	intron (ENST00000496693, intron 3 of 5)	MLT1I|LTR|ERVL-MaLR	94555	ENST00000496693	lincRNA	ENSG00000244128	RP11-85M11.2
cnt_tfe3_with_h3k27ac_open_common_14134	chr6	55690605	55691015	intron (ENST00000446683, intron 1 of 5)	intron (NM_021073, intron 1 of 6)	48867	ENST00000446683	protein_coding	ENSG00000112175	BMP5	bone morphogenetic protein 5 [Source:HGNC Symbol;Acc:1072]
cnt_tfe3_with_h3k27ac_open_common_15089	chr7	79906826	79907455	intron (ENST00000447198, intron 2 of 4)	Intergenic	31898	ENST00000497032	misc_RNA	ENSG00000244392	RN7SL869P	RNA, 7SL, cytoplasmic 869, pseudogene [Source:HGNC Symbol;Acc:46885]
cnt_tfe3_with_h3k27ac_open_common_1109	chr1	155579388	155580041	promoter-TSS (ENST00000460199)	promoter-TSS (NR_146907)	-265	ENST00000452804	protein_coding	ENSG00000125459	MSTO1	misato 1, mitochondrial distribution and morphology regulator [Source:HGNC Symbol;Acc:29678]
cnt_tfe3_with_h3k27ac_open_common_11229	chr3	44903764	44904264	TTS (ENST00000385049)	TTS (NR_030290)	618	ENST00000477126	protein_coding	ENSG00000169964	TMEM42	transmembrane protein 42 [Source:HGNC Symbol;Acc:28444]
cnt_tfe3_with_h3k27ac_open_common_2500	chr10	105880510	105880924	Intergenic	Intergenic	-1099	ENST00000463224	protein_coding	ENSG00000156384	SFR1	SWI5-dependent recombination repair 1 [Source:HGNC Symbol;Acc:29574]
cnt_tfe3_with_h3k27ac_open_common_8852	chr2	38947594	38948806	intron (ENST00000444351, intron 5 of 6)	MLT1G3|LTR|ERVL-MaLR	25986	ENST00000477635	protein_coding	ENSG00000115875	SRSF7	serine/arginine-rich splicing factor 7 [Source:HGNC Symbol;Acc:10789]
cnt_tfe3_with_h3k27ac_open_common_14357	chr6	132832020	132832950	intron (ENST00000475879, intron 1 of 2)	L2a|LINE|L2	1716	ENST00000367941	protein_coding	ENSG00000079950	STX7	syntaxin 7 [Source:HGNC Symbol;Acc:11442]
cnt_tfe3_with_h3k27ac_open_common_16697	chr9	112238893	112240938	intron (ENST00000374541, intron 1 of 25)	intron (NM_001145368, intron 1 of 24)	20671	ENST00000374541	protein_coding	ENSG00000070159	PTPN3	protein tyrosine phosphatase, non-receptor type 3 [Source:HGNC Symbol;Acc:9655]
cnt_tfe3_with_h3k27ac_open_common_3986	chr12	56842707	56843497	promoter-TSS (ENST00000229201)	TTS (NM_012064)	78	ENST00000554616	protein_coding	ENSG00000111602	TIMELESS	timeless circadian clock [Source:HGNC Symbol;Acc:11813]
cnt_tfe3_with_h3k27ac_open_common_7567	chr18	13725929	13727298	promoter-TSS (ENST00000588457)	promoter-TSS (NM_152352)	-22	ENST00000402563	protein_coding	ENSG00000177150	FAM210A	family with sequence similarity 210, member A [Source:HGNC Symbol;Acc:28346]
cnt_tfe3_with_h3k27ac_open_common_3202	chr11	66623284	66624291	promoter-TSS (ENST00000531590)	CpG	-331	ENST00000531590	protein_coding	ENSG00000173621	LRFN4	leucine rich repeat and fibronectin type III domain containing 4 [Source:HGNC Symbol;Acc:28456]
cnt_tfe3_with_h3k27ac_open_common_8382	chr19	45681081	45682446	promoter-TSS (ENST00000587818)	promoter-TSS (NM_024108)	-240	ENST00000433642	protein_coding	ENSG00000189114	BLOC1S3	biogenesis of lysosomal organelles complex-1, subunit 3 [Source:HGNC Symbol;Acc:20914]
cnt_tfe3_with_h3k27ac_open_common_10925	chr22	43165351	43166474	Intergenic	Intergenic	-6947	ENST00000363578	misc_RNA	ENSG00000200448	Y_RNA	Y RNA [Source:RFAM;Acc:RF00019]
cnt_tfe3_with_h3k27ac_open_common_13890	chr6	30689184	30689628	promoter-TSS (ENST00000330914)	promoter-TSS (NM_001293215).5	-38	ENST00000396389	protein_coding	ENSG00000196230	TUBB	tubulin, beta class I [Source:HGNC Symbol;Acc:20778]
cnt_tfe3_with_h3k27ac_open_common_4985	chr14	51771105	51772000	exon (ENST00000557518, exon 2 of 2)	non-coding (NR_145423, exon 2 of 2)	23552	ENST00000557518	lincRNA	ENSG00000258955	LINC00519	long intergenic non-protein coding RNA 519 [Source:HGNC Symbol;Acc:19838]
cnt_tfe3_with_h3k27ac_open_common_7904	chr19	6424774	6425623	promoter-TSS (ENST00000595548)	promoter-TSS (NM_003685)	-393	ENST00000398148	protein_coding	ENSG00000088247	KHSRP	KH-type splicing regulatory protein [Source:HGNC Symbol;Acc:6316]
cnt_tfe3_with_h3k27ac_open_common_381	chr1	32478810	32479516	promoter-TSS (ENST00000484270)	promoter-TSS (NM_001271878)	-267	ENST00000327300	protein_coding	ENSG00000121774	KHDRBS1	KH domain containing, RNA binding, signal transduction associated 1 [Source:HGNC Symbol;Acc:18116]
cnt_tfe3_with_h3k27ac_open_common_13140	chr5	126112264	126112800	promoter-TSS (ENST00000504788)	promoter-TSS (NM_001198557)	217	ENST00000460265	protein_coding	ENSG00000113368	LMNB1	lamin B1 [Source:HGNC Symbol;Acc:6637]
cnt_tfe3_with_h3k27ac_open_common_14820	chr7	36123952	36125389	exon (ENST00000381493, exon 2 of 2)	MER5A1|DNA|hAT-Charlie	5976	ENST00000381493	protein_coding	ENSG00000205745	PP13004
cnt_tfe3_with_h3k27ac_open_common_1501	chr1	211589459	211590935	promoter-TSS (ENST00000441817)	CpG	-170	ENST00000441817	pseudogene	ENSG00000236809	SNX25P1	sorting nexin 25 pseudogene 1 [Source:HGNC Symbol;Acc:41509]
cnt_tfe3_with_h3k27ac_open_common_9509	chr2	164584812	164585216	intron (ENST00000482917, intron 1 of 1)	intron (NM_001321825, intron 1 of 1)	7480	ENST00000482917	protein_coding	ENSG00000182263	FIGN	fidgetin [Source:HGNC Symbol;Acc:13285]
cnt_tfe3_with_h3k27ac_open_common_12324	chr4	87848853	87849653	intron (ENST00000508280, intron 2 of 2)	MIRb|SINE|MIR	6441	ENST00000509262	protein_coding	ENSG00000163633	C4orf36	chromosome 4 open reading frame 36 [Source:HGNC Symbol;Acc:28386]
cnt_tfe3_with_h3k27ac_open_common_6346	chr16	70414475	70416006	TTS (ENST00000567822)	3' UTR (NM_006927, exon 7 of 7)	1880	ENST00000566960	antisense	ENSG00000260111	RP11-529K1.4
cnt_tfe3_with_h3k27ac_open_common_3110	chr11	64001186	64002038	promoter-TSS (ENST00000426086)	promoter-TSS (NM_003377)	152	ENST00000534988	antisense	ENSG00000256116	RP11-783K16.14
cnt_tfe3_with_h3k27ac_open_common_14751	chr7	26537435	26538305	exon (ENST00000418758, exon 7 of 7)	non-coding (NR_148503, exon 7 of 7)	40537	ENST00000242109	protein_coding	ENSG00000122548	KIAA0087	KIAA0087 [Source:HGNC Symbol;Acc:22191]
cnt_tfe3_with_h3k27ac_open_common_9916	chr2	236377566	236378289	Intergenic	Intergenic	-24806	ENST00000409457	protein_coding	ENSG00000157985	AGAP1	ArfGAP with GTPase domain, ankyrin repeat and PH domain 1 [Source:HGNC Symbol;Acc:16922]
cnt_tfe3_with_h3k27ac_open_common_16318	chr9	4155295	4155939	intron (ENST00000478844, intron 1 of 2)	intron (NM_001042413, intron 2 of 10)	-3434	ENST00000324333	protein_coding	ENSG00000107249	GLIS3	GLIS family zinc finger 3 [Source:HGNC Symbol;Acc:28510]
cnt_tfe3_with_h3k27ac_open_common_8993	chr2	61990906	61991934	Intergenic	CpG	-38858	ENST00000416921	pseudogene	ENSG00000227361	RPS24P7	ribosomal protein S24 pseudogene 7 [Source:HGNC Symbol;Acc:35737]
cnt_tfe3_with_h3k27ac_open_common_12679	chr5	8692560	8693068	Intergenic	AluY|SINE|Alu	73524	ENST00000510642	pseudogene	ENSG00000248765	RP11-417J1.3
cnt_tfe3_with_h3k27ac_open_common_14732	chr7	25164742	25165588	promoter-TSS (ENST00000409409)	promoter-TSS (NM_018947)	-185	ENST00000305786	protein_coding	ENSG00000172115	CYCS	cytochrome c, somatic [Source:HGNC Symbol;Acc:19986]
cnt_tfe3_with_h3k27ac_open_common_10652	chr22	21995719	21996823	promoter-TSS (ENST00000466935)	promoter-TSS (NM_022044)	-279	ENST00000248958	protein_coding	ENSG00000128228	SDF2L1	stromal cell-derived factor 2-like 1 [Source:HGNC Symbol;Acc:10676]
cnt_tfe3_with_h3k27ac_open_common_1405	chr1	203274310	203276017	promoter-TSS (ENST00000432511)	promoter-TSS (NR_034150)	499	ENST00000290551	protein_coding	ENSG00000159388	BTG2	BTG family, member 2 [Source:HGNC Symbol;Acc:1131]
cnt_tfe3_with_h3k27ac_open_common_10525	chr21	37801102	37803458	promoter-TSS (ENST00000429588)	Intergenic	-378	ENST00000429588	antisense	ENSG00000230479	AP000695.6
cnt_tfe3_with_h3k27ac_open_common_16955	chr9	136223370	136224701	promoter-TSS (ENST00000437995)	promoter-TSS (NM_003172)	111	ENST00000486887	protein_coding	ENSG00000148291	SURF2	surfeit 2 [Source:HGNC Symbol;Acc:11475]
cnt_tfe3_with_h3k27ac_open_common_9402	chr2	134594011	134595405	Intergenic	Intergenic	241046	ENST00000363838	misc_RNA	ENSG00000200708	RN7SKP93	RNA, 7SK small nuclear pseudogene 93 [Source:HGNC Symbol;Acc:45817]
cnt_tfe3_with_h3k27ac_open_common_8731	chr2	26199949	26201177	intron (ENST00000455394, intron 1 of 8)	MIRc|SINE|MIR	2928	ENST00000475453	protein_coding	ENSG00000084731	KIF3C	kinesin family member 3C [Source:HGNC Symbol;Acc:6321]
cnt_tfe3_with_h3k27ac_open_common_16175	chr8	129984536	129985155	Intergenic	L2c|LINE|L2	152805	ENST00000408424	miRNA	ENSG00000221351	AC068570.1
cnt_tfe3_with_h3k27ac_open_common_15425	chr7	134832074	134833493	promoter-TSS (ENST00000466307)	promoter-TSS (NM_018295)	-41	ENST00000275767	protein_coding	ENSG00000146859	TMEM140	transmembrane protein 140 [Source:HGNC Symbol;Acc:21870]
cnt_tfe3_with_h3k27ac_open_common_4566	chr13	31190983	31192146	promoter-TSS (ENST00000255304)	promoter-TSS (NM_001321533)	170	ENST00000405805	protein_coding	ENSG00000189403	HMGB1	high mobility group box 1 [Source:HGNC Symbol;Acc:4983]
cnt_tfe3_with_h3k27ac_open_common_16437	chr9	36572555	36573273	promoter-TSS (ENST00000536860)	promoter-TSS (NM_001256685)	6	ENST00000543751	protein_coding	ENSG00000165304	MELK	maternal embryonic leucine zipper kinase [Source:HGNC Symbol;Acc:16870]
cnt_tfe3_with_h3k27ac_open_common_8768	chr2	27993874	27995031	promoter-TSS (ENST00000483992)	promoter-TSS (NM_145330)	-132	ENST00000296102	protein_coding	ENSG00000243147	MRPL33	mitochondrial ribosomal protein L33 [Source:HGNC Symbol;Acc:14487]
cnt_tfe3_with_h3k27ac_open_common_11039	chr3	9757405	9757811	intron (ENST00000273027, intron 2 of 6)	intron (NM_153635, intron 12 of 19)	584	ENST00000273027	protein_coding	ENSG00000144550	CPNE9	copine family member IX [Source:HGNC Symbol;Acc:24336]
cnt_tfe3_with_h3k27ac_open_common_14681	chr7	17337876	17339582	promoter-TSS (ENST00000415246)	5' UTR (NM_001621, exon 1 of 11)	252	ENST00000433005	antisense	ENSG00000237773	AC003075.4
cnt_tfe3_with_h3k27ac_open_common_8516	chr19	50963355	50964166	intron (ENST00000357701, intron 24 of 27)	L1MB5|LINE|L1	-3728	ENST00000597498	protein_coding	ENSG00000086967	MYBPC2	myosin binding protein C, fast type [Source:HGNC Symbol;Acc:7550]
cnt_tfe3_with_h3k27ac_open_common_12133	chr4	22741487	22741983	intron (ENST00000503442, intron 2 of 2)	intron (NM_001128432, intron 2 of 2)	-12162	ENST00000421246	pseudogene	ENSG00000237350	CDC42P6	cell division cycle 42 pseudogene 6 [Source:HGNC Symbol;Acc:44430]
cnt_tfe3_with_h3k27ac_open_common_7306	chr17	70512873	70513414	intron (ENST00000580861, intron 1 of 1)	intron (NR_036488, intron 1 of 3)	-46637	ENST00000580175	lincRNA	ENSG00000227036	LINC00511	long intergenic non-protein coding RNA 511 [Source:HGNC Symbol;Acc:43564]
cnt_tfe3_with_h3k27ac_open_common_6992	chr17	42595215	42596184	Intergenic	AluJb|SINE|Alu	-14901	ENST00000592154	protein_coding	ENSG00000186566	GPATCH8	G patch domain containing 8 [Source:HGNC Symbol;Acc:29066]
cnt_tfe3_with_h3k27ac_open_common_7260	chr17	64489540	64490501	intron (ENST00000284384, intron 2 of 14)	intron (NM_002737, intron 2 of 16)	-77048	ENST00000584715	antisense	ENSG00000264630	RP11-4F22.2
cnt_tfe3_with_h3k27ac_open_common_12370	chr4	100871393	100872204	promoter-TSS (ENST00000296417)	promoter-TSS (NM_002106)	118	ENST00000501976	antisense	ENSG00000245322	RP11-15B17.1
cnt_tfe3_with_h3k27ac_open_common_5934	chr16	4588474	4589193	promoter-TSS (ENST00000588381)	promoter-TSS (NM_001199054)	-4	ENST00000564828	protein_coding	ENSG00000089486	CDIP1	cell death-inducing p53 target 1 [Source:HGNC Symbol;Acc:13234]
cnt_tfe3_with_h3k27ac_open_common_4958	chr14	39901332	39902289	promoter-TSS (ENST00000554190)	promoter-TSS (NM_203301)	-106	ENST00000298097	protein_coding	ENSG00000165355	FBXO33	F-box protein 33 [Source:HGNC Symbol;Acc:19833]
cnt_tfe3_with_h3k27ac_open_common_11847	chr3	172023260	172023798	intron (ENST00000416957, intron 9 of 25)	intron (NM_022763, intron 9 of 25)	-1197	ENST00000483344	protein_coding	ENSG00000075420	FNDC3B	fibronectin type III domain containing 3B [Source:HGNC Symbol;Acc:24670]
cnt_tfe3_with_h3k27ac_open_common_8192	chr19	33462826	33463444	promoter-TSS (ENST00000590179)	promoter-TSS (NM_032816)	8	ENST00000589646	protein_coding	ENSG00000131944	C19orf40	chromosome 19 open reading frame 40 [Source:HGNC Symbol;Acc:28467]
cnt_tfe3_with_h3k27ac_open_common_5000	chr14	54955184	54956271	promoter-TSS (ENST00000554247)	promoter-TSS (NM_004124)	-15	ENST00000553952	protein_coding	ENSG00000197045	GMFB	glia maturation factor, beta [Source:HGNC Symbol;Acc:4373]
cnt_tfe3_with_h3k27ac_open_common_4872	chr14	21553075	21553939	intron (ENST00000555232, intron 13 of 13)	intron (NM_001278530, intron 18 of 22)	-2405	ENST00000557498	protein_coding	ENSG00000165801	ARHGEF40	Rho guanine nucleotide exchange factor (GEF) 40 [Source:HGNC Symbol;Acc:25516]
cnt_tfe3_with_h3k27ac_open_common_12383	chr4	103789786	103790915	promoter-TSS (ENST00000508238)	promoter-TSS (NM_181893)	139	ENST00000574446	protein_coding	ENSG00000145354	CISD2	CDGSH iron sulfur domain 2 [Source:HGNC Symbol;Acc:24212]
cnt_tfe3_with_h3k27ac_open_common_5391	chr15	41953436	41954632	intron (ENST00000389936, intron 1 of 24)	CpG	1424	ENST00000566718	protein_coding	ENSG00000174197	MGA	MGA, MAX dimerization protein [Source:HGNC Symbol;Acc:14010]
cnt_tfe3_with_h3k27ac_open_common_5608	chr15	69590465	69591563	promoter-TSS (ENST00000395407)	promoter-TSS (NM_017705)	83	ENST00000563004	processed_transcript	ENSG00000261634	RP11-352D13.6
cnt_tfe3_with_h3k27ac_open_common_10684	chr22	25348156	25350015	intron (ENST00000406486, intron 1 of 13)	CpG	388	ENST00000406486	protein_coding	ENSG00000197077	KIAA1671	KIAA1671 [Source:HGNC Symbol;Acc:29345]
cnt_tfe3_with_h3k27ac_open_common_14220	chr6	89744350	89745929	Intergenic	Intergenic	-24208	ENST00000403367	pseudogene	ENSG00000220960	RP1-72A23.1
cnt_tfe3_with_h3k27ac_open_common_13932	chr6	32144884	32146803	promoter-TSS (ENST00000427134)	promoter-TSS (NM_006913).4	30	ENST00000336984	protein_coding	ENSG00000204310	AGPAT1	1-acylglycerol-3-phosphate O-acyltransferase 1 [Source:HGNC Symbol;Acc:324]
cnt_tfe3_with_h3k27ac_open_common_12610	chr4	181999314	181999811	intron (ENST00000512487, intron 2 of 2)	intron (NR_033918, intron 2 of 2)	80740	ENST00000512487	lincRNA	ENSG00000248197	LINC00290	long intergenic non-protein coding RNA 290 [Source:HGNC Symbol;Acc:38515]
cnt_tfe3_with_h3k27ac_open_common_6605	chr17	7475376	7476154	promoter-TSS (ENST00000584054)	promoter-TSS (NM_001416)	-259	ENST00000580888	protein_coding	ENSG00000161960	EIF4A1	eukaryotic translation initiation factor 4A1 [Source:HGNC Symbol;Acc:3282]
cnt_tfe3_with_h3k27ac_open_common_2068	chr10	49414096	49415099	intron (ENST00000407470, intron 13 of 27)	intron (NM_001018071, intron 14 of 28)	-4900	ENST00000505547	protein_coding	ENSG00000170324	FRMPD2	FERM and PDZ domain containing 2 [Source:HGNC Symbol;Acc:28572]
cnt_tfe3_with_h3k27ac_open_common_9767	chr2	219134260	219135291	promoter-TSS (ENST00000273077)	promoter-TSS (NM_015488)	36	ENST00000475678	protein_coding	ENSG00000127837	AAMP	angio-associated, migratory cell protein [Source:HGNC Symbol;Acc:18]
cnt_tfe3_with_h3k27ac_open_common_15151	chr7	95848413	95849205	TTS (ENST00000385290)	TTS (NR_030322)	259	ENST00000385290	miRNA	ENSG00000208025	MIR591	microRNA 591 [Source:HGNC Symbol;Acc:32847]
cnt_tfe3_with_h3k27ac_open_common_13452	chr5	167512399	167514113	intron (ENST00000517408, intron 5 of 5)	intron (NM_001080428, intron 4 of 24)	-53046	ENST00000517256	snoRNA	ENSG00000253065	SNORA40	Small nucleolar RNA SNORA40 [Source:RFAM;Acc:RF00561]
cnt_tfe3_with_h3k27ac_open_common_9038	chr2	68479490	68480431	promoter-TSS (ENST00000234310)	promoter-TSS (NM_000945)	-42	ENST00000608069	antisense	ENSG00000273064	RP11-474G23.3
cnt_tfe3_with_h3k27ac_open_common_12556	chr4	159744469	159745040	intron (ENST00000505445, intron 2 of 3)	intron (NM_001323916, intron 1 of 16)	-8478	ENST00000504715	protein_coding	ENSG00000052795	FNIP2	folliculin interacting protein 2 [Source:HGNC Symbol;Acc:29280]
cnt_tfe3_with_h3k27ac_open_common_2802	chr11	12065595	12066682	intron (ENST00000531559, intron 1 of 1)	intron (NR_135109, intron 1 of 1)	13716	ENST00000531559	lincRNA	ENSG00000254486	RP13-631K18.2
cnt_tfe3_with_h3k27ac_open_common_10194	chr20	33300366	33301805	exon (ENST00000374810, exon 5 of 5)	3' UTR (NM_021202, exon 5 of 5)	1347	ENST00000434040	protein_coding	ENSG00000198646	NCOA6	nuclear receptor coactivator 6 [Source:HGNC Symbol;Acc:15936]
cnt_tfe3_with_h3k27ac_open_common_12438	chr4	125633708	125634762	promoter-TSS (ENST00000515641)	promoter-TSS (NM_001167882)	-348	ENST00000515641	protein_coding	ENSG00000151458	ANKRD50	ankyrin repeat domain 50 [Source:HGNC Symbol;Acc:29223]
cnt_tfe3_with_h3k27ac_open_common_3737	chr12	19863769	19864184	intron (ENST00000512223, intron 4 of 4)	MIRb|SINE|MIR	-13393	ENST00000364015	snRNA	ENSG00000200885	RNU1-146P	RNA, U1 small nuclear 146, pseudogene [Source:HGNC Symbol;Acc:48488]
cnt_tfe3_with_h3k27ac_open_common_16498	chr9	75172346	75172828	intron (ENST00000297784, intron 1 of 23)	intron (NM_138691, intron 1 of 23)	-20117	ENST00000497073	protein_coding	ENSG00000165091	TMC1	transmembrane channel-like 1 [Source:HGNC Symbol;Acc:16513]
cnt_tfe3_with_h3k27ac_open_common_17149	chrX	45629383	45629971	promoter-TSS (ENST00000602507)	Intergenic	0	ENST00000602461	lincRNA	ENSG00000270069	RP6-99M1.2
cnt_tfe3_with_h3k27ac_open_common_4095	chr12	70227668	70228223	intron (ENST00000552032, intron 1 of 24)	intron (NM_182530, intron 1 of 24)	8849	ENST00000547771	protein_coding	ENSG00000166268	MYRFL	myelin regulatory factor-like [Source:HGNC Symbol;Acc:26316]
cnt_tfe3_with_h3k27ac_open_common_11794	chr3	156846023	156847354	Intergenic	MIRc|SINE|MIR	-5895	ENST00000471357	lincRNA	ENSG00000243629	LINC00880	long intergenic non-protein coding RNA 880 [Source:HGNC Symbol;Acc:27948]
cnt_tfe3_with_h3k27ac_open_common_13796	chr6	22828027	22829083	intron (ENST00000420572, intron 2 of 2)	Intergenic	203454	ENST00000420572	lincRNA	ENSG00000233358	RP1-209A6.1
cnt_tfe3_with_h3k27ac_open_common_11805	chr3	158525960	158527051	promoter-TSS (ENST00000477743)	MLT1G|LTR|ERVL-MaLR	-286	ENST00000489639	protein_coding	ENSG00000118855	MFSD1	major facilitator superfamily domain containing 1 [Source:HGNC Symbol;Acc:25874]
cnt_tfe3_with_h3k27ac_open_common_15742	chr8	30601013	30602009	promoter-TSS (ENST00000523607)	promoter-TSS (NM_001282189)	-171	ENST00000517341	processed_transcript	ENSG00000104691	UBXN8	UBX domain protein 8 [Source:HGNC Symbol;Acc:30307]
cnt_tfe3_with_h3k27ac_open_common_14971	chr7	56114442	56115657	intron (ENST00000413218, intron 1 of 4)	AluJo|SINE|Alu	3932	ENST00000419984	protein_coding	ENSG00000146733	PSPH	phosphoserine phosphatase [Source:HGNC Symbol;Acc:9577]
cnt_tfe3_with_h3k27ac_open_common_7734	chr18	60973453	60974721	intron (ENST00000398117, intron 1 of 1)	MER30|DNA|hAT-Charlie	7228	ENST00000588307	sense_intronic	ENSG00000267701	RP11-28F1.2
cnt_tfe3_with_h3k27ac_open_common_9000	chr2	62732816	62733748	exon (ENST00000494919, exon 1 of 3)	5' UTR (NM_198276, exon 1 of 4)	194	ENST00000335390	protein_coding	ENSG00000186889	TMEM17	transmembrane protein 17 [Source:HGNC Symbol;Acc:26623]
cnt_tfe3_with_h3k27ac_open_common_9365	chr2	127414661	127416045	exon (ENST00000484700, exon 2 of 2)	intron (NM_016815, intron 1 of 2)	1588	ENST00000464053	protein_coding	ENSG00000136732	GYPC	glycophorin C (Gerbich blood group) [Source:HGNC Symbol;Acc:4704]
cnt_tfe3_with_h3k27ac_open_common_15781	chr8	38384399	38386292	intron (ENST00000358138, intron 1 of 2)	MIR3|SINE|MIR	830	ENST00000437935	protein_coding	ENSG00000196166	C8orf86	chromosome 8 open reading frame 86 [Source:HGNC Symbol;Acc:33774]
cnt_tfe3_with_h3k27ac_open_common_7484	chr17	80245770	80246865	Intergenic	MLT1B|LTR|ERVL-MaLR	4373	ENST00000581489	lincRNA	ENSG00000265692	RP13-516M14.4
cnt_tfe3_with_h3k27ac_open_common_12454	chr4	129308012	129308918	intron (ENST00000509834, intron 3 of 4)	Intergenic	-40760	ENST00000511497	lincRNA	ENSG00000251432	RP11-420A23.1
cnt_tfe3_with_h3k27ac_open_common_11502	chr3	106959161	106959844	promoter-TSS (ENST00000477210)	promoter-TSS (NR_028303)	-14	ENST00000473636	lincRNA	ENSG00000242759	LINC00882	long intergenic non-protein coding RNA 882 [Source:HGNC Symbol;Acc:48568]
cnt_tfe3_with_h3k27ac_open_common_16881	chr9	130954959	130955779	promoter-TSS (ENST00000538431)	promoter-TSS (NM_001257975)	-993	ENST00000538431	protein_coding	ENSG00000148337	CIZ1	CDKN1A interacting zinc finger protein 1 [Source:HGNC Symbol;Acc:16744]
cnt_tfe3_with_h3k27ac_open_common_10981	chr22	47157920	47158770	promoter-TSS (ENST00000407381)	promoter-TSS (NM_001284304)	115	ENST00000564152	antisense	ENSG00000260708	CTA-29F11.1
cnt_tfe3_with_h3k27ac_open_common_8663	chr2	11605547	11606849	promoter-TSS (ENST00000307236)	non-coding (NR_103490, exon 1 of 5)	31	ENST00000468775	protein_coding	ENSG00000169016	E2F6	E2F transcription factor 6 [Source:HGNC Symbol;Acc:3120]
cnt_tfe3_with_h3k27ac_open_common_13536	chr5	173314637	173315413	promoter-TSS (ENST00000265085)	promoter-TSS (NM_030627)	-258	ENST00000265085	protein_coding	ENSG00000113742	CPEB4	cytoplasmic polyadenylation element binding protein 4 [Source:HGNC Symbol;Acc:21747]
cnt_tfe3_with_h3k27ac_open_common_1809	chr10	503589	504863	intron (ENST00000280886, intron 3 of 36)	intron (NM_014974, intron 3 of 36)	20725	ENST00000425723	antisense	ENSG00000233021	RP11-490E15.2
cnt_tfe3_with_h3k27ac_open_common_17339	chrX	129308009	129308775	intron (ENST00000257017, intron 1 of 1)	intron (NM_004794, intron 1 of 1)	2769	ENST00000257017	protein_coding	ENSG00000134594	RAB33A	RAB33A, member RAS oncogene family [Source:HGNC Symbol;Acc:9773]
cnt_tfe3_with_h3k27ac_open_common_3717	chr12	14518308	14519001	promoter-TSS (ENST00000538511)	promoter-TSS (NM_001286514)	-9	ENST00000536444	protein_coding	ENSG00000171681	ATF7IP	activating transcription factor 7 interacting protein [Source:HGNC Symbol;Acc:20092]
cnt_tfe3_with_h3k27ac_open_common_17029	chrX	10124322	10125198	promoter-TSS (ENST00000380833)	promoter-TSS (NM_001256944)	-264	ENST00000380833	protein_coding	ENSG00000073464	CLCN4	chloride channel, voltage-sensitive 4 [Source:HGNC Symbol;Acc:2022]
cnt_tfe3_with_h3k27ac_open_common_4779	chr13	103248406	103249520	promoter-TSS (ENST00000376065)	promoter-TSS (NM_003291)	-390	ENST00000376065	protein_coding	ENSG00000134900	TPP2	tripeptidyl peptidase II [Source:HGNC Symbol;Acc:12016]
cnt_tfe3_with_h3k27ac_open_common_3001	chr11	57191703	57193296	promoter-TSS (ENST00000534081)	intron (NM_199329, intron 4 of 13)	830	ENST00000529113	protein_coding	ENSG00000134802	SLC43A3	solute carrier family 43, member 3 [Source:HGNC Symbol;Acc:17466]
cnt_tfe3_with_h3k27ac_open_common_10207	chr20	34042389	34043769	promoter-TSS (ENST00000476146)	promoter-TSS (NM_001319138)	57	ENST00000476146	protein_coding	ENSG00000126001	CEP250	centrosomal protein 250kDa [Source:HGNC Symbol;Acc:1859]
cnt_tfe3_with_h3k27ac_open_common_1859	chr10	5854776	5856539	promoter-TSS (ENST00000608273)	promoter-TSS (NM_001494)	-145	ENST00000380191	protein_coding	ENSG00000057608	GDI2	GDP dissociation inhibitor 2 [Source:HGNC Symbol;Acc:4227]
cnt_tfe3_with_h3k27ac_open_common_1882	chr10	11916834	11918589	promoter-TSS (ENST00000453242)	intron (NR_038222, intron 2 of 5)	-917	ENST00000453242	antisense	ENSG00000225778	PROSER2-AS1	PROSER2 antisense RNA 1 [Source:HGNC Symbol;Acc:27343]
cnt_tfe3_with_h3k27ac_open_common_8482	chr19	49588151	49589107	promoter-TSS (ENST00000601065)	5' UTR (NM_003089, exon 1 of 10)	-47	ENST00000601065	protein_coding	ENSG00000104852	SNRNP70	small nuclear ribonucleoprotein 70kDa (U1) [Source:HGNC Symbol;Acc:11150]
cnt_tfe3_with_h3k27ac_open_common_14989	chr7	65635170	65636108	Intergenic	Intergenic	-5641	ENST00000435524	antisense	ENSG00000234185	RP5-1132H15.1
cnt_tfe3_with_h3k27ac_open_common_13073	chr5	110074232	110075249	promoter-TSS (ENST00000447245)	promoter-TSS (NR_138151)	-2	ENST00000447245	protein_coding	ENSG00000164209	SLC25A46	solute carrier family 25, member 46 [Source:HGNC Symbol;Acc:25198]
cnt_tfe3_with_h3k27ac_open_common_13388	chr5	150458275	150459152	intron (ENST00000522926, intron 2 of 2)	intron (NM_001252390, intron 1 of 17)	1863	ENST00000522926	protein_coding	ENSG00000145901	TNIP1	TNFAIP3 interacting protein 1 [Source:HGNC Symbol;Acc:16903]
cnt_tfe3_with_h3k27ac_open_common_5463	chr15	56332119	56333328	Intergenic	Intergenic	-10544	ENST00000493069	misc_RNA	ENSG00000239703	RN7SL568P	RNA, 7SL, cytoplasmic 568, pseudogene [Source:HGNC Symbol;Acc:46584]
cnt_tfe3_with_h3k27ac_open_common_11339	chr3	52570307	52571519	exon (ENST00000477703, exon 1 of 2)	exon (NM_001124767, exon 1 of 2)	292	ENST00000477703	protein_coding	ENSG00000168273	SMIM4	small integral membrane protein 4 [Source:HGNC Symbol;Acc:37257]
cnt_tfe3_with_h3k27ac_open_common_14760	chr7	27182347	27183574	promoter-TSS (ENST00000520854)	exon (NM_019102, exon 1 of 2)	327	ENST00000222726	protein_coding	ENSG00000106004	HOXA5	homeobox A5 [Source:HGNC Symbol;Acc:5106]
cnt_tfe3_with_h3k27ac_open_common_10782	chr22	33746061	33747361	intron (ENST00000354992, intron 10 of 15)	intron (NM_133642, intron 9 of 14)	29860	ENST00000453924	antisense	ENSG00000230741	SC22CB-1D7.1
cnt_tfe3_with_h3k27ac_open_common_7479	chr17	80175485	80175986	TTS (ENST00000581303)	Intergenic	3632	ENST00000581303	antisense	ENSG00000264548	RP13-516M14.2
cnt_tfe3_with_h3k27ac_open_common_9211	chr2	99797175	99797923	promoter-TSS (ENST00000464685)	promoter-TSS (NM_145212)	7	ENST00000338148	protein_coding	ENSG00000185414	MRPL30	mitochondrial ribosomal protein L30 [Source:HGNC Symbol;Acc:14036]
cnt_tfe3_with_h3k27ac_open_common_8002	chr19	11687935	11689925	promoter-TSS (ENST00000590420)	promoter-TSS (NM_001322023)	21	ENST00000589792	protein_coding	ENSG00000102575	ACP5	acid phosphatase 5, tartrate resistant [Source:HGNC Symbol;Acc:124]
cnt_tfe3_with_h3k27ac_open_common_9752	chr2	216525190	216526019	intron (ENST00000423530, intron 4 of 8)	intron (NR_037195, intron 5 of 9)	-17143	ENST00000428487	lincRNA	ENSG00000237525	AC012668.2
cnt_tfe3_with_h3k27ac_open_common_14044	chr6	42392324	42393231	intron (ENST00000372922, intron 2 of 17)	intron (NM_033502, intron 2 of 17)	-12643	ENST00000408325	snoRNA	ENSG00000221252	U3	Small nucleolar RNA U3 [Source:RFAM;Acc:RF00012]
cnt_tfe3_with_h3k27ac_open_common_2055	chr10	44871595	44872452	TTS (ENST00000343575)	TTS (NM_199168)	-1664	ENST00000593376	protein_coding	ENSG00000269515	AL137026.1	Uncharacterized protein [Source:UniProtKB/TrEMBL;Acc:M0QY04]
cnt_tfe3_with_h3k27ac_open_common_7176	chr17	56160902	56162019	promoter-TSS (ENST00000584805)	promoter-TSS (NR_110809)	684	ENST00000579991	protein_coding	ENSG00000264364	DYNLL2	dynein, light chain, LC8-type 2 [Source:HGNC Symbol;Acc:24596]
cnt_tfe3_with_h3k27ac_open_common_3940	chr12	53846123	53846585	promoter-TSS (ENST00000550192)	CpG	202	ENST00000552296	protein_coding	ENSG00000197111	PCBP2	poly(rC) binding protein 2 [Source:HGNC Symbol;Acc:8648]
cnt_tfe3_with_h3k27ac_open_common_262	chr1	23719844	23720956	exon (ENST00000450454, exon 8 of 11)	exon (NM_003196, exon 8 of 11)	-6488	ENST00000476978	protein_coding	ENSG00000204219	TCEA3	transcription elongation factor A (SII), 3 [Source:HGNC Symbol;Acc:11615]
cnt_tfe3_with_h3k27ac_open_common_13379	chr5	150053250	150054108	intron (ENST00000456566, intron 1 of 1)	intron (NM_133371, intron 6 of 6)	1465	ENST00000456566	protein_coding	ENSG00000164591	MYOZ3	myozenin 3 [Source:HGNC Symbol;Acc:18565]
cnt_tfe3_with_h3k27ac_open_common_768	chr1	91316182	91317267	promoter-TSS (ENST00000425185)	promoter-TSS (NR_146610)	348	ENST00000435649	lincRNA	ENSG00000233593	RP4-665J23.1
cnt_tfe3_with_h3k27ac_open_common_1787	chr1	245951218	245952064	intron (ENST00000490107, intron 10 of 11)	intron (NM_022743, intron 10 of 11)	603	ENST00000482592	protein_coding	ENSG00000185420	SMYD3	SET and MYND domain containing 3 [Source:HGNC Symbol;Acc:15513]
cnt_tfe3_with_h3k27ac_open_common_11280	chr3	48777277	48778167	promoter-TSS (ENST00000433104)	Intergenic	64	ENST00000433104	protein_coding	ENSG00000068745	IP6K2	inositol hexakisphosphate kinase 2 [Source:HGNC Symbol;Acc:17313]
cnt_tfe3_with_h3k27ac_open_common_14176	chr6	74362916	74363188	intron (ENST00000393019, intron 1 of 7)	intron (NM_012434, intron 1 of 10)	644	ENST00000393019	protein_coding	ENSG00000119899	SLC17A5	solute carrier family 17 (acidic sugar transporter), member 5 [Source:HGNC Symbol;Acc:10933]
cnt_tfe3_with_h3k27ac_open_common_8426	chr19	47538474	47539505	promoter-TSS (ENST00000600352)	intron (NM_001321086, intron 1 of 7)	-158	ENST00000600352	protein_coding	ENSG00000130751	NPAS1	neuronal PAS domain protein 1 [Source:HGNC Symbol;Acc:7894]
cnt_tfe3_with_h3k27ac_open_common_12723	chr5	14448359	14448905	intron (ENST00000515710, intron 1 of 3)	intron (NM_007118, intron 34 of 56)	7704	ENST00000515710	protein_coding	ENSG00000038382	TRIO	trio Rho guanine nucleotide exchange factor [Source:HGNC Symbol;Acc:12303]
cnt_tfe3_with_h3k27ac_open_common_10243	chr20	37062823	37063274	promoter-TSS (ENST00000363484)	promoter-TSS (NR_003018)	-407	ENST00000363484	snoRNA	ENSG00000200354	SNORA71D	small nucleolar RNA, H/ACA box 71D [Source:HGNC Symbol;Acc:32657]
cnt_tfe3_with_h3k27ac_open_common_10539	chr21	40176645	40177983	promoter-TSS (ENST00000360938)	promoter-TSS (NM_001256295)	83	ENST00000360214	protein_coding	ENSG00000157557	ETS2	v-ets avian erythroblastosis virus E26 oncogene homolog 2 [Source:HGNC Symbol;Acc:3489]
cnt_tfe3_with_h3k27ac_open_common_7627	chr18	32522283	32522640	Intergenic	L2|LINE|L2	-34431	ENST00000591734	protein_coding	ENSG00000166974	MAPRE2	microtubule-associated protein, RP/EB family, member 2 [Source:HGNC Symbol;Acc:6891]
cnt_tfe3_with_h3k27ac_open_common_4898	chr14	23547809	23548299	promoter-TSS (ENST00000555352)	exon (NM_001164814, exon 7 of 19)	25	ENST00000555352	protein_coding	ENSG00000100813	ACIN1	apoptotic chromatin condensation inducer 1 [Source:HGNC Symbol;Acc:17066]
cnt_tfe3_with_h3k27ac_open_common_4798	chr13	109567938	109569017	intron (ENST00000356711, intron 16 of 34)	intron (NM_001198950, intron 16 of 34)	29960	ENST00000457511	protein_coding	ENSG00000041515	MYO16	myosin XVI [Source:HGNC Symbol;Acc:29822]
cnt_tfe3_with_h3k27ac_open_common_11686	chr3	135890027	135890473	intron (ENST00000481989, intron 1 of 1)	LTR16A|LTR|ERVL	15859	ENST00000463873	pseudogene	ENSG00000241438	TDGF1P6	teratocarcinoma-derived growth factor 1 pseudogene 6 [Source:HGNC Symbol;Acc:11706]
cnt_tfe3_with_h3k27ac_open_common_481	chr1	41588752	41589516	intron (ENST00000361191, intron 3 of 11)	intron (NM_001031694, intron 6 of 15)	24824	ENST00000401064	pseudogene	ENSG00000215893	RP4-635E8.1
cnt_tfe3_with_h3k27ac_open_common_9043	chr2	69310367	69310949	intron (ENST00000409349, intron 8 of 14)	intron (NM_018153, intron 8 of 12)	6296	ENST00000481119	protein_coding	ENSG00000169604	ANTXR1	anthrax toxin receptor 1 [Source:HGNC Symbol;Acc:21014]
cnt_tfe3_with_h3k27ac_open_common_401	chr1	33831123	33832209	intron (ENST00000257118, intron 6 of 13)	L2c|LINE|L2	9528	ENST00000373416	protein_coding	ENSG00000134686	PHC2	polyhomeotic homolog 2 (Drosophila) [Source:HGNC Symbol;Acc:3183]
cnt_tfe3_with_h3k27ac_open_common_6929	chr17	40513735	40514531	intron (ENST00000264657, intron 1 of 23)	L2|LINE|L2	-13599	ENST00000585360	protein_coding	ENSG00000168610	STAT3	signal transducer and activator of transcription 3 (acute-phase response factor) [Source:HGNC Symbol;Acc:11364]
cnt_tfe3_with_h3k27ac_open_common_10387	chr20	52351785	52352496	Intergenic	MIR|SINE|MIR	65717	ENST00000423233	lincRNA	ENSG00000225563	AC006076.1
cnt_tfe3_with_h3k27ac_open_common_8668	chr2	15309481	15310639	intron (ENST00000433283, intron 2 of 2)	intron (NM_015909, intron 51 of 51)	10442	ENST00000485694	protein_coding	ENSG00000151779	NBAS	neuroblastoma amplified sequence [Source:HGNC Symbol;Acc:15625]
cnt_tfe3_with_h3k27ac_open_common_9305	chr2	113299341	113300481	promoter-TSS (ENST00000417433)	promoter-TSS (NR_136321)	60	ENST00000448770	protein_coding	ENSG00000125630	POLR1B	polymerase (RNA) I polypeptide B, 128kDa [Source:HGNC Symbol;Acc:20454]
cnt_tfe3_with_h3k27ac_open_common_1191	chr1	162645596	162646700	intron (ENST00000446985, intron 2 of 4)	L2b|LINE|L2	43888	ENST00000367921	protein_coding	ENSG00000162733	DDR2	discoidin domain receptor tyrosine kinase 2 [Source:HGNC Symbol;Acc:2731]
cnt_tfe3_with_h3k27ac_open_common_7670	chr18	45978905	45979682	Intergenic	Intergenic	22678	ENST00000364002	rRNA	ENSG00000200872	RNA5SP456	RNA, 5S ribosomal pseudogene 456 [Source:HGNC Symbol;Acc:43356]
cnt_tfe3_with_h3k27ac_open_common_7328	chr17	72763989	72765224	TTS (ENST00000578958)	intron (NM_004252, intron 5 of 5)	4002	ENST00000581762	protein_coding	ENSG00000109065	NAT9	N-acetyltransferase 9 (GCN5-related, putative) [Source:HGNC Symbol;Acc:23133]
cnt_tfe3_with_h3k27ac_open_common_4868	chr14	21151455	21152505	promoter-TSS (ENST00000336811)	promoter-TSS (NM_001145)	-279	ENST00000555835	protein_coding	ENSG00000258818	RNASE4	ribonuclease, RNase A family, 4 [Source:HGNC Symbol;Acc:10047]
cnt_tfe3_with_h3k27ac_open_common_1521	chr1	212655818	212656859	Intergenic	Intergenic	-15253	ENST00000439570	lincRNA	ENSG00000224535	RP11-61J19.2
cnt_tfe3_with_h3k27ac_open_common_5281	chr14	104313878	104315184	promoter-TSS (ENST00000553739)	promoter-TSS (NM_015316)	473	ENST00000556586	lincRNA	ENSG00000258735	LINC00637	long intergenic non-protein coding RNA 637 [Source:HGNC Symbol;Acc:27069]
cnt_tfe3_with_h3k27ac_open_common_12223	chr4	56914690	56916144	Intergenic	CpG	-48139	ENST00000363871	rRNA	ENSG00000200741	RNA5SP161	RNA, 5S ribosomal pseudogene 161 [Source:HGNC Symbol;Acc:43061]
cnt_tfe3_with_h3k27ac_open_common_15363	chr7	128603029	128603884	intron (ENST00000471166, intron 21 of 21)	intron (NR_034053, intron 22 of 23)	-7332	ENST00000492941	misc_RNA	ENSG00000242241	RN7SL306P	RNA, 7SL, cytoplasmic 306, pseudogene [Source:HGNC Symbol;Acc:46322]
cnt_tfe3_with_h3k27ac_open_common_8892	chr2	44222534	44223691	promoter-TSS (ENST00000447246)	promoter-TSS (NM_133259)	3	ENST00000447246	protein_coding	ENSG00000138095	LRPPRC	leucine-rich pentatricopeptide repeat containing [Source:HGNC Symbol;Acc:15714]
cnt_tfe3_with_h3k27ac_open_common_11221	chr3	43810993	43812063	Intergenic	Intergenic	9946	ENST00000432423	lincRNA	ENSG00000235886	RP4-672N11.1
cnt_tfe3_with_h3k27ac_open_common_12886	chr5	66596921	66597639	Intergenic	Intergenic	33430	ENST00000515077	lincRNA	ENSG00000251206	CTD-2187J20.1
cnt_tfe3_with_h3k27ac_open_common_17081	chrX	20284956	20285702	promoter-TSS (ENST00000492128)	promoter-TSS (NM_004586)	-111	ENST00000492128	protein_coding	ENSG00000177189	RPS6KA3	ribosomal protein S6 kinase, 90kDa, polypeptide 3 [Source:HGNC Symbol;Acc:10432]
cnt_tfe3_with_h3k27ac_open_common_4445	chr12	123615783	123616916	intron (ENST00000542210, intron 1 of 3)	Intergenic	18213	ENST00000542210	protein_coding	ENSG00000090975	PITPNM2	phosphatidylinositol transfer protein, membrane-associated 2 [Source:HGNC Symbol;Acc:21044]
cnt_tfe3_with_h3k27ac_open_common_15767	chr8	37727356	37728231	TTS (ENST00000524118)	intron (NM_001002814, intron 5 of 5)	3003	ENST00000523182	protein_coding	ENSG00000156675	RAB11FIP1	RAB11 family interacting protein 1 (class I) [Source:HGNC Symbol;Acc:30265]
cnt_tfe3_with_h3k27ac_open_common_9223	chr2	101402088	101403597	Intergenic	Intergenic	-33772	ENST00000335681	protein_coding	ENSG00000170485	NPAS2	neuronal PAS domain protein 2 [Source:HGNC Symbol;Acc:7895]
cnt_tfe3_with_h3k27ac_open_common_12081	chr4	6955320	6956223	promoter-TSS (ENST00000410031)	promoter-TSS (NM_001330638)	-176	ENST00000410031	protein_coding	ENSG00000132405	TBC1D14	TBC1 domain family, member 14 [Source:HGNC Symbol;Acc:29246]
cnt_tfe3_with_h3k27ac_open_common_3754	chr12	25767286	25768650	intron (ENST00000542224, intron 1 of 4)	MLT1B|LTR|ERVL-MaLR	15716	ENST00000538178	protein_coding	ENSG00000152936	IFLTD1	intermediate filament tail domain containing 1 [Source:HGNC Symbol;Acc:26683]
cnt_tfe3_with_h3k27ac_open_common_9772	chr2	219208016	219209469	intron (ENST00000258362, intron 7 of 8)	(TTCA)n|Simple_repeat|Simple_repeat	3924	ENST00000483797	protein_coding	ENSG00000127838	PNKD	paroxysmal nonkinesigenic dyskinesia [Source:HGNC Symbol;Acc:9153]
cnt_tfe3_with_h3k27ac_open_common_16704	chr9	112831654	112832593	intron (ENST00000495980, intron 1 of 2)	intron (NM_001004065, intron 1 of 3)	-20354	ENST00000480388	protein_coding	ENSG00000241978	AKAP2	A kinase (PRKA) anchor protein 2 [Source:HGNC Symbol;Acc:372]
cnt_tfe3_with_h3k27ac_open_common_10846	chr22	38576157	38577425	promoter-TSS (ENST00000455341)	MIRc|SINE|MIR	-380	ENST00000455341	protein_coding	ENSG00000184381	PLA2G6	phospholipase A2, group VI (cytosolic, calcium-independent) [Source:HGNC Symbol;Acc:9039]
cnt_tfe3_with_h3k27ac_open_common_11639	chr3	128336193	128337238	Intergenic	CpG	9394	ENST00000490166	protein_coding	ENSG00000163902	RPN1	ribophorin I [Source:HGNC Symbol;Acc:10381]
cnt_tfe3_with_h3k27ac_open_common_5588	chr15	67340295	67342747	intron (ENST00000558071, intron 1 of 2)	intron (NR_135686, intron 2 of 5)	10070	ENST00000558071	lincRNA	ENSG00000259347	RP11-798K3.2
cnt_tfe3_with_h3k27ac_open_common_3028	chr11	59522397	59524158	promoter-TSS (ENST00000525337)	CpG	345	ENST00000530498	protein_coding	ENSG00000166900	STX3	syntaxin 3 [Source:HGNC Symbol;Acc:11438]
cnt_tfe3_with_h3k27ac_open_common_2931	chr11	36397929	36399884	promoter-TSS (ENST00000530050)	CpG-4034	-166	ENST00000530050	protein_coding	ENSG00000135362	PRR5L	proline rich 5 like [Source:HGNC Symbol;Acc:25878]
cnt_tfe3_with_h3k27ac_open_common_10020	chr20	4132586	4134658	intron (ENST00000346595, intron 1 of 3)	intron (NM_175839, intron 1 of 6)	4040	ENST00000346595	protein_coding	ENSG00000088826	SMOX	spermine oxidase [Source:HGNC Symbol;Acc:15862]
cnt_tfe3_with_h3k27ac_open_common_417	chr1	36598680	36599775	Intergenic	MIR|SINE|MIR	7372	ENST00000462715	protein_coding	ENSG00000054116	TRAPPC3	trafficking protein particle complex 3 [Source:HGNC Symbol;Acc:19942]
cnt_tfe3_with_h3k27ac_open_common_10362	chr20	49157021	49158261	intron (ENST00000541713, intron 1 of 8)	intron (NM_001278618, intron 1 of 8)	16894	ENST00000474091	misc_RNA	ENSG00000239742	RN7SL672P	RNA, 7SL, cytoplasmic 672, pseudogene [Source:HGNC Symbol;Acc:46688]
cnt_tfe3_with_h3k27ac_open_common_4228	chr12	102270847	102271739	promoter-TSS (ENST00000544152)	5' UTR (NM_018370, exon 1 of 7)	164	ENST00000258534	protein_coding	ENSG00000136048	DRAM1	DNA-damage regulated autophagy modulator 1 [Source:HGNC Symbol;Acc:25645]
cnt_tfe3_with_h3k27ac_open_common_16011	chr8	99838132	99838569	promoter-TSS (ENST00000521649)	promoter-TSS (NM_006281)	-441	ENST00000419617	protein_coding	ENSG00000104375	STK3	serine/threonine kinase 3 [Source:HGNC Symbol;Acc:11406]
cnt_tfe3_with_h3k27ac_open_common_3268	chr11	70117019	70117495	promoter-TSS (ENST00000532024)	CpG	-69	ENST00000530746	protein_coding	ENSG00000131626	PPFIA1	protein tyrosine phosphatase, receptor type, f polypeptide (PTPRF), interacting protein (liprin), alpha 1 [Source:HGNC Symbol;Acc:9245]
cnt_tfe3_with_h3k27ac_open_common_7489	chr17	80415830	80416990	promoter-TSS (ENST00000577432)	promoter-TSS (NM_012336)	-13	ENST00000579095	antisense	ENSG00000265458	RP13-20L14.6
cnt_tfe3_with_h3k27ac_open_common_7811	chr19	1897349	1898476	Intergenic	Intergenic	-7301	ENST00000316097	protein_coding	ENSG00000227500	SCAMP4	secretory carrier membrane protein 4 [Source:HGNC Symbol;Acc:30385]
cnt_tfe3_with_h3k27ac_open_common_10729	chr22	29999169	30000095	promoter-TSS (ENST00000361452)	promoter-TSS (NM_000268)	10	ENST00000403999	protein_coding	ENSG00000186575	NF2	neurofibromin 2 (merlin) [Source:HGNC Symbol;Acc:7773]
cnt_tfe3_with_h3k27ac_open_common_2043	chr10	43831963	43832842	Intergenic	Intergenic	-4832	ENST00000408541	snRNA	ENSG00000221468	RNU6ATAC11P	RNA, U6atac small nuclear 11, pseudogene [Source:HGNC Symbol;Acc:46910]
cnt_tfe3_with_h3k27ac_open_common_14603	chr7	2672238	2673967	intron (ENST00000407643, intron 1 of 12)	intron (NM_025250, intron 1 of 13)	1312	ENST00000407643	protein_coding	ENSG00000136295	TTYH3	tweety family member 3 [Source:HGNC Symbol;Acc:22222]
cnt_tfe3_with_h3k27ac_open_common_11005	chr22	51065975	51067171	promoter-TSS (ENST00000453344)	promoter-TSS (NM_001085427)	10	ENST00000395621	protein_coding	ENSG00000100299	ARSA	arylsulfatase A [Source:HGNC Symbol;Acc:713]
cnt_tfe3_with_h3k27ac_open_common_3302	chr11	73087136	73088592	exon (ENST00000393580, exon 1 of 11)	5' UTR (NM_032871, exon 1 of 11)	151	ENST00000393580	protein_coding	ENSG00000054967	RELT	RELT tumor necrosis factor receptor [Source:HGNC Symbol;Acc:13764]
cnt_tfe3_with_h3k27ac_open_common_2206	chr10	75011538	75013231	promoter-TSS (ENST00000471251)	promoter-TSS (NR_134459)	-1	ENST00000479005	protein_coding	ENSG00000182180	MRPS16	mitochondrial ribosomal protein S16 [Source:HGNC Symbol;Acc:14048]
cnt_tfe3_with_h3k27ac_open_common_10542	chr21	40554617	40556030	promoter-TSS (ENST00000411828)	non-coding (NR_049728, exon 1 of 6)	-12	ENST00000431628	protein_coding	ENSG00000183527	PSMG1	proteasome (prosome, macropain) assembly chaperone 1 [Source:HGNC Symbol;Acc:3043]
cnt_tfe3_with_h3k27ac_open_common_5998	chr16	14726534	14727289	promoter-TSS (ENST00000562896)	CpG	80	ENST00000563313	protein_coding	ENSG00000103429	BFAR	bifunctional apoptosis regulator [Source:HGNC Symbol;Acc:17613]
cnt_tfe3_with_h3k27ac_open_common_8087	chr19	16738948	16740453	promoter-TSS (ENST00000263390)	promoter-TSS (NM_004831)	173	ENST00000598608	protein_coding	ENSG00000105085	MED26	mediator complex subunit 26 [Source:HGNC Symbol;Acc:2376]
cnt_tfe3_with_h3k27ac_open_common_13368	chr5	149829048	149829735	promoter-TSS (ENST00000312037)	promoter-TSS (NM_005617)	-72	ENST00000407193	protein_coding	ENSG00000164587	RPS14	ribosomal protein S14 [Source:HGNC Symbol;Acc:10387]
cnt_tfe3_with_h3k27ac_open_common_11081	chr3	13520906	13521848	promoter-TSS (ENST00000402259)	promoter-TSS (NM_001330636)	153	ENST00000433119	protein_coding	ENSG00000163517	HDAC11	histone deacetylase 11 [Source:HGNC Symbol;Acc:19086]
cnt_tfe3_with_h3k27ac_open_common_5899	chr16	2961548	2962241	promoter-TSS (ENST00000416288)	promoter-TSS (NM_020912)	-44	ENST00000253928	protein_coding	ENSG00000059122	FLYWCH1	FLYWCH-type zinc finger 1 [Source:HGNC Symbol;Acc:25404]
cnt_tfe3_with_h3k27ac_open_common_8073	chr19	15490404	15491519	promoter-TSS (ENST00000269701)	promoter-TSS (NM_005858)	-352	ENST00000599883	protein_coding	ENSG00000105127	AKAP8	A kinase (PRKA) anchor protein 8 [Source:HGNC Symbol;Acc:378]
cnt_tfe3_with_h3k27ac_open_common_9932	chr2	238968857	238969963	promoter-TSS (ENST00000480357)	promoter-TSS (NM_016510)	-120	ENST00000254663	protein_coding	ENSG00000132330	SCLY	selenocysteine lyase [Source:HGNC Symbol;Acc:18161]
cnt_tfe3_with_h3k27ac_open_common_11919	chr3	187121317	187122282	Intergenic	Intergenic	-19304	ENST00000459452	snoRNA	ENSG00000239093	snoU13	Small nucleolar RNA U13 [Source:RFAM;Acc:RF01210]
cnt_tfe3_with_h3k27ac_open_common_15936	chr8	80941878	80942615	promoter-TSS (ENST00000519386)	CpG	-37	ENST00000520946	protein_coding	ENSG00000147586	MRPS28	mitochondrial ribosomal protein S28 [Source:HGNC Symbol;Acc:14513]
cnt_tfe3_with_h3k27ac_open_common_16156	chr8	128831793	128833114	intron (ENST00000523068, intron 2 of 2)	intron (NR_003367, intron 1 of 8)	24174	ENST00000523068	processed_transcript	ENSG00000249859	PVT1	Pvt1 oncogene (non-protein coding) [Source:HGNC Symbol;Acc:9709]
cnt_tfe3_with_h3k27ac_open_common_6547	chr17	2239554	2240893	promoter-TSS (ENST00000576112)	promoter-TSS (NM_001346700)	-272	ENST00000571806	protein_coding	ENSG00000167721	TSR1	TSR1, 20S rRNA accumulation, homolog (S. cerevisiae) [Source:HGNC Symbol;Acc:25542]
cnt_tfe3_with_h3k27ac_open_common_4827	chr13	111566616	111568383	promoter-TSS (ENST00000465753)	promoter-TSS (NR_104587)	-83	ENST00000375758	protein_coding	ENSG00000088448	ANKRD10	ankyrin repeat domain 10 [Source:HGNC Symbol;Acc:20265]
cnt_tfe3_with_h3k27ac_open_common_313	chr1	27226386	27227053	promoter-TSS (ENST00000435827)	exon (NM_022078, exon 1 of 7)	-10	ENST00000435827	protein_coding	ENSG00000090273	NUDC	nudC nuclear distribution protein [Source:HGNC Symbol;Acc:8045]
cnt_tfe3_with_h3k27ac_open_common_14778	chr7	29185538	29187179	promoter-TSS (ENST00000265394)	promoter-TSS (NM_019029)	110	ENST00000470261	protein_coding	ENSG00000106069	CHN2	chimerin 2 [Source:HGNC Symbol;Acc:1944]
cnt_tfe3_with_h3k27ac_open_common_14569	chr6	170862832	170863531	promoter-TSS (ENST00000421512)	promoter-TSS (NM_003194)	-209	ENST00000421512	protein_coding	ENSG00000112592	TBP	TATA box binding protein [Source:HGNC Symbol;Acc:11588]
cnt_tfe3_with_h3k27ac_open_common_2190	chr10	74091365	74092090	TTS (ENST00000444643)	TTS (NM_017626)	4896	ENST00000473051	protein_coding	ENSG00000148719	DNAJB12	DnaJ (Hsp40) homolog, subfamily B, member 12 [Source:HGNC Symbol;Acc:14891]
cnt_tfe3_with_h3k27ac_open_common_298	chr1	26632326	26633309	exon (ENST00000421827, exon 1 of 7)	intron (NM_183008, intron 1 of 15)	250	ENST00000421827	protein_coding	ENSG00000158062	UBXN11	UBX domain protein 11 [Source:HGNC Symbol;Acc:30600]
cnt_tfe3_with_h3k27ac_open_common_6331	chr16	69438276	69438691	intron (ENST00000567841, intron 1 of 4)	Intergenic	3991	ENST00000567841	protein_coding	ENSG00000132604	TERF2	telomeric repeat binding factor 2 [Source:HGNC Symbol;Acc:11729]
cnt_tfe3_with_h3k27ac_open_common_296	chr1	26602141	26603028	intron (ENST00000451429, intron 11 of 12)	intron (NM_001281517, intron 11 of 12)	-3083	ENST00000270792	protein_coding	ENSG00000142669	SH3BGRL3	SH3 domain binding glutamic acid-rich protein like 3 [Source:HGNC Symbol;Acc:15568]
cnt_tfe3_with_h3k27ac_open_common_9192	chr2	97274054	97275136	intron (ENST00000440133, intron 12 of 20)	intron (NM_001115016, intron 13 of 20)	-2024	ENST00000476534	protein_coding	ENSG00000114982	KANSL3	KAT8 regulatory NSL complex subunit 3 [Source:HGNC Symbol;Acc:25473]
cnt_tfe3_with_h3k27ac_open_common_5271	chr14	103621260	103622479	Intergenic	(CAGGA)n|Simple_repeat|Simple_repeat	6935	ENST00000559810	pseudogene	ENSG00000259535	RPL21P12	ribosomal protein L21 pseudogene 12 [Source:HGNC Symbol;Acc:19810]
cnt_tfe3_with_h3k27ac_open_common_8384	chr19	45879576	45880442	Intergenic	AluSx3|SINE|Alu	-5833	ENST00000391941	protein_coding	ENSG00000104884	ERCC2	excision repair cross-complementing rodent repair deficiency, complementation group 2 [Source:HGNC Symbol;Acc:3434]
cnt_tfe3_with_h3k27ac_open_common_15943	chr8	82066192	82067334	intron (ENST00000521953, intron 1 of 2)	AluSx|SINE|Alu	198	ENST00000521953	lincRNA	ENSG00000253214	RP11-1149M10.2
cnt_tfe3_with_h3k27ac_open_common_7666	chr18	45456382	45457976	promoter-TSS (ENST00000262160)	promoter-TSS (NM_005901)	29	ENST00000586514	protein_coding	ENSG00000175387	SMAD2	SMAD family member 2 [Source:HGNC Symbol;Acc:6768]
cnt_tfe3_with_h3k27ac_open_common_5411	chr15	44781636	44782104	intron (ENST00000558373, intron 3 of 10)	L2c|LINE|L2	-1320	ENST00000561189	protein_coding	ENSG00000137770	CTDSPL2	CTD (carboxy-terminal domain, RNA polymerase II, polypeptide A) small phosphatase like 2 [Source:HGNC Symbol;Acc:26936]
cnt_tfe3_with_h3k27ac_open_common_4782	chr13	103470167	103470966	intron (ENST00000419638, intron 3 of 8)	MIR|SINE|MIR	-1777	ENST00000410369	misc_RNA	ENSG00000222301	RNY5P8	RNA, Ro-associated Y5 pseudogene 8 [Source:HGNC Symbol;Acc:34089]
cnt_tfe3_with_h3k27ac_open_common_6412	chr16	80491663	80492535	intron (ENST00000568819, intron 3 of 4)	LTR8A|LTR|ERV1	-82532	ENST00000562982	protein_coding	ENSG00000168589	DYNLRB2	dynein, light chain, roadblock-type 2 [Source:HGNC Symbol;Acc:15467]
cnt_tfe3_with_h3k27ac_open_common_12612	chr4	183499275	183500274	intron (ENST00000510504, intron 1 of 2)	intron (NM_001080477, intron 3 of 27)	29962	ENST00000516534	snRNA	ENSG00000252343	RNU2-34P	RNA, U2 small nuclear 34, pseudogene [Source:HGNC Symbol;Acc:48527]
cnt_tfe3_with_h3k27ac_open_common_2240	chr10	77306838	77307421	Intergenic	intron (NM_001305581, intron 2 of 6)	-5087	ENST00000384851	miRNA	ENSG00000207583	MIR606	microRNA 606 [Source:HGNC Symbol;Acc:32862]
cnt_tfe3_with_h3k27ac_open_common_2583	chr10	120949455	120950370	Intergenic	L2b|LINE|L2	-11567	ENST00000298510	protein_coding	ENSG00000165672	PRDX3	peroxiredoxin 3 [Source:HGNC Symbol;Acc:9354]
cnt_tfe3_with_h3k27ac_open_common_14943	chr7	51190994	51192324	intron (ENST00000265136, intron 6 of 12)	intron (NM_001287438, intron 6 of 7)	66981	ENST00000431948	protein_coding	ENSG00000106078	COBL	cordon-bleu WH2 repeat protein [Source:HGNC Symbol;Acc:22199]
cnt_tfe3_with_h3k27ac_open_common_5088	chr14	68658240	68659006	intron (ENST00000557045, intron 2 of 5)	intron (NM_002877, intron 7 of 10)	-41998	ENST00000460079	misc_RNA	ENSG00000244677	RN7SL706P	RNA, 7SL, cytoplasmic 706, pseudogene [Source:HGNC Symbol;Acc:46722]
cnt_tfe3_with_h3k27ac_open_common_9685	chr2	202069215	202070104	intron (ENST00000313728, intron 6 of 7)	intron (NM_001206524, intron 6 of 7)	8145	ENST00000430499	pseudogene	ENSG00000227348	MTND5P25	MT-ND5 pseudogene 25 [Source:HGNC Symbol;Acc:42287]
cnt_tfe3_with_h3k27ac_open_common_1285	chr1	179279569	179280557	intron (ENST00000540564, intron 2 of 14)	intron (NM_001252511, intron 2 of 14)	16608	ENST00000426956	protein_coding	ENSG00000057252	SOAT1	sterol O-acyltransferase 1 [Source:HGNC Symbol;Acc:11177]
cnt_tfe3_with_h3k27ac_open_common_16410	chr9	35161752	35162792	exon (ENST00000396787, exon 1 of 41)	5' UTR (NM_006377, exon 1 of 39)	171	ENST00000378496	protein_coding	ENSG00000198722	UNC13B	unc-13 homolog B (C. elegans) [Source:HGNC Symbol;Acc:12566]
cnt_tfe3_with_h3k27ac_open_common_3766	chr12	26625854	26626823	intron (ENST00000381340, intron 45 of 56)	7SK|RNA|RNA	20828	ENST00000451599	protein_coding	ENSG00000123104	ITPR2	inositol 1,4,5-trisphosphate receptor, type 2 [Source:HGNC Symbol;Acc:6181]
cnt_tfe3_with_h3k27ac_open_common_12802	chr5	44808793	44810228	promoter-TSS (ENST00000514597)	promoter-TSS (NR_109863)	-435	ENST00000515647	protein_coding	ENSG00000112996	MRPS30	mitochondrial ribosomal protein S30 [Source:HGNC Symbol;Acc:8769]
cnt_tfe3_with_h3k27ac_open_common_48	chr1	3420125	3421896	intron (ENST00000485002, intron 17 of 36)	intron (NM_001409, intron 17 of 36)	-7729	ENST00000491842	protein_coding	ENSG00000162591	MEGF6	multiple EGF-like-domains 6 [Source:HGNC Symbol;Acc:3232]
cnt_tfe3_with_h3k27ac_open_common_10989	chr22	50356050	50356514	TTS (ENST00000467480)	promoter-TSS (NR_106879)	1866	ENST00000467480	protein_coding	ENSG00000198355	PIM3	pim-3 oncogene [Source:HGNC Symbol;Acc:19310]
cnt_tfe3_with_h3k27ac_open_common_14266	chr6	108615815	108616820	promoter-TSS (ENST00000437715)	exon (NM_145315, exon 1 of 13)	-88	ENST00000421954	protein_coding	ENSG00000135537	LACE1	lactation elevated 1 [Source:HGNC Symbol;Acc:16411]
cnt_tfe3_with_h3k27ac_open_common_11627	chr3	127316793	127317566	promoter-TSS (ENST00000472731)	promoter-TSS (NM_004526)	-74	ENST00000474964	protein_coding	ENSG00000073111	MCM2	minichromosome maintenance complex component 2 [Source:HGNC Symbol;Acc:6944]
cnt_tfe3_with_h3k27ac_open_common_4016	chr12	58290301	58291307	promoter-TSS (ENST00000499481)	promoter-TSS (NR_148947)	-539	ENST00000499481	lincRNA	ENSG00000245651	RP11-620J15.2
cnt_tfe3_with_h3k27ac_open_common_8697	chr2	20490871	20491448	intron (ENST00000319801, intron 8 of 18)	intron (NM_001352923, intron 9 of 19)	20858	ENST00000440577	protein_coding	ENSG00000055917	PUM2	pumilio RNA-binding family member 2 [Source:HGNC Symbol;Acc:14958]
cnt_tfe3_with_h3k27ac_open_common_9995	chr20	1877938	1878841	intron (ENST00000400068, intron 2 of 8)	intron (NM_001040022, intron 2 of 8)	2447	ENST00000358771	protein_coding	ENSG00000198053	SIRPA	signal-regulatory protein alpha [Source:HGNC Symbol;Acc:9662]
cnt_tfe3_with_h3k27ac_open_common_15538	chr7	154990077	154991159	promoter-TSS (ENST00000431083)	Intergenic	-453	ENST00000431083	protein_coding	ENSG00000217825	AC099552.4	Uncharacterized protein [Source:UniProtKB/TrEMBL;Acc:B5MCS7]
cnt_tfe3_with_h3k27ac_open_common_4036	chr12	63328023	63329323	promoter-TSS (ENST00000548414)	promoter-TSS (NM_020700)	144	ENST00000228705	protein_coding	ENSG00000111110	PPM1H	protein phosphatase, Mg2+/Mn2+ dependent, 1H [Source:HGNC Symbol;Acc:18583]
cnt_tfe3_with_h3k27ac_open_common_8872	chr2	42673715	42674345	intron (ENST00000394973, intron 1 of 1)	AluJo|SINE|Alu	6513	ENST00000408373	snoRNA	ENSG00000221300	SNORD75	Small nucleolar RNA SNORD75 [Source:RFAM;Acc:RF00612]
cnt_tfe3_with_h3k27ac_open_common_3980	chr12	56655656	56656078	Intergenic	Intergenic	-3692	ENST00000267116	protein_coding	ENSG00000139645	ANKRD52	ankyrin repeat domain 52 [Source:HGNC Symbol;Acc:26614]
cnt_tfe3_with_h3k27ac_open_common_9754	chr2	216563182	216563965	intron (ENST00000417485, intron 7 of 7)	intron (NR_037195, intron 5 of 9)	-19193	ENST00000415479	lincRNA	ENSG00000230838	AC093850.2
cnt_tfe3_with_h3k27ac_open_common_3452	chr11	111605828	111607157	promoter-TSS (ENST00000530787)	intron (NM_181699, intron 15 of 15)	-445	ENST00000530787	protein_coding	ENSG00000137713	PPP2R1B	protein phosphatase 2, regulatory subunit A, beta [Source:HGNC Symbol;Acc:9303]
cnt_tfe3_with_h3k27ac_open_common_5111	chr14	69931258	69932502	Intergenic	MER77B|LTR|ERVL	10462	ENST00000554023	protein_coding	ENSG00000029364	SLC39A9	solute carrier family 39, member 9 [Source:HGNC Symbol;Acc:20182]
cnt_tfe3_with_h3k27ac_open_common_1658	chr1	229099571	229100707	Intergenic	Intergenic	-77779	ENST00000438679	pseudogene	ENSG00000229840	ISCA1P2	iron-sulfur cluster assembly 1 pseudogene 2 [Source:HGNC Symbol;Acc:38023]
cnt_tfe3_with_h3k27ac_open_common_9508	chr2	164584221	164584687	intron (ENST00000482917, intron 1 of 1)	intron (NM_001321825, intron 1 of 1)	8040	ENST00000482917	protein_coding	ENSG00000182263	FIGN	fidgetin [Source:HGNC Symbol;Acc:13285]
cnt_tfe3_with_h3k27ac_open_common_778	chr1	93002336	93002942	intron (ENST00000370331, intron 17 of 17)	intron (NM_001350198, intron 19 of 19)	43739	ENST00000413730	pseudogene	ENSG00000223787	RP4-593M8.1
cnt_tfe3_with_h3k27ac_open_common_11531	chr3	113871420	113872004	intron (ENST00000460779, intron 4 of 7)	CpG	25833	ENST00000467632	protein_coding	ENSG00000151577	DRD3	dopamine receptor D3 [Source:HGNC Symbol;Acc:3024]
cnt_tfe3_with_h3k27ac_open_common_1319	chr1	184181867	184182465	Intergenic	MIRb|SINE|MIR	-41209	ENST00000362970	misc_RNA	ENSG00000199840	Y_RNA	Y RNA [Source:RFAM;Acc:RF00019]
cnt_tfe3_with_h3k27ac_open_common_10176	chr20	32274197	32274724	promoter-TSS (ENST00000343380)	promoter-TSS (NM_005225)	-250	ENST00000343380	protein_coding	ENSG00000101412	E2F1	E2F transcription factor 1 [Source:HGNC Symbol;Acc:3113]
cnt_tfe3_with_h3k27ac_open_common_15750	chr8	32785358	32785953	Intergenic	LTR33|LTR|ERVL	-16539	ENST00000391105	snRNA	ENSG00000212407	RNU6-663P	RNA, U6 small nuclear 663, pseudogene [Source:HGNC Symbol;Acc:47626]
cnt_tfe3_with_h3k27ac_open_common_1727	chr1	235291809	235292542	promoter-TSS (ENST00000366607)	promoter-TSS (NM_014765)	76	ENST00000366607	protein_coding	ENSG00000173726	TOMM20	translocase of outer mitochondrial membrane 20 homolog (yeast) [Source:HGNC Symbol;Acc:20947]
cnt_tfe3_with_h3k27ac_open_common_6936	chr17	40671592	40672430	promoter-TSS (ENST00000587797)	intron (NM_005177, intron 20 of 20)	-342	ENST00000587797	protein_coding	ENSG00000033627	ATP6V0A1	ATPase, H+ transporting, lysosomal V0 subunit a1 [Source:HGNC Symbol;Acc:865]
cnt_tfe3_with_h3k27ac_open_common_1230	chr1	169074618	169075784	promoter-TSS (ENST00000367815)	promoter-TSS (NM_001677)	266	ENST00000367816	protein_coding	ENSG00000143153	ATP1B1	ATPase, Na+/K+ transporting, beta 1 polypeptide [Source:HGNC Symbol;Acc:804]
cnt_tfe3_with_h3k27ac_open_common_10654	chr22	22221838	22222642	promoter-TSS (ENST00000398822)	promoter-TSS (NM_002745)	-270	ENST00000398822	protein_coding	ENSG00000100030	MAPK1	mitogen-activated protein kinase 1 [Source:HGNC Symbol;Acc:6871]
cnt_tfe3_with_h3k27ac_open_common_11099	chr3	15247259	15248237	promoter-TSS (ENST00000418994)	promoter-TSS (NM_014296)	-2	ENST00000253693	protein_coding	ENSG00000131375	CAPN7	calpain 7 [Source:HGNC Symbol;Acc:1484]
cnt_tfe3_with_h3k27ac_open_common_11092	chr3	14493531	14494941	intron (ENST00000435095, intron 6 of 6)	intron (NR_103507, intron 5 of 13)	-19514	ENST00000452151	protein_coding	ENSG00000131389	SLC6A6	solute carrier family 6 (neurotransmitter transporter), member 6 [Source:HGNC Symbol;Acc:11052]
cnt_tfe3_with_h3k27ac_open_common_3402	chr11	93861932	93862973	exon (ENST00000436171, exon 1 of 5)	5' UTR (NM_015368, exon 1 of 5)	357	ENST00000436171	protein_coding	ENSG00000110218	PANX1	pannexin 1 [Source:HGNC Symbol;Acc:8599]
cnt_tfe3_with_h3k27ac_open_common_4253	chr12	105811437	105812610	Intergenic	Intergenic	64736	ENST00000548336	protein_coding	ENSG00000235162	C12orf75	chromosome 12 open reading frame 75 [Source:HGNC Symbol;Acc:35164]
cnt_tfe3_with_h3k27ac_open_common_3812	chr12	40498977	40500138	exon (ENST00000280871, exon 1 of 10)	exon (NM_052885, exon 1 of 10)	104	ENST00000280871	protein_coding	ENSG00000151229	SLC2A13	solute carrier family 2 (facilitated glucose transporter), member 13 [Source:HGNC Symbol;Acc:15956]
cnt_tfe3_with_h3k27ac_open_common_12201	chr4	48271188	48272657	promoter-TSS (ENST00000381501)	promoter-TSS (NM_003215)	-41	ENST00000381501	protein_coding	ENSG00000135605	TEC	tec protein tyrosine kinase [Source:HGNC Symbol;Acc:11719]
cnt_tfe3_with_h3k27ac_open_common_3369	chr11	85339109	85339897	promoter-TSS (ENST00000526147)	promoter-TSS (NM_001350393)	-126	ENST00000358867	protein_coding	ENSG00000171204	TMEM126B	transmembrane protein 126B [Source:HGNC Symbol;Acc:30883]
cnt_tfe3_with_h3k27ac_open_common_14101	chr6	45803423	45803972	Intergenic	Intergenic	67219	ENST00000487396	protein_coding	ENSG00000112782	CLIC5	chloride intracellular channel 5 [Source:HGNC Symbol;Acc:13517]
cnt_tfe3_with_h3k27ac_open_common_10079	chr20	16553894	16554414	promoter-TSS (ENST00000408042)	promoter-TSS (NM_001199866)	-76	ENST00000378003	protein_coding	ENSG00000089177	KIF16B	kinesin family member 16B [Source:HGNC Symbol;Acc:15869]
cnt_tfe3_with_h3k27ac_open_common_11745	chr3	148847062	148847931	promoter-TSS (ENST00000494327)	5' UTR (NM_032383, exon 1 of 17)	18	ENST00000486530	protein_coding	ENSG00000163755	HPS3	Hermansky-Pudlak syndrome 3 [Source:HGNC Symbol;Acc:15597]
cnt_tfe3_with_h3k27ac_open_common_2204	chr10	74969374	74969769	promoter-TSS (ENST00000475829)	intron (NM_173348, intron 6 of 13)	-454	ENST00000475829	protein_coding	ENSG00000138286	FAM149B1	family with sequence similarity 149, member B1 [Source:HGNC Symbol;Acc:29162]
cnt_tfe3_with_h3k27ac_open_common_4814	chr13	111049209	111049689	intron (ENST00000400163, intron 4 of 4)	intron (NM_001846, intron 4 of 47)	-17103	ENST00000459093	snoRNA	ENSG00000238629	snoU13	Small nucleolar RNA U13 [Source:RFAM;Acc:RF01210]
cnt_tfe3_with_h3k27ac_open_common_2345	chr10	93469167	93469787	Intergenic	Intergenic	-41938	ENST00000455134	pseudogene	ENSG00000213449	GAPDHP28	glyceraldehyde 3 phosphate dehydrogenase pseudogene 28 [Source:HGNC Symbol;Acc:37780]
cnt_tfe3_with_h3k27ac_open_common_14744	chr7	26355540	26356471	intron (ENST00000396376, intron 1 of 6)	intron (NM_001318199, intron 1 of 6)	23331	ENST00000396376	protein_coding	ENSG00000086300	SNX10	sorting nexin 10 [Source:HGNC Symbol;Acc:14974]
cnt_tfe3_with_h3k27ac_open_common_15896	chr8	67430924	67431497	TTS (ENST00000450307)	TTS (NM_152765)	-17664	ENST00000384222	snRNA	ENSG00000206949	RNU6-1324P	RNA, U6 small nuclear 1324, pseudogene [Source:HGNC Symbol;Acc:48287]
cnt_tfe3_with_h3k27ac_open_common_13102	chr5	118385198	118385979	intron (ENST00000509902, intron 2 of 4)	AluSx1|SINE|Alu	12121	ENST00000509902	protein_coding	ENSG00000172869	DMXL1	Dmx-like 1 [Source:HGNC Symbol;Acc:2937]
[truncated: 7,150 more rows]

## Sheet: GO
GO KEGG analysis - 3350 non redundant genes associated with TFE3 peak, K27 peak, E-box, open, near the TSS (+- 1500)
[truncated: 181 more rows]
