# Supplementary material for: TFE3 fusions drive oxidative metabolism and ferroptosis resistance in translocation renal cell carcinoma
Source: EMBO Mol Med. 2025 Mar 27;17(5):1041–70. doi: 10.1038/s44321-025-00221-7 (PMC12081665; doi:10.1038/s44321-025-00221-7)
Supplement: Supplementary file 13 — Source data Fig. 4 [file 44321_2025_221_MOESM13_ESM.zip]

Archive with 5 entries (4 files):
- Fig-4/
- Fig-4/Fig-4A.xlsx
- Fig-4/Fig-4B.xlsx
- Fig-4/Fig-4C.xlsx
- Fig-4/Fig-4D.xlsx
