# Supplementary material for: TFE3 fusions drive oxidative metabolism and ferroptosis resistance in translocation renal cell carcinoma
Source: EMBO Mol Med. 2025 Mar 27;17(5):1041–70. doi: 10.1038/s44321-025-00221-7 (PMC12081665; doi:10.1038/s44321-025-00221-7)
Supplement: Supplementary file 13 — Source data Fig. 4 [file 44321_2025_221_MOESM13_ESM.zip › Fig-4/Fig-4A.xlsx]

## Sheet: All genes (summarized)
ENSEMBL Gene ID	Gene.name (hg38)	Gene.name (hg19)	Gene.description	Cluster1 (average)	Cluster2 (average)	Cluster3 (average)	log2FC(Cluster1vsAll)	padj (Cluster1vsAll)	log2FC(Cluster2vsAll)	padj (Cluster2vsAll)	log2FC(Cluster3vsAll)	padj (Cluster3vsAll)
ENSG00000000003	TSPAN6	TSPAN6	tetraspanin 6 [Source:HGNC Symbol;Acc:HGNC:11858]	1558.29	1556.79	1610.58	-0.0243291	0.971655	-0.0263518	0.958886	0.0438012	0.928765
ENSG00000000005	TNMD	TNMD	tenomodulin [Source:HGNC Symbol;Acc:HGNC:17757]	13.8373	17.9365	29.5109	-0.433592	0.492264	-0.195392	0.805257	0.543708	0.324892
ENSG00000000419	DPM1	DPM1	dolichyl-phosphate mannosyltransferase subunit 1, catalytic [Source:HGNC Symbol;Acc:HGNC:3005]	925.495	888.852	867.282	0.0744666	0.848482	-0.00682899	0.984509	-0.061855	0.837138
ENSG00000000457	SCYL3	SCYL3	SCY1 like pseudokinase 3 [Source:HGNC Symbol;Acc:HGNC:19285]	106.736	135.148	125.163	-0.260089	0.283141	0.195451	0.40778	0.0564536	0.842935
ENSG00000000460	C1orf112	C1orf112	chromosome 1 open reading frame 112 [Source:HGNC Symbol;Acc:HGNC:25565]	77.1325	89.368	105.345	-0.339408	0.0875309	-0.0664014	0.819958	0.339299	0.0335288
ENSG00000000938	FGR	FGR	FGR proto-oncogene, Src family tyrosine kinase [Source:HGNC Symbol;Acc:HGNC:3697]	138.45	109.61	137.432	0.107322	0.880941	-0.281239	0.579991	0.117724	0.831735
ENSG00000000971	CFH	CFH	complement factor H [Source:HGNC Symbol;Acc:HGNC:4883]	3213.94	600.687	2846.83	0.475761	0.43749	-1.76461	9.81778e-06	0.378051	0.496224
ENSG00000001036	FUCA2	FUCA2	alpha-L-fucosidase 2 [Source:HGNC Symbol;Acc:HGNC:4008]	4079.63	3092.5	2708.56	0.468445	0.0965395	-0.0854302	0.83648	-0.387054	0.122315
ENSG00000001084	GCLC	GCLC	glutamate-cysteine ligase catalytic subunit [Source:HGNC Symbol;Acc:HGNC:4311]	3536.18	4381.18	3392.41	-0.0947271	0.823803	0.327011	0.189579	-0.204538	0.429161
ENSG00000001167	NFYA	NFYA	nuclear transcription factor Y subunit alpha [Source:HGNC Symbol;Acc:HGNC:7804]	568.813	687.19	583.294	-0.127286	0.730285	0.238791	0.363137	-0.0943983	0.754962
ENSG00000001460	STPG1	STPG1	sperm tail PG-rich repeat containing 1 [Source:HGNC Symbol;Acc:HGNC:28070]	80.1956	70.7814	69.6952	0.179162	0.608229	-0.0669972	0.856036	-0.110783	0.718631
ENSG00000001461	NIPAL3	NIPAL3	NIPA like domain containing 3 [Source:HGNC Symbol;Acc:HGNC:25233]	185.853	157.015	188.225	0.074275	0.884562	-0.236725	0.473746	0.120477	0.732476
ENSG00000001497	LAS1L	LAS1L	LAS1 like ribosome biogenesis factor [Source:HGNC Symbol;Acc:HGNC:25726]	2380.45	2565.61	2347.97	-0.0309382	0.948952	0.110543	0.748332	-0.0662193	0.845693
ENSG00000001561	ENPP4	ENPP4	ectonucleotide pyrophosphatase/phosphodiesterase 4 [Source:HGNC Symbol;Acc:HGNC:3359]	191.023	233.156	213.117	-0.1901	0.664615	0.18005	0.635692	0.0129353	0.977055
ENSG00000001617	SEMA3F	SEMA3F	semaphorin 3F [Source:HGNC Symbol;Acc:HGNC:10728]	921.092	648.101	1655.82	-0.349515	0.499073	-0.913484	0.00828137	0.939083	0.00148293
ENSG00000001626	CFTR	CFTR	CF transmembrane conductance regulator [Source:HGNC Symbol;Acc:HGNC:1884]	68.6891	49.4993	75.2492	0.0536397	0.953283	-0.387287	0.531819	0.235753	0.703519
ENSG00000001629	ANKIB1	ANKIB1	ankyrin repeat and IBR domain containing 1 [Source:HGNC Symbol;Acc:HGNC:22215]	5907.35	4710.64	4199.9	0.394843	0.131817	-0.0627927	0.868808	-0.327345	0.151784
ENSG00000001630	CYP51A1	CYP51A1	cytochrome P450 family 51 subfamily A member 1 [Source:HGNC Symbol;Acc:HGNC:2649]	51.6766	55.5334	50.4443	0.00300896	0.996018	0.0699094	0.892421	-0.0595894	0.901823
ENSG00000001631	KRIT1	KRIT1	KRIT1 ankyrin repeat containing [Source:HGNC Symbol;Acc:HGNC:1573]	2961.8	2947.32	2716.36	0.0721041	0.838777	0.0604795	0.839323	-0.116815	0.622244
ENSG00000002016	RAD52	RAD52	RAD52 homolog, DNA repair protein [Source:HGNC Symbol;Acc:HGNC:9824]	570.356	668.025	610.653	-0.140322	0.728592	0.159918	0.627847	-0.0123245	0.975317
ENSG00000002330	BAD	BAD	BCL2 associated agonist of cell death [Source:HGNC Symbol;Acc:HGNC:936]	358.13	352.109	272.131	0.222577	0.48817	0.171737	0.570063	-0.362328	0.0857594
ENSG00000002549	LAP3	LAP3	leucine aminopeptidase 3 [Source:HGNC Symbol;Acc:HGNC:18449]	907.776	695.061	1070.47	-0.0144602	0.979348	-0.500185	0.0254081	0.387602	0.0763879
ENSG00000002587	HS3ST1	HS3ST1	heparan sulfate-glucosamine 3-sulfotransferase 1 [Source:HGNC Symbol;Acc:HGNC:5194]	1781.77	562.64	1555.12	0.408507	0.521658	-1.13689	0.0113358	0.265028	0.662022
ENSG00000002726	AOC1	AOC1	amine oxidase copper containing 1 [Source:HGNC Symbol;Acc:HGNC:80]	222.697	1235.65	3093.22	-1.25974	0.000274104	-0.278815	0.706408	1.11946	0.0201638
ENSG00000002745	WNT16	WNT16	Wnt family member 16 [Source:HGNC Symbol;Acc:HGNC:16267]	0.842526	0.832256	1.73255	-0.451093	0.459957	-0.393483	0.544165	0.701997	0.12906
ENSG00000002746	HECW1	HECW1	HECT, C2 and WW domain containing E3 ubiquitin protein ligase 1 [Source:HGNC Symbol;Acc:HGNC:22195]	130.173	535.641	226.694	-0.829429	0.0870046	1.08328	0.0319248	-0.333714	0.580727
ENSG00000002822	MAD1L1	MAD1L1	mitotic arrest deficient 1 like 1 [Source:HGNC Symbol;Acc:HGNC:6762]	194.751	285.914	173.254	-0.151167	0.758282	0.604573	0.0251928	-0.423245	0.125538
ENSG00000002834	LASP1	LASP1	LIM and SH3 protein 1 [Source:HGNC Symbol;Acc:HGNC:6513]	1502.72	1227.26	1674.54	0.00925389	0.985844	-0.367611	0.103115	0.275565	0.212361
ENSG00000002919	SNX11	SNX11	sorting nexin 11 [Source:HGNC Symbol;Acc:HGNC:14975]	1308.32	1378.52	1361.71	-0.0598321	0.882778	0.0360276	0.917868	0.0230075	0.944737
ENSG00000002933	TMEM176A	TMEM176A	transmembrane protein 176A [Source:HGNC Symbol;Acc:HGNC:24930]	12927.8	11369.9	13871.6	0.00698027	0.993131	-0.213141	0.66336	0.162307	0.730902
ENSG00000003056	M6PR	M6PR	mannose-6-phosphate receptor, cation dependent [Source:HGNC Symbol;Acc:HGNC:6752]	5310.22	3704.4	5651.45	0.115837	0.814101	-0.536638	0.0385205	0.292798	0.303639
ENSG00000003096	KLHL13	KLHL13	kelch like family member 13 [Source:HGNC Symbol;Acc:HGNC:22931]	504.757	321.751	309.532	0.545291	0.226399	-0.242396	0.652202	-0.358998	0.406449
ENSG00000003137	CYP26B1	CYP26B1	cytochrome P450 family 26 subfamily B member 1 [Source:HGNC Symbol;Acc:HGNC:20581]	79.3989	61.391	38.8907	0.496308	0.388713	0.0938683	0.903548	-0.641611	0.153349
ENSG00000003147	ICA1	ICA1	islet cell autoantigen 1 [Source:HGNC Symbol;Acc:HGNC:5343]	136.691	156.078	180.464	-0.287181	0.443582	-0.0503235	0.912958	0.285933	0.327661
ENSG00000003249	DBNDD1	DBNDD1	dysbindin domain containing 1 [Source:HGNC Symbol;Acc:HGNC:28455]	878.888	866.941	537.363	0.295904	0.61996	0.279192	0.614503	-0.571786	0.151339
ENSG00000003393	ALS2	ALS2	alsin Rho guanine nucleotide exchange factor ALS2 [Source:HGNC Symbol;Acc:HGNC:443]	5001.51	5613.96	4086.07	0.0819289	0.838274	0.312659	0.17692	-0.358242	0.065507
ENSG00000003400	CASP10	CASP10	caspase 10 [Source:HGNC Symbol;Acc:HGNC:1500]	120.863	126.991	168.804	-0.299515	0.377658	-0.210924	0.531228	0.421397	0.074379
ENSG00000003402	CFLAR	CFLAR	CASP8 and FADD like apoptosis regulator [Source:HGNC Symbol;Acc:HGNC:1876]	2845.34	2763.75	2961.53	-0.0167678	0.977116	-0.0703712	0.862333	0.0727389	0.844967
ENSG00000003436	TFPI	TFPI	tissue factor pathway inhibitor [Source:HGNC Symbol;Acc:HGNC:11760]	4952.95	3958.87	4741.33	0.138007	0.819588	-0.254972	0.56183	0.0726611	0.886201
ENSG00000003509	NDUFAF7	NDUFAF7	NADH:ubiquinone oxidoreductase complex assembly factor 7 [Source:HGNC Symbol;Acc:HGNC:28816]	878.117	897.592	791.431	0.0686205	0.850136	0.111678	0.676701	-0.158072	0.473145
ENSG00000003756	RBM5	RBM5	RNA binding motif protein 5 [Source:HGNC Symbol;Acc:HGNC:9902]	9863.31	10373.4	7999.37	0.128034	0.740433	0.226664	0.416867	-0.321646	0.143649
ENSG00000003987	MTMR7	MTMR7	myotubularin related protein 7 [Source:HGNC Symbol;Acc:HGNC:7454]	98.1006	147.438	147.987	-0.539184	0.0663907	0.208479	0.580351	0.263264	0.401795
ENSG00000003989	SLC7A2	SLC7A2	solute carrier family 7 member 2 [Source:HGNC Symbol;Acc:HGNC:11060]	167.124	98.418	199.36	0.060255	0.939168	-0.769085	0.0538232	0.472497	0.250667
ENSG00000004059	ARF5	ARF5	ADP ribosylation factor 5 [Source:HGNC Symbol;Acc:HGNC:658]	1302.67	1330.18	1456.84	-0.100309	0.806627	-0.0639484	0.859621	0.140301	0.618767
ENSG00000004139	SARM1	SARM1	sterile alpha and TIR motif containing 1 [Source:HGNC Symbol;Acc:HGNC:17074]	175.298	201.476	134.998	0.103006	0.853041	0.368698	0.28196	-0.436241	0.124583
ENSG00000004399	PLXND1	PLXND1	plexin D1 [Source:HGNC Symbol;Acc:HGNC:9107]	4291.75	4893.27	8976.19	-0.643613	0.0865258	-0.444957	0.279835	0.867863	0.00201977
ENSG00000004455	AK2	AK2	adenylate kinase 2 [Source:HGNC Symbol;Acc:HGNC:362]	8287.22	8633.94	7605.61	0.0444877	0.907748	0.123589	0.634661	-0.14645	0.513924
ENSG00000004468	CD38	CD38	CD38 molecule [Source:HGNC Symbol;Acc:HGNC:1667]	283.153	97.1643	539.48	-0.229148	0.75047	-1.69412	1.03956e-05	1.15049	0.00234115
ENSG00000004478	FKBP4	FKBP4	FKBP prolyl isomerase 4 [Source:HGNC Symbol;Acc:HGNC:3720]	8093.88	11391.5	7462.34	-0.149445	0.710592	0.533063	0.0155319	-0.353595	0.127855
ENSG00000004487	KDM1A	KDM1A	lysine demethylase 1A [Source:HGNC Symbol;Acc:HGNC:29079]	633.621	674.549	505.185	0.136033	0.621577	0.260378	0.172837	-0.360145	0.0141834
ENSG00000004534	RBM6	RBM6	RNA binding motif protein 6 [Source:HGNC Symbol;Acc:HGNC:9903]	3432.75	4329.9	3326.6	-0.105519	0.857134	0.327119	0.385111	-0.193421	0.620753
ENSG00000004660	CAMKK1	CAMKK1	calcium/calmodulin dependent protein kinase kinase 1 [Source:HGNC Symbol;Acc:HGNC:1469]	166.457	283.214	134.264	-0.187896	0.742122	0.843025	0.00660063	-0.643362	0.0369576
ENSG00000004700	RECQL	RECQL	RecQ like helicase [Source:HGNC Symbol;Acc:HGNC:9948]	2034.93	1291.19	1802.24	0.327308	0.249857	-0.532016	0.0123842	0.0951723	0.772801
ENSG00000004766	VPS50	CCDC132	VPS50 subunit of EARP/GARPII complex [Source:HGNC Symbol;Acc:HGNC:25956]	172.011	188.487	184.258	-0.108548	0.660755	0.0716929	0.755248	0.0346109	0.882151
ENSG00000004776	HSPB6	HSPB6	heat shock protein family B (small) member 6 [Source:HGNC Symbol;Acc:HGNC:26511]	25.2685	12.0862	65.2497	-0.417472	0.514405	-1.24706	0.00951147	1.18138	0.00800312
ENSG00000004777	ARHGAP33	ARHGAP33	Rho GTPase activating protein 33 [Source:HGNC Symbol;Acc:HGNC:23085]	239.513	278.004	238.373	-0.0674781	0.932111	0.181513	0.770254	-0.0924397	0.881327
ENSG00000004779	NDUFAB1	NDUFAB1	NADH:ubiquinone oxidoreductase subunit AB1 [Source:HGNC Symbol;Acc:HGNC:7694]	2372.76	2178.77	1798.64	0.252412	0.525383	0.0843969	0.848301	-0.316221	0.272761
ENSG00000004799	PDK4	PDK4	pyruvate dehydrogenase kinase 4 [Source:HGNC Symbol;Acc:HGNC:8812]	5257.96	6065.87	5285.25	-0.0607731	0.945504	0.149581	0.837106	-0.068988	0.924007
ENSG00000004809	SLC22A16	SLC22A16	solute carrier family 22 member 16 [Source:HGNC Symbol;Acc:HGNC:20302]	2.74264	4.91473	6.70118	-0.697564	0.175986	-0.0292534	0.970754	0.602923	0.217052
ENSG00000004838	ZMYND10	ZMYND10	zinc finger MYND-type containing 10 [Source:HGNC Symbol;Acc:HGNC:19412]	108.407	76.4174	74.6483	0.421055	0.394395	-0.182791	0.752102	-0.274405	0.553217
ENSG00000004846	ABCB5	ABCB5	ATP binding cassette subfamily B member 5 [Source:HGNC Symbol;Acc:HGNC:46]	8080.71	1291.15	591.89	1.39688	0.00333062	-0.62423	0.261934	-1.23902	0.00205669
ENSG00000004848	ARX	ARX	aristaless related homeobox [Source:HGNC Symbol;Acc:HGNC:18060]	5642.48	5201.46	3632.03	0.216921	0.78918	0.131401	0.873669	-0.352621	0.562726
ENSG00000004864	SLC25A13	SLC25A13	solute carrier family 25 member 13 [Source:HGNC Symbol;Acc:HGNC:10983]	514.541	672.23	539.086	-0.193818	0.520157	0.33426	0.120052	-0.124382	0.637569
ENSG00000004866	ST7	ST7	suppression of tumorigenicity 7 [Source:HGNC Symbol;Acc:HGNC:11351]	1116.3	1298.65	872.655	0.0880856	0.837026	0.390727	0.0936985	-0.442141	0.0244874
ENSG00000004897	CDC27	CDC27	cell division cycle 27 [Source:HGNC Symbol;Acc:HGNC:1728]	3136.04	3078	4091.72	-0.220383	0.405305	-0.248072	0.264905	0.383929	0.0190895
ENSG00000004939	SLC4A1	SLC4A1	solute carrier family 4 member 1 (Diego blood group) [Source:HGNC Symbol;Acc:HGNC:11027]	44.8522	16.7996	30.2758	0.49274	0.440449	-0.715093	0.199105	-0.0367574	0.96214
ENSG00000004948	CALCR	CALCR	calcitonin receptor [Source:HGNC Symbol;Acc:HGNC:1440]	20.8506	13.5382	31.4259	-0.138513	0.867712	-0.711123	0.170157	0.620326	0.188677
ENSG00000004961	HCCS	HCCS	holocytochrome c synthase [Source:HGNC Symbol;Acc:HGNC:4837]	347.325	332.898	273.669	0.199297	0.651773	0.114673	0.790225	-0.290245	0.339038
ENSG00000004975	DVL2	DVL2	dishevelled segment polarity protein 2 [Source:HGNC Symbol;Acc:HGNC:3086]	1019.75	838.489	884.948	0.222451	0.459121	-0.16247	0.568747	-0.0733452	0.813732
ENSG00000005001	PRSS22	PRSS22	serine protease 22 [Source:HGNC Symbol;Acc:HGNC:14368]	2.69188	2.66153	27.3747	-0.791864	0.0394118	-0.988963	0.026488	1.69798	9.80962e-05
ENSG00000005007	UPF1	UPF1	UPF1 RNA helicase and ATPase [Source:HGNC Symbol;Acc:HGNC:9962]	699.652	750.419	653.746	0.0134856	0.967422	0.152539	0.393091	-0.143573	0.377409
ENSG00000005020	SKAP2	SKAP2	src kinase associated phosphoprotein 2 [Source:HGNC Symbol;Acc:HGNC:15687]	6504.84	5808.97	5045.28	0.260021	0.427367	0.0322907	0.938434	-0.274699	0.270083
ENSG00000005022	SLC25A5	SLC25A5	solute carrier family 25 member 5 [Source:HGNC Symbol;Acc:HGNC:10991]	7868.53	6331.43	5037.13	0.443455	0.205417	0.016972	0.973213	-0.459113	0.106245
ENSG00000005059	MCUB	CCDC109B	mitochondrial calcium uniporter dominant negative subunit beta [Source:HGNC Symbol;Acc:HGNC:26076]	260.495	204.664	254.138	0.139717	0.771652	-0.302092	0.369363	0.107474	0.785483
ENSG00000005073	HOXA11	HOXA11	homeobox A11 [Source:HGNC Symbol;Acc:HGNC:5101]	29.5098	18.7895	44.5859	-0.150095	0.843162	-0.802532	0.0729715	0.686806	0.0956263
ENSG00000005075	POLR2J	POLR2J	RNA polymerase II subunit J [Source:HGNC Symbol;Acc:HGNC:9197]	566.514	379.73	516.406	0.256881	0.590198	-0.453152	0.207427	0.100134	0.831515
ENSG00000005100	DHX33	DHX33	DEAH-box helicase 33 [Source:HGNC Symbol;Acc:HGNC:16718]	321.37	353.128	297.468	0.00580822	0.98927	0.191069	0.3767	-0.170578	0.391882
ENSG00000005102	MEOX1	MEOX1	mesenchyme homeobox 1 [Source:HGNC Symbol;Acc:HGNC:7013]	5.3569	14.875	25.5502	-0.720581	0.115655	-0.10437	0.793077	0.777567	0.134472
ENSG00000005108	THSD7A	THSD7A	thrombospondin type 1 domain containing 7A [Source:HGNC Symbol;Acc:HGNC:22207]	219.177	148.817	132.657	0.486261	0.360593	-0.150852	0.820537	-0.381156	0.425533
ENSG00000005156	LIG3	LIG3	DNA ligase 3 [Source:HGNC Symbol;Acc:HGNC:6600]	2156.55	2002.02	2135.51	0.0481854	0.915525	-0.095841	0.776533	0.034946	0.921131
ENSG00000005175	RPAP3	RPAP3	RNA polymerase II associated protein 3 [Source:HGNC Symbol;Acc:HGNC:26151]	899.73	991.257	1016.33	-0.155728	0.436296	0.0327578	0.890914	0.107577	0.531479
ENSG00000005187	ACSM3	ACSM3	acyl-CoA synthetase medium chain family member 3 [Source:HGNC Symbol;Acc:HGNC:10522]	4319.65	3588.6	1724.36	0.604984	0.205642	0.272138	0.639139	-0.990543	0.00455556
ENSG00000005189	REXO5	AC004381.6	RNA exonuclease 5 [Source:HGNC Symbol;Acc:HGNC:24661]	186.318	198.516	172.376	0.0243537	0.96581	0.140649	0.713416	-0.142169	0.677287
ENSG00000005194	CIAPIN1	CIAPIN1	cytokine induced apoptosis inhibitor 1 [Source:HGNC Symbol;Acc:HGNC:28050]	1541.82	1832.11	1281.22	0.0324271	0.944655	0.379495	0.0870785	-0.37449	0.058769
ENSG00000005238	FAM214B	FAM214B	family with sequence similarity 214 member B [Source:HGNC Symbol;Acc:HGNC:25666]	918.697	633.406	990.153	0.105561	0.843948	-0.552661	0.0543278	0.310901	0.313632
ENSG00000005243	COPZ2	COPZ2	COPI coat complex subunit zeta 2 [Source:HGNC Symbol;Acc:HGNC:19356]	2347.7	1648.14	2264.16	0.180582	0.762738	-0.415851	0.327263	0.144944	0.772069
ENSG00000005249	PRKAR2B	PRKAR2B	protein kinase cAMP-dependent type II regulatory subunit beta [Source:HGNC Symbol;Acc:HGNC:9392]	639.111	986.886	724.257	-0.301448	0.579944	0.44573	0.318474	-0.128978	0.812151
ENSG00000005302	MSL3	MSL3	MSL complex subunit 3 [Source:HGNC Symbol;Acc:HGNC:7370]	1230.65	1161.34	1321.43	-0.0289201	0.943656	-0.137568	0.590473	0.1366	0.555217
ENSG00000005339	CREBBP	CREBBP	CREB binding protein [Source:HGNC Symbol;Acc:HGNC:2348]	49372.8	51210.4	45492.7	0.0438601	0.911093	0.114753	0.671121	-0.13825	0.553217
ENSG00000005379	TSPOAP1	BZRAP1	TSPO associated protein 1 [Source:HGNC Symbol;Acc:HGNC:16831]	1125.06	1098.67	1164.7	-0.0135838	0.986754	-0.0541495	0.929058	0.0568285	0.918573
ENSG00000005381	MPO	MPO	myeloperoxidase [Source:HGNC Symbol;Acc:HGNC:7218]	51.9399	66.6169	54.3751	-0.113451	0.894997	0.210332	0.772803	-0.0689703	0.927638
ENSG00000005421	PON1	PON1	paraoxonase 1 [Source:HGNC Symbol;Acc:HGNC:9204]	7.38221	6.23867	9.83529	-0.148759	0.849245	-0.370403	0.54282	0.409059	0.415414
ENSG00000005436	GCFC2	GCFC2	GC-rich sequence DNA-binding factor 2 [Source:HGNC Symbol;Acc:HGNC:1317]	188.927	234.484	184.12	-0.109493	0.726531	0.323132	0.0808968	-0.187438	0.350476
ENSG00000005448	WDR54	WDR54	WD repeat domain 54 [Source:HGNC Symbol;Acc:HGNC:25770]	377.442	363.402	339.115	0.100197	0.862305	0.0213087	0.967192	-0.111227	0.797685
ENSG00000005469	CROT	CROT	carnitine O-octanoyltransferase [Source:HGNC Symbol;Acc:HGNC:2366]	1254.23	1435.46	1350.43	-0.135687	0.63061	0.12855	0.594539	0.00966122	0.974225
ENSG00000005471	ABCB4	ABCB4	ATP binding cassette subfamily B member 4 [Source:HGNC Symbol;Acc:HGNC:45]	70.8356	52.8529	129.135	-0.342101	0.564169	-0.787913	0.0697478	0.856863	0.0217256
ENSG00000005483	KMT2E	KMT2E	lysine methyltransferase 2E (inactive) [Source:HGNC Symbol;Acc:HGNC:18541]	1936.07	1987.03	2202.31	-0.121013	0.710506	-0.0691609	0.820595	0.16183	0.472357
ENSG00000005486	RHBDD2	RHBDD2	rhomboid domain containing 2 [Source:HGNC Symbol;Acc:HGNC:23082]	756.463	624.612	729.257	0.130773	0.721183	-0.234742	0.372414	0.0684455	0.830391
ENSG00000005513	SOX8	SOX8	SRY-box transcription factor 8 [Source:HGNC Symbol;Acc:HGNC:11203]	176.076	57.3918	103.314	0.734878	0.142557	-0.922067	0.0459636	-0.151562	0.819011
ENSG00000005700	IBTK	IBTK	inhibitor of Bruton tyrosine kinase [Source:HGNC Symbol;Acc:HGNC:17853]	638.541	647.312	578.844	0.0694334	0.859207	0.0955164	0.752579	-0.145112	0.554144
ENSG00000005801	ZNF195	ZNF195	zinc finger protein 195 [Source:HGNC Symbol;Acc:HGNC:12986]	1563.78	2231.63	1958.75	-0.364786	0.284557	0.294662	0.372521	0.0535299	0.9007
ENSG00000005810	MYCBP2	MYCBP2	MYC binding protein 2 [Source:HGNC Symbol;Acc:HGNC:23386]	3990.51	3425.75	3086.81	0.27488	0.489688	-0.0186191	0.968985	-0.247539	0.441612
ENSG00000005812	FBXL3	FBXL3	F-box and leucine rich repeat protein 3 [Source:HGNC Symbol;Acc:HGNC:13599]	5086.78	5740.6	4952.98	-0.0485772	0.916683	0.187079	0.53042	-0.118031	0.694246
ENSG00000005844	ITGAL	ITGAL	integrin subunit alpha L [Source:HGNC Symbol;Acc:HGNC:6148]	556.115	358.985	1112.41	-0.389424	0.495515	-1.04643	0.0083864	1.0482	0.00253639
ENSG00000005882	PDK2	PDK2	pyruvate dehydrogenase kinase 2 [Source:HGNC Symbol;Acc:HGNC:8810]	481.634	442.349	317.095	0.353173	0.285209	0.17775	0.624813	-0.512067	0.0259519
ENSG00000005884	ITGA3	ITGA3	integrin subunit alpha 3 [Source:HGNC Symbol;Acc:HGNC:6139]	9890.21	5197.38	12005.9	0.0767422	0.919905	-0.931711	0.0113727	0.543432	0.161612
ENSG00000005889	ZFX	ZFX	zinc finger protein X-linked [Source:HGNC Symbol;Acc:HGNC:12869]	222.51	313.256	231.585	-0.23125	0.51849	0.436355	0.0808595	-0.186675	0.529072
ENSG00000005893	LAMP2	LAMP2	lysosomal associated membrane protein 2 [Source:HGNC Symbol;Acc:HGNC:6501]	2176.34	2202.84	1876.76	0.105895	0.814101	0.127777	0.721094	-0.208938	0.455097
ENSG00000005961	ITGA2B	ITGA2B	integrin subunit alpha 2b [Source:HGNC Symbol;Acc:HGNC:6138]	41.5103	22.307	41.1051	0.203719	0.777042	-0.707223	0.140971	0.280263	0.609677
ENSG00000005981	ASB4	ASB4	ankyrin repeat and SOCS box containing 4 [Source:HGNC Symbol;Acc:HGNC:16009]	1.55633	2.11642	0.202159	0.32111	0.242469	0.794878	0.198829	-1.56436	0.000377038
ENSG00000006007	GDE1	GDE1	glycerophosphodiester phosphodiesterase 1 [Source:HGNC Symbol;Acc:HGNC:29644]	2325.43	2328.11	1931.52	0.139724	0.735993	0.139707	0.689235	-0.252533	0.341032
ENSG00000006015	REX1BD	C19orf60	required for excision 1-B domain containing [Source:HGNC Symbol;Acc:HGNC:26098]	197.802	126.235	159.412	0.377668	0.373783	-0.430461	0.250084	-0.0333312	0.949682
ENSG00000006016	CRLF1	CRLF1	cytokine receptor like factor 1 [Source:HGNC Symbol;Acc:HGNC:2364]	23.7834	17.4438	52.7485	-0.431973	0.483765	-0.850195	0.0949276	0.98203	0.0228532
ENSG00000006025	OSBPL7	OSBPL7	oxysterol binding protein like 7 [Source:HGNC Symbol;Acc:HGNC:16387]	131.325	101.671	125.545	0.156123	0.771854	-0.298228	0.449634	0.0880614	0.849719
ENSG00000006042	TMEM98	TMEM98	transmembrane protein 98 [Source:HGNC Symbol;Acc:HGNC:24529]	2912.79	2902.29	1759.69	0.343362	0.380566	0.333547	0.35065	-0.66976	0.00596991
ENSG00000006047	YBX2	YBX2	Y-box binding protein 2 [Source:HGNC Symbol;Acc:HGNC:17948]	23.2479	24.5417	54.9559	-0.538692	0.343317	-0.535035	0.355845	0.872837	0.050696
ENSG00000006059	KRT33A	KRT33A	keratin 33A [Source:HGNC Symbol;Acc:HGNC:6450]	0.245541	0.614565	0.518376	-0.0587326	NA	-0.0081313	0.984495	0.0741668	0.842706
ENSG00000006071	ABCC8	ABCC8	ATP binding cassette subfamily C member 8 [Source:HGNC Symbol;Acc:HGNC:59]	256.856	298.365	215.309	0.0190235	0.985782	0.230781	0.765211	-0.221991	0.744778
ENSG00000006116	CACNG3	CACNG3	calcium voltage-gated channel auxiliary subunit gamma 3 [Source:HGNC Symbol;Acc:HGNC:1407]	0.0675471	0.0257909	0.100914	-0.0265777	NA	-0.0055948	NA	0.0343027	0.951205
ENSG00000006118	TMEM132A	TMEM132A	transmembrane protein 132A [Source:HGNC Symbol;Acc:HGNC:31092]	430.809	448.446	729.897	-0.390872	0.471226	-0.349533	0.503855	0.605712	0.120483
ENSG00000006125	AP2B1	AP2B1	adaptor related protein complex 2 subunit beta 1 [Source:HGNC Symbol;Acc:HGNC:563]	31573.9	29908	27640.5	0.140879	0.489798	0.0275445	0.908075	-0.151978	0.315951
ENSG00000006128	TAC1	TAC1	tachykinin precursor 1 [Source:HGNC Symbol;Acc:HGNC:11517]	9.24632	55.5906	95.1742	-0.512382	0.095503	-0.0223888	0.978037	0.623087	0.00144687
ENSG00000006194	ZNF263	ZNF263	zinc finger protein 263 [Source:HGNC Symbol;Acc:HGNC:13056]	1073.3	1035.6	1073.74	0.0181311	0.95523	-0.0525963	0.821692	0.027079	0.907955
ENSG00000006210	CX3CL1	CX3CL1	C-X3-C motif chemokine ligand 1 [Source:HGNC Symbol;Acc:HGNC:10647]	329.453	452.269	329.879	-0.170923	0.769366	0.402829	0.321579	-0.204472	0.639559
ENSG00000006282	SPATA20	SPATA20	spermatogenesis associated 20 [Source:HGNC Symbol;Acc:HGNC:26125]	1860.97	1420.46	1143.94	0.495636	0.166296	-0.0280224	0.95796	-0.477011	0.113433
ENSG00000006283	CACNA1G	CACNA1G	calcium voltage-gated channel subunit alpha1 G [Source:HGNC Symbol;Acc:HGNC:1394]	0.558821	0.906764	1.1201	-0.473398	0.442522	0.0482672	0.954873	0.377488	0.532457
ENSG00000006327	TNFRSF12A	TNFRSF12A	TNF receptor superfamily member 12A [Source:HGNC Symbol;Acc:HGNC:18152]	1152	665.21	1100.92	0.235765	0.723101	-0.609185	0.189958	0.206368	0.709437
ENSG00000006377	DLX6	DLX6	distal-less homeobox 6 [Source:HGNC Symbol;Acc:HGNC:2919]	1.90556	6.84592	7.32619	-0.778088	0.104039	0.202124	0.803269	0.447362	0.449317
ENSG00000006432	MAP3K9	MAP3K9	mitogen-activated protein kinase kinase kinase 9 [Source:HGNC Symbol;Acc:HGNC:6861]	37.4139	34.1841	43.5824	-0.0760474	0.897403	-0.234746	0.555196	0.25269	0.467358
ENSG00000006451	RALA	RALA	RAS like proto-oncogene A [Source:HGNC Symbol;Acc:HGNC:9839]	2258.64	2306.17	2594.27	-0.126516	0.719047	-0.0836623	0.794922	0.178232	0.457428
ENSG00000006453	BAIAP2L1	BAIAP2L1	BAR/IMD domain containing adaptor protein 2 like 1 [Source:HGNC Symbol;Acc:HGNC:21649]	534.807	1465.2	964.957	-0.903938	0.0141176	0.774598	0.047774	-0.0172582	0.978203
ENSG00000006459	KDM7A	KDM7A	lysine demethylase 7A [Source:HGNC Symbol;Acc:HGNC:22224]	1589.14	2527.19	2293.96	-0.540224	0.0441895	0.321656	0.297287	0.158489	0.639431
ENSG00000006468	ETV1	ETV1	ETS variant transcription factor 1 [Source:HGNC Symbol;Acc:HGNC:3490]	46.4509	53.2654	58.0395	-0.219866	0.706078	0.00509466	0.993275	0.189958	0.689564
ENSG00000006530	AGK	AGK	acylglycerol kinase [Source:HGNC Symbol;Acc:HGNC:21869]	248.15	319.864	288.122	-0.271225	0.0461871	0.235453	0.0791205	0.0291272	0.888331
ENSG00000006555	TTC22	TTC22	tetratricopeptide repeat domain 22 [Source:HGNC Symbol;Acc:HGNC:26067]	471.694	613.091	463.548	-0.124761	0.849245	0.342236	0.446563	-0.188154	0.68755
ENSG00000006576	PHTF2	PHTF2	putative homeodomain transcription factor 2 [Source:HGNC Symbol;Acc:HGNC:13411]	1030.76	1106.8	1403.25	-0.298364	0.227748	-0.163254	0.547523	0.382275	0.0316488
ENSG00000006606	CCL26	CCL26	C-C motif chemokine ligand 26 [Source:HGNC Symbol;Acc:HGNC:10625]	0.373258	0.596673	15.6421	-1.01072	0.00181721	-1.10767	0.00565686	2.34154	4.22668e-08
ENSG00000006607	FARP2	FARP2	FERM, ARH/RhoGEF and pleckstrin domain protein 2 [Source:HGNC Symbol;Acc:HGNC:16460]	1088.61	1515.63	1151.46	-0.233608	0.526617	0.406462	0.127795	-0.155741	0.628412
ENSG00000006611	USH1C	USH1C	USH1 protein network component harmonin [Source:HGNC Symbol;Acc:HGNC:12597]	2212.83	4766.37	2864.29	-0.545208	0.254836	0.735644	0.0815804	-0.21054	0.693325
ENSG00000006625	GGCT	GGCT	gamma-glutamylcyclotransferase [Source:HGNC Symbol;Acc:HGNC:21705]	749.536	607.899	781.724	0.0665213	0.915878	-0.303269	0.442555	0.175126	0.668758
ENSG00000006634	DBF4	DBF4	DBF4 zinc finger [Source:HGNC Symbol;Acc:HGNC:17364]	200.493	419.571	330.172	-0.772793	0.0048718	0.55889	0.0679575	0.10508	0.811583
ENSG00000006638	TBXA2R	TBXA2R	thromboxane A2 receptor [Source:HGNC Symbol;Acc:HGNC:11608]	68.4466	62.0203	147.595	-0.534696	0.291527	-0.691534	0.130524	0.965519	0.00655703
ENSG00000006652	IFRD1	IFRD1	interferon related developmental regulator 1 [Source:HGNC Symbol;Acc:HGNC:5456]	5161.03	5477.73	4198.77	0.114316	0.830999	0.22774	0.552711	-0.310727	0.318635
ENSG00000006659	LGALS14	LGALS14	galectin 14 [Source:HGNC Symbol;Acc:HGNC:30054]	0.647601	0.748462	0.893029	-0.00613528	NA	-0.0127401	NA	0.0171265	0.975125
ENSG00000006695	COX10	COX10	cytochrome c oxidase assembly factor heme A:farnesyltransferase COX10 [Source:HGNC Symbol;Acc:HGNC:2260]	302.91	313.314	295.637	0.00280296	0.994262	0.0713029	0.774753	-0.0626386	0.78887
ENSG00000006704	GTF2IRD1	GTF2IRD1	GTF2I repeat domain containing 1 [Source:HGNC Symbol;Acc:HGNC:4661]	1199.33	1203.71	1133.77	0.0426774	0.930208	0.0467564	0.907864	-0.0782282	0.822901
ENSG00000006712	PAF1	PAF1	PAF1 homolog, Paf1/RNA polymerase II complex component [Source:HGNC Symbol;Acc:HGNC:25459]	2229.4	2125.24	2224.26	0.0275959	0.943339	-0.0654384	0.816816	0.0292077	0.919117
ENSG00000006715	VPS41	VPS41	VPS41 subunit of HOPS complex [Source:HGNC Symbol;Acc:HGNC:12713]	6542.96	7030.83	6119.11	0.0112602	0.979853	0.15259	0.534125	-0.141772	0.526604
ENSG00000006740	ARHGAP44	ARHGAP44	Rho GTPase activating protein 44 [Source:HGNC Symbol;Acc:HGNC:29096]	31.9022	54.5693	47.3705	-0.555905	0.139185	0.367983	0.367524	0.135639	0.775253
ENSG00000006744	ELAC2	ELAC2	elaC ribonuclease Z 2 [Source:HGNC Symbol;Acc:HGNC:14198]	3987.96	4106.86	3421.85	0.10402	0.712666	0.159769	0.445128	-0.234675	0.147923
ENSG00000006747	SCIN	SCIN	scinderin [Source:HGNC Symbol;Acc:HGNC:21695]	5869.29	3395.39	4276.23	0.428209	0.449716	-0.432172	0.410898	-0.102828	0.871904
ENSG00000006756	ARSD	ARSD	arylsulfatase D [Source:HGNC Symbol;Acc:HGNC:717]	3786.98	4031.42	3074.61	0.116798	0.803535	0.238006	0.468687	-0.322002	0.222262
ENSG00000006757	PNPLA4	PNPLA4	patatin like phospholipase domain containing 4 [Source:HGNC Symbol;Acc:HGNC:24887]	351.124	458.821	197.834	0.174118	0.760999	0.71993	0.0254467	-0.931189	0.000256664
ENSG00000006788	MYH13	MYH13	myosin heavy chain 13 [Source:HGNC Symbol;Acc:HGNC:7571]	0.0472355	0.15431	0.164297	-0.337092	NA	0.0973866	0.905479	0.287048	0.641083
ENSG00000006831	ADIPOR2	ADIPOR2	adiponectin receptor 2 [Source:HGNC Symbol;Acc:HGNC:24041]	3103.13	2957.56	3138.64	0.0171235	0.962781	-0.0771402	0.756817	0.04811	0.844729
ENSG00000006837	CDKL3	CDKL3	cyclin dependent kinase like 3 [Source:HGNC Symbol;Acc:HGNC:15483]	203.312	258.979	195.222	-0.112385	0.715636	0.366196	0.0363999	-0.216321	0.256944
ENSG00000007001	UPP2	UPP2	uridine phosphorylase 2 [Source:HGNC Symbol;Acc:HGNC:23061]	52.4352	59.0911	47.5642	0.000954757	0.999834	0.197693	0.767665	-0.171799	0.780907
ENSG00000007038	PRSS21	PRSS21	serine protease 21 [Source:HGNC Symbol;Acc:HGNC:9485]	9.43473	2.33694	24.1176	-0.282432	0.677994	-1.20629	0.0137894	1.04116	0.0315671
ENSG00000007047	MARK4	MARK4	microtubule affinity regulating kinase 4 [Source:HGNC Symbol;Acc:HGNC:13538]	751.065	574.748	605.694	0.325534	0.1044	-0.209901	0.338436	-0.133484	0.551099
ENSG00000007062	PROM1	PROM1	prominin 1 [Source:HGNC Symbol;Acc:HGNC:9454]	2156.9	1459.14	1134.77	0.41194	0.542854	-0.065496	0.940962	-0.40737	0.487346
ENSG00000007080	CCDC124	CCDC124	coiled-coil domain containing 124 [Source:HGNC Symbol;Acc:HGNC:25171]	1366.59	777.724	1046.37	0.487388	0.135169	-0.560618	0.0543278	-0.0479823	0.917761
ENSG00000007129	CEACAM21	CEACAM21	CEA cell adhesion molecule 21 [Source:HGNC Symbol;Acc:HGNC:28834]	102.716	52.0402	121.408	0.114875	0.841091	-0.993163	0.000126856	0.553751	0.0473642
ENSG00000007168	PAFAH1B1	PAFAH1B1	platelet activating factor acetylhydrolase 1b regulatory subunit 1 [Source:HGNC Symbol;Acc:HGNC:8574]	6813.19	6950.18	6783.85	-0.00806037	0.983546	0.0320152	0.907771	-0.0197342	0.941497
ENSG00000007171	NOS2	NOS2	nitric oxide synthase 2 [Source:HGNC Symbol;Acc:HGNC:7873]	16.7084	20.9135	13.6004	-0.00168662	0.998874	0.349393	0.596419	-0.313703	0.599617
ENSG00000007174	DNAH9	DNAH9	dynein axonemal heavy chain 9 [Source:HGNC Symbol;Acc:HGNC:2953]	41.2753	33.2449	39.5468	0.137636	0.834302	-0.232078	0.648793	0.0521983	0.92876
ENSG00000007202	KIAA0100	KIAA0100	KIAA0100 [Source:HGNC Symbol;Acc:HGNC:28960]	585.69	734.419	625.632	-0.185748	0.469506	0.26412	0.17809	-0.06813	0.793174
ENSG00000007216	SLC13A2	SLC13A2	solute carrier family 13 member 2 [Source:HGNC Symbol;Acc:HGNC:10917]	186.422	462.152	48.6732	-0.0779247	0.92681	1.06626	0.07185	-1.24029	0.00323832
ENSG00000007237	GAS7	GAS7	growth arrest specific 7 [Source:HGNC Symbol;Acc:HGNC:4169]	660.359	1521.06	1236.03	-0.821496	0.0335117	0.521721	0.250519	0.16816	0.756853
ENSG00000007255	TRAPPC6A	TRAPPC6A	trafficking protein particle complex 6A [Source:HGNC Symbol;Acc:HGNC:23069]	773.765	877.412	793.296	-0.0843563	0.871246	0.146256	0.706735	-0.0488737	0.907808
ENSG00000007264	MATK	MATK	megakaryocyte-associated tyrosine kinase [Source:HGNC Symbol;Acc:HGNC:6906]	27.0264	18.1573	40.9976	-0.166452	0.823234	-0.763097	0.0872412	0.677694	0.0942975
ENSG00000007306	CEACAM7	CEACAM7	CEA cell adhesion molecule 7 [Source:HGNC Symbol;Acc:HGNC:1819]	7.0654	0	4.55666	0.173274	NA	-0.357815	0.409776	0.0411739	0.904926
ENSG00000007312	CD79B	CD79B	CD79b molecule [Source:HGNC Symbol;Acc:HGNC:1699]	125.653	291.024	237.762	-0.777205	0.0752067	0.498106	0.329925	0.167935	0.778664
ENSG00000007314	SCN4A	SCN4A	sodium voltage-gated channel alpha subunit 4 [Source:HGNC Symbol;Acc:HGNC:10591]	52.7037	71.7459	87.7014	-0.400561	0.521975	-0.0109359	0.988923	0.360119	0.523111
ENSG00000007341	ST7L	ST7L	suppression of tumorigenicity 7 like [Source:HGNC Symbol;Acc:HGNC:18441]	893.811	981.975	832.116	-0.00135739	0.996893	0.191195	0.335062	-0.163804	0.375217
ENSG00000007350	TKTL1	TKTL1	transketolase like 1 [Source:HGNC Symbol;Acc:HGNC:11835]	7.17726	31.8609	12.7307	-0.754318	0.132711	1.08197	0.0464918	-0.340433	0.586434
ENSG00000007372	PAX6	PAX6	paired box 6 [Source:HGNC Symbol;Acc:HGNC:8620]	392.034	291.499	350.141	0.219142	0.70089	-0.292832	0.531799	0.0198777	0.972934
ENSG00000007376	RPUSD1	RPUSD1	RNA pseudouridine synthase domain containing 1 [Source:HGNC Symbol;Acc:HGNC:14173]	551.321	425.82	486.867	0.233244	0.517131	-0.257933	0.398512	-0.0121	0.976507
ENSG00000007384	RHBDF1	RHBDF1	rhomboid 5 homolog 1 [Source:HGNC Symbol;Acc:HGNC:20561]	2922.09	1944.33	2704.28	0.212079	0.756875	-0.420878	0.415094	0.110631	0.857273
ENSG00000007392	LUC7L	LUC7L	LUC7 like [Source:HGNC Symbol;Acc:HGNC:6723]	928.202	1026.38	899.032	-0.0317007	0.955944	0.159394	0.674369	-0.108328	0.775455
ENSG00000007402	CACNA2D2	CACNA2D2	calcium voltage-gated channel auxiliary subunit alpha2delta 2 [Source:HGNC Symbol;Acc:HGNC:1400]	90.5463	208.864	82.9265	-0.437773	0.393734	1.11153	0.00134109	-0.685037	0.0650914
ENSG00000007516	BAIAP3	BAIAP3	BAI1 associated protein 3 [Source:HGNC Symbol;Acc:HGNC:948]	10.8728	25.8644	20.993	-0.839352	0.0331664	0.526933	0.256879	0.179662	0.742901
ENSG00000007520	TSR3	TSR3	TSR3 ribosome maturation factor [Source:HGNC Symbol;Acc:HGNC:14175]	1002.36	761.704	851.985	0.275736	0.388713	-0.253243	0.383892	-0.0549333	0.880515
ENSG00000007541	PIGQ	PIGQ	phosphatidylinositol glycan anchor biosynthesis class Q [Source:HGNC Symbol;Acc:HGNC:14135]	1110.12	1046.98	837.706	0.243956	0.502693	0.124408	0.742566	-0.343223	0.172158
ENSG00000007545	CRAMP1	CRAMP1L	cramped chromatin regulator homolog 1 [Source:HGNC Symbol;Acc:HGNC:14122]	40.7891	53.8378	38.5462	-0.124115	0.789771	0.421485	0.121229	-0.26573	0.348174
ENSG00000007866	TEAD3	TEAD3	TEA domain transcription factor 3 [Source:HGNC Symbol;Acc:HGNC:11716]	238.323	282.678	306.882	-0.287004	0.457082	0.0264861	0.954642	0.222937	0.495378
ENSG00000007908	SELE	SELE	selectin E [Source:HGNC Symbol;Acc:HGNC:10718]	134.715	196.922	337.963	-0.439703	0.463245	-0.178783	0.826571	0.541576	0.341654
ENSG00000007923	DNAJC11	DNAJC11	DnaJ heat shock protein family (Hsp40) member C11 [Source:HGNC Symbol;Acc:HGNC:25570]	784.641	1059.02	739.977	-0.135256	0.764242	0.452363	0.0882526	-0.286695	0.301307
ENSG00000007933	FMO3	FMO3	flavin containing dimethylaniline monoxygenase 3 [Source:HGNC Symbol;Acc:HGNC:3771]	248.145	265.671	558.452	-0.60805	0.202474	-0.540903	0.271337	0.918429	0.0119913
ENSG00000007944	MYLIP	MYLIP	myosin regulatory light chain interacting protein [Source:HGNC Symbol;Acc:HGNC:21155]	384.156	484.509	467.324	-0.274371	0.469939	0.153851	0.691746	0.105078	0.785483
ENSG00000007952	NOX1	NOX1	NADPH oxidase 1 [Source:HGNC Symbol;Acc:HGNC:7889]	5.56888	4.17088	4.35496	0.262053	0.657059	-0.179663	0.763284	-0.115319	0.840368
ENSG00000007968	E2F2	E2F2	E2F transcription factor 2 [Source:HGNC Symbol;Acc:HGNC:3114]	7.78832	8.06098	14.2207	-0.435566	0.410932	-0.412916	0.413712	0.688166	0.0699547
ENSG00000008018	PSMB1	PSMB1	proteasome 20S subunit beta 1 [Source:HGNC Symbol;Acc:HGNC:9537]	1176.23	1299.28	1263.85	-0.112904	0.758013	0.0797786	0.807402	0.0318864	0.924797
ENSG00000008056	SYN1	SYN1	synapsin I [Source:HGNC Symbol;Acc:HGNC:11494]	37.3847	48.1137	32.724	-0.0492008	0.955142	0.373703	0.508616	-0.284168	0.596423
ENSG00000008083	JARID2	JARID2	jumonji and AT-rich interaction domain containing 2 [Source:HGNC Symbol;Acc:HGNC:6196]	135.386	333.04	148.335	-0.609396	0.103689	1.12483	2.45274e-05	-0.555059	0.0901948
ENSG00000008086	CDKL5	CDKL5	cyclin dependent kinase like 5 [Source:HGNC Symbol;Acc:HGNC:11411]	939.242	1306.85	996.599	-0.209417	0.720427	0.369969	0.403987	-0.137953	0.787579
ENSG00000008118	CAMK1G	CAMK1G	calcium/calmodulin dependent protein kinase IG [Source:HGNC Symbol;Acc:HGNC:14585]	442.283	103.923	105.798	1.25204	0.0080301	-0.763854	0.168348	-0.860494	0.0699753
ENSG00000008128	CDK11A	CDK11A	cyclin dependent kinase 11A [Source:HGNC Symbol;Acc:HGNC:1730]	13.7141	15.6001	17.4052	-0.204243	0.738891	-0.00686613	0.991632	0.190346	0.700553
ENSG00000008130	NADK	NADK	NAD kinase [Source:HGNC Symbol;Acc:HGNC:29831]	1545.48	1253.16	1171.83	0.337491	0.209579	-0.0847853	0.811107	-0.249792	0.301531
ENSG00000008196	TFAP2B	TFAP2B	transcription factor AP-2 beta [Source:HGNC Symbol;Acc:HGNC:11743]	0.993474	1.81746	12.8852	-0.435774	0.16398	-0.429561	0.340309	0.841704	0.629773
ENSG00000008226	DLEC1	DLEC1	DLEC1 cilia and flagella associated protein [Source:HGNC Symbol;Acc:HGNC:2899]	11.8414	13.3471	11.6159	-0.0536744	0.94603	0.178579	0.767507	-0.102493	0.861866
ENSG00000008256	CYTH3	CYTH3	cytohesin 3 [Source:HGNC Symbol;Acc:HGNC:9504]	158.621	187.078	190.842	-0.24096	0.362094	0.0770687	0.804829	0.141357	0.564598
ENSG00000008277	ADAM22	ADAM22	ADAM metallopeptidase domain 22 [Source:HGNC Symbol;Acc:HGNC:201]	1586.95	845.037	1301.45	0.443461	0.236955	-0.687182	0.0210538	0.0702123	0.883633
ENSG00000008282	SYPL1	SYPL1	synaptophysin like 1 [Source:HGNC Symbol;Acc:HGNC:11507]	6677.36	7345.15	5467.67	0.0913516	0.845794	0.277675	0.353054	-0.334504	0.176014
ENSG00000008283	CYB561	CYB561	cytochrome b561 [Source:HGNC Symbol;Acc:HGNC:2571]	381.208	365.725	356.512	0.0758268	0.859657	-0.00397728	0.991632	-0.0656766	0.841026
ENSG00000008294	SPAG9	SPAG9	sperm associated antigen 9 [Source:HGNC Symbol;Acc:HGNC:14524]	1493.28	1183.62	1045.28	0.40872	0.125984	-0.0604046	0.877274	-0.344305	0.138199
ENSG00000008300	CELSR3	CELSR3	cadherin EGF LAG seven-pass G-type receptor 3 [Source:HGNC Symbol;Acc:HGNC:3230]	141.544	103.983	128.707	0.201747	0.748564	-0.307172	0.545438	0.0443047	0.943188
ENSG00000008311	AASS	AASS	aminoadipate-semialdehyde synthase [Source:HGNC Symbol;Acc:HGNC:17366]	1127.26	1058.77	896.901	0.192894	0.718001	0.0805661	0.879689	-0.255245	0.506787
ENSG00000008323	PLEKHG6	PLEKHG6	pleckstrin homology and RhoGEF domain containing G6 [Source:HGNC Symbol;Acc:HGNC:25562]	26.4311	42.8529	32.0435	-0.362503	0.471164	0.457669	0.287389	-0.0840821	0.880233
ENSG00000008324	SS18L2	SS18L2	SS18 like 2 [Source:HGNC Symbol;Acc:HGNC:15593]	317.084	313.728	318.308	-5.33317e-05	0.999972	-0.0166207	0.970024	0.0137535	0.974639
ENSG00000008382	MPND	MPND	MPN domain containing [Source:HGNC Symbol;Acc:HGNC:25934]	575.409	582.929	475.903	0.141805	0.692795	0.151631	0.609269	-0.262854	0.241947
ENSG00000008394	MGST1	MGST1	microsomal glutathione S-transferase 1 [Source:HGNC Symbol;Acc:HGNC:7061]	2382.31	1868.08	2905.3	-0.0393166	0.965941	-0.384292	0.522856	0.324411	0.561667
ENSG00000008405	CRY1	CRY1	cryptochrome circadian regulator 1 [Source:HGNC Symbol;Acc:HGNC:2384]	1171.93	1174.66	1305.26	-0.0874356	0.846075	-0.0828556	0.826571	0.144583	0.634579
ENSG00000008438	PGLYRP1	PGLYRP1	peptidoglycan recognition protein 1 [Source:HGNC Symbol;Acc:HGNC:8904]	3.57178	6.01896	3.95116	-0.171644	0.835234	0.397816	0.537502	-0.165627	0.81162
ENSG00000008441	NFIX	NFIX	nuclear factor I X [Source:HGNC Symbol;Acc:HGNC:7788]	2681.71	1957.41	5321.21	-0.419501	0.438164	-0.908568	0.0220784	0.998919	0.0029646
ENSG00000008513	ST3GAL1	ST3GAL1	ST3 beta-galactoside alpha-2,3-sialyltransferase 1 [Source:HGNC Symbol;Acc:HGNC:10862]	231.426	537.574	346.441	-0.769439	0.0104661	0.783988	0.00641971	-0.11084	0.812151
ENSG00000008516	MMP25	MMP25	matrix metallopeptidase 25 [Source:HGNC Symbol;Acc:HGNC:14246]	40.0797	26.9382	75.9933	-0.370271	0.512533	-0.969364	0.0150233	0.989476	0.00324845
ENSG00000008517	IL32	IL32	interleukin 32 [Source:HGNC Symbol;Acc:HGNC:16830]	1905.12	1890.85	3630.97	-0.49013	0.294803	-0.518687	0.233412	0.805454	0.0141331
ENSG00000008710	PKD1	PKD1	polycystin 1, transient receptor potential channel interacting [Source:HGNC Symbol;Acc:HGNC:9008]	1091.19	1077.22	1148.05	-0.0332784	0.95628	-0.0549923	0.90928	0.0750471	0.860249
ENSG00000008735	MAPK8IP2	MAPK8IP2	mitogen-activated protein kinase 8 interacting protein 2 [Source:HGNC Symbol;Acc:HGNC:6883]	32.7128	7.57664	16.6053	0.905268	0.0604465	-1.1859	0.0083625	-0.223745	0.723108
ENSG00000008838	MED24	MED24	mediator complex subunit 24 [Source:HGNC Symbol;Acc:HGNC:22963]	3538.91	3039.54	3186.95	0.170974	0.515893	-0.130683	0.589757	-0.0491108	0.855592
ENSG00000008853	RHOBTB2	RHOBTB2	Rho related BTB domain containing 2 [Source:HGNC Symbol;Acc:HGNC:18756]	11559.4	6448.9	2976.32	1.12278	0.0018631	-0.0363045	0.958537	-1.38152	4.30251e-06
ENSG00000008869	HEATR5B	HEATR5B	HEAT repeat containing 5B [Source:HGNC Symbol;Acc:HGNC:29273]	2466.43	2092.4	2336.15	0.135163	0.603915	-0.187907	0.353508	0.0294248	0.912749
ENSG00000008952	SEC62	SEC62	SEC62 homolog, preprotein translocation factor [Source:HGNC Symbol;Acc:HGNC:11846]	13335.7	14257.2	13430.7	-0.0434826	0.917466	0.0871634	0.780485	-0.035175	0.913919
ENSG00000008988	RPS20	RPS20	ribosomal protein S20 [Source:HGNC Symbol;Acc:HGNC:10405]	5060.56	6535.78	4852.58	-0.115044	0.82914	0.371594	0.261978	-0.227234	0.50602
ENSG00000009307	CSDE1	CSDE1	cold shock domain containing E1 [Source:HGNC Symbol;Acc:HGNC:29905]	3531.64	3474.8	3014.63	0.131305	0.735571	0.0974846	0.779944	-0.205942	0.428187
ENSG00000009335	UBE3C	UBE3C	ubiquitin protein ligase E3C [Source:HGNC Symbol;Acc:HGNC:16803]	1478.74	1389.39	1413.32	0.0736416	0.756426	-0.0516334	0.80625	-0.0232207	0.913919
ENSG00000009413	REV3L	REV3L	REV3 like, DNA directed polymerase zeta catalytic subunit [Source:HGNC Symbol;Acc:HGNC:9968]	1981.81	1909.65	1769.91	0.10625	0.82914	0.0349899	0.939556	-0.127981	0.718499
ENSG00000009694	TENM1	TENM1	teneurin transmembrane protein 1 [Source:HGNC Symbol;Acc:HGNC:8117]	86.7102	109.876	71.2792	-0.003187	0.997045	0.370578	0.543877	-0.333267	0.54427
ENSG00000009709	PAX7	PAX7	paired box 7 [Source:HGNC Symbol;Acc:HGNC:8621]	0.1384	0.1606	0.0865041	0.100751	NA	-0.00566551	0.991644	-0.112081	0.811383
ENSG00000009724	MASP2	MASP2	mannan binding lectin serine peptidase 2 [Source:HGNC Symbol;Acc:HGNC:6902]	109.023	133.109	118.029	-0.170949	0.7334	0.218652	0.590522	-0.0352691	0.943028
ENSG00000009765	IYD	IYD	iodotyrosine deiodinase [Source:HGNC Symbol;Acc:HGNC:21071]	47.3116	46.1514	95.6973	-0.33606	0.620533	-0.407723	0.543402	0.61818	0.25074
ENSG00000009780	FAM76A	FAM76A	family with sequence similarity 76 member A [Source:HGNC Symbol;Acc:HGNC:28530]	435.683	425.287	398.367	0.0833465	0.82291	0.0367208	0.912999	-0.10671	0.680519
ENSG00000009790	TRAF3IP3	TRAF3IP3	TRAF3 interacting protein 3 [Source:HGNC Symbol;Acc:HGNC:30766]	412.95	398.462	782.088	-0.507031	0.19855	-0.573012	0.110576	0.854853	0.00127879
ENSG00000009830	POMT2	POMT2	protein O-mannosyltransferase 2 [Source:HGNC Symbol;Acc:HGNC:19743]	1680.16	1759.46	1451.52	0.0866864	0.823086	0.176288	0.50941	-0.233658	0.281088
ENSG00000009844	VTA1	VTA1	vesicle trafficking 1 [Source:HGNC Symbol;Acc:HGNC:20954]	311.82	292.871	293.161	0.085039	0.814101	-0.0395128	0.9044	-0.0442207	0.881327
ENSG00000009950	MLXIPL	MLXIPL	MLX interacting protein like [Source:HGNC Symbol;Acc:HGNC:12744]	413.088	729.272	296.025	-0.120782	0.887311	0.790094	0.126844	-0.658646	0.159442
ENSG00000009954	BAZ1B	BAZ1B	bromodomain adjacent to zinc finger domain 1B [Source:HGNC Symbol;Acc:HGNC:961]	4534.36	4670.49	4654.99	-0.0386912	0.893569	0.0201509	0.936545	0.0172475	0.941455
ENSG00000010017	RANBP9	RANBP9	RAN binding protein 9 [Source:HGNC Symbol;Acc:HGNC:13727]	1847.56	2295.64	1827.54	-0.119839	0.735183	0.309806	0.167729	-0.166055	0.498269
ENSG00000010030	ETV7	ETV7	ETS variant transcription factor 7 [Source:HGNC Symbol;Acc:HGNC:18160]	26.3722	32.7581	65.1165	-0.703592	0.131191	-0.455071	0.390924	0.933277	0.013031
ENSG00000010072	SPRTN	SPRTN	SprT-like N-terminal domain [Source:HGNC Symbol;Acc:HGNC:25356]	523.516	622.257	615.736	-0.234085	0.155387	0.110057	0.567719	0.108053	0.533501
ENSG00000010165	EEF1AKNMT	METTL13	eEF1A lysine and N-terminal methyltransferase [Source:HGNC Symbol;Acc:HGNC:24248]	3082.47	2906.64	2808.32	0.111239	0.666398	-0.0117959	0.965332	-0.0911198	0.657038
ENSG00000010219	DYRK4	DYRK4	dual specificity tyrosine phosphorylation regulated kinase 4 [Source:HGNC Symbol;Acc:HGNC:3095]	241.321	208.196	216.534	0.173217	0.523672	-0.127302	0.616723	-0.0550482	0.841239
ENSG00000010244	ZNF207	ZNF207	zinc finger protein 207 [Source:HGNC Symbol;Acc:HGNC:12998]	3374.42	3684.98	3998.94	-0.193781	0.232178	-0.0177596	0.939556	0.180012	0.1699
ENSG00000010256	UQCRC1	UQCRC1	ubiquinol-cytochrome c reductase core protein 1 [Source:HGNC Symbol;Acc:HGNC:12585]	6779.06	6909.83	4809.88	0.238099	0.503562	0.272889	0.360341	-0.48159	0.0245119
ENSG00000010270	STARD3NL	STARD3NL	STARD3 N-terminal like [Source:HGNC Symbol;Acc:HGNC:19169]	2050.25	1795.49	1549.31	0.298742	0.221297	0.0232068	0.948303	-0.303633	0.118351
ENSG00000010278	CD9	CD9	CD9 molecule [Source:HGNC Symbol;Acc:HGNC:1709]	3150.7	4095.92	4246.76	-0.345616	0.451094	0.102834	0.848646	0.20872	0.622421
ENSG00000010282	HHATL	HHATL	hedgehog acyltransferase like [Source:HGNC Symbol;Acc:HGNC:13242]	17512.3	1024.94	5660.58	0.853432	0.113395	-1.22822	0.00205716	-0.304682	0.625203
ENSG00000010292	NCAPD2	NCAPD2	non-SMC condensin I complex subunit D2 [Source:HGNC Symbol;Acc:HGNC:24305]	2123.49	2043.96	1994.54	0.0732793	0.824659	-0.00489864	0.987075	-0.062101	0.807986
ENSG00000010295	IFFO1	IFFO1	intermediate filament family orphan 1 [Source:HGNC Symbol;Acc:HGNC:24970]	252.713	196.162	246.343	0.134408	0.829093	-0.302038	0.491244	0.109969	0.824636
ENSG00000010310	GIPR	GIPR	gastric inhibitory polypeptide receptor [Source:HGNC Symbol;Acc:HGNC:4271]	422.479	1887.12	1646.29	-1.10483	0.0104687	0.480123	0.464435	0.340119	0.584908
ENSG00000010318	PHF7	PHF7	PHD finger protein 7 [Source:HGNC Symbol;Acc:HGNC:18458]	177.931	159.69	110.034	0.404422	0.241765	0.185308	0.642711	-0.58107	0.0181276
ENSG00000010319	SEMA3G	SEMA3G	semaphorin 3G [Source:HGNC Symbol;Acc:HGNC:30400]	380.397	292.645	620.031	-0.257939	0.696614	-0.6512	0.166268	0.697752	0.084392
ENSG00000010322	NISCH	NISCH	nischarin [Source:HGNC Symbol;Acc:HGNC:18006]	474.698	466.833	327.983	0.270931	0.504141	0.236304	0.526411	-0.4828	0.0648881
ENSG00000010327	STAB1	STAB1	stabilin 1 [Source:HGNC Symbol;Acc:HGNC:18628]	5268.3	1769.28	5233.63	0.340932	0.569758	-1.30383	0.000380077	0.429543	0.351937
ENSG00000010361	FUZ	FUZ	fuzzy planar cell polarity protein [Source:HGNC Symbol;Acc:HGNC:26219]	638.632	585.729	462.589	0.302689	0.242773	0.114862	0.713987	-0.392236	0.0366571
ENSG00000010379	SLC6A13	SLC6A13	solute carrier family 6 member 13 [Source:HGNC Symbol;Acc:HGNC:11046]	845.311	813.629	390.047	0.365527	0.585761	0.332651	0.616755	-0.755864	0.100539
ENSG00000010404	IDS	IDS	iduronate 2-sulfatase [Source:HGNC Symbol;Acc:HGNC:5389]	9843.78	5830.92	6837.17	0.495353	0.283587	-0.406182	0.377594	-0.178288	0.726094
ENSG00000010438	PRSS3	PRSS3	serine protease 3 [Source:HGNC Symbol;Acc:HGNC:9486]	0.815911	2.35139	4.049	-0.752063	0.138332	-0.0771382	0.932544	0.703526	0.185321
ENSG00000010539	ZNF200	ZNF200	zinc finger protein 200 [Source:HGNC Symbol;Acc:HGNC:12993]	416.97	479.902	486.405	-0.208443	0.276694	0.0702396	0.761281	0.120841	0.503574
ENSG00000010610	CD4	CD4	CD4 molecule [Source:HGNC Symbol;Acc:HGNC:1678]	3423.07	1489.65	4219.66	0.112906	0.869413	-1.24135	2.01583e-05	0.657832	0.0454667
ENSG00000010626	LRRC23	LRRC23	leucine rich repeat containing 23 [Source:HGNC Symbol;Acc:HGNC:19138]	812.973	907.289	652.654	0.0941396	0.856937	0.303846	0.355419	-0.361862	0.185121
ENSG00000010671	BTK	BTK	Bruton tyrosine kinase [Source:HGNC Symbol;Acc:HGNC:1133]	1658.7	513.764	682.387	1.09496	0.00589022	-0.859733	0.0538232	-0.54153	0.230306
ENSG00000010704	HFE	HFE	homeostatic iron regulator [Source:HGNC Symbol;Acc:HGNC:4886]	556.665	535.397	513.438	0.0845017	0.847042	0.00548584	0.988722	-0.0817799	0.807986
ENSG00000010803	SCMH1	SCMH1	Scm polycomb group protein homolog 1 [Source:HGNC Symbol;Acc:HGNC:19003]	616.68	437.043	450.342	0.43309	0.133867	-0.239019	0.46593	-0.221316	0.456719
ENSG00000010810	FYN	FYN	FYN proto-oncogene, Src family tyrosine kinase [Source:HGNC Symbol;Acc:HGNC:4037]	524.521	542.503	833.164	-0.369797	0.433472	-0.322524	0.470324	0.56553	0.0861711
ENSG00000010818	HIVEP2	HIVEP2	HIVEP zinc finger 2 [Source:HGNC Symbol;Acc:HGNC:4921]	3714.82	2910.03	4781.45	-0.100933	0.851576	-0.529151	0.0678038	0.482191	0.0675618
ENSG00000010932	FMO1	FMO1	flavin containing dimethylaniline monoxygenase 1 [Source:HGNC Symbol;Acc:HGNC:3769]	1996.17	1606.06	478.735	0.57971	0.345866	0.306628	0.676246	-1.1547	0.00910116
ENSG00000011007	ELOA	TCEB3	elongin A [Source:HGNC Symbol;Acc:HGNC:11620]	206.255	209.763	217.825	-0.0557029	0.839331	-0.021035	0.934153	0.0662762	0.737459
ENSG00000011009	LYPLA2	LYPLA2	lysophospholipase 2 [Source:HGNC Symbol;Acc:HGNC:6738]	109.507	90.7547	98.7944	0.177299	0.682039	-0.17474	0.638484	-0.024073	0.955211
ENSG00000011021	CLCN6	CLCN6	chloride voltage-gated channel 6 [Source:HGNC Symbol;Acc:HGNC:2024]	222.624	209.704	129.445	0.411381	0.222107	0.284083	0.417899	-0.694495	0.00168742
ENSG00000011028	MRC2	MRC2	mannose receptor C type 2 [Source:HGNC Symbol;Acc:HGNC:16875]	2706.04	2148.18	5817.55	-0.517486	0.287239	-0.885837	0.0232983	1.07319	0.000681034
ENSG00000011083	SLC6A7	SLC6A7	solute carrier family 6 member 7 [Source:HGNC Symbol;Acc:HGNC:11054]	14.4123	0.934179	4.28568	1.06795	0.0369162	-1.18437	0.0200522	-0.493038	0.965343
ENSG00000011105	TSPAN9	TSPAN9	tetraspanin 9 [Source:HGNC Symbol;Acc:HGNC:21640]	484.838	675.271	462.194	-0.161836	0.716796	0.485433	0.0703641	-0.294851	0.300185
ENSG00000011114	BTBD7	BTBD7	BTB domain containing 7 [Source:HGNC Symbol;Acc:HGNC:18269]	7247.67	6775.17	6659.81	0.106905	0.730285	-0.0279251	0.929468	-0.0737843	0.775253
ENSG00000011132	APBA3	APBA3	amyloid beta precursor protein binding family A member 3 [Source:HGNC Symbol;Acc:HGNC:580]	431.377	298.337	337.672	0.402906	0.0898291	-0.333997	0.168106	-0.117843	0.687074
ENSG00000011143	MKS1	MKS1	MKS transition zone complex subunit 1 [Source:HGNC Symbol;Acc:HGNC:7121]	406.23	459.373	342.567	0.056598	0.893998	0.294771	0.212311	-0.314257	0.12218
ENSG00000011198	ABHD5	ABHD5	abhydrolase domain containing 5, lysophosphatidic acid acyltransferase [Source:HGNC Symbol;Acc:HGNC:21396]	741.638	859.474	725.12	-0.0658945	0.881261	0.218904	0.429785	-0.130424	0.649191
ENSG00000011201	ANOS1	KAL1	anosmin 1 [Source:HGNC Symbol;Acc:HGNC:6211]	197.131	473.675	347.204	-0.752394	0.0877798	0.597081	0.214411	0.0623016	0.926692
ENSG00000011243	AKAP8L	AKAP8L	A-kinase anchoring protein 8 like [Source:HGNC Symbol;Acc:HGNC:29857]	1817.91	1626.6	1515.5	0.198024	0.64012	-0.0139273	0.976134	-0.174656	0.606874
ENSG00000011258	MBTD1	MBTD1	mbt domain containing 1 [Source:HGNC Symbol;Acc:HGNC:19866]	651.374	670.265	580.256	0.0733952	0.8643	0.127418	0.684351	-0.177089	0.495062
ENSG00000011260	UTP18	UTP18	UTP18 small subunit processome component [Source:HGNC Symbol;Acc:HGNC:24274]	804.114	736.118	731.444	0.129733	0.612142	-0.0504971	0.849053	-0.0761917	0.735463
ENSG00000011275	RNF216	RNF216	ring finger protein 216 [Source:HGNC Symbol;Acc:HGNC:21698]	3350.19	4410.27	3381.8	-0.172654	0.532003	0.376829	0.0332994	-0.18255	0.379228
ENSG00000011295	TTC19	TTC19	tetratricopeptide repeat domain 19 [Source:HGNC Symbol;Acc:HGNC:26006]	2809.77	3120.98	2754.61	-0.0467491	0.883322	0.165173	0.393633	-0.10044	0.618368
ENSG00000011304	PTBP1	PTBP1	polypyrimidine tract binding protein 1 [Source:HGNC Symbol;Acc:HGNC:9583]	3354.39	3171.61	3174.18	0.078709	0.721528	-0.0365214	0.861724	-0.0402476	0.832918
ENSG00000011332	DPF1	DPF1	double PHD fingers 1 [Source:HGNC Symbol;Acc:HGNC:20225]	4.28467	2.01386	4.68688	0.203806	0.772483	-0.950718	0.0315163	0.391537	0.419095
ENSG00000011347	SYT7	SYT7	synaptotagmin 7 [Source:HGNC Symbol;Acc:HGNC:11514]	87.1859	442.325	83.1129	-0.765888	0.126246	1.76311	9.45513e-05	-1.05454	0.0171543
ENSG00000011376	LARS2	LARS2	leucyl-tRNA synthetase 2, mitochondrial [Source:HGNC Symbol;Acc:HGNC:17095]	1760.58	1873.08	1432.2	0.119707	0.757449	0.240376	0.372521	-0.326127	0.127729
ENSG00000011405	PIK3C2A	PIK3C2A	phosphatidylinositol-4-phosphate 3-kinase catalytic subunit type 2 alpha [Source:HGNC Symbol;Acc:HGNC:8971]	18222.2	25384.2	18574.5	-0.214075	0.498624	0.444295	0.0327175	-0.209989	0.391544
ENSG00000011422	PLAUR	PLAUR	plasminogen activator, urokinase receptor [Source:HGNC Symbol;Acc:HGNC:9053]	673.533	420.205	1126.78	-0.213585	0.769826	-0.874141	0.0585572	0.784707	0.0652048
ENSG00000011426	ANLN	ANLN	anillin actin binding protein [Source:HGNC Symbol;Acc:HGNC:14082]	94.9625	142.515	293.986	-0.944821	0.0216117	-0.429071	0.427797	1.07352	0.00277353
ENSG00000011451	WIZ	WIZ	WIZ zinc finger [Source:HGNC Symbol;Acc:HGNC:30917]	222.067	166.125	186.359	0.296629	0.335433	-0.266389	0.351174	-0.0646366	0.855592
ENSG00000011454	RABGAP1	RABGAP1	RAB GTPase activating protein 1 [Source:HGNC Symbol;Acc:HGNC:17155]	4609.85	5071.83	4505.17	-0.0374427	0.919028	0.151664	0.514879	-0.0967977	0.680002
ENSG00000011465	DCN	DCN	decorin [Source:HGNC Symbol;Acc:HGNC:2705]	453.653	503.666	4765.36	-1.15356	0.00311139	-1.30376	0.00469962	2.09909	4.1726e-07
ENSG00000011478	QPCTL	QPCTL	glutaminyl-peptide cyclotransferase like [Source:HGNC Symbol;Acc:HGNC:25952]	417.798	326.382	407.63	0.147937	0.691889	-0.333529	0.183369	0.120121	0.687146
ENSG00000011485	PPP5C	PPP5C	protein phosphatase 5 catalytic subunit [Source:HGNC Symbol;Acc:HGNC:9322]	1047.97	1133.19	906.022	0.0681235	0.836839	0.221046	0.268893	-0.256755	0.123525
ENSG00000011523	CEP68	CEP68	centrosomal protein 68 [Source:HGNC Symbol;Acc:HGNC:29076]	289.275	384.336	295.459	-0.184721	0.580598	0.376685	0.0963093	-0.171108	0.516833
ENSG00000011566	MAP4K3	MAP4K3	mitogen-activated protein kinase kinase kinase kinase 3 [Source:HGNC Symbol;Acc:HGNC:6865]	3169.08	3055.58	3348.38	-0.0265353	0.94585	-0.0953415	0.7266	0.101245	0.673032
ENSG00000011590	ZBTB32	ZBTB32	zinc finger and BTB domain containing 32 [Source:HGNC Symbol;Acc:HGNC:16763]	11.4164	11.7041	17.8084	-0.321742	0.580714	-0.30757	0.576486	0.519346	0.209732
ENSG00000011600	TYROBP	TYROBP	transmembrane immune signaling adaptor TYROBP [Source:HGNC Symbol;Acc:HGNC:12449]	3422.44	1250.39	2868.39	0.509274	0.262128	-1.15427	0.000333023	0.22382	0.642823
ENSG00000011638	TMEM159	TMEM159	transmembrane protein 159 [Source:HGNC Symbol;Acc:HGNC:30136]	566.427	450.304	601.532	0.0641915	0.892677	-0.364802	0.158493	0.223009	0.407017
ENSG00000011677	GABRA3	GABRA3	gamma-aminobutyric acid type A receptor subunit alpha3 [Source:HGNC Symbol;Acc:HGNC:4077]	0.353603	22.5407	11.2644	-0.31727	NA	0.367335	NA	0.00693538	0.746227
ENSG00000012048	BRCA1	BRCA1	BRCA1 DNA repair associated [Source:HGNC Symbol;Acc:HGNC:1100]	377.789	412.601	736.591	-0.574372	0.128103	-0.441148	0.263249	0.812728	0.00300282
ENSG00000012061	ERCC1	ERCC1	ERCC excision repair 1, endonuclease non-catalytic subunit [Source:HGNC Symbol;Acc:HGNC:3433]	1253.25	1001.75	1054.02	0.27304	0.0887995	-0.183309	0.29344	-0.103161	0.579223
ENSG00000012124	CD22	CD22	CD22 molecule [Source:HGNC Symbol;Acc:HGNC:1643]	612.514	440.348	314.654	0.539023	0.312214	-0.00520675	0.994268	-0.583852	0.179966
ENSG00000012174	MBTPS2	MBTPS2	membrane bound transcription factor peptidase, site 2 [Source:HGNC Symbol;Acc:HGNC:15455]	275.885	289.775	215.451	0.157466	0.643753	0.252363	0.318897	-0.375266	0.0518105
ENSG00000012211	PRICKLE3	PRICKLE3	prickle planar cell polarity protein 3 [Source:HGNC Symbol;Acc:HGNC:6645]	328.924	365.173	318.607	-0.0251195	0.961711	0.152368	0.648223	-0.106695	0.746013
ENSG00000012223	LTF	LTF	lactotransferrin [Source:HGNC Symbol;Acc:HGNC:6720]	108.224	67.9933	193.266	-0.180949	0.824969	-0.655766	0.263346	0.62707	0.250254
ENSG00000012232	EXTL3	EXTL3	exostosin like glycosyltransferase 3 [Source:HGNC Symbol;Acc:HGNC:3518]	2528.39	2408.21	2074.36	0.184734	0.48817	0.0837052	0.766339	-0.244191	0.187756
ENSG00000012504	NR1H4	NR1H4	nuclear receptor subfamily 1 group H member 4 [Source:HGNC Symbol;Acc:HGNC:7967]	6604.81	7543.82	5486.67	0.0491306	0.949501	0.283952	0.584313	-0.301263	0.509574
ENSG00000012660	ELOVL5	ELOVL5	ELOVL fatty acid elongase 5 [Source:HGNC Symbol;Acc:HGNC:21308]	800.293	875.337	1122.94	-0.319167	0.36833	-0.157635	0.680437	0.396219	0.126951
ENSG00000012779	ALOX5	ALOX5	arachidonate 5-lipoxygenase [Source:HGNC Symbol;Acc:HGNC:435]	383.959	242.431	384.382	0.191497	0.746352	-0.581531	0.12615	0.242171	0.583876
ENSG00000012817	KDM5D	KDM5D	lysine demethylase 5D [Source:HGNC Symbol;Acc:HGNC:11115]	520.671	212.602	567.547	0.0589346	0.936956	-0.303646	0.567273	0.149569	0.817525
ENSG00000012822	CALCOCO1	CALCOCO1	calcium binding and coiled-coil domain 1 [Source:HGNC Symbol;Acc:HGNC:29306]	3650.45	4392.18	3373.74	-0.0506997	0.901647	0.31917	0.133892	-0.237637	0.258525
ENSG00000012963	UBR7	UBR7	ubiquitin protein ligase E3 component n-recognin 7 [Source:HGNC Symbol;Acc:HGNC:20344]	2124.45	2300.99	1889.33	0.0456216	0.896646	0.202799	0.325112	-0.21869	0.21647
ENSG00000012983	MAP4K5	MAP4K5	mitogen-activated protein kinase kinase kinase kinase 5 [Source:HGNC Symbol;Acc:HGNC:6867]	2754.64	2360.56	3259.77	-0.0667172	0.873151	-0.351784	0.110413	0.330568	0.0950953
ENSG00000013016	EHD3	EHD3	EH domain containing 3 [Source:HGNC Symbol;Acc:HGNC:3244]	98.8537	93.7882	132.631	-0.209895	0.66961	-0.296881	0.450189	0.413802	0.182631
ENSG00000013275	PSMC4	PSMC4	proteasome 26S subunit, ATPase 4 [Source:HGNC Symbol;Acc:HGNC:9551]	2943.04	2714.24	2987.79	0.0320866	0.932256	-0.125893	0.611488	0.0737641	0.775253
ENSG00000013288	MAN2B2	MAN2B2	mannosidase alpha class 2B member 2 [Source:HGNC Symbol;Acc:HGNC:29623]	9017	9250.58	8433.24	0.0377716	0.928747	0.0888294	0.778982	-0.109949	0.687606
ENSG00000013293	SLC7A14	SLC7A14	solute carrier family 7 member 14 [Source:HGNC Symbol;Acc:HGNC:29326]	1.60374	8.60523	11.4996	-0.834919	0.050658	0.124122	0.886519	0.518563	0.364204
ENSG00000013297	CLDN11	CLDN11	claudin 11 [Source:HGNC Symbol;Acc:HGNC:8514]	47.0135	172.829	339.904	-1.59158	2.35899e-05	-0.20621	0.782776	1.17852	0.00573794
ENSG00000013306	SLC25A39	SLC25A39	solute carrier family 25 member 39 [Source:HGNC Symbol;Acc:HGNC:24279]	2774.18	1409.65	2040.87	0.575172	0.0514635	-0.690721	0.00880771	-0.0510492	0.910833
ENSG00000013364	MVP	MVP	major vault protein [Source:HGNC Symbol;Acc:HGNC:7531]	49853.1	36826.5	46603.1	0.210029	0.536343	-0.363924	0.139732	0.090099	0.785329
ENSG00000013374	NUB1	NUB1	negative regulator of ubiquitin like proteins 1 [Source:HGNC Symbol;Acc:HGNC:17623]	3015.95	3168.56	3326.85	-0.109884	0.591871	-0.0127675	0.954628	0.105984	0.501502
ENSG00000013375	PGM3	PGM3	phosphoglucomutase 3 [Source:HGNC Symbol;Acc:HGNC:8907]	1815.99	1736.43	2036.5	-0.073862	0.82558	-0.154478	0.501968	0.188931	0.322531
ENSG00000013392	RWDD2A	RWDD2A	RWD domain containing 2A [Source:HGNC Symbol;Acc:HGNC:21385]	50.8764	69.7882	48.2993	-0.151817	0.663066	0.478523	0.015162	-0.294014	0.169486
ENSG00000013441	CLK1	CLK1	CDC like kinase 1 [Source:HGNC Symbol;Acc:HGNC:2068]	5750.59	5494.59	5759.75	0.0230974	0.962863	-0.0633756	0.862601	0.0314665	0.932042
ENSG00000013503	POLR3B	POLR3B	RNA polymerase III subunit B [Source:HGNC Symbol;Acc:HGNC:30348]	711.77	1130.91	772.652	-0.34758	0.113622	0.582536	0.000104934	-0.228213	0.272475
ENSG00000013523	ANGEL1	ANGEL1	angel homolog 1 [Source:HGNC Symbol;Acc:HGNC:19961]	1405.05	1805.77	1425.52	-0.159059	0.64727	0.335219	0.150595	-0.154688	0.563245
ENSG00000013561	RNF14	RNF14	ring finger protein 14 [Source:HGNC Symbol;Acc:HGNC:10058]	533.197	592.029	411.85	0.127146	0.739487	0.336207	0.165112	-0.427539	0.0277682
ENSG00000013563	DNASE1L1	DNASE1L1	deoxyribonuclease 1 like 1 [Source:HGNC Symbol;Acc:HGNC:2957]	602.81	495.441	778.152	-0.118237	0.834302	-0.458192	0.172889	0.449055	0.12923
ENSG00000013573	DDX11	DDX11	DEAD/H-box helicase 11 [Source:HGNC Symbol;Acc:HGNC:2736]	89.6422	86.9292	101.134	-0.0686829	0.924487	-0.125398	0.833502	0.16301	0.752394
ENSG00000013583	HEBP1	HEBP1	heme binding protein 1 [Source:HGNC Symbol;Acc:HGNC:17176]	696.23	379.525	412.626	0.69088	0.0439433	-0.434699	0.271945	-0.351843	0.342905
ENSG00000013588	GPRC5A	GPRC5A	G protein-coupled receptor class C group 5 member A [Source:HGNC Symbol;Acc:HGNC:9836]	2464.34	649.114	3761.49	-0.00806	0.993791	-1.29351	0.00589822	0.713096	0.172644
ENSG00000013619	MAMLD1	MAMLD1	mastermind like domain containing 1 [Source:HGNC Symbol;Acc:HGNC:2568]	45.4523	36.0668	38.5368	0.227915	0.663153	-0.172418	0.729022	-0.0774524	0.87849
ENSG00000013725	CD6	CD6	CD6 molecule [Source:HGNC Symbol;Acc:HGNC:1691]	49.1167	36.8253	95.9575	-0.396521	0.489688	-0.832927	0.0558491	0.933338	0.0116865
ENSG00000013810	TACC3	TACC3	transforming acidic coiled-coil containing protein 3 [Source:HGNC Symbol;Acc:HGNC:11524]	759.133	977.335	1120.53	-0.429229	0.225523	0.015856	0.975258	0.343192	0.271488
ENSG00000014123	UFL1	UFL1	UFM1 specific ligase 1 [Source:HGNC Symbol;Acc:HGNC:23039]	454.182	489.122	469.843	-0.0684855	0.868173	0.0757838	0.81798	-0.0032753	0.992967
ENSG00000014138	POLA2	POLA2	DNA polymerase alpha 2, accessory subunit [Source:HGNC Symbol;Acc:HGNC:30073]	382.294	535.33	460.939	-0.336096	0.188884	0.30548	0.207024	0.0211563	0.95271
ENSG00000014164	ZC3H3	ZC3H3	zinc finger CCCH-type containing 3 [Source:HGNC Symbol;Acc:HGNC:28972]	942.248	916.234	984.321	-0.0185788	0.978355	-0.0721257	0.882202	0.0756857	0.863594
ENSG00000014216	CAPN1	CAPN1	calpain 1 [Source:HGNC Symbol;Acc:HGNC:1476]	2307.15	1955.27	2017.81	0.201911	0.458919	-0.127835	0.631368	-0.0806656	0.767052
ENSG00000014257	ACP3	ACPP	acid phosphatase 3 [Source:HGNC Symbol;Acc:HGNC:125]	86.3297	52.1558	96.6734	0.104366	0.896436	-0.661521	0.161794	0.357943	0.4708
ENSG00000014641	MDH1	MDH1	malate dehydrogenase 1 [Source:HGNC Symbol;Acc:HGNC:6970]	11427.4	10436.3	8305.25	0.282875	0.480745	0.104786	0.813616	-0.36757	0.200738
ENSG00000014824	SLC30A9	SLC30A9	solute carrier family 30 member 9 [Source:HGNC Symbol;Acc:HGNC:1329]	3299.2	3780.5	2677.52	0.0730774	0.855694	0.347469	0.104796	-0.383645	0.0353916
ENSG00000014914	MTMR11	MTMR11	myotubularin related protein 11 [Source:HGNC Symbol;Acc:HGNC:24307]	915.346	1381.16	1477.43	-0.538236	0.191451	0.137133	0.80625	0.325054	0.424163
ENSG00000014919	COX15	COX15	cytochrome c oxidase assembly homolog COX15 [Source:HGNC Symbol;Acc:HGNC:2263]	4561.55	5093.65	4031.46	0.0296824	0.934839	0.2513	0.186332	-0.248589	0.14015
ENSG00000015133	CCDC88C	CCDC88C	coiled-coil domain containing 88C [Source:HGNC Symbol;Acc:HGNC:19967]	190.998	220.132	283.634	-0.351104	0.48274	-0.127674	0.824269	0.402954	0.29844
ENSG00000015153	YAF2	YAF2	YY1 associated factor 2 [Source:HGNC Symbol;Acc:HGNC:17363]	163.931	122.183	158.958	0.175642	0.598956	-0.383854	0.0855422	0.135576	0.625203
ENSG00000015171	ZMYND11	ZMYND11	zinc finger MYND-type containing 11 [Source:HGNC Symbol;Acc:HGNC:16966]	5508.75	5913.1	4579.49	0.100332	0.742078	0.242087	0.21969	-0.308048	0.0519973
ENSG00000015285	WAS	WAS	WASP actin nucleation promoting factor [Source:HGNC Symbol;Acc:HGNC:12731]	1040.38	522.61	1255.48	0.095318	0.894997	-1.00794	0.002966	0.564194	0.121665
ENSG00000015413	DPEP1	DPEP1	dipeptidase 1 [Source:HGNC Symbol;Acc:HGNC:3002]	125.091	86.9052	247.923	-0.266339	0.718417	-0.669194	0.251215	0.720855	0.16332
ENSG00000015475	BID	BID	BH3 interacting domain death agonist [Source:HGNC Symbol;Acc:HGNC:1050]	1705.89	1739.26	1465.17	0.106612	0.803535	0.139518	0.674369	-0.219712	0.404671
ENSG00000015479	MATR3	MATR3	matrin 3 [Source:HGNC Symbol;Acc:HGNC:6912]	10042.7	13399.2	9473.11	-0.135184	0.615782	0.454116	0.00121318	-0.290073	0.0657157
ENSG00000015520	NPC1L1	NPC1L1	NPC1 like intracellular cholesterol transporter 1 [Source:HGNC Symbol;Acc:HGNC:7898]	23.9785	74.342	18.6572	-0.294483	0.661565	0.963559	0.108732	-0.600164	0.250134
ENSG00000015532	XYLT2	XYLT2	xylosyltransferase 2 [Source:HGNC Symbol;Acc:HGNC:15517]	523.721	461.455	479.613	0.144416	0.504322	-0.109192	0.585518	-0.0414527	0.852315
ENSG00000015592	STMN4	STMN4	stathmin 4 [Source:HGNC Symbol;Acc:HGNC:16078]	2.0143	1.78703	3.29931	-0.133991	0.875837	-0.22159	0.785079	0.304767	0.644292
ENSG00000015676	NUDCD3	NUDCD3	NudC domain containing 3 [Source:HGNC Symbol;Acc:HGNC:22208]	3532.63	3530.15	3685.06	-0.0344002	0.916636	-0.0365625	0.890009	0.0605338	0.790333
ENSG00000016082	ISL1	ISL1	ISL LIM homeobox 1 [Source:HGNC Symbol;Acc:HGNC:6132]	0.703327	0.220236	0.318581	0.123607	NA	-0.110008	0.804829	-0.0575791	0.913952
ENSG00000016391	CHDH	CHDH	choline dehydrogenase [Source:HGNC Symbol;Acc:HGNC:24288]	834.895	1926.95	876.91	-0.438194	0.453254	0.914802	0.0453285	-0.470839	0.333033
ENSG00000016402	IL20RA	IL20RA	interleukin 20 receptor subunit alpha [Source:HGNC Symbol;Acc:HGNC:6003]	28.4314	96.9881	23.5743	-0.48861	0.420248	1.3395	0.00670704	-0.870672	0.0630831
ENSG00000016602	CLCA4	CLCA4	chloride channel accessory 4 [Source:HGNC Symbol;Acc:HGNC:2018]	0.84463	2.37169	1.18732	-0.133687	NA	0.253576	0.622911	-0.059542	0.906766
ENSG00000016864	GLT8D1	GLT8D1	glycosyltransferase 8 domain containing 1 [Source:HGNC Symbol;Acc:HGNC:24870]	1420.76	1515.79	1157.53	0.119647	0.669007	0.248988	0.185018	-0.332948	0.0235064
ENSG00000017260	ATP2C1	ATP2C1	ATPase secretory pathway Ca2+ transporting 1 [Source:HGNC Symbol;Acc:HGNC:13211]	5144.23	4807.94	4648.29	0.121011	0.658667	-0.0148808	0.958369	-0.0976188	0.655769
ENSG00000017427	IGF1	IGF1	insulin like growth factor 1 [Source:HGNC Symbol;Acc:HGNC:5464]	175.302	70.69	355.436	-0.324048	0.596649	-1.65411	2.31381e-06	1.25545	0.000141368
ENSG00000017483	SLC38A5	SLC38A5	solute carrier family 38 member 5 [Source:HGNC Symbol;Acc:HGNC:18070]	435.185	407.847	162.735	0.479454	0.428566	0.398069	0.521046	-1.0133	0.0134661
ENSG00000017797	RALBP1	RALBP1	ralA binding protein 1 [Source:HGNC Symbol;Acc:HGNC:9841]	3845.1	3352.06	3175.65	0.228026	0.465868	-0.045297	0.9044	-0.174966	0.505882
ENSG00000018189	RUFY3	RUFY3	RUN and FYVE domain containing 3 [Source:HGNC Symbol;Acc:HGNC:30285]	4683.14	5999.98	4865.07	-0.169983	0.675022	0.307128	0.294281	-0.118955	0.726602
ENSG00000018236	CNTN1	CNTN1	contactin 1 [Source:HGNC Symbol;Acc:HGNC:2171]	2.9921	5.53918	11.6227	-0.711529	0.151609	-0.273168	0.71643	0.821046	0.10704
ENSG00000018280	SLC11A1	SLC11A1	solute carrier family 11 member 1 [Source:HGNC Symbol;Acc:HGNC:10907]	742.171	818.275	590.929	0.0801682	0.924487	0.238138	0.724619	-0.291983	0.605677
ENSG00000018408	WWTR1	WWTR1	WW domain containing transcription regulator 1 [Source:HGNC Symbol;Acc:HGNC:24042]	1114.42	1650.12	1517.39	-0.450208	0.145208	0.274189	0.414958	0.135925	0.708582
ENSG00000018510	AGPS	AGPS	alkylglycerone phosphate synthase [Source:HGNC Symbol;Acc:HGNC:327]	5410.75	5113.71	4761.89	0.128221	0.781664	0.0194575	0.96517	-0.135473	0.695346
ENSG00000018610	CXorf56	CXorf56	chromosome X open reading frame 56 [Source:HGNC Symbol;Acc:HGNC:26239]	416.189	443.305	431.576	-0.0655223	0.876061	0.0578121	0.868272	0.00991353	0.977055
ENSG00000018625	ATP1A2	ATP1A2	ATPase Na+/K+ transporting subunit alpha 2 [Source:HGNC Symbol;Acc:HGNC:800]	117.037	47.6086	177.705	-0.0691676	0.93393	-1.32531	0.00072637	0.855193	0.0296611
ENSG00000018699	TTC27	TTC27	tetratricopeptide repeat domain 27 [Source:HGNC Symbol;Acc:HGNC:25986]	720.942	792.332	702.68	-0.0336898	0.896117	0.147223	0.330875	-0.0948922	0.537066
ENSG00000018869	ZNF582	ZNF582	zinc finger protein 582 [Source:HGNC Symbol;Acc:HGNC:26421]	160.814	184.657	173.194	-0.137326	0.702148	0.128503	0.675461	0.0141862	0.967699
ENSG00000019102	VSIG2	VSIG2	V-set and immunoglobulin domain containing 2 [Source:HGNC Symbol;Acc:HGNC:17149]	14.3625	11.2185	17.133	-0.0598269	0.944273	-0.383081	0.501744	0.341239	0.505641
ENSG00000019144	PHLDB1	PHLDB1	pleckstrin homology like domain family B member 1 [Source:HGNC Symbol;Acc:HGNC:23697]	3397.76	4490.76	3310.55	-0.133665	0.824548	0.377936	0.340543	-0.215092	0.60368
ENSG00000019169	MARCO	MARCO	macrophage receptor with collagenous structure [Source:HGNC Symbol;Acc:HGNC:6895]	164.374	112.66	200.315	-0.000230192	0.999952	-0.483559	0.422249	0.348866	0.553217
ENSG00000019186	CYP24A1	CYP24A1	cytochrome P450 family 24 subfamily A member 1 [Source:HGNC Symbol;Acc:HGNC:2602]	1761.03	1219.5	535.341	0.558052	0.372192	0.113871	0.895959	-0.82773	0.0881124
ENSG00000019485	PRDM11	PRDM11	PR/SET domain 11 [Source:HGNC Symbol;Acc:HGNC:13996]	388.501	413.096	280.368	0.194274	0.648044	0.314994	0.326258	-0.47658	0.0511498
ENSG00000019505	SYT13	SYT13	synaptotagmin 13 [Source:HGNC Symbol;Acc:HGNC:14962]	2277.57	2415.17	4366.97	-0.347157	0.60493	-0.326547	0.636562	0.56585	0.293887
ENSG00000019549	SNAI2	SNAI2	snail family transcriptional repressor 2 [Source:HGNC Symbol;Acc:HGNC:11094]	420.827	190.145	596.585	-0.0209081	0.983828	-0.968476	0.0520534	0.628789	0.215576
ENSG00000019582	CD74	CD74	CD74 molecule [Source:HGNC Symbol;Acc:HGNC:1697]	84663.3	62026.4	118705	-0.147779	0.803519	-0.670499	0.04112	0.61327	0.0396476
ENSG00000019991	HGF	HGF	hepatocyte growth factor [Source:HGNC Symbol;Acc:HGNC:4893]	309.619	218.896	598.817	-0.407887	0.429312	-0.949139	0.00918199	1.01239	0.000936141
ENSG00000019995	ZRANB1	ZRANB1	zinc finger RANBP2-type containing 1 [Source:HGNC Symbol;Acc:HGNC:18224]	2867.65	3486.99	2629.15	-0.0519473	0.902678	0.33975	0.122815	-0.255794	0.238453
ENSG00000020129	NCDN	NCDN	neurochondrin [Source:HGNC Symbol;Acc:HGNC:17597]	672.137	637.989	654.899	0.0484101	0.890273	-0.0502331	0.859077	-0.00195147	0.994423
ENSG00000020181	ADGRA2	GPR124	adhesion G protein-coupled receptor A2 [Source:HGNC Symbol;Acc:HGNC:17849]	126.232	97.5298	183.3	-0.190528	0.747221	-0.616037	0.0976209	0.616225	0.059775
ENSG00000020256	ZFP64	ZFP64	ZFP64 zinc finger protein [Source:HGNC Symbol;Acc:HGNC:15940]	758.661	1012.37	757.845	-0.169511	0.570922	0.397757	0.0353704	-0.203708	0.346018
ENSG00000020426	MNAT1	MNAT1	MNAT1 component of CDK activating kinase [Source:HGNC Symbol;Acc:HGNC:7181]	546.378	667.346	592.408	-0.184855	0.280677	0.211118	0.14523	-0.0198557	0.928247
ENSG00000020577	SAMD4A	SAMD4A	sterile alpha motif domain containing 4A [Source:HGNC Symbol;Acc:HGNC:23023]	3503.01	4500.83	4620.14	-0.336634	0.410932	0.10879	0.820503	0.194611	0.611221
ENSG00000020633	RUNX3	RUNX3	RUNX family transcription factor 3 [Source:HGNC Symbol;Acc:HGNC:10473]	93.4244	82.1643	128.548	-0.17911	0.78918	-0.386128	0.427523	0.453031	0.269388
ENSG00000020922	MRE11	MRE11A	MRE11 homolog, double strand break repair nuclease [Source:HGNC Symbol;Acc:HGNC:7230]	576.192	780.373	710.054	-0.335287	0.20463	0.243748	0.366034	0.0744001	0.819362
ENSG00000021300	PLEKHB1	PLEKHB1	pleckstrin homology domain containing B1 [Source:HGNC Symbol;Acc:HGNC:19079]	295.692	286.485	197.263	0.290158	0.559348	0.216007	0.653122	-0.486024	0.149425
ENSG00000021355	SERPINB1	SERPINB1	serpin family B member 1 [Source:HGNC Symbol;Acc:HGNC:3311]	2774.44	2553.26	3224.6	-0.0789427	0.88888	-0.228355	0.547672	0.250503	0.446027
ENSG00000021461	CYP3A43	CYP3A43	cytochrome P450 family 3 subfamily A member 43 [Source:HGNC Symbol;Acc:HGNC:17450]	3.01693	2.56832	6.95818	-0.402056	0.531162	-0.519718	0.420409	0.76748	0.127785
ENSG00000021488	SLC7A9	SLC7A9	solute carrier family 7 member 9 [Source:HGNC Symbol;Acc:HGNC:11067]	185.438	663.521	229.042	-0.656964	0.212812	1.19304	0.014391	-0.562462	0.274552
ENSG00000021574	SPAST	SPAST	spastin [Source:HGNC Symbol;Acc:HGNC:11233]	232.423	261.897	247.892	-0.118178	0.686034	0.111903	0.649697	0.00908789	0.975331
ENSG00000021645	NRXN3	NRXN3	neurexin 3 [Source:HGNC Symbol;Acc:HGNC:8010]	29.8928	108.528	84.6648	-1.00446	0.0240311	0.570786	0.339226	0.220504	0.737872
ENSG00000021762	OSBPL5	OSBPL5	oxysterol binding protein like 5 [Source:HGNC Symbol;Acc:HGNC:16392]	741.061	1044.32	892.605	-0.327036	0.386235	0.31039	0.367347	0.0104222	0.983366
ENSG00000021776	AQR	AQR	aquarius intron-binding spliceosomal factor [Source:HGNC Symbol;Acc:HGNC:29513]	3623.14	4031.03	4101.42	-0.161616	0.55186	0.0472107	0.873669	0.100287	0.673032
ENSG00000021826	CPS1	CPS1	carbamoyl-phosphate synthase 1 [Source:HGNC Symbol;Acc:HGNC:2323]	135.337	29.148	111.898	0.484603	0.43919	-1.45073	0.000939534	0.270096	0.667743
ENSG00000021852	C8B	C8B	complement C8 beta chain [Source:HGNC Symbol;Acc:HGNC:1353]	0.311455	0.0207561	0.0986324	0.106941	NA	-0.0850781	NA	-0.0572146	0.921131
ENSG00000022267	FHL1	FHL1	four and a half LIM domains 1 [Source:HGNC Symbol;Acc:HGNC:3702]	936.232	987.357	848.663	0.0409986	0.95208	0.138627	0.783732	-0.157761	0.721979
ENSG00000022277	RTF2	RTFDC1	replication termination factor 2 [Source:HGNC Symbol;Acc:HGNC:15890]	1071.94	1494.6	907.043	-0.0878826	0.859657	0.580004	0.0134979	-0.460362	0.0469158
ENSG00000022355	GABRA1	GABRA1	gamma-aminobutyric acid type A receptor subunit alpha1 [Source:HGNC Symbol;Acc:HGNC:4075]	1.04788	0.0864354	3.5264	-0.104417	NA	-0.285985	NA	0.341132	0.823153
ENSG00000022556	NLRP2	NLRP2	NLR family pyrin domain containing 2 [Source:HGNC Symbol;Acc:HGNC:22948]	36.2793	6.31455	33.5472	0.366142	0.600666	-1.49077	0.00107339	0.362377	0.558601
ENSG00000022567	SLC45A4	SLC45A4	solute carrier family 45 member 4 [Source:HGNC Symbol;Acc:HGNC:29196]	1951.48	5576.16	2369.2	-0.730485	0.0663907	1.19843	0.000146777	-0.534439	0.16188
ENSG00000022840	RNF10	RNF10	ring finger protein 10 [Source:HGNC Symbol;Acc:HGNC:10055]	6500.59	5593.81	6189.81	0.124827	0.542134	-0.1733	0.272724	0.0281085	0.896528
ENSG00000022976	ZNF839	ZNF839	zinc finger protein 839 [Source:HGNC Symbol;Acc:HGNC:20345]	231.382	248.581	194.865	0.0888777	0.797582	0.232718	0.290226	-0.28699	0.109711
ENSG00000023041	ZDHHC6	ZDHHC6	zinc finger DHHC-type palmitoyltransferase 6 [Source:HGNC Symbol;Acc:HGNC:19160]	3158.02	3402.27	3195.18	-0.0529267	0.865686	0.0953779	0.671033	-0.0339228	0.890334
ENSG00000023171	GRAMD1B	GRAMD1B	GRAM domain containing 1B [Source:HGNC Symbol;Acc:HGNC:29214]	620.54	799.201	345.728	0.142568	0.865608	0.568425	0.322051	-0.730345	0.109711
ENSG00000023191	RNH1	RNH1	ribonuclease/angiogenin inhibitor 1 [Source:HGNC Symbol;Acc:HGNC:10074]	1761.36	1432.92	1279.39	0.37861	0.0360246	-0.0513863	0.861724	-0.316883	0.052041
ENSG00000023228	NDUFS1	NDUFS1	NADH:ubiquinone oxidoreductase core subunit S1 [Source:HGNC Symbol;Acc:HGNC:7707]	1813.3	1868.84	1295.5	0.224131	0.557565	0.281855	0.365611	-0.476325	0.0366161
ENSG00000023287	RB1CC1	RB1CC1	RB1 inducible coiled-coil 1 [Source:HGNC Symbol;Acc:HGNC:15574]	6370.85	10580.8	6883.97	-0.37076	0.164239	0.643159	0.000525801	-0.269359	0.266699
ENSG00000023318	ERP44	ERP44	endoplasmic reticulum protein 44 [Source:HGNC Symbol;Acc:HGNC:18311]	312.915	394.818	340.255	-0.205004	0.328237	0.258357	0.12398	-0.0467374	0.84511
ENSG00000023330	ALAS1	ALAS1	5'-aminolevulinate synthase 1 [Source:HGNC Symbol;Acc:HGNC:396]	5000.49	4737.38	4031.87	0.197529	0.550706	0.087315	0.801148	-0.261264	0.261311
ENSG00000023445	BIRC3	BIRC3	baculoviral IAP repeat containing 3 [Source:HGNC Symbol;Acc:HGNC:591]	251.983	177.002	524.106	-0.437739	0.429461	-0.971374	0.0178011	1.05227	0.00265997
ENSG00000023516	AKAP11	AKAP11	A-kinase anchoring protein 11 [Source:HGNC Symbol;Acc:HGNC:369]	340.467	364.159	334.062	-0.0228739	0.963833	0.106987	0.759399	-0.0705752	0.836542
ENSG00000023572	GLRX2	GLRX2	glutaredoxin 2 [Source:HGNC Symbol;Acc:HGNC:16065]	250.107	229.244	263.052	0.00479964	0.994601	-0.154756	0.740485	0.119342	0.78908
ENSG00000023608	SNAPC1	SNAPC1	small nuclear RNA activating complex polypeptide 1 [Source:HGNC Symbol;Acc:HGNC:11134]	122.518	114.128	132.783	-0.0272537	0.971253	-0.14767	0.776632	0.143168	0.763881
ENSG00000023697	DERA	DERA	deoxyribose-phosphate aldolase [Source:HGNC Symbol;Acc:HGNC:24269]	2906.87	5165.78	3213.58	-0.399384	0.326113	0.679676	0.025145	-0.277386	0.450483
ENSG00000023734	STRAP	STRAP	serine/threonine kinase receptor associated protein [Source:HGNC Symbol;Acc:HGNC:30796]	3075.87	2938.73	2491.67	0.183838	0.6554	0.0936836	0.817593	-0.254815	0.373062
ENSG00000023839	ABCC2	ABCC2	ATP binding cassette subfamily C member 2 [Source:HGNC Symbol;Acc:HGNC:53]	275.989	217.187	456.759	-0.231018	0.758145	-0.556641	0.331924	0.614569	0.213882
ENSG00000023892	DEF6	DEF6	DEF6 guanine nucleotide exchange factor [Source:HGNC Symbol;Acc:HGNC:2760]	795.27	387.704	911.629	0.144871	0.835868	-0.984985	0.00637701	0.502116	0.205888
ENSG00000023902	PLEKHO1	PLEKHO1	pleckstrin homology domain containing O1 [Source:HGNC Symbol;Acc:HGNC:24310]	1674.97	788.16	1888.27	0.179447	0.760999	-1.07233	0.000252365	0.520274	0.123063
ENSG00000023909	GCLM	GCLM	glutamate-cysteine ligase modifier subunit [Source:HGNC Symbol;Acc:HGNC:4312]	432.128	355.767	359.277	0.23147	0.64764	-0.118863	0.815355	-0.123076	0.790983
ENSG00000024048	UBR2	UBR2	ubiquitin protein ligase E3 component n-recognin 2 [Source:HGNC Symbol;Acc:HGNC:21289]	348.397	420.801	399.83	-0.211306	0.556421	0.146502	0.667665	0.0585709	0.87269
ENSG00000024422	EHD2	EHD2	EH domain containing 2 [Source:HGNC Symbol;Acc:HGNC:3243]	1222.4	356.444	1508.47	0.175662	0.803902	-1.72045	1.88102e-08	0.742586	0.0466973
ENSG00000024526	DEPDC1	DEPDC1	DEP domain containing 1 [Source:HGNC Symbol;Acc:HGNC:22949]	3.79964	7.69582	11.5109	-0.996665	0.0152975	-0.0806329	0.91312	0.817617	0.0404576
ENSG00000024862	CCDC28A	CCDC28A	coiled-coil domain containing 28A [Source:HGNC Symbol;Acc:HGNC:21098]	722.927	608.329	491.418	0.387514	0.20501	0.0399471	0.929401	-0.415158	0.0871833
ENSG00000025039	RRAGD	RRAGD	Ras related GTP binding D [Source:HGNC Symbol;Acc:HGNC:19903]	11528.3	16426.7	12676.4	-0.252332	0.621977	0.381702	0.350617	-0.113593	0.817761
ENSG00000025156	HSF2	HSF2	heat shock transcription factor 2 [Source:HGNC Symbol;Acc:HGNC:5225]	129.942	145.019	115.445	0.0280374	0.941303	0.243819	0.220515	-0.238486	0.176276
ENSG00000025293	PHF20	PHF20	PHD finger protein 20 [Source:HGNC Symbol;Acc:HGNC:16098]	2791.95	2174.89	2340.31	0.288905	0.0881243	-0.217386	0.217183	-0.0911324	0.655769
ENSG00000025423	HSD17B6	HSD17B6	hydroxysteroid 17-beta dehydrogenase 6 [Source:HGNC Symbol;Acc:HGNC:23316]	540.724	694.478	173.412	0.278832	0.710506	0.721793	0.211168	-1.21957	0.00389909
ENSG00000025434	NR1H3	NR1H3	nuclear receptor subfamily 1 group H member 3 [Source:HGNC Symbol;Acc:HGNC:7966]	329.005	225.33	339.203	0.151985	0.739487	-0.538047	0.0420766	0.258692	0.391425
ENSG00000025708	TYMP	TYMP	thymidine phosphorylase [Source:HGNC Symbol;Acc:HGNC:3148]	1987.5	967.085	3216.47	-0.156626	0.82914	-1.24293	0.00054082	0.916409	0.0089798
ENSG00000025770	NCAPH2	NCAPH2	non-SMC condensin II complex subunit H2 [Source:HGNC Symbol;Acc:HGNC:25071]	1224.12	1244.42	1119.56	0.0613512	0.896436	0.0875342	0.812212	-0.130659	0.670924
ENSG00000025772	TOMM34	TOMM34	translocase of outer mitochondrial membrane 34 [Source:HGNC Symbol;Acc:HGNC:15746]	526.575	536.834	532.346	-0.0186555	0.971655	0.0164543	0.966785	0.00296801	0.994025
ENSG00000025796	SEC63	SEC63	SEC63 homolog, protein translocation regulator [Source:HGNC Symbol;Acc:HGNC:21082]	4282.44	3869.11	3652.85	0.182444	0.577274	-0.0182493	0.959892	-0.153826	0.562912
ENSG00000025800	KPNA6	KPNA6	karyopherin subunit alpha 6 [Source:HGNC Symbol;Acc:HGNC:6399]	2473.25	2561.7	2211.76	0.0674019	0.850344	0.136414	0.584429	-0.179305	0.385417
ENSG00000026025	VIM	VIM	vimentin [Source:HGNC Symbol;Acc:HGNC:12692]	35774.6	14912.5	25586.9	0.646734	0.0663907	-0.908873	0.00235294	-0.0103208	0.986549
ENSG00000026036	RTEL1-TNFRSF6B	RTEL1-TNFRSF6B	RTEL1-TNFRSF6B readthrough (NMD candidate) [Source:HGNC Symbol;Acc:HGNC:44095]	6.11797	6.5951	5.55233	0.0317399	0.969459	0.161242	0.783732	-0.16837	0.748491
ENSG00000026103	FAS	FAS	Fas cell surface death receptor [Source:HGNC Symbol;Acc:HGNC:11920]	396.953	322.338	349.662	0.206126	0.632935	-0.184861	0.628893	-0.0430163	0.922385
ENSG00000026297	RNASET2	RNASET2	ribonuclease T2 [Source:HGNC Symbol;Acc:HGNC:21686]	1055.66	434.476	1077.55	0.273501	0.669636	-1.06324	0.006666	0.422906	0.971
ENSG00000026508	CD44	CD44	CD44 molecule (Indian blood group) [Source:HGNC Symbol;Acc:HGNC:1681]	4151.11	1726.59	6946.09	-0.144747	0.856937	-1.35402	0.000804908	0.937484	0.0201638
ENSG00000026559	KCNG1	KCNG1	potassium voltage-gated channel modifier subfamily G member 1 [Source:HGNC Symbol;Acc:HGNC:6248]	4.05459	3.19835	5.79273	-0.0594098	0.94776	-0.305758	0.666714	0.284459	0.670022
ENSG00000026652	AGPAT4	AGPAT4	1-acylglycerol-3-phosphate O-acyltransferase 4 [Source:HGNC Symbol;Acc:HGNC:20885]	64.6647	126.02	77.5313	-0.473891	0.303979	0.701093	0.0638756	-0.23447	0.61709
ENSG00000026751	SLAMF7	SLAMF7	SLAM family member 7 [Source:HGNC Symbol;Acc:HGNC:21394]	130.22	42.6535	275.387	-0.307105	0.647894	-1.82137	2.19047e-06	1.27583	0.000676657
ENSG00000026950	BTN3A1	BTN3A1	butyrophilin subfamily 3 member A1 [Source:HGNC Symbol;Acc:HGNC:1138]	634.071	649.987	927.408	-0.329745	0.325108	-0.282957	0.370475	0.500373	0.026803
ENSG00000027001	MIPEP	MIPEP	mitochondrial intermediate peptidase [Source:HGNC Symbol;Acc:HGNC:7104]	816.603	884.507	746.402	0.0228038	0.970853	0.17344	0.655526	-0.171284	0.626691
ENSG00000027075	PRKCH	PRKCH	protein kinase C eta [Source:HGNC Symbol;Acc:HGNC:9403]	1781.21	2059.4	4812.89	-0.824666	0.0366442	-0.638137	0.140249	1.15141	0.000142739
ENSG00000027644	INSRR	INSRR	insulin receptor related receptor [Source:HGNC Symbol;Acc:HGNC:6093]	0.500975	0.194342	1.46019	-0.420429	0.50468	-1.17319	0.0230136	1.18863	0.0115461
ENSG00000027697	IFNGR1	IFNGR1	interferon gamma receptor 1 [Source:HGNC Symbol;Acc:HGNC:5439]	3519	2279.76	3839.5	0.123993	0.768931	-0.669426	0.000808252	0.370641	0.102671
ENSG00000027847	B4GALT7	B4GALT7	beta-1,4-galactosyltransferase 7 [Source:HGNC Symbol;Acc:HGNC:930]	361.702	246.805	267.888	0.425612	0.232257	-0.293575	0.429785	-0.176461	0.644814
ENSG00000027869	SH2D2A	SH2D2A	SH2 domain containing 2A [Source:HGNC Symbol;Acc:HGNC:10821]	39.1681	23.7624	103.051	-0.534726	0.344638	-1.21414	0.00658538	1.28027	0.00105833
ENSG00000028116	VRK2	VRK2	VRK serine/threonine kinase 2 [Source:HGNC Symbol;Acc:HGNC:12719]	182.541	205.925	230.591	-0.255978	0.289782	-0.0312313	0.925011	0.243557	0.203882
ENSG00000028137	TNFRSF1B	TNFRSF1B	TNF receptor superfamily member 1B [Source:HGNC Symbol;Acc:HGNC:11917]	353.825	159.08	389.04	0.208186	0.732055	-1.08579	0.000797623	0.492201	0.18969
ENSG00000028203	VEZT	VEZT	vezatin, adherens junctions transmembrane protein [Source:HGNC Symbol;Acc:HGNC:18258]	575.8	574.083	649.701	-0.102232	0.595767	-0.105781	0.517221	0.174539	0.149141
ENSG00000028277	POU2F2	POU2F2	POU class 2 homeobox 2 [Source:HGNC Symbol;Acc:HGNC:9213]	435.571	227.169	499.851	0.13311	0.839079	-0.936097	0.00435421	0.492837	0.170137
ENSG00000028310	BRD9	BRD9	bromodomain containing 9 [Source:HGNC Symbol;Acc:HGNC:25818]	1090.47	1185.1	998.67	0.0213772	0.965486	0.180108	0.545635	-0.17563	0.512835
ENSG00000028528	SNX1	SNX1	sorting nexin 1 [Source:HGNC Symbol;Acc:HGNC:11172]	6056.17	4915.34	4233.23	0.409106	0.0235607	-0.0277801	0.932837	-0.369505	0.0204742
ENSG00000028839	TBPL1	TBPL1	TATA-box binding protein like 1 [Source:HGNC Symbol;Acc:HGNC:11589]	615.856	585.247	703.114	-0.085453	0.823803	-0.178884	0.502273	0.216651	0.324728
ENSG00000029153	ARNTL2	ARNTL2	aryl hydrocarbon receptor nuclear translocator like 2 [Source:HGNC Symbol;Acc:HGNC:18984]	73.6937	97.5134	160.936	-0.673077	0.126303	-0.280953	0.61281	0.768025	0.0357741
ENSG00000029363	BCLAF1	BCLAF1	BCL2 associated transcription factor 1 [Source:HGNC Symbol;Acc:HGNC:16863]	1222.6	1272.41	1230.25	-0.0283568	0.91873	0.0517533	0.804036	-0.018511	0.932268
ENSG00000029364	SLC39A9	SLC39A9	solute carrier family 39 member 9 [Source:HGNC Symbol;Acc:HGNC:20182]	6158.06	6116.81	5527.34	0.0893803	0.814101	0.0740061	0.816668	-0.144901	0.560912
ENSG00000029534	ANK1	ANK1	ankyrin 1 [Source:HGNC Symbol;Acc:HGNC:492]	360.231	1859.04	475.099	-0.867891	0.0678703	1.56227	0.000694457	-0.767034	0.107347
ENSG00000029559	IBSP	IBSP	integrin binding sialoprotein [Source:HGNC Symbol;Acc:HGNC:5341]	2.60601	18.7931	28.4097	-0.732369	0.0223132	0.0392694	0.96249	0.532076	0.329452
ENSG00000029639	TFB1M	TFB1M	transcription factor B1, mitochondrial [Source:HGNC Symbol;Acc:HGNC:17037]	712.242	695.717	645.651	0.0981742	0.66961	0.0486114	0.829526	-0.130519	0.412975
ENSG00000029725	RABEP1	RABEP1	rabaptin, RAB GTPase binding effector protein 1 [Source:HGNC Symbol;Acc:HGNC:17677]	3342.93	4434.73	3812.58	-0.265484	0.340135	0.284028	0.238777	-0.0187597	0.956194
ENSG00000029993	HMGB3	HMGB3	high mobility group box 3 [Source:HGNC Symbol;Acc:HGNC:5004]	558.781	723.696	474.733	-0.0390239	0.947547	0.467751	0.117447	-0.392971	0.162222
ENSG00000030066	NUP160	NUP160	nucleoporin 160 [Source:HGNC Symbol;Acc:HGNC:18017]	4938.32	6297.46	4739.24	-0.114908	0.733201	0.370335	0.0561257	-0.227349	0.273207
ENSG00000030110	BAK1	BAK1	BCL2 antagonist/killer 1 [Source:HGNC Symbol;Acc:HGNC:949]	22.7037	22.3557	24.0231	-0.0219142	0.972875	-0.0663122	0.890256	0.0732367	0.863668
ENSG00000030304	MUSK	MUSK	muscle associated receptor tyrosine kinase [Source:HGNC Symbol;Acc:HGNC:7525]	5.42654	1.98589	9.8088	-0.142634	0.868252	-1.07424	0.0370311	0.794102	0.118626
ENSG00000030419	IKZF2	IKZF2	IKAROS family zinc finger 2 [Source:HGNC Symbol;Acc:HGNC:13177]	21.0894	18.4229	28.332	-0.16637	0.786887	-0.389527	0.365465	0.443584	0.220516
ENSG00000030582	GRN	GRN	granulin precursor [Source:HGNC Symbol;Acc:HGNC:4601]	13794.8	13988.3	19778.8	-0.295723	0.481513	-0.272868	0.474425	0.466682	0.0983252
ENSG00000031003	FAM13B	FAM13B	family with sequence similarity 13 member B [Source:HGNC Symbol;Acc:HGNC:1335]	2474.12	3249.26	2404.36	-0.143081	0.6554	0.403222	0.0320462	-0.233245	0.261471
ENSG00000031081	ARHGAP31	ARHGAP31	Rho GTPase activating protein 31 [Source:HGNC Symbol;Acc:HGNC:29216]	2935.26	2724.26	3536.65	-0.1129	0.830981	-0.245049	0.509885	0.292532	0.347573
ENSG00000031691	CENPQ	CENPQ	centromere protein Q [Source:HGNC Symbol;Acc:HGNC:21347]	59.3493	73.9864	71.7394	-0.257827	0.487425	0.134968	0.730068	0.110423	0.763071
ENSG00000031698	SARS1	SARS	seryl-tRNA synthetase 1 [Source:HGNC Symbol;Acc:HGNC:10537]	2072.88	1658.74	1578.54	0.348133	0.0892479	-0.106995	0.696916	-0.239091	0.217057
ENSG00000031823	RANBP3	RANBP3	RAN binding protein 3 [Source:HGNC Symbol;Acc:HGNC:9850]	2322.37	2128.62	1967.16	0.185865	0.429461	0.0052831	0.985636	-0.175986	0.337325
ENSG00000032219	ARID4A	ARID4A	AT-rich interaction domain 4A [Source:HGNC Symbol;Acc:HGNC:9885]	3663.7	3897.45	3991.99	-0.104388	0.748865	0.0162593	0.9589	0.0777748	0.770022
ENSG00000032389	EIPR1	TSSC1	EARP complex and GARP complex interacting protein 1 [Source:HGNC Symbol;Acc:HGNC:12383]	840.681	1041.05	873.315	-0.155278	0.487258	0.266755	0.0911956	-0.0950528	0.631653
ENSG00000032444	PNPLA6	PNPLA6	patatin like phospholipase domain containing 6 [Source:HGNC Symbol;Acc:HGNC:16268]	1935.96	1498.08	1457.97	0.36448	0.214325	-0.142059	0.687441	-0.230231	0.407172
ENSG00000032742	IFT88	IFT88	intraflagellar transport 88 [Source:HGNC Symbol;Acc:HGNC:20606]	1669.93	1902.52	1474.34	0.0166244	0.977107	0.270377	0.366036	-0.254209	0.345374
ENSG00000033011	ALG1	ALG1	ALG1 chitobiosyldiphosphodolichol beta-mannosyltransferase [Source:HGNC Symbol;Acc:HGNC:18294]	209.749	244.755	178.266	0.0323359	0.948451	0.328842	0.216119	-0.324012	0.168289
ENSG00000033030	ZCCHC8	ZCCHC8	zinc finger CCHC-type containing 8 [Source:HGNC Symbol;Acc:HGNC:25265]	217.722	297.463	224.336	-0.208533	0.490671	0.4066	0.0474141	-0.178638	0.465912
ENSG00000033050	ABCF2	ABCF2	ATP binding cassette subfamily F member 2 [Source:HGNC Symbol;Acc:HGNC:71]	4958.91	4139.97	4230.02	0.231524	0.348191	-0.131893	0.606272	-0.105564	0.667532
ENSG00000033100	CHPF2	CHPF2	chondroitin polymerizing factor 2 [Source:HGNC Symbol;Acc:HGNC:29270]	1876.6	1550.48	2028.31	0.0306974	0.944273	-0.328203	0.129991	0.2281	0.295081
ENSG00000033122	LRRC7	LRRC7	leucine rich repeat containing 7 [Source:HGNC Symbol;Acc:HGNC:18531]	106.965	280.699	133.684	-0.557737	0.308084	0.916574	0.0539545	-0.366524	0.498329
ENSG00000033170	FUT8	FUT8	fucosyltransferase 8 [Source:HGNC Symbol;Acc:HGNC:4019]	2042.1	1646.95	2205.68	0.0410861	0.944273	-0.347272	0.284266	0.231091	0.476328
ENSG00000033178	UBA6	UBA6	ubiquitin like modifier activating enzyme 6 [Source:HGNC Symbol;Acc:HGNC:25581]	4490.15	4772.33	5308.3	-0.170219	0.603915	-0.0524699	0.88122	0.190055	0.436184
ENSG00000033327	GAB2	GAB2	GRB2 associated binding protein 2 [Source:HGNC Symbol;Acc:HGNC:14458]	1747.83	2527.79	2167.25	-0.361315	0.325108	0.320212	0.353603	0.0284742	0.951254
ENSG00000033627	ATP6V0A1	ATP6V0A1	ATPase H+ transporting V0 subunit a1 [Source:HGNC Symbol;Acc:HGNC:865]	1752.1	1387.25	1713.41	0.140697	0.663153	-0.307137	0.151649	0.114137	0.659962
ENSG00000033800	PIAS1	PIAS1	protein inhibitor of activated STAT 1 [Source:HGNC Symbol;Acc:HGNC:2752]	842.545	828.968	912.702	-0.059133	0.86253	-0.0860289	0.740485	0.12215	0.567893
ENSG00000033867	SLC4A7	SLC4A7	solute carrier family 4 member 7 [Source:HGNC Symbol;Acc:HGNC:11033]	154.336	101.127	163.578	0.1427	0.766238	-0.616634	0.0170125	0.317785	0.274506
ENSG00000034053	APBA2	APBA2	amyloid beta precursor protein binding family A member 2 [Source:HGNC Symbol;Acc:HGNC:579]	50.485	66.6784	50.8925	-0.131452	0.865608	0.30875	0.59306	-0.147092	0.810605
ENSG00000034152	MAP2K3	MAP2K3	mitogen-activated protein kinase kinase 3 [Source:HGNC Symbol;Acc:HGNC:6843]	1806.82	1292.03	2725.98	-0.202557	0.724901	-0.753329	0.0269264	0.71201	0.0198369
ENSG00000034239	EFCAB1	EFCAB1	EF-hand calcium binding domain 1 [Source:HGNC Symbol;Acc:HGNC:25678]	8.12177	3.45774	4.45001	0.486705	0.456662	-0.429535	0.521046	-0.216106	0.759442
ENSG00000034510	TMSB10	TMSB10	thymosin beta 10 [Source:HGNC Symbol;Acc:HGNC:11879]	27601	22666.3	27632.6	0.0939179	0.874027	-0.258488	0.518509	0.11757	0.787566
ENSG00000034533	ASTE1	ASTE1	asteroid homolog 1 [Source:HGNC Symbol;Acc:HGNC:25021]	373.065	404.414	444.464	-0.194975	0.410096	-0.0311456	0.916176	0.19283	0.289909
ENSG00000034677	RNF19A	RNF19A	ring finger protein 19A, RBR E3 ubiquitin protein ligase [Source:HGNC Symbol;Acc:HGNC:13432]	3174.6	5225.32	5322.37	-0.694326	0.000465881	0.233762	0.439624	0.337802	0.153048
ENSG00000034693	PEX3	PEX3	peroxisomal biogenesis factor 3 [Source:HGNC Symbol;Acc:HGNC:8858]	1242.89	1076.45	1100.14	0.176888	0.535216	-0.101777	0.723505	-0.0787392	0.774646
ENSG00000034713	GABARAPL2	GABARAPL2	GABA type A receptor associated protein like 2 [Source:HGNC Symbol;Acc:HGNC:13291]	1498.97	1409.2	1343.62	0.110101	0.857632	-0.000933704	0.998588	-0.10257	0.82932
ENSG00000034971	MYOC	MYOC	myocilin [Source:HGNC Symbol;Acc:HGNC:7610]	8.75083	3.24942	17.14	-0.1818	0.824334	-1.10613	0.0261955	0.847243	0.0933477
ENSG00000035115	SH3YL1	SH3YL1	SH3 and SYLF domain containing 1 [Source:HGNC Symbol;Acc:HGNC:29546]	2227.65	4192.93	3718.9	-0.716438	0.0181707	0.402292	0.270544	0.207079	0.600809
ENSG00000035141	FAM136A	FAM136A	family with sequence similarity 136 member A [Source:HGNC Symbol;Acc:HGNC:25911]	1244.89	1154.31	1092.47	0.149731	0.552433	-0.00529226	0.985612	-0.132706	0.508348
ENSG00000035403	VCL	VCL	vinculin [Source:HGNC Symbol;Acc:HGNC:12665]	8605.55	6341.49	9671.02	0.0447529	0.932338	-0.508085	0.0440027	0.339339	0.18807
ENSG00000035499	DEPDC1B	DEPDC1B	DEP domain containing 1B [Source:HGNC Symbol;Acc:HGNC:24902]	71.3361	257.105	210.019	-1.20453	0.00196707	0.591503	0.259653	0.295741	0.596347
ENSG00000035664	DAPK2	DAPK2	death associated protein kinase 2 [Source:HGNC Symbol;Acc:HGNC:2675]	147.977	123.808	244.948	-0.300665	0.61682	-0.585195	0.20767	0.692552	0.0729701
ENSG00000035681	NSMAF	NSMAF	neutral sphingomyelinase activation associated factor [Source:HGNC Symbol;Acc:HGNC:8017]	3564.78	3083.31	3601.71	0.0693274	0.840574	-0.213334	0.319788	0.108259	0.642523
ENSG00000035687	ADSS2	ADSS	adenylosuccinate synthase 2 [Source:HGNC Symbol;Acc:HGNC:292]	1090.53	1445.19	1522.04	-0.410994	0.179624	0.10442	0.798493	0.253446	0.388793
ENSG00000035720	STAP1	STAP1	signal transducing adaptor family member 1 [Source:HGNC Symbol;Acc:HGNC:24133]	8.53927	12.1777	23.7918	-0.724028	0.150854	-0.336547	0.607325	0.86576	0.052565
ENSG00000035862	TIMP2	TIMP2	TIMP metallopeptidase inhibitor 2 [Source:HGNC Symbol;Acc:HGNC:11821]	5290.64	1741.91	4177.74	0.567819	0.226917	-1.20705	0.00059356	0.175978	0.750755
ENSG00000035928	RFC1	RFC1	replication factor C subunit 1 [Source:HGNC Symbol;Acc:HGNC:9969]	2991.37	3183.98	2466.65	0.111487	0.721528	0.235264	0.263927	-0.312504	0.0615841
ENSG00000036054	TBC1D23	TBC1D23	TBC1 domain family member 23 [Source:HGNC Symbol;Acc:HGNC:25622]	550.675	510.991	517.73	0.0919135	0.752499	-0.055291	0.835422	-0.0371874	0.885685
ENSG00000036257	CUL3	CUL3	cullin 3 [Source:HGNC Symbol;Acc:HGNC:2553]	1959.44	2355.9	1823.99	-0.0560276	0.870314	0.315783	0.0652793	-0.229649	0.181163
ENSG00000036448	MYOM2	MYOM2	myomesin 2 [Source:HGNC Symbol;Acc:HGNC:7614]	1605.05	2549.03	1630.72	-0.239401	0.712576	0.535103	0.262964	-0.266193	0.60368
ENSG00000036473	OTC	OTC	ornithine carbamoyltransferase [Source:HGNC Symbol;Acc:HGNC:8512]	0.598411	0.420517	1.28843	-0.125446	NA	-0.255272	0.642711	0.347358	0.514904
ENSG00000036530	CYP46A1	CYP46A1	cytochrome P450 family 46 subfamily A member 1 [Source:HGNC Symbol;Acc:HGNC:2641]	130.262	237.556	141.15	-0.39764	0.360872	0.728211	0.0229193	-0.320738	0.396188
ENSG00000036549	ZZZ3	ZZZ3	zinc finger ZZ-type containing 3 [Source:HGNC Symbol;Acc:HGNC:24523]	6716.4	6710.11	4429.86	0.302149	0.326934	0.294405	0.289535	-0.573356	0.00200895
ENSG00000036565	SLC18A1	SLC18A1	solute carrier family 18 member A1 [Source:HGNC Symbol;Acc:HGNC:10934]	1.35642	0.84662	1.15023	0.22212	0.783146	-0.323731	0.649047	0.00194963	0.997812
ENSG00000036672	USP2	USP2	ubiquitin specific peptidase 2 [Source:HGNC Symbol;Acc:HGNC:12618]	1899.89	3196.44	1521.26	-0.159266	0.826518	0.767798	0.0697575	-0.589604	0.144147
ENSG00000036828	CASR	CASR	calcium sensing receptor [Source:HGNC Symbol;Acc:HGNC:1514]	61.8748	67.5982	117.643	-0.281068	0.695432	-0.251357	0.742258	0.46046	0.438112
ENSG00000037042	TUBG2	TUBG2	tubulin gamma 2 [Source:HGNC Symbol;Acc:HGNC:12419]	409.77	323.729	408.136	0.117457	0.81123	-0.309655	0.334256	0.134381	0.707001
ENSG00000037241	RPL26L1	RPL26L1	ribosomal protein L26 like 1 [Source:HGNC Symbol;Acc:HGNC:17050]	46.203	54.8595	56.9044	-0.231033	0.658154	0.029569	0.958436	0.180915	0.677806
ENSG00000037280	FLT4	FLT4	fms related receptor tyrosine kinase 4 [Source:HGNC Symbol;Acc:HGNC:3767]	132.885	150.539	267.906	-0.4881	0.387798	-0.357492	0.553107	0.694827	0.116588
ENSG00000037474	NSUN2	NSUN2	NOP2/Sun RNA methyltransferase 2 [Source:HGNC Symbol;Acc:HGNC:25994]	3138.49	3856.35	3546.89	-0.220411	0.201785	0.188284	0.25531	0.0278872	0.903753
ENSG00000037637	FBXO42	FBXO42	F-box protein 42 [Source:HGNC Symbol;Acc:HGNC:29249]	141.374	129.365	121.585	0.172354	0.48274	-0.00697265	0.981451	-0.152706	0.435793
ENSG00000037749	MFAP3	MFAP3	microfibril associated protein 3 [Source:HGNC Symbol;Acc:HGNC:7034]	1533.15	1698.82	1689.9	-0.136225	0.668106	0.0632301	0.839411	0.0656762	0.818635
ENSG00000037757	MRI1	MRI1	methylthioribose-1-phosphate isomerase 1 [Source:HGNC Symbol;Acc:HGNC:28469]	529.719	581.046	430.189	0.0996461	0.834069	0.277679	0.366641	-0.34173	0.176014
ENSG00000037897	METTL1	METTL1	methyltransferase like 1 [Source:HGNC Symbol;Acc:HGNC:7030]	215.911	248.701	265.941	-0.238201	0.524355	0.0103787	0.981527	0.197189	0.522008
ENSG00000037965	HOXC8	HOXC8	homeobox C8 [Source:HGNC Symbol;Acc:HGNC:5129]	49.7825	70.7047	67.3181	-0.351312	0.537002	0.194992	0.752137	0.14082	0.811358
ENSG00000038002	AGA	AGA	aspartylglucosaminidase [Source:HGNC Symbol;Acc:HGNC:318]	1744.02	1884.2	1241.32	0.197554	0.585985	0.352419	0.177968	-0.518317	0.0086828
ENSG00000038210	PI4K2B	PI4K2B	phosphatidylinositol 4-kinase type 2 beta [Source:HGNC Symbol;Acc:HGNC:18215]	152.376	163.971	162.197	-0.0903193	0.8174	0.0519672	0.879257	0.0361538	0.913085
ENSG00000038219	BOD1L1	BOD1L1	biorientation of chromosomes in cell division 1 like 1 [Source:HGNC Symbol;Acc:HGNC:31792]	797.679	808.086	754.681	0.0364853	0.932896	0.0609887	0.856606	-0.0846789	0.775455
ENSG00000038274	MAT2B	MAT2B	methionine adenosyltransferase 2B [Source:HGNC Symbol;Acc:HGNC:6905]	1793.56	2336.06	1454.39	-0.014216	0.98156	0.515477	0.0380098	-0.467144	0.0425294
ENSG00000038295	TLL1	TLL1	tolloid like 1 [Source:HGNC Symbol;Acc:HGNC:11843]	2438.42	6283.44	1232.94	-0.275707	0.695793	1.46072	0.0004691	-1.36008	0.000275091
ENSG00000038358	EDC4	EDC4	enhancer of mRNA decapping 4 [Source:HGNC Symbol;Acc:HGNC:17157]	1628.16	1645.66	1667.48	-0.0258106	0.949521	-0.00450655	0.988844	0.026665	0.932042
ENSG00000038382	TRIO	TRIO	trio Rho guanine nucleotide exchange factor [Source:HGNC Symbol;Acc:HGNC:12303]	2932.83	3172.44	3234.32	-0.117828	0.803535	0.0289594	0.949557	0.0797936	0.83543
ENSG00000038427	VCAN	VCAN	versican [Source:HGNC Symbol;Acc:HGNC:2464]	1821.45	1439.53	2043.81	0.0118655	0.9903	-0.307212	0.640099	0.221879	0.727778
ENSG00000038532	CLEC16A	CLEC16A	C-type lectin domain containing 16A [Source:HGNC Symbol;Acc:HGNC:29013]	2742.9	3044.78	2841.6	-0.084843	0.857093	0.11466	0.756307	-0.0218751	0.955618
ENSG00000038945	MSR1	MSR1	macrophage scavenger receptor 1 [Source:HGNC Symbol;Acc:HGNC:7376]	370.798	194.919	430.801	0.110221	0.886462	-0.870167	0.0308085	0.475424	0.271009
ENSG00000039068	CDH1	CDH1	cadherin 1 [Source:HGNC Symbol;Acc:HGNC:1748]	4152.06	1160.65	1235.19	1.03451	0.0394118	-0.660637	0.254561	-0.684429	0.174606
ENSG00000039123	MTREX	SKIV2L2	Mtr4 exosome RNA helicase [Source:HGNC Symbol;Acc:HGNC:18734]	757.484	1010.83	785.224	-0.201252	0.449082	0.374384	0.0378789	-0.155509	0.482144
ENSG00000039139	DNAH5	DNAH5	dynein axonemal heavy chain 5 [Source:HGNC Symbol;Acc:HGNC:2950]	1867.46	1540.35	2260.74	-0.0334573	0.974059	-0.234623	0.761281	0.212264	0.768162
ENSG00000039319	ZFYVE16	ZFYVE16	zinc finger FYVE-type containing 16 [Source:HGNC Symbol;Acc:HGNC:20756]	5036.61	5769.92	6019.23	-0.221689	0.377644	0.0418781	0.894332	0.154539	0.481387
ENSG00000039523	RIPOR1	FAM65A	RHO family interacting cell polarization regulator 1 [Source:HGNC Symbol;Acc:HGNC:25836]	4571.29	3362.47	4311.31	0.199947	0.611323	-0.371776	0.189579	0.103404	0.776118
ENSG00000039537	C6	C6	complement C6 [Source:HGNC Symbol;Acc:HGNC:1339]	202.488	82.7594	217.001	0.160958	0.851301	-0.780625	0.158114	0.335566	0.59855
ENSG00000039560	RAI14	RAI14	retinoic acid induced 14 [Source:HGNC Symbol;Acc:HGNC:14873]	4327.74	3287.57	4233.74	0.140405	0.823803	-0.331849	0.446563	0.125497	0.801505
ENSG00000039600	SOX30	SOX30	SRY-box transcription factor 30 [Source:HGNC Symbol;Acc:HGNC:30635]	3.2445	1.58651	5.01559	-0.137281	0.861703	-1.03914	0.0230136	0.784028	0.0486752
ENSG00000039650	PNKP	PNKP	polynucleotide kinase 3'-phosphatase [Source:HGNC Symbol;Acc:HGNC:9154]	5250.02	4152.8	4898.01	0.173113	0.694255	-0.260368	0.438915	0.0464633	0.913085
ENSG00000039987	BEST2	BEST2	bestrophin 2 [Source:HGNC Symbol;Acc:HGNC:17107]	0.554594	0.307394	1.14731	-0.205497	0.797858	-0.58635	0.363028	0.626126	0.244605
ENSG00000040199	PHLPP2	PHLPP2	PH domain and leucine rich repeat protein phosphatase 2 [Source:HGNC Symbol;Acc:HGNC:29149]	1691.3	2925.43	1710.7	-0.345647	0.318088	0.740893	0.000852654	-0.385708	0.143649
ENSG00000040275	SPDL1	SPDL1	spindle apparatus coiled-coil protein 1 [Source:HGNC Symbol;Acc:HGNC:26010]	2062.49	1498.81	1867.29	0.227476	0.640301	-0.343137	0.367373	0.0528893	0.915406
ENSG00000040341	STAU2	STAU2	staufen double-stranded RNA binding protein 2 [Source:HGNC Symbol;Acc:HGNC:11371]	5612.48	6815.79	5608.03	-0.113302	0.729881	0.27063	0.20312	-0.136011	0.565578
ENSG00000040487	SLC66A1	PQLC2	solute carrier family 66 member 1 [Source:HGNC Symbol;Acc:HGNC:26001]	296.358	215.364	259.834	0.270766	0.432735	-0.336029	0.239007	0.0104744	0.98027
ENSG00000040531	CTNS	CTNS	cystinosin, lysosomal cystine transporter [Source:HGNC Symbol;Acc:HGNC:2518]	1329.6	1286.16	1285.31	0.0469494	0.914233	-0.0196753	0.956049	-0.0260579	0.940028
ENSG00000040608	RTN4R	RTN4R	reticulon 4 receptor [Source:HGNC Symbol;Acc:HGNC:18601]	608.158	881.5	662.096	-0.218748	0.75047	0.368864	0.508845	-0.124077	0.842647
ENSG00000040633	PHF23	PHF23	PHD finger protein 23 [Source:HGNC Symbol;Acc:HGNC:28428]	1215.32	900.194	1131.36	0.212295	0.527937	-0.357771	0.146303	0.0829622	0.803739
ENSG00000040731	CDH10	CDH10	cadherin 10 [Source:HGNC Symbol;Acc:HGNC:1749]	10.0848	0.565827	7.84254	0.394271	0.879061	-1.19512	0.00404804	0.205371	0.190393
ENSG00000040933	INPP4A	INPP4A	inositol polyphosphate-4-phosphatase type I A [Source:HGNC Symbol;Acc:HGNC:6074]	170.616	261.3	216.292	-0.425542	0.121737	0.388202	0.13859	0.0143829	0.97171
ENSG00000041353	RAB27B	RAB27B	RAB27B, member RAS oncogene family [Source:HGNC Symbol;Acc:HGNC:9767]	164.916	63.9738	309.701	-0.224854	0.759574	-1.50906	0.000213876	1.07345	0.00718874
ENSG00000041357	PSMA4	PSMA4	proteasome 20S subunit alpha 4 [Source:HGNC Symbol;Acc:HGNC:9533]	3171.96	3307.85	3302.16	-0.0544836	0.911893	0.0251022	0.95128	0.0275577	0.944092
ENSG00000041515	MYO16	MYO16	myosin XVI [Source:HGNC Symbol;Acc:HGNC:29822]	348.977	144.801	405.259	0.11128	0.902207	-0.807027	0.138939	0.400171	0.510315
ENSG00000041802	LSG1	LSG1	large 60S subunit nuclear export GTPase 1 [Source:HGNC Symbol;Acc:HGNC:25652]	1625.68	1997.6	2005.36	-0.293101	0.0812484	0.111995	0.59881	0.152514	0.381264
ENSG00000041880	PARP3	PARP3	poly(ADP-ribose) polymerase family member 3 [Source:HGNC Symbol;Acc:HGNC:273]	363.861	295.535	211.622	0.510597	0.0959767	0.0869727	0.849053	-0.601109	0.0121407
ENSG00000041982	TNC	TNC	tenascin C [Source:HGNC Symbol;Acc:HGNC:5318]	450.926	76.9928	915.551	-0.195865	0.807326	-2.30759	4.89623e-09	1.21129	0.00499953
ENSG00000041988	THAP3	THAP3	THAP domain containing 3 [Source:HGNC Symbol;Acc:HGNC:20855]	787.478	1070.14	543.982	0.0506588	0.93065	0.671033	0.0104343	-0.705459	0.00195652
ENSG00000042062	RIPOR3	FAM65C	RIPOR family member 3 [Source:HGNC Symbol;Acc:HGNC:16168]	55.9952	67.0003	60.9722	-0.130533	0.866566	0.146623	0.828574	-0.00302278	0.996277
ENSG00000042088	TDP1	TDP1	tyrosyl-DNA phosphodiesterase 1 [Source:HGNC Symbol;Acc:HGNC:18884]	336.08	364.624	374.207	-0.132641	0.586875	0.0233935	0.933842	0.0962073	0.637835
ENSG00000042286	AIFM2	AIFM2	apoptosis inducing factor mitochondria associated 2 [Source:HGNC Symbol;Acc:HGNC:21411]	142.627	102.641	88.5262	0.530547	0.102969	-0.109158	0.817593	-0.438669	0.132188
ENSG00000042317	SPATA7	SPATA7	spermatogenesis associated 7 [Source:HGNC Symbol;Acc:HGNC:20423]	301.015	424.566	323.501	-0.252148	0.481101	0.408864	0.122443	-0.142197	0.664962
ENSG00000042429	MED17	MED17	mediator complex subunit 17 [Source:HGNC Symbol;Acc:HGNC:2375]	440.518	482.869	400.182	0.0213454	0.959579	0.201015	0.390664	-0.194309	0.357542
ENSG00000042445	RETSAT	RETSAT	retinol saturase [Source:HGNC Symbol;Acc:HGNC:25991]	2499.11	2718.88	2420.51	-0.0225018	0.963017	0.140138	0.64932	-0.0998893	0.742753
ENSG00000042493	CAPG	CAPG	capping actin protein, gelsolin like [Source:HGNC Symbol;Acc:HGNC:1474]	13970.2	10678.1	13490.2	0.14269	0.832033	-0.305829	0.533466	0.102784	0.852434
ENSG00000042753	AP2S1	AP2S1	adaptor related protein complex 2 subunit sigma 1 [Source:HGNC Symbol;Acc:HGNC:565]	1604.94	1140.44	1552.07	0.197291	0.580827	-0.44379	0.0606581	0.156591	0.598
ENSG00000042781	USH2A	USH2A	usherin [Source:HGNC Symbol;Acc:HGNC:12601]	4.74787	5.15391	4.25745	0.0405248	0.959579	0.156642	0.79381	-0.171652	0.745568
ENSG00000042813	ZPBP	ZPBP	zona pellucida binding protein [Source:HGNC Symbol;Acc:HGNC:15662]	0.78257	9.72007	2.35685	-0.657619	0.13321	1.23914	0.0221844	-0.386809	0.479179
ENSG00000042832	TG	TG	thyroglobulin [Source:HGNC Symbol;Acc:HGNC:11764]	280.777	262.798	283.82	0.0222662	0.980973	-0.0873353	0.898737	0.0496161	0.940028
ENSG00000042980	ADAM28	ADAM28	ADAM metallopeptidase domain 28 [Source:HGNC Symbol;Acc:HGNC:206]	1736.97	760.135	2139.02	0.114652	0.85929	-1.25868	1.77227e-06	0.668343	0.02716
ENSG00000043039	BARX2	BARX2	BARX homeobox 2 [Source:HGNC Symbol;Acc:HGNC:956]	20.0744	32.0677	59.0937	-0.523801	0.348128	-0.210665	0.789439	0.634869	0.245967
ENSG00000043093	DCUN1D1	DCUN1D1	defective in cullin neddylation 1 domain containing 1 [Source:HGNC Symbol;Acc:HGNC:18184]	192.709	200.643	185.471	0.00524711	0.990007	0.0901884	0.731035	-0.0811571	0.736263
ENSG00000043143	JADE2	JADE2	jade family PHD finger 2 [Source:HGNC Symbol;Acc:HGNC:22984]	2171.96	2214.86	1723.15	0.167271	0.556176	0.202146	0.37967	-0.336323	0.0469056
ENSG00000043355	ZIC2	ZIC2	Zic family member 2 [Source:HGNC Symbol;Acc:HGNC:12873]	11.6945	77.844	11.3274	-0.262993	0.905578	0.797985	0.168106	-0.40202	0.838139
ENSG00000043462	LCP2	LCP2	lymphocyte cytosolic protein 2 [Source:HGNC Symbol;Acc:HGNC:6529]	1488.33	760.385	2655.95	-0.264932	0.654773	-1.3175	3.48232e-05	1.06477	0.000333656
ENSG00000043514	TRIT1	TRIT1	tRNA isopentenyltransferase 1 [Source:HGNC Symbol;Acc:HGNC:20286]	84.6525	97.7786	92.9394	-0.162644	0.440449	0.125384	0.525937	0.0350362	0.879212
ENSG00000043591	ADRB1	ADRB1	adrenoceptor beta 1 [Source:HGNC Symbol;Acc:HGNC:285]	3.98003	1.06419	3.81425	0.367627	0.540033	-1.30253	0.0022811	0.405233	0.406462
ENSG00000044012	GUCA2B	GUCA2B	guanylate cyclase activator 2B [Source:HGNC Symbol;Acc:HGNC:4683]	2.12256	20.5213	12.9605	-0.550658	0.288138	0.506029	0.0267976	0.102074	0.195589
ENSG00000044090	CUL7	CUL7	cullin 7 [Source:HGNC Symbol;Acc:HGNC:21024]	2710.21	2390.17	1921.11	0.330523	0.306231	0.0752597	0.854028	-0.387309	0.109264
ENSG00000044115	CTNNA1	CTNNA1	catenin alpha 1 [Source:HGNC Symbol;Acc:HGNC:2509]	3979.85	5672.94	3757.91	-0.17822	0.576431	0.540806	0.00215349	-0.3358	0.0880445
ENSG00000044446	PHKA2	PHKA2	phosphorylase kinase regulatory subunit alpha 2 [Source:HGNC Symbol;Acc:HGNC:8926]	1728.91	1976.64	2010.19	-0.186599	0.672666	0.0599155	0.897104	0.112831	0.772306
ENSG00000044459	CNTLN	CNTLN	centlein [Source:HGNC Symbol;Acc:HGNC:23432]	1246.77	2370.47	1401.38	-0.451722	0.247996	0.756304	0.0106905	-0.309794	0.393024
ENSG00000044524	EPHA3	EPHA3	EPH receptor A3 [Source:HGNC Symbol;Acc:HGNC:3387]	24.7692	23.5531	161.862	-1.06492	0.0139896	-1.27599	0.00705361	1.9018	2.10937e-06
ENSG00000044574	HSPA5	HSPA5	heat shock protein family A (Hsp70) member 5 [Source:HGNC Symbol;Acc:HGNC:5238]	1990.84	2484.41	2101.54	-0.162306	0.725594	0.254048	0.470298	-0.076763	0.852315
ENSG00000046604	DSG2	DSG2	desmoglein 2 [Source:HGNC Symbol;Acc:HGNC:3049]	4082.93	3695.23	3646.59	0.128926	0.838193	-0.0464447	0.938944	-0.0833772	0.872635
ENSG00000046647	GEMIN8	GEMIN8	gem nuclear organelle associated protein 8 [Source:HGNC Symbol;Acc:HGNC:26044]	715.448	809.893	530.333	0.141854	0.719231	0.389276	0.110097	-0.496461	0.0108595
ENSG00000046651	OFD1	OFD1	OFD1 centriole and centriolar satellite protein [Source:HGNC Symbol;Acc:HGNC:2567]	265.069	307.561	328.129	-0.252172	0.431544	0.0297088	0.941803	0.190586	0.482144
ENSG00000046653	GPM6B	GPM6B	glycoprotein M6B [Source:HGNC Symbol;Acc:HGNC:4461]	174.533	257.618	272.994	-0.494492	0.265651	0.137639	0.811188	0.295223	0.496442
ENSG00000046774	MAGEC2	MAGEC2	MAGE family member C2 [Source:HGNC Symbol;Acc:HGNC:13574]	0.0853727	38.9648	1.43746	-0.236878	0.446429	0.626554	NA	-0.27336	0.954159
ENSG00000046889	PREX2	PREX2	phosphatidylinositol-3,4,5-trisphosphate dependent Rac exchange factor 2 [Source:HGNC Symbol;Acc:HGNC:22950]	742.033	1012.52	1954.43	-0.741423	0.119636	-0.3764	0.526396	0.897226	0.0277682
ENSG00000047056	WDR37	WDR37	WD repeat domain 37 [Source:HGNC Symbol;Acc:HGNC:31406]	604.294	666.652	580.604	-0.0249583	0.950835	0.169374	0.484918	-0.123455	0.603879
ENSG00000047188	YTHDC2	YTHDC2	YTH domain containing 2 [Source:HGNC Symbol;Acc:HGNC:24721]	2389.52	2749.35	2433.45	-0.0964247	0.754001	0.181019	0.400393	-0.0705634	0.778065
ENSG00000047230	CTPS2	CTPS2	CTP synthase 2 [Source:HGNC Symbol;Acc:HGNC:2520]	162.86	202.727	168.166	-0.151304	0.684881	0.276135	0.297287	-0.107067	0.728154
ENSG00000047249	ATP6V1H	ATP6V1H	ATPase H+ transporting V1 subunit H [Source:HGNC Symbol;Acc:HGNC:18303]	4818.15	5490.14	4937.64	-0.0878325	0.876559	0.153878	0.72061	-0.0525929	0.908939
ENSG00000047315	POLR2B	POLR2B	RNA polymerase II subunit B [Source:HGNC Symbol;Acc:HGNC:9188]	6091.45	5796.64	6062.91	0.0311957	0.929274	-0.0651596	0.806986	0.0259039	0.925231
ENSG00000047346	FAM214A	FAM214A	family with sequence similarity 214 member A [Source:HGNC Symbol;Acc:HGNC:25609]	329.614	370.121	371.6	-0.158812	0.666365	0.0632568	0.864731	0.08537	0.794539
ENSG00000047365	ARAP2	ARAP2	ArfGAP with RhoGAP domain, ankyrin repeat and PH domain 2 [Source:HGNC Symbol;Acc:HGNC:16924]	349.67	346.534	529.027	-0.349763	0.235664	-0.363051	0.172403	0.575311	0.00238476
ENSG00000047410	TPR	TPR	translocated promoter region, nuclear basket protein [Source:HGNC Symbol;Acc:HGNC:12017]	2338.13	2344	2757.56	-0.140363	0.635574	-0.132537	0.600681	0.228517	0.232191
ENSG00000047457	CP	CP	ceruloplasmin [Source:HGNC Symbol;Acc:HGNC:2295]	243.17	212.808	906.654	-0.8024	0.100429	-1.05054	0.0292868	1.45239	0.000262748
ENSG00000047578	KIAA0556	KIAA0556	KIAA0556 [Source:HGNC Symbol;Acc:HGNC:29068]	1670.3	2015.81	1553.74	-0.0556937	0.908992	0.312241	0.258541	-0.22597	0.404979
ENSG00000047579	DTNBP1	DTNBP1	dystrobrevin binding protein 1 [Source:HGNC Symbol;Acc:HGNC:17328]	376.043	843.119	431.791	-0.597703	0.0519009	0.989766	6.23056e-06	-0.429242	0.141702
ENSG00000047597	XK	XK	X-linked Kx blood group [Source:HGNC Symbol;Acc:HGNC:12811]	4.07717	6.08754	13.2778	-0.756614	0.133705	-0.400126	0.539674	0.944399	0.0397447
ENSG00000047617	ANO2	ANO2	anoctamin 2 [Source:HGNC Symbol;Acc:HGNC:1183]	11.5656	27.3916	23.0495	-0.80354	0.0677699	0.463424	0.383877	0.216611	0.705595
ENSG00000047621	C12orf4	C12orf4	chromosome 12 open reading frame 4 [Source:HGNC Symbol;Acc:HGNC:1184]	1083.48	1148.15	1240.04	-0.143234	0.557594	-0.0324051	0.906828	0.150638	0.409847
ENSG00000047634	SCML1	SCML1	Scm polycomb group protein like 1 [Source:HGNC Symbol;Acc:HGNC:10580]	68.2932	50.0281	75.4701	0.0607026	0.917341	-0.486484	0.11242	0.308388	0.325717
ENSG00000047644	WWC3	WWC3	WWC family member 3 [Source:HGNC Symbol;Acc:HGNC:29237]	2072.85	2092.17	2731.14	-0.240236	0.388713	-0.217012	0.389733	0.37676	0.0385558
ENSG00000047648	ARHGAP6	ARHGAP6	Rho GTPase activating protein 6 [Source:HGNC Symbol;Acc:HGNC:676]	623.988	480.476	578.734	0.176292	0.758013	-0.2764	0.535727	0.0516344	0.923465
ENSG00000047662	FAM184B	FAM184B	family with sequence similarity 184 member B [Source:HGNC Symbol;Acc:HGNC:29235]	52.8886	60.8582	50.2287	-0.0409272	0.943339	0.228863	0.518674	-0.161913	0.641266
ENSG00000047849	MAP4	MAP4	microtubule associated protein 4 [Source:HGNC Symbol;Acc:HGNC:6862]	23564.2	21138.1	18273.4	0.266518	0.22028	0.0400145	0.895532	-0.285488	0.0913335
ENSG00000047932	GOPC	GOPC	golgi associated PDZ and coiled-coil motif containing [Source:HGNC Symbol;Acc:HGNC:17643]	298.774	294.378	291.128	0.0288357	0.922883	0.00153864	0.994969	-0.0270282	0.906595
ENSG00000047936	ROS1	ROS1	ROS proto-oncogene 1, receptor tyrosine kinase [Source:HGNC Symbol;Acc:HGNC:10261]	0.146254	1.35135	3.77012	-0.603777	0.100551	-0.157721	0.835991	0.686485	0.148845
ENSG00000048028	USP28	USP28	ubiquitin specific peptidase 28 [Source:HGNC Symbol;Acc:HGNC:12625]	1619.35	1605.92	1651.64	-0.0132433	0.973127	-0.0250028	0.932961	0.0324481	0.90371
ENSG00000048052	HDAC9	HDAC9	histone deacetylase 9 [Source:HGNC Symbol;Acc:HGNC:14065]	53.678	47.7495	79.4568	-0.248253	0.666353	-0.448909	0.305678	0.555181	0.121665
ENSG00000048140	TSPAN17	TSPAN17	tetraspanin 17 [Source:HGNC Symbol;Acc:HGNC:13594]	1819.07	1864.82	1718.47	0.0309595	0.954338	0.0758008	0.850975	-0.0925355	0.798332
ENSG00000048162	NOP16	NOP16	NOP16 nucleolar protein [Source:HGNC Symbol;Acc:HGNC:26934]	252.633	219.583	299.333	-0.0728283	0.8848	-0.33018	0.259699	0.31872	0.217512
ENSG00000048342	CC2D2A	CC2D2A	coiled-coil and C2 domain containing 2A [Source:HGNC Symbol;Acc:HGNC:29253]	1409.17	1332.38	1135.21	0.19349	0.633968	0.0835525	0.840599	-0.255286	0.375289
ENSG00000048392	RRM2B	RRM2B	ribonucleotide reductase regulatory TP53 inducible subunit M2B [Source:HGNC Symbol;Acc:HGNC:17296]	760.027	734.98	589.456	0.205693	0.626451	0.138334	0.733799	-0.318353	0.265619
ENSG00000048405	ZNF800	ZNF800	zinc finger protein 800 [Source:HGNC Symbol;Acc:HGNC:27267]	410.491	447.117	470.298	-0.16086	0.480599	0.00783983	0.977619	0.132273	0.474325
ENSG00000048462	TNFRSF17	TNFRSF17	TNF receptor superfamily member 17 [Source:HGNC Symbol;Acc:HGNC:11913]	17.9523	13.8898	49.6244	-0.510328	0.389695	-0.842103	0.118102	1.06851	0.0196661
ENSG00000048471	SNX29	SNX29	sorting nexin 29 [Source:HGNC Symbol;Acc:HGNC:30542]	9511.74	10295.7	5864.38	0.280786	0.453712	0.440754	0.118521	-0.71317	0.000362504
ENSG00000048540	LMO3	LMO3	LIM domain only 3 [Source:HGNC Symbol;Acc:HGNC:6643]	12.0902	53.6786	19.3772	-0.804412	0.100703	1.19727	0.0179145	-0.451192	0.421736
ENSG00000048544	MRPS10	MRPS10	mitochondrial ribosomal protein S10 [Source:HGNC Symbol;Acc:HGNC:14502]	272.919	429.358	299.341	-0.290837	0.601584	0.490367	0.2649	-0.180044	0.724356
ENSG00000048545	GUCA1A	GUCA1A	guanylate cyclase activator 1A [Source:HGNC Symbol;Acc:HGNC:4678]	0.840705	2.31249	0.419956	-0.172044	0.802029	0.904898	0.127451	-0.621117	0.213391
ENSG00000048649	RSF1	RSF1	remodeling and spacing factor 1 [Source:HGNC Symbol;Acc:HGNC:18118]	4556.4	5330.54	4889.87	-0.148717	0.527208	0.163318	0.40102	-0.0102629	0.968756
ENSG00000048707	VPS13D	VPS13D	vacuolar protein sorting 13 homolog D [Source:HGNC Symbol;Acc:HGNC:23595]	519.455	665.759	389.301	0.0423398	0.948819	0.525882	0.118781	-0.539201	0.0691466
ENSG00000048740	CELF2	CELF2	CUGBP Elav-like family member 2 [Source:HGNC Symbol;Acc:HGNC:2550]	285.415	536.867	368.244	-0.460926	0.374917	0.566504	0.227031	-0.111638	0.85496
ENSG00000048828	FAM120A	FAM120A	family with sequence similarity 120A [Source:HGNC Symbol;Acc:HGNC:13247]	5173.26	5906.35	4756.33	-0.0136121	0.970853	0.253559	0.138622	-0.210724	0.194054
ENSG00000048991	R3HDM1	R3HDM1	R3H domain containing 1 [Source:HGNC Symbol;Acc:HGNC:9757]	234.695	286.69	259.986	-0.19875	0.315331	0.198485	0.253558	0.00158315	0.99489
ENSG00000049089	COL9A2	COL9A2	collagen type IX alpha 2 chain [Source:HGNC Symbol;Acc:HGNC:2218]	37.8443	26.5593	32.7566	0.240611	0.711608	-0.318966	0.558974	0.0117419	0.987414
ENSG00000049130	KITLG	KITLG	KIT ligand [Source:HGNC Symbol;Acc:HGNC:6343]	2985.84	883.479	3003.12	0.342747	0.580362	-1.43847	0.000122469	0.464724	0.323726
ENSG00000049167	ERCC8	ERCC8	ERCC excision repair 8, CSA ubiquitin ligase complex subunit [Source:HGNC Symbol;Acc:HGNC:3439]	349.942	460.798	386.635	-0.23955	0.253198	0.301972	0.0775634	-0.0539437	0.829486
ENSG00000049192	ADAMTS6	ADAMTS6	ADAM metallopeptidase with thrombospondin type 1 motif 6 [Source:HGNC Symbol;Acc:HGNC:222]	11.3094	20.2095	58.3493	-1.29814	0.00117462	-0.659218	0.218595	1.52078	2.21223e-05
ENSG00000049239	H6PD	H6PD	hexose-6-phosphate dehydrogenase/glucose 1-dehydrogenase [Source:HGNC Symbol;Acc:HGNC:4795]	386.746	298.012	278.036	0.400029	0.168045	-0.115152	0.763141	-0.289219	0.277596
ENSG00000049245	VAMP3	VAMP3	vesicle associated membrane protein 3 [Source:HGNC Symbol;Acc:HGNC:12644]	1589.42	1416.01	1410.99	0.15822	0.661318	-0.0676717	0.850975	-0.0895133	0.778552
ENSG00000049246	PER3	PER3	period circadian regulator 3 [Source:HGNC Symbol;Acc:HGNC:8847]	1435.57	1538.33	1597.76	-0.1195	0.804554	0.00868727	0.984859	0.098188	0.797416
ENSG00000049247	UTS2	UTS2	urotensin 2 [Source:HGNC Symbol;Acc:HGNC:12636]	3.25389	2.81494	9.02531	-0.518991	0.383248	-0.691778	0.240525	0.986005	0.0361635
ENSG00000049249	TNFRSF9	TNFRSF9	TNF receptor superfamily member 9 [Source:HGNC Symbol;Acc:HGNC:11924]	14.5139	6.11009	47.7733	-0.462791	0.437997	-1.26387	0.00687367	1.2495	0.00739945
ENSG00000049283	EPN3	EPN3	epsin 3 [Source:HGNC Symbol;Acc:HGNC:18235]	19.3785	29.4445	34.5709	-0.531783	0.312043	0.054111	0.943747	0.400078	0.414513
ENSG00000049323	LTBP1	LTBP1	latent transforming growth factor beta binding protein 1 [Source:HGNC Symbol;Acc:HGNC:6714]	114.562	108.782	327.091	-0.691734	0.16519	-0.818088	0.0938599	1.1877	0.00222379
ENSG00000049449	RCN1	RCN1	reticulocalbin 1 [Source:HGNC Symbol;Acc:HGNC:9934]	929.563	682.8	706.946	0.364164	0.354328	-0.212047	0.608627	-0.178903	0.646792
ENSG00000049540	ELN	ELN	elastin [Source:HGNC Symbol;Acc:HGNC:3327]	152.632	79.6936	324.724	-0.310066	0.658772	-1.07561	0.0272749	0.978937	0.0332021
ENSG00000049541	RFC2	RFC2	replication factor C subunit 2 [Source:HGNC Symbol;Acc:HGNC:9970]	272.426	249.072	347.25	-0.133687	0.851301	-0.285285	0.589804	0.341128	0.449317
ENSG00000049618	ARID1B	ARID1B	AT-rich interaction domain 1B [Source:HGNC Symbol;Acc:HGNC:18040]	25.584	32.3652	28.7988	-0.212109	0.640843	0.219777	0.572882	-0.00211045	0.996277
ENSG00000049656	CLPTM1L	CLPTM1L	CLPTM1 like [Source:HGNC Symbol;Acc:HGNC:24308]	1265.59	1521.2	1200.63	-0.0694059	0.850344	0.298327	0.14134	-0.201038	0.331552
ENSG00000049759	NEDD4L	NEDD4L	NEDD4 like E3 ubiquitin protein ligase [Source:HGNC Symbol;Acc:HGNC:7728]	3797.39	8089.22	3792.53	-0.430388	0.383713	0.95269	0.00635958	-0.525651	0.168056
ENSG00000049768	FOXP3	FOXP3	forkhead box P3 [Source:HGNC Symbol;Acc:HGNC:6106]	42.9158	27.4273	98.257	-0.445057	0.460182	-1.05304	0.022959	1.10564	0.00629164
ENSG00000049769	PPP1R3F	PPP1R3F	protein phosphatase 1 regulatory subunit 3F [Source:HGNC Symbol;Acc:HGNC:14944]	64.5912	71.1214	49.8061	0.121086	0.841079	0.302208	0.471686	-0.389504	0.256263
ENSG00000049860	HEXB	HEXB	hexosaminidase subunit beta [Source:HGNC Symbol;Acc:HGNC:4879]	4817.15	6615	4597.74	-0.15663	0.693202	0.47173	0.0421886	-0.286798	0.250573
ENSG00000049883	PTCD2	PTCD2	pentatricopeptide repeat domain 2 [Source:HGNC Symbol;Acc:HGNC:25734]	107.961	134.686	103.31	-0.0932934	0.712526	0.341829	0.00978494	-0.215469	0.133967
ENSG00000050030	NEXMIF	KIAA2022	neurite extension and migration factor [Source:HGNC Symbol;Acc:HGNC:29433]	8.49155	6.49175	9.09923	0.052654	0.953795	-0.330797	0.594925	0.198836	0.753743
ENSG00000050130	JKAMP	JKAMP	JNK1/MAPK8 associated membrane protein [Source:HGNC Symbol;Acc:HGNC:20184]	516.141	589.692	548.611	-0.127154	0.58551	0.138514	0.474683	-0.0068754	0.978029
ENSG00000050165	DKK3	DKK3	dickkopf WNT signaling pathway inhibitor 3 [Source:HGNC Symbol;Acc:HGNC:2893]	1913.47	1256.7	2417.38	-0.0156068	0.987634	-0.596136	0.262964	0.436595	0.39611
ENSG00000050327	ARHGEF5	ARHGEF5	Rho guanine nucleotide exchange factor 5 [Source:HGNC Symbol;Acc:HGNC:13209]	110.427	86.831	87.7141	0.299609	0.424881	-0.153234	0.70079	-0.159461	0.652219
ENSG00000050344	NFE2L3	NFE2L3	nuclear factor, erythroid 2 like 3 [Source:HGNC Symbol;Acc:HGNC:7783]	99.5015	151.341	146.677	-0.533147	0.0486164	0.244339	0.467361	0.22252	0.468003
ENSG00000050393	MCUR1	MCUR1	mitochondrial calcium uniporter regulator 1 [Source:HGNC Symbol;Acc:HGNC:21097]	185.037	217.773	177.603	-0.0652778	0.872684	0.262604	0.264905	-0.170425	0.477707
ENSG00000050405	LIMA1	LIMA1	LIM domain and actin binding 1 [Source:HGNC Symbol;Acc:HGNC:24636]	5457.99	4838.01	5280.63	0.0884595	0.862346	-0.137563	0.724732	0.0309757	0.943028
ENSG00000050426	LETMD1	LETMD1	LETM1 domain containing 1 [Source:HGNC Symbol;Acc:HGNC:24241]	633.911	545.595	492.348	0.289822	0.184512	-0.0185987	0.953299	-0.25711	0.160514
ENSG00000050438	SLC4A8	SLC4A8	solute carrier family 4 member 8 [Source:HGNC Symbol;Acc:HGNC:11034]	9.71238	7.98194	9.67349	0.0824384	0.918946	-0.21335	0.735104	0.0893137	0.890143
ENSG00000050555	LAMC3	LAMC3	laminin subunit gamma 3 [Source:HGNC Symbol;Acc:HGNC:6494]	211.935	371.744	456.679	-0.697843	0.145234	0.0614862	0.937589	0.506054	0.283108
ENSG00000050628	PTGER3	PTGER3	prostaglandin E receptor 3 [Source:HGNC Symbol;Acc:HGNC:9595]	683.485	2184.15	874.13	-0.619564	0.250025	1.05576	0.033813	-0.455424	0.400085
ENSG00000050730	TNIP3	TNIP3	TNFAIP3 interacting protein 3 [Source:HGNC Symbol;Acc:HGNC:19315]	476.137	673.112	209.208	0.152325	0.857896	0.735511	0.188395	-0.985166	0.0246701
ENSG00000050748	MAPK9	MAPK9	mitogen-activated protein kinase 9 [Source:HGNC Symbol;Acc:HGNC:6886]	947.6	1097.05	1023.48	-0.147834	0.522627	0.14277	0.475315	0.00704464	0.978141
ENSG00000050767	COL23A1	COL23A1	collagen type XXIII alpha 1 chain [Source:HGNC Symbol;Acc:HGNC:22990]	46.9041	268.069	166.937	-1.37068	0.000559384	0.870698	0.0951826	0.0877495	0.907469
ENSG00000050820	BCAR1	BCAR1	BCAR1 scaffold protein, Cas family member [Source:HGNC Symbol;Acc:HGNC:971]	1416.53	1413.67	1464.11	-0.0256464	0.960159	-0.0288231	0.94487	0.0467372	0.899746
ENSG00000051009	FAM160A2	FAM160A2	family with sequence similarity 160 member A2 [Source:HGNC Symbol;Acc:HGNC:25378]	1831.24	1651.52	1703.59	0.113591	0.766271	-0.0857948	0.799779	-0.0329295	0.925231
ENSG00000051108	HERPUD1	HERPUD1	homocysteine inducible ER protein with ubiquitin like domain 1 [Source:HGNC Symbol;Acc:HGNC:13744]	10388.6	9331.83	8830.33	0.189941	0.532851	-0.0242398	0.946987	-0.155569	0.532797
ENSG00000051128	HOMER3	HOMER3	homer scaffold protein 3 [Source:HGNC Symbol;Acc:HGNC:17514]	866.871	502.279	393.108	0.852106	0.00766311	-0.215561	0.661665	-0.721501	0.0174958
ENSG00000051180	RAD51	RAD51	RAD51 recombinase [Source:HGNC Symbol;Acc:HGNC:9817]	94.4178	134.864	173.219	-0.597782	0.146539	-0.05354	0.934632	0.532946	0.138897
ENSG00000051341	POLQ	POLQ	DNA polymerase theta [Source:HGNC Symbol;Acc:HGNC:9186]	7.86178	10.6898	22.3302	-0.86605	0.0369174	-0.471734	0.358656	1.0562	0.00230863
ENSG00000051382	PIK3CB	PIK3CB	phosphatidylinositol-4,5-bisphosphate 3-kinase catalytic subunit beta [Source:HGNC Symbol;Acc:HGNC:8976]	527.224	733.842	546.977	-0.230556	0.346615	0.435559	0.00755824	-0.187844	0.357759
ENSG00000051523	CYBA	CYBA	cytochrome b-245 alpha chain [Source:HGNC Symbol;Acc:HGNC:2577]	4712.44	2389.38	5586.61	0.117167	0.844092	-1.03944	6.43199e-05	0.570549	0.0518565
ENSG00000051596	THOC3	THOC3	THO complex 3 [Source:HGNC Symbol;Acc:HGNC:19072]	4.03991	4.90484	3.09994	0.0420544	0.96403	0.331592	0.613834	-0.331714	0.569615
ENSG00000051620	HEBP2	HEBP2	heme binding protein 2 [Source:HGNC Symbol;Acc:HGNC:15716]	1882.41	1863.7	1760.99	0.0564301	0.91301	0.0374652	0.932961	-0.0831804	0.822174
ENSG00000051825	MPHOSPH9	MPHOSPH9	M-phase phosphoprotein 9 [Source:HGNC Symbol;Acc:HGNC:7215]	3563.94	3201.21	3460.29	0.0829109	0.828167	-0.124976	0.659589	0.0269955	0.934362
ENSG00000052126	PLEKHA5	PLEKHA5	pleckstrin homology domain containing A5 [Source:HGNC Symbol;Acc:HGNC:30036]	710.221	976.465	839.757	-0.30731	0.344638	0.297726	0.309618	0.00395179	0.992894
ENSG00000052344	PRSS8	PRSS8	serine protease 8 [Source:HGNC Symbol;Acc:HGNC:9491]	1231.09	414.725	1313.52	0.242158	0.743429	-1.19117	0.00722226	0.457778	0.382309
ENSG00000052723	SIKE1	SIKE1	suppressor of IKBKE 1 [Source:HGNC Symbol;Acc:HGNC:26119]	2945.63	4056.1	2411.58	-0.0594823	0.903372	0.591333	0.00559072	-0.500268	0.0155148
ENSG00000052749	RRP12	RRP12	ribosomal RNA processing 12 homolog [Source:HGNC Symbol;Acc:HGNC:29100]	172.502	115.799	176.858	0.165625	0.694255	-0.564211	0.0184248	0.264371	0.341341
ENSG00000052795	FNIP2	FNIP2	folliculin interacting protein 2 [Source:HGNC Symbol;Acc:HGNC:29280]	45943	28219.5	20770.2	0.778788	0.0397745	-0.135641	0.820942	-0.726114	0.033013
ENSG00000052802	MSMO1	MSMO1	methylsterol monooxygenase 1 [Source:HGNC Symbol;Acc:HGNC:10545]	1345.83	1348.52	1215.34	0.0760556	0.881854	0.0780739	0.852324	-0.136556	0.691646
ENSG00000052841	TTC17	TTC17	tetratricopeptide repeat domain 17 [Source:HGNC Symbol;Acc:HGNC:25596]	1109.47	1227.31	1246.6	-0.154901	0.456662	0.0455715	0.847148	0.0955042	0.605604
ENSG00000052850	ALX4	ALX4	ALX homeobox 4 [Source:HGNC Symbol;Acc:HGNC:450]	3.02767	17.0683	11.9642	-1.16776	0.00547401	0.674996	0.26628	0.186223	0.795228
ENSG00000053108	FSTL4	FSTL4	follistatin like 4 [Source:HGNC Symbol;Acc:HGNC:21389]	159.186	188.135	56.3009	0.319718	0.653159	0.627482	0.283156	-1.11788	0.00825716
ENSG00000053254	FOXN3	FOXN3	forkhead box N3 [Source:HGNC Symbol;Acc:HGNC:1928]	741.276	719.08	662.02	0.10482	0.806627	0.0451652	0.908998	-0.134822	0.654971
ENSG00000053328	METTL24	METTL24	methyltransferase like 24 [Source:HGNC Symbol;Acc:HGNC:21566]	130.221	143.029	115.232	0.0340336	0.959579	0.202945	0.646263	-0.207164	0.601859
ENSG00000053371	AKR7A2	AKR7A2	aldo-keto reductase family 7 member A2 [Source:HGNC Symbol;Acc:HGNC:389]	695.281	578.573	511.444	0.34108	0.245768	-0.0275103	0.948303	-0.304057	0.216688
ENSG00000053372	MRTO4	MRTO4	MRT4 homolog, ribosome maturation factor [Source:HGNC Symbol;Acc:HGNC:18477]	204.153	183.631	189.165	0.12323	0.700085	-0.093059	0.746524	-0.0361115	0.905764
ENSG00000053438	NNAT	NNAT	neuronatin [Source:HGNC Symbol;Acc:HGNC:7860]	31.3439	48.5675	42.6932	-0.403066	0.430525	0.316813	0.532805	0.0770988	0.897605
ENSG00000053501	USE1	USE1	unconventional SNARE in the ER 1 [Source:HGNC Symbol;Acc:HGNC:30882]	861.199	631.15	536.069	0.519303	0.121289	-0.0936468	0.848095	-0.44018	0.136342
ENSG00000053524	MCF2L2	MCF2L2	MCF.2 cell line derived transforming sequence-like 2 [Source:HGNC Symbol;Acc:HGNC:30319]	23.9483	12.6396	30.1404	0.0380611	0.966861	-0.86005	0.0600638	0.532132	0.254983
ENSG00000053702	NRIP2	NRIP2	nuclear receptor interacting protein 2 [Source:HGNC Symbol;Acc:HGNC:23078]	423.488	514.947	592.995	-0.341234	0.465984	-0.0150708	0.979386	0.303736	0.433807
ENSG00000053747	LAMA3	LAMA3	laminin subunit alpha 3 [Source:HGNC Symbol;Acc:HGNC:6483]	1374.78	1906.8	2502.63	-0.582748	0.159478	-0.0718749	0.907994	0.532249	0.14088
ENSG00000053770	AP5M1	AP5M1	adaptor related protein complex 5 subunit mu 1 [Source:HGNC Symbol;Acc:HGNC:20192]	4054.06	3822.57	3270.76	0.20155	0.502504	0.081132	0.801666	-0.259121	0.221335
ENSG00000053900	ANAPC4	ANAPC4	anaphase promoting complex subunit 4 [Source:HGNC Symbol;Acc:HGNC:19990]	470.614	485.717	367.918	0.167196	0.602137	0.229124	0.362785	-0.362347	0.0545336
ENSG00000053918	KCNQ1	KCNQ1	potassium voltage-gated channel subfamily Q member 1 [Source:HGNC Symbol;Acc:HGNC:6294]	155.383	141.18	221.664	-0.241312	0.626451	-0.403687	0.290437	0.516612	0.0915572
ENSG00000054116	TRAPPC3	TRAPPC3	trafficking protein particle complex 3 [Source:HGNC Symbol;Acc:HGNC:19942]	997.439	918.249	850.258	0.174565	0.552533	0.00657094	0.984604	-0.166924	0.465751
ENSG00000054118	THRAP3	THRAP3	thyroid hormone receptor associated protein 3 [Source:HGNC Symbol;Acc:HGNC:22964]	752.509	799.13	716.969	0.0035536	0.9903	0.124664	0.427273	-0.109943	0.451052
ENSG00000054148	PHPT1	PHPT1	phosphohistidine phosphatase 1 [Source:HGNC Symbol;Acc:HGNC:30033]	2136.51	1636.73	1520.02	0.399026	0.261336	-0.114824	0.798656	-0.292531	0.35879
ENSG00000054179	ENTPD2	ENTPD2	ectonucleoside triphosphate diphosphohydrolase 2 [Source:HGNC Symbol;Acc:HGNC:3364]	88.647	102.02	130.447	-0.242674	0.745814	-0.094665	0.909177	0.300301	0.628134
ENSG00000054219	LY75	LY75	lymphocyte antigen 75 [Source:HGNC Symbol;Acc:HGNC:6729]	112.773	102.993	280.74	-0.714827	0.0713973	-0.862027	0.0194267	1.22375	3.83094e-06
ENSG00000054267	ARID4B	ARID4B	AT-rich interaction domain 4B [Source:HGNC Symbol;Acc:HGNC:15550]	6941.27	7865.22	7986.84	-0.188968	0.277025	0.0598797	0.776366	0.111808	0.490325
ENSG00000054277	OPN3	OPN3	opsin 3 [Source:HGNC Symbol;Acc:HGNC:14007]	210.734	326.971	196.536	-0.217899	0.595745	0.660118	0.00541632	-0.412994	0.110875
ENSG00000054282	SDCCAG8	SDCCAG8	SHH signaling and ciliogenesis regulator SDCCAG8 [Source:HGNC Symbol;Acc:HGNC:10671]	1667.22	1799.01	1906.43	-0.153912	0.563607	-0.00466724	0.987588	0.136919	0.516808
ENSG00000054356	PTPRN	PTPRN	protein tyrosine phosphatase receptor type N [Source:HGNC Symbol;Acc:HGNC:9676]	6.73291	16.0204	20.9336	-0.740622	0.154375	0.0817408	0.927412	0.533011	0.336791
ENSG00000054392	HHAT	HHAT	hedgehog acyltransferase [Source:HGNC Symbol;Acc:HGNC:18270]	516.045	551.396	295.445	0.306963	0.537455	0.439226	0.277892	-0.755782	0.0103494
ENSG00000054523	KIF1B	KIF1B	kinesin family member 1B [Source:HGNC Symbol;Acc:HGNC:16636]	7588.17	7408.06	6345.19	0.151429	0.6833	0.102087	0.766195	-0.229472	0.354674
ENSG00000054598	FOXC1	FOXC1	forkhead box C1 [Source:HGNC Symbol;Acc:HGNC:3800]	210.228	293.417	214.78	-0.194056	0.727148	0.411032	0.302799	-0.191591	0.662051
ENSG00000054611	TBC1D22A	TBC1D22A	TBC1 domain family member 22A [Source:HGNC Symbol;Acc:HGNC:1309]	207.206	263.491	213.553	-0.164338	0.588538	0.309597	0.143546	-0.126696	0.614648
ENSG00000054654	SYNE2	SYNE2	spectrin repeat containing nuclear envelope protein 2 [Source:HGNC Symbol;Acc:HGNC:17084]	15519	19651.1	13555.4	-0.0423999	0.942377	0.417221	0.16762	-0.339973	0.234542
ENSG00000054690	PLEKHH1	PLEKHH1	pleckstrin homology, MyTH4 and FERM domain containing H1 [Source:HGNC Symbol;Acc:HGNC:17733]	436.724	768.42	286.427	-0.111476	0.879953	0.977596	0.00644648	-0.896151	0.00676459
ENSG00000054793	ATP9A	ATP9A	ATPase phospholipid transporting 9A (putative) [Source:HGNC Symbol;Acc:HGNC:13540]	8479.78	12292.5	6364.97	-0.0434031	0.945675	0.699694	0.0121869	-0.637081	0.0142633
ENSG00000054803	CBLN4	CBLN4	cerebellin 4 precursor [Source:HGNC Symbol;Acc:HGNC:16231]	13.9062	2.73376	16.23	0.21107	0.794454	-1.62567	0.000282402	0.596915	0.25257
ENSG00000054938	CHRDL2	CHRDL2	chordin like 2 [Source:HGNC Symbol;Acc:HGNC:24168]	2.61339	7.08584	8.85923	-0.98003	0.0333827	0.129475	0.870543	0.628789	0.205344
ENSG00000054965	FAM168A	FAM168A	family with sequence similarity 168 member A [Source:HGNC Symbol;Acc:HGNC:28999]	3134.86	2581.18	2547.25	0.272101	0.360593	-0.110446	0.743839	-0.163539	0.553093
ENSG00000054967	RELT	RELT	RELT TNF receptor [Source:HGNC Symbol;Acc:HGNC:13764]	232.965	146.648	207.94	0.293937	0.537002	-0.514715	0.154555	0.1029	0.832368
ENSG00000054983	GALC	GALC	galactosylceramidase [Source:HGNC Symbol;Acc:HGNC:4115]	1976.52	1779.21	2077.87	0.0130297	0.981148	-0.182743	0.549112	0.134875	0.649448
ENSG00000055044	NOP58	NOP58	NOP58 ribonucleoprotein [Source:HGNC Symbol;Acc:HGNC:29926]	2187.65	1883.03	2167.5	0.0879963	0.801976	-0.203801	0.37813	0.0839961	0.750611
ENSG00000055070	SZRD1	SZRD1	SUZ RNA binding domain containing 1 [Source:HGNC Symbol;Acc:HGNC:30232]	2860.19	2505.72	2598.98	0.151797	0.59221	-0.110008	0.674687	-0.0480639	0.862537
ENSG00000055118	KCNH2	KCNH2	potassium voltage-gated channel subfamily H member 2 [Source:HGNC Symbol;Acc:HGNC:6251]	50.3222	107.756	59.0925	-0.368911	0.57515	0.655968	0.262784	-0.257672	0.686887
ENSG00000055130	CUL1	CUL1	cullin 1 [Source:HGNC Symbol;Acc:HGNC:2551]	643.262	801.744	683.244	-0.181571	0.209732	0.263401	0.0155517	-0.0711965	0.649176
ENSG00000055147	FAM114A2	FAM114A2	family with sequence similarity 114 member A2 [Source:HGNC Symbol;Acc:HGNC:1333]	1307.86	1674.86	1341.8	-0.168673	0.445132	0.325642	0.0251428	-0.137954	0.442865
ENSG00000055163	CYFIP2	CYFIP2	cytoplasmic FMR1 interacting protein 2 [Source:HGNC Symbol;Acc:HGNC:13760]	9864.24	16409.2	10541.1	-0.35699	0.26346	0.64508	0.00392779	-0.281753	0.309222
ENSG00000055208	TAB2	TAB2	TGF-beta activated kinase 1 (MAP3K7) binding protein 2 [Source:HGNC Symbol;Acc:HGNC:17075]	703.136	610.269	625.004	0.174629	0.539936	-0.10482	0.709548	-0.0735964	0.790033
ENSG00000055211	GINM1	GINM1	glycoprotein integral membrane 1 [Source:HGNC Symbol;Acc:HGNC:21074]	4331.2	4521.77	3378.05	0.157484	0.703571	0.241547	0.437849	-0.366232	0.126455
ENSG00000055332	EIF2AK2	EIF2AK2	eukaryotic translation initiation factor 2 alpha kinase 2 [Source:HGNC Symbol;Acc:HGNC:9437]	5048.11	5540.27	5070.85	-0.0567421	0.886362	0.125365	0.64932	-0.0565134	0.848498
ENSG00000055483	USP36	USP36	ubiquitin specific peptidase 36 [Source:HGNC Symbol;Acc:HGNC:20062]	1259.23	887.238	1082.88	0.295508	0.432181	-0.357473	0.255597	0.0016214	0.99679
ENSG00000055609	KMT2C	KMT2C	lysine methyltransferase 2C [Source:HGNC Symbol;Acc:HGNC:13726]	8035.9	6699.2	7859.76	0.113712	0.768036	-0.233585	0.37967	0.0832935	0.790858
ENSG00000055732	MCOLN3	MCOLN3	mucolipin 3 [Source:HGNC Symbol;Acc:HGNC:13358]	321.87	512.592	232.472	-0.074114	0.928139	0.728314	0.123825	-0.640477	0.135042
ENSG00000055813	CCDC85A	CCDC85A	coiled-coil domain containing 85A [Source:HGNC Symbol;Acc:HGNC:29400]	29.3749	27.8284	31.4292	-0.0253041	0.976905	-0.116417	0.852993	0.11671	0.838592
ENSG00000055917	PUM2	PUM2	pumilio RNA binding family member 2 [Source:HGNC Symbol;Acc:HGNC:14958]	732.866	812.737	660.918	0.0195075	0.95523	0.227104	0.190057	-0.216905	0.163611
ENSG00000055950	MRPL43	MRPL43	mitochondrial ribosomal protein L43 [Source:HGNC Symbol;Acc:HGNC:14517]	1133.14	1155.06	812.582	0.226794	0.576405	0.261124	0.444274	-0.458667	0.0667794
ENSG00000055955	ITIH4	ITIH4	inter-alpha-trypsin inhibitor heavy chain 4 [Source:HGNC Symbol;Acc:HGNC:6169]	6.00848	10.7036	9.84442	-0.484268	0.420248	0.361536	0.583173	0.118132	0.868115
ENSG00000055957	ITIH1	ITIH1	inter-alpha-trypsin inhibitor heavy chain 1 [Source:HGNC Symbol;Acc:HGNC:6166]	1.94983	100.032	7.94483	-1.02446	8.70966e-05	2.26621	1.70916e-05	-0.869674	0.0340562
ENSG00000056050	HPF1	C4orf27	histone PARylation factor 1 [Source:HGNC Symbol;Acc:HGNC:26051]	334.851	397.869	280.476	0.0294333	0.951588	0.368954	0.125271	-0.358266	0.0960853
ENSG00000056097	ZFR	ZFR	zinc finger RNA binding protein [Source:HGNC Symbol;Acc:HGNC:17277]	5424.23	6757.76	5361.46	-0.122986	0.668106	0.317979	0.0694587	-0.171544	0.379859
ENSG00000056277	ZNF280C	ZNF280C	zinc finger protein 280C [Source:HGNC Symbol;Acc:HGNC:25955]	119.543	106.702	150.793	-0.140087	0.718001	-0.347536	0.167776	0.388987	0.0642454
ENSG00000056291	NPFFR2	NPFFR2	neuropeptide FF receptor 2 [Source:HGNC Symbol;Acc:HGNC:4525]	38.3205	3.09959	19.6349	0.489991	0.423404	-0.931057	0.0186267	-0.0457546	0.953379
ENSG00000056487	PHF21B	PHF21B	PHD finger protein 21B [Source:HGNC Symbol;Acc:HGNC:25161]	9.05254	5.2243	4.68176	0.496393	0.434719	-0.185445	0.812753	-0.396744	0.4956
ENSG00000056558	TRAF1	TRAF1	TNF receptor associated factor 1 [Source:HGNC Symbol;Acc:HGNC:12031]	115.155	100.719	158.482	-0.18202	0.775136	-0.401031	0.385111	0.465623	0.232191
ENSG00000056586	RC3H2	RC3H2	ring finger and CCCH-type domains 2 [Source:HGNC Symbol;Acc:HGNC:21461]	2106.95	2802.16	2758.23	-0.376388	0.112071	0.169894	0.548227	0.168835	0.506722
ENSG00000056736	IL17RB	IL17RB	interleukin 17 receptor B [Source:HGNC Symbol;Acc:HGNC:18015]	344.011	1233.46	622.518	-0.95526	0.0233188	1.03504	0.0161243	-0.228936	0.694246
ENSG00000056972	TRAF3IP2	TRAF3IP2	TRAF3 interacting protein 2 [Source:HGNC Symbol;Acc:HGNC:1343]	271.388	240.753	323.699	-0.0907956	0.829206	-0.307815	0.224379	0.31927	0.143771
ENSG00000056998	GYG2	GYG2	glycogenin 2 [Source:HGNC Symbol;Acc:HGNC:4700]	191.75	197.534	60.3686	0.468838	0.445132	0.552958	0.335062	-1.25428	0.00121546
ENSG00000057019	DCBLD2	DCBLD2	discoidin, CUB and LCCL domain containing 2 [Source:HGNC Symbol;Acc:HGNC:24627]	4782.94	3820.47	4636.96	0.137476	0.762269	-0.278484	0.383892	0.0937396	0.805894
ENSG00000057149	SERPINB3	SERPINB3	serpin family B member 3 [Source:HGNC Symbol;Acc:HGNC:10569]	0.0225418	0.0320838	0.406442	-0.112894	NA	-0.0566319	NA	0.178031	0.686759
ENSG00000057252	SOAT1	SOAT1	sterol O-acyltransferase 1 [Source:HGNC Symbol;Acc:HGNC:11177]	552.889	429.94	428.449	0.340365	0.23184	-0.155385	0.633396	-0.194222	0.482144
ENSG00000057294	PKP2	PKP2	plakophilin 2 [Source:HGNC Symbol;Acc:HGNC:9024]	135.725	195.22	118.289	-0.113134	0.86253	0.556702	0.133472	-0.409159	0.259379
ENSG00000057468	MSH4	MSH4	mutS homolog 4 [Source:HGNC Symbol;Acc:HGNC:7327]	2.37774	3.38353	3.16133	-0.326689	0.576272	0.228469	0.701773	0.103017	0.864689
ENSG00000057593	F7	F7	coagulation factor VII [Source:HGNC Symbol;Acc:HGNC:3544]	37.8371	35.3484	11.5904	0.554367	0.328513	0.467236	0.425398	-1.26274	0.000858416
ENSG00000057608	GDI2	GDI2	GDP dissociation inhibitor 2 [Source:HGNC Symbol;Acc:HGNC:4227]	8291.36	7900.84	7028.41	0.157735	0.628177	0.0591439	0.86017	-0.196867	0.396636
ENSG00000057657	PRDM1	PRDM1	PR/SET domain 1 [Source:HGNC Symbol;Acc:HGNC:9346]	119.98	64.6462	218.395	-0.295396	0.599378	-1.26857	7.70915e-05	1.07293	0.000243986
ENSG00000057663	ATG5	ATG5	autophagy related 5 [Source:HGNC Symbol;Acc:HGNC:589]	1102.8	1072.12	1049.59	0.0566794	0.843212	-0.000154736	0.999643	-0.0508021	0.817525
ENSG00000057704	TMCC3	TMCC3	transmembrane and coiled-coil domain family 3 [Source:HGNC Symbol;Acc:HGNC:29199]	2256.4	5287.87	2557.13	-0.603891	0.0861576	1.04211	4.39474e-05	-0.476125	0.138709
ENSG00000057757	PITHD1	PITHD1	PITH domain containing 1 [Source:HGNC Symbol;Acc:HGNC:25022]	614.175	648.626	502.562	0.114406	0.826902	0.218315	0.559656	-0.301547	0.320384
ENSG00000057935	MTA3	MTA3	metastasis associated 1 family member 3 [Source:HGNC Symbol;Acc:HGNC:23784]	2179.91	1992.59	1872.43	0.177495	0.429329	-0.00955045	0.971875	-0.15515	0.388878
ENSG00000058056	USP13	USP13	ubiquitin specific peptidase 13 [Source:HGNC Symbol;Acc:HGNC:12611]	475.636	675.978	595.294	-0.384631	0.0590147	0.301188	0.14925	0.060418	0.834146
ENSG00000058063	ATP11B	ATP11B	ATPase phospholipid transporting 11B (putative) [Source:HGNC Symbol;Acc:HGNC:13553]	5450.38	5245.27	6212.18	-0.0905251	0.778926	-0.160638	0.487578	0.20815	0.270848
ENSG00000058085	LAMC2	LAMC2	laminin subunit gamma 2 [Source:HGNC Symbol;Acc:HGNC:6493]	3552.45	4642.14	5147.7	-0.265551	0.718787	0.0363686	0.96602	0.215995	0.750611
ENSG00000058091	CDK14	CDK14	cyclin dependent kinase 14 [Source:HGNC Symbol;Acc:HGNC:8883]	240.052	243.393	240.409	-0.00837504	0.988265	0.0171132	0.967351	-0.0067654	0.987463
ENSG00000058262	SEC61A1	SEC61A1	SEC61 translocon subunit alpha 1 [Source:HGNC Symbol;Acc:HGNC:18276]	11728	9340.87	11112.6	0.168059	0.491097	-0.277388	0.116076	0.0678725	0.778205
ENSG00000058272	PPP1R12A	PPP1R12A	protein phosphatase 1 regulatory subunit 12A [Source:HGNC Symbol;Acc:HGNC:7618]	468.13	597.098	545.241	-0.267579	0.0913582	0.216545	0.171151	0.0411944	0.85125
ENSG00000058335	RASGRF1	RASGRF1	Ras protein specific guanine nucleotide releasing factor 1 [Source:HGNC Symbol;Acc:HGNC:9875]	863.55	587.1	1111.17	-0.0331658	0.974134	-0.513044	0.390816	0.399137	0.486807
ENSG00000058404	CAMK2B	CAMK2B	calcium/calmodulin dependent protein kinase II beta [Source:HGNC Symbol;Acc:HGNC:1461]	32.7855	57.8762	15.8113	-0.00342601	0.997005	0.881774	0.112424	-0.951117	0.0373734
ENSG00000058453	CROCC	CROCC	ciliary rootlet coiled-coil, rootletin [Source:HGNC Symbol;Acc:HGNC:21299]	305.141	258.176	197.225	0.370756	0.462156	0.0723108	0.907755	-0.442404	0.250759
ENSG00000058600	POLR3E	POLR3E	RNA polymerase III subunit E [Source:HGNC Symbol;Acc:HGNC:30347]	290.64	284.984	274.313	0.0571259	0.872806	0.0183171	0.952128	-0.0668994	0.795892
ENSG00000058668	ATP2B4	ATP2B4	ATPase plasma membrane Ca2+ transporting 4 [Source:HGNC Symbol;Acc:HGNC:817]	968.47	1367.23	1942.91	-0.689518	0.0561799	-0.137102	0.801406	0.656974	0.0361748
ENSG00000058673	ZC3H11A	ZC3H11A	zinc finger CCCH-type containing 11A [Source:HGNC Symbol;Acc:HGNC:29093]	3320.42	3662.61	3609.05	-0.125833	0.588505	0.0713262	0.755318	0.0493715	0.824379
ENSG00000058729	RIOK2	RIOK2	RIO kinase 2 [Source:HGNC Symbol;Acc:HGNC:18999]	1065.14	1225.91	1192.7	-0.171411	0.504366	0.100606	0.692483	0.0639123	0.803739
ENSG00000058799	YIPF1	YIPF1	Yip1 domain family member 1 [Source:HGNC Symbol;Acc:HGNC:25231]	850.321	928.714	782.918	0.013582	0.968698	0.190384	0.277109	-0.176936	0.264937
ENSG00000058804	NDC1	NDC1	NDC1 transmembrane nucleoporin [Source:HGNC Symbol;Acc:HGNC:25525]	883.725	1028.32	876.104	-0.0812162	0.834302	0.214549	0.390816	-0.113159	0.673921
ENSG00000058866	DGKG	DGKG	diacylglycerol kinase gamma [Source:HGNC Symbol;Acc:HGNC:2853]	107.06	445.029	290.824	-1.18444	0.00326732	0.809767	0.102438	0.0832423	0.908165
ENSG00000059122	FLYWCH1	FLYWCH1	FLYWCH-type zinc finger 1 [Source:HGNC Symbol;Acc:HGNC:25404]	1841.34	1460.95	1376.41	0.331765	0.447337	-0.0979012	0.848095	-0.240703	0.528031
ENSG00000059145	UNKL	UNKL	unk like zinc finger [Source:HGNC Symbol;Acc:HGNC:14184]	68.6653	83.0294	69.1403	-0.110732	0.837677	0.24811	0.514549	-0.115738	0.779
ENSG00000059377	TBXAS1	TBXAS1	thromboxane A synthase 1 [Source:HGNC Symbol;Acc:HGNC:11609]	330.168	133.668	250.73	0.583731	0.146251	-0.967481	0.00249983	0.0729511	0.896446
ENSG00000059378	PARP12	PARP12	poly(ADP-ribose) polymerase family member 12 [Source:HGNC Symbol;Acc:HGNC:21919]	1770.08	1905.02	2206.05	-0.227079	0.32209	-0.0814418	0.760622	0.25947	0.124549
ENSG00000059573	ALDH18A1	ALDH18A1	aldehyde dehydrogenase 18 family member A1 [Source:HGNC Symbol;Acc:HGNC:9722]	2905.64	2654.09	2628.65	0.128667	0.749044	-0.0473549	0.905389	-0.0788118	0.817604
ENSG00000059588	TARBP1	TARBP1	TAR (HIV-1) RNA binding protein 1 [Source:HGNC Symbol;Acc:HGNC:11568]	3692.46	5115.93	3729.77	-0.199218	0.601271	0.436073	0.0871259	-0.213996	0.459318
ENSG00000059691	GATB	PET112	glutamyl-tRNA amidotransferase subunit B [Source:HGNC Symbol;Acc:HGNC:8849]	1458.95	1646.16	1025.86	0.177182	0.632549	0.420027	0.0786704	-0.567157	0.00200454
ENSG00000059728	MXD1	MXD1	MAX dimerization protein 1 [Source:HGNC Symbol;Acc:HGNC:6761]	158.752	152.195	211.56	-0.207877	0.668919	-0.283501	0.468394	0.402113	0.191576
ENSG00000059758	CDK17	CDK17	cyclin dependent kinase 17 [Source:HGNC Symbol;Acc:HGNC:8750]	1622.32	1927.82	2237.28	-0.365843	0.0478082	-0.0335653	0.912999	0.330886	0.0359536
ENSG00000059769	DNAJC25	DNAJC25	DnaJ heat shock protein family (Hsp40) member C25 [Source:HGNC Symbol;Acc:HGNC:34187]	158.503	154.215	132.83	0.155523	0.613661	0.0957635	0.74973	-0.226627	0.280265
ENSG00000059804	SLC2A3	SLC2A3	solute carrier family 2 member 3 [Source:HGNC Symbol;Acc:HGNC:11007]	838.887	608.1	1658.71	-0.373629	0.543361	-0.839436	0.0721082	0.916728	0.0234034
ENSG00000059915	PSD	PSD	pleckstrin and Sec7 domain containing [Source:HGNC Symbol;Acc:HGNC:9507]	37.9337	13.279	32.7228	0.395784	0.534461	-1.0068	0.0315115	0.240733	0.706855
ENSG00000060069	CTDP1	CTDP1	CTD phosphatase subunit 1 [Source:HGNC Symbol;Acc:HGNC:2498]	188.64	148.568	150.667	0.316885	0.152741	-0.164597	0.518834	-0.161956	0.475795
ENSG00000060138	YBX3	YBX3	Y-box binding protein 3 [Source:HGNC Symbol;Acc:HGNC:2428]	8487.41	4907.88	4796.79	0.740532	0.00357208	-0.34769	0.309547	-0.458127	0.0941598
ENSG00000060140	STYK1	STYK1	serine/threonine/tyrosine kinase 1 [Source:HGNC Symbol;Acc:HGNC:18889]	7.9401	14.2008	39.4038	-0.973019	0.0351609	-0.534009	0.382526	1.24774	0.00427083
ENSG00000060237	WNK1	WNK1	WNK lysine deficient protein kinase 1 [Source:HGNC Symbol;Acc:HGNC:14540]	7806.1	7159.07	9166.86	-0.0912149	0.816029	-0.251221	0.30528	0.278179	0.180292
ENSG00000060339	CCAR1	CCAR1	cell division cycle and apoptosis regulator 1 [Source:HGNC Symbol;Acc:HGNC:24236]	508.035	507.56	500.375	0.012856	0.97522	0.0106748	0.970754	-0.0204133	0.943125
ENSG00000060491	OGFR	OGFR	opioid growth factor receptor [Source:HGNC Symbol;Acc:HGNC:15768]	694.481	677.628	740.589	-0.0366618	0.952492	-0.0821111	0.863056	0.099919	0.815571
ENSG00000060558	GNA15	GNA15	G protein subunit alpha 15 [Source:HGNC Symbol;Acc:HGNC:4383]	229.676	125.322	232.563	0.224475	0.706078	-0.760577	0.0386701	0.312392	0.466088
ENSG00000060566	CREB3L3	CREB3L3	cAMP responsive element binding protein 3 like 3 [Source:HGNC Symbol;Acc:HGNC:18855]	13.9563	24.1117	28.8465	-0.383629	0.542134	0.0359372	0.967495	0.326183	0.614648
ENSG00000060642	PIGV	PIGV	phosphatidylinositol glycan anchor biosynthesis class V [Source:HGNC Symbol;Acc:HGNC:26031]	189.085	224.911	154.641	0.0434205	0.924487	0.387668	0.0953716	-0.392523	0.0558936
ENSG00000060656	PTPRU	PTPRU	protein tyrosine phosphatase receptor type U [Source:HGNC Symbol;Acc:HGNC:9683]	654.495	1176.05	737.624	-0.384879	0.449155	0.638381	0.109145	-0.2441	0.605311
ENSG00000060688	SNRNP40	SNRNP40	small nuclear ribonucleoprotein U5 subunit 40 [Source:HGNC Symbol;Acc:HGNC:30857]	735.587	769.178	720.85	-0.00542224	0.987634	0.0745111	0.731949	-0.0577259	0.780378
ENSG00000060709	RIMBP2	RIMBP2	RIMS binding protein 2 [Source:HGNC Symbol;Acc:HGNC:30339]	100.105	3289.88	693.16	-1.13845	8.09575e-05	1.4937	0.00747616	-0.498568	0.356217
ENSG00000060718	COL11A1	COL11A1	collagen type XI alpha 1 chain [Source:HGNC Symbol;Acc:HGNC:2186]	9.38719	23.7896	64.3356	-0.978947	0.0193448	-0.404151	0.548817	1.10766	0.0211039
ENSG00000060749	QSER1	QSER1	glutamine and serine rich 1 [Source:HGNC Symbol;Acc:HGNC:26154]	233.542	292.132	234.342	-0.133746	0.715744	0.306217	0.203978	-0.150536	0.577668
ENSG00000060762	MPC1	MPC1	mitochondrial pyruvate carrier 1 [Source:HGNC Symbol;Acc:HGNC:21606]	2277.72	2071.29	1961.38	0.170037	0.643753	-0.0156759	0.968648	-0.144669	0.623301
ENSG00000060971	ACAA1	ACAA1	acetyl-CoA acyltransferase 1 [Source:HGNC Symbol;Acc:HGNC:82]	1727.48	1736.18	1301.58	0.208813	0.537027	0.215719	0.459364	-0.39295	0.0611572
ENSG00000060982	BCAT1	BCAT1	branched chain amino acid transaminase 1 [Source:HGNC Symbol;Acc:HGNC:976]	1803.34	2634.02	1994.82	-0.221309	0.756903	0.353848	0.550354	-0.106346	0.872833
ENSG00000061273	HDAC7	HDAC7	histone deacetylase 7 [Source:HGNC Symbol;Acc:HGNC:14067]	4010.64	2966.32	4885.56	-0.0289387	0.965941	-0.548301	0.0938599	0.429615	0.169619
ENSG00000061337	LZTS1	LZTS1	leucine zipper tumor suppressor 1 [Source:HGNC Symbol;Acc:HGNC:13861]	666.685	524.919	1960.97	-0.75444	0.0965782	-1.13304	0.00510824	1.44286	4.7245e-06
ENSG00000061455	PRDM6	PRDM6	PR/SET domain 6 [Source:HGNC Symbol;Acc:HGNC:9350]	112.124	111.151	167.306	-0.306902	0.5597	-0.318372	0.508967	0.51106	0.155588
ENSG00000061492	WNT8A	WNT8A	Wnt family member 8A [Source:HGNC Symbol;Acc:HGNC:12788]	0.275542	0.192243	0.0690614	0.0505001	NA	0.112506	NA	-0.143803	0.79832
ENSG00000061656	SPAG4	SPAG4	sperm associated antigen 4 [Source:HGNC Symbol;Acc:HGNC:11214]	242.598	355.95	381.504	-0.470227	0.344462	0.1121	0.861593	0.302603	0.522331
ENSG00000061676	NCKAP1	NCKAP1	NCK associated protein 1 [Source:HGNC Symbol;Acc:HGNC:7666]	11479.7	14230.5	10332.3	-0.0501108	0.917518	0.375115	0.135871	-0.291593	0.231125
ENSG00000061794	MRPS35	MRPS35	mitochondrial ribosomal protein S35 [Source:HGNC Symbol;Acc:HGNC:16635]	2109.07	2452.08	1791.75	0.0308262	0.95523	0.325839	0.265528	-0.321344	0.21563
ENSG00000061918	GUCY1B1	GUCY1B3	guanylate cyclase 1 soluble subunit beta 1 [Source:HGNC Symbol;Acc:HGNC:4687]	789.106	678.564	1040.28	-0.145091	0.823086	-0.398247	0.358404	0.431345	0.24684
ENSG00000061936	SFSWAP	SFSWAP	splicing factor SWAP [Source:HGNC Symbol;Acc:HGNC:10790]	995.127	1027.67	984.056	-0.00883525	0.987626	0.0521568	0.895836	-0.0359735	0.924859
ENSG00000061938	TNK2	TNK2	tyrosine kinase non receptor 2 [Source:HGNC Symbol;Acc:HGNC:19297]	113.417	198.278	148.56	-0.457948	0.33543	0.487052	0.266257	-0.0426552	0.944092
ENSG00000061987	MON2	MON2	MON2 homolog, regulator of endosome-to-Golgi trafficking [Source:HGNC Symbol;Acc:HGNC:29177]	3854.35	3690.78	4053.59	-0.0183796	0.964458	-0.101042	0.714118	0.098724	0.691928
ENSG00000062038	CDH3	CDH3	cadherin 3 [Source:HGNC Symbol;Acc:HGNC:1762]	79.2114	23.1101	245.019	-0.482394	0.426032	-1.76604	6.06001e-05	1.45213	0.000791734
ENSG00000062096	ARSF	ARSF	arylsulfatase F [Source:HGNC Symbol;Acc:HGNC:721]	54.3572	26.8095	30.3474	0.413549	0.543714	-0.309712	0.667454	-0.240923	0.0685121
ENSG00000062194	GPBP1	GPBP1	GC-rich promoter binding protein 1 [Source:HGNC Symbol;Acc:HGNC:29520]	2633.17	3490.49	2783.41	-0.21596	0.22379	0.353505	0.00475899	-0.124595	0.464655
ENSG00000062370	ZNF112	ZNF112	zinc finger protein 112 [Source:HGNC Symbol;Acc:HGNC:12892]	298.747	307.715	335.681	-0.114301	0.744688	-0.0443382	0.898362	0.136139	0.594416
ENSG00000062485	CS	CS	citrate synthase [Source:HGNC Symbol;Acc:HGNC:2422]	2977.63	2907.94	2854.21	0.0463691	0.924487	0.00135168	0.997207	-0.0432555	0.910351
ENSG00000062524	LTK	LTK	leukocyte receptor tyrosine kinase [Source:HGNC Symbol;Acc:HGNC:6721]	29.3015	61.1346	43.8771	-0.561275	0.268372	0.55577	0.268499	-0.0133613	0.986049
ENSG00000062582	MRPS24	MRPS24	mitochondrial ribosomal protein S24 [Source:HGNC Symbol;Acc:HGNC:14510]	607.086	495.507	506.349	0.246248	0.545391	-0.1385	0.738856	-0.118579	0.760316
ENSG00000062598	ELMO2	ELMO2	engulfment and cell motility 2 [Source:HGNC Symbol;Acc:HGNC:17233]	335.247	372.521	357.94	-0.112887	0.662665	0.0932436	0.680321	0.0200188	0.938599
ENSG00000062650	WAPL	WAPAL	WAPL cohesin release factor [Source:HGNC Symbol;Acc:HGNC:23293]	453.107	491.116	451.683	-0.0443066	0.892217	0.116406	0.594679	-0.0599313	0.798571
ENSG00000062716	VMP1	VMP1	vacuole membrane protein 1 [Source:HGNC Symbol;Acc:HGNC:29559]	5479.3	4311.58	8758.47	-0.295691	0.508235	-0.703351	0.0178011	0.764894	0.00201033
ENSG00000062725	APPBP2	APPBP2	amyloid beta precursor protein binding protein 2 [Source:HGNC Symbol;Acc:HGNC:622]	7055.44	5457.36	5705.19	0.31389	0.212562	-0.194532	0.46938	-0.135086	0.613145
ENSG00000062822	POLD1	POLD1	DNA polymerase delta 1, catalytic subunit [Source:HGNC Symbol;Acc:HGNC:9175]	708.814	565.371	636.243	0.205803	0.598872	-0.226651	0.498517	-0.0104265	0.981085
ENSG00000063015	SEZ6	SEZ6	seizure related 6 homolog [Source:HGNC Symbol;Acc:HGNC:15955]	2.62833	1.91393	3.38411	-0.0484212	0.956767	-0.49815	0.370747	0.403199	0.429851
ENSG00000063046	EIF4B	EIF4B	eukaryotic translation initiation factor 4B [Source:HGNC Symbol;Acc:HGNC:3285]	1109.36	875.469	828.264	0.370179	0.079455	-0.110903	0.698773	-0.258392	0.193234
ENSG00000063127	SLC6A16	SLC6A16	solute carrier family 6 member 16 [Source:HGNC Symbol;Acc:HGNC:13622]	404.554	294.24	243.854	0.451281	0.418687	-0.0673431	0.927817	-0.416331	0.376872
ENSG00000063169	BICRA	GLTSCR1	BRD4 interacting chromatin remodeling complex associated protein [Source:HGNC Symbol;Acc:HGNC:4332]	97.6391	74.6649	83.3619	0.24878	0.603915	-0.233725	0.587451	-0.049469	0.922385
ENSG00000063176	SPHK2	SPHK2	sphingosine kinase 2 [Source:HGNC Symbol;Acc:HGNC:18859]	133.472	111.118	93.1167	0.368701	0.289046	0.0116154	0.981247	-0.371493	0.180059
ENSG00000063177	RPL18	RPL18	ribosomal protein L18 [Source:HGNC Symbol;Acc:HGNC:10310]	8895.89	7192.48	5969.34	0.420023	0.167312	-0.00604203	0.988923	-0.407878	0.105711
ENSG00000063180	CA11	CA11	carbonic anhydrase 11 [Source:HGNC Symbol;Acc:HGNC:1370]	689.725	282.077	301.768	1.04969	0.000927955	-0.622432	0.121405	-0.609971	0.0861711
ENSG00000063241	ISOC2	ISOC2	isochorismatase domain containing 2 [Source:HGNC Symbol;Acc:HGNC:26278]	1180.71	986.266	1070.39	0.17087	0.694807	-0.167212	0.651473	-0.0227149	0.956816
ENSG00000063244	U2AF2	U2AF2	U2 small nuclear RNA auxiliary factor 2 [Source:HGNC Symbol;Acc:HGNC:23156]	677.107	619.953	614.468	0.127855	0.700621	-0.0476886	0.885384	-0.0770539	0.786883
ENSG00000063245	EPN1	EPN1	epsin 1 [Source:HGNC Symbol;Acc:HGNC:21604]	3919.15	2720.41	3033.62	0.399784	0.152265	-0.309146	0.277892	-0.132704	0.680541
ENSG00000063322	MED29	MED29	mediator complex subunit 29 [Source:HGNC Symbol;Acc:HGNC:23074]	2205.31	2360.51	2103.71	-0.00211897	0.995471	0.131995	0.5665	-0.11114	0.611105
ENSG00000063438	AHRR	AHRR	aryl-hydrocarbon receptor repressor [Source:HGNC Symbol;Acc:HGNC:346]	43.6949	41.8156	43.1199	0.0184048	0.985984	-0.0308383	0.97042	0.00689804	0.99363
ENSG00000063587	ZNF275	ZNF275	zinc finger protein 275 [Source:HGNC Symbol;Acc:HGNC:13069]	206.447	255.283	115.661	0.214643	0.702992	0.642843	0.068387	-0.887438	0.00118263
ENSG00000063601	MTMR1	MTMR1	myotubularin related protein 1 [Source:HGNC Symbol;Acc:HGNC:7449]	742.535	814.008	825.488	-0.141278	0.436167	0.0416287	0.840814	0.087609	0.586633
ENSG00000063660	GPC1	GPC1	glypican 1 [Source:HGNC Symbol;Acc:HGNC:4449]	1287.72	755.083	1533.41	0.0666264	0.924487	-0.810386	0.0166776	0.494891	0.160429
ENSG00000063761	ADCK1	ADCK1	aarF domain containing kinase 1 [Source:HGNC Symbol;Acc:HGNC:19038]	93.4893	104.845	80.2836	0.0486744	0.924169	0.267988	0.382496	-0.28256	0.291894
ENSG00000063854	HAGH	HAGH	hydroxyacylglutathione hydrolase [Source:HGNC Symbol;Acc:HGNC:4805]	944.388	1492.02	802.587	-0.177331	0.695575	0.746195	0.00112353	-0.54737	0.0220102
ENSG00000063978	RNF4	RNF4	ring finger protein 4 [Source:HGNC Symbol;Acc:HGNC:10067]	364.671	329.126	383.43	0.0115429	0.976524	-0.183296	0.352692	0.136842	0.473912
ENSG00000064012	CASP8	CASP8	caspase 8 [Source:HGNC Symbol;Acc:HGNC:1509]	522.466	557.826	774.774	-0.366939	0.178976	-0.244742	0.392347	0.500159	0.00944848
ENSG00000064042	LIMCH1	LIMCH1	LIM and calponin homology domains 1 [Source:HGNC Symbol;Acc:HGNC:29191]	2824.53	3200.58	4732.83	-0.467148	0.218551	-0.260012	0.540815	0.592927	0.0387299
ENSG00000064102	INTS13	ASUN	integrator complex subunit 13 [Source:HGNC Symbol;Acc:HGNC:20174]	1441.21	1412.53	1358.8	0.0610515	0.847058	0.0143411	0.958886	-0.0670081	0.775327
ENSG00000064115	TM7SF3	TM7SF3	transmembrane 7 superfamily member 3 [Source:HGNC Symbol;Acc:HGNC:23049]	10773.8	10636.3	5827.65	0.418561	0.225568	0.387128	0.240804	-0.825064	7.39538e-05
ENSG00000064195	DLX3	DLX3	distal-less homeobox 3 [Source:HGNC Symbol;Acc:HGNC:2916]	7.29443	5.43302	8.06631	0.0238959	0.98156	-0.320734	0.646549	0.208879	0.768963
ENSG00000064199	SPA17	SPA17	sperm autoantigenic protein 17 [Source:HGNC Symbol;Acc:HGNC:11210]	125.947	124.874	104.501	0.143906	0.768293	0.122204	0.777169	-0.241054	0.460233
ENSG00000064201	TSPAN32	TSPAN32	tetraspanin 32 [Source:HGNC Symbol;Acc:HGNC:13410]	44.0348	27.117	30.4827	0.508138	0.19855	-0.358823	0.400903	-0.221691	0.606874
ENSG00000064205	CCN5	WISP2	cellular communication network factor 5 [Source:HGNC Symbol;Acc:HGNC:12770]	12.8181	5.88704	23.6783	-0.198079	0.805488	-1.06497	0.0319079	0.855986	0.0755194
ENSG00000064218	DMRT3	DMRT3	doublesex and mab-3 related transcription factor 3 [Source:HGNC Symbol;Acc:HGNC:13909]	3.95958	5.05541	4.5017	-0.0420042	0.958259	0.0280616	0.970754	0.0237963	0.975125
ENSG00000064225	ST3GAL6	ST3GAL6	ST3 beta-galactoside alpha-2,3-sialyltransferase 6 [Source:HGNC Symbol;Acc:HGNC:18080]	123.827	122.709	91.5991	0.220897	0.618685	0.202182	0.609823	-0.395982	0.168599
ENSG00000064270	ATP2C2	ATP2C2	ATPase secretory pathway Ca2+ transporting 2 [Source:HGNC Symbol;Acc:HGNC:29103]	59.1059	189.306	88.3977	-0.823156	0.0602415	1.09303	0.00644648	-0.347131	0.494479
ENSG00000064300	NGFR	NGFR	nerve growth factor receptor [Source:HGNC Symbol;Acc:HGNC:7809]	67.5438	23.0747	173.344	-0.435992	0.481973	-1.77727	1.99163e-05	1.40647	0.000371809
ENSG00000064309	CDON	CDON	cell adhesion associated, oncogene regulated [Source:HGNC Symbol;Acc:HGNC:17104]	723.907	1240.71	781.284	-0.354321	0.433419	0.640767	0.0540271	-0.274921	0.480443
ENSG00000064313	TAF2	TAF2	TATA-box binding protein associated factor 2 [Source:HGNC Symbol;Acc:HGNC:11536]	1914.2	1977.03	2378.81	-0.202262	0.390423	-0.136511	0.554533	0.282774	0.0779023
ENSG00000064393	HIPK2	HIPK2	homeodomain interacting protein kinase 2 [Source:HGNC Symbol;Acc:HGNC:14402]	2146.1	3439.87	2406.45	-0.346756	0.398577	0.533811	0.0929228	-0.180045	0.649191
ENSG00000064419	TNPO3	TNPO3	transportin 3 [Source:HGNC Symbol;Acc:HGNC:17103]	415.363	388.381	385.093	0.09894	0.777853	-0.0343897	0.918625	-0.0612606	0.83315
ENSG00000064490	RFXANK	RFXANK	regulatory factor X associated ankyrin containing protein [Source:HGNC Symbol;Acc:HGNC:9987]	1282.12	969.195	1026.68	0.33605	0.145594	-0.22423	0.362733	-0.134158	0.59975
ENSG00000064545	TMEM161A	TMEM161A	transmembrane protein 161A [Source:HGNC Symbol;Acc:HGNC:26020]	1120.01	980.733	878.144	0.260575	0.470665	-0.00355992	0.993304	-0.244733	0.393624
ENSG00000064547	LPAR2	LPAR2	lysophosphatidic acid receptor 2 [Source:HGNC Symbol;Acc:HGNC:3168]	454.29	277.658	384.839	0.327525	0.541267	-0.487285	0.266707	0.0463046	0.939925
ENSG00000064601	CTSA	CTSA	cathepsin A [Source:HGNC Symbol;Acc:HGNC:9251]	23479.5	12186.3	18216.5	0.507042	0.142914	-0.686701	0.0178318	0.00980818	0.985862
ENSG00000064607	SUGP2	SUGP2	SURP and G-patch domain containing 2 [Source:HGNC Symbol;Acc:HGNC:18641]	3685.93	4072.24	3191.52	0.04791	0.933474	0.239245	0.517251	-0.255969	0.424969
ENSG00000064651	SLC12A2	SLC12A2	solute carrier family 12 member 2 [Source:HGNC Symbol;Acc:HGNC:10911]	240.186	243.176	290.495	-0.159433	0.710592	-0.136892	0.719381	0.248974	0.386665
ENSG00000064652	SNX24	SNX24	sorting nexin 24 [Source:HGNC Symbol;Acc:HGNC:21533]	1222.86	1627.89	1348.65	-0.242931	0.368519	0.317895	0.140461	-0.0670499	0.821425
ENSG00000064655	EYA2	EYA2	EYA transcriptional coactivator and phosphatase 2 [Source:HGNC Symbol;Acc:HGNC:3520]	131.384	48.618	37.9898	1.16635	0.00622984	-0.492957	0.388199	-0.931413	0.0267239
ENSG00000064666	CNN2	CNN2	calponin 2 [Source:HGNC Symbol;Acc:HGNC:2156]	438.463	186.689	601.898	0.014627	0.986392	-1.35557	3.14261e-06	0.801801	0.0109104
ENSG00000064687	ABCA7	ABCA7	ATP binding cassette subfamily A member 7 [Source:HGNC Symbol;Acc:HGNC:37]	1471.35	1040.35	1384.23	0.201349	0.719648	-0.395433	0.335045	0.112364	0.8213
ENSG00000064692	SNCAIP	SNCAIP	synuclein alpha interacting protein [Source:HGNC Symbol;Acc:HGNC:11139]	21.1991	9.20389	36.5957	-0.170098	0.833181	-1.21906	0.00716549	0.899819	0.0415953
ENSG00000064703	DDX20	DDX20	DEAD-box helicase 20 [Source:HGNC Symbol;Acc:HGNC:2743]	1146.35	1265.6	964.194	0.072194	0.849245	0.267889	0.230885	-0.304057	0.105266
ENSG00000064726	BTBD1	BTBD1	BTB domain containing 1 [Source:HGNC Symbol;Acc:HGNC:1120]	4772.1	4090.21	3491.01	0.333261	0.188752	0.0173524	0.961347	-0.33436	0.101268
ENSG00000064763	FAR2	FAR2	fatty acyl-CoA reductase 2 [Source:HGNC Symbol;Acc:HGNC:25531]	285.453	267.822	511.965	-0.459698	0.235056	-0.566233	0.0942218	0.811172	0.00127235
ENSG00000064787	BCAS1	BCAS1	brain enriched myelin associated protein 1 [Source:HGNC Symbol;Acc:HGNC:974]	34.6319	12.1772	47.0507	0.0531128	0.955481	-1.16805	0.0148253	0.629868	0.216713
ENSG00000064835	POU1F1	POU1F1	POU class 1 homeobox 1 [Source:HGNC Symbol;Acc:HGNC:9210]	2.7637	7.67681	2.91438	-0.414835	0.520157	1.02515	0.033813	-0.517352	0.325323
ENSG00000064886	CHI3L2	CHI3L2	chitinase 3 like 2 [Source:HGNC Symbol;Acc:HGNC:1933]	197.773	43.4725	168.32	0.5121	0.370474	-1.59986	4.73592e-05	0.321268	0.565471
ENSG00000064932	SBNO2	SBNO2	strawberry notch homolog 2 [Source:HGNC Symbol;Acc:HGNC:29158]	1242.37	1679.24	1774.53	-0.428748	0.216837	0.108676	0.812092	0.264655	0.426276
ENSG00000064933	PMS1	PMS1	PMS1 homolog 1, mismatch repair system component [Source:HGNC Symbol;Acc:HGNC:9121]	315.268	390.442	388.951	-0.28511	0.308084	0.119485	0.707555	0.141894	0.604932
ENSG00000064961	HMG20B	HMG20B	high mobility group 20B [Source:HGNC Symbol;Acc:HGNC:5002]	1732.94	1210.33	1252.25	0.447174	0.129515	-0.251606	0.45085	-0.22643	0.458589
ENSG00000064989	CALCRL	CALCRL	calcitonin receptor like receptor [Source:HGNC Symbol;Acc:HGNC:16709]	1364.71	722.046	2344.74	-0.240287	0.686256	-1.24955	6.43199e-05	1.0105	0.000545428
ENSG00000064995	TAF11	TAF11	TATA-box binding protein associated factor 11 [Source:HGNC Symbol;Acc:HGNC:11544]	428.369	496.231	404.721	-0.0415598	0.92681	0.242249	0.371681	-0.173667	0.515191
ENSG00000064999	ANKS1A	ANKS1A	ankyrin repeat and sterile alpha motif domain containing 1A [Source:HGNC Symbol;Acc:HGNC:20961]	2044.94	2151.21	1472.13	0.204713	0.61198	0.303452	0.334078	-0.477628	0.0424407
ENSG00000065000	AP3D1	AP3D1	adaptor related protein complex 3 subunit delta 1 [Source:HGNC Symbol;Acc:HGNC:568]	8952.45	8186.75	8463.46	0.0950734	0.795981	-0.0800371	0.797226	-0.0201002	0.951205
ENSG00000065029	ZNF76	ZNF76	zinc finger protein 76 [Source:HGNC Symbol;Acc:HGNC:13149]	1574.16	1788.7	1434.4	-0.00372068	0.993791	0.249756	0.274975	-0.215852	0.309246
ENSG00000065054	SLC9A3R2	SLC9A3R2	SLC9A3 regulator 2 [Source:HGNC Symbol;Acc:HGNC:11076]	427.15	273.241	778.754	-0.320403	0.581827	-1.00324	0.00824157	0.960702	0.00437354
ENSG00000065057	NTHL1	NTHL1	nth like DNA glycosylase 1 [Source:HGNC Symbol;Acc:HGNC:8028]	135.178	124.423	127.683	0.092007	0.873819	-0.0813454	0.86764	-0.0191339	0.968756
ENSG00000065060	UHRF1BP1	UHRF1BP1	UHRF1 binding protein 1 [Source:HGNC Symbol;Acc:HGNC:21216]	305.954	395.597	333.655	-0.210501	0.576431	0.280516	0.352688	-0.0600281	0.874532
ENSG00000065135	GNAI3	GNAI3	G protein subunit alpha i3 [Source:HGNC Symbol;Acc:HGNC:4387]	231.238	197.153	231.238	0.0839078	0.818546	-0.221803	0.336168	0.101805	0.691398
ENSG00000065150	IPO5	IPO5	importin 5 [Source:HGNC Symbol;Acc:HGNC:6402]	27748.6	24390	17912.1	0.403505	0.133721	0.132361	0.703339	-0.519719	0.00835895
ENSG00000065154	OAT	OAT	ornithine aminotransferase [Source:HGNC Symbol;Acc:HGNC:8091]	960.129	1128.69	892.953	-0.0384018	0.944799	0.273196	0.393633	-0.205616	0.510325
ENSG00000065183	WDR3	WDR3	WD repeat domain 3 [Source:HGNC Symbol;Acc:HGNC:12755]	863.87	782.285	769.836	0.148572	0.619924	-0.0495865	0.87467	-0.0948268	0.714036
ENSG00000065243	PKN2	PKN2	protein kinase N2 [Source:HGNC Symbol;Acc:HGNC:9406]	911.825	1077.85	757.541	0.0361245	0.931725	0.374343	0.0648981	-0.37349	0.0378617
ENSG00000065268	WDR18	WDR18	WD repeat domain 18 [Source:HGNC Symbol;Acc:HGNC:17956]	1130.42	859.563	825.221	0.390334	0.245775	-0.147559	0.719171	-0.254967	0.418566
ENSG00000065308	TRAM2	TRAM2	translocation associated membrane protein 2 [Source:HGNC Symbol;Acc:HGNC:16855]	105.252	91.1449	167.223	-0.338109	0.33145	-0.586344	0.02166	0.724226	0.000225809
ENSG00000065320	NTN1	NTN1	netrin 1 [Source:HGNC Symbol;Acc:HGNC:8029]	55.018	125.147	141.666	-1.00064	0.00828228	0.207885	0.735872	0.553959	0.179622
ENSG00000065325	GLP2R	GLP2R	glucagon like peptide 2 receptor [Source:HGNC Symbol;Acc:HGNC:4325]	5.59284	130.46	11.9471	-0.865159	0.00859423	2.06606	0.000102137	-0.90343	0.0352821
ENSG00000065328	MCM10	MCM10	minichromosome maintenance 10 replication initiation factor [Source:HGNC Symbol;Acc:HGNC:18043]	99.0819	162.294	227.507	-0.731174	0.111785	-0.070897	0.924893	0.641971	0.130137
ENSG00000065357	DGKA	DGKA	diacylglycerol kinase alpha [Source:HGNC Symbol;Acc:HGNC:2849]	618.648	434.845	1102.04	-0.332733	0.540995	-0.891009	0.015111	0.909816	0.00418492
ENSG00000065361	ERBB3	ERBB3	erb-b2 receptor tyrosine kinase 3 [Source:HGNC Symbol;Acc:HGNC:3431]	8225.8	15291.4	10825.5	-0.3912	0.533571	0.473714	0.426395	-0.0700831	0.92545
ENSG00000065371	ROPN1	ROPN1	rhophilin associated tail protein 1 [Source:HGNC Symbol;Acc:HGNC:17692]	0.55165	1.0734	0.470826	0.00639505	NA	0.0839957	NA	-0.0727758	0.91777
ENSG00000065413	ANKRD44	ANKRD44	ankyrin repeat domain 44 [Source:HGNC Symbol;Acc:HGNC:25259]	224.844	233.386	236.045	-0.0550836	0.926345	0.012864	0.98042	0.0389529	0.936048
ENSG00000065427	KARS1	KARS	lysyl-tRNA synthetase 1 [Source:HGNC Symbol;Acc:HGNC:6215]	4091.26	3887.3	4417.79	-0.0377993	0.909547	-0.134915	0.526396	0.142508	0.442865
ENSG00000065457	ADAT1	ADAT1	adenosine deaminase tRNA specific 1 [Source:HGNC Symbol;Acc:HGNC:228]	1305.79	1518.2	1263.75	-0.0622138	0.875526	0.232917	0.32896	-0.146768	0.548576
ENSG00000065485	PDIA5	PDIA5	protein disulfide isomerase family A member 5 [Source:HGNC Symbol;Acc:HGNC:24811]	640.467	799.327	767.79	-0.266483	0.383992	0.154329	0.623275	0.0971166	0.761156
ENSG00000065491	TBC1D22B	TBC1D22B	TBC1 domain family member 22B [Source:HGNC Symbol;Acc:HGNC:21602]	251.495	233.688	214.681	0.163081	0.668334	0.0184516	0.962773	-0.167231	0.564433
ENSG00000065518	NDUFB4	NDUFB4	NADH:ubiquinone oxidoreductase subunit B4 [Source:HGNC Symbol;Acc:HGNC:7699]	1.27288	0	0.117314	0.0784275	NA	-0.0363284	NA	-0.0653669	0.853191
ENSG00000065526	SPEN	SPEN	spen family transcriptional repressor [Source:HGNC Symbol;Acc:HGNC:17575]	1244.66	1077.53	961.869	0.276152	0.440391	-0.00691027	0.987588	-0.257497	0.366208
ENSG00000065534	MYLK	MYLK	myosin light chain kinase [Source:HGNC Symbol;Acc:HGNC:7590]	5410.5	5187.85	9681.79	-0.448713	0.297582	-0.526179	0.166727	0.775597	0.00710431
ENSG00000065548	ZC3H15	ZC3H15	zinc finger CCCH-type containing 15 [Source:HGNC Symbol;Acc:HGNC:29528]	2563.39	2910.58	2669.09	-0.1062	0.700106	0.145012	0.491654	-0.0305906	0.906766
ENSG00000065559	MAP2K4	MAP2K4	mitogen-activated protein kinase kinase 4 [Source:HGNC Symbol;Acc:HGNC:6844]	204.651	234.801	222.839	-0.149417	0.537122	0.124727	0.566957	0.0242367	0.927003
ENSG00000065600	PACC1	TMEM206	proton activated chloride channel 1 [Source:HGNC Symbol;Acc:HGNC:25593]	102.056	112.095	118.17	-0.168968	0.531764	0.00372358	0.990274	0.143614	0.509574
ENSG00000065609	SNAP91	SNAP91	synaptosome associated protein 91 [Source:HGNC Symbol;Acc:HGNC:14986]	130.553	29.0645	101.571	0.358394	0.608331	-0.903075	0.0761764	0.143883	0.850106
ENSG00000065613	SLK	SLK	STE20 like kinase [Source:HGNC Symbol;Acc:HGNC:11088]	14761.6	24783.5	17821.1	-0.449902	0.0890367	0.558991	0.0113443	-0.125662	0.69964
ENSG00000065615	CYB5R4	CYB5R4	cytochrome b5 reductase 4 [Source:HGNC Symbol;Acc:HGNC:20147]	527.661	438.192	633.097	-0.0653522	0.870533	-0.407423	0.0385666	0.367476	0.0403034
ENSG00000065618	COL17A1	COL17A1	collagen type XVII alpha 1 chain [Source:HGNC Symbol;Acc:HGNC:2194]	210.985	922.605	1152.04	-0.936926	0.025362	0.157746	0.851581	0.593875	0.0308594
ENSG00000065621	GSTO2	GSTO2	glutathione S-transferase omega 2 [Source:HGNC Symbol;Acc:HGNC:23064]	143.574	65.2903	98.264	0.525409	0.347496	-0.635398	0.214466	-0.0826234	0.906766
ENSG00000065665	SEC61A2	SEC61A2	SEC61 translocon subunit alpha 2 [Source:HGNC Symbol;Acc:HGNC:17702]	137.54	116.486	129.739	0.138569	0.689573	-0.182202	0.504853	0.0200775	0.953379
ENSG00000065675	PRKCQ	PRKCQ	protein kinase C theta [Source:HGNC Symbol;Acc:HGNC:9410]	62.4063	32.0214	83.2851	-0.000365546	0.999952	-1.05158	0.00235294	0.676571	0.0559285
ENSG00000065717	TLE2	TLE2	TLE family member 2, transcriptional corepressor [Source:HGNC Symbol;Acc:HGNC:11838]	101.093	56.2011	92.7148	0.277942	0.663153	-0.625749	0.179589	0.172925	0.768363
ENSG00000065802	ASB1	ASB1	ankyrin repeat and SOCS box containing 1 [Source:HGNC Symbol;Acc:HGNC:16011]	1371.09	1598.31	1214.47	-9.07736e-05	0.999952	0.311866	0.0949096	-0.277245	0.109877
ENSG00000065809	FAM107B	FAM107B	family with sequence similarity 107 member B [Source:HGNC Symbol;Acc:HGNC:23726]	924.437	1339.2	764.679	-0.102142	0.823869	0.655888	0.00123876	-0.526256	0.00987237
ENSG00000065833	ME1	ME1	malic enzyme 1 [Source:HGNC Symbol;Acc:HGNC:6983]	148.11	211.666	169.707	-0.290831	0.5071	0.362867	0.321782	-0.0651728	0.89107
ENSG00000065882	TBC1D1	TBC1D1	TBC1 domain family member 1 [Source:HGNC Symbol;Acc:HGNC:11578]	1239.95	2278.13	1468.22	-0.489135	0.0912248	0.695032	0.0022139	-0.224314	0.472511
ENSG00000065883	CDK13	CDK13	cyclin dependent kinase 13 [Source:HGNC Symbol;Acc:HGNC:1733]	869.46	1033.46	936.845	-0.162176	0.417843	0.182931	0.267582	-0.0161253	0.945369
ENSG00000065911	MTHFD2	MTHFD2	methylenetetrahydrofolate dehydrogenase (NADP+ dependent) 2, methenyltetrahydrofolate cyclohydrolase [Source:HGNC Symbol;Acc:HGNC:7434]	802.242	472.349	694.58	0.349883	0.433108	-0.585141	0.084966	0.0950075	0.844967
ENSG00000065923	SLC9A7	SLC9A7	solute carrier family 9 member A7 [Source:HGNC Symbol;Acc:HGNC:17123]	34.4045	30.3293	23.23	0.3537	0.332597	0.106681	0.810362	-0.444341	0.0982446
ENSG00000065970	FOXJ2	FOXJ2	forkhead box J2 [Source:HGNC Symbol;Acc:HGNC:24818]	1103.93	1106.71	1076.53	0.0184356	0.959579	0.0226765	0.938138	-0.0354362	0.889912
ENSG00000065978	YBX1	YBX1	Y-box binding protein 1 [Source:HGNC Symbol;Acc:HGNC:8014]	103.3	77.2221	78.6481	0.325226	0.535504	-0.174104	0.755001	-0.177609	0.719679
ENSG00000065989	PDE4A	PDE4A	phosphodiesterase 4A [Source:HGNC Symbol;Acc:HGNC:8780]	346.406	474.647	228.287	0.0635847	0.924734	0.684713	0.0434706	-0.744857	0.0108289
ENSG00000066027	PPP2R5A	PPP2R5A	protein phosphatase 2 regulatory subunit B'alpha [Source:HGNC Symbol;Acc:HGNC:9309]	1485.86	2057.79	1716.54	-0.307132	0.149121	0.336777	0.0696215	-0.0331698	0.910833
ENSG00000066032	CTNNA2	CTNNA2	catenin alpha 2 [Source:HGNC Symbol;Acc:HGNC:2510]	8.08891	5.23905	8.71513	0.065993	0.944197	-0.344326	0.622559	0.182589	0.805467
ENSG00000066044	ELAVL1	ELAVL1	ELAV like RNA binding protein 1 [Source:HGNC Symbol;Acc:HGNC:3312]	3629.64	3169.14	2561.65	0.343342	0.237811	0.065537	0.866701	-0.390668	0.0801953
ENSG00000066056	TIE1	TIE1	tyrosine kinase with immunoglobulin like and EGF like domains 1 [Source:HGNC Symbol;Acc:HGNC:11809]	358.686	355.386	612.106	-0.388248	0.464293	-0.418412	0.383996	0.652563	0.0778084
ENSG00000066084	DIP2B	DIP2B	disco interacting protein 2 homolog B [Source:HGNC Symbol;Acc:HGNC:29284]	1114.67	888.779	830.858	0.368299	0.0602415	-0.0969572	0.730075	-0.267541	0.14427
ENSG00000066117	SMARCD1	SMARCD1	SWI/SNF related, matrix associated, actin dependent regulator of chromatin, subfamily d, member 1 [Source:HGNC Symbol;Acc:HGNC:11106]	4367.34	4375.5	3842.77	0.104771	0.567037	0.101634	0.520552	-0.182378	0.109478
ENSG00000066135	KDM4A	KDM4A	lysine demethylase 4A [Source:HGNC Symbol;Acc:HGNC:22978]	2731.38	2756.42	2530.04	0.0547527	0.901041	0.0716737	0.835872	-0.110731	0.702388
ENSG00000066136	NFYC	NFYC	nuclear transcription factor Y subunit gamma [Source:HGNC Symbol;Acc:HGNC:7806]	981.985	962.585	781.867	0.190386	0.457082	0.146118	0.541787	-0.306627	0.0631242
ENSG00000066185	ZMYND12	ZMYND12	zinc finger MYND-type containing 12 [Source:HGNC Symbol;Acc:HGNC:21192]	46.8079	55.551	31.2068	0.148231	0.824969	0.471868	0.278795	-0.59776	0.0915572
ENSG00000066230	SLC9A3	SLC9A3	solute carrier family 9 member A3 [Source:HGNC Symbol;Acc:HGNC:11073]	3566.12	1322.44	779.842	1.02819	0.0433361	-0.337177	0.628838	-0.990823	0.0313097
ENSG00000066248	NGEF	NGEF	neuronal guanine nucleotide exchange factor [Source:HGNC Symbol;Acc:HGNC:7807]	118.881	168.999	265.85	-0.644235	0.19343	-0.201609	0.766195	0.691195	0.109877
ENSG00000066279	ASPM	ASPM	assembly factor for spindle microtubules [Source:HGNC Symbol;Acc:HGNC:19048]	56.8367	83.9993	197.984	-0.950874	0.0297873	-0.520207	0.351442	1.15773	0.00283961
ENSG00000066294	CD84	CD84	CD84 molecule [Source:HGNC Symbol;Acc:HGNC:1704]	135.452	66.4038	189.086	-0.0303507	0.970768	-1.15761	0.000359493	0.759429	0.0228199
ENSG00000066322	ELOVL1	ELOVL1	ELOVL fatty acid elongase 1 [Source:HGNC Symbol;Acc:HGNC:14418]	817.186	640.539	778.072	0.169968	0.503584	-0.301658	0.0922842	0.0834853	0.725274
ENSG00000066336	SPI1	SPI1	Spi-1 proto-oncogene [Source:HGNC Symbol;Acc:HGNC:11241]	521.595	257.478	439.757	0.423116	0.356889	-0.776598	0.0248895	0.131071	0.799378
ENSG00000066379	ZNRD1	ZNRD1	zinc ribbon domain containing 1 [Source:HGNC Symbol;Acc:HGNC:13182]	0.70229	0.467471	0.234572	0.0290708	NA	-0.0111082	NA	-0.0245574	0.955211
ENSG00000066382	MPPED2	MPPED2	metallophosphoesterase domain containing 2 [Source:HGNC Symbol;Acc:HGNC:1180]	60.7216	60.4985	198.713	-0.839952	0.0660444	-0.899925	0.0537057	1.36925	0.000111211
ENSG00000066405	CLDN18	CLDN18	claudin 18 [Source:HGNC Symbol;Acc:HGNC:2039]	16.9546	27.1224	18.4779	-0.245601	0.73193	0.450422	0.446948	-0.170935	0.795454
ENSG00000066422	ZBTB11	ZBTB11	zinc finger and BTB domain containing 11 [Source:HGNC Symbol;Acc:HGNC:16740]	385.848	431.426	487.499	-0.260145	0.134662	-0.0396724	0.87467	0.25221	0.0726939
ENSG00000066427	ATXN3	ATXN3	ataxin 3 [Source:HGNC Symbol;Acc:HGNC:7106]	562.798	536.803	607.932	-0.0401976	0.892217	-0.127268	0.505901	0.138022	0.402706
ENSG00000066455	GOLGA5	GOLGA5	golgin A5 [Source:HGNC Symbol;Acc:HGNC:4428]	1920.89	2076.34	2208.96	-0.160869	0.473005	-0.00653387	0.981247	0.143948	0.41786
ENSG00000066468	FGFR2	FGFR2	fibroblast growth factor receptor 2 [Source:HGNC Symbol;Acc:HGNC:3689]	467.136	1086.02	452.259	-0.495195	0.252807	1.12734	0.000103761	-0.655153	0.0464419
ENSG00000066557	LRRC40	LRRC40	leucine rich repeat containing 40 [Source:HGNC Symbol;Acc:HGNC:26004]	186.867	217.379	191.205	-0.104141	0.799915	0.188317	0.523746	-0.0692783	0.834826
ENSG00000066583	ISOC1	ISOC1	isochorismatase domain containing 1 [Source:HGNC Symbol;Acc:HGNC:24254]	286.206	320.233	284.593	-0.056091	0.91873	0.1526	0.695208	-0.0799247	0.841375
ENSG00000066629	EML1	EML1	EMAP like 1 [Source:HGNC Symbol;Acc:HGNC:3330]	1378.19	1227.67	1913.3	-0.22568	0.53042	-0.431602	0.0870785	0.522686	0.0101551
ENSG00000066651	TRMT11	TRMT11	tRNA methyltransferase 11 homolog [Source:HGNC Symbol;Acc:HGNC:21080]	777.954	676.584	713.134	0.146273	0.607307	-0.122363	0.632062	-0.0334352	0.909049
ENSG00000066654	THUMPD1	THUMPD1	THUMP domain containing 1 [Source:HGNC Symbol;Acc:HGNC:23807]	3400.74	3431.73	2937.68	0.111533	0.661565	0.12631	0.541619	-0.211334	0.171991
ENSG00000066697	MSANTD3	MSANTD3	Myb/SANT DNA binding domain containing 3 [Source:HGNC Symbol;Acc:HGNC:23370]	389.767	319.61	251.325	0.43712	0.168599	0.0369711	0.939556	-0.468084	0.0672893
ENSG00000066735	KIF26A	KIF26A	kinesin family member 26A [Source:HGNC Symbol;Acc:HGNC:20226]	6.25574	10.3907	13.0901	-0.63453	0.211202	0.0188196	0.981308	0.504103	0.301387
ENSG00000066739	ATG2B	ATG2B	autophagy related 2B [Source:HGNC Symbol;Acc:HGNC:20187]	4597.37	6057.7	4271.44	-0.112295	0.779247	0.438231	0.045148	-0.29479	0.192718
ENSG00000066777	ARFGEF1	ARFGEF1	ADP ribosylation factor guanine nucleotide exchange factor 1 [Source:HGNC Symbol;Acc:HGNC:15772]	6053.97	8382.21	7049.6	-0.306561	0.257022	0.325192	0.172277	-0.0225788	0.949681
ENSG00000066813	ACSM2B	ACSM2B	acyl-CoA synthetase medium chain family member 2B [Source:HGNC Symbol;Acc:HGNC:30931]	1620.6	4490.46	638.899	-0.232263	0.761181	1.43214	0.00395203	-1.42742	0.000566102
ENSG00000066827	ZFAT	ZFAT	zinc finger and AT-hook domain containing [Source:HGNC Symbol;Acc:HGNC:19899]	892.502	1688.12	1092.04	-0.489764	0.223036	0.668155	0.0477481	-0.192941	0.66203
ENSG00000066855	MTFR1	MTFR1	mitochondrial fission regulator 1 [Source:HGNC Symbol;Acc:HGNC:29510]	2543.5	3236.48	2390.9	-0.0939599	0.851301	0.371376	0.207558	-0.246464	0.408173
ENSG00000066923	STAG3	STAG3	stromal antigen 3 [Source:HGNC Symbol;Acc:HGNC:11356]	627.635	793.943	624.137	-0.132724	0.759574	0.327129	0.252842	-0.169513	0.586434
ENSG00000066926	FECH	FECH	ferrochelatase [Source:HGNC Symbol;Acc:HGNC:3647]	1551.01	1530.48	1192.46	0.200188	0.63644	0.17084	0.652075	-0.342898	0.214194
ENSG00000066933	MYO9A	MYO9A	myosin IXA [Source:HGNC Symbol;Acc:HGNC:7608]	1091.42	1427.46	988.022	-0.0854821	0.879087	0.431841	0.168991	-0.312981	0.310405
ENSG00000067048	DDX3Y	DDX3Y	DEAD-box helicase 3 Y-linked [Source:HGNC Symbol;Acc:HGNC:2699]	1817.26	1014.76	1922.51	0.0623514	0.941747	-0.289733	0.658006	0.143114	0.84155
ENSG00000067057	PFKP	PFKP	phosphofructokinase, platelet [Source:HGNC Symbol;Acc:HGNC:8878]	8601.14	6879.7	11954.8	-0.17547	0.726531	-0.561843	0.065498	0.568939	0.0323997
ENSG00000067064	IDI1	IDI1	isopentenyl-diphosphate delta isomerase 1 [Source:HGNC Symbol;Acc:HGNC:5387]	845.166	871.53	811.352	0.0147222	0.980286	0.0731546	0.855974	-0.075319	0.838139
ENSG00000067066	SP100	SP100	SP100 nuclear antigen [Source:HGNC Symbol;Acc:HGNC:11206]	679.272	727.318	879.453	-0.261547	0.077311	-0.123962	0.48648	0.320577	0.00248575
ENSG00000067082	KLF6	KLF6	Kruppel like factor 6 [Source:HGNC Symbol;Acc:HGNC:2235]	2827.92	1829.45	2129.09	0.429551	0.269339	-0.367931	0.331765	-0.127125	0.776955
ENSG00000067113	PLPP1	PPAP2A	phospholipid phosphatase 1 [Source:HGNC Symbol;Acc:HGNC:9228]	1669.52	1509.87	2362.27	-0.241199	0.570189	-0.418002	0.186321	0.526744	0.0382569
ENSG00000067141	NEO1	NEO1	neogenin 1 [Source:HGNC Symbol;Acc:HGNC:7754]	365.159	580.989	430.689	-0.390556	0.222062	0.496505	0.062944	-0.111695	0.766603
ENSG00000067167	TRAM1	TRAM1	translocation associated membrane protein 1 [Source:HGNC Symbol;Acc:HGNC:20568]	11825.9	12880	15884.6	-0.271441	0.532851	-0.122884	0.791561	0.33194	0.301915
ENSG00000067177	PHKA1	PHKA1	phosphorylase kinase regulatory subunit alpha 1 [Source:HGNC Symbol;Acc:HGNC:8925]	160.679	328.41	132.323	-0.297952	0.621666	0.9979	0.00961876	-0.70297	0.0680299
ENSG00000067182	TNFRSF1A	TNFRSF1A	TNF receptor superfamily member 1A [Source:HGNC Symbol;Acc:HGNC:11916]	4800.9	3196.8	4636.21	0.2341	0.345185	-0.546195	0.000257091	0.193892	0.346013
ENSG00000067191	CACNB1	CACNB1	calcium voltage-gated channel auxiliary subunit beta 1 [Source:HGNC Symbol;Acc:HGNC:1401]	29.977	19.1981	28.5907	0.217062	0.719956	-0.511948	0.231435	0.170305	0.737554
ENSG00000067208	EVI5	EVI5	ecotropic viral integration site 5 [Source:HGNC Symbol;Acc:HGNC:3501]	134.152	401.521	138.492	-0.708656	0.0689221	1.43176	3.84355e-08	-0.79263	0.0144703
ENSG00000067221	STOML1	STOML1	stomatin like 1 [Source:HGNC Symbol;Acc:HGNC:14560]	109.063	103.626	134.738	-0.151273	0.662215	-0.24669	0.33853	0.324493	0.111489
ENSG00000067225	PKM	PKM	pyruvate kinase M1/2 [Source:HGNC Symbol;Acc:HGNC:9021]	11752	12503.3	14240.7	-0.191034	0.551762	-0.0721025	0.833502	0.223194	0.340388
ENSG00000067248	DHX29	DHX29	DExH-box helicase 29 [Source:HGNC Symbol;Acc:HGNC:15815]	325.253	464.202	330.489	-0.229394	0.419527	0.483555	0.00739644	-0.234207	0.279977
ENSG00000067334	DNTTIP2	DNTTIP2	deoxynucleotidyltransferase terminal interacting protein 2 [Source:HGNC Symbol;Acc:HGNC:24013]	2846.04	3192.62	3002.28	-0.108077	0.762165	0.115626	0.693495	-0.00300787	0.99334
ENSG00000067365	METTL22	METTL22	methyltransferase like 22 [Source:HGNC Symbol;Acc:HGNC:28368]	765.396	877.092	809.52	-0.117785	0.775244	0.136775	0.682222	-0.0116593	0.976444
ENSG00000067369	TP53BP1	TP53BP1	tumor protein p53 binding protein 1 [Source:HGNC Symbol;Acc:HGNC:11999]	7102.72	5882.7	6501.71	0.173155	0.5957	-0.191715	0.483474	-0.00360374	0.992593
ENSG00000067445	TRO	TRO	trophinin [Source:HGNC Symbol;Acc:HGNC:12326]	420.493	410.481	348.482	0.136208	0.838193	0.0964654	0.872052	-0.214495	0.649448
ENSG00000067533	RRP15	RRP15	ribosomal RNA processing 15 homolog [Source:HGNC Symbol;Acc:HGNC:24255]	1332.94	4818.98	1725.93	-0.911117	0.0173943	1.45029	2.63018e-06	-0.655212	0.086692
ENSG00000067560	RHOA	RHOA	ras homolog family member A [Source:HGNC Symbol;Acc:HGNC:667]	32941.3	28823.1	27743.4	0.20951	0.532967	-0.0534726	0.888339	-0.150424	0.60136
ENSG00000067596	DHX8	DHX8	DEAH-box helicase 8 [Source:HGNC Symbol;Acc:HGNC:2749]	2993.88	3055.81	2966.72	-0.00464968	0.989332	0.0364179	0.876361	-0.0264411	0.907469
ENSG00000067606	PRKCZ	PRKCZ	protein kinase C zeta [Source:HGNC Symbol;Acc:HGNC:9412]	161.486	293.745	145.379	-0.272036	0.640643	0.816457	0.0292284	-0.527461	0.168798
ENSG00000067646	ZFY	ZFY	zinc finger protein Y-linked [Source:HGNC Symbol;Acc:HGNC:12870]	31.8944	16.166	26.9835	0.107303	0.885452	-0.214163	0.738717	0.0382752	0.957
ENSG00000067704	IARS2	IARS2	isoleucyl-tRNA synthetase 2, mitochondrial [Source:HGNC Symbol;Acc:HGNC:29685]	6154.27	6294.54	5303.72	0.101462	0.805488	0.143913	0.644736	-0.218912	0.379175
ENSG00000067715	SYT1	SYT1	synaptotagmin 1 [Source:HGNC Symbol;Acc:HGNC:11509]	48.7264	233.854	234.759	-1.12876	0.00746482	0.355074	0.619076	0.457392	0.43398
ENSG00000067798	NAV3	NAV3	neuron navigator 3 [Source:HGNC Symbol;Acc:HGNC:15998]	383.455	809.483	519.294	-0.458473	0.446185	0.587271	0.301392	-0.122871	0.860298
ENSG00000067829	IDH3G	IDH3G	isocitrate dehydrogenase (NAD(+)) 3 non-catalytic subunit gamma [Source:HGNC Symbol;Acc:HGNC:5386]	2068.77	1634.03	1796.99	0.246288	0.31285	-0.221536	0.324071	-0.0486764	0.863668
ENSG00000067836	ROGDI	ROGDI	rogdi atypical leucine zipper [Source:HGNC Symbol;Acc:HGNC:29478]	493.955	437.406	368.786	0.284823	0.438372	0.0489293	0.913438	-0.316626	0.253112
ENSG00000067840	PDZD4	PDZD4	PDZ domain containing 4 [Source:HGNC Symbol;Acc:HGNC:21167]	120.052	61.6753	122.128	0.199931	0.791288	-0.739484	0.128489	0.305329	0.583997
ENSG00000067842	ATP2B3	ATP2B3	ATPase plasma membrane Ca2+ transporting 3 [Source:HGNC Symbol;Acc:HGNC:816]	11.9783	40.3222	1.63003	-0.195325	0.797582	1.50063	0.00648687	-1.87577	5.31839e-07
ENSG00000067900	ROCK1	ROCK1	Rho associated coiled-coil containing protein kinase 1 [Source:HGNC Symbol;Acc:HGNC:10251]	3145.51	3417.45	3863.53	-0.212117	0.507485	-0.0549525	0.879692	0.226935	0.346013
ENSG00000067955	CBFB	CBFB	core-binding factor subunit beta [Source:HGNC Symbol;Acc:HGNC:1539]	963.405	762.977	1141.46	-0.0350237	0.929543	-0.467378	0.00596483	0.383673	0.0185349
ENSG00000067992	PDK3	PDK3	pyruvate dehydrogenase kinase 3 [Source:HGNC Symbol;Acc:HGNC:8811]	1239.86	1581.81	1199.13	-0.119023	0.771991	0.359789	0.150158	-0.21244	0.423301
ENSG00000068001	HYAL2	HYAL2	hyaluronidase 2 [Source:HGNC Symbol;Acc:HGNC:5321]	2792.12	1717.36	2951.67	0.163813	0.74883	-0.689108	0.0144403	0.339856	0.288665
ENSG00000068024	HDAC4	HDAC4	histone deacetylase 4 [Source:HGNC Symbol;Acc:HGNC:14063]	963.115	1502.26	1071.4	-0.319715	0.471226	0.498242	0.147632	-0.167386	0.691398
ENSG00000068028	RASSF1	RASSF1	Ras association domain family member 1 [Source:HGNC Symbol;Acc:HGNC:9882]	291.044	190.55	266.732	0.27039	0.51659	-0.500782	0.0966967	0.121911	0.764431
ENSG00000068078	FGFR3	FGFR3	fibroblast growth factor receptor 3 [Source:HGNC Symbol;Acc:HGNC:3690]	700.714	1733.35	860.606	-0.583036	0.23169	0.929992	0.0244443	-0.370854	0.442949
ENSG00000068079	IFI35	IFI35	interferon induced protein 35 [Source:HGNC Symbol;Acc:HGNC:5399]	1451.82	1083.24	1597.39	0.0591667	0.91418	-0.472895	0.0883153	0.300928	0.293334
ENSG00000068097	HEATR6	HEATR6	HEAT repeat containing 6 [Source:HGNC Symbol;Acc:HGNC:24076]	303.345	283.655	272.517	0.124631	0.679388	-0.0110714	0.971225	-0.104485	0.662051
ENSG00000068120	COASY	COASY	Coenzyme A synthase [Source:HGNC Symbol;Acc:HGNC:29932]	1876.51	1901.57	1711.32	0.0664027	0.846117	0.0894093	0.738303	-0.136565	0.525465
ENSG00000068137	PLEKHH3	PLEKHH3	pleckstrin homology, MyTH4 and FERM domain containing H3 [Source:HGNC Symbol;Acc:HGNC:26105]	275.715	160.332	301.19	0.150474	0.794612	-0.780049	0.00963084	0.399988	0.233396
ENSG00000068305	MEF2A	MEF2A	myocyte enhancer factor 2A [Source:HGNC Symbol;Acc:HGNC:6993]	495.254	429.444	500.492	0.0657866	0.87795	-0.204318	0.455972	0.104519	0.720188
ENSG00000068308	OTUD5	OTUD5	OTU deubiquitinase 5 [Source:HGNC Symbol;Acc:HGNC:25402]	634.605	813.791	563.759	-0.0647925	0.877198	0.438258	0.0273902	-0.339017	0.0861507
ENSG00000068323	TFE3	TFE3	transcription factor binding to IGHM enhancer 3 [Source:HGNC Symbol;Acc:HGNC:11752]	3937.56	6240.09	3168.78	-0.143488	0.797183	0.770062	0.0055958	-0.608598	0.0269154
ENSG00000068354	TBC1D25	TBC1D25	TBC1 domain family member 25 [Source:HGNC Symbol;Acc:HGNC:8092]	642.893	500.854	586.015	0.210783	0.37955	-0.274506	0.156559	0.0242298	0.933659
ENSG00000068366	ACSL4	ACSL4	acyl-CoA synthetase long chain family member 4 [Source:HGNC Symbol;Acc:HGNC:3571]	506.831	321.415	629.327	0.00682728	0.992849	-0.765491	0.0109683	0.529311	0.0818061
ENSG00000068383	INPP5A	INPP5A	inositol polyphosphate-5-phosphatase A [Source:HGNC Symbol;Acc:HGNC:6076]	659.18	1165.56	750.572	-0.444915	0.0917432	0.683636	0.000448641	-0.246823	0.355671
ENSG00000068394	GPKOW	GPKOW	G-patch domain and KOW motifs [Source:HGNC Symbol;Acc:HGNC:30677]	378.514	317.884	304.62	0.274174	0.244342	-0.0820748	0.78108	-0.187888	0.381282
ENSG00000068400	GRIPAP1	GRIPAP1	GRIP1 associated protein 1 [Source:HGNC Symbol;Acc:HGNC:18706]	2652.74	3116.36	3184.17	-0.228591	0.553729	0.0722525	0.86491	0.136776	0.692154
ENSG00000068438	FTSJ1	FTSJ1	FtsJ RNA 2'-O-methyltransferase 1 [Source:HGNC Symbol;Acc:HGNC:13254]	667.969	481.75	584.229	0.287691	0.0808437	-0.357698	0.0101102	0.0128954	0.957955
ENSG00000068489	PRR11	PRR11	proline rich 11 [Source:HGNC Symbol;Acc:HGNC:25619]	51.1039	35.5002	100.004	-0.411012	0.424233	-0.99162	0.00575344	1.03625	0.000597462
ENSG00000068615	REEP1	REEP1	receptor accessory protein 1 [Source:HGNC Symbol;Acc:HGNC:25786]	437.424	552.301	404.801	-0.0589377	0.945428	0.308242	0.606272	-0.215766	0.70913
ENSG00000068650	ATP11A	ATP11A	ATPase phospholipid transporting 11A [Source:HGNC Symbol;Acc:HGNC:13552]	1503.43	1218.96	788.154	0.547832	0.149262	0.136535	0.794408	-0.710601	0.0142473
ENSG00000068654	POLR1A	POLR1A	RNA polymerase I subunit A [Source:HGNC Symbol;Acc:HGNC:17264]	3742.87	3255.35	3210.82	0.200608	0.517552	-0.075515	0.822151	-0.122943	0.654668
ENSG00000068697	LAPTM4A	LAPTM4A	lysosomal protein transmembrane 4 alpha [Source:HGNC Symbol;Acc:HGNC:6924]	18071.6	14512.3	13329.1	0.356892	0.242773	-0.076911	0.849053	-0.277849	0.301307
ENSG00000068724	TTC7A	TTC7A	tetratricopeptide repeat domain 7A [Source:HGNC Symbol;Acc:HGNC:19750]	1563.24	1068.37	1420.82	0.255827	0.562271	-0.432212	0.193951	0.0895217	0.839821
ENSG00000068745	IP6K2	IP6K2	inositol hexakisphosphate kinase 2 [Source:HGNC Symbol;Acc:HGNC:17313]	1155.45	1247.41	913.8	0.129654	0.72629	0.281804	0.259699	-0.376012	0.0575967
ENSG00000068781	STON1-GTF2A1L	STON1-GTF2A1L	STON1-GTF2A1L readthrough [Source:HGNC Symbol;Acc:HGNC:30651]	31.2953	29.7954	19.1567	0.236476	0.762165	0.176766	0.826571	-0.41954	0.468003
ENSG00000068784	SRBD1	SRBD1	S1 RNA binding domain 1 [Source:HGNC Symbol;Acc:HGNC:25521]	1632.4	1575.79	1377.78	0.157313	0.479307	0.080446	0.727522	-0.213735	0.159322
ENSG00000068796	KIF2A	KIF2A	kinesin family member 2A [Source:HGNC Symbol;Acc:HGNC:6318]	149.659	139.501	172.584	-0.0826897	0.837041	-0.212711	0.421196	0.241484	0.28316
ENSG00000068831	RASGRP2	RASGRP2	RAS guanyl releasing protein 2 [Source:HGNC Symbol;Acc:HGNC:9879]	460.619	236.69	534.337	0.120244	0.869967	-0.92327	0.0132554	0.494454	0.218684
ENSG00000068878	PSME4	PSME4	proteasome activator subunit 4 [Source:HGNC Symbol;Acc:HGNC:20635]	3059.82	3221.29	3693.23	-0.181791	0.59221	-0.0821511	0.813616	0.223714	0.360681
ENSG00000068885	IFT80	IFT80	intraflagellar transport 80 [Source:HGNC Symbol;Acc:HGNC:29262]	848.197	736.93	785.569	0.136212	0.710592	-0.133508	0.666269	-0.0158358	0.964154
ENSG00000068903	SIRT2	SIRT2	sirtuin 2 [Source:HGNC Symbol;Acc:HGNC:10886]	1071.53	669.324	882.856	0.413108	0.0193344	-0.515309	0.000640828	0.00528482	0.987455
ENSG00000068912	ERLEC1	ERLEC1	endoplasmic reticulum lectin 1 [Source:HGNC Symbol;Acc:HGNC:25222]	727.563	754.671	723.156	-0.0156385	0.972612	0.0548027	0.86491	-0.0321995	0.919144
ENSG00000068971	PPP2R5B	PPP2R5B	protein phosphatase 2 regulatory subunit B'beta [Source:HGNC Symbol;Acc:HGNC:9310]	1294.9	1089.95	1269.39	0.100201	0.850913	-0.21354	0.571823	0.0783453	0.852315
ENSG00000068976	PYGM	PYGM	glycogen phosphorylase, muscle associated [Source:HGNC Symbol;Acc:HGNC:9726]	130.293	395.877	293.008	-0.8659	0.0638217	0.600575	0.292022	0.126689	0.856822
ENSG00000068985	PAGE1	PAGE1	PAGE family member 1 [Source:HGNC Symbol;Acc:HGNC:4107]	0	0.0750244	109.458	-0.0934833	NA	-0.128825	NA	0.213548	0.960621
ENSG00000069011	PITX1	PITX1	paired like homeodomain 1 [Source:HGNC Symbol;Acc:HGNC:9004]	63.4967	138.675	307.895	-0.670805	0.146209	-0.255272	0.735925	0.786914	0.129132
ENSG00000069018	TRPC7	TRPC7	transient receptor potential cation channel subfamily C member 7 [Source:HGNC Symbol;Acc:HGNC:20754]	6.93782	32.2905	11.508	-0.868037	0.0690309	1.25875	0.00965037	-0.500988	0.877967
ENSG00000069020	MAST4	MAST4	microtubule associated serine/threonine kinase family member 4 [Source:HGNC Symbol;Acc:HGNC:19037]	462.348	527.807	477.112	-0.0927256	0.874943	0.149291	0.742566	-0.0439558	0.928645
ENSG00000069122	ADGRF5	GPR116	adhesion G protein-coupled receptor F5 [Source:HGNC Symbol;Acc:HGNC:19030]	241.802	181.558	440.352	-0.365121	0.497478	-0.819018	0.0334266	0.896796	0.00621871
ENSG00000069188	SDK2	SDK2	sidekick cell adhesion molecule 2 [Source:HGNC Symbol;Acc:HGNC:19308]	347.353	281.92	581.377	-0.207554	0.794614	-0.46198	0.472843	0.533902	0.335979
ENSG00000069206	ADAM7	ADAM7	ADAM metallopeptidase domain 7 [Source:HGNC Symbol;Acc:HGNC:214]	70.325	18.7665	112.569	-0.0362761	0.971374	-1.2554	0.00808343	0.727451	0.164916
ENSG00000069248	NUP133	NUP133	nucleoporin 133 [Source:HGNC Symbol;Acc:HGNC:18016]	2099.05	2714.46	2207.15	-0.192637	0.431713	0.319562	0.0672623	-0.112395	0.613544
ENSG00000069275	NUCKS1	NUCKS1	nuclear casein kinase and cyclin dependent kinase substrate 1 [Source:HGNC Symbol;Acc:HGNC:29923]	37353.9	52366.2	41580.5	-0.288654	0.150881	0.387897	0.0140463	-0.095812	0.677549
ENSG00000069329	VPS35	VPS35	VPS35 retromer complex component [Source:HGNC Symbol;Acc:HGNC:13487]	31153	38330.6	30275.6	-0.100425	0.799915	0.308779	0.195133	-0.182665	0.467861
ENSG00000069345	DNAJA2	DNAJA2	DnaJ heat shock protein family (Hsp40) member A2 [Source:HGNC Symbol;Acc:HGNC:14884]	1309.49	1482.28	1201.3	-0.00663706	0.986799	0.242395	0.180834	-0.206644	0.222747
ENSG00000069399	BCL3	BCL3	BCL3 transcription coactivator [Source:HGNC Symbol;Acc:HGNC:998]	974.01	391.025	1023.8	0.27197	0.641464	-1.18873	0.000294832	0.468546	0.239334
ENSG00000069424	KCNAB2	KCNAB2	potassium voltage-gated channel subfamily A regulatory beta subunit 2 [Source:HGNC Symbol;Acc:HGNC:6229]	21202.2	16428.7	6543.33	0.699961	0.164739	0.266617	0.681899	-1.18299	0.00160506
ENSG00000069431	ABCC9	ABCC9	ATP binding cassette subfamily C member 9 [Source:HGNC Symbol;Acc:HGNC:60]	1441.65	883.505	2277.24	-0.185334	0.788807	-0.929864	0.0170032	0.792938	0.0285584
ENSG00000069482	GAL	GAL	galanin and GMAP prepropeptide [Source:HGNC Symbol;Acc:HGNC:4114]	33.2216	8.16473	30.7517	0.194413	0.802243	-0.673711	0.186632	0.244907	0.353155
ENSG00000069493	CLEC2D	CLEC2D	C-type lectin domain family 2 member D [Source:HGNC Symbol;Acc:HGNC:14351]	457.34	468.188	851.715	-0.516946	0.171274	-0.483882	0.187801	0.798737	0.00241878
ENSG00000069509	FUNDC1	FUNDC1	FUN14 domain containing 1 [Source:HGNC Symbol;Acc:HGNC:28746]	392.346	430.198	353.183	0.0251925	0.967372	0.202186	0.593523	-0.199507	0.561345
ENSG00000069535	MAOB	MAOB	monoamine oxidase B [Source:HGNC Symbol;Acc:HGNC:6834]	7926.92	10966.4	6600.83	-0.0655276	0.924487	0.53818	0.165634	-0.439495	0.227026
ENSG00000069667	RORA	RORA	RAR related orphan receptor A [Source:HGNC Symbol;Acc:HGNC:10258]	2818.32	4657.01	3570.69	-0.459501	0.149121	0.483699	0.0939625	-0.0460115	0.917984
ENSG00000069696	DRD4	DRD4	dopamine receptor D4 [Source:HGNC Symbol;Acc:HGNC:3025]	49.5089	49.5771	36.6338	0.17033	0.820705	0.17173	0.796044	-0.31852	0.535695
ENSG00000069702	TGFBR3	TGFBR3	transforming growth factor beta receptor 3 [Source:HGNC Symbol;Acc:HGNC:11774]	176.309	231.949	156.369	-0.0741867	0.90427	0.447327	0.195622	-0.33862	0.311103
ENSG00000069764	PLA2G10	PLA2G10	phospholipase A2 group X [Source:HGNC Symbol;Acc:HGNC:9029]	4.70027	6.71232	4.40721	-0.0458901	0.961987	0.239104	0.745243	-0.14755	0.837359
ENSG00000069812	HES2	HES2	hes family bHLH transcription factor 2 [Source:HGNC Symbol;Acc:HGNC:16005]	25.0889	281.243	210.425	-1.36281	0.000154596	0.648975	0.761247	0.303944	0.0218305
ENSG00000069849	ATP1B3	ATP1B3	ATPase Na+/K+ transporting subunit beta 3 [Source:HGNC Symbol;Acc:HGNC:806]	3369.48	3191.67	3421.05	0.0155747	0.976524	-0.0839604	0.811107	0.0548144	0.871912
ENSG00000069869	NEDD4	NEDD4	NEDD4 E3 ubiquitin protein ligase [Source:HGNC Symbol;Acc:HGNC:7727]	1708.93	2726.99	2604.45	-0.584485	0.0225513	0.27577	0.390877	0.230133	0.446995
ENSG00000069943	PIGB	PIGB	phosphatidylinositol glycan anchor biosynthesis class B [Source:HGNC Symbol;Acc:HGNC:8959]	192.585	175.39	223.21	-0.0810572	0.82765	-0.244919	0.286992	0.263775	0.175072
ENSG00000069956	MAPK6	MAPK6	mitogen-activated protein kinase 6 [Source:HGNC Symbol;Acc:HGNC:6879]	721.65	813.378	893.695	-0.228494	0.585304	-0.00998723	0.98351	0.205613	0.541961
ENSG00000069966	GNB5	GNB5	G protein subunit beta 5 [Source:HGNC Symbol;Acc:HGNC:4401]	923.515	1122.39	839.018	-0.0438669	0.923271	0.343066	0.150865	-0.266122	0.25074
ENSG00000069974	RAB27A	RAB27A	RAB27A, member RAS oncogene family [Source:HGNC Symbol;Acc:HGNC:9766]	185.568	969.159	262.09	-1.01289	0.0203683	1.66081	4.38418e-05	-0.779705	0.0822999
ENSG00000069998	HDHD5	CECR5	haloacid dehalogenase like hydrolase domain containing 5 [Source:HGNC Symbol;Acc:HGNC:1843]	445.76	303.445	331.256	0.449114	0.0770085	-0.311451	0.260572	-0.180204	0.53381
ENSG00000070010	UFD1	UFD1L	ubiquitin recognition factor in ER associated degradation 1 [Source:HGNC Symbol;Acc:HGNC:12520]	2393.67	2680.14	2609.01	-0.133717	0.59221	0.0877356	0.712778	0.0427662	0.860714
ENSG00000070018	LRP6	LRP6	LDL receptor related protein 6 [Source:HGNC Symbol;Acc:HGNC:6698]	4891.29	5019.22	4424.26	0.0601072	0.915878	0.109269	0.80261	-0.14934	0.686677
ENSG00000070019	GUCY2C	GUCY2C	guanylate cyclase 2C [Source:HGNC Symbol;Acc:HGNC:4688]	135.661	109.9	70.0184	0.544881	0.19218	0.137189	0.809346	-0.715106	0.0261005
ENSG00000070031	SCT	SCT	secretin [Source:HGNC Symbol;Acc:HGNC:10607]	6.01496	13.9309	11.1482	-0.522878	0.374605	0.377266	0.587451	0.135758	0.855927
ENSG00000070047	PHRF1	PHRF1	PHD and ring finger domains 1 [Source:HGNC Symbol;Acc:HGNC:24351]	1754.66	1676.13	1912.73	-0.0452012	0.933817	-0.128844	0.7474	0.144436	0.67929
ENSG00000070061	ELP1	IKBKAP	elongator complex protein 1 [Source:HGNC Symbol;Acc:HGNC:5959]	476.227	559.755	421.281	-0.00387756	0.99206	0.323177	0.0487543	-0.284713	0.0648076
ENSG00000070081	NUCB2	NUCB2	nucleobindin 2 [Source:HGNC Symbol;Acc:HGNC:8044]	1264.85	1186.13	1450.63	-0.0781596	0.88086	-0.194177	0.587072	0.223875	0.468003
ENSG00000070087	PFN2	PFN2	profilin 2 [Source:HGNC Symbol;Acc:HGNC:8882]	2757.04	3434.87	2624.36	-0.0896547	0.86352	0.332784	0.289844	-0.213959	0.503457
ENSG00000070159	PTPN3	PTPN3	protein tyrosine phosphatase non-receptor type 3 [Source:HGNC Symbol;Acc:HGNC:9655]	638.994	1116.74	393.419	-0.0866243	0.901773	1.04969	0.000460923	-1.01972	0.000173235
ENSG00000070182	SPTB	SPTB	spectrin beta, erythrocytic [Source:HGNC Symbol;Acc:HGNC:11274]	40.084	47.4797	30.6133	0.0785786	0.911093	0.396058	0.360432	-0.442546	0.227803
ENSG00000070190	DAPP1	DAPP1	dual adaptor of phosphotyrosine and 3-phosphoinositides 1 [Source:HGNC Symbol;Acc:HGNC:16500]	32.8692	22.6351	62.1223	-0.394391	0.423092	-0.975419	0.00381728	1.01504	0.000279338
ENSG00000070193	FGF10	FGF10	fibroblast growth factor 10 [Source:HGNC Symbol;Acc:HGNC:3666]	3.36263	5.02624	3.07022	-0.0788292	0.921656	0.264639	0.73377	-0.141494	0.844399
ENSG00000070214	SLC44A1	SLC44A1	solute carrier family 44 member 1 [Source:HGNC Symbol;Acc:HGNC:18798]	5116.71	4428.56	4177.01	0.236457	0.512219	-0.0454129	0.914725	-0.184391	0.541846
ENSG00000070269	TMEM260	TMEM260	transmembrane protein 260 [Source:HGNC Symbol;Acc:HGNC:20185]	369.561	426.555	391.514	-0.12851	0.666365	0.153427	0.523906	-0.0179946	0.952246
ENSG00000070366	SMG6	SMG6	SMG6 nonsense mediated mRNA decay factor [Source:HGNC Symbol;Acc:HGNC:17809]	2985.65	3310.3	2804.78	-0.0110984	0.981873	0.192071	0.470939	-0.156664	0.534953
ENSG00000070367	EXOC5	EXOC5	exocyst complex component 5 [Source:HGNC Symbol;Acc:HGNC:10696]	181.203	169.404	173.936	0.0700111	0.85518	-0.0606079	0.849053	-0.013091	0.967684
ENSG00000070371	CLTCL1	CLTCL1	clathrin heavy chain like 1 [Source:HGNC Symbol;Acc:HGNC:2093]	717.08	765.886	552.171	0.146994	0.781705	0.269822	0.488559	-0.384842	0.212042
ENSG00000070388	FGF22	FGF22	fibroblast growth factor 22 [Source:HGNC Symbol;Acc:HGNC:3679]	1.5229	2.28774	2.00172	-0.226296	0.772483	0.261581	0.732633	0.00279185	0.996898
ENSG00000070404	FSTL3	FSTL3	follistatin like 3 [Source:HGNC Symbol;Acc:HGNC:3973]	1388.61	702.357	1289.49	0.31272	0.582831	-0.77743	0.0487592	0.23205	0.644203
ENSG00000070413	DGCR2	DGCR2	DiGeorge syndrome critical region gene 2 [Source:HGNC Symbol;Acc:HGNC:2845]	564.939	499.915	505.898	0.161482	0.462588	-0.0860803	0.701438	-0.0758812	0.716533
ENSG00000070423	RNF126	RNF126	ring finger protein 126 [Source:HGNC Symbol;Acc:HGNC:21151]	579.576	476.515	482.276	0.250742	0.471179	-0.130547	0.720897	-0.128053	0.695346
ENSG00000070444	MNT	MNT	MAX network transcriptional repressor [Source:HGNC Symbol;Acc:HGNC:7188]	1448.06	885.441	1041.13	0.515154	0.0773732	-0.422957	0.158246	-0.166729	0.636737
ENSG00000070476	ZXDC	ZXDC	ZXD family zinc finger C [Source:HGNC Symbol;Acc:HGNC:28160]	343.185	482.479	350.915	-0.222042	0.479602	0.455352	0.0276641	-0.21289	0.385002
ENSG00000070495	JMJD6	JMJD6	jumonji domain containing 6, arginine demethylase and lysine hydroxylase [Source:HGNC Symbol;Acc:HGNC:19355]	1603.45	1456.36	2122.38	-0.187812	0.655185	-0.358548	0.231554	0.439157	0.0715487
ENSG00000070501	POLB	POLB	DNA polymerase beta [Source:HGNC Symbol;Acc:HGNC:9174]	452.508	548.293	545.435	-0.257086	0.267072	0.104701	0.697205	0.132303	0.560829
ENSG00000070526	ST6GALNAC1	ST6GALNAC1	ST6 N-acetylgalactosaminide alpha-2,6-sialyltransferase 1 [Source:HGNC Symbol;Acc:HGNC:23614]	16.0152	13.2505	22.6285	-0.186694	0.801156	-0.477491	0.381225	0.51401	0.25967
ENSG00000070540	WIPI1	WIPI1	WD repeat domain, phosphoinositide interacting 1 [Source:HGNC Symbol;Acc:HGNC:25471]	1491.07	1410.83	1479.63	0.0359785	0.942409	-0.0681188	0.856703	0.023623	0.950571
ENSG00000070601	FRMPD1	FRMPD1	FERM and PDZ domain containing 1 [Source:HGNC Symbol;Acc:HGNC:29159]	90.3659	183.821	88.761	-0.361452	0.525383	0.871238	0.0293909	-0.493118	0.24765
ENSG00000070610	GBA2	GBA2	glucosylceramidase beta 2 [Source:HGNC Symbol;Acc:HGNC:18986]	3126.52	3216.9	2144.1	0.254806	0.457082	0.309226	0.273153	-0.537041	0.00734739
ENSG00000070614	NDST1	NDST1	N-deacetylase and N-sulfotransferase 1 [Source:HGNC Symbol;Acc:HGNC:7680]	4479.39	4760.13	4598.95	-0.0550881	0.899766	0.0630084	0.856917	-0.00412876	0.991621
ENSG00000070669	ASNS	ASNS	asparagine synthetase (glutamine-hydrolyzing) [Source:HGNC Symbol;Acc:HGNC:753]	217.665	297.478	205.169	-0.129521	0.836911	0.437408	0.27618	-0.275067	0.500244
ENSG00000070718	AP3M2	AP3M2	adaptor related protein complex 3 subunit mu 2 [Source:HGNC Symbol;Acc:HGNC:570]	199.396	183.563	206.153	0.0182736	0.948	-0.146861	0.352132	0.1018	0.514861
ENSG00000070729	CNGB1	CNGB1	cyclic nucleotide gated channel subunit beta 1 [Source:HGNC Symbol;Acc:HGNC:2151]	6.24651	6.42099	8.41459	-0.195119	0.805776	-0.0866875	0.921135	0.254598	0.701296
ENSG00000070731	ST6GALNAC2	ST6GALNAC2	ST6 N-acetylgalactosaminide alpha-2,6-sialyltransferase 2 [Source:HGNC Symbol;Acc:HGNC:10867]	5934.55	4561.88	2648.24	0.612759	0.184189	0.137717	0.831142	-0.823845	0.0219158
ENSG00000070748	CHAT	CHAT	choline O-acetyltransferase [Source:HGNC Symbol;Acc:HGNC:1912]	32.0778	1.37043	1.75675	1.62495	0.000181726	-0.959668	0.0675044	-1.16983	0.228378
ENSG00000070756	PABPC1	PABPC1	poly(A) binding protein cytoplasmic 1 [Source:HGNC Symbol;Acc:HGNC:8554]	3647.26	2506.75	3012.99	0.354139	0.17859	-0.372097	0.116857	-0.0399218	0.911317
ENSG00000070759	TESK2	TESK2	testis associated actin remodelling kinase 2 [Source:HGNC Symbol;Acc:HGNC:11732]	239.146	222.458	279.708	-0.0881682	0.838982	-0.228083	0.433246	0.255479	0.298687
ENSG00000070761	CFAP20	C16orf80	cilia and flagella associated protein 20 [Source:HGNC Symbol;Acc:HGNC:29523]	704.417	831.621	689.638	-0.0805798	0.843965	0.245148	0.343513	-0.141101	0.603996
ENSG00000070770	CSNK2A2	CSNK2A2	casein kinase 2 alpha 2 [Source:HGNC Symbol;Acc:HGNC:2459]	4621.65	4615.31	4016.71	0.112389	0.710592	0.106165	0.675944	-0.194563	0.311177
ENSG00000070778	PTPN21	PTPN21	protein tyrosine phosphatase non-receptor type 21 [Source:HGNC Symbol;Acc:HGNC:9651]	146.455	150.597	125.237	0.102824	0.809354	0.156893	0.620729	-0.231909	0.361917
ENSG00000070785	EIF2B3	EIF2B3	eukaryotic translation initiation factor 2B subunit gamma [Source:HGNC Symbol;Acc:HGNC:3259]	603.32	698.329	679.543	-0.182194	0.346291	0.103795	0.605331	0.0706767	0.721768
ENSG00000070808	CAMK2A	CAMK2A	calcium/calmodulin dependent protein kinase II alpha [Source:HGNC Symbol;Acc:HGNC:1460]	20.424	51.8486	38.6817	-0.554136	0.326934	0.446114	0.51337	0.0880574	0.911422
ENSG00000070814	TCOF1	TCOF1	treacle ribosome biogenesis factor 1 [Source:HGNC Symbol;Acc:HGNC:11654]	245.854	258.207	259.198	-0.0699036	0.865073	0.0243077	0.947663	0.0414783	0.900287
ENSG00000070831	CDC42	CDC42	cell division cycle 42 [Source:HGNC Symbol;Acc:HGNC:1736]	79.7811	87.2261	74.4063	0.00260633	0.995772	0.174684	0.591051	-0.15342	0.614648
ENSG00000070882	OSBPL3	OSBPL3	oxysterol binding protein like 3 [Source:HGNC Symbol;Acc:HGNC:16370]	1604.29	1150.85	2375.34	-0.191773	0.721819	-0.751334	0.0141263	0.701916	0.0107944
ENSG00000070886	EPHA8	EPHA8	EPH receptor A8 [Source:HGNC Symbol;Acc:HGNC:3391]	0.0311628	1.13425	0.196205	-0.683167	0.0308409	1.27835	0.0229146	-0.389473	0.440088
ENSG00000070915	SLC12A3	SLC12A3	solute carrier family 12 member 3 [Source:HGNC Symbol;Acc:HGNC:10912]	22.5941	212.895	150.374	-1.36982	0.000303456	0.681167	0.279786	0.240389	0.145052
ENSG00000070950	RAD18	RAD18	RAD18 E3 ubiquitin protein ligase [Source:HGNC Symbol;Acc:HGNC:18278]	525.713	500.433	572.578	-0.0459608	0.900465	-0.134947	0.579991	0.148964	0.48182
ENSG00000070961	ATP2B1	ATP2B1	ATPase plasma membrane Ca2+ transporting 1 [Source:HGNC Symbol;Acc:HGNC:814]	226.782	153.528	294.46	-0.0585827	0.907281	-0.757112	0.000129501	0.588836	0.00240216
ENSG00000070985	TRPM5	TRPM5	transient receptor potential cation channel subfamily M member 5 [Source:HGNC Symbol;Acc:HGNC:14323]	0.391314	1.90302	0.967298	-0.849026	0.091096	0.956549	0.0856839	-0.148538	0.841026
ENSG00000071051	NCK2	NCK2	NCK adaptor protein 2 [Source:HGNC Symbol;Acc:HGNC:7665]	497.722	431.288	573.185	-0.0493894	0.889677	-0.31621	0.0774122	0.289643	0.075086
ENSG00000071054	MAP4K4	MAP4K4	mitogen-activated protein kinase kinase kinase kinase 4 [Source:HGNC Symbol;Acc:HGNC:6866]	424.103	461.459	478.739	-0.14482	0.662665	0.0181361	0.958322	0.110781	0.681716
ENSG00000071073	MGAT4A	MGAT4A	alpha-1,3-mannosyl-glycoprotein 4-beta-N-acetylglucosaminyltransferase A [Source:HGNC Symbol;Acc:HGNC:7047]	597.263	552.191	686.289	-0.0749635	0.872806	-0.217631	0.473322	0.238896	0.360832
ENSG00000071082	RPL31	RPL31	ribosomal protein L31 [Source:HGNC Symbol;Acc:HGNC:10334]	3309	3087.87	2237.57	0.323809	0.352987	0.181321	0.621367	-0.483677	0.0430993
ENSG00000071127	WDR1	WDR1	WD repeat domain 1 [Source:HGNC Symbol;Acc:HGNC:12754]	1858.81	1728.73	1774.1	0.0802781	0.737136	-0.0649004	0.756315	-0.0182766	0.935369
ENSG00000071189	SNX13	SNX13	sorting nexin 13 [Source:HGNC Symbol;Acc:HGNC:21335]	1564.02	2601.58	1604.17	-0.33481	0.260954	0.685583	0.000325783	-0.340761	0.147818
ENSG00000071205	ARHGAP10	ARHGAP10	Rho GTPase activating protein 10 [Source:HGNC Symbol;Acc:HGNC:26099]	1312.18	1313.67	1098.87	0.130892	0.774332	0.132798	0.73285	-0.237889	0.421849
ENSG00000071242	RPS6KA2	RPS6KA2	ribosomal protein S6 kinase A2 [Source:HGNC Symbol;Acc:HGNC:10431]	979.645	1691.57	1736.91	-0.671553	0.0768842	0.22447	0.658006	0.339889	0.402034
ENSG00000071243	ING3	ING3	inhibitor of growth family member 3 [Source:HGNC Symbol;Acc:HGNC:14587]	553.876	710.001	654.767	-0.277896	0.178976	0.208446	0.318885	0.0588471	0.820066
ENSG00000071246	VASH1	VASH1	vasohibin 1 [Source:HGNC Symbol;Acc:HGNC:19964]	747.288	382.656	588.421	0.469378	0.285026	-0.683567	0.0582571	0.0329498	0.954159
ENSG00000071282	LMCD1	LMCD1	LIM and cysteine rich domains 1 [Source:HGNC Symbol;Acc:HGNC:6633]	281.372	332.102	427.707	-0.403535	0.324951	-0.12111	0.810126	0.43585	0.174093
ENSG00000071462	BUD23	WBSCR22	BUD23 rRNA methyltransferase and ribosome maturation factor [Source:HGNC Symbol;Acc:HGNC:16405]	302.809	318.411	286.362	0.0163727	0.964789	0.112274	0.628922	-0.110503	0.60269
ENSG00000071537	SEL1L	SEL1L	SEL1L adaptor subunit of ERAD E3 ubiquitin ligase [Source:HGNC Symbol;Acc:HGNC:10717]	7540.54	8708.8	9460.42	-0.262794	0.358077	0.011335	0.976048	0.213795	0.373163
ENSG00000071539	TRIP13	TRIP13	thyroid hormone receptor interactor 13 [Source:HGNC Symbol;Acc:HGNC:12307]	265.63	1197.37	441.562	-1.15105	0.00170872	1.49496	6.59838e-06	-0.547001	0.200738
ENSG00000071553	ATP6AP1	ATP6AP1	ATPase H+ transporting accessory protein 1 [Source:HGNC Symbol;Acc:HGNC:868]	7802.01	5910.17	6989.78	0.225865	0.589772	-0.288653	0.396954	0.0175841	0.969118
ENSG00000071564	TCF3	TCF3	transcription factor 3 [Source:HGNC Symbol;Acc:HGNC:11633]	202.995	111.812	169.212	0.449493	0.051455	-0.695126	7.61436e-05	0.0808468	0.805467
ENSG00000071575	TRIB2	TRIB2	tribbles pseudokinase 2 [Source:HGNC Symbol;Acc:HGNC:30809]	1251.57	941.093	1768.13	-0.166568	0.758537	-0.650492	0.0371363	0.617798	0.0269471
ENSG00000071626	DAZAP1	DAZAP1	DAZ associated protein 1 [Source:HGNC Symbol;Acc:HGNC:2683]	434.803	381.448	376.917	0.190455	0.45875	-0.072162	0.798493	-0.11521	0.616699
ENSG00000071655	MBD3	MBD3	methyl-CpG binding domain protein 3 [Source:HGNC Symbol;Acc:HGNC:6918]	1512.63	1207.22	1035.54	0.415969	0.160326	-0.037182	0.935545	-0.374637	0.136988
ENSG00000071677	PRLH	PRLH	prolactin releasing hormone [Source:HGNC Symbol;Acc:HGNC:17945]	1.08309	0.159286	0.126838	0.0511447	NA	-0.00110827	NA	-0.0568973	0.890143
ENSG00000071794	HLTF	HLTF	helicase like transcription factor [Source:HGNC Symbol;Acc:HGNC:11099]	3793.08	5200.14	3246.13	-0.0831378	0.871377	0.547058	0.0274893	-0.431057	0.0774528
ENSG00000071859	FAM50A	FAM50A	family with sequence similarity 50 member A [Source:HGNC Symbol;Acc:HGNC:18786]	7187.32	4373.75	5498.74	0.452321	0.201683	-0.465295	0.157118	-0.0787214	0.862002
ENSG00000071889	FAM3A	FAM3A	FAM3 metabolism regulating signaling molecule A [Source:HGNC Symbol;Acc:HGNC:13749]	1459.45	1185.11	1161.19	0.287733	0.445132	-0.113803	0.785036	-0.179117	0.59958
ENSG00000071894	CPSF1	CPSF1	cleavage and polyadenylation specific factor 1 [Source:HGNC Symbol;Acc:HGNC:2324]	1960.94	1403.55	1514.12	0.375041	0.281127	-0.259837	0.464435	-0.149338	0.684311
ENSG00000071909	MYO3B	MYO3B	myosin IIIB [Source:HGNC Symbol;Acc:HGNC:15576]	27.7414	33.4544	39.5737	-0.206837	0.795981	-0.0312355	0.970754	0.222521	0.747965
ENSG00000071967	CYBRD1	CYBRD1	cytochrome b reductase 1 [Source:HGNC Symbol;Acc:HGNC:20797]	6485.09	3048.2	4270.2	0.667078	0.0622389	-0.687862	0.0454162	-0.157315	0.738769
ENSG00000071991	CDH19	CDH19	cadherin 19 [Source:HGNC Symbol;Acc:HGNC:1758]	0.818937	0.471078	4.99298	-0.38022	0.45855	-0.573174	0.267909	0.862829	0.0812179
ENSG00000071994	PDCD2	PDCD2	programmed cell death 2 [Source:HGNC Symbol;Acc:HGNC:8762]	287.472	276.377	270.285	0.0720992	0.823275	-0.00468967	0.987223	-0.0611772	0.805165
ENSG00000072041	SLC6A15	SLC6A15	solute carrier family 6 member 15 [Source:HGNC Symbol;Acc:HGNC:13621]	1720.73	9233.19	2383.3	-0.803626	0.098356	1.44765	0.00394216	-0.687834	0.172771
ENSG00000072042	RDH11	RDH11	retinol dehydrogenase 11 [Source:HGNC Symbol;Acc:HGNC:17964]	4016.6	5835.19	3543.15	-0.140699	0.762748	0.602073	0.0150122	-0.431893	0.087934
ENSG00000072062	PRKACA	PRKACA	protein kinase cAMP-activated catalytic subunit alpha [Source:HGNC Symbol;Acc:HGNC:9380]	3548.23	3149.07	3562.07	0.0616426	0.874802	-0.169195	0.509161	0.081137	0.771281
ENSG00000072071	ADGRL1	LPHN1	adhesion G protein-coupled receptor L1 [Source:HGNC Symbol;Acc:HGNC:20973]	1112.4	894.529	786.844	0.352207	0.459447	-0.0471263	0.938707	-0.309161	0.435887
ENSG00000072110	ACTN1	ACTN1	actinin alpha 1 [Source:HGNC Symbol;Acc:HGNC:163]	8143.68	3496.56	7988.17	0.340051	0.465084	-1.10214	5.17537e-05	0.380698	0.287881
ENSG00000072121	ZFYVE26	ZFYVE26	zinc finger FYVE-type containing 26 [Source:HGNC Symbol;Acc:HGNC:20761]	6459.01	5684.92	5358.21	0.216467	0.53947	-0.0343195	0.935662	-0.173864	0.552838
ENSG00000072133	RPS6KA6	RPS6KA6	ribosomal protein S6 kinase A6 [Source:HGNC Symbol;Acc:HGNC:10435]	21.9691	19.5561	13.8152	0.317355	0.61572	0.135122	0.84696	-0.455026	0.334587
ENSG00000072134	EPN2	EPN2	epsin 2 [Source:HGNC Symbol;Acc:HGNC:18639]	912.953	1117.1	1045.64	-0.216887	0.53915	0.166388	0.61281	0.0464598	0.902894
ENSG00000072135	PTPN18	PTPN18	protein tyrosine phosphatase non-receptor type 18 [Source:HGNC Symbol;Acc:HGNC:9649]	961.398	730.921	967.447	0.131874	0.738236	-0.380544	0.116641	0.173878	0.532672
ENSG00000072163	LIMS2	LIMS2	LIM zinc finger domain containing 2 [Source:HGNC Symbol;Acc:HGNC:16084]	562.988	689.51	1067	-0.55146	0.219554	-0.253047	0.63744	0.655779	0.0699547
ENSG00000072182	ASIC4	ASIC4	acid sensing ion channel subunit family member 4 [Source:HGNC Symbol;Acc:HGNC:21263]	4.70653	29.5781	9.58787	-0.884184	0.0573378	1.30321	0.0117398	-0.435086	0.450483
ENSG00000072195	SPEG	SPEG	striated muscle enriched protein kinase [Source:HGNC Symbol;Acc:HGNC:16901]	44.9507	92.72	71.1086	-0.566596	0.284829	0.476595	0.392934	0.0553252	0.939602
ENSG00000072201	LNX1	LNX1	ligand of numb-protein X 1 [Source:HGNC Symbol;Acc:HGNC:6657]	225.652	549.534	406.439	-0.783685	0.0667403	0.601137	0.20251	0.0764351	0.90744
ENSG00000072210	ALDH3A2	ALDH3A2	aldehyde dehydrogenase 3 family member A2 [Source:HGNC Symbol;Acc:HGNC:403]	868.366	599.829	664.864	0.386068	0.337158	-0.293863	0.460188	-0.138175	0.749247
ENSG00000072274	TFRC	TFRC	transferrin receptor [Source:HGNC Symbol;Acc:HGNC:11763]	3873.08	4700.16	5149.97	-0.299539	0.542316	0.0264794	0.963084	0.236392	0.577026
ENSG00000072310	SREBF1	SREBF1	sterol regulatory element binding transcription factor 1 [Source:HGNC Symbol;Acc:HGNC:11289]	496.732	346.732	416.632	0.320662	0.376947	-0.351819	0.266068	-0.0266858	0.95267
ENSG00000072315	TRPC5	TRPC5	transient receptor potential cation channel subfamily C member 5 [Source:HGNC Symbol;Acc:HGNC:12337]	1.53336	0.728611	2.25133	-0.0589093	0.948356	-0.970453	0.0524181	0.6683	0.164163
ENSG00000072364	AFF4	AFF4	AF4/FMR2 family member 4 [Source:HGNC Symbol;Acc:HGNC:17869]	15304	17440.4	13696.7	0.00718964	0.988907	0.266066	0.28962	-0.24182	0.292034
ENSG00000072401	UBE2D1	UBE2D1	ubiquitin conjugating enzyme E2 D1 [Source:HGNC Symbol;Acc:HGNC:12474]	147.747	137.571	136.465	0.100126	0.823086	-0.0338507	0.93641	-0.0636285	0.858348
ENSG00000072415	MPP5	MPP5	membrane palmitoylated protein 5 [Source:HGNC Symbol;Acc:HGNC:18669]	4222.53	6591.34	3901.6	-0.225107	0.501772	0.681995	0.00014398	-0.434874	0.033013
ENSG00000072422	RHOBTB1	RHOBTB1	Rho related BTB domain containing 1 [Source:HGNC Symbol;Acc:HGNC:18738]	6515.53	4951.84	4440.89	0.390247	0.441905	-0.0896649	0.886041	-0.317363	0.466934
ENSG00000072501	SMC1A	SMC1A	structural maintenance of chromosomes 1A [Source:HGNC Symbol;Acc:HGNC:11111]	3694.14	4318.95	3829.83	-0.117216	0.757029	0.186537	0.508845	-0.0569518	0.861136
ENSG00000072506	HSD17B10	HSD17B10	hydroxysteroid 17-beta dehydrogenase 10 [Source:HGNC Symbol;Acc:HGNC:4800]	1500.83	1312.28	1550.06	0.0426875	0.928279	-0.210476	0.484169	0.129377	0.673032
ENSG00000072518	MARK2	MARK2	microtubule affinity regulating kinase 2 [Source:HGNC Symbol;Acc:HGNC:3332]	187.35	187.255	185.153	0.0120737	0.974465	0.00723019	0.979135	-0.0168007	0.948246
ENSG00000072571	HMMR	HMMR	hyaluronan mediated motility receptor [Source:HGNC Symbol;Acc:HGNC:5012]	173.814	271.789	366.425	-0.710667	0.0908131	-0.0538564	0.93877	0.609026	0.112394
ENSG00000072609	CHFR	CHFR	checkpoint with forkhead and ring finger domains [Source:HGNC Symbol;Acc:HGNC:20455]	1215.43	920.75	1448.22	-0.0183532	0.978677	-0.506476	0.0995382	0.392956	0.182302
ENSG00000072657	TRHDE	TRHDE	thyrotropin releasing hormone degrading enzyme [Source:HGNC Symbol;Acc:HGNC:30748]	770.473	935.441	732.954	-0.0449344	0.962863	0.205623	0.791642	-0.132307	0.856822
ENSG00000072682	P4HA2	P4HA2	prolyl 4-hydroxylase subunit alpha 2 [Source:HGNC Symbol;Acc:HGNC:8547]	270.01	230.027	547.616	-0.537626	0.154849	-0.809118	0.00880771	1.04008	5.21123e-06
ENSG00000072694	FCGR2B	FCGR2B	Fc fragment of IgG receptor IIb [Source:HGNC Symbol;Acc:HGNC:3618]	73.3313	52.8513	67.0422	0.183519	0.805488	-0.309709	0.599635	0.0589725	0.932754
ENSG00000072736	NFATC3	NFATC3	nuclear factor of activated T cells 3 [Source:HGNC Symbol;Acc:HGNC:7777]	1324.64	1593.52	1809.47	-0.351736	0.209053	-0.00671467	0.986836	0.299642	0.208321
ENSG00000072756	TRNT1	TRNT1	tRNA nucleotidyl transferase 1 [Source:HGNC Symbol;Acc:HGNC:17341]	299.349	362.003	305.305	-0.12744	0.612792	0.251683	0.142099	-0.105827	0.603147
ENSG00000072778	ACADVL	ACADVL	acyl-CoA dehydrogenase very long chain [Source:HGNC Symbol;Acc:HGNC:92]	11560.8	12872.4	11844.9	-0.0783104	0.867794	0.127213	0.720239	-0.0386482	0.919798
ENSG00000072786	STK10	STK10	serine/threonine kinase 10 [Source:HGNC Symbol;Acc:HGNC:11388]	2085.68	1738.63	2891.55	-0.186315	0.718124	-0.499994	0.134824	0.536853	0.0609049
ENSG00000072803	FBXW11	FBXW11	F-box and WD repeat domain containing 11 [Source:HGNC Symbol;Acc:HGNC:13607]	5168.49	7089.37	5141.1	-0.188625	0.525677	0.445675	0.0152532	-0.233451	0.272464
ENSG00000072818	ACAP1	ACAP1	ArfGAP with coiled-coil, ankyrin repeat and PH domains 1 [Source:HGNC Symbol;Acc:HGNC:16467]	1025.82	791.332	1333.75	-0.0955002	0.891177	-0.520468	0.20196	0.469343	0.20362
ENSG00000072832	CRMP1	CRMP1	collapsin response mediator protein 1 [Source:HGNC Symbol;Acc:HGNC:2365]	912.539	636.019	555.043	0.528546	0.19855	-0.13396	0.808876	-0.425558	0.249917
ENSG00000072840	EVC	EVC	EvC ciliary complex subunit 1 [Source:HGNC Symbol;Acc:HGNC:3497]	10503.5	8577.49	6249.83	0.438889	0.360593	0.0741116	0.906975	-0.52353	0.158375
ENSG00000072849	DERL2	DERL2	derlin 2 [Source:HGNC Symbol;Acc:HGNC:17943]	1535.65	1725.44	1659.98	-0.128237	0.706243	0.0976027	0.748729	0.0299042	0.927275
ENSG00000072858	SIDT1	SIDT1	SID1 transmembrane family member 1 [Source:HGNC Symbol;Acc:HGNC:25967]	27.9398	18.7274	60.3867	-0.490668	0.32011	-1.10465	0.0022811	1.17665	7.52039e-05
ENSG00000072864	NDE1	NDE1	nudE neurodevelopment protein 1 [Source:HGNC Symbol;Acc:HGNC:17619]	1492.31	1398.91	1637.18	-0.0422132	0.92414	-0.165758	0.567775	0.169969	0.510464
ENSG00000072952	IRAG1	MRVI1	inositol 1,4,5-triphosphate receptor associated 1 [Source:HGNC Symbol;Acc:HGNC:7237]	43.2952	39.63	188.538	-1.12558	0.00448327	-1.32065	0.000937513	1.90628	1.98059e-11
ENSG00000072954	TMEM38A	TMEM38A	transmembrane protein 38A [Source:HGNC Symbol;Acc:HGNC:28462]	368.879	386.607	309.136	0.107712	0.853041	0.177506	0.689235	-0.256465	0.476953
ENSG00000072958	AP1M1	AP1M1	adaptor related protein complex 1 subunit mu 1 [Source:HGNC Symbol;Acc:HGNC:13667]	2237.7	2313.81	2226.98	-0.013564	0.968019	0.0503115	0.833009	-0.0302512	0.898197
ENSG00000073008	PVR	PVR	PVR cell adhesion molecule [Source:HGNC Symbol;Acc:HGNC:9705]	3727.59	2972.26	3475.43	0.162356	0.760999	-0.242992	0.558523	0.0415355	0.934362
ENSG00000073050	XRCC1	XRCC1	X-ray repair cross complementing 1 [Source:HGNC Symbol;Acc:HGNC:12828]	1253.06	996.268	1127.57	0.212193	0.363	-0.237901	0.232538	-0.00406426	0.989804
ENSG00000073060	SCARB1	SCARB1	scavenger receptor class B member 1 [Source:HGNC Symbol;Acc:HGNC:1664]	6639.86	8635.84	7812.71	-0.228012	0.716848	0.199687	0.732633	0.0336943	0.956738
ENSG00000073067	CYP2W1	CYP2W1	cytochrome P450 family 2 subfamily W member 1 [Source:HGNC Symbol;Acc:HGNC:20243]	8.44029	20.1782	11.078	-0.497419	0.398577	0.755177	0.159159	-0.239318	0.705069
ENSG00000073111	MCM2	MCM2	minichromosome maintenance complex component 2 [Source:HGNC Symbol;Acc:HGNC:6944]	408.241	428.278	534.943	-0.238722	0.565698	-0.155001	0.703349	0.329618	0.260149
ENSG00000073146	MOV10L1	MOV10L1	Mov10 like RISC complex RNA helicase 1 [Source:HGNC Symbol;Acc:HGNC:7201]	1.6597	4.00416	6.40046	-1.03899	0.018982	-0.0965233	0.906975	0.857787	0.0633592
ENSG00000073150	PANX2	PANX2	pannexin 2 [Source:HGNC Symbol;Acc:HGNC:8600]	16.4794	11.3703	25.0326	-0.128696	0.882625	-0.54538	0.373857	0.510732	0.362402
ENSG00000073169	SELENOO	SELO	selenoprotein O [Source:HGNC Symbol;Acc:HGNC:30395]	236.236	213.657	169.134	0.296006	0.473461	0.102173	0.827942	-0.379935	0.203735
ENSG00000073282	TP63	TP63	tumor protein p63 [Source:HGNC Symbol;Acc:HGNC:15979]	4.57213	4.78623	20.9103	-1.02875	0.0206642	-1.02707	0.0365834	1.65732	5.21123e-06
ENSG00000073331	ALPK1	ALPK1	alpha kinase 1 [Source:HGNC Symbol;Acc:HGNC:20917]	168.611	160.574	182.738	-0.0400269	0.935667	-0.129495	0.712274	0.140281	0.649513
ENSG00000073350	LLGL2	LLGL2	LLGL scribble cell polarity complex component 2 [Source:HGNC Symbol;Acc:HGNC:6629]	2230.58	1902.32	1961.49	0.171774	0.762165	-0.112588	0.83208	-0.0703949	0.891426
ENSG00000073417	PDE8A	PDE8A	phosphodiesterase 8A [Source:HGNC Symbol;Acc:HGNC:8793]	521.26	513.855	481.201	0.0698891	0.877429	0.0424234	0.912999	-0.0996768	0.754962
ENSG00000073464	CLCN4	CLCN4	chloride voltage-gated channel 4 [Source:HGNC Symbol;Acc:HGNC:2022]	2479	2875.95	1806.19	0.12415	0.832393	0.412771	0.261714	-0.507221	0.0924075
ENSG00000073536	NLE1	NLE1	notchless homolog 1 [Source:HGNC Symbol;Acc:HGNC:19889]	632.23	506.487	482.771	0.340512	0.194321	-0.114479	0.732287	-0.227841	0.353136
ENSG00000073578	SDHA	SDHA	succinate dehydrogenase complex flavoprotein subunit A [Source:HGNC Symbol;Acc:HGNC:10680]	5021.57	9892.52	4226.16	-0.323003	0.480809	1.03583	4.80051e-05	-0.721381	0.00889686
ENSG00000073584	SMARCE1	SMARCE1	SWI/SNF related, matrix associated, actin dependent regulator of chromatin, subfamily e, member 1 [Source:HGNC Symbol;Acc:HGNC:11109]	545.526	522.287	533.589	0.0420252	0.91525	-0.0441112	0.890002	-0.00121702	0.996746
ENSG00000073598	FNDC8	FNDC8	fibronectin type III domain containing 8 [Source:HGNC Symbol;Acc:HGNC:25286]	0.832402	0.790637	0.732185	0.0510378	0.957893	-0.0814386	0.927129	0.00816849	0.992874
ENSG00000073605	GSDMB	GSDMB	gasdermin B [Source:HGNC Symbol;Acc:HGNC:23690]	92.6722	96.2846	155.322	-0.396481	0.440449	-0.3479	0.481186	0.607727	0.0961251
ENSG00000073614	KDM5A	KDM5A	lysine demethylase 5A [Source:HGNC Symbol;Acc:HGNC:9886]	5123.91	5505.37	5423.88	-0.0873959	0.754072	0.0543544	0.829573	0.0309082	0.902757
ENSG00000073670	ADAM11	ADAM11	ADAM metallopeptidase domain 11 [Source:HGNC Symbol;Acc:HGNC:189]	77.0961	47.8228	36.0986	0.56361	0.344748	-0.120682	0.880675	-0.532367	0.309143
ENSG00000073711	PPP2R3A	PPP2R3A	protein phosphatase 2 regulatory subunit B''alpha [Source:HGNC Symbol;Acc:HGNC:9307]	4633.04	4698.84	3900.59	0.117275	0.827393	0.143498	0.740361	-0.235314	0.489169
ENSG00000073712	FERMT2	FERMT2	fermitin family member 2 [Source:HGNC Symbol;Acc:HGNC:15767]	665.725	832.63	693.853	-0.158322	0.702381	0.271381	0.368983	-0.0965617	0.786843
ENSG00000073734	ABCB11	ABCB11	ATP binding cassette subfamily B member 11 [Source:HGNC Symbol;Acc:HGNC:42]	5.65715	3.24269	5.61428	0.113162	0.898729	-0.442497	0.509506	0.201178	0.775455
ENSG00000073737	DHRS9	DHRS9	dehydrogenase/reductase 9 [Source:HGNC Symbol;Acc:HGNC:16888]	65.9466	50.0144	56.7514	0.168866	0.839313	-0.188134	0.806207	-0.0248237	0.975389
ENSG00000073754	CD5L	CD5L	CD5 molecule like [Source:HGNC Symbol;Acc:HGNC:1690]	181.332	45.7463	179.835	0.235936	0.764904	-0.991431	0.0488358	0.319475	0.62517
ENSG00000073756	PTGS2	PTGS2	prostaglandin-endoperoxide synthase 2 [Source:HGNC Symbol;Acc:HGNC:9605]	410.6	176.953	642.897	-0.0834949	0.924487	-1.09697	0.0215264	0.751329	0.117523
ENSG00000073792	IGF2BP2	IGF2BP2	insulin like growth factor 2 mRNA binding protein 2 [Source:HGNC Symbol;Acc:HGNC:28867]	60.4977	117.322	88.1882	-0.444416	0.466933	0.437586	0.482945	0.00696744	0.99334
ENSG00000073803	MAP3K13	MAP3K13	mitogen-activated protein kinase kinase kinase 13 [Source:HGNC Symbol;Acc:HGNC:6852]	3153.15	2708.37	2044.01	0.405774	0.198181	0.0964349	0.820273	-0.489833	0.0408522
ENSG00000073849	ST6GAL1	ST6GAL1	ST6 beta-galactoside alpha-2,6-sialyltransferase 1 [Source:HGNC Symbol;Acc:HGNC:10860]	1101.58	751.996	653.277	0.602725	0.0380971	-0.154469	0.719171	-0.474958	0.0809909
ENSG00000073861	TBX21	TBX21	T-box transcription factor 21 [Source:HGNC Symbol;Acc:HGNC:11599]	31.7377	31.0292	67.5258	-0.507408	0.353055	-0.57352	0.271522	0.867248	0.0302273
ENSG00000073910	FRY	FRY	FRY microtubule binding protein [Source:HGNC Symbol;Acc:HGNC:20367]	162.16	174.52	166.494	-0.057452	0.924609	0.0762578	0.879689	-0.012282	0.981298
ENSG00000073921	PICALM	PICALM	phosphatidylinositol binding clathrin assembly protein [Source:HGNC Symbol;Acc:HGNC:15514]	3789.55	4637.74	3455.8	-0.0523706	0.895141	0.354177	0.0728519	-0.269547	0.165917
ENSG00000073969	NSF	NSF	N-ethylmaleimide sensitive factor, vesicle fusing ATPase [Source:HGNC Symbol;Acc:HGNC:8016]	2229.64	1781.38	1994.95	0.215268	0.354908	-0.226309	0.263622	-0.0152031	0.956816
ENSG00000074047	GLI2	GLI2	GLI family zinc finger 2 [Source:HGNC Symbol;Acc:HGNC:4318]	17.2122	27.3125	116.571	-1.45317	0.000173324	-1.00025	0.0381546	1.93051	1.30735e-08
ENSG00000074054	CLASP1	CLASP1	cytoplasmic linker associated protein 1 [Source:HGNC Symbol;Acc:HGNC:17088]	1814.56	2407.39	2410.01	-0.372375	0.243447	0.148767	0.693852	0.186172	0.563776
ENSG00000074071	MRPS34	MRPS34	mitochondrial ribosomal protein S34 [Source:HGNC Symbol;Acc:HGNC:16618]	1443.48	1433.44	1542.83	-0.0479621	0.930128	-0.0618444	0.890569	0.0935226	0.81162
ENSG00000074181	NOTCH3	NOTCH3	notch receptor 3 [Source:HGNC Symbol;Acc:HGNC:7883]	2345.81	1824.57	7608.8	-0.842651	0.0519009	-1.25142	0.0013684	1.59627	8.24869e-08
ENSG00000074201	CLNS1A	CLNS1A	chloride nucleotide-sensitive channel 1A [Source:HGNC Symbol;Acc:HGNC:2080]	2368.45	2312.53	1957.51	0.166825	0.466933	0.112109	0.610388	-0.251547	0.0954205
ENSG00000074211	PPP2R2C	PPP2R2C	protein phosphatase 2 regulatory subunit Bgamma [Source:HGNC Symbol;Acc:HGNC:9306]	29.668	123.189	39.367	-0.656155	0.216178	1.18956	0.0233551	-0.537795	0.32184
ENSG00000074219	TEAD2	TEAD2	TEA domain transcription factor 2 [Source:HGNC Symbol;Acc:HGNC:11715]	1684.61	857.245	1444.12	0.399498	0.38594	-0.751761	0.0280765	0.141277	0.776422
ENSG00000074266	EED	EED	embryonic ectoderm development [Source:HGNC Symbol;Acc:HGNC:3188]	218.057	211.639	224	-0.00812919	0.978542	-0.0640643	0.735766	0.0592674	0.730501
ENSG00000074276	CDHR2	CDHR2	cadherin related family member 2 [Source:HGNC Symbol;Acc:HGNC:18231]	342.476	1122.57	1144.98	-0.993209	0.0269719	0.320723	0.646263	0.441958	0.434617
ENSG00000074317	SNCB	SNCB	synuclein beta [Source:HGNC Symbol;Acc:HGNC:11140]	446.155	567.532	423.179	-0.0515612	0.956767	0.21976	0.783805	-0.136783	0.855961
ENSG00000074319	TSG101	TSG101	tumor susceptibility 101 [Source:HGNC Symbol;Acc:HGNC:15971]	2256.96	3057.04	2003.67	-0.0993758	0.824969	0.508112	0.0238617	-0.375667	0.0975616
ENSG00000074356	NCBP3	C17orf85	nuclear cap binding subunit 3 [Source:HGNC Symbol;Acc:HGNC:24612]	1608.17	1819.17	1744.5	-0.137864	0.597276	0.108003	0.647699	0.0286996	0.915583
ENSG00000074370	ATP2A3	ATP2A3	ATPase sarcoplasmic/endoplasmic reticulum Ca2+ transporting 3 [Source:HGNC Symbol;Acc:HGNC:813]	237.282	145.564	216.941	0.22119	0.767989	-0.460214	0.423698	0.118662	0.862297
ENSG00000074410	CA12	CA12	carbonic anhydrase 12 [Source:HGNC Symbol;Acc:HGNC:1371]	2429.59	631.817	3939.22	-0.0496267	0.958965	-1.5086	0.000802743	0.843827	0.0835908
ENSG00000074416	MGLL	MGLL	monoglyceride lipase [Source:HGNC Symbol;Acc:HGNC:17038]	595.965	322.302	802.784	-0.0225438	0.976475	-1.05393	9.37353e-05	0.710797	0.0108637
ENSG00000074527	NTN4	NTN4	netrin 4 [Source:HGNC Symbol;Acc:HGNC:13658]	1412.6	3597.25	2070.65	-0.687243	0.133572	0.823902	0.056336	-0.193107	0.736263
ENSG00000074582	BCS1L	BCS1L	BCS1 homolog, ubiquinol-cytochrome c reductase complex chaperone [Source:HGNC Symbol;Acc:HGNC:1020]	948.142	1078.19	815.978	0.0368459	0.940095	0.287426	0.287389	-0.289144	0.22331
ENSG00000074590	NUAK1	NUAK1	NUAK family kinase 1 [Source:HGNC Symbol;Acc:HGNC:14311]	704.093	1148.83	1163.04	-0.622767	0.0677483	0.223077	0.617522	0.30588	0.403172
ENSG00000074603	DPP8	DPP8	dipeptidyl peptidase 8 [Source:HGNC Symbol;Acc:HGNC:16490]	3339.81	3715.97	3359.21	-0.0670982	0.827393	0.145736	0.481091	-0.0653467	0.776073
ENSG00000074621	SLC24A1	SLC24A1	solute carrier family 24 member 1 [Source:HGNC Symbol;Acc:HGNC:10975]	904.06	808.599	794.732	0.16433	0.61823	-0.0545979	0.875034	-0.105983	0.709437
ENSG00000074657	ZNF532	ZNF532	zinc finger protein 532 [Source:HGNC Symbol;Acc:HGNC:30940]	217.25	141.345	225.142	0.161835	0.750643	-0.598348	0.0422511	0.286542	0.391882
ENSG00000074660	SCARF1	SCARF1	scavenger receptor class F member 1 [Source:HGNC Symbol;Acc:HGNC:16820]	415.244	255.984	409.518	0.215588	0.695575	-0.60871	0.0854082	0.237441	0.572735
ENSG00000074695	LMAN1	LMAN1	lectin, mannose binding 1 [Source:HGNC Symbol;Acc:HGNC:6631]	6404.44	4708.4	4974.89	0.357358	0.306212	-0.228459	0.527825	-0.155715	0.663403
ENSG00000074696	HACD3	PTPLAD1	3-hydroxyacyl-CoA dehydratase 3 [Source:HGNC Symbol;Acc:HGNC:24175]	7155.86	7251.84	6157.36	0.106028	0.820514	0.130578	0.723505	-0.211682	0.463462
ENSG00000074706	IPCEF1	IPCEF1	interaction protein for cytohesin exchange factors 1 [Source:HGNC Symbol;Acc:HGNC:21204]	337.19	233.671	599.636	-0.351573	0.452005	-0.945399	0.00173775	0.960096	0.000134999
ENSG00000074755	ZZEF1	ZZEF1	zinc finger ZZ-type and EF-hand domain containing 1 [Source:HGNC Symbol;Acc:HGNC:29027]	674.235	779.299	714.699	-0.126318	0.75108	0.152338	0.631768	-0.0187424	0.959144
ENSG00000074800	ENO1	ENO1	enolase 1 [Source:HGNC Symbol;Acc:HGNC:3350]	11450.1	8303.63	9894.7	0.284365	0.385796	-0.327795	0.23983	-0.00687387	0.987455
ENSG00000074803	SLC12A1	SLC12A1	solute carrier family 12 member 1 [Source:HGNC Symbol;Acc:HGNC:10910]	1216.08	1004.24	796.253	0.221176	0.370474	0.0213401	0.98137	-0.266451	0.649191
ENSG00000074842	MYDGF	C19orf10	myeloid derived growth factor [Source:HGNC Symbol;Acc:HGNC:16948]	3443.09	2306.96	3377.34	0.197072	0.697186	-0.512401	0.118689	0.197632	0.614194
ENSG00000074855	ANO8	ANO8	anoctamin 8 [Source:HGNC Symbol;Acc:HGNC:29329]	197.125	170.343	150.366	0.268777	0.578617	0.000942119	0.998588	-0.262412	0.497634
ENSG00000074935	TUBE1	TUBE1	tubulin epsilon 1 [Source:HGNC Symbol;Acc:HGNC:20775]	537.587	495.142	580.504	-0.0231948	0.957242	-0.173128	0.504391	0.158931	0.500168
ENSG00000074964	ARHGEF10L	ARHGEF10L	Rho guanine nucleotide exchange factor 10 like [Source:HGNC Symbol;Acc:HGNC:25540]	464.295	373.362	292.909	0.454937	0.185646	0.0245533	0.960487	-0.478587	0.0855072
ENSG00000074966	TXK	TXK	TXK tyrosine kinase [Source:HGNC Symbol;Acc:HGNC:12434]	124.093	112.183	182.779	-0.251119	0.661395	-0.407363	0.369391	0.528821	0.145831
ENSG00000075035	WSCD2	WSCD2	WSC domain containing 2 [Source:HGNC Symbol;Acc:HGNC:29117]	35.6582	156.593	68.3605	-0.683169	0.174387	0.902084	0.12591	-0.261723	0.767052
ENSG00000075043	KCNQ2	KCNQ2	potassium voltage-gated channel subfamily Q member 2 [Source:HGNC Symbol;Acc:HGNC:6296]	7.35332	2.85471	44.6974	-0.326467	0.420248	-0.652975	0.0415422	0.890419	0.684311
ENSG00000075073	TACR2	TACR2	tachykinin receptor 2 [Source:HGNC Symbol;Acc:HGNC:11527]	7.63047	9.32889	8.89593	-0.210199	0.729359	0.160289	0.781464	0.0568461	0.924207
ENSG00000075089	ACTR6	ACTR6	actin related protein 6 [Source:HGNC Symbol;Acc:HGNC:24025]	285.104	268.38	243.265	0.160655	0.57973	0.0381483	0.906828	-0.180808	0.399205
ENSG00000075131	TIPIN	TIPIN	TIMELESS interacting protein [Source:HGNC Symbol;Acc:HGNC:30750]	136.464	142.891	151.685	-0.120603	0.624556	-0.0315249	0.907357	0.13098	0.473912
ENSG00000075142	SRI	SRI	sorcin [Source:HGNC Symbol;Acc:HGNC:11292]	2980.12	2216.8	2470.1	0.297021	0.451421	-0.257649	0.479841	-0.0749328	0.860249
ENSG00000075151	EIF4G3	EIF4G3	eukaryotic translation initiation factor 4 gamma 3 [Source:HGNC Symbol;Acc:HGNC:3298]	666.029	548.123	491.194	0.349851	0.177612	-0.0442728	0.906975	-0.296851	0.182332
ENSG00000075188	NUP37	NUP37	nucleoporin 37 [Source:HGNC Symbol;Acc:HGNC:29929]	198.101	229.414	242.301	-0.23966	0.429312	0.028392	0.941012	0.182369	0.474097
ENSG00000075213	SEMA3A	SEMA3A	semaphorin 3A [Source:HGNC Symbol;Acc:HGNC:10723]	374.252	401.961	636.039	-0.369172	0.543477	-0.290601	0.636562	0.54847	0.232547
ENSG00000075218	GTSE1	GTSE1	G2 and S-phase expressed 1 [Source:HGNC Symbol;Acc:HGNC:13698]	130.156	126.881	200.377	-0.258396	0.709991	-0.320104	0.598857	0.477367	0.326394
ENSG00000075223	SEMA3C	SEMA3C	semaphorin 3C [Source:HGNC Symbol;Acc:HGNC:10725]	677.18	575.639	1924.63	-0.679011	0.173108	-0.949542	0.0394067	1.26245	0.00073006
ENSG00000075234	TTC38	TTC38	tetratricopeptide repeat domain 38 [Source:HGNC Symbol;Acc:HGNC:26082]	10915.8	18419.8	8707.48	-0.181555	0.738755	0.854787	0.00245488	-0.66361	0.019027
ENSG00000075239	ACAT1	ACAT1	acetyl-CoA acetyltransferase 1 [Source:HGNC Symbol;Acc:HGNC:93]	3932.23	2821.67	2398.21	0.524797	0.167484	-0.101163	0.850975	-0.446136	0.183124
ENSG00000075240	GRAMD4	GRAMD4	GRAM domain containing 4 [Source:HGNC Symbol;Acc:HGNC:29113]	299.173	340.803	369.079	-0.224035	0.632549	0.00599114	0.990515	0.189811	0.62055
ENSG00000075275	CELSR1	CELSR1	cadherin EGF LAG seven-pass G-type receptor 1 [Source:HGNC Symbol;Acc:HGNC:1850]	3637.06	3296.95	3692.49	0.0349983	0.962636	-0.133997	0.806847	0.0757398	0.888777
ENSG00000075290	WNT8B	WNT8B	Wnt family member 8B [Source:HGNC Symbol;Acc:HGNC:12789]	1.44197	4.37541	3.50911	-0.708023	0.159763	0.464309	0.4921	0.171862	0.813837
ENSG00000075292	ZNF638	ZNF638	zinc finger protein 638 [Source:HGNC Symbol;Acc:HGNC:17894]	7965.76	9845.1	8521.49	-0.178649	0.468265	0.242479	0.204574	-0.0548949	0.829559
ENSG00000075303	SLC25A40	SLC25A40	solute carrier family 25 member 40 [Source:HGNC Symbol;Acc:HGNC:29680]	1267.03	1912.34	1439.78	-0.337426	0.253981	0.463085	0.0489569	-0.122904	0.701296
ENSG00000075336	TIMM21	TIMM21	translocase of inner mitochondrial membrane 21 [Source:HGNC Symbol;Acc:HGNC:25010]	844.906	779.913	555.639	0.362827	0.152496	0.187601	0.521663	-0.527555	0.0024287
ENSG00000075340	ADD2	ADD2	adducin 2 [Source:HGNC Symbol;Acc:HGNC:244]	140.809	113.281	146.195	0.0677485	0.931354	-0.296847	0.587072	0.162685	0.77549
ENSG00000075391	RASAL2	RASAL2	RAS protein activator like 2 [Source:HGNC Symbol;Acc:HGNC:9874]	2569.85	3759.6	3919.79	-0.539089	0.0388571	0.159093	0.662774	0.299487	0.271482
ENSG00000075399	VPS9D1	VPS9D1	VPS9 domain containing 1 [Source:HGNC Symbol;Acc:HGNC:13526]	839.063	664.751	649.391	0.310068	0.471226	-0.121304	0.801043	-0.198488	0.61057
ENSG00000075407	ZNF37A	ZNF37A	zinc finger protein 37A [Source:HGNC Symbol;Acc:HGNC:13102]	119.602	121.586	106.146	0.0818542	0.860678	0.113776	0.754263	-0.173314	0.555309
ENSG00000075413	MARK3	MARK3	microtubule affinity regulating kinase 3 [Source:HGNC Symbol;Acc:HGNC:6897]	963.369	1057.2	972.615	-0.0622768	0.829666	0.123696	0.539194	-0.0504177	0.821448
ENSG00000075415	SLC25A3	SLC25A3	solute carrier family 25 member 3 [Source:HGNC Symbol;Acc:HGNC:10989]	12671	11766.4	8967.45	0.291878	0.455457	0.144402	0.730165	-0.414525	0.126899
ENSG00000075420	FNDC3B	FNDC3B	fibronectin type III domain containing 3B [Source:HGNC Symbol;Acc:HGNC:24670]	6822.2	5549.34	7538.49	0.0185769	0.970222	-0.366514	0.102117	0.266528	0.229678
ENSG00000075426	FOSL2	FOSL2	FOS like 2, AP-1 transcription factor subunit [Source:HGNC Symbol;Acc:HGNC:3798]	6247.11	4750.17	6241.36	0.128208	0.824334	-0.355868	0.347833	0.155982	0.710243
ENSG00000075429	CACNG5	CACNG5	calcium voltage-gated channel auxiliary subunit gamma 5 [Source:HGNC Symbol;Acc:HGNC:1409]	0.475862	1.82306	0.488783	-0.306286	NA	0.970718	0.102958	-0.508431	0.336665
ENSG00000075461	CACNG4	CACNG4	calcium voltage-gated channel auxiliary subunit gamma 4 [Source:HGNC Symbol;Acc:HGNC:1408]	0.425365	3.15198	2.9488	-1.16111	0.00486435	0.407259	0.567068	0.414569	0.495372
ENSG00000075539	FRYL	FRYL	FRY like transcription coactivator [Source:HGNC Symbol;Acc:HGNC:29127]	6187.36	6961.36	6981.63	-0.161593	0.638815	0.0647624	0.853265	0.0861422	0.780378
ENSG00000075568	TMEM131	TMEM131	transmembrane protein 131 [Source:HGNC Symbol;Acc:HGNC:30366]	4878.61	5784.95	5198.64	-0.151285	0.503068	0.188672	0.295508	-0.0304012	0.901643
ENSG00000075618	FSCN1	FSCN1	fascin actin-bundling protein 1 [Source:HGNC Symbol;Acc:HGNC:11148]	398.029	279.373	372.283	0.212652	0.691198	-0.405699	0.298102	0.109675	0.819873
ENSG00000075624	ACTB	ACTB	actin beta [Source:HGNC Symbol;Acc:HGNC:132]	84994	67317.7	90739.8	0.0623203	0.87515	-0.377955	0.0557804	0.236148	0.257368
ENSG00000075643	MOCOS	MOCOS	molybdenum cofactor sulfurase [Source:HGNC Symbol;Acc:HGNC:18234]	451.54	180.413	577.657	0.0814086	0.922315	-1.21576	0.00266961	0.649901	0.134472
ENSG00000075651	PLD1	PLD1	phospholipase D1 [Source:HGNC Symbol;Acc:HGNC:9067]	737.648	676.947	594.949	0.211958	0.574046	0.041983	0.922492	-0.236137	0.403921
ENSG00000075673	ATP12A	ATP12A	ATPase H+/K+ transporting non-gastric alpha2 subunit [Source:HGNC Symbol;Acc:HGNC:13816]	0.0647086	1.51945	0.584529	-0.579216	0.0723672	0.698006	0.258541	-0.0982403	0.884511
ENSG00000075702	WDR62	WDR62	WD repeat domain 62 [Source:HGNC Symbol;Acc:HGNC:24502]	150.289	104.181	229.568	-0.179166	0.802243	-0.737979	0.0919251	0.676525	0.0872688
ENSG00000075711	DLG1	DLG1	discs large MAGUK scaffold protein 1 [Source:HGNC Symbol;Acc:HGNC:2900]	7823.55	11651.7	9165.5	-0.349732	0.251809	0.416131	0.107851	-0.0700351	0.851166
ENSG00000075785	RAB7A	RAB7A	RAB7A, member RAS oncogene family [Source:HGNC Symbol;Acc:HGNC:9788]	5512.33	5489.44	6704.63	-0.1553	0.726614	-0.16212	0.663382	0.26534	0.362405
ENSG00000075790	BCAP29	BCAP29	B cell receptor associated protein 29 [Source:HGNC Symbol;Acc:HGNC:24131]	4924.7	4563.51	5876.62	-0.113272	0.708008	-0.254385	0.198829	0.298841	0.0671867
ENSG00000075826	SEC31B	SEC31B	SEC31 homolog B, COPII coat complex component [Source:HGNC Symbol;Acc:HGNC:23197]	401.204	441.797	350.574	0.0385557	0.960203	0.213156	0.685642	-0.223398	0.633749
ENSG00000075856	SART3	SART3	spliceosome associated factor 3, U4/U6 recycling protein [Source:HGNC Symbol;Acc:HGNC:16860]	1466.79	1554.82	1505.65	-0.0559183	0.800494	0.0610856	0.731334	-0.00218649	0.99196
ENSG00000075884	ARHGAP15	ARHGAP15	Rho GTPase activating protein 15 [Source:HGNC Symbol;Acc:HGNC:21030]	396.682	201.903	809.212	-0.405251	0.405572	-1.48934	7.25574e-08	1.28863	6.65185e-08
ENSG00000075886	TUBA3D	TUBA3D	tubulin alpha 3d [Source:HGNC Symbol;Acc:HGNC:24071]	6.12961	4.36194	6.56028	0.0573281	0.948952	-0.255531	0.724745	0.138038	0.841026
ENSG00000075891	PAX2	PAX2	paired box 2 [Source:HGNC Symbol;Acc:HGNC:8616]	183.95	303.262	178.709	-0.200162	0.796748	0.539291	0.352688	-0.30142	0.608474
ENSG00000075914	EXOSC7	EXOSC7	exosome component 7 [Source:HGNC Symbol;Acc:HGNC:28112]	2468.53	1558.29	1703.17	0.444866	0.406027	-0.309758	0.572539	-0.204563	0.706958
ENSG00000075945	KIFAP3	KIFAP3	kinesin associated protein 3 [Source:HGNC Symbol;Acc:HGNC:17060]	388.73	431.498	408.139	-0.0987681	0.758013	0.106013	0.683699	-0.00296448	0.992874
ENSG00000075975	MKRN2	MKRN2	makorin ring finger protein 2 [Source:HGNC Symbol;Acc:HGNC:7113]	501.678	494.014	366.463	0.250223	0.28277	0.213265	0.331625	-0.430989	0.00260028
ENSG00000076003	MCM6	MCM6	minichromosome maintenance complex component 6 [Source:HGNC Symbol;Acc:HGNC:6949]	1118.98	1816.65	1861.26	-0.645319	0.0256209	0.214194	0.590672	0.326996	0.299497
ENSG00000076043	REXO2	REXO2	RNA exonuclease 2 [Source:HGNC Symbol;Acc:HGNC:17851]	1432.21	1573.65	1375.45	-0.0229026	0.96403	0.160484	0.616688	-0.117395	0.707389
ENSG00000076053	RBM7	RBM7	RNA binding motif protein 7 [Source:HGNC Symbol;Acc:HGNC:9904]	470.924	382.571	382.206	0.279936	0.298026	-0.128172	0.670739	-0.15712	0.540209
ENSG00000076067	RBMS2	RBMS2	RNA binding motif single stranded interacting protein 2 [Source:HGNC Symbol;Acc:HGNC:9909]	2795.94	2538.78	2710.53	0.0750333	0.873157	-0.108624	0.765023	0.0204198	0.957015
ENSG00000076108	BAZ2A	BAZ2A	bromodomain adjacent to zinc finger domain 2A [Source:HGNC Symbol;Acc:HGNC:962]	7106.26	6745.11	7379.24	-0.00296973	0.995	-0.10219	0.736605	0.0860899	0.763477
ENSG00000076201	PTPN23	PTPN23	protein tyrosine phosphatase non-receptor type 23 [Source:HGNC Symbol;Acc:HGNC:14406]	2647.41	2231.5	1792.12	0.39373	0.166296	0.0450624	0.914759	-0.425555	0.0599055
ENSG00000076242	MLH1	MLH1	mutL homolog 1 [Source:HGNC Symbol;Acc:HGNC:7127]	368.6	363.739	333.547	0.0884884	0.731508	0.0607319	0.794844	-0.131791	0.445299
ENSG00000076248	UNG	UNG	uracil DNA glycosylase [Source:HGNC Symbol;Acc:HGNC:12572]	694.23	696.71	457.551	0.294537	0.407362	0.29733	0.344045	-0.570148	0.00858436
ENSG00000076258	FMO4	FMO4	flavin containing dimethylaniline monoxygenase 4 [Source:HGNC Symbol;Acc:HGNC:3772]	1616.25	2369.16	1089.18	0.00425385	0.995532	0.728941	0.0610323	-0.730343	0.0336705
ENSG00000076321	KLHL20	KLHL20	kelch like family member 20 [Source:HGNC Symbol;Acc:HGNC:25056]	1247.62	1035.19	1355.1	0.0258004	0.959305	-0.32351	0.212039	0.228217	0.373637
ENSG00000076344	RGS11	RGS11	regulator of G protein signaling 11 [Source:HGNC Symbol;Acc:HGNC:9993]	95.0417	178.028	121.472	-0.444137	0.428467	0.562215	0.26506	-0.115888	0.855966
ENSG00000076351	SLC46A1	SLC46A1	solute carrier family 46 member 1 [Source:HGNC Symbol;Acc:HGNC:30521]	450.019	527.846	372.839	0.0412719	0.940952	0.356209	0.235371	-0.360867	0.168798
ENSG00000076356	PLXNA2	PLXNA2	plexin A2 [Source:HGNC Symbol;Acc:HGNC:9100]	1700.8	1450.8	2169.94	-0.121376	0.838193	-0.394996	0.298288	0.408384	0.215675
ENSG00000076382	SPAG5	SPAG5	sperm associated antigen 5 [Source:HGNC Symbol;Acc:HGNC:13452]	281.183	446.032	238.177	-0.132156	0.873066	0.601475	0.264905	-0.435205	0.395046
ENSG00000076513	ANKRD13A	ANKRD13A	ankyrin repeat domain 13A [Source:HGNC Symbol;Acc:HGNC:21268]	2250.1	1501.7	2114.77	0.259345	0.25025	-0.520305	0.000417565	0.153957	0.472357
ENSG00000076554	TPD52	TPD52	tumor protein D52 [Source:HGNC Symbol;Acc:HGNC:12005]	286.34	282.915	288.082	0.00215093	0.996873	-0.0217885	0.960249	0.0161148	0.969451
ENSG00000076555	ACACB	ACACB	acetyl-CoA carboxylase beta [Source:HGNC Symbol;Acc:HGNC:85]	343.331	430.166	283.556	6.33835e-05	0.999972	0.423227	0.28313	-0.388163	0.275902
ENSG00000076604	TRAF4	TRAF4	TNF receptor associated factor 4 [Source:HGNC Symbol;Acc:HGNC:12034]	1161.52	1224.99	1111.81	0.00451836	0.994605	0.101017	0.828666	-0.090015	0.835595
ENSG00000076641	PAG1	PAG1	phosphoprotein membrane anchor with glycosphingolipid microdomains 1 [Source:HGNC Symbol;Acc:HGNC:30043]	1912.05	1962.14	2672.73	-0.274346	0.544026	-0.232818	0.578412	0.419554	0.17709
ENSG00000076650	GPATCH1	GPATCH1	G-patch domain containing 1 [Source:HGNC Symbol;Acc:HGNC:24658]	219.815	268.386	228.957	-0.146907	0.497266	0.240841	0.122603	-0.078651	0.691012
ENSG00000076662	ICAM3	ICAM3	intercellular adhesion molecule 3 [Source:HGNC Symbol;Acc:HGNC:5346]	563.885	296.497	684.853	0.0840406	0.892201	-1.01416	8.46642e-05	0.588461	0.0372767
ENSG00000076685	NT5C2	NT5C2	5'-nucleotidase, cytosolic II [Source:HGNC Symbol;Acc:HGNC:8022]	6476.47	7969.62	5515.94	-0.00772921	0.985782	0.416471	0.00824157	-0.372269	0.0121504
ENSG00000076706	MCAM	MCAM	melanoma cell adhesion molecule [Source:HGNC Symbol;Acc:HGNC:6934]	5303.82	5588.17	8245.64	-0.370563	0.388713	-0.287079	0.495916	0.538547	0.0766728
ENSG00000076716	GPC4	GPC4	glypican 4 [Source:HGNC Symbol;Acc:HGNC:4452]	811.583	903.969	337.315	0.394654	0.469386	0.617605	0.163447	-1.14772	0.000219059
ENSG00000076770	MBNL3	MBNL3	muscleblind like splicing regulator 3 [Source:HGNC Symbol;Acc:HGNC:20564]	108.261	80.1423	110.21	0.100659	0.902737	-0.343985	0.556908	0.164222	0.793723
ENSG00000076826	CAMSAP3	CAMSAP3	calmodulin regulated spectrin associated protein family member 3 [Source:HGNC Symbol;Acc:HGNC:29307]	1370.67	1288.54	882.379	0.305635	0.58647	0.199682	0.728162	-0.497313	0.202687
ENSG00000076864	RAP1GAP	RAP1GAP	RAP1 GTPase activating protein [Source:HGNC Symbol;Acc:HGNC:9858]	3661.02	2858.52	3467.17	0.150314	0.817934	-0.26911	0.578427	0.0695401	0.902547
ENSG00000076924	XAB2	XAB2	XPA binding protein 2 [Source:HGNC Symbol;Acc:HGNC:14089]	1728.92	1650.84	1536.78	0.120691	0.727954	0.0246826	0.945367	-0.131525	0.610679
ENSG00000076928	ARHGEF1	ARHGEF1	Rho guanine nucleotide exchange factor 1 [Source:HGNC Symbol;Acc:HGNC:681]	809.632	591.336	987.051	-0.023261	0.97723	-0.540662	0.175364	0.417392	0.273207
ENSG00000076944	STXBP2	STXBP2	syntaxin binding protein 2 [Source:HGNC Symbol;Acc:HGNC:11445]	519.304	488.818	475.326	0.106815	0.782177	-0.0176467	0.96097	-0.0829908	0.78887
ENSG00000076984	MAP2K7	MAP2K7	mitogen-activated protein kinase kinase 7 [Source:HGNC Symbol;Acc:HGNC:6847]	4589.48	4506.63	3528.27	0.218736	0.328513	0.171462	0.42246	-0.357751	0.0121209
ENSG00000077009	NMRK2	NMRK2	nicotinamide riboside kinase 2 [Source:HGNC Symbol;Acc:HGNC:17871]	46763.6	21900.7	17769.8	0.799287	0.126701	-0.311915	0.643914	-0.654083	0.179292
ENSG00000077044	DGKD	DGKD	diacylglycerol kinase delta [Source:HGNC Symbol;Acc:HGNC:2851]	1513.51	1283.11	1671.88	0.000190507	0.999952	-0.292726	0.438405	0.228009	0.528311
ENSG00000077063	CTTNBP2	CTTNBP2	cortactin binding protein 2 [Source:HGNC Symbol;Acc:HGNC:15679]	4068.14	4985.52	3441.59	-0.000443653	0.999952	0.368627	0.40938	-0.33333	0.414399
ENSG00000077080	ACTL6B	ACTL6B	actin like 6B [Source:HGNC Symbol;Acc:HGNC:160]	2.70397	2.91781	1.37488	0.185925	0.747411	0.0621325	0.90928	-0.269172	0.558191
ENSG00000077092	RARB	RARB	retinoic acid receptor beta [Source:HGNC Symbol;Acc:HGNC:9865]	268.251	381.412	183.957	0.0180307	0.98156	0.715979	0.0238617	-0.726297	0.00983813
ENSG00000077097	TOP2B	TOP2B	DNA topoisomerase II beta [Source:HGNC Symbol;Acc:HGNC:11990]	8789.98	8028.77	6952.8	0.238489	0.338763	0.0511754	0.869173	-0.268066	0.149034
ENSG00000077147	TM9SF3	TM9SF3	transmembrane 9 superfamily member 3 [Source:HGNC Symbol;Acc:HGNC:21529]	10115	10096.2	9507.64	0.0497632	0.909649	0.0457711	0.900242	-0.0838402	0.786307
ENSG00000077150	NFKB2	NFKB2	nuclear factor kappa B subunit 2 [Source:HGNC Symbol;Acc:HGNC:7795]	1274.28	920.012	1592.89	-0.0434565	0.947264	-0.601172	0.0604941	0.476186	0.118351
ENSG00000077152	UBE2T	UBE2T	ubiquitin conjugating enzyme E2 T [Source:HGNC Symbol;Acc:HGNC:25009]	107.626	156.684	235.83	-0.681495	0.135283	-0.170448	0.792646	0.688594	0.0834762
ENSG00000077157	PPP1R12B	PPP1R12B	protein phosphatase 1 regulatory subunit 12B [Source:HGNC Symbol;Acc:HGNC:7619]	636.82	725.63	1195.05	-0.560913	0.130475	-0.352415	0.387261	0.734958	0.00833519
ENSG00000077232	DNAJC10	DNAJC10	DnaJ heat shock protein family (Hsp40) member C10 [Source:HGNC Symbol;Acc:HGNC:24637]	4271.7	3920.53	4254.87	0.0501433	0.885808	-0.117041	0.623275	0.0507623	0.843875
ENSG00000077235	GTF3C1	GTF3C1	general transcription factor IIIC subunit 1 [Source:HGNC Symbol;Acc:HGNC:4664]	6995.73	9635.61	6519.41	-0.146621	0.648207	0.504332	0.00293387	-0.328409	0.076867
ENSG00000077238	IL4R	IL4R	interleukin 4 receptor [Source:HGNC Symbol;Acc:HGNC:6015]	6988.19	4775.04	7159.37	0.151033	0.782727	-0.516976	0.11794	0.244025	0.511755
ENSG00000077254	USP33	USP33	ubiquitin specific peptidase 33 [Source:HGNC Symbol;Acc:HGNC:20059]	640.328	715.545	547.658	0.0528959	0.890273	0.275457	0.187065	-0.293768	0.102237
ENSG00000077264	PAK3	PAK3	p21 (RAC1) activated kinase 3 [Source:HGNC Symbol;Acc:HGNC:8592]	14.9688	11.8608	25.8162	-0.304509	0.635258	-0.627171	0.208826	0.725451	0.0801953
ENSG00000077274	CAPN6	CAPN6	calpain 6 [Source:HGNC Symbol;Acc:HGNC:1483]	50.594	9.40384	53.4456	0.18528	0.821577	-1.04375	0.0245679	0.34208	0.593584
ENSG00000077279	DCX	DCX	doublecortin [Source:HGNC Symbol;Acc:HGNC:2714]	0.548963	1.97227	1.39871	-0.538841	0.297394	0.448479	0.529765	0.0799066	0.921045
ENSG00000077312	SNRPA	SNRPA	small nuclear ribonucleoprotein polypeptide A [Source:HGNC Symbol;Acc:HGNC:11151]	1707.26	1597.55	1860.86	-0.0345051	0.915878	-0.168782	0.378691	0.165059	0.333388
ENSG00000077327	SPAG6	SPAG6	sperm associated antigen 6 [Source:HGNC Symbol;Acc:HGNC:11215]	29.5692	88.1405	16.0696	-0.228955	0.751234	1.06244	0.0714481	-0.835913	0.0782914
ENSG00000077348	EXOSC5	EXOSC5	exosome component 5 [Source:HGNC Symbol;Acc:HGNC:24662]	509.071	353.558	388.431	0.393518	0.297281	-0.300901	0.422616	-0.141346	0.729407
ENSG00000077380	DYNC1I2	DYNC1I2	dynein cytoplasmic 1 intermediate chain 2 [Source:HGNC Symbol;Acc:HGNC:2964]	213.963	233.455	238.1	-0.139173	0.632607	0.040607	0.895959	0.0871971	0.72784
ENSG00000077420	APBB1IP	APBB1IP	amyloid beta precursor protein binding family B member 1 interacting protein [Source:HGNC Symbol;Acc:HGNC:17379]	2076.29	959.33	1279.82	0.742687	0.0209633	-0.675977	0.0415214	-0.237187	0.56401
ENSG00000077454	LRCH4	LRCH4	leucine rich repeats and calponin homology domain containing 4 [Source:HGNC Symbol;Acc:HGNC:6691]	344.871	243.077	339.705	0.171106	0.751437	-0.442972	0.220619	0.175262	0.675454
ENSG00000077458	FAM76B	FAM76B	family with sequence similarity 76 member B [Source:HGNC Symbol;Acc:HGNC:28492]	800.834	720.705	804.141	0.0515386	0.911893	-0.147628	0.641096	0.0727246	0.827768
ENSG00000077463	SIRT6	SIRT6	sirtuin 6 [Source:HGNC Symbol;Acc:HGNC:14934]	687.243	518.075	598.482	0.261015	0.466933	-0.28732	0.352692	-0.0180485	0.9647
ENSG00000077498	TYR	TYR	tyrosinase [Source:HGNC Symbol;Acc:HGNC:12442]	26.9378	141.141	267.463	-0.989365	0.386789	-0.111829	0.0268163	0.815772	0.99196
ENSG00000077514	POLD3	POLD3	DNA polymerase delta 3, accessory subunit [Source:HGNC Symbol;Acc:HGNC:20932]	816.068	1043.63	987.8	-0.297456	0.052932	0.181079	0.300438	0.0983681	0.599617
ENSG00000077522	ACTN2	ACTN2	actinin alpha 2 [Source:HGNC Symbol;Acc:HGNC:164]	120.649	228.213	259.535	-0.655499	0.204087	0.133045	0.862333	0.421873	0.434361
ENSG00000077549	CAPZB	CAPZB	capping actin protein of muscle Z-line subunit beta [Source:HGNC Symbol;Acc:HGNC:1491]	1813.58	1630.11	1759.6	0.0827231	0.82914	-0.124138	0.665299	0.026649	0.935649
ENSG00000077585	GPR137B	GPR137B	G protein-coupled receptor 137B [Source:HGNC Symbol;Acc:HGNC:11862]	19062.9	15105.2	7286.77	0.686959	0.105372	0.24229	0.663392	-1.06033	0.000660514
ENSG00000077616	NAALAD2	NAALAD2	N-acetylated alpha-linked acidic dipeptidase 2 [Source:HGNC Symbol;Acc:HGNC:14526]	25.3695	19.8402	36.0972	-0.178125	0.794145	-0.540505	0.238466	0.555495	0.155588
ENSG00000077684	JADE1	JADE1	jade family PHD finger 1 [Source:HGNC Symbol;Acc:HGNC:30027]	358.72	424.813	339.922	-0.0579246	0.902207	0.273254	0.324672	-0.187875	0.497142
ENSG00000077713	SLC25A43	SLC25A43	solute carrier family 25 member 43 [Source:HGNC Symbol;Acc:HGNC:30557]	1161.77	1118.34	1048.71	0.0930636	0.876559	0.0268851	0.958886	-0.109521	0.807986
ENSG00000077721	UBE2A	UBE2A	ubiquitin conjugating enzyme E2 A [Source:HGNC Symbol;Acc:HGNC:12472]	2564.45	2706.67	2842.25	-0.112514	0.758537	-0.00948487	0.979135	0.106281	0.704853
ENSG00000077782	FGFR1	FGFR1	fibroblast growth factor receptor 1 [Source:HGNC Symbol;Acc:HGNC:3688]	486.015	508.435	540.596	-0.104371	0.847255	-0.0228304	0.962293	0.111492	0.787283
ENSG00000077800	FKBP6	FKBP6	FKBP prolyl isomerase 6 [Source:HGNC Symbol;Acc:HGNC:3722]	1.3404	1.28951	0.782138	0.285084	0.706219	0.15374	0.854028	-0.471702	0.406652
ENSG00000077935	SMC1B	SMC1B	structural maintenance of chromosomes 1B [Source:HGNC Symbol;Acc:HGNC:11112]	2.8497	7.80145	8.35052	-1.0433	0.0134788	0.286164	0.657578	0.509157	0.297484
ENSG00000077942	FBLN1	FBLN1	fibulin 1 [Source:HGNC Symbol;Acc:HGNC:3600]	1780.18	731.266	2207.46	0.105914	0.895191	-1.19131	0.00226199	0.621134	0.142806
ENSG00000077943	ITGA8	ITGA8	integrin subunit alpha 8 [Source:HGNC Symbol;Acc:HGNC:6144]	450.94	439.961	1756.05	-0.986111	0.021122	-1.09325	0.0125078	1.62688	7.86763e-07
ENSG00000077984	CST7	CST7	cystatin F [Source:HGNC Symbol;Acc:HGNC:2479]	110.103	73.8724	336.661	-0.702724	0.154595	-1.27742	0.00262512	1.48297	2.49044e-05
ENSG00000078018	MAP2	MAP2	microtubule associated protein 2 [Source:HGNC Symbol;Acc:HGNC:6839]	1411.06	1022.34	2561.32	-0.34353	0.544445	-0.847551	0.033813	0.89352	0.00979251
ENSG00000078043	PIAS2	PIAS2	protein inhibitor of activated STAT 2 [Source:HGNC Symbol;Acc:HGNC:17311]	2641.97	3205.92	2507.94	-0.0741435	0.865216	0.306856	0.219688	-0.204167	0.420733
ENSG00000078053	AMPH	AMPH	amphiphysin [Source:HGNC Symbol;Acc:HGNC:471]	1586.31	946.325	252.764	0.784216	0.161301	0.109702	0.901027	-1.29807	0.00260028
ENSG00000078061	ARAF	ARAF	A-Raf proto-oncogene, serine/threonine kinase [Source:HGNC Symbol;Acc:HGNC:646]	2317.71	1706.54	1841.93	0.36077	0.0631052	-0.251702	0.232081	-0.134245	0.556025
ENSG00000078070	MCCC1	MCCC1	methylcrotonoyl-CoA carboxylase 1 [Source:HGNC Symbol;Acc:HGNC:6936]	839.019	800.666	630.836	0.24149	0.474228	0.144828	0.666991	-0.359154	0.114578
ENSG00000078081	LAMP3	LAMP3	lysosomal associated membrane protein 3 [Source:HGNC Symbol;Acc:HGNC:14582]	105.768	94.9786	277.552	-0.687057	0.140856	-0.870072	0.0455951	1.21402	0.000295293
ENSG00000078098	FAP	FAP	fibroblast activation protein alpha [Source:HGNC Symbol;Acc:HGNC:3590]	21.6164	15.0293	154.131	-1.11724	0.00867978	-1.65386	0.000189809	2.22616	4.96054e-09
ENSG00000078114	NEBL	NEBL	nebulette [Source:HGNC Symbol;Acc:HGNC:16932]	722.975	5619.16	1169.62	-1.16724	0.0057979	1.91138	1.18544e-05	-0.900418	0.050126
ENSG00000078124	ACER3	ACER3	alkaline ceramidase 3 [Source:HGNC Symbol;Acc:HGNC:16066]	2297.83	2054.57	2054.79	0.151889	0.628841	-0.0674623	0.83208	-0.083204	0.768363
ENSG00000078140	UBE2K	UBE2K	ubiquitin conjugating enzyme E2 K [Source:HGNC Symbol;Acc:HGNC:4914]	3136.88	3395.75	2948.53	0.00269835	0.995029	0.159205	0.511413	-0.139746	0.534155
ENSG00000078142	PIK3C3	PIK3C3	phosphatidylinositol 3-kinase catalytic subunit type 3 [Source:HGNC Symbol;Acc:HGNC:8974]	727.368	819.707	570.385	0.106769	0.791523	0.345955	0.14541	-0.416174	0.033193
ENSG00000078177	N4BP2	N4BP2	NEDD4 binding protein 2 [Source:HGNC Symbol;Acc:HGNC:29851]	118.383	148.976	139.361	-0.250169	0.504366	0.179703	0.615005	0.0628196	0.873732
ENSG00000078237	TIGAR	C12orf5	TP53 induced glycolysis regulatory phosphatase [Source:HGNC Symbol;Acc:HGNC:1185]	623.084	449.756	581.453	0.216969	0.589454	-0.387762	0.189661	0.0967238	0.802624
ENSG00000078246	TULP3	TULP3	TUB like protein 3 [Source:HGNC Symbol;Acc:HGNC:12425]	2263.52	2324.63	1909.51	0.119429	0.641627	0.168048	0.389832	-0.256517	0.0853303
ENSG00000078269	SYNJ2	SYNJ2	synaptojanin 2 [Source:HGNC Symbol;Acc:HGNC:11504]	235.322	607.906	747.564	-1.14873	0.00285904	0.157133	0.820436	0.66567	0.117523
ENSG00000078295	ADCY2	ADCY2	adenylate cyclase 2 [Source:HGNC Symbol;Acc:HGNC:233]	54.6405	28.9824	13.738	0.914147	0.0690309	-0.0719375	0.933448	-1.10628	0.00974612
ENSG00000078304	PPP2R5C	PPP2R5C	protein phosphatase 2 regulatory subunit B'gamma [Source:HGNC Symbol;Acc:HGNC:9311]	464.997	436.357	494.538	-0.0172777	0.949913	-0.139608	0.366053	0.12821	0.36179
ENSG00000078328	RBFOX1	RBFOX1	RNA binding fox-1 homolog 1 [Source:HGNC Symbol;Acc:HGNC:18222]	2.27611	72.797	30.4529	-0.73205	0.00363028	0.717146	0.253558	-0.0934219	0.0122338
ENSG00000078369	GNB1	GNB1	G protein subunit beta 1 [Source:HGNC Symbol;Acc:HGNC:4396]	2331.51	2177.66	2219.85	0.0786227	0.807588	-0.0567107	0.837675	-0.0238059	0.933051
ENSG00000078399	HOXA9	HOXA9	homeobox A9 [Source:HGNC Symbol;Acc:HGNC:5109]	1123.52	1137.04	655.844	0.335236	0.480809	0.36091	0.387316	-0.698113	0.0186127
ENSG00000078401	EDN1	EDN1	endothelin 1 [Source:HGNC Symbol;Acc:HGNC:3176]	67.6675	117.106	163.206	-0.772231	0.0921214	-0.0490509	0.94985	0.647646	0.137537
ENSG00000078403	MLLT10	MLLT10	MLLT10 histone lysine methyltransferase DOT1L cofactor [Source:HGNC Symbol;Acc:HGNC:16063]	423.296	491.568	437.959	-0.112071	0.754627	0.17985	0.499	-0.0556117	0.856822
ENSG00000078487	ZCWPW1	ZCWPW1	zinc finger CW-type and PWWP domain containing 1 [Source:HGNC Symbol;Acc:HGNC:23486]	247.852	193.82	229.387	0.191814	0.577753	-0.288006	0.283156	0.0470355	0.895724
ENSG00000078549	ADCYAP1R1	ADCYAP1R1	ADCYAP receptor type I [Source:HGNC Symbol;Acc:HGNC:242]	0.157374	0.850395	1.28714	-1.25741	0.00261578	0.0804663	0.929473	0.746726	0.152264
ENSG00000078579	FGF20	FGF20	fibroblast growth factor 20 [Source:HGNC Symbol;Acc:HGNC:3677]	19.6078	10.2882	8.09581	0.680753	0.211037	-0.183266	0.813622	-0.609664	0.227786
ENSG00000078589	P2RY10	P2RY10	P2Y receptor family member 10 [Source:HGNC Symbol;Acc:HGNC:19906]	23.4534	10.7391	66.3266	-0.548965	0.331448	-1.54402	0.000326636	1.45151	0.000149796
ENSG00000078596	ITM2A	ITM2A	integral membrane protein 2A [Source:HGNC Symbol;Acc:HGNC:6173]	126.909	122.684	321.792	-0.648724	0.184189	-0.74381	0.113899	1.09717	0.00276022
ENSG00000078618	NRDC	NRD1	nardilysin convertase [Source:HGNC Symbol;Acc:HGNC:7995]	795.584	714.521	755.246	0.104141	0.56441	-0.111198	0.461702	-0.00235281	0.991427
ENSG00000078668	VDAC3	VDAC3	voltage dependent anion channel 3 [Source:HGNC Symbol;Acc:HGNC:12674]	3721.46	4350.65	3506.56	-0.0456198	0.919539	0.261307	0.312978	-0.188193	0.459846
ENSG00000078674	PCM1	PCM1	pericentriolar material 1 [Source:HGNC Symbol;Acc:HGNC:8727]	7947.5	7501.54	8605.6	-0.0356641	0.921505	-0.145978	0.525904	0.149442	0.462153
ENSG00000078687	TNRC6C	TNRC6C	trinucleotide repeat containing adaptor 6C [Source:HGNC Symbol;Acc:HGNC:29318]	85.5051	78.2153	88.4325	0.0176739	0.979348	-0.142065	0.746002	0.098634	0.81749
ENSG00000078699	CBFA2T2	CBFA2T2	CBFA2/RUNX1 partner transcriptional co-repressor 2 [Source:HGNC Symbol;Acc:HGNC:1536]	184.923	211.286	151.94	0.0690891	0.839554	0.33681	0.056065	-0.368483	0.0138442
ENSG00000078725	BRINP1	BRINP1	BMP/retinoic acid inducible neural specific 1 [Source:HGNC Symbol;Acc:HGNC:2687]	50.7796	16.5067	111.367	-0.315505	0.646011	-1.71932	3.89424e-05	1.24462	0.00219611
ENSG00000078747	ITCH	ITCH	itchy E3 ubiquitin protein ligase [Source:HGNC Symbol;Acc:HGNC:13890]	6271.41	6754.56	5976.19	-0.00465148	0.9903	0.142597	0.494666	-0.118385	0.548911
ENSG00000078795	PKD2L2	PKD2L2	polycystin 2 like 2, transient receptor potential cation channel [Source:HGNC Symbol;Acc:HGNC:9012]	12.0411	18.4992	24.7291	-0.559346	0.315134	-0.0241799	0.976393	0.493372	0.333388
ENSG00000078804	TP53INP2	TP53INP2	tumor protein p53 inducible nuclear protein 2 [Source:HGNC Symbol;Acc:HGNC:16104]	4049.11	3755.57	5022.85	-0.137488	0.782177	-0.270676	0.445872	0.332686	0.258226
ENSG00000078808	SDF4	SDF4	stromal cell derived factor 4 [Source:HGNC Symbol;Acc:HGNC:24188]	1625.6	1333.29	1284.7	0.302848	0.181391	-0.0982596	0.734728	-0.202054	0.337325
ENSG00000078814	MYH7B	MYH7B	myosin heavy chain 7B [Source:HGNC Symbol;Acc:HGNC:15906]	13.2737	17.4459	16.5187	-0.25515	0.697873	0.16531	0.801406	0.0894596	0.890124
ENSG00000078898	BPIFB2	BPIFB2	BPI fold containing family B member 2 [Source:HGNC Symbol;Acc:HGNC:16177]	0.451944	0	0.0670809	0.14363	NA	-0.0853341	NA	-0.0933299	0.841239
ENSG00000078900	TP73	TP73	tumor protein p73 [Source:HGNC Symbol;Acc:HGNC:12003]	281.883	475.363	120.86	0.0582911	0.947547	1.03255	0.0219859	-1.26446	0.000601169
ENSG00000078902	TOLLIP	TOLLIP	toll interacting protein [Source:HGNC Symbol;Acc:HGNC:16476]	4816.9	6427.54	3407.5	0.0480964	0.936862	0.629942	0.0244995	-0.65968	0.00710937
ENSG00000078967	UBE2D4	UBE2D4	ubiquitin conjugating enzyme E2 D4 (putative) [Source:HGNC Symbol;Acc:HGNC:21647]	705.372	773.746	652.927	0.011778	0.974465	0.18245	0.322051	-0.167173	0.315703
ENSG00000079101	CLUL1	CLUL1	clusterin like 1 [Source:HGNC Symbol;Acc:HGNC:2096]	20.8351	23.6606	10.1645	0.322778	0.571212	0.565664	0.208919	-0.93846	0.00503636
ENSG00000079102	RUNX1T1	RUNX1T1	RUNX1 partner transcriptional co-repressor 1 [Source:HGNC Symbol;Acc:HGNC:1535]	18.3265	13.5444	36.1761	-0.39136	0.508763	-0.836721	0.0642262	0.931461	0.0157917
ENSG00000079112	CDH17	CDH17	cadherin 17 [Source:HGNC Symbol;Acc:HGNC:1756]	5069.41	3348.52	2107.58	0.598488	0.301388	-0.00841021	0.991644	-0.689137	0.147968
ENSG00000079134	THOC1	THOC1	THO complex 1 [Source:HGNC Symbol;Acc:HGNC:19070]	664.006	721.929	712.661	-0.103074	0.789621	0.0562206	0.871689	0.043605	0.896446
ENSG00000079150	FKBP7	FKBP7	FKBP prolyl isomerase 7 [Source:HGNC Symbol;Acc:HGNC:3723]	293.121	272.65	372.748	-0.176489	0.615782	-0.297467	0.259367	0.383636	0.0642345
ENSG00000079156	OSBPL6	OSBPL6	oxysterol binding protein like 6 [Source:HGNC Symbol;Acc:HGNC:16388]	49.8445	182.443	95.5218	-0.987218	0.0181886	1.0043	0.0220963	-0.18323	0.768795
ENSG00000079215	SLC1A3	SLC1A3	solute carrier family 1 member 3 [Source:HGNC Symbol;Acc:HGNC:10941]	160.618	96.8455	216.141	-0.04345	0.960396	-0.78143	0.0822207	0.573388	0.188677
ENSG00000079246	XRCC5	XRCC5	X-ray repair cross complementing 5 [Source:HGNC Symbol;Acc:HGNC:12833]	2430.45	2655.23	2194.36	0.0274738	0.947112	0.202657	0.389733	-0.202082	0.336363
ENSG00000079257	LXN	LXN	latexin [Source:HGNC Symbol;Acc:HGNC:13347]	363.914	525.632	629.099	-0.607152	0.06246	0.027734	0.958129	0.461586	0.126505
ENSG00000079263	SP140	SP140	SP140 nuclear body protein [Source:HGNC Symbol;Acc:HGNC:17133]	156.888	106.112	420.274	-0.644875	0.179882	-1.23642	0.00167155	1.39996	1.11222e-05
ENSG00000079277	MKNK1	MKNK1	MAPK interacting serine/threonine kinase 1 [Source:HGNC Symbol;Acc:HGNC:7110]	344.285	294.52	358.227	0.0463929	0.924487	-0.242108	0.422653	0.150073	0.626882
ENSG00000079308	TNS1	TNS1	tensin 1 [Source:HGNC Symbol;Acc:HGNC:11973]	1808.29	3140.45	2500.12	-0.513905	0.196478	0.45169	0.25272	0.0277931	0.959041
ENSG00000079313	REXO1	REXO1	RNA exonuclease 1 homolog [Source:HGNC Symbol;Acc:HGNC:24616]	338.039	279.084	349.506	0.067236	0.902207	-0.282009	0.403161	0.15979	0.65102
ENSG00000079332	SAR1A	SAR1A	secretion associated Ras related GTPase 1A [Source:HGNC Symbol;Acc:HGNC:10534]	896.411	914.601	828.82	0.0505679	0.894997	0.0893564	0.755803	-0.122084	0.611527
ENSG00000079335	CDC14A	CDC14A	cell division cycle 14A [Source:HGNC Symbol;Acc:HGNC:1718]	347.962	487.998	365.012	-0.23425	0.525603	0.42405	0.107263	-0.170841	0.588933
ENSG00000079337	RAPGEF3	RAPGEF3	Rap guanine nucleotide exchange factor 3 [Source:HGNC Symbol;Acc:HGNC:16629]	126.796	169.861	150.507	-0.216275	0.766863	0.207049	0.762245	0.0224292	0.976027
ENSG00000079385	CEACAM1	CEACAM1	CEA cell adhesion molecule 1 [Source:HGNC Symbol;Acc:HGNC:1814]	799.677	897.635	839.895	-0.0935301	0.885493	0.112636	0.832814	-0.0104899	0.986049
ENSG00000079387	SENP1	SENP1	SUMO specific peptidase 1 [Source:HGNC Symbol;Acc:HGNC:17927]	1129.93	1236.01	1375.08	-0.21555	0.23994	-0.0385279	0.87545	0.215389	0.135271
ENSG00000079393	DUSP13	DUSP13	dual specificity phosphatase 13 [Source:HGNC Symbol;Acc:HGNC:19681]	2.6418	7.9609	7.70788	-0.313926	0.519474	0.152991	0.844561	0.189852	0.560133
ENSG00000079432	CIC	CIC	capicua transcriptional repressor [Source:HGNC Symbol;Acc:HGNC:14214]	6512.49	3544.18	4528.71	0.605178	0.0191998	-0.56378	0.0299609	-0.156874	0.653223
ENSG00000079435	LIPE	LIPE	lipase E, hormone sensitive type [Source:HGNC Symbol;Acc:HGNC:6621]	342.595	397.594	419.182	-0.216605	0.705082	0.0394359	0.94956	0.158543	0.744083
ENSG00000079459	FDFT1	FDFT1	farnesyl-diphosphate farnesyltransferase 1 [Source:HGNC Symbol;Acc:HGNC:3629]	4234.92	4933.07	3816.83	-0.0114727	0.98156	0.292882	0.201725	-0.249285	0.246392
ENSG00000079462	PAFAH1B3	PAFAH1B3	platelet activating factor acetylhydrolase 1b catalytic subunit 3 [Source:HGNC Symbol;Acc:HGNC:8576]	204.337	115.878	161.112	0.457148	0.194922	-0.5839	0.0555957	-0.00802685	0.988076
ENSG00000079482	OPHN1	OPHN1	oligophrenin 1 [Source:HGNC Symbol;Acc:HGNC:8148]	1005.66	1050.84	923.131	0.0419076	0.930781	0.124602	0.722384	-0.145	0.630623
ENSG00000079557	AFM	AFM	afamin [Source:HGNC Symbol;Acc:HGNC:316]	42.0707	38.6383	97.2124	-0.353989	0.591131	-0.485634	0.452433	0.693935	0.192467
ENSG00000079616	KIF22	KIF22	kinesin family member 22 [Source:HGNC Symbol;Acc:HGNC:6391]	10.7216	15.7531	10.091	-0.12756	0.875274	0.407938	0.482037	-0.22922	0.698966
ENSG00000079689	SCGN	SCGN	secretagogin, EF-hand calcium binding protein [Source:HGNC Symbol;Acc:HGNC:16941]	366.484	62.7914	334.286	0.378544	0.585839	-1.5193	0.000780956	0.356492	0.56613
ENSG00000079691	CARMIL1	LRRC16A	capping protein regulator and myosin 1 linker 1 [Source:HGNC Symbol;Acc:HGNC:21581]	753.572	977.502	914.593	-0.297445	0.308563	0.198415	0.50127	0.0834293	0.800382
ENSG00000079739	PGM1	PGM1	phosphoglucomutase 1 [Source:HGNC Symbol;Acc:HGNC:8905]	1359.57	1373.11	758.963	0.388508	0.243447	0.404041	0.181105	-0.804018	2.97063e-05
ENSG00000079785	DDX1	DDX1	DEAD-box helicase 1 [Source:HGNC Symbol;Acc:HGNC:2734]	1377.48	1741.59	1200.84	-0.0425682	0.914748	0.43535	0.0110819	-0.357524	0.0330967
ENSG00000079805	DNM2	DNM2	dynamin 2 [Source:HGNC Symbol;Acc:HGNC:2974]	11604.7	11874.5	8374.26	0.224862	0.528262	0.267114	0.365249	-0.46139	0.0307656
ENSG00000079819	EPB41L2	EPB41L2	erythrocyte membrane protein band 4.1 like 2 [Source:HGNC Symbol;Acc:HGNC:3379]	967.87	630.851	830.547	0.339651	0.281849	-0.468219	0.0644389	0.0390889	0.922385
ENSG00000079841	RIMS1	RIMS1	regulating synaptic membrane exocytosis 1 [Source:HGNC Symbol;Acc:HGNC:17282]	2.97293	55.7366	4.26966	-0.930829	0.00982572	2.35479	4.44255e-06	-1.14445	0.00665893
ENSG00000079931	MOXD1	MOXD1	monooxygenase DBH like 1 [Source:HGNC Symbol;Acc:HGNC:21063]	45.809	25.1969	225.813	-0.90003	0.0551758	-1.67037	0.000144127	1.94118	3.68898e-07
ENSG00000079950	STX7	STX7	syntaxin 7 [Source:HGNC Symbol;Acc:HGNC:11442]	10876.4	11540.1	8542.49	0.143549	0.724141	0.259304	0.375061	-0.369068	0.106688
ENSG00000079974	RABL2B	RABL2B	RAB, member of RAS oncogene family like 2B [Source:HGNC Symbol;Acc:HGNC:9800]	49.7655	49.1893	38.4634	0.199277	0.661475	0.177226	0.663392	-0.34876	0.240874
ENSG00000079999	KEAP1	KEAP1	kelch like ECH associated protein 1 [Source:HGNC Symbol;Acc:HGNC:23177]	1428.13	1185.18	1121.21	0.306075	0.0887995	-0.0786703	0.756307	-0.220654	0.185639
ENSG00000080007	DDX43	DDX43	DEAD-box helicase 43 [Source:HGNC Symbol;Acc:HGNC:18677]	62.1548	35.5227	89.2877	-0.0609797	0.947831	-0.664484	0.255168	0.512575	0.361588
ENSG00000080031	PTPRH	PTPRH	protein tyrosine phosphatase receptor type H [Source:HGNC Symbol;Acc:HGNC:9672]	12.3306	9.15581	36.4022	-0.473057	0.432015	-0.8388	0.11794	1.0482	0.0279094
ENSG00000080166	DCT	DCT	dopachrome tautomerase [Source:HGNC Symbol;Acc:HGNC:2709]	11.5991	16.226	11.7682	-0.104287	0.106797	0.258035	0.743014	-0.155242	0.0559285
ENSG00000080189	SLC35C2	SLC35C2	solute carrier family 35 member C2 [Source:HGNC Symbol;Acc:HGNC:17117]	468.495	408.838	435.915	0.136146	0.643633	-0.137532	0.578437	-0.0118199	0.968944
ENSG00000080200	CRYBG3	CRYBG3	crystallin beta-gamma domain containing 3 [Source:HGNC Symbol;Acc:HGNC:34427]	360.606	339.441	449.386	-0.155692	0.674439	-0.260244	0.343033	0.339404	0.120423
ENSG00000080224	EPHA6	EPHA6	EPH receptor A6 [Source:HGNC Symbol;Acc:HGNC:19296]	65.3701	241.933	248.327	-0.738479	0.110902	0.260998	0.742248	0.362529	0.569283
ENSG00000080293	SCTR	SCTR	secretin receptor [Source:HGNC Symbol;Acc:HGNC:10608]	84.6002	102.725	123.838	-0.335762	0.552971	-0.0574756	0.935339	0.338955	0.463753
ENSG00000080298	RFX3	RFX3	regulatory factor X3 [Source:HGNC Symbol;Acc:HGNC:9984]	337.22	307.474	295.498	0.147915	0.75102	-0.0223687	0.960674	-0.119107	0.752394
ENSG00000080345	RIF1	RIF1	replication timing regulatory factor 1 [Source:HGNC Symbol;Acc:HGNC:23207]	4290.15	6369.36	5196.96	-0.375605	0.166686	0.385752	0.116857	-0.0223805	0.95342
ENSG00000080371	RAB21	RAB21	RAB21, member RAS oncogene family [Source:HGNC Symbol;Acc:HGNC:18263]	8157.89	9652.13	7223.66	-0.00894416	0.987151	0.323207	0.215728	-0.280517	0.24765
ENSG00000080493	SLC4A4	SLC4A4	solute carrier family 4 member 4 [Source:HGNC Symbol;Acc:HGNC:11030]	728.977	1146.84	653.657	-0.175363	0.798177	0.622136	0.150279	-0.416261	0.33297
ENSG00000080503	SMARCA2	SMARCA2	SWI/SNF related, matrix associated, actin dependent regulator of chromatin, subfamily a, member 2 [Source:HGNC Symbol;Acc:HGNC:11098]	10783.1	8876.41	11487.4	0.0460749	0.912227	-0.321083	0.136209	0.209589	0.341725
ENSG00000080511	RDH8	RDH8	retinol dehydrogenase 8 [Source:HGNC Symbol;Acc:HGNC:14423]	1329.6	256.945	112.348	0.97663	0.0476906	-0.411454	0.478251	-0.970241	0.000154387
ENSG00000080546	SESN1	SESN1	sestrin 1 [Source:HGNC Symbol;Acc:HGNC:21595]	6344.79	5138.04	3168.65	0.60008	0.0597037	0.164398	0.716479	-0.799397	0.00071428
ENSG00000080561	MID2	MID2	midline 2 [Source:HGNC Symbol;Acc:HGNC:7096]	601.929	612.644	618	-0.0294607	0.949461	0.00163182	0.996272	0.0249356	0.944158
ENSG00000080572	DNAAF6	PIH1D3	dynein axonemal assembly factor 6 [Source:HGNC Symbol;Acc:HGNC:28570]	0.0180358	0.522135	0.079486	-0.143588	NA	0.288462	NA	-0.0739588	0.894679
ENSG00000080573	COL5A3	COL5A3	collagen type V alpha 3 chain [Source:HGNC Symbol;Acc:HGNC:14864]	797.814	294.965	656.038	0.406815	0.531044	-0.898007	0.0692747	0.16081	0.816151
ENSG00000080603	SRCAP	SRCAP	Snf2 related CREBBP activator protein [Source:HGNC Symbol;Acc:HGNC:16974]	470.96	483.66	409.925	0.0916555	0.828167	0.142191	0.64866	-0.20796	0.410392
ENSG00000080608	PUM3	KIAA0020	pumilio RNA binding family member 3 [Source:HGNC Symbol;Acc:HGNC:29676]	2681.46	3593.88	2361.88	-0.0846326	0.876244	0.488279	0.0872412	-0.369627	0.185639
ENSG00000080618	CPB2	CPB2	carboxypeptidase B2 [Source:HGNC Symbol;Acc:HGNC:2300]	0.371087	0.600476	0.550494	-0.402848	0.526443	0.289598	0.690044	0.12028	0.870673
ENSG00000080644	CHRNA3	CHRNA3	cholinergic receptor nicotinic alpha 3 subunit [Source:HGNC Symbol;Acc:HGNC:1957]	25.9817	19.3992	16.8772	0.358245	0.588538	-0.0772145	0.92556	-0.316616	0.587614
ENSG00000080709	KCNN2	KCNN2	potassium calcium-activated channel subfamily N member 2 [Source:HGNC Symbol;Acc:HGNC:6291]	27.2865	27.3837	11.9048	0.337785	0.630813	0.382822	0.567775	-0.790377	0.093551
ENSG00000080802	CNOT4	CNOT4	CCR4-NOT transcription complex subunit 4 [Source:HGNC Symbol;Acc:HGNC:7880]	401.106	443.817	439.329	-0.134385	0.452685	0.0688514	0.709942	0.0588524	0.733864
ENSG00000080815	PSEN1	PSEN1	presenilin 1 [Source:HGNC Symbol;Acc:HGNC:9508]	3015.56	3504.95	2812.16	-0.0361145	0.907088	0.268188	0.0743	-0.203398	0.170932
ENSG00000080819	CPOX	CPOX	coproporphyrinogen oxidase [Source:HGNC Symbol;Acc:HGNC:2321]	413.252	285.452	343.132	0.354563	0.0716555	-0.374461	0.0392905	-0.038732	0.894576
ENSG00000080822	CLDND1	CLDND1	claudin domain containing 1 [Source:HGNC Symbol;Acc:HGNC:1322]	2248.41	2045.18	2731.03	-0.119233	0.723054	-0.292569	0.177121	0.332444	0.065864
ENSG00000080823	MOK	MOK	MOK protein kinase [Source:HGNC Symbol;Acc:HGNC:9833]	657.439	689.871	572.888	0.0758941	0.874943	0.169351	0.613971	-0.217322	0.438881
ENSG00000080824	HSP90AA1	HSP90AA1	heat shock protein 90 alpha family class A member 1 [Source:HGNC Symbol;Acc:HGNC:5253]	14642.7	16809.9	15976.4	-0.140329	0.764242	0.116721	0.776996	0.0250547	0.954159
ENSG00000080839	RBL1	RBL1	RB transcriptional corepressor like 1 [Source:HGNC Symbol;Acc:HGNC:9893]	531.076	601.119	708.008	-0.300999	0.271726	-0.0712646	0.839071	0.312324	0.142347
ENSG00000080845	DLGAP4	DLGAP4	DLG associated protein 4 [Source:HGNC Symbol;Acc:HGNC:24476]	306.645	269.156	318.943	0.0366416	0.929147	-0.213488	0.382153	0.13757	0.583334
ENSG00000080854	IGSF9B	IGSF9B	immunoglobulin superfamily member 9B [Source:HGNC Symbol;Acc:HGNC:32326]	13.1903	20.1251	16.8296	-0.322669	0.603915	0.306817	0.606594	0.0240007	0.973317
ENSG00000080910	CFHR2	CFHR2	complement factor H related 2 [Source:HGNC Symbol;Acc:HGNC:4890]	1.76729	0.214185	2.12031	0.0662535	0.93393	-0.491893	0.383609	0.253904	0.691734
ENSG00000080986	NDC80	NDC80	NDC80 kinetochore complex component [Source:HGNC Symbol;Acc:HGNC:16909]	154.311	232.38	418.975	-0.856184	0.0405668	-0.316517	0.578437	0.924895	0.0116865
ENSG00000081014	AP4E1	AP4E1	adaptor related protein complex 4 subunit epsilon 1 [Source:HGNC Symbol;Acc:HGNC:573]	493.613	546.843	558.985	-0.158533	0.593968	0.0429286	0.895768	0.101691	0.692632
ENSG00000081019	RSBN1	RSBN1	round spermatid basic protein 1 [Source:HGNC Symbol;Acc:HGNC:25642]	341.006	391.528	296.039	0.0241784	0.955481	0.301679	0.158432	-0.290758	0.128996
ENSG00000081026	MAGI3	MAGI3	membrane associated guanylate kinase, WW and PDZ domain containing 3 [Source:HGNC Symbol;Acc:HGNC:29647]	635.782	1103.15	697.453	-0.391223	0.273717	0.668535	0.010565	-0.274206	0.396338
ENSG00000081041	CXCL2	CXCL2	C-X-C motif chemokine ligand 2 [Source:HGNC Symbol;Acc:HGNC:4603]	316.063	72.0801	212.895	0.58636	0.330137	-1.17869	0.0136183	0.0589573	0.941876
ENSG00000081051	AFP	AFP	alpha fetoprotein [Source:HGNC Symbol;Acc:HGNC:317]	7.01435	4.28531	14.477	-0.231201	0.758265	-0.641134	0.288614	0.679646	0.208575
ENSG00000081052	COL4A4	COL4A4	collagen type IV alpha 4 chain [Source:HGNC Symbol;Acc:HGNC:2206]	2013.72	4670.46	2532.07	-0.644569	0.07096	0.925021	0.00146556	-0.328604	0.38602
ENSG00000081059	TCF7	TCF7	transcription factor 7 [Source:HGNC Symbol;Acc:HGNC:11639]	502.552	774.544	938.617	-0.68814	0.0370417	0.0399384	0.945192	0.507396	0.107347
ENSG00000081087	OSTM1	OSTM1	osteoclastogenesis associated transmembrane protein 1 [Source:HGNC Symbol;Acc:HGNC:21652]	5486.82	4287.87	3707.12	0.404438	0.348191	-0.0528002	0.927968	-0.358246	0.321861
ENSG00000081138	CDH7	CDH7	cadherin 7 [Source:HGNC Symbol;Acc:HGNC:1766]	35.9829	885.841	197.179	-0.409746	0.0812105	0.769852	0.179265	-0.31047	0.993865
ENSG00000081148	IMPG2	IMPG2	interphotoreceptor matrix proteoglycan 2 [Source:HGNC Symbol;Acc:HGNC:18362]	1.88524	2.19634	3.16519	-0.473736	0.282512	-0.208753	0.691505	0.563687	0.0970671
ENSG00000081154	PCNP	PCNP	PEST proteolytic signal containing nuclear protein [Source:HGNC Symbol;Acc:HGNC:30023]	1930.18	1987.71	1594.67	0.128776	0.728592	0.184076	0.521176	-0.281951	0.201648
ENSG00000081177	EXD2	EXD2	exonuclease 3'-5' domain containing 2 [Source:HGNC Symbol;Acc:HGNC:20217]	200.937	166.528	158.134	0.307679	0.0402227	-0.0850411	0.695037	-0.216189	0.135824
ENSG00000081181	ARG2	ARG2	arginase 2 [Source:HGNC Symbol;Acc:HGNC:664]	465.981	2730.22	778.424	-1.22742	0.00183439	1.74519	2.11409e-06	-0.736217	0.092103
ENSG00000081189	MEF2C	MEF2C	myocyte enhancer factor 2C [Source:HGNC Symbol;Acc:HGNC:6996]	2679.85	1968.76	5144.78	-0.436507	0.317689	-0.945546	0.00198927	1.0373	2.53149e-05
ENSG00000081237	PTPRC	PTPRC	protein tyrosine phosphatase receptor type C [Source:HGNC Symbol;Acc:HGNC:9666]	3830.13	1978.21	6566.61	-0.234612	0.6924	-1.28965	1.82764e-05	1.02426	0.000308632
ENSG00000081248	CACNA1S	CACNA1S	calcium voltage-gated channel subunit alpha1 S [Source:HGNC Symbol;Acc:HGNC:1397]	0.919508	37.5917	2.00368	-1.48524	2.3702e-06	3.36733	1.07379e-14	-1.56584	0.000107362
ENSG00000081277	PKP1	PKP1	plakophilin 1 [Source:HGNC Symbol;Acc:HGNC:9023]	6.78119	12.1528	5.30959	-0.140657	0.868991	0.720253	0.195436	-0.551537	0.281088
ENSG00000081307	UBA5	UBA5	ubiquitin like modifier activating enzyme 5 [Source:HGNC Symbol;Acc:HGNC:23230]	384.798	524.885	418.552	-0.251817	0.279519	0.36554	0.0385205	-0.104569	0.66435
ENSG00000081320	STK17B	STK17B	serine/threonine kinase 17b [Source:HGNC Symbol;Acc:HGNC:11396]	2022.66	899.673	3073.12	-0.0908011	0.897777	-1.39607	7.426e-07	0.925736	0.00148092
ENSG00000081377	CDC14B	CDC14B	cell division cycle 14B [Source:HGNC Symbol;Acc:HGNC:1719]	1436.33	1736.86	1410.31	-0.095984	0.832393	0.27213	0.348748	-0.151691	0.62017
ENSG00000081386	ZNF510	ZNF510	zinc finger protein 510 [Source:HGNC Symbol;Acc:HGNC:29161]	93.2956	112.694	100.488	-0.166835	0.586895	0.202586	0.415559	-0.0279381	0.932082
ENSG00000081479	LRP2	LRP2	LDL receptor related protein 2 [Source:HGNC Symbol;Acc:HGNC:6694]	35560.8	83181.1	39876.2	-0.4715	0.408398	0.882294	0.0574345	-0.408608	0.421736
ENSG00000081665	ZNF506	ZNF506	zinc finger protein 506 [Source:HGNC Symbol;Acc:HGNC:23780]	149.442	162.128	171.309	-0.157666	0.544026	0.00352448	0.990337	0.133413	0.525185
ENSG00000081692	JMJD4	JMJD4	jumonji domain containing 4 [Source:HGNC Symbol;Acc:HGNC:25724]	56.1438	65.3712	53.0107	-0.0399527	0.924667	0.233592	0.356343	-0.164084	0.511588
ENSG00000081721	DUSP12	DUSP12	dual specificity phosphatase 12 [Source:HGNC Symbol;Acc:HGNC:3067]	733.856	835.864	692.65	-0.0259896	0.938196	0.22036	0.212295	-0.166329	0.331469
ENSG00000081760	AACS	AACS	acetoacetyl-CoA synthetase [Source:HGNC Symbol;Acc:HGNC:21298]	2257.08	3115.65	1952.56	-0.0942316	0.843965	0.549812	0.0202905	-0.422736	0.0730118
ENSG00000081791	DELE1	KIAA0141	DAP3 binding cell death enhancer 1 [Source:HGNC Symbol;Acc:HGNC:28969]	2594.16	2918.78	2470.65	-0.0303261	0.889677	0.206952	0.0451855	-0.152371	0.143318
ENSG00000081800	SLC13A1	SLC13A1	solute carrier family 13 member 1 [Source:HGNC Symbol;Acc:HGNC:10916]	603.352	671.582	314.023	0.181425	0.829206	0.343967	0.640099	-0.540701	0.324686
ENSG00000081803	CADPS2	CADPS2	calcium dependent secretion activator 2 [Source:HGNC Symbol;Acc:HGNC:16018]	143.227	253.239	135.073	-0.293966	0.559931	0.777701	0.0175284	-0.46722	0.179781
ENSG00000081818	PCDHB4	PCDHB4	protocadherin beta 4 [Source:HGNC Symbol;Acc:HGNC:8689]	51.426	72.9141	93.7705	-0.51403	0.339244	-0.047037	0.95128	0.47133	0.321416
ENSG00000081842	PCDHA6	PCDHA6	protocadherin alpha 6 [Source:HGNC Symbol;Acc:HGNC:8672]	12.54	17.9882	10.8537	-0.0798433	0.928139	0.423975	0.522529	-0.302576	0.625827
ENSG00000081853	PCDHGA2	PCDHGA2	protocadherin gamma subfamily A, 2 [Source:HGNC Symbol;Acc:HGNC:8700]	13.4563	27.9873	9.87616	-0.243494	0.728115	1.02376	0.0198439	-0.786092	0.0614081
ENSG00000081870	HSPB11	HSPB11	heat shock protein family B (small) member 11 [Source:HGNC Symbol;Acc:HGNC:25019]	690.574	692.99	705.616	-0.0191909	0.964789	-0.0119429	0.971414	0.026968	0.933532
ENSG00000081913	PHLPP1	PHLPP1	PH domain and leucine rich repeat protein phosphatase 1 [Source:HGNC Symbol;Acc:HGNC:20610]	1335.05	1323.15	806.034	0.350005	0.354243	0.327071	0.350757	-0.668699	0.00466028
ENSG00000081923	ATP8B1	ATP8B1	ATPase phospholipid transporting 8B1 [Source:HGNC Symbol;Acc:HGNC:3706]	875.22	1182.67	1664.08	-0.630042	0.0874846	-0.143881	0.786132	0.621763	0.0471613
ENSG00000081985	IL12RB2	IL12RB2	interleukin 12 receptor subunit beta 2 [Source:HGNC Symbol;Acc:HGNC:5972]	89.7735	89.1255	126.557	-0.218298	0.758048	-0.24615	0.697762	0.387885	0.438881
ENSG00000082014	SMARCD3	SMARCD3	SWI/SNF related, matrix associated, actin dependent regulator of chromatin, subfamily d, member 3 [Source:HGNC Symbol;Acc:HGNC:11108]	550.832	513.891	388.309	0.267844	0.615782	0.143065	0.795344	-0.394483	0.299871
ENSG00000082068	WDR70	WDR70	WD repeat domain 70 [Source:HGNC Symbol;Acc:HGNC:25495]	909.506	1015.21	982.359	-0.123699	0.570922	0.0839266	0.683405	0.0378426	0.86085
ENSG00000082074	FYB1	FYB	FYN binding protein 1 [Source:HGNC Symbol;Acc:HGNC:4036]	2567.27	1304.17	4136.98	-0.171092	0.794612	-1.24565	6.85895e-05	0.939393	0.00190646
ENSG00000082126	MPP4	MPP4	membrane palmitoylated protein 4 [Source:HGNC Symbol;Acc:HGNC:13680]	3.20801	3.05652	3.26149	-0.0141116	0.986911	-0.0316203	0.96105	0.0382687	0.950849
ENSG00000082146	STRADB	STRADB	STE20 related adaptor beta [Source:HGNC Symbol;Acc:HGNC:13205]	450.415	508.78	326.423	0.154234	0.718001	0.397503	0.144436	-0.518026	0.017043
ENSG00000082153	BZW1	BZW1	basic leucine zipper and W2 domains 1 [Source:HGNC Symbol;Acc:HGNC:18380]	646.62	728.469	784.306	-0.209502	0.635269	0.0049461	0.991644	0.177971	0.619575
ENSG00000082175	PGR	PGR	progesterone receptor [Source:HGNC Symbol;Acc:HGNC:8910]	110.535	319.191	151.716	-0.600436	0.270163	0.90266	0.079538	-0.318891	0.592076
ENSG00000082196	C1QTNF3	C1QTNF3	C1q and TNF related 3 [Source:HGNC Symbol;Acc:HGNC:14326]	5207.14	721.429	3169.01	0.756761	0.162765	-1.68398	9.86777e-05	0.0316995	0.968212
ENSG00000082212	ME2	ME2	malic enzyme 2 [Source:HGNC Symbol;Acc:HGNC:6984]	464.725	470.839	455.347	0.00904236	0.986098	0.0345858	0.927276	-0.0371781	0.913919
ENSG00000082213	C5orf22	C5orf22	chromosome 5 open reading frame 22 [Source:HGNC Symbol;Acc:HGNC:25639]	346.485	408.133	346.515	-0.0959496	0.772675	0.229027	0.294281	-0.113431	0.636966
ENSG00000082258	CCNT2	CCNT2	cyclin T2 [Source:HGNC Symbol;Acc:HGNC:1600]	2440.9	2688.06	2761.14	-0.15832	0.393887	0.0342801	0.878501	0.107833	0.506225
ENSG00000082269	FAM135A	FAM135A	family with sequence similarity 135 member A [Source:HGNC Symbol;Acc:HGNC:21084]	188.293	157.855	172.134	0.16401	0.685171	-0.170784	0.613638	-0.0127438	0.975286
ENSG00000082293	COL19A1	COL19A1	collagen type XIX alpha 1 chain [Source:HGNC Symbol;Acc:HGNC:2196]	88.5934	406.017	291.131	-1.04901	0.0173965	0.644154	0.289993	0.170898	0.81285
ENSG00000082397	EPB41L3	EPB41L3	erythrocyte membrane protein band 4.1 like 3 [Source:HGNC Symbol;Acc:HGNC:3380]	597.784	1067.39	661.251	-0.401339	0.32959	0.683645	0.0262764	-0.279725	0.451507
ENSG00000082438	COBLL1	COBLL1	cordon-bleu WH2 repeat protein like 1 [Source:HGNC Symbol;Acc:HGNC:23571]	760.446	952.163	495.738	0.129274	0.841443	0.565995	0.137219	-0.685879	0.0291202
ENSG00000082458	DLG3	DLG3	discs large MAGUK scaffold protein 3 [Source:HGNC Symbol;Acc:HGNC:2902]	233.412	380.207	235.606	-0.313655	0.262131	0.67597	7.70915e-05	-0.348898	0.101963
ENSG00000082482	KCNK2	KCNK2	potassium two pore domain channel subfamily K member 2 [Source:HGNC Symbol;Acc:HGNC:6277]	30.0299	158.414	60.6774	-0.743136	0.124437	1.01844	0.0772158	-0.31702	0.93618
ENSG00000082497	SERTAD4	SERTAD4	SERTA domain containing 4 [Source:HGNC Symbol;Acc:HGNC:25236]	560.916	314.936	899.655	-0.174633	0.80963	-1.03072	0.00904357	0.832475	0.0256676
ENSG00000082512	TRAF5	TRAF5	TNF receptor associated factor 5 [Source:HGNC Symbol;Acc:HGNC:12035]	267.458	345.194	343.465	-0.338478	0.224487	0.142474	0.661665	0.164207	0.563407
ENSG00000082515	MRPL22	MRPL22	mitochondrial ribosomal protein L22 [Source:HGNC Symbol;Acc:HGNC:14480]	1038.06	1286.28	949.896	-0.0587306	0.918675	0.349664	0.29116	-0.257773	0.424163
ENSG00000082516	GEMIN5	GEMIN5	gem nuclear organelle associated protein 5 [Source:HGNC Symbol;Acc:HGNC:20043]	1648.27	1899.75	1720.45	-0.115232	0.724794	0.161386	0.522225	-0.0365233	0.905015
ENSG00000082556	OPRK1	OPRK1	opioid receptor kappa 1 [Source:HGNC Symbol;Acc:HGNC:8154]	0	0.101691	4.42667	-0.160996	0.517549	-0.19108	0.701255	0.382622	0.336333
ENSG00000082641	NFE2L1	NFE2L1	nuclear factor, erythroid 2 like 1 [Source:HGNC Symbol;Acc:HGNC:7781]	25073.9	31187.1	18520.1	0.0708089	0.91038	0.497066	0.142767	-0.538949	0.0651095
ENSG00000082684	SEMA5B	SEMA5B	semaphorin 5B [Source:HGNC Symbol;Acc:HGNC:10737]	71.4958	35.5535	105.232	-0.0765237	0.924487	-1.0968	0.00568701	0.765863	0.0518105
ENSG00000082701	GSK3B	GSK3B	glycogen synthase kinase 3 beta [Source:HGNC Symbol;Acc:HGNC:4617]	1557.93	1288.22	1259.12	0.27927	0.242469	-0.102202	0.724851	-0.175848	0.430981
ENSG00000082781	ITGB5	ITGB5	integrin subunit beta 5 [Source:HGNC Symbol;Acc:HGNC:6160]	7235.23	7710.65	9391.02	-0.253338	0.34041	-0.129386	0.6476	0.319351	0.0925035
ENSG00000082805	ERC1	ERC1	ELKS/RAB6-interacting/CAST family member 1 [Source:HGNC Symbol;Acc:HGNC:17072]	1009.14	1119.75	951.675	-0.0143968	0.977875	0.188319	0.512097	-0.150284	0.584028
ENSG00000082898	XPO1	XPO1	exportin 1 [Source:HGNC Symbol;Acc:HGNC:12825]	13064.5	16489.1	14032.8	-0.19624	0.316875	0.270284	0.0725143	-0.0653201	0.756667
ENSG00000082996	RNF13	RNF13	ring finger protein 13 [Source:HGNC Symbol;Acc:HGNC:10057]	1919.92	2965.92	2206.28	-0.363772	0.177351	0.487988	0.0240071	-0.12621	0.677741
ENSG00000083067	TRPM3	TRPM3	transient receptor potential cation channel subfamily M member 3 [Source:HGNC Symbol;Acc:HGNC:17992]	132.812	209.696	120.764	-0.158492	0.841288	0.551071	0.320202	-0.355789	0.512274
ENSG00000083093	PALB2	PALB2	partner and localizer of BRCA2 [Source:HGNC Symbol;Acc:HGNC:26144]	603.707	685.563	613.186	-0.0848687	0.740433	0.160567	0.372521	-0.0617111	0.768795
ENSG00000083097	DOP1A	DOPEY1	DOP1 leucine zipper like protein A [Source:HGNC Symbol;Acc:HGNC:21194]	156.653	141.812	148.973	0.093051	0.836481	-0.096943	0.794359	-0.005291	0.99023
ENSG00000083099	LYRM2	LYRM2	LYR motif containing 2 [Source:HGNC Symbol;Acc:HGNC:25229]	1322.71	1578.57	1198.61	-0.0311991	0.941835	0.323989	0.120558	-0.25982	0.195589
ENSG00000083123	BCKDHB	BCKDHB	branched chain keto acid dehydrogenase E1 subunit beta [Source:HGNC Symbol;Acc:HGNC:987]	1594.33	1134.81	942.175	0.588731	0.0276625	-0.0975218	0.822005	-0.508197	0.0366517
ENSG00000083168	KAT6A	KAT6A	lysine acetyltransferase 6A [Source:HGNC Symbol;Acc:HGNC:13013]	704.37	790.06	758.239	-0.123128	0.725019	0.0994693	0.748332	0.0237971	0.943938
ENSG00000083223	TUT7	ZCCHC6	terminal uridylyl transferase 7 [Source:HGNC Symbol;Acc:HGNC:25817]	1979.95	2054.45	2599.02	-0.245413	0.440627	-0.175	0.565605	0.349194	0.106122
ENSG00000083290	ULK2	ULK2	unc-51 like autophagy activating kinase 2 [Source:HGNC Symbol;Acc:HGNC:13480]	1913.15	1773.74	1414.52	0.282443	0.169593	0.120564	0.622299	-0.375395	0.0101544
ENSG00000083307	GRHL2	GRHL2	grainyhead like transcription factor 2 [Source:HGNC Symbol;Acc:HGNC:2799]	12.3195	51.0462	161.683	-1.10233	0.00222179	-0.42357	0.518373	1.21922	0.00964104
ENSG00000083312	TNPO1	TNPO1	transportin 1 [Source:HGNC Symbol;Acc:HGNC:6401]	5683.59	6575.95	5862.36	-0.108992	0.735571	0.178254	0.452983	-0.0572141	0.837269
ENSG00000083444	PLOD1	PLOD1	procollagen-lysine,2-oxoglutarate 5-dioxygenase 1 [Source:HGNC Symbol;Acc:HGNC:9081]	2373.03	1546.01	2227.13	0.260865	0.449082	-0.539089	0.0197085	0.160805	0.604727
ENSG00000083454	P2RX5	P2RX5	purinergic receptor P2X 5 [Source:HGNC Symbol;Acc:HGNC:8536]	25.2396	13.819	56.6879	-0.392489	0.535508	-1.17759	0.00990476	1.11455	0.00694657
ENSG00000083457	ITGAE	ITGAE	integrin subunit alpha E [Source:HGNC Symbol;Acc:HGNC:6147]	793.394	995.828	857.761	-0.177971	0.720156	0.242443	0.540333	-0.0513128	0.913919
ENSG00000083520	DIS3	DIS3	DIS3 homolog, exosome endoribonuclease and 3'-5' exoribonuclease [Source:HGNC Symbol;Acc:HGNC:20604]	411.541	460.948	395.395	-0.034784	0.917109	0.190754	0.313841	-0.133888	0.47662
ENSG00000083535	PIBF1	PIBF1	progesterone immunomodulatory binding factor 1 [Source:HGNC Symbol;Acc:HGNC:23352]	468.696	657.045	500.987	-0.25484	0.278114	0.416527	0.0132554	-0.148312	0.503457
ENSG00000083544	TDRD3	TDRD3	tudor domain containing 3 [Source:HGNC Symbol;Acc:HGNC:20612]	301.024	428.673	356.606	-0.321428	0.382439	0.338383	0.296487	-0.0197133	0.96454
ENSG00000083635	NUFIP1	NUFIP1	nuclear FMR1 interacting protein 1 [Source:HGNC Symbol;Acc:HGNC:8057]	18.8818	24.7288	20.6672	-0.231123	0.304781	0.315991	0.0741967	-0.0642893	0.80152
ENSG00000083642	PDS5B	PDS5B	PDS5 cohesin associated factor B [Source:HGNC Symbol;Acc:HGNC:20418]	1749.97	2180.44	1966.65	-0.217995	0.461492	0.210272	0.416593	0.00767724	0.983377
ENSG00000083720	OXCT1	OXCT1	3-oxoacid CoA-transferase 1 [Source:HGNC Symbol;Acc:HGNC:8527]	24603	40845.2	12885.3	0.0141173	0.987894	0.988049	0.0136183	-1.09624	0.00127879
ENSG00000083750	RRAGB	RRAGB	Ras related GTP binding B [Source:HGNC Symbol;Acc:HGNC:19901]	1536.63	1676.58	1334.6	0.058549	0.869413	0.225985	0.277678	-0.251129	0.15387
ENSG00000083782	EPYC	EPYC	epiphycan [Source:HGNC Symbol;Acc:HGNC:3053]	0.467313	1.11506	6.74458	-0.652574	0.108902	-0.561389	0.250746	1.25985	0.00533133
ENSG00000083799	CYLD	CYLD	CYLD lysine 63 deubiquitinase [Source:HGNC Symbol;Acc:HGNC:2584]	5706.23	5018.88	6940.34	-0.103864	0.784699	-0.338128	0.130639	0.353048	0.0681249
ENSG00000083807	SLC27A5	SLC27A5	solute carrier family 27 member 5 [Source:HGNC Symbol;Acc:HGNC:10999]	25.1569	18.5646	19.7578	0.361053	0.209011	-0.241664	0.431189	-0.150071	0.628306
ENSG00000083812	ZNF324	ZNF324	zinc finger protein 324 [Source:HGNC Symbol;Acc:HGNC:14096]	253.384	213.22	220.43	0.205796	0.466933	-0.130945	0.639356	-0.0834796	0.767871
ENSG00000083814	ZNF671	ZNF671	zinc finger protein 671 [Source:HGNC Symbol;Acc:HGNC:26279]	1012.32	942.312	836.975	0.185645	0.618786	0.0449404	0.912958	-0.212398	0.442948
ENSG00000083817	ZNF416	ZNF416	zinc finger protein 416 [Source:HGNC Symbol;Acc:HGNC:20645]	63.2515	74.8848	64.6709	-0.116509	0.691495	0.213721	0.302973	-0.0787667	0.7473
ENSG00000083828	ZNF586	ZNF586	zinc finger protein 586 [Source:HGNC Symbol;Acc:HGNC:25949]	148.946	177.135	182.176	-0.258228	0.351024	0.0753096	0.821003	0.157562	0.534705
ENSG00000083838	ZNF446	ZNF446	zinc finger protein 446 [Source:HGNC Symbol;Acc:HGNC:21036]	105.928	101.026	89.395	0.160971	0.607307	0.0645412	0.844172	-0.204366	0.362605
ENSG00000083844	ZNF264	ZNF264	zinc finger protein 264 [Source:HGNC Symbol;Acc:HGNC:13057]	219.269	224.937	224.825	-0.03326	0.951588	0.0171064	0.969369	0.015618	0.970629
ENSG00000083845	RPS5	RPS5	ribosomal protein S5 [Source:HGNC Symbol;Acc:HGNC:10426]	3508.05	3333.45	2561.36	0.247645	0.601584	0.150422	0.752137	-0.376053	0.252531
ENSG00000083857	FAT1	FAT1	FAT atypical cadherin 1 [Source:HGNC Symbol;Acc:HGNC:3595]	2425.47	2594.43	1500.55	0.272312	0.56441	0.406192	0.277548	-0.670299	0.0150633
ENSG00000083896	YTHDC1	YTHDC1	YTH domain containing 1 [Source:HGNC Symbol;Acc:HGNC:30626]	4772	5547.27	4647.29	-0.069582	0.797582	0.234342	0.127679	-0.142251	0.385002
ENSG00000083937	CHMP2B	CHMP2B	charged multivesicular body protein 2B [Source:HGNC Symbol;Acc:HGNC:24537]	2013.24	2771.35	1981.6	-0.171771	0.718417	0.437937	0.156559	-0.239094	0.473018
ENSG00000084070	SMAP2	SMAP2	small ArfGAP2 [Source:HGNC Symbol;Acc:HGNC:25082]	556.37	439.871	711.668	-0.098458	0.859304	-0.509113	0.0902241	0.466636	0.086801
ENSG00000084072	PPIE	PPIE	peptidylprolyl isomerase E [Source:HGNC Symbol;Acc:HGNC:9258]	746.646	832.981	840.451	-0.151661	0.712741	0.0541936	0.895836	0.0874491	0.807324
ENSG00000084073	ZMPSTE24	ZMPSTE24	zinc metallopeptidase STE24 [Source:HGNC Symbol;Acc:HGNC:12877]	580.166	534.058	536.194	0.108787	0.774737	-0.0537327	0.879382	-0.0546242	0.865509
ENSG00000084090	STARD7	STARD7	StAR related lipid transfer domain containing 7 [Source:HGNC Symbol;Acc:HGNC:18063]	14108.3	15103.6	11239.3	0.131639	0.685919	0.267305	0.22665	-0.363604	0.0353978
ENSG00000084092	NOA1	NOA1	nitric oxide associated 1 [Source:HGNC Symbol;Acc:HGNC:28473]	374.663	361.672	281.308	0.242759	0.35259	0.162686	0.53431	-0.37481	0.0298407
ENSG00000084093	REST	REST	RE1 silencing transcription factor [Source:HGNC Symbol;Acc:HGNC:9966]	1623.81	1783.89	1491.14	0.0109548	0.983212	0.195697	0.48648	-0.180327	0.482793
ENSG00000084110	HAL	HAL	histidine ammonia-lyase [Source:HGNC Symbol;Acc:HGNC:4806]	2.67336	3.82026	4.3211	-0.49079	0.24279	0.037982	0.95128	0.389822	0.293503
ENSG00000084112	SSH1	SSH1	slingshot protein phosphatase 1 [Source:HGNC Symbol;Acc:HGNC:30579]	2441.95	2526.56	3519.37	-0.331091	0.19156	-0.262769	0.296399	0.484894	0.00457732
ENSG00000084207	GSTP1	GSTP1	glutathione S-transferase pi 1 [Source:HGNC Symbol;Acc:HGNC:4638]	106153	93016.6	58613.7	0.426489	0.413611	0.195153	0.740966	-0.639645	0.087082
ENSG00000084234	APLP2	APLP2	amyloid beta precursor like protein 2 [Source:HGNC Symbol;Acc:HGNC:598]	12703.6	12003.7	12503.2	0.0440229	0.915299	-0.0660134	0.836063	0.0149577	0.96246
ENSG00000084444	FAM234B	KIAA1467	family with sequence similarity 234 member B [Source:HGNC Symbol;Acc:HGNC:29288]	923.96	813.301	862.733	0.122509	0.756932	-0.120982	0.718702	-0.013223	0.971724
ENSG00000084453	SLCO1A2	SLCO1A2	solute carrier organic anion transporter family member 1A2 [Source:HGNC Symbol;Acc:HGNC:10956]	298.765	354.888	81.7944	0.194685	0.800862	0.410307	0.565826	-0.700435	0.125895
ENSG00000084463	WBP11	WBP11	WW domain binding protein 11 [Source:HGNC Symbol;Acc:HGNC:16461]	2268.04	1882	2184.03	0.134216	0.459121	-0.233826	0.065818	0.065723	0.699706
ENSG00000084623	EIF3I	EIF3I	eukaryotic translation initiation factor 3 subunit I [Source:HGNC Symbol;Acc:HGNC:3272]	3245	2845.23	2572.01	0.258011	0.362415	-0.00798656	0.983253	-0.236026	0.302551
ENSG00000084628	NKAIN1	NKAIN1	sodium/potassium transporting ATPase interacting 1 [Source:HGNC Symbol;Acc:HGNC:25743]	29.0651	19.9184	24.0031	0.244223	0.744006	-0.279556	0.681717	-0.0351072	0.96246
ENSG00000084636	COL16A1	COL16A1	collagen type XVI alpha 1 chain [Source:HGNC Symbol;Acc:HGNC:2193]	688.005	559.167	2059.58	-0.67381	0.189128	-0.997947	0.0347321	1.2927	0.000983397
ENSG00000084652	TXLNA	TXLNA	taxilin alpha [Source:HGNC Symbol;Acc:HGNC:30685]	874.666	610.195	743.416	0.323022	0.223454	-0.373439	0.102769	-0.00889934	0.981264
ENSG00000084674	APOB	APOB	apolipoprotein B [Source:HGNC Symbol;Acc:HGNC:603]	11.2121	88.4219	35.7028	-0.968985	0.0204958	1.04374	0.0710583	-0.234936	0.0828536
ENSG00000084676	NCOA1	NCOA1	nuclear receptor coactivator 1 [Source:HGNC Symbol;Acc:HGNC:7668]	437.249	456.164	400.977	0.0439008	0.91166	0.127101	0.631485	-0.149233	0.514861
ENSG00000084693	AGBL5	AGBL5	ATP/GTP binding protein like 5 [Source:HGNC Symbol;Acc:HGNC:26147]	2694.99	2628.29	1700.11	0.357214	0.116966	0.293354	0.19567	-0.630756	1.4665e-06
ENSG00000084710	EFR3B	EFR3B	EFR3 homolog B [Source:HGNC Symbol;Acc:HGNC:29155]	188.998	253.427	151.755	-0.022057	0.98156	0.463372	0.394059	-0.407309	0.409946
ENSG00000084731	KIF3C	KIF3C	kinesin family member 3C [Source:HGNC Symbol;Acc:HGNC:6321]	970.731	950.08	646.463	0.30495	0.356407	0.259906	0.401037	-0.54132	0.00983789
ENSG00000084733	RAB10	RAB10	RAB10, member RAS oncogene family [Source:HGNC Symbol;Acc:HGNC:9759]	7413.19	6700.56	6219.36	0.199357	0.450538	-0.00694091	0.983263	-0.178807	0.394218
ENSG00000084734	GCKR	GCKR	glucokinase regulator [Source:HGNC Symbol;Acc:HGNC:4196]	44.5458	145.898	69.9427	-0.473831	0.414004	0.705919	0.268255	-0.200067	0.78023
ENSG00000084754	HADHA	HADHA	hydroxyacyl-CoA dehydrogenase trifunctional multienzyme complex subunit alpha [Source:HGNC Symbol;Acc:HGNC:4801]	15985.9	15846.4	12489.5	0.197075	0.447707	0.174527	0.454135	-0.340081	0.0355232
ENSG00000084764	MAPRE3	MAPRE3	microtubule associated protein RP/EB family member 3 [Source:HGNC Symbol;Acc:HGNC:6892]	398.223	393.578	370.162	0.0615583	0.914698	0.0387548	0.938321	-0.0893801	0.82982
ENSG00000084774	CAD	CAD	carbamoyl-phosphate synthetase 2, aspartate transcarbamylase, and dihydroorotase [Source:HGNC Symbol;Acc:HGNC:1424]	2663.28	2266.14	2278.78	0.207486	0.604318	-0.102563	0.801833	-0.109309	0.767972
ENSG00000085063	CD59	CD59	CD59 molecule (CD59 blood group) [Source:HGNC Symbol;Acc:HGNC:1689]	772.134	878.687	868.378	-0.158667	0.726843	0.0807832	0.853128	0.071434	0.860249
ENSG00000085117	CD82	CD82	CD82 molecule [Source:HGNC Symbol;Acc:HGNC:6210]	603.929	541.582	469.705	0.224072	0.697451	0.0331629	0.956049	-0.247131	0.577388
ENSG00000085185	BCORL1	BCORL1	BCL6 corepressor like 1 [Source:HGNC Symbol;Acc:HGNC:25657]	85.544	86.229	88.9609	-0.0347339	0.947246	-0.021486	0.958942	0.0488034	0.901056
ENSG00000085224	ATRX	ATRX	ATRX chromatin remodeler [Source:HGNC Symbol;Acc:HGNC:886]	3.05801	5.60658	4.74044	-0.311219	0.648207	0.213327	0.780682	0.130378	0.858825
ENSG00000085231	AK6	TAF9	adenylate kinase 6 [Source:HGNC Symbol;Acc:HGNC:49151]	0.285627	1.85111	0.582318	-0.129258	NA	0.222163	NA	-0.0417266	0.955211
ENSG00000085265	FCN1	FCN1	ficolin 1 [Source:HGNC Symbol;Acc:HGNC:3623]	19.166	12.4753	27.057	-0.0911331	0.91525	-0.699998	0.160431	0.56836	0.223902
ENSG00000085276	MECOM	MECOM	MDS1 and EVI1 complex locus [Source:HGNC Symbol;Acc:HGNC:3498]	96.8113	69.9771	273.076	-0.655837	0.191122	-1.14171	0.00804001	1.35701	0.000151126
ENSG00000085377	PREP	PREP	prolyl endopeptidase [Source:HGNC Symbol;Acc:HGNC:9358]	653.961	660.714	697.159	-0.0605932	0.788529	-0.0318584	0.875222	0.0792319	0.612825
ENSG00000085382	HACE1	HACE1	HECT domain and ankyrin repeat containing E3 ubiquitin protein ligase 1 [Source:HGNC Symbol;Acc:HGNC:21033]	1069.42	1395.04	1054.21	-0.146213	0.691889	0.378696	0.0977324	-0.206297	0.411991
ENSG00000085415	SEH1L	SEH1L	SEH1 like nucleoporin [Source:HGNC Symbol;Acc:HGNC:30379]	1233.97	1214.93	1185.07	0.0418361	0.91525	0.00731052	0.982797	-0.0437656	0.881031
ENSG00000085433	WDR47	WDR47	WD repeat domain 47 [Source:HGNC Symbol;Acc:HGNC:29141]	824.377	733.142	690.682	0.204843	0.46366	-0.0234886	0.946707	-0.170577	0.455097
ENSG00000085449	WDFY1	WDFY1	WD repeat and FYVE domain containing 1 [Source:HGNC Symbol;Acc:HGNC:20451]	3117.75	2807.77	2739.19	0.163644	0.565914	-0.0452989	0.885659	-0.112362	0.644868
ENSG00000085465	OVGP1	OVGP1	oviductal glycoprotein 1 [Source:HGNC Symbol;Acc:HGNC:8524]	788.794	4140.69	291.579	-0.658968	0.212562	2.38251	4.43315e-09	-2.14611	5.67478e-09
ENSG00000085491	SLC25A24	SLC25A24	solute carrier family 25 member 24 [Source:HGNC Symbol;Acc:HGNC:20662]	493.441	439.069	445.363	0.142652	0.738375	-0.080751	0.840599	-0.0649468	0.862835
ENSG00000085511	MAP3K4	MAP3K4	mitogen-activated protein kinase kinase kinase 4 [Source:HGNC Symbol;Acc:HGNC:6856]	3695.58	4780.03	3966.4	-0.204532	0.517131	0.299807	0.214148	-0.0833804	0.788169
ENSG00000085514	PILRA	PILRA	paired immunoglobin like type 2 receptor alpha [Source:HGNC Symbol;Acc:HGNC:20396]	348.732	162.293	365.104	0.249933	0.647401	-1.01889	0.000937513	0.423662	0.25074
ENSG00000085552	IGSF9	IGSF9	immunoglobulin superfamily member 9 [Source:HGNC Symbol;Acc:HGNC:18132]	1.06768	1.90359	5.39246	-0.923126	0.0515605	-0.516215	0.409342	1.19925	0.00792101
ENSG00000085563	ABCB1	ABCB1	ATP binding cassette subfamily B member 1 [Source:HGNC Symbol;Acc:HGNC:40]	493.051	702.615	965.542	-0.54519	0.312418	-0.0892921	0.906828	0.528742	0.265219
ENSG00000085644	ZNF213	ZNF213	zinc finger protein 213 [Source:HGNC Symbol;Acc:HGNC:13005]	435.825	367.175	353.404	0.25539	0.482042	-0.0775561	0.851136	-0.17664	0.580237
ENSG00000085662	AKR1B1	AKR1B1	aldo-keto reductase family 1 member B [Source:HGNC Symbol;Acc:HGNC:381]	7733.42	8006.51	4424.83	0.295101	0.63061	0.368701	0.489194	-0.67317	0.0845778
ENSG00000085719	CPNE3	CPNE3	copine 3 [Source:HGNC Symbol;Acc:HGNC:2316]	9199.37	10444.8	9723.87	-0.104975	0.86352	0.122384	0.80625	-0.009296	0.987414
ENSG00000085721	RRN3	RRN3	RRN3 homolog, RNA polymerase I transcription factor [Source:HGNC Symbol;Acc:HGNC:30346]	1292.17	1174.28	1093.57	0.187135	0.533807	-0.00651338	0.985344	-0.16793	0.482793
ENSG00000085733	CTTN	CTTN	cortactin [Source:HGNC Symbol;Acc:HGNC:3338]	13326.1	18023.2	11952.7	-0.101297	0.850938	0.484846	0.101454	-0.350522	0.232728
ENSG00000085741	WNT11	WNT11	Wnt family member 11 [Source:HGNC Symbol;Acc:HGNC:12776]	14.831	23.32	14.794	-0.209965	0.779247	0.504818	0.377845	-0.252337	0.674705
ENSG00000085760	MTIF2	MTIF2	mitochondrial translational initiation factor 2 [Source:HGNC Symbol;Acc:HGNC:7441]	2726.63	2518.73	2314.05	0.179603	0.401286	0.0155705	0.953318	-0.17858	0.279055
ENSG00000085788	DDHD2	DDHD2	DDHD domain containing 2 [Source:HGNC Symbol;Acc:HGNC:29106]	4544.19	4379.39	4142	0.0965632	0.717722	0.0224446	0.935662	-0.10652	0.585843
ENSG00000085831	TTC39A	TTC39A	tetratricopeptide repeat domain 39A [Source:HGNC Symbol;Acc:HGNC:18657]	8876.27	6460.24	3166.18	0.77644	0.0582865	0.166229	0.786898	-1.09732	0.000474193
ENSG00000085832	EPS15	EPS15	epidermal growth factor receptor pathway substrate 15 [Source:HGNC Symbol;Acc:HGNC:3419]	7762.93	8207.87	8414.29	-0.098566	0.716902	0.012882	0.961077	0.07524	0.729011
ENSG00000085840	ORC1	ORC1	origin recognition complex subunit 1 [Source:HGNC Symbol;Acc:HGNC:8487]	21.2983	26.8433	32.1609	-0.399653	0.408111	-0.0376254	0.951636	0.370634	0.354555
ENSG00000085871	MGST2	MGST2	microsomal glutathione S-transferase 2 [Source:HGNC Symbol;Acc:HGNC:7063]	490.428	590.338	475.37	-0.0843167	0.834669	0.281026	0.249969	-0.170759	0.501476
ENSG00000085872	CHERP	CHERP	calcium homeostasis endoplasmic reticulum protein [Source:HGNC Symbol;Acc:HGNC:16930]	623.017	649.36	582.724	0.0309939	0.946934	0.106104	0.7474	-0.11859	0.680486
ENSG00000085978	ATG16L1	ATG16L1	autophagy related 16 like 1 [Source:HGNC Symbol;Acc:HGNC:21498]	336.552	413.437	395.834	-0.246671	0.325286	0.151421	0.554113	0.0824116	0.760573
ENSG00000085982	USP40	USP40	ubiquitin specific peptidase 40 [Source:HGNC Symbol;Acc:HGNC:20069]	3610.87	3693.09	3357.78	0.0436158	0.924487	0.0870146	0.80625	-0.113872	0.708051
ENSG00000085998	POMGNT1	POMGNT1	protein O-linked mannose N-acetylglucosaminyltransferase 1 (beta 1,2-) [Source:HGNC Symbol;Acc:HGNC:19139]	650.866	752.88	457.132	0.16135	0.645326	0.460301	0.0253953	-0.593071	0.000178776
ENSG00000085999	RAD54L	RAD54L	RAD54 like [Source:HGNC Symbol;Acc:HGNC:9826]	24.8447	40.3416	44.5369	-0.675665	0.0462076	0.140728	0.783066	0.416815	0.221456
ENSG00000086015	MAST2	MAST2	microtubule associated serine/threonine kinase 2 [Source:HGNC Symbol;Acc:HGNC:19035]	217.999	268.956	310.331	-0.407999	0.0648685	-0.00849083	0.981527	0.342899	0.07759
ENSG00000086061	DNAJA1	DNAJA1	DnaJ heat shock protein family (Hsp40) member A1 [Source:HGNC Symbol;Acc:HGNC:5229]	5788.3	6836.64	6060.23	-0.12949	0.741134	0.191682	0.524352	-0.0506027	0.886249
ENSG00000086062	B4GALT1	B4GALT1	beta-1,4-galactosyltransferase 1 [Source:HGNC Symbol;Acc:HGNC:924]	2526.81	1811.91	2214.14	0.26856	0.510824	-0.344669	0.303123	0.0174335	0.96985
ENSG00000086065	CHMP5	CHMP5	charged multivesicular body protein 5 [Source:HGNC Symbol;Acc:HGNC:26942]	504.386	542.04	445.671	0.0525815	0.914698	0.192075	0.544048	-0.216099	0.427475
ENSG00000086102	NFX1	NFX1	nuclear transcription factor, X-box binding 1 [Source:HGNC Symbol;Acc:HGNC:7803]	1657.41	1594.62	1617.59	0.041807	0.907088	-0.0348003	0.906828	-0.0085958	0.976507
ENSG00000086159	AQP6	AQP6	aquaporin 6 [Source:HGNC Symbol;Acc:HGNC:639]	21.0809	45.1322	28.7145	-0.32252	0.635656	0.455479	0.513404	-0.0918665	0.908269
ENSG00000086189	DIMT1	DIMT1	DIMT1 rRNA methyltransferase and ribosome maturation factor [Source:HGNC Symbol;Acc:HGNC:30217]	750.976	694.711	686.598	0.117564	0.70533	-0.0418348	0.892551	-0.072299	0.784862
ENSG00000086200	IPO11	IPO11	importin 11 [Source:HGNC Symbol;Acc:HGNC:20628]	1169.81	1394.79	1164.52	-0.09728	0.803519	0.243592	0.336618	-0.124994	0.649059
ENSG00000086205	FOLH1	FOLH1	folate hydrolase 1 [Source:HGNC Symbol;Acc:HGNC:3788]	73.3675	208.26	134.704	-0.868436	0.036615	0.765226	0.0841442	-0.0229553	0.974117
ENSG00000086232	EIF2AK1	EIF2AK1	eukaryotic translation initiation factor 2 alpha kinase 1 [Source:HGNC Symbol;Acc:HGNC:24921]	5145.54	7340.04	4902.54	-0.187947	0.45875	0.541721	3.64222e-05	-0.327998	0.0368862
ENSG00000086288	NME8	NME8	NME/NM23 family member 8 [Source:HGNC Symbol;Acc:HGNC:16473]	51.9739	30.7955	58.3371	0.108288	0.876167	-0.692508	0.0765787	0.381406	0.341032
ENSG00000086289	EPDR1	EPDR1	ependymin related 1 [Source:HGNC Symbol;Acc:HGNC:17572]	2995.12	1801.18	2687.59	0.305809	0.531168	-0.573024	0.111685	0.129475	0.790452
ENSG00000086300	SNX10	SNX10	sorting nexin 10 [Source:HGNC Symbol;Acc:HGNC:14974]	1262.75	614.143	917.328	0.569961	0.133536	-0.708166	0.0340546	-0.0474376	0.932042
ENSG00000086475	SEPHS1	SEPHS1	selenophosphate synthetase 1 [Source:HGNC Symbol;Acc:HGNC:19685]	201.708	211.65	132.735	0.273757	0.32011	0.370034	0.088733	-0.61962	1.6309e-05
ENSG00000086504	MRPL28	MRPL28	mitochondrial ribosomal protein L28 [Source:HGNC Symbol;Acc:HGNC:14484]	1545.15	1655.07	1192.72	0.147203	0.737136	0.280802	0.371397	-0.393826	0.110532
ENSG00000086506	HBQ1	HBQ1	hemoglobin subunit theta 1 [Source:HGNC Symbol;Acc:HGNC:4833]	1.61225	3.92433	5.27514	-0.399076	0.478568	-0.052038	0.949923	0.439939	0.410855
ENSG00000086544	ITPKC	ITPKC	inositol-trisphosphate 3-kinase C [Source:HGNC Symbol;Acc:HGNC:14897]	1057.96	733.763	1026.88	0.20259	0.592527	-0.48012	0.0521	0.174628	0.570353
ENSG00000086548	CEACAM6	CEACAM6	CEA cell adhesion molecule 6 [Source:HGNC Symbol;Acc:HGNC:1818]	0.851101	2.61273	6.36252	-0.589658	0.876847	-0.309471	0.912262	0.990237	0.264907
ENSG00000086570	FAT2	FAT2	FAT atypical cadherin 2 [Source:HGNC Symbol;Acc:HGNC:3596]	27.4846	77.434	13.6404	-0.309062	0.657124	1.48662	0.00100732	-1.34716	0.000758055
ENSG00000086589	RBM22	RBM22	RNA binding motif protein 22 [Source:HGNC Symbol;Acc:HGNC:25503]	1395.04	1602.92	1583.57	-0.184868	0.342975	0.0890779	0.671187	0.0841634	0.662051
ENSG00000086598	TMED2	TMED2	transmembrane p24 trafficking protein 2 [Source:HGNC Symbol;Acc:HGNC:16996]	2555.63	2675.81	2728.48	-0.0765108	0.869413	0.0106109	0.979236	0.0589089	0.869041
ENSG00000086619	ERO1B	ERO1LB	endoplasmic reticulum oxidoreductase 1 beta [Source:HGNC Symbol;Acc:HGNC:14355]	2275.13	2766.8	1468.07	0.164718	0.743795	0.561473	0.059752	-0.716533	0.00258001
ENSG00000086666	ZFAND6	ZFAND6	zinc finger AN1-type containing 6 [Source:HGNC Symbol;Acc:HGNC:30164]	447.209	639.672	469.784	-0.251717	0.402476	0.456337	0.0280191	-0.188279	0.462342
ENSG00000086696	HSD17B2	HSD17B2	hydroxysteroid 17-beta dehydrogenase 2 [Source:HGNC Symbol;Acc:HGNC:5211]	21.5132	10.9414	3.74692	1.06533	0.0261713	-0.0344988	0.967495	-1.47298	0.000225809
ENSG00000086712	TXLNG	TXLNG	taxilin gamma [Source:HGNC Symbol;Acc:HGNC:18578]	303.807	408.681	283.767	-0.127635	0.770784	0.457613	0.0672623	-0.299032	0.2495
ENSG00000086717	PPEF1	PPEF1	protein phosphatase with EF-hand domain 1 [Source:HGNC Symbol;Acc:HGNC:9243]	3.81588	35.6145	11.5869	-1.24674	0.00240284	1.40685	0.00571072	-0.440744	0.969239
ENSG00000086730	LAT2	LAT2	linker for activation of T cells family member 2 [Source:HGNC Symbol;Acc:HGNC:12749]	572.784	297.337	466.771	0.45728	0.223287	-0.714164	0.0171766	0.0711645	0.883633
ENSG00000086758	HUWE1	HUWE1	HECT, UBA and WWE domain containing E3 ubiquitin protein ligase 1 [Source:HGNC Symbol;Acc:HGNC:30892]	908.491	1021.3	777.332	0.0482996	0.90921	0.281668	0.229688	-0.295694	0.14441
ENSG00000086827	ZW10	ZW10	zw10 kinetochore protein [Source:HGNC Symbol;Acc:HGNC:13194]	635.756	717.559	614.944	-0.0475893	0.875334	0.200466	0.24702	-0.130211	0.461383
ENSG00000086967	MYBPC2	MYBPC2	myosin binding protein C2 [Source:HGNC Symbol;Acc:HGNC:7550]	70.6323	23.3871	201.822	-0.349735	0.586423	-1.23881	0.00777997	1.10241	0.0226663
ENSG00000086991	NOX4	NOX4	NADPH oxidase 4 [Source:HGNC Symbol;Acc:HGNC:7891]	190.46	285.57	151.02	-0.0885975	0.902415	0.660571	0.0911956	-0.545999	0.136842
ENSG00000087008	ACOX3	ACOX3	acyl-CoA oxidase 3, pristanoyl [Source:HGNC Symbol;Acc:HGNC:121]	711.846	746.891	673.542	0.0170513	0.967226	0.10845	0.680321	-0.107446	0.653223
ENSG00000087053	MTMR2	MTMR2	myotubularin related protein 2 [Source:HGNC Symbol;Acc:HGNC:7450]	2509.5	2582.72	2327.85	0.0420182	0.922883	0.0979144	0.759717	-0.121745	0.657998
ENSG00000087074	PPP1R15A	PPP1R15A	protein phosphatase 1 regulatory subunit 15A [Source:HGNC Symbol;Acc:HGNC:14375]	1171.91	732.417	1342.91	0.0725308	0.927458	-0.639639	0.164724	0.383222	0.418355
ENSG00000087076	HSD17B14	HSD17B14	hydroxysteroid 17-beta dehydrogenase 14 [Source:HGNC Symbol;Acc:HGNC:23238]	3806.47	2338.17	2004.8	0.69716	0.0605791	-0.213622	0.675041	-0.546077	0.115327
ENSG00000087077	TRIP6	TRIP6	thyroid hormone receptor interactor 6 [Source:HGNC Symbol;Acc:HGNC:12311]	1861.74	1094.21	1201.99	0.582036	0.124312	-0.387155	0.351174	-0.274019	0.500168
ENSG00000087085	ACHE	ACHE	acetylcholinesterase (Cartwright blood group) [Source:HGNC Symbol;Acc:HGNC:108]	32.6745	6.24095	74.4442	-0.227272	0.765015	-1.67974	0.000114973	1.07407	0.0256819
ENSG00000087086	FTL	FTL	ferritin light chain [Source:HGNC Symbol;Acc:HGNC:3999]	20125.8	10042.2	19727.4	0.304568	0.486783	-0.913135	0.000476508	0.329695	0.328476
ENSG00000087087	SRRT	SRRT	serrate, RNA effector molecule [Source:HGNC Symbol;Acc:HGNC:24101]	3316.78	3361.19	3236.98	0.0114111	0.984518	0.0372247	0.930746	-0.0416193	0.91557
ENSG00000087088	BAX	BAX	BCL2 associated X, apoptosis regulator [Source:HGNC Symbol;Acc:HGNC:959]	1138.72	712.533	915.325	0.408274	0.218441	-0.471495	0.106668	-0.0286068	0.949916
ENSG00000087095	NLK	NLK	nemo like kinase [Source:HGNC Symbol;Acc:HGNC:29858]	1952.53	2122.98	1918.1	-0.0347871	0.916495	0.133237	0.525489	-0.0829648	0.69624
ENSG00000087111	PIGS	PIGS	phosphatidylinositol glycan anchor biosynthesis class S [Source:HGNC Symbol;Acc:HGNC:14937]	2915.68	3097.13	2485.77	0.0894129	0.72229	0.21112	0.189579	-0.267699	0.0376616
ENSG00000087116	ADAMTS2	ADAMTS2	ADAM metallopeptidase with thrombospondin type 1 motif 2 [Source:HGNC Symbol;Acc:HGNC:218]	327.434	430.341	618.471	-0.552549	0.245438	-0.160873	0.798363	0.585935	0.142188
ENSG00000087128	TMPRSS11E	TMPRSS11E	transmembrane serine protease 11E [Source:HGNC Symbol;Acc:HGNC:24465]	0.375769	0.195869	1.69863	-0.425648	NA	-0.461189	0.437849	0.821645	0.0914524
ENSG00000087152	ATXN7L3	ATXN7L3	ataxin 7 like 3 [Source:HGNC Symbol;Acc:HGNC:25416]	1742.78	1266.41	1723.26	0.169592	0.593845	-0.434842	0.0272038	0.177637	0.461141
ENSG00000087157	PGS1	PGS1	phosphatidylglycerophosphate synthase 1 [Source:HGNC Symbol;Acc:HGNC:30029]	1895.31	2040.98	1755.14	0.0168743	0.972087	0.16375	0.556082	-0.156786	0.535385
ENSG00000087191	PSMC5	PSMC5	proteasome 26S subunit, ATPase 5 [Source:HGNC Symbol;Acc:HGNC:9552]	1499.95	1266.74	1303.64	0.208114	0.441905	-0.126409	0.63698	-0.087703	0.741977
ENSG00000087206	UIMC1	UIMC1	ubiquitin interaction motif containing 1 [Source:HGNC Symbol;Acc:HGNC:30298]	446.245	504.413	549.431	-0.240401	0.352391	-0.00618119	0.985496	0.20996	0.318077
ENSG00000087237	CETP	CETP	cholesteryl ester transfer protein [Source:HGNC Symbol;Acc:HGNC:1869]	72.9723	35.7924	73.2306	0.269785	0.621562	-0.913335	0.00680417	0.346562	0.395303
ENSG00000087245	MMP2	MMP2	matrix metallopeptidase 2 [Source:HGNC Symbol;Acc:HGNC:7166]	2421.18	11798.8	5838.66	-1.06408	0.0148546	1.01971	0.0449922	-0.159303	0.820288
ENSG00000087250	MT3	MT3	metallothionein 3 [Source:HGNC Symbol;Acc:HGNC:7408]	10.3685	20.813	12.9211	-0.244625	0.732055	0.432652	0.54557	-0.151017	0.71062
ENSG00000087253	LPCAT2	LPCAT2	lysophosphatidylcholine acyltransferase 2 [Source:HGNC Symbol;Acc:HGNC:26032]	1139.35	595.193	1155.2	0.252839	0.606477	-0.859496	0.00313371	0.348205	0.324501
ENSG00000087258	GNAO1	GNAO1	G protein subunit alpha o1 [Source:HGNC Symbol;Acc:HGNC:4389]	35.6236	71.4895	42.5393	-0.362625	0.580362	0.597291	0.308512	-0.207907	0.754413
ENSG00000087263	OGFOD1	OGFOD1	2-oxoglutarate and iron dependent oxygenase domain containing 1 [Source:HGNC Symbol;Acc:HGNC:25585]	1266.37	1237.21	1239.07	0.0298871	0.912609	-0.0180074	0.938348	-0.0117674	0.955635
ENSG00000087266	SH3BP2	SH3BP2	SH3 domain binding protein 2 [Source:HGNC Symbol;Acc:HGNC:10825]	2668.55	2869.64	5747.33	-0.653206	0.0773732	-0.548879	0.149543	0.952564	0.00032661
ENSG00000087269	NOP14	NOP14	NOP14 nucleolar protein [Source:HGNC Symbol;Acc:HGNC:16821]	285.908	316.133	319.496	-0.149489	0.534461	0.0489936	0.851581	0.0885952	0.677806
ENSG00000087274	ADD1	ADD1	adducin 1 [Source:HGNC Symbol;Acc:HGNC:243]	1773.14	1840.13	1727.83	-0.000454913	0.99937	0.0731544	0.723598	-0.0616302	0.750676
ENSG00000087299	L2HGDH	L2HGDH	L-2-hydroxyglutarate dehydrogenase [Source:HGNC Symbol;Acc:HGNC:20499]	652.435	535.635	584.632	0.192428	0.604767	-0.1862	0.567719	-0.0280311	0.943983
ENSG00000087301	TXNDC16	TXNDC16	thioredoxin domain containing 16 [Source:HGNC Symbol;Acc:HGNC:19965]	983.398	980.247	806.767	0.141744	0.802073	0.134824	0.779981	-0.252293	0.499067
ENSG00000087302	RTRAF	C14orf166	RNA transcription, translation and transport factor [Source:HGNC Symbol;Acc:HGNC:23169]	2755.93	2858.85	2498.26	0.0555451	0.894059	0.12587	0.66831	-0.158896	0.523946
ENSG00000087303	NID2	NID2	nidogen 2 [Source:HGNC Symbol;Acc:HGNC:13389]	791.806	698.344	640.737	0.197269	0.760376	-0.0122333	0.985496	-0.182707	0.72735
ENSG00000087338	GMCL1	GMCL1	germ cell-less 1, spermatogenesis associated [Source:HGNC Symbol;Acc:HGNC:23843]	1370.06	1500.19	1129.34	0.0921384	0.812788	0.272085	0.252022	-0.328269	0.0925366
ENSG00000087365	SF3B2	SF3B2	splicing factor 3b subunit 2 [Source:HGNC Symbol;Acc:HGNC:10769]	1336.16	1338.68	1079.44	0.166976	0.493014	0.165551	0.429891	-0.301182	0.0440709
ENSG00000087448	KLHL42	KLHL42	kelch like family member 42 [Source:HGNC Symbol;Acc:HGNC:29252]	1129.41	1348.61	1228.64	-0.169832	0.553685	0.181192	0.455112	-0.00727862	0.982643
ENSG00000087460	GNAS	GNAS	GNAS complex locus [Source:HGNC Symbol;Acc:HGNC:4392]	43105.3	43395.5	41033.1	0.0358435	0.924487	0.0482382	0.873669	-0.0730745	0.78308
ENSG00000087470	DNM1L	DNM1L	dynamin 1 like [Source:HGNC Symbol;Acc:HGNC:2973]	566.994	687.625	584.895	-0.140838	0.440957	0.24915	0.0456696	-0.0932788	0.558191
ENSG00000087494	PTHLH	PTHLH	parathyroid hormone like hormone [Source:HGNC Symbol;Acc:HGNC:9607]	36.8851	20.7084	105.642	-0.553963	0.331448	-1.26573	0.00670704	1.3436	0.000977392
ENSG00000087495	PHACTR3	PHACTR3	phosphatase and actin regulator 3 [Source:HGNC Symbol;Acc:HGNC:15833]	22.6762	116.411	56.9246	-1.06135	0.015754	1.02053	0.0495284	-0.158734	0.823062
ENSG00000087502	ERGIC2	ERGIC2	ERGIC and golgi 2 [Source:HGNC Symbol;Acc:HGNC:30208]	222.876	200.313	237.252	0.00355915	0.993231	-0.201003	0.321192	0.157379	0.416574
ENSG00000087510	TFAP2C	TFAP2C	transcription factor AP-2 gamma [Source:HGNC Symbol;Acc:HGNC:11744]	22.982	68.7064	91.2986	-0.777947	0.0948552	0.0840854	0.92662	0.542096	0.340033
ENSG00000087586	AURKA	AURKA	aurora kinase A [Source:HGNC Symbol;Acc:HGNC:11393]	56.1201	65.4186	105.556	-0.538127	0.212556	-0.315813	0.517201	0.693616	0.0374367
ENSG00000087589	CASS4	CASS4	Cas scaffold protein family member 4 [Source:HGNC Symbol;Acc:HGNC:15878]	26.4204	16.0964	33.1683	0.00898572	0.990879	-0.791024	0.0220784	0.535551	0.118217
ENSG00000087842	PIR	PIR	pirin [Source:HGNC Symbol;Acc:HGNC:30048]	772.316	540.948	544.621	0.417963	0.364741	-0.21244	0.675051	-0.241265	0.586633
ENSG00000087884	AAMDC	AAMDC	adipogenesis associated Mth938 domain containing [Source:HGNC Symbol;Acc:HGNC:30205]	226.958	200.091	212.893	0.120693	0.72229	-0.134669	0.630947	-0.00282204	0.993677
ENSG00000087903	RFX2	RFX2	regulatory factor X2 [Source:HGNC Symbol;Acc:HGNC:9983]	376.014	273.151	445.337	0.000348843	0.999952	-0.549008	0.104796	0.40139	0.223057
ENSG00000087995	METTL2A	METTL2A	methyltransferase like 2A [Source:HGNC Symbol;Acc:HGNC:25755]	43.327	45.8605	43.5818	-0.0349334	0.947831	0.067444	0.871689	-0.0248154	0.95271
ENSG00000088002	SULT2B1	SULT2B1	sulfotransferase family 2B member 1 [Source:HGNC Symbol;Acc:HGNC:11459]	6.01248	13.5269	11.9095	-0.530642	0.361898	0.310771	0.668483	0.196654	0.781749
ENSG00000088035	ALG6	ALG6	ALG6 alpha-1,3-glucosyltransferase [Source:HGNC Symbol;Acc:HGNC:23157]	400.575	349.483	395.01	0.0831356	0.801306	-0.180182	0.419307	0.0694252	0.787285
ENSG00000088038	CNOT3	CNOT3	CCR4-NOT transcription complex subunit 3 [Source:HGNC Symbol;Acc:HGNC:7879]	306.105	276.16	305.989	0.0542802	0.911893	-0.139521	0.683498	0.0640027	0.858086
ENSG00000088053	GP6	GP6	glycoprotein VI platelet [Source:HGNC Symbol;Acc:HGNC:14388]	11.3711	6.0229	19.1878	-0.200757	0.794612	-1.02655	0.0308085	0.846118	0.0518565
ENSG00000088179	PTPN4	PTPN4	protein tyrosine phosphatase non-receptor type 4 [Source:HGNC Symbol;Acc:HGNC:9656]	1775.32	1760.21	1839.75	-0.0238453	0.963447	-0.0399979	0.921903	0.0542898	0.881327
ENSG00000088205	DDX18	DDX18	DEAD-box helicase 18 [Source:HGNC Symbol;Acc:HGNC:2741]	2024.65	2208.92	2051.67	-0.0604409	0.844253	0.109947	0.61851	-0.0398861	0.870059
ENSG00000088247	KHSRP	KHSRP	KH-type splicing regulatory protein [Source:HGNC Symbol;Acc:HGNC:6316]	1383.36	1076.04	1199.83	0.257175	0.23994	-0.242315	0.230994	-0.0421038	0.877967
ENSG00000088256	GNA11	GNA11	G protein subunit alpha 11 [Source:HGNC Symbol;Acc:HGNC:4379]	3033.83	2546.72	2197.26	0.3538	0.158615	-0.00532905	0.988387	-0.335131	0.106895
ENSG00000088280	ASAP3	ASAP3	ArfGAP with SH3 domain, ankyrin repeat and PH domain 3 [Source:HGNC Symbol;Acc:HGNC:14987]	1961.78	2141	1783.2	0.0226013	0.970117	0.189413	0.597214	-0.185592	0.569615
ENSG00000088298	EDEM2	EDEM2	ER degradation enhancing alpha-mannosidase like protein 2 [Source:HGNC Symbol;Acc:HGNC:15877]	515.304	489.513	617.174	-0.123295	0.758537	-0.219923	0.450318	0.281773	0.235238
ENSG00000088305	DNMT3B	DNMT3B	DNA methyltransferase 3 beta [Source:HGNC Symbol;Acc:HGNC:2979]	34.2893	32.7368	47.3103	-0.228141	0.661845	-0.316308	0.454135	0.443145	0.182586
ENSG00000088320	REM1	REM1	RRAD and GEM like GTPase 1 [Source:HGNC Symbol;Acc:HGNC:15922]	6.01661	6.77309	22.1835	-0.93901	0.0351386	-0.817218	0.101454	1.38914	0.000134914
ENSG00000088325	TPX2	TPX2	TPX2 microtubule nucleation factor [Source:HGNC Symbol;Acc:HGNC:1249]	73.1908	88.8036	185.96	-0.71751	0.121942	-0.493335	0.347855	0.968189	0.00989175
ENSG00000088356	PDRG1	PDRG1	p53 and DNA damage regulated 1 [Source:HGNC Symbol;Acc:HGNC:16119]	166.654	126.935	138.389	0.289805	0.419952	-0.237409	0.481544	-0.0831704	0.829486
ENSG00000088367	EPB41L1	EPB41L1	erythrocyte membrane protein band 4.1 like 1 [Source:HGNC Symbol;Acc:HGNC:3378]	677.917	550.663	496.148	0.349174	0.324264	-0.0557973	0.905754	-0.29044	0.331752
ENSG00000088386	SLC15A1	SLC15A1	solute carrier family 15 member 1 [Source:HGNC Symbol;Acc:HGNC:10920]	242.485	896.01	449.521	-0.876785	0.0594604	0.973487	0.0470822	-0.210401	0.744338
ENSG00000088387	DOCK9	DOCK9	dedicator of cytokinesis 9 [Source:HGNC Symbol;Acc:HGNC:14132]	185.694	226.832	313.07	-0.512929	0.13321	-0.171007	0.697918	0.556755	0.0411153
ENSG00000088448	ANKRD10	ANKRD10	ankyrin repeat domain 10 [Source:HGNC Symbol;Acc:HGNC:20265]	6307.28	9580.64	7110.78	-0.316977	0.454709	0.457377	0.17355	-0.132003	0.756731
ENSG00000088451	TGDS	TGDS	TDP-glucose 4,6-dehydratase [Source:HGNC Symbol;Acc:HGNC:20324]	449.523	517.674	402.379	0.00522842	0.990135	0.278535	0.147558	-0.249385	0.157431
ENSG00000088538	DOCK3	DOCK3	dedicator of cytokinesis 3 [Source:HGNC Symbol;Acc:HGNC:2989]	9.68219	12.4478	6.76645	0.0634666	0.944124	0.473813	0.40778	-0.514192	0.290803
ENSG00000088543	C3orf18	C3orf18	chromosome 3 open reading frame 18 [Source:HGNC Symbol;Acc:HGNC:24837]	877.348	620.039	373.337	0.787213	0.00800404	0.0670723	0.90395	-0.938141	7.8565e-05
ENSG00000088682	COQ9	COQ9	coenzyme Q9 [Source:HGNC Symbol;Acc:HGNC:25302]	2152.65	2275.88	1520.59	0.218992	0.51647	0.328907	0.199718	-0.5175	0.00594604
ENSG00000088726	TMEM40	TMEM40	transmembrane protein 40 [Source:HGNC Symbol;Acc:HGNC:25620]	8.20171	6.8507	7.81873	0.060448	0.947547	-0.146116	0.857153	0.0482939	0.953367
ENSG00000088727	KIF9	KIF9	kinesin family member 9 [Source:HGNC Symbol;Acc:HGNC:16666]	56.3066	47.6042	36.9709	0.421898	0.105717	0.0642094	0.870099	-0.471663	0.0227712
ENSG00000088756	ARHGAP28	ARHGAP28	Rho GTPase activating protein 28 [Source:HGNC Symbol;Acc:HGNC:25509]	60.216	72.143	52.5265	-0.00564102	0.994552	0.3189	0.498689	-0.279304	0.518746
ENSG00000088766	CRLS1	CRLS1	cardiolipin synthase 1 [Source:HGNC Symbol;Acc:HGNC:16148]	339.885	363.767	371.02	-0.105324	0.819348	0.0229639	0.956	0.0737987	0.839619
ENSG00000088808	PPP1R13B	PPP1R13B	protein phosphatase 1 regulatory subunit 13B [Source:HGNC Symbol;Acc:HGNC:14950]	1767.45	2099.38	2055.65	-0.212909	0.533559	0.113207	0.746004	0.0884465	0.791357
ENSG00000088812	ATRN	ATRN	attractin [Source:HGNC Symbol;Acc:HGNC:885]	759.691	904.406	710.334	-0.053041	0.873066	0.299045	0.0715207	-0.216741	0.193196
ENSG00000088826	SMOX	SMOX	spermine oxidase [Source:HGNC Symbol;Acc:HGNC:15862]	174.588	197.947	163.6	-0.0201558	0.978355	0.206519	0.645082	-0.160485	0.708051
ENSG00000088827	SIGLEC1	SIGLEC1	sialic acid binding Ig like lectin 1 [Source:HGNC Symbol;Acc:HGNC:11127]	86.0765	43.2204	105.955	0.0750508	0.922234	-0.991872	0.00721723	0.573201	0.141324
ENSG00000088832	FKBP1A	FKBP1A	FKBP prolyl isomerase 1A [Source:HGNC Symbol;Acc:HGNC:3711]	912.658	725.96	925.389	0.103271	0.824659	-0.32226	0.262964	0.157429	0.618437
ENSG00000088833	NSFL1C	NSFL1C	NSFL1 cofactor [Source:HGNC Symbol;Acc:HGNC:15912]	2014.65	1973.08	1979.12	0.0266384	0.934139	-0.0168144	0.950762	-0.00980977	0.96913
ENSG00000088836	SLC4A11	SLC4A11	solute carrier family 4 member 11 [Source:HGNC Symbol;Acc:HGNC:16438]	334.451	179.252	322.663	0.214743	0.776724	-0.622708	0.249971	0.221741	0.723478
ENSG00000088854	C20orf194	C20orf194	chromosome 20 open reading frame 194 [Source:HGNC Symbol;Acc:HGNC:17721]	1000.69	1085.6	870.235	0.059473	0.889371	0.219136	0.401674	-0.247479	0.269058
ENSG00000088876	ZNF343	ZNF343	zinc finger protein 343 [Source:HGNC Symbol;Acc:HGNC:16017]	462.205	439.897	403.769	0.137535	0.604767	0.0310147	0.916433	-0.152006	0.442137
ENSG00000088881	EBF4	EBF4	EBF family member 4 [Source:HGNC Symbol;Acc:HGNC:29278]	188.147	167.435	132.203	0.285559	0.613343	0.0839983	0.895768	-0.360753	0.397776
ENSG00000088882	CPXM1	CPXM1	carboxypeptidase X, M14 family member 1 [Source:HGNC Symbol;Acc:HGNC:15771]	64.52	22.7921	89.1633	0.0287192	0.977817	-1.18442	0.0121441	0.662147	0.188677
ENSG00000088888	MAVS	MAVS	mitochondrial antiviral signaling protein [Source:HGNC Symbol;Acc:HGNC:29233]	120.832	119.808	105.386	0.112385	0.764287	0.0926249	0.776787	-0.183158	0.459603
ENSG00000088899	LZTS3	LZTS3	leucine zipper tumor suppressor family member 3 [Source:HGNC Symbol;Acc:HGNC:30139]	291.043	278.52	133.055	0.492494	0.259887	0.408622	0.351174	-0.975694	0.000510502
ENSG00000088926	F11	F11	coagulation factor XI [Source:HGNC Symbol;Acc:HGNC:3529]	14.7009	22.6622	11.7564	-0.0966759	0.91166	0.595075	0.287881	-0.462239	0.372706
ENSG00000088930	XRN2	XRN2	5'-3' exoribonuclease 2 [Source:HGNC Symbol;Acc:HGNC:12836]	895.328	882.288	828.839	0.0711516	0.828898	0.0398091	0.890256	-0.0980502	0.663799
ENSG00000088986	DYNLL1	DYNLL1	dynein light chain LC8-type 1 [Source:HGNC Symbol;Acc:HGNC:15476]	2232.43	1850.99	1970.66	0.192784	0.668106	-0.15718	0.698913	-0.0521078	0.906787
ENSG00000088992	TESC	TESC	tescalcin [Source:HGNC Symbol;Acc:HGNC:26065]	120.95	104.285	116.023	0.0798182	0.926497	-0.135639	0.857516	0.0291304	0.969166
ENSG00000089006	SNX5	SNX5	sorting nexin 5 [Source:HGNC Symbol;Acc:HGNC:14969]	2990.92	4397.37	2511.41	-0.124353	0.733201	0.67672	1.07532e-05	-0.525621	0.00125176
ENSG00000089009	RPL6	RPL6	ribosomal protein L6 [Source:HGNC Symbol;Acc:HGNC:10362]	533.963	462.329	456.543	0.203967	0.446641	-0.0761376	0.798493	-0.125703	0.601038
ENSG00000089012	SIRPG	SIRPG	signal regulatory protein gamma [Source:HGNC Symbol;Acc:HGNC:15757]	26.9716	13.8476	110.56	-0.728278	0.152291	-1.51453	0.000859806	1.6665	4.60105e-05
ENSG00000089022	MAPKAPK5	MAPKAPK5	MAPK activated protein kinase 5 [Source:HGNC Symbol;Acc:HGNC:6889]	605.229	636.747	578.616	0.00895334	0.971818	0.104609	0.444779	-0.0964055	0.438222
ENSG00000089041	P2RX7	P2RX7	purinergic receptor P2X 7 [Source:HGNC Symbol;Acc:HGNC:8537]	187.795	94.2906	190.603	0.254317	0.647401	-0.885072	0.00826998	0.352168	0.38004
ENSG00000089048	ESF1	ESF1	ESF1 nucleolar pre-rRNA processing protein homolog [Source:HGNC Symbol;Acc:HGNC:15898]	500.702	561.301	556.701	-0.146971	0.67261	0.0703496	0.83648	0.0693087	0.8258
ENSG00000089050	RBBP9	RBBP9	RB binding protein 9, serine hydrolase [Source:HGNC Symbol;Acc:HGNC:9892]	1414.11	1471.01	1209.85	0.0940346	0.851301	0.167893	0.649094	-0.234173	0.439243
ENSG00000089053	ANAPC5	ANAPC5	anaphase promoting complex subunit 5 [Source:HGNC Symbol;Acc:HGNC:15713]	2062.87	2215.29	2203.21	-0.0954818	0.649495	0.0456132	0.82528	0.0450631	0.812568
ENSG00000089057	SLC23A2	SLC23A2	solute carrier family 23 member 2 [Source:HGNC Symbol;Acc:HGNC:10973]	2261.88	4942.52	2691.18	-0.594987	0.0639024	0.91639	0.000179118	-0.358471	0.266739
ENSG00000089060	SLC8B1	SLC8B1	solute carrier family 8 member B1 [Source:HGNC Symbol;Acc:HGNC:26175]	315.685	163.253	280.427	0.390504	0.285133	-0.800416	0.0015082	0.18911	0.608474
ENSG00000089063	TMEM230	TMEM230	transmembrane protein 230 [Source:HGNC Symbol;Acc:HGNC:15876]	3165.95	3533.26	2962.02	-0.0116012	0.983546	0.200365	0.524017	-0.163488	0.583876
ENSG00000089091	DZANK1	DZANK1	double zinc ribbon and ankyrin repeat domains 1 [Source:HGNC Symbol;Acc:HGNC:15858]	174.595	201.246	154.864	0.00673451	0.991927	0.276458	0.446948	-0.250225	0.450881
ENSG00000089094	KDM2B	KDM2B	lysine demethylase 2B [Source:HGNC Symbol;Acc:HGNC:13610]	240.202	181.489	181.94	0.372038	0.212556	-0.177612	0.60389	-0.209173	0.475752
ENSG00000089101	CFAP61	C20orf26	cilia and flagella associated protein 61 [Source:HGNC Symbol;Acc:HGNC:15872]	2215.59	2580.18	400.553	0.387792	0.576431	0.673219	0.284903	-1.52123	0.000239212
ENSG00000089116	LHX5	LHX5	LIM homeobox 5 [Source:HGNC Symbol;Acc:HGNC:14216]	0.612369	0.345123	1.6987	-0.097045	NA	-0.211425	0.730039	0.263315	0.581684
ENSG00000089123	TASP1	TASP1	taspase 1 [Source:HGNC Symbol;Acc:HGNC:15859]	568.348	620.311	611.16	-0.107605	0.739378	0.0550201	0.856917	0.0488752	0.862537
ENSG00000089127	OAS1	OAS1	2'-5'-oligoadenylate synthetase 1 [Source:HGNC Symbol;Acc:HGNC:8086]	2527.13	4395.04	3306.69	-0.440997	0.381955	0.471499	0.313433	-0.0395849	0.95028
ENSG00000089154	GCN1	GCN1L1	GCN1 activator of EIF2AK4 [Source:HGNC Symbol;Acc:HGNC:4199]	7522.8	8118.89	6972.57	0.0151549	0.976394	0.163922	0.568595	-0.155576	0.554933
ENSG00000089157	RPLP0	RPLP0	ribosomal protein lateral stalk subunit P0 [Source:HGNC Symbol;Acc:HGNC:10371]	686.765	788.896	694.402	-0.0760005	0.914233	0.164713	0.759334	-0.0712331	0.898197
ENSG00000089159	PXN	PXN	paxillin [Source:HGNC Symbol;Acc:HGNC:9718]	411.815	528.572	451.454	-0.208035	0.60493	0.264001	0.420704	-0.0468349	0.910833
ENSG00000089163	SIRT4	SIRT4	sirtuin 4 [Source:HGNC Symbol;Acc:HGNC:14932]	59.9015	39.9521	40.0324	0.528491	0.0998275	-0.266265	0.502583	-0.309518	0.345594
ENSG00000089169	RPH3A	RPH3A	rabphilin 3A [Source:HGNC Symbol;Acc:HGNC:17056]	2.76141	30.6573	7.41428	-0.864098	0.0281931	1.34269	0.0168627	-0.510033	0.75184
ENSG00000089177	KIF16B	KIF16B	kinesin family member 16B [Source:HGNC Symbol;Acc:HGNC:15869]	1877.85	2835.25	2320.02	-0.393599	0.19343	0.387536	0.166549	-0.00877671	0.984684
ENSG00000089195	TRMT6	TRMT6	tRNA methyltransferase 6 [Source:HGNC Symbol;Acc:HGNC:20900]	197.07	208.777	221.837	-0.126475	0.745814	-0.0184084	0.96105	0.125831	0.671408
ENSG00000089199	CHGB	CHGB	chromogranin B [Source:HGNC Symbol;Acc:HGNC:1930]	323.498	145.456	179.332	0.541105	0.383881	-0.450896	0.482646	-0.250202	0.704647
ENSG00000089220	PEBP1	PEBP1	phosphatidylethanolamine binding protein 1 [Source:HGNC Symbol;Acc:HGNC:8630]	16420.2	18420.5	12106.5	0.140794	0.795981	0.364565	0.311058	-0.474275	0.101327
ENSG00000089225	TBX5	TBX5	T-box transcription factor 5 [Source:HGNC Symbol;Acc:HGNC:11604]	0.259891	1.09659	5.76361	-0.549474	0.142673	-0.435281	0.330817	1.08245	0.0152631
ENSG00000089234	BRAP	BRAP	BRCA1 associated protein [Source:HGNC Symbol;Acc:HGNC:1099]	516.544	526.041	525.101	-0.0246081	0.906364	0.0120701	0.946707	0.0117579	0.943721
ENSG00000089248	ERP29	ERP29	endoplasmic reticulum protein 29 [Source:HGNC Symbol;Acc:HGNC:13799]	2330.79	1505.17	1630.49	0.521009	0.0388571	-0.338009	0.239339	-0.231784	0.417783
ENSG00000089250	NOS1	NOS1	nitric oxide synthase 1 [Source:HGNC Symbol;Acc:HGNC:7872]	24.9233	142.611	22.0069	-0.566533	1.0176e-05	1.27223	0.0266512	-0.767494	0.365751
ENSG00000089280	FUS	FUS	FUS RNA binding protein [Source:HGNC Symbol;Acc:HGNC:4010]	5202.53	5745.3	5783.39	-0.13775	0.726869	0.0511118	0.896247	0.0777726	0.819436
ENSG00000089289	IGBP1	IGBP1	immunoglobulin binding protein 1 [Source:HGNC Symbol;Acc:HGNC:5461]	616.566	590.309	535.462	0.136082	0.69072	0.0458868	0.894823	-0.164338	0.501718
ENSG00000089327	FXYD5	FXYD5	FXYD domain containing ion transport regulator 5 [Source:HGNC Symbol;Acc:HGNC:4029]	1189.62	678.489	1741.84	-0.111126	0.871571	-1.01933	0.00138315	0.773319	0.0125895
ENSG00000089335	ZNF302	ZNF302	zinc finger protein 302 [Source:HGNC Symbol;Acc:HGNC:13848]	449.701	579.14	438.176	-0.127785	0.762165	0.364642	0.167286	-0.209433	0.45546
ENSG00000089351	GRAMD1A	GRAMD1A	GRAM domain containing 1A [Source:HGNC Symbol;Acc:HGNC:29305]	2872.41	1580.45	2103.63	0.542611	0.0766327	-0.576535	0.0434706	-0.0910889	0.830846
ENSG00000089472	HEPH	HEPH	hephaestin [Source:HGNC Symbol;Acc:HGNC:4866]	241.308	112.795	690.599	-0.546291	0.337491	-1.51355	0.00048055	1.435	0.000269751
ENSG00000089486	CDIP1	CDIP1	cell death inducing p53 target 1 [Source:HGNC Symbol;Acc:HGNC:13234]	4067.75	3903.34	2975.29	0.254438	0.488667	0.169003	0.636803	-0.396965	0.106269
ENSG00000089505	CMTM1	CMTM1	CKLF like MARVEL transmembrane domain containing 1 [Source:HGNC Symbol;Acc:HGNC:19172]	33.1535	28.0964	38.2795	-0.0303072	0.959579	-0.317039	0.359721	0.266917	0.393333
ENSG00000089558	KCNH4	KCNH4	potassium voltage-gated channel subfamily H member 4 [Source:HGNC Symbol;Acc:HGNC:6253]	1.69948	1.5597	2.67307	-0.255691	0.705082	-0.452005	0.407858	0.562363	0.196563
ENSG00000089597	GANAB	GANAB	glucosidase II alpha subunit [Source:HGNC Symbol;Acc:HGNC:4138]	2064.28	1953.36	1605.1	0.231123	0.321588	0.112695	0.654399	-0.316233	0.049389
ENSG00000089639	GMIP	GMIP	GEM interacting protein [Source:HGNC Symbol;Acc:HGNC:24852]	987.461	445.806	854.207	0.423292	0.375185	-0.900691	0.00875437	0.193592	0.690917
ENSG00000089682	RBM41	RBM41	RNA binding motif protein 41 [Source:HGNC Symbol;Acc:HGNC:25617]	313.554	375.94	432.29	-0.369588	0.0411544	-0.0215068	0.946166	0.324488	0.038951
ENSG00000089685	BIRC5	BIRC5	baculoviral IAP repeat containing 5 [Source:HGNC Symbol;Acc:HGNC:593]	160.659	238.208	405.647	-0.721393	0.137399	-0.251694	0.702672	0.78566	0.0674748
ENSG00000089692	LAG3	LAG3	lymphocyte activating 3 [Source:HGNC Symbol;Acc:HGNC:6476]	111.352	28.8735	265.347	-0.283583	0.695432	-1.58325	0.000434582	1.13469	0.0155129
ENSG00000089693	MLF2	MLF2	myeloid leukemia factor 2 [Source:HGNC Symbol;Acc:HGNC:7126]	5678.16	4066.56	4478.53	0.368535	0.198348	-0.279871	0.335064	-0.124028	0.70155
ENSG00000089723	OTUB2	OTUB2	OTU deubiquitinase, ubiquitin aldehyde binding 2 [Source:HGNC Symbol;Acc:HGNC:20351]	153.012	102.413	148.438	0.218059	0.592562	-0.518127	0.0587093	0.179664	0.596336
ENSG00000089737	DDX24	DDX24	DEAD-box helicase 24 [Source:HGNC Symbol;Acc:HGNC:13266]	1965.59	1903.15	1838.9	0.072845	0.805764	0.00740774	0.978752	-0.0718987	0.74395
ENSG00000089775	ZBTB25	ZBTB25	zinc finger and BTB domain containing 25 [Source:HGNC Symbol;Acc:HGNC:13112]	110.604	118.616	140.631	-0.235613	0.3668	-0.107766	0.708353	0.288174	0.125175
ENSG00000089818	NECAP1	NECAP1	NECAP endocytosis associated 1 [Source:HGNC Symbol;Acc:HGNC:24539]	288.094	298.774	300.309	-0.0543234	0.869413	0.0172319	0.951636	0.0335714	0.898277
ENSG00000089820	ARHGAP4	ARHGAP4	Rho GTPase activating protein 4 [Source:HGNC Symbol;Acc:HGNC:674]	1815.81	721.54	1284.28	0.600292	0.202474	-0.879099	0.0293764	-0.00815961	0.991352
ENSG00000089847	ANKRD24	ANKRD24	ankyrin repeat domain 24 [Source:HGNC Symbol;Acc:HGNC:29424]	23.9956	12.5844	17.4776	0.472714	0.372192	-0.555593	0.25049	-0.0671864	0.919031
ENSG00000089876	DHX32	DHX32	DEAH-box helicase 32 (putative) [Source:HGNC Symbol;Acc:HGNC:16717]	1312.34	1343.6	1185.82	0.068285	0.823279	0.111154	0.613971	-0.157149	0.37981
ENSG00000089902	RCOR1	RCOR1	REST corepressor 1 [Source:HGNC Symbol;Acc:HGNC:17441]	3027.84	2956.55	2450.96	0.176989	0.581909	0.126468	0.673645	-0.276043	0.194248
ENSG00000089916	GPATCH2L	GPATCH2L	G-patch domain containing 2 like [Source:HGNC Symbol;Acc:HGNC:20210]	151.844	184.733	158.321	-0.146579	0.651773	0.239263	0.315421	-0.078678	0.78629
ENSG00000090006	LTBP4	LTBP4	latent transforming growth factor beta binding protein 4 [Source:HGNC Symbol;Acc:HGNC:6717]	654.999	411.139	1671.39	-0.55466	0.303547	-1.22191	0.00356008	1.30279	0.000297434
ENSG00000090013	BLVRB	BLVRB	biliverdin reductase B [Source:HGNC Symbol;Acc:HGNC:1063]	1168.7	1030.5	1419.58	-0.0884753	0.899519	-0.301081	0.525986	0.31265	0.451422
ENSG00000090020	SLC9A1	SLC9A1	solute carrier family 9 member A1 [Source:HGNC Symbol;Acc:HGNC:11071]	2121.95	1507.33	1605.87	0.398194	0.212363	-0.257973	0.44743	-0.172835	0.61144
ENSG00000090054	SPTLC1	SPTLC1	serine palmitoyltransferase long chain base subunit 1 [Source:HGNC Symbol;Acc:HGNC:11277]	1635.75	1805.93	1489.13	0.0156741	0.972511	0.209496	0.378694	-0.19701	0.361591
ENSG00000090060	PAPOLA	PAPOLA	poly(A) polymerase alpha [Source:HGNC Symbol;Acc:HGNC:14981]	8984.41	9138.59	9079.49	-0.0185267	0.95518	0.0158526	0.95128	0.00312865	0.990992
ENSG00000090061	CCNK	CCNK	cyclin K [Source:HGNC Symbol;Acc:HGNC:1596]	184.553	182.855	208.873	-0.0990493	0.738845	-0.115364	0.626758	0.179702	0.336059
ENSG00000090097	PCBP4	PCBP4	poly(rC) binding protein 4 [Source:HGNC Symbol;Acc:HGNC:8652]	115.26	131.85	108.357	-0.0284063	0.970162	0.216648	0.649094	-0.161842	0.725274
ENSG00000090104	RGS1	RGS1	regulator of G protein signaling 1 [Source:HGNC Symbol;Acc:HGNC:9991]	1581.33	498.121	1422.87	0.475186	0.321534	-1.40435	3.6926e-06	0.351341	0.417799
ENSG00000090238	YPEL3	YPEL3	yippee like 3 [Source:HGNC Symbol;Acc:HGNC:18327]	496.987	450.09	465.292	0.102627	0.831099	-0.0816874	0.843471	-0.0272127	0.948218
ENSG00000090263	MRPS33	MRPS33	mitochondrial ribosomal protein S33 [Source:HGNC Symbol;Acc:HGNC:16634]	1199.94	1244.22	1057.39	0.0744117	0.889677	0.142101	0.724745	-0.191949	0.565578
ENSG00000090266	NDUFB2	NDUFB2	NADH:ubiquinone oxidoreductase subunit B2 [Source:HGNC Symbol;Acc:HGNC:7697]	3607.14	3336.18	2771.64	0.239063	0.548673	0.0856389	0.843178	-0.303644	0.291481
ENSG00000090273	NUDC	NUDC	nuclear distribution C, dynein complex regulator [Source:HGNC Symbol;Acc:HGNC:8045]	1146.71	1186.08	1113.42	0.00438828	0.991868	0.0695316	0.805257	-0.0626022	0.812151
ENSG00000090316	MAEA	MAEA	macrophage erythroblast attacher, E3 ubiquitin ligase [Source:HGNC Symbol;Acc:HGNC:13731]	621.056	655.374	502.924	0.127966	0.728592	0.232725	0.377102	-0.326983	0.114471
ENSG00000090339	ICAM1	ICAM1	intercellular adhesion molecule 1 [Source:HGNC Symbol;Acc:HGNC:5344]	2306.37	672.862	2811.16	0.173855	0.82203	-1.58796	1.69936e-05	0.683762	0.108883
ENSG00000090372	STRN4	STRN4	striatin 4 [Source:HGNC Symbol;Acc:HGNC:15721]	2262.05	1881.6	2168.47	0.134052	0.661119	-0.223582	0.315623	0.0574135	0.837138
ENSG00000090376	IRAK3	IRAK3	interleukin 1 receptor associated kinase 3 [Source:HGNC Symbol;Acc:HGNC:17020]	195.266	126.468	335.985	-0.294826	0.572831	-0.995889	0.00172492	0.935696	0.00080099
ENSG00000090382	LYZ	LYZ	lysozyme [Source:HGNC Symbol;Acc:HGNC:6740]	2329.35	1545.66	3116.69	-0.0594668	0.94603	-0.637005	0.212311	0.503683	0.298152
ENSG00000090432	MUL1	MUL1	mitochondrial E3 ubiquitin protein ligase 1 [Source:HGNC Symbol;Acc:HGNC:25762]	523.665	454.087	352.832	0.396195	0.0248197	0.0890977	0.744863	-0.464481	0.000526599
ENSG00000090447	TFAP4	TFAP4	transcription factor AP-4 [Source:HGNC Symbol;Acc:HGNC:11745]	396.596	406.656	313.812	0.160255	0.710592	0.200111	0.563946	-0.328053	0.215576
ENSG00000090470	PDCD7	PDCD7	programmed cell death 7 [Source:HGNC Symbol;Acc:HGNC:8767]	1032.1	1005.64	876.414	0.145453	0.541329	0.088397	0.705574	-0.20921	0.193144
ENSG00000090487	SPG21	SPG21	SPG21 abhydrolase domain containing, maspardin [Source:HGNC Symbol;Acc:HGNC:20373]	5093.38	4781.54	4442.73	0.145774	0.626451	0.0169548	0.9581	-0.148314	0.514264
ENSG00000090512	FETUB	FETUB	fetuin B [Source:HGNC Symbol;Acc:HGNC:3658]	0.837438	0.557654	2.37218	-0.180154	0.672666	-0.29941	0.601811	0.445066	0.348529
ENSG00000090520	DNAJB11	DNAJB11	DnaJ heat shock protein family (Hsp40) member B11 [Source:HGNC Symbol;Acc:HGNC:14889]	1013.86	961.213	1149.54	-0.0772375	0.845794	-0.175571	0.521305	0.208457	0.364466
ENSG00000090530	P3H2	LEPREL1	prolyl 3-hydroxylase 2 [Source:HGNC Symbol;Acc:HGNC:19317]	5211.48	4806.6	3874	0.243021	0.651773	0.0979376	0.861724	-0.324579	0.40504
ENSG00000090534	THPO	THPO	thrombopoietin [Source:HGNC Symbol;Acc:HGNC:11795]	394.742	839.788	387.964	-0.344811	0.593845	0.827524	0.0966666	-0.459377	0.370371
ENSG00000090539	CHRD	CHRD	chordin [Source:HGNC Symbol;Acc:HGNC:1949]	242.605	450.293	271.638	-0.398466	0.437694	0.681683	0.087727	-0.274997	0.557134
ENSG00000090554	FLT3LG	FLT3LG	fms related receptor tyrosine kinase 3 ligand [Source:HGNC Symbol;Acc:HGNC:3766]	52.3077	30.2266	51.3733	0.221587	0.716753	-0.668438	0.0932166	0.257044	0.583718
ENSG00000090565	RAB11FIP3	RAB11FIP3	RAB11 family interacting protein 3 [Source:HGNC Symbol;Acc:HGNC:17224]	1334.08	1174.63	782.846	0.432686	0.27729	0.182978	0.693562	-0.617092	0.0308407
ENSG00000090581	GNPTG	GNPTG	N-acetylglucosamine-1-phosphate transferase subunit gamma [Source:HGNC Symbol;Acc:HGNC:23026]	767.092	642.607	723.195	0.143711	0.642407	-0.20061	0.398778	0.0309128	0.920694
ENSG00000090612	ZNF268	ZNF268	zinc finger protein 268 [Source:HGNC Symbol;Acc:HGNC:13061]	885.323	1047.83	927.105	-0.133588	0.667426	0.196464	0.40102	-0.0514679	0.857101
ENSG00000090615	GOLGA3	GOLGA3	golgin A3 [Source:HGNC Symbol;Acc:HGNC:4426]	5945.73	5553.64	6886.93	-0.0879942	0.823086	-0.214367	0.401674	0.247497	0.253392
ENSG00000090621	PABPC4	PABPC4	poly(A) binding protein cytoplasmic 4 [Source:HGNC Symbol;Acc:HGNC:8557]	4557.64	2984.01	4282.11	0.265388	0.309865	-0.54334	0.0013915	0.162822	0.49871
ENSG00000090659	CD209	CD209	CD209 molecule [Source:HGNC Symbol;Acc:HGNC:1641]	366.457	70.2113	248.557	0.674011	0.217088	-1.49301	0.000548563	0.0963233	0.897295
ENSG00000090661	CERS4	CERS4	ceramide synthase 4 [Source:HGNC Symbol;Acc:HGNC:23747]	2358.73	1658.12	1468.95	0.551385	0.0636268	-0.14607	0.731801	-0.425599	0.122035
ENSG00000090674	MCOLN1	MCOLN1	mucolipin 1 [Source:HGNC Symbol;Acc:HGNC:13356]	1510.94	1005.14	1188.41	0.394613	0.260164	-0.369291	0.263834	-0.0878445	0.834991
ENSG00000090686	USP48	USP48	ubiquitin specific peptidase 48 [Source:HGNC Symbol;Acc:HGNC:18533]	410.719	451.799	414.719	-0.0638305	0.835334	0.126589	0.553549	-0.0514916	0.828409
ENSG00000090776	EFNB1	EFNB1	ephrin B1 [Source:HGNC Symbol;Acc:HGNC:3226]	185.246	200.39	231.55	-0.218386	0.587019	-0.0745256	0.863522	0.249015	0.407017
ENSG00000090857	PDPR	PDPR	pyruvate dehydrogenase phosphatase regulatory subunit [Source:HGNC Symbol;Acc:HGNC:30264]	1812.63	1962.09	1135.22	0.259885	0.575296	0.417376	0.243629	-0.666408	0.0120394
ENSG00000090861	AARS1	AARS	alanyl-tRNA synthetase 1 [Source:HGNC Symbol;Acc:HGNC:20]	10510	10054	9040.61	0.14157	0.720127	0.0527845	0.892979	-0.176422	0.532376
ENSG00000090863	GLG1	GLG1	golgi glycoprotein 1 [Source:HGNC Symbol;Acc:HGNC:4316]	3426.7	4124.12	2930.16	0.00394725	0.993791	0.378027	0.0663816	-0.345994	0.0681558
ENSG00000090889	KIF4A	KIF4A	kinesin family member 4A [Source:HGNC Symbol;Acc:HGNC:13339]	78.23	100.879	196.966	-0.705767	0.139257	-0.413876	0.463353	0.9026	0.0224435
ENSG00000090905	TNRC6A	TNRC6A	trinucleotide repeat containing adaptor 6A [Source:HGNC Symbol;Acc:HGNC:11969]	3085.62	2273.41	1784.48	0.567087	0.0758942	-0.0387847	0.941803	-0.544896	0.0463528
ENSG00000090924	PLEKHG2	PLEKHG2	pleckstrin homology and RhoGEF domain containing G2 [Source:HGNC Symbol;Acc:HGNC:29515]	1352.42	1022.51	2176.04	-0.262298	0.65846	-0.705839	0.077574	0.735852	0.0338509
ENSG00000090932	DLL3	DLL3	delta like canonical Notch ligand 3 [Source:HGNC Symbol;Acc:HGNC:2909]	16.336	21.3486	74.4087	-0.714198	0.143375	-0.627223	0.289718	1.12216	0.0188175
ENSG00000090971	NAT14	NAT14	N-acetyltransferase 14 (putative) [Source:HGNC Symbol;Acc:HGNC:28918]	376.487	275.574	241.778	0.506648	0.0875309	-0.113103	0.792646	-0.405411	0.132002
ENSG00000090975	PITPNM2	PITPNM2	phosphatidylinositol transfer protein membrane associated 2 [Source:HGNC Symbol;Acc:HGNC:21044]	101.71	74.1736	87.6681	0.265572	0.564856	-0.30266	0.44343	-0.0131467	0.980106
ENSG00000090989	EXOC1	EXOC1	exocyst complex component 1 [Source:HGNC Symbol;Acc:HGNC:30380]	2351.96	2411.65	2418.25	-0.037918	0.883149	0.0134641	0.95128	0.0221756	0.913919
ENSG00000091009	RBM27	RBM27	RNA binding motif protein 27 [Source:HGNC Symbol;Acc:HGNC:29243]	3297.63	3660.54	3398.94	-0.0850544	0.774332	0.121802	0.587451	-0.0286786	0.913952
ENSG00000091010	POU4F3	POU4F3	POU class 4 homeobox 3 [Source:HGNC Symbol;Acc:HGNC:9220]	0.205279	0.171734	0.550897	-0.248099	NA	-0.441895	0.521678	0.574628	0.313495
ENSG00000091039	OSBPL8	OSBPL8	oxysterol binding protein like 8 [Source:HGNC Symbol;Acc:HGNC:16396]	469.502	458.856	433.985	0.0743666	0.868465	0.0292737	0.941817	-0.0925777	0.775455
ENSG00000091073	DTX2	DTX2	deltex E3 ubiquitin ligase 2 [Source:HGNC Symbol;Acc:HGNC:15973]	192.13	136.771	197.856	0.138082	0.745814	-0.498906	0.0421886	0.241649	0.383479
ENSG00000091106	NLRC4	NLRC4	NLR family CARD domain containing 4 [Source:HGNC Symbol;Acc:HGNC:16412]	24.1268	19.0346	31.9622	-0.12742	0.832996	-0.529994	0.138619	0.501967	0.112033
ENSG00000091127	PUS7	PUS7	pseudouridine synthase 7 [Source:HGNC Symbol;Acc:HGNC:26033]	954.396	1045.17	937.657	-0.0341645	0.946496	0.130195	0.713912	-0.0799183	0.82103
ENSG00000091128	LAMB4	LAMB4	laminin subunit beta 4 [Source:HGNC Symbol;Acc:HGNC:6491]	5.76563	4.20798	5.9175	0.102124	0.891315	-0.395115	0.427405	0.198209	0.705618
ENSG00000091129	NRCAM	NRCAM	neuronal cell adhesion molecule [Source:HGNC Symbol;Acc:HGNC:7994]	680.451	999.18	920.84	-0.373048	0.490715	0.238657	0.671187	0.118346	0.838843
ENSG00000091136	LAMB1	LAMB1	laminin subunit beta 1 [Source:HGNC Symbol;Acc:HGNC:6486]	39097.9	36257.8	21748.8	0.426302	0.305865	0.278066	0.524002	-0.715634	0.0108641
ENSG00000091137	SLC26A4	SLC26A4	solute carrier family 26 member 4 [Source:HGNC Symbol;Acc:HGNC:8818]	11.443	24.9072	42.3439	-1.14053	0.00486435	-0.176331	0.801406	0.996935	0.0102242
ENSG00000091138	SLC26A3	SLC26A3	solute carrier family 26 member 3 [Source:HGNC Symbol;Acc:HGNC:3018]	13.5471	12.8014	5.91108	0.290191	0.200077	0.370521	0.323097	-0.61981	0.245966
ENSG00000091140	DLD	DLD	dihydrolipoamide dehydrogenase [Source:HGNC Symbol;Acc:HGNC:2898]	9020.93	9123.65	6706.72	0.213517	0.531764	0.232849	0.418675	-0.414842	0.0466973
ENSG00000091157	WDR7	WDR7	WD repeat domain 7 [Source:HGNC Symbol;Acc:HGNC:13490]	236.297	237.934	230.469	0.0166007	0.973548	0.0277955	0.941393	-0.0382609	0.910833
ENSG00000091164	TXNL1	TXNL1	thioredoxin like 1 [Source:HGNC Symbol;Acc:HGNC:12436]	3991.46	3605.62	2904.89	0.292547	0.429312	0.0894779	0.834475	-0.362025	0.176856
ENSG00000091181	IL5RA	IL5RA	interleukin 5 receptor subunit alpha [Source:HGNC Symbol;Acc:HGNC:6017]	0.875664	0.899988	1.23429	-0.237409	0.74442	-0.165599	0.826571	0.346862	0.537094
ENSG00000091262	ABCC6	ABCC6	ATP binding cassette subfamily C member 6 [Source:HGNC Symbol;Acc:HGNC:57]	128.522	199.014	107.652	-0.121492	0.879144	0.60878	0.221373	-0.454986	0.334978
ENSG00000091317	CMTM6	CMTM6	CKLF like MARVEL transmembrane domain containing 6 [Source:HGNC Symbol;Acc:HGNC:19177]	2995.29	3415.81	3062.86	-0.0886354	0.864239	0.159173	0.674747	-0.056979	0.89068
ENSG00000091409	ITGA6	ITGA6	integrin subunit alpha 6 [Source:HGNC Symbol;Acc:HGNC:6142]	9862.13	11895.1	9165.2	-0.05258	0.927379	0.303247	0.38854	-0.220364	0.523927
ENSG00000091428	RAPGEF4	RAPGEF4	Rap guanine nucleotide exchange factor 4 [Source:HGNC Symbol;Acc:HGNC:16626]	32.9572	38.4641	104.794	-0.901999	0.0323791	-0.73905	0.111621	1.29225	0.0001171
ENSG00000091436	MAP3K20	MLTK	mitogen-activated protein kinase kinase kinase 20 [Source:HGNC Symbol;Acc:HGNC:17797]	513.28	371.923	598.46	0.0164825	0.981914	-0.536883	0.11208	0.380765	0.254648
ENSG00000091482	SMPX	SMPX	small muscle protein X-linked [Source:HGNC Symbol;Acc:HGNC:11122]	2.78673	1.3771	4.33073	-0.0244291	0.980286	-0.573128	0.222568	0.397363	0.505492
ENSG00000091483	FH	FH	fumarate hydratase [Source:HGNC Symbol;Acc:HGNC:3700]	3699.18	5691.26	3154.7	-0.15982	0.731217	0.705794	0.00303236	-0.521772	0.0329072
ENSG00000091490	SEL1L3	SEL1L3	SEL1L family member 3 [Source:HGNC Symbol;Acc:HGNC:29108]	3460.75	2938.76	4346.66	-0.103406	0.875334	-0.379729	0.366053	0.381814	0.301868
ENSG00000091513	TF	TF	transferrin [Source:HGNC Symbol;Acc:HGNC:11740]	5.31463	7.0772	14.5436	-0.683015	0.184396	-0.403992	0.522024	0.8876	0.0471588
ENSG00000091527	CDV3	CDV3	CDV3 homolog [Source:HGNC Symbol;Acc:HGNC:26928]	2972.83	2583.68	2801.57	0.12378	0.729345	-0.146862	0.608571	0.00705878	0.984798
ENSG00000091536	MYO15A	MYO15A	myosin XVA [Source:HGNC Symbol;Acc:HGNC:7594]	11.4233	6.15478	5.92672	0.689562	0.142201	-0.333612	0.558256	-0.460631	0.31591
ENSG00000091542	ALKBH5	ALKBH5	alkB homolog 5, RNA demethylase [Source:HGNC Symbol;Acc:HGNC:25996]	1061.58	1218.38	1061.38	-0.0794517	0.836639	0.191631	0.45776	-0.0947703	0.733779
ENSG00000091583	APOH	APOH	apolipoprotein H [Source:HGNC Symbol;Acc:HGNC:616]	23.4133	47.8961	20.0416	-0.158158	0.842497	0.574774	0.389733	-0.360758	0.557365
ENSG00000091592	NLRP1	NLRP1	NLR family pyrin domain containing 1 [Source:HGNC Symbol;Acc:HGNC:14374]	111.82	130.403	187.591	-0.457035	0.305325	-0.215952	0.670304	0.553647	0.10603
ENSG00000091622	PITPNM3	PITPNM3	PITPNM family member 3 [Source:HGNC Symbol;Acc:HGNC:21043]	67.2288	177.651	110.018	-0.818495	0.0367043	0.808149	0.03972	-0.0942776	0.87441
ENSG00000091640	SPAG7	SPAG7	sperm associated antigen 7 [Source:HGNC Symbol;Acc:HGNC:11216]	2869.1	2846.04	2331.58	0.163943	0.641429	0.144421	0.639356	-0.28001	0.215286
ENSG00000091651	ORC6	ORC6	origin recognition complex subunit 6 [Source:HGNC Symbol;Acc:HGNC:17151]	50.8922	97.1289	104.492	-0.75441	0.0769555	0.199572	0.7467	0.421604	0.347758
ENSG00000091656	ZFHX4	ZFHX4	zinc finger homeobox 4 [Source:HGNC Symbol;Acc:HGNC:30939]	662.423	384.068	1160.69	-0.187407	0.820595	-0.81309	0.129866	0.720385	0.152789
ENSG00000091704	CPA1	CPA1	carboxypeptidase A1 [Source:HGNC Symbol;Acc:HGNC:2296]	1.07848	2.00089	2.39686	-0.368325	0.584444	-0.0842638	0.912262	0.44247	0.438881
ENSG00000091732	ZC3HC1	ZC3HC1	zinc finger C3HC-type containing 1 [Source:HGNC Symbol;Acc:HGNC:29913]	286.674	364.815	257.623	-0.0660567	0.86253	0.416111	0.0205297	-0.314908	0.0809909
ENSG00000091831	ESR1	ESR1	estrogen receptor 1 [Source:HGNC Symbol;Acc:HGNC:3467]	343.641	226.119	274.083	0.352857	0.483054	-0.364256	0.422616	-0.0605681	0.916753
ENSG00000091844	RGS17	RGS17	regulator of G protein signaling 17 [Source:HGNC Symbol;Acc:HGNC:14088]	4.14623	1.83838	6.06924	-0.0464547	0.959529	-1.16848	0.00686816	0.749166	0.0848974
ENSG00000091879	ANGPT2	ANGPT2	angiopoietin 2 [Source:HGNC Symbol;Acc:HGNC:485]	2179.86	1241.48	973.554	0.495606	0.448107	-0.145995	0.86017	-0.469674	0.0727301
ENSG00000091947	TMEM101	TMEM101	transmembrane protein 101 [Source:HGNC Symbol;Acc:HGNC:28653]	765.14	828.934	487.057	0.220623	0.733201	0.372963	0.466551	-0.583197	0.136249
ENSG00000091972	CD200	CD200	CD200 molecule [Source:HGNC Symbol;Acc:HGNC:7203]	224.369	272.153	400.306	-0.453456	0.414155	-0.199395	0.759334	0.544227	0.220891
ENSG00000091986	CCDC80	CCDC80	coiled-coil domain containing 80 [Source:HGNC Symbol;Acc:HGNC:30649]	1040.26	718.253	5668.01	-0.973478	0.0310422	-1.50567	0.000809481	1.93563	5.52583e-07
ENSG00000092009	CMA1	CMA1	chymase 1 [Source:HGNC Symbol;Acc:HGNC:2097]	6.32122	6.12354	12.6936	-0.402322	0.530071	-0.440668	0.498689	0.707069	0.155588
ENSG00000092010	PSME1	PSME1	proteasome activator subunit 1 [Source:HGNC Symbol;Acc:HGNC:9568]	4141.33	3787.2	4502.64	-0.0224858	0.962405	-0.191029	0.49123	0.172786	0.498269
ENSG00000092020	PPP2R3C	PPP2R3C	protein phosphatase 2 regulatory subunit B''gamma [Source:HGNC Symbol;Acc:HGNC:17485]	520.93	593.61	479.489	-0.0120853	0.975532	0.251931	0.15879	-0.209291	0.215675
ENSG00000092036	HAUS4	HAUS4	HAUS augmin like complex subunit 4 [Source:HGNC Symbol;Acc:HGNC:20163]	423.329	417.028	352.09	0.162901	0.531162	0.108557	0.665322	-0.243478	0.16184
ENSG00000092051	JPH4	JPH4	junctophilin 4 [Source:HGNC Symbol;Acc:HGNC:20156]	9.46973	6.60959	11.3941	-0.0248159	0.977383	-0.562632	0.213528	0.425198	0.314212
ENSG00000092054	MYH7	MYH7	myosin heavy chain 7 [Source:HGNC Symbol;Acc:HGNC:7577]	0.144322	0.145065	0.460325	-0.455986	0.413667	-0.358412	0.625637	0.716774	0.178018
ENSG00000092067	CEBPE	CEBPE	CCAAT enhancer binding protein epsilon [Source:HGNC Symbol;Acc:HGNC:1836]	2.32393	0.995426	1.60718	0.348087	0.614759	-0.417831	0.548817	-0.0532533	0.947294
ENSG00000092068	SLC7A8	SLC7A8	solute carrier family 7 member 8 [Source:HGNC Symbol;Acc:HGNC:11066]	4129.86	2430.2	1999.49	0.682829	0.152303	-0.203418	0.754753	-0.568703	0.192467
ENSG00000092094	OSGEP	OSGEP	O-sialoglycoprotein endopeptidase [Source:HGNC Symbol;Acc:HGNC:18028]	921.417	854.963	889.781	0.0702348	0.856283	-0.0802938	0.795344	0.00245629	0.994095
ENSG00000092096	SLC22A17	SLC22A17	solute carrier family 22 member 17 [Source:HGNC Symbol;Acc:HGNC:23095]	1026.62	968.407	770.597	0.237606	0.593845	0.125966	0.780897	-0.341007	0.275493
ENSG00000092108	SCFD1	SCFD1	sec1 family domain containing 1 [Source:HGNC Symbol;Acc:HGNC:20726]	2166.38	2725.35	2481.81	-0.246076	0.157249	0.212205	0.203611	0.0280218	0.907431
ENSG00000092140	G2E3	G2E3	G2/M-phase specific E3 ubiquitin protein ligase [Source:HGNC Symbol;Acc:HGNC:20338]	99.2193	113.394	136.847	-0.341633	0.128695	-0.0840361	0.785036	0.353438	0.0471294
ENSG00000092148	HECTD1	HECTD1	HECT domain E3 ubiquitin protein ligase 1 [Source:HGNC Symbol;Acc:HGNC:20157]	742.329	1094.78	887.419	-0.362624	0.181955	0.388782	0.106668	-0.0355806	0.92407
ENSG00000092199	HNRNPC	HNRNPC	heterogeneous nuclear ribonucleoprotein C [Source:HGNC Symbol;Acc:HGNC:5035]	2263.75	2955.47	2455.84	-0.224224	0.284002	0.308988	0.056065	-0.0764552	0.735568
ENSG00000092200	RPGRIP1	RPGRIP1	RPGR interacting protein 1 [Source:HGNC Symbol;Acc:HGNC:13436]	88.3099	64.3853	69.7752	0.389987	0.205143	-0.297565	0.369343	-0.146137	0.674919
ENSG00000092201	SUPT16H	SUPT16H	SPT16 homolog, facilitates chromatin remodeling subunit [Source:HGNC Symbol;Acc:HGNC:11465]	1947.07	2445.61	2158.53	-0.218325	0.20441	0.237091	0.111808	-0.0169074	0.943188
ENSG00000092203	TOX4	TOX4	TOX high mobility group box family member 4 [Source:HGNC Symbol;Acc:HGNC:20161]	1883.19	1988.96	1991.72	-0.0784946	0.664595	0.031893	0.85941	0.0421084	0.791788
ENSG00000092208	GEMIN2	GEMIN2	gem nuclear organelle associated protein 2 [Source:HGNC Symbol;Acc:HGNC:10884]	185.38	198.18	188.394	-0.0465861	0.905233	0.0610221	0.844549	-0.00859645	0.978203
ENSG00000092295	TGM1	TGM1	transglutaminase 1 [Source:HGNC Symbol;Acc:HGNC:11777]	45.4936	39.1141	64.4201	-0.200824	0.749957	-0.47127	0.303045	0.524532	0.165981
ENSG00000092330	TINF2	TINF2	TERF1 interacting nuclear factor 2 [Source:HGNC Symbol;Acc:HGNC:11824]	1769.93	1781.16	1852.89	-0.0409789	0.882727	-0.030614	0.895768	0.0612956	0.749556
ENSG00000092345	DAZL	DAZL	deleted in azoospermia like [Source:HGNC Symbol;Acc:HGNC:2685]	0.280653	0.407138	0.983959	-0.103615	NA	-0.0715838	NA	0.177403	0.741635
ENSG00000092377	TBL1Y	TBL1Y	transducin beta like 1 Y-linked [Source:HGNC Symbol;Acc:HGNC:18502]	38.7253	25.3294	24.1959	0.175573	0.817573	-0.0816819	0.921354	-0.135757	0.844477
ENSG00000092421	SEMA6A	SEMA6A	semaphorin 6A [Source:HGNC Symbol;Acc:HGNC:10738]	3205.13	5473.86	5296.8	-0.579635	0.19821	0.260865	0.632113	0.249941	0.614483
ENSG00000092439	TRPM7	TRPM7	transient receptor potential cation channel subfamily M member 7 [Source:HGNC Symbol;Acc:HGNC:17994]	3178.16	3924.03	4072.78	-0.287907	0.533559	0.0794306	0.880598	0.181688	0.663247
ENSG00000092445	TYRO3	TYRO3	TYRO3 protein tyrosine kinase [Source:HGNC Symbol;Acc:HGNC:12446]	167.436	262.919	224.855	-0.412442	0.410932	0.33301	0.501184	0.0638888	0.91557
ENSG00000092470	WDR76	WDR76	WD repeat domain 76 [Source:HGNC Symbol;Acc:HGNC:25773]	143.822	198.557	238.165	-0.551454	0.0912862	0.00514358	0.991825	0.442912	0.131116
ENSG00000092529	CAPN3	CAPN3	calpain 3 [Source:HGNC Symbol;Acc:HGNC:1480]	359.348	182.068	53.6052	1.24805	0.0031511	-0.0136637	0.986569	-1.85705	4.64743e-08
ENSG00000092531	SNAP23	SNAP23	synaptosome associated protein 23 [Source:HGNC Symbol;Acc:HGNC:11131]	3345.54	2514.66	3697.22	0.0525375	0.896471	-0.479017	0.00726636	0.313877	0.0943852
ENSG00000092607	TBX15	TBX15	T-box transcription factor 15 [Source:HGNC Symbol;Acc:HGNC:11594]	28.999	6.57623	32.7479	0.246748	0.972511	-1.43925	0.0015658	0.574113	0.0197551
ENSG00000092621	PHGDH	PHGDH	phosphoglycerate dehydrogenase [Source:HGNC Symbol;Acc:HGNC:8923]	377.334	259.445	284.772	0.317004	0.628177	-0.243164	0.709913	-0.128659	0.844729
ENSG00000092758	COL9A3	COL9A3	collagen type IX alpha 3 chain [Source:HGNC Symbol;Acc:HGNC:2219]	66.5125	135.741	138.262	-0.603306	0.272654	0.227821	0.759519	0.310222	0.613686
ENSG00000092820	EZR	EZR	ezrin [Source:HGNC Symbol;Acc:HGNC:12691]	5301.2	8332.11	6197.26	-0.392436	0.0899213	0.501766	0.00779161	-0.117705	0.674384
ENSG00000092841	MYL6	MYL6	myosin light chain 6 [Source:HGNC Symbol;Acc:HGNC:7587]	8046.11	5830.25	7067.64	0.266825	0.47173	-0.337376	0.265936	0.0154849	0.971455
ENSG00000092847	AGO1	AGO1	argonaute RISC component 1 [Source:HGNC Symbol;Acc:HGNC:3262]	585.666	546.656	451.476	0.239557	0.438753	0.0988738	0.769842	-0.313715	0.147886
ENSG00000092850	TEKT2	TEKT2	tektin 2 [Source:HGNC Symbol;Acc:HGNC:11725]	23.0483	40.4006	22.7571	-0.246424	0.726843	0.620091	0.239607	-0.335907	0.537177
ENSG00000092853	CLSPN	CLSPN	claspin [Source:HGNC Symbol;Acc:HGNC:19715]	19.8523	28.7936	38.9595	-0.633376	0.145329	-0.0794307	0.905754	0.577037	0.132469
ENSG00000092871	RFFL	RFFL	ring finger and FYVE like domain containing E3 ubiquitin protein ligase [Source:HGNC Symbol;Acc:HGNC:24821]	1008.37	1041.02	1185.27	-0.149093	0.693821	-0.0862968	0.80923	0.199758	0.44641
ENSG00000092929	UNC13D	UNC13D	unc-13 homolog D [Source:HGNC Symbol;Acc:HGNC:23147]	349.566	202.406	547.081	-0.156439	0.83521	-0.957938	0.0214084	0.776194	0.0488887
ENSG00000092931	MFSD11	MFSD11	major facilitator superfamily domain containing 11 [Source:HGNC Symbol;Acc:HGNC:25458]	185.255	164.676	271.052	-0.27758	0.365401	-0.483138	0.0293045	0.601511	0.000384964
ENSG00000092964	DPYSL2	DPYSL2	dihydropyrimidinase like 2 [Source:HGNC Symbol;Acc:HGNC:3014]	8097.02	7865.39	8594.82	-0.0324603	0.950204	-0.0861837	0.825158	0.0993626	0.77549
ENSG00000092969	TGFB2	TGFB2	transforming growth factor beta 2 [Source:HGNC Symbol;Acc:HGNC:11768]	218.919	628.678	451.46	-0.829052	0.0755919	0.621343	0.255087	0.0870182	0.905031
ENSG00000092978	GPATCH2	GPATCH2	G-patch domain containing 2 [Source:HGNC Symbol;Acc:HGNC:25499]	242.438	279.782	276.551	-0.192255	0.315134	0.0921421	0.657218	0.0877639	0.644868
ENSG00000093000	NUP50	NUP50	nucleoporin 50 [Source:HGNC Symbol;Acc:HGNC:8065]	188.26	229.573	221.336	-0.246587	0.19424	0.147008	0.472843	0.0858516	0.68611
ENSG00000093009	CDC45	CDC45	cell division cycle 45 [Source:HGNC Symbol;Acc:HGNC:1739]	23.6895	39.1001	46.1667	-0.619005	0.203095	0.068952	0.927276	0.450521	0.336791
ENSG00000093010	COMT	COMT	catechol-O-methyltransferase [Source:HGNC Symbol;Acc:HGNC:2228]	2511.89	2928.24	2276.46	-0.0158901	0.970705	0.291487	0.143937	-0.243767	0.195657
ENSG00000093072	ADA2	CECR1	adenosine deaminase 2 [Source:HGNC Symbol;Acc:HGNC:1839]	506.221	434.718	600.337	-0.0601681	0.932924	-0.315006	0.499	0.297573	0.477874
ENSG00000093134	VNN3	VNN3	vanin 3 [Source:HGNC Symbol;Acc:HGNC:16431]	10.1173	2.63293	9.16952	0.382812	0.566835	-1.30958	0.00541632	0.310597	0.613118
ENSG00000093144	ECHDC1	ECHDC1	ethylmalonyl-CoA decarboxylase 1 [Source:HGNC Symbol;Acc:HGNC:21489]	2860.22	2679.7	2694.66	0.0839992	0.819348	-0.0427672	0.895959	-0.0405255	0.893616
ENSG00000093167	LRRFIP2	LRRFIP2	LRR binding FLII interacting protein 2 [Source:HGNC Symbol;Acc:HGNC:6703]	2167.6	1840.77	1957	0.170592	0.602568	-0.145134	0.620077	-0.037956	0.910833
ENSG00000093183	SEC22C	SEC22C	SEC22 homolog C, vesicle trafficking protein [Source:HGNC Symbol;Acc:HGNC:16828]	2362.88	2088.64	2005.32	0.202321	0.42448	-0.0438037	0.885384	-0.1503	0.481966
ENSG00000093217	XYLB	XYLB	xylulokinase [Source:HGNC Symbol;Acc:HGNC:12839]	972.287	939.561	641.667	0.293364	0.553451	0.230427	0.62457	-0.507603	0.124895
ENSG00000094631	HDAC6	HDAC6	histone deacetylase 6 [Source:HGNC Symbol;Acc:HGNC:14064]	2874.76	3098.51	2493.05	0.0649555	0.877991	0.213022	0.420753	-0.247039	0.270894
ENSG00000094755	GABRP	GABRP	gamma-aminobutyric acid type A receptor subunit pi [Source:HGNC Symbol;Acc:HGNC:4089]	12.405	15.6121	38.2623	-0.504593	0.370349	-0.400112	0.553587	0.768477	0.140607
ENSG00000094796	KRT31	KRT31	keratin 31 [Source:HGNC Symbol;Acc:HGNC:6448]	0.355361	0.18629	0.940016	-0.149558	NA	-0.268101	0.680259	0.369687	0.518184
ENSG00000094804	CDC6	CDC6	cell division cycle 6 [Source:HGNC Symbol;Acc:HGNC:1744]	173.879	257.295	382.663	-0.678022	0.146251	-0.149841	0.825157	0.668958	0.104231
ENSG00000094841	UPRT	UPRT	uracil phosphoribosyltransferase homolog [Source:HGNC Symbol;Acc:HGNC:28334]	440.95	452.287	469.326	-0.0657186	0.809354	-0.0140729	0.954628	0.0693258	0.726755
ENSG00000094880	CDC23	CDC23	cell division cycle 23 [Source:HGNC Symbol;Acc:HGNC:1724]	2199.39	2222.25	2151.96	0.0122688	0.977879	0.02991	0.927342	-0.0360634	0.9034
ENSG00000094914	AAAS	AAAS	aladin WD repeat nucleoporin [Source:HGNC Symbol;Acc:HGNC:13666]	1945.47	1625.96	1439.39	0.338961	0.196176	-0.0256593	0.947916	-0.302212	0.170494
ENSG00000094916	CBX5	CBX5	chromobox 5 [Source:HGNC Symbol;Acc:HGNC:1555]	2647.45	2446.08	2166.45	0.200671	0.550867	0.0419419	0.912999	-0.223979	0.371445
ENSG00000094963	FMO2	FMO2	flavin containing dimethylaniline monoxygenase 2 [Source:HGNC Symbol;Acc:HGNC:3770]	794.362	346.322	708.079	0.287935	0.699079	-0.715577	0.195133	0.183875	0.793906
ENSG00000094975	SUCO	SUCO	SUN domain containing ossification factor [Source:HGNC Symbol;Acc:HGNC:1240]	349.012	392.367	374.053	-0.120613	0.741495	0.106093	0.739054	0.0160939	0.961952
ENSG00000095002	MSH2	MSH2	mutS homolog 2 [Source:HGNC Symbol;Acc:HGNC:7325]	3320.77	5236.44	3035.2	-0.225299	0.505364	0.70371	7.76074e-05	-0.456597	0.0242275
ENSG00000095015	MAP3K1	MAP3K1	mitogen-activated protein kinase kinase kinase 1 [Source:HGNC Symbol;Acc:HGNC:6848]	582.676	731.803	662.266	-0.222442	0.569738	0.20534	0.554473	0.0172619	0.967696
ENSG00000095059	DHPS	DHPS	deoxyhypusine synthase [Source:HGNC Symbol;Acc:HGNC:2869]	571.583	644.584	527.315	-0.00648446	0.98927	0.226905	0.336162	-0.191914	0.383703
ENSG00000095066	HOOK2	HOOK2	hook microtubule tethering protein 2 [Source:HGNC Symbol;Acc:HGNC:19885]	761.322	621.051	982.322	-0.108427	0.873066	-0.448728	0.281612	0.433542	0.240224
ENSG00000095110	NXPE1	NXPE1	neurexophilin and PC-esterase domain family member 1 [Source:HGNC Symbol;Acc:HGNC:28527]	4.34274	7.79225	7.04492	-0.427935	0.491435	0.278281	0.711383	0.150484	0.837738
ENSG00000095139	ARCN1	ARCN1	archain 1 [Source:HGNC Symbol;Acc:HGNC:649]	2050.58	1995.46	2027.8	0.0242071	0.950711	-0.0289411	0.92775	0.00240951	0.993992
ENSG00000095203	EPB41L4B	EPB41L4B	erythrocyte membrane protein band 4.1 like 4B [Source:HGNC Symbol;Acc:HGNC:19818]	29.4629	70.5233	18.2031	-0.252057	0.731044	1.19186	0.011912	-0.997536	0.0207378
ENSG00000095209	TMEM38B	TMEM38B	transmembrane protein 38B [Source:HGNC Symbol;Acc:HGNC:25535]	2584.93	3028.33	2259.06	0.00584477	0.994262	0.292042	0.531777	-0.265204	0.532945
ENSG00000095261	PSMD5	PSMD5	proteasome 26S subunit, non-ATPase 5 [Source:HGNC Symbol;Acc:HGNC:9563]	3712.14	3995.1	3898.51	-0.0808929	0.831436	0.062779	0.846459	0.0186593	0.954163
ENSG00000095303	PTGS1	PTGS1	prostaglandin-endoperoxide synthase 1 [Source:HGNC Symbol;Acc:HGNC:9604]	232.947	171.153	217.14	0.188567	0.752447	-0.334216	0.464476	0.0801863	0.883633
ENSG00000095319	NUP188	NUP188	nucleoporin 188 [Source:HGNC Symbol;Acc:HGNC:17859]	2814.15	2259.96	2271.42	0.297962	0.186181	-0.143343	0.578825	-0.160109	0.476212
ENSG00000095321	CRAT	CRAT	carnitine O-acetyltransferase [Source:HGNC Symbol;Acc:HGNC:2342]	2814.14	2676.17	1970.59	0.292996	0.365663	0.187697	0.566969	-0.455242	0.0358534
ENSG00000095370	SH2D3C	SH2D3C	SH2 domain containing 3C [Source:HGNC Symbol;Acc:HGNC:16884]	331.587	274.518	642.723	-0.454964	0.34331	-0.762886	0.045148	0.940795	0.00209673
ENSG00000095380	NANS	NANS	N-acetylneuraminate synthase [Source:HGNC Symbol;Acc:HGNC:19237]	369.473	368.024	399.224	-0.0613523	0.87795	-0.0664886	0.835872	0.108458	0.682069
ENSG00000095383	TBC1D2	TBC1D2	TBC1 domain family member 2 [Source:HGNC Symbol;Acc:HGNC:18026]	342.983	124.091	176.355	0.855631	0.0513383	-0.784179	0.0834357	-0.333574	0.517914
ENSG00000095397	WHRN	DFNB31	whirlin [Source:HGNC Symbol;Acc:HGNC:16361]	996.827	1752.87	583	-0.0680609	0.926428	1.06165	0.00132064	-1.0658	0.000287285
ENSG00000095464	PDE6C	PDE6C	phosphodiesterase 6C [Source:HGNC Symbol;Acc:HGNC:8787]	40.0816	36.4938	35.9332	0.102305	0.873151	0.000517097	0.999449	-0.0972136	0.84511
ENSG00000095485	CWF19L1	CWF19L1	CWF19 like cell cycle control factor 1 [Source:HGNC Symbol;Acc:HGNC:25613]	648.189	784.341	716.011	-0.188535	0.499024	0.181163	0.458379	0.00923402	0.976896
ENSG00000095539	SEMA4G	SEMA4G	semaphorin 4G [Source:HGNC Symbol;Acc:HGNC:10735]	259.616	280.867	213.085	0.0929306	0.87801	0.245222	0.556048	-0.306221	0.3788
ENSG00000095564	BTAF1	BTAF1	B-TFIID TATA-box binding protein associated factor 1 [Source:HGNC Symbol;Acc:HGNC:17307]	237.622	269.797	288.692	-0.226753	0.461908	0.0154847	0.967155	0.181307	0.477236
ENSG00000095574	IKZF5	IKZF5	IKAROS family zinc finger 5 [Source:HGNC Symbol;Acc:HGNC:14283]	130.712	166.816	113.453	-0.044631	0.917543	0.448233	0.0212051	-0.367176	0.0524889
ENSG00000095585	BLNK	BLNK	B cell linker [Source:HGNC Symbol;Acc:HGNC:14211]	987.809	313.762	313.204	1.43934	2.05629e-07	-0.78713	0.0491441	-0.918372	0.00606599
ENSG00000095587	TLL2	TLL2	tolloid like 2 [Source:HGNC Symbol;Acc:HGNC:11844]	8.40182	40.0956	14.9014	-0.967089	0.0327354	1.28586	0.00513691	-0.439099	0.418366
ENSG00000095596	CYP26A1	CYP26A1	cytochrome P450 family 26 subfamily A member 1 [Source:HGNC Symbol;Acc:HGNC:2603]	9.84359	38.1852	28.6014	-0.820721	0.0917604	0.519176	0.431581	0.182295	0.803665
ENSG00000095627	TDRD1	TDRD1	tudor domain containing 1 [Source:HGNC Symbol;Acc:HGNC:11712]	1.40933	3.13743	1.89961	-0.342121	0.612387	0.52555	0.429891	-0.137638	0.855358
ENSG00000095637	SORBS1	SORBS1	sorbin and SH3 domain containing 1 [Source:HGNC Symbol;Acc:HGNC:14565]	123.656	109.908	202.589	-0.316743	0.581137	-0.509991	0.272336	0.656878	0.0812699
ENSG00000095713	CRTAC1	CRTAC1	cartilage acidic protein 1 [Source:HGNC Symbol;Acc:HGNC:14882]	918.675	146.816	158.46	1.52577	0.000847335	-0.975144	0.057575	-1.03509	0.0235939
ENSG00000095739	BAMBI	BAMBI	BMP and activin membrane bound inhibitor [Source:HGNC Symbol;Acc:HGNC:30251]	922.037	872.61	534.836	0.346415	0.544026	0.258392	0.648223	-0.611698	0.118667
[truncated: 15,455 more rows]
