# Supplementary material for: TFE3 fusions drive oxidative metabolism and ferroptosis resistance in translocation renal cell carcinoma
Source: EMBO Mol Med. 2025 Mar 27;17(5):1041–70. doi: 10.1038/s44321-025-00221-7 (PMC12081665; doi:10.1038/s44321-025-00221-7)
Supplement: Supplementary file 13 — Source data Fig. 4 [file 44321_2025_221_MOESM13_ESM.zip › Fig-4/Fig-4B.xlsx]

## Sheet: Feuil1
GSEA analysis - 3 clusters
Cluster1	Enriched in PRCC
Cluster2	Enriched in NONO/SFPQ
Cluster3	Enriched in ASPSCR1
Cluster 1 vs other							Cluster 3 vs other
UP	2 up geneset (2 NOM p-value<5%, 2 FDR<25%)						UP	29 up geneset (25 NOM p-value<5%, 29 FDR<25%)
	GeneSet	Size	NES	NOM p-val	FDR			GeneSet	Size	NES	NOM p-val	FDR
	OXIDATIVE_PHOSPHORYLATION	183	2.08	0.000	0.000			ALLOGRAFT_REJECTION	186	2.74	0.000	0.000
	ADIPOGENESIS	190	1.74	0.000	0.016			EPITHELIAL_MESENCHYMAL_TRANSITION	195	2.63	0.000	0.000
								INTERFERON_GAMMA_RESPONSE	189	2.57	0.000	0.000
								TNFA_SIGNALING_VIA_NFKB	192	2.41	0.000	0.000
Cluster 2 vs other								INFLAMMATORY_RESPONSE	193	2.39	0.000	0.000
UP	4 up geneset (2 NOM p-value<5%, 4 FDR<25%)							INTERFERON_ALPHA_RESPONSE	89	2.35	0.000	0.000
	GeneSet	Size	NES	NOM p-val	FDR			IL6_JAK_STAT3_SIGNALING	82	2.16	0.000	0.000
	OXIDATIVE_PHOSPHORYLATION	183	1.78	0.000	0.004			ANGIOGENESIS	36	2.08	0.000	0.000
	FATTY_ACID_METABOLISM	152	1.32	0.022	0.151			KRAS_SIGNALING_UP	189	2.02	0.000	0.000
	BILE_ACID_METABOLISM	111	1.26	0.050	0.161			G2M_CHECKPOINT	185	2.00	0.000	0.000
	PEROXISOME	103	1.25	0.061	0.136			IL2_STAT5_SIGNALING	191	1.97	0.000	0.000
								APOPTOSIS	155	1.93	0.000	0.000
								COMPLEMENT	191	1.93	0.000	0.000
Cluster 1 vs other								UV_RESPONSE_DN	138	1.83	0.000	0.000
DOWN	23 up geneset (14 NOM p-value<5%, 23 FDR<25%)							APICAL_JUNCTION	185	1.68	0.000	0.002
	GeneSet	Size	NES	NOM p-val	FDR			E2F_TARGETS	193	1.65	0.000	0.003
	G2M_CHECKPOINT	185	-1.92	0.000	0.001			COAGULATION	130	1.64	0.001	0.003
	EPITHELIAL_MESENCHYMAL_TRANSITION	195	-1.85	0.000	0.001			TGF_BETA_SIGNALING	53	1.60	0.006	0.005
	E2F_TARGETS	193	-1.71	0.000	0.005			MITOTIC_SPINDLE	193	1.60	0.001	0.005
	KRAS_SIGNALING_DN	182	-1.69	0.000	0.005			ESTROGEN_RESPONSE_EARLY	191	1.54	0.000	0.009
	ANGIOGENESIS	36	-1.67	0.005	0.005			MYOGENESIS	195	1.50	0.006	0.014
	ALLOGRAFT_REJECTION	186	-1.60	0.000	0.011			HYPOXIA	188	1.50	0.001	0.014
	INTERFERON_ALPHA_RESPONSE	89	-1.60	0.004	0.010			ESTROGEN_RESPONSE_LATE	193	1.41	0.007	0.035
	INTERFERON_GAMMA_RESPONSE	189	-1.53	0.002	0.023			APICAL_SURFACE	43	1.38	0.057	0.046
	UV_RESPONSE_DN	138	-1.43	0.013	0.062			PI3K_AKT_MTOR_SIGNALING	102	1.37	0.033	0.050
	ESTROGEN_RESPONSE_LATE	193	-1.42	0.010	0.058			KRAS_SIGNALING_DN	182	1.36	0.019	0.051
	ESTROGEN_RESPONSE_EARLY	191	-1.42	0.005	0.056			GLYCOLYSIS	194	1.24	0.069	0.146
	APICAL_SURFACE	43	-1.40	0.052	0.063			SPERMATOGENESIS	124	1.19	0.152	0.213
	KRAS_SIGNALING_UP	189	-1.36	0.016	0.086			CHOLESTEROL_HOMEOSTASIS	71	1.19	0.176	0.213
	MITOTIC_SPINDLE	193	-1.29	0.039	0.165
	HEDGEHOG_SIGNALING	35	-1.28	0.127	0.167
	SPERMATOGENESIS	124	-1.27	0.078	0.166		Cluster 3 vs other
	TGF_BETA_SIGNALING	53	-1.27	0.131	0.157		DOWN	6 up geneset (4 NOM p-value<5%, 6 FDR<25%)
	GLYCOLYSIS	194	-1.27	0.056	0.156			GeneSet	Size	NES	NOM p-val	FDR
	HYPOXIA	188	-1.27	0.045	0.149			OXIDATIVE_PHOSPHORYLATION	183	-2.53	0.000	0.000
	PANCREAS_BETA_CELLS	37	-1.24	0.169	0.174			FATTY_ACID_METABOLISM	152	-1.62	0.000	0.009
	APICAL_JUNCTION	185	-1.24	0.086	0.176			ADIPOGENESIS	190	-1.47	0.000	0.035
	IL6_JAK_STAT3_SIGNALING	82	-1.21	0.179	0.215			MYC_TARGETS_V1	190	-1.29	0.008	0.121
	INFLAMMATORY_RESPONSE	193	-1.20	0.130	0.214			BILE_ACID_METABOLISM	111	-1.26	0.069	0.129
								XENOBIOTIC_METABOLISM	190	-1.20	0.083	0.179
Cluster 2 vs other
DOWN	27 up geneset (23 NOM p-value<5%, 27 FDR<25%)
	GeneSet	Size	NES	NOM p-val	FDR
	ALLOGRAFT_REJECTION	186	-2.75	0.000	0.000
	TNFA_SIGNALING_VIA_NFKB	192	-2.74	0.000	0.000
	EPITHELIAL_MESENCHYMAL_TRANSITION	195	-2.62	0.000	0.000
	INFLAMMATORY_RESPONSE	193	-2.57	0.000	0.000
	INTERFERON_GAMMA_RESPONSE	189	-2.54	0.000	0.000
	IL6_JAK_STAT3_SIGNALING	82	-2.25	0.000	0.000
	APOPTOSIS	155	-2.15	0.000	0.000
	INTERFERON_ALPHA_RESPONSE	89	-2.14	0.000	0.000
	COMPLEMENT	191	-2.11	0.000	0.000
	KRAS_SIGNALING_UP	189	-2.06	0.000	0.000
	IL2_STAT5_SIGNALING	191	-2.05	0.000	0.000
	COAGULATION	130	-1.90	0.000	0.000
	ANGIOGENESIS	36	-1.87	0.000	0.000
	APICAL_JUNCTION	185	-1.73	0.000	0.001
	P53_PATHWAY	187	-1.69	0.000	0.002
	MYOGENESIS	195	-1.63	0.000	0.004
	UV_RESPONSE_DN	138	-1.62	0.001	0.005
	CHOLESTEROL_HOMEOSTASIS	71	-1.58	0.008	0.007
	APICAL_SURFACE	43	-1.52	0.021	0.012
	ESTROGEN_RESPONSE_EARLY	191	-1.50	0.002	0.016
	HYPOXIA	188	-1.46	0.007	0.023
	TGF_BETA_SIGNALING	53	-1.42	0.033	0.034
	WNT_BETA_CATENIN_SIGNALING	41	-1.40	0.054	0.038
	PI3K_AKT_MTOR_SIGNALING	102	-1.36	0.052	0.057
	ESTROGEN_RESPONSE_LATE	193	-1.35	0.016	0.061
	HEDGEHOG_SIGNALING	35	-1.25	0.174	0.140
	REACTIVE_OXYGEN_SPECIES_PATHWAY	46	-1.23	0.145	0.156
