# Supplementary material for: TFE3 fusions drive oxidative metabolism and ferroptosis resistance in translocation renal cell carcinoma
Source: EMBO Mol Med. 2025 Mar 27;17(5):1041–70. doi: 10.1038/s44321-025-00221-7 (PMC12081665; doi:10.1038/s44321-025-00221-7)
Supplement: Supplementary file 13 — Source data Fig. 4 [file 44321_2025_221_MOESM13_ESM.zip › Fig-4/Fig-4C.xlsx]

## Sheet: tfe3_patients_data_with_meta
ID	FusionPartner	FusionPartnerGroup	ImmuneProfile	TumorSignature	SignatureRatio	TFE3Cluster	Gender	Age	Age.med	T.Stage	N.Stage	M.Stage	AJCC.Stage	Stage	PatientStatus	OS	OS.Status	Sample.type	OxPhos200	myCAF	ccRCC.epi	ccRCC.mes	Fibroblasts
K345601A	SFPQ	NONO-SFPQ	Cold-Tumor	Biphasic	1.25315	Cluster1	Male	48	AboveMedian	T2	N0	M0	II	Stage I+II	Alive	38.1	0	Primary	1.90026	0.855238	0	0.391444	4.64155
K475601A	SFPQ	NONO-SFPQ	Cold-Tumor	Epithelioid	0.633882	Cluster2	Female	62	AboveMedian	T1	N0	M0	I	Stage I+II	Alive	12.47	0	Primary	1.83809	0.0893106	0.594083	0.117785	0.703405
K475801A	SFPQ	NONO-SFPQ	Hot-Tumor	Sarcomatoid	5.40469	Cluster3	Male	40	AboveMedian	T1	NX	M0	I	Stage I+II	Alive	73.6	0	Primary	1.5381	0.552403	0.728743	0.296151	5.03333
K554601A	SFPQ	NONO-SFPQ	Cold-Tumor	Epithelioid	0.328294	Cluster2	Female	38	AboveMedian	T1	N0	M0	I	Stage I+II	Alive	16.83	0	Primary	2.18324	0.0832589	0.676342	0.0815178	0.394734
K568101A	KHSRP	NA	Cold-Tumor	Biphasic	1.49636	Cluster2	Female	44	AboveMedian	T3	Nx	M1	IV	Stage IV	Deceased	18.4	1	Primary	2.01471	0.854158	0.735415	0.229753	2.49306
K570501A	SFPQ	NONO-SFPQ	Hot-Tumor	Biphasic	2.00847	Cluster3	Female	65	AboveMedian	T1	N0	M0	I	Stage I+II	Alive	151.23	0	Primary	1.60159	0.0381597	1.21897	0.187988	0.7796
K588201A	PRCC	PRCC	Hot-Tumor	Sarcomatoid	2.60139	Cluster1	Male	54	AboveMedian	T3	N0	M0	III	Stage III	Deceased	21.93	1	Primary	1.9963	0.75751	0.63972	0.377903	2.88919
K588701A	PRCC	PRCC	Hot-Tumor	Sarcomatoid	5.82421	Cluster3	Male	54	AboveMedian	T3	N0	M0	III	Stage III	Alive	25.7	0	Primary	1.92298	6.01636	0.48668	1.52202	68.8199
K613101A	RBM10	NA	Cold-Tumor	Biphasic	1.00856	Cluster1	Male	31	BelowMedian	T3	N0	MX	III	Stage III	Alive	80.97	0	Primary	1.70986	0.795457	0.410273	0.170381	2.85812
K705001A	PRCC	PRCC	Cold-Tumor	Epithelioid	0.379915	Cluster1	Female	53	AboveMedian	T1	N0	M0	I	Stage I+II	Alive	62.13	0	Primary	1.9985	0.233973	0.659005	0.152809	0.465379
K750101A	SFPQ	NONO-SFPQ	Cold-Tumor	Epithelioid	0.83716	Cluster3	Female	55	AboveMedian	T3	N1	MX	III	Stage III	Deceased	20.8	1	Primary	1.67912	0.387263	0.347013	0.263122	1.45259
K853701A	DVL2	NA	Hot-Tumor	Sarcomatoid	3.27535	Cluster3	Female	37	AboveMedian	T3	N1	M0	III	Stage III	Deceased	10.7	1	Primary	1.62606	1.80136	0.492489	0.533387	7.2951
KA7SO01A	SFPQ	NONO-SFPQ	Cold-Tumor	Epithelioid	0.27304	Cluster2	Male	64	AboveMedian	T1	NX	M0	I	Stage I+II	Alive	41.9	0	Primary	2.49875	0.0260225	1.18235	0.0687066	0.374537
NT002T	PRCC	PRCC	Cold-Tumor	Biphasic	1.15775	Cluster3	Female	30	BelowMedian	T1	N0	M0	I	Stage I+II	Alive	100	0	Primary	1.56227	1.42043	0.293006	0.511588	14.3954
NT003T	PRCC	PRCC	Cold-Tumor	Epithelioid	0.42082	Cluster1	Female	24	BelowMedian	T1	N0	M0	I	Stage I+II	Alive	100	0	Primary	1.94149	0.104417	0.610723	0	0.320239
NT004T	SFPQ	NONO-SFPQ	Hot-Tumor	Sarcomatoid	5.40128	Cluster3	Male	16	BelowMedian	T1	N0	M0	I	Stage I+II	Alive	84	0	Primary	2.67773	0.411091	0.385523	0.407191	2.29539
NT005T	PRCC	PRCC	Hot-Tumor	Biphasic	1.97531	Cluster3	Male	22	BelowMedian	T3	N2	M1	IV	Stage IV	Deceased	55	1	Primary	2.06136	2.22354	0.375007	0.870066	14.5187
NT006T	PRCC	PRCC	Cold-Tumor	Biphasic	1.14898	Cluster1	Female	30	BelowMedian	T1	N0	M0	I	Stage I+II	Alive	88	0	Primary	1.58604	0.371003	0.245164	0.0865465	1.63639
NT008T	SFPQ	NONO-SFPQ	Cold-Tumor	Epithelioid	0.416745	Cluster2	Female	45	AboveMedian	T1	N0	M0	I	Stage I+II	Alive	72	0	Primary	2.25315	0.624506	1.10503	0	1.69379
NT010T	SFPQ	NONO-SFPQ	Cold-Tumor	Sarcomatoid	2.02271	Cluster2	Female	27	BelowMedian	T2	N0	M0	II	Stage I+II	Alive	66	0	Primary	0.907362	0.279935	0.358726	0.305119	13.7027
NT013T	SFPQ	NONO-SFPQ	Cold-Tumor	Epithelioid	0.347082	Cluster2	Male	47	AboveMedian	T1	N0	M0	I	Stage I+II	Alive	37	0	Primary	2.74918	0	1.04402	0	0.229796
NT014T	ASPSCR1	ASPSCR1	Hot-Tumor	Sarcomatoid	3.63603	Cluster3	Female	15	BelowMedian	T2	N2	M1	IV	Stage IV	Deceased	46	1	Primary	1.89197	0.473955	0.313431	0.434739	3.91198
NT015T	MED15	NA	Cold-Tumor	Sarcomatoid	2.02643	Cluster1	Female	34	AboveMedian	T2	N0	M0	II	Stage I+II	Alive	48	0	Primary	2.92358	0.587135	0.784302	0.0817823	3.00281
PEDr_3T	PRCC	PRCC	Cold-Tumor	Epithelioid	0.37699	Cluster1	Female	10	BelowMedian	T2	N0	M0	II	Stage I+II	Deceased	51	1	Primary	2.93996	0.284191	1.75939	0.0743573	0.653065
RCC001T	LUC7L3	NA	Hot-Tumor	Sarcomatoid	7.60211	Cluster3	Female	20	BelowMedian	T4	N2	M1	IV	Stage IV	Deceased	12.7	1	Primary	1.56584	1.61729	0.039229	0.648638	16.0516
RCC025T	NONO	NONO-SFPQ	Cold-Tumor	Epithelioid	0.574287	Cluster2	Female	17	BelowMedian	T1	N0	M0	I	Stage I+II	Alive	35.07	0	Primary	1.56627	0.285722	0.997929	0.146489	3.58583
RCC031T	PRCC	PRCC	Cold-Tumor	Biphasic	1.30851	Cluster1	Male	12	BelowMedian	T4	N0	M0	IV	Stage IV	Alive	91.87	0	Primary	2.1261	0.778391	0.306181	0.179569	1.84486
RCC032T	PRCC	PRCC	Cold-Tumor	Sarcomatoid	2.12639	Cluster1	Female	9	BelowMedian	T2	N0	M0	II	Stage I+II	Alive	63.5	0	Primary	2.33198	0.590384	0	0.292295	2.39414
RCC033T	PRCC	PRCC	Cold-Tumor	Epithelioid	0.776746	Cluster1	Female	9	BelowMedian	T3	N2	M1	IV	Stage IV	Alive	93.5	0	Primary	2.05585	0.0217532	0.800534	0.0483244	0.434295
RCC034T	ASPSCR1	ASPSCR1	Hot-Tumor	Biphasic	1.98227	Cluster3	Male	29	BelowMedian	T3	N1	M0	III	Stage III	Deceased	32	1	Primary	1.62706	1.67282	0.52644	0.730554	11.7632
RCC035T	SFPQ	NONO-SFPQ	Cold-Tumor	Epithelioid	0.350979	Cluster2	Female	33	BelowMedian	T1	N0	M0	I	Stage I+II	Alive	48	0	Primary	2.43195	0	1.24132	0.0883636	0.554068
TRCCr_12T	GTF2H3	NA	Hot-Tumor	Biphasic	1.60975	Cluster3	Male	36	AboveMedian	T3	N0	M0	III	Stage III	Deceased	23.03	1	Primary	1.24377	1.43896	0	0.312389	8.99434
TRCCr_32T	PRCC	PRCC	Cold-Tumor	Epithelioid	0.430825	Cluster2	Female	38	AboveMedian	T3	Nx	M0	III	Stage III	Deceased	21.8	1	Primary	1.82452	0.0521279	0.645497	0.00818133	0.308158
TRCCr_33T1	ASPSCR1	ASPSCR1	Hot-Tumor	Biphasic	1.56616	Cluster3	Female	3	BelowMedian	T2	N0	M2	IV	Stage IV	Deceased	36	1	Metastasis	1.44442	1.27618	0	0.386996	12.4145
TRCCr_4T	ASPSCR1	ASPSCR1	Cold-Tumor	Sarcomatoid	2.65301	Cluster3	Female	33	BelowMedian	T1	N1	M0	III	Stage III	Alive	10.4	0	Primary	2.0293	0.876029	0.0583651	0.427777	5.25395
TRCCr_7T	RBM10	NA	Cold-Tumor	Epithelioid	0.469409	Cluster1	Male	33	BelowMedian	T1	N0	M0	I	Stage I+II	Alive	96	0	Primary	2.09215	0.100938	0.602516	0	0.167648
tRCCr_MD1T	NONO	NONO-SFPQ	Cold-Tumor	Epithelioid	0.405527	Cluster2	Female	50	AboveMedian	T3	N1	M0	III	Stage III	Deceased	36.4	1	Primary	3.27385	0	1.69598	0.0832416	0.519644
tRCCr_MD2T	ASPSCR1	ASPSCR1	Hot-Tumor	Biphasic	1.11315	Cluster3	Female	50	AboveMedian	T3	N1	M1	IV	Stage IV	Deceased	8.33	1	Primary	2.17977	0.671213	0.539099	0.236055	3.90572
