# Supplementary material for: TFE3 fusions drive oxidative metabolism and ferroptosis resistance in translocation renal cell carcinoma
Source: EMBO Mol Med. 2025 Mar 27;17(5):1041–70. doi: 10.1038/s44321-025-00221-7 (PMC12081665; doi:10.1038/s44321-025-00221-7)
Supplement: Supplementary file 13 — Source data Fig. 4 [file 44321_2025_221_MOESM13_ESM.zip › Fig-4/Fig-4D.xlsx]

## Sheet: Base gene expression (OxPhos200
		Cluster1	Cluster1	Cluster1	Cluster1	Cluster1	Cluster1	Cluster1	Cluster1	Cluster1	Cluster1	Cluster1	Cluster1	Cluster2	Cluster2	Cluster2	Cluster2	Cluster2	Cluster2	Cluster2	Cluster2	Cluster2	Cluster2	Cluster2	Cluster3	Cluster3	Cluster3	Cluster3	Cluster3	Cluster3	Cluster3	Cluster3	Cluster3	Cluster3	Cluster3	Cluster3	Cluster3	Cluster3	Cluster3	Cluster3	NAT	NAT	NAT	NAT	NAT	NAT	NAT	NAT	NAT
Gene.name	Gene.ID	K345601A	K613101A	NT006T	RCC031T	K705001A	NT003T	RCC033T	PEDr_3T	TRCCr_7T	K588201A	NT015T	RCC032T	K568101A	K554601A	K475601A	KA7SO01A	NT008T	NT013T	RCC035T	RCC025T	tRCCr_MD1T	TRCCr_32T	NT010T	K570501A	NT002T	NT005T	RCC034T	TRCCr_33T1	TRCCr_33T2	tRCCr_MD2T	TRCCr_12T	K750101A	K853701A	K588701A	K475801A	NT004T	NT014T	RCC001T	TRCCr_4T	KIRC.3358.11A	KIRC.3387.11A	KIRC.4619.11A	KIRC.4620.11A	KIRC.4622.11A	KIRC.4700.11A	KIRC.4712.11A	KIRC.4863.11A	KIRC.4864.11A
NDUFAB1	ENSG00000004779	2.44503	1.3557	1.48556	2.72544	1.9845	2.6727	2.49128	4.98262	1.82692	3.28968	3.14418	3.08511	2.44684	2.82572	2.06933	2.92566	2.69901	2.83315	2.70799	1.50202	4.95101	2.16559	0.539683	1.9345	1.70137	2.63995	2.04056	0.996105	1.00998	2.12927	1.10513	2.12425	2.81118	6.6794	1.5996	3.02413	2.23196	1.40773	2.35707	5.83328	5.47638	4.99205	1.2832	3.19867	2.52553	2.14613	1.30041	3.06506
PDK4	ENSG00000004799	2.95713	2.95165	1.85971	2.8429	2.15899	4.32926	2.44772	21.4981	7.80113	14.8752	34.6939	2.79945	4.58574	28.6899	3.05163	7.6024	1.07735	16.0425	7.64925	1.06134	3.04664	5.21871	24.8329	34.5534	1.46101	0.185755	7.01656	6.68891	7.66169	5.58751	7.20823	1.3901	2.86337	7.48235	7.73583	4.37289	0.970967	33.6083	8.30228	33.7961	65.9934	76.7254	36.4405	34.393	25.206	33.5569	81.8675	38.6991
HCCS	ENSG00000004961	1.52149	0.533615	0.572616	1.03355	1.1314	0.85507	1.10771	1.26134	0.631481	1.85527	1.00543	1.25369	1.07495	0.994301	0.829218	0.991196	1.15088	1.36505	0.857363	0.477656	2.55126	0.564596	0.267476	0.341063	0.591502	1.23701	1.18937	0.794596	0.646234	1.02296	0.52778	1.34059	1.405	0.874149	0.44108	1.03334	1.12503	0.476701	0.77883	0.97119	1.19184	1.3672	0.876858	1.09286	0.682058	1.61652	1.48539	1.05851
SLC25A5	ENSG00000005022	11.4103	9.42911	5.68822	9.09573	6.07304	5.59628	8.36863	13.603	9.57001	18.0183	14.5419	12.493	15.639	7.4575	6.24569	16.1965	6.3629	8.87855	7.46235	3.67905	12.4357	10.2622	1.54903	4.44587	5.28815	7.7465	9.53717	4.58561	4.79097	8.00481	3.74941	5.67557	11.1639	6.79571	2.69481	7.95762	15.7631	4.51329	6.95802	14.8439	13.9234	13.5634	3.15867	10.0118	6.80143	4.88557	3.62715	12.5445
COX10	ENSG00000006695	0.213944	0.562913	0.288198	0.344148	0.521841	0.397754	0.384386	0.438137	0.455547	0.974303	0.573984	0.331027	0.922094	0.543885	0.823605	0.34616	0.361383	0.428566	0.480646	0.45562	0.465214	0.31765	0.309849	0.142143	0.402819	0.403922	0.509953	0.402247	0.357696	0.56309	0.356214	0.130888	0.530348	0.493175	0.0520485	0.520465	0.477579	0.338644	0.434321	0.352217	0.571531	0.731311	0.196921	0.284353	0.228	0.892459	0.124248	0.53184
UQCRC1	ENSG00000010256	10.4018	9.62103	5.26131	8.17897	14.1811	6.40095	7.83376	11.4873	9.21871	6.86049	13.3719	8.84207	10.8689	9.92711	11.4604	15.4593	7.43606	9.85466	9.33304	8.16121	14.551	4.76901	3.24808	2.56143	6.15527	10.9704	6.94887	6.24334	5.57752	8.84259	3.88657	4.37902	4.51314	12.5306	4.47538	10.875	4.59865	4.62571	8.2766	16.6103	20.6674	16.1432	4.09852	10.0918	7.84663	10.5465	4.9695	16.1949
MDH1	ENSG00000014641	11.8495	6.97646	6.09897	10.8475	9.79867	7.33	8.46842	16.3538	8.89411	32.6802	14.0571	9.91445	10.4481	14.8773	7.99623	9.98509	8.47311	10.3559	11.8954	9.15626	15.4381	7.99267	2.59434	4.71687	5.92526	8.38642	4.97274	8.0234	7.94416	9.10845	4.34067	8.54864	11.8084	8.72436	1.55878	22.5575	8.43901	9.81527	9.83282	18.7673	21.6831	26.0568	3.11638	19.3985	12.2413	10.8251	4.67178	19.6183
COX15	ENSG00000014919	1.3054	0.338665	0.680989	0.792684	1.00887	0.797357	0.71559	0.607964	0.768616	0.178481	0.852385	0.868442	0.891128	2.19027	1.2251	0.640916	0.859517	0.878586	0.833477	0.723524	1.03113	0.702092	0.50454	1.96499	0.632839	0.665443	0.420913	0.740339	0.686405	0.729586	0.645082	0.107991	0.376531	0.372886	0.569233	0.764475	0.733393	0.692052	0.829212	1.17056	1.51013	1.35471	0.534993	1.02041	0.89405	1.0371	1.41223	1.36653
NDUFS1	ENSG00000023228	2.23215	2.92064	1.6201	2.77839	1.86599	2.14115	2.51647	1.63017	2.48814	2.94936	4.21262	2.60776	6.38587	4.10028	5.59537	2.80868	2.76259	2.89023	2.61269	1.80523	2.97675	2.21162	1.16453	1.1496	1.39469	2.34704	1.6617	2.08314	1.83744	3.39597	1.27808	1.09035	2.10865	0.481968	0.195194	2.6358	1.90247	1.85487	3.19833	3.80712	4.36091	3.26241	0.815279	2.39199	2.66608	2.69065	1.5659	5.42286
ALAS1	ENSG00000023330	1.21325	1.00626	0.789254	1.05799	2.15039	0.939421	0.732996	1.19831	1.06517	0.911177	0.942761	1.28694	1.0632	1.58676	0.890535	1.54444	0.833797	1.12326	1.28794	0.789131	1.35374	0.610824	0.373574	0.41291	0.719888	1.10196	0.758049	0.693762	0.7188	1.37171	0.55909	0.65562	1.33312	0.77572	0.357249	1.57696	1.10621	0.670517	1.19867	0.688879	1.51254	1.11622	1.09223	0.933346	0.839353	2.13031	0.511269	1.64847
RETSAT	ENSG00000042445	0.783744	0.982875	1.11134	2.14102	2.65195	2.47993	1.84305	1.89273	1.66173	4.62982	1.71889	2.03353	0.43919	1.24205	2.77626	2.352	2.18283	2.27119	2.14895	1.80838	2.94951	2.67975	1.11046	4.72562	1.67317	1.44293	1.74927	1.24654	1.33055	2.6325	1.40302	2.61806	2.88698	1.57262	0.886065	2.14893	3.00726	1.50653	1.92547	3.74429	5.57906	2.7838	0.805855	2.27873	0.68356	1.23938	0.755553	6.47186
ATP6V1H	ENSG00000047249	3.43795	2.24013	3.16864	5.62656	4.16471	2.50771	3.37308	5.70946	2.49708	4.04775	3.90213	5.51003	9.98906	7.18516	2.45323	4.29914	4.56145	4.16474	4.52096	2.21535	8.63309	1.6448	1.97041	1.50617	3.88783	5.91154	4.57921	3.86007	4.07438	4.94921	1.90434	3.55335	3.24015	17.3991	0.533786	6.05731	3.4606	1.53464	3.77897	5.20367	5.26298	5.29793	2.78643	4.29876	5.7766	6.5437	3.08936	4.76337
MPC1	ENSG00000060762	2.90962	1.69005	1.81855	1.58866	2.85346	1.8243	2.32954	2.81816	1.98242	0.875709	2.34061	1.24961	2.98164	3.1124	1.83285	4.13055	1.76244	1.61578	1.96913	1.21993	1.63421	1.17709	1.61935	1.76742	1.63942	1.3392	1.20797	1.54744	1.49396	2.67686	1.10371	1.53084	0.442842	1.29273	1.66479	3.01672	1.42384	2.78181	2.12913	11.3577	7.08404	8.18508	1.63057	3.34343	4.97544	4.48522	1.34302	4.4974
ACAA1	ENSG00000060971	1.87442	2.96477	2.336	1.25358	3.09177	1.40869	1.49936	2.3782	1.99879	0.400515	1.4709	1.62804	3.13078	1.37337	1.37894	3.21065	1.04813	1.71792	1.87958	2.90697	1.73033	1.1194	2.89719	2.24125	1.92788	0.965273	1.52417	1.49689	1.74015	1.31047	1.48224	0.769437	0.847394	1.63898	1.44446	2.2564	0.909355	0.712179	1.79715	15.5944	28.2469	27.7035	0.808896	9.33505	5.09728	1.09023	0.437679	15.9136
CS	ENSG00000062485	5.33148	2.21219	2.22712	2.9883	2.80226	3.04093	2.92564	2.11764	4.07895	11.3873	3.99412	3.30482	4.50985	3.50758	2.80486	10.0506	2.38475	2.70927	3.46128	2.67657	2.6257	2.83552	1.65502	1.0831	2.71456	3.03027	2.9452	2.84868	2.90576	4.28563	2.57421	1.78697	2.12101	1.0216	0.367903	5.78824	3.48753	3.02346	3.72716	1.38657	2.17462	2.00032	0.976987	1.58049	2.67026	3.48106	2.10801	2.40017
OAT	ENSG00000065154	2.54847	2.65478	1.67274	2.40808	3.37291	2.6181	3.52695	3.17753	2.30047	2.91054	2.84916	3.21729	8.52552	5.61037	4.81255	3.06036	3.6639	2.76916	3.02976	1.73808	5.30752	2.61309	0.71738	1.88247	2.00739	4.79925	2.82195	2.31138	2.20518	4.54357	1.32657	1.31826	1.44812	4.20341	0.2196	3.50069	3.47692	2.74047	2.6575	5.66073	6.75829	7.27455	2.01452	9.9862	5.74608	1.6564	1.24472	12.5648
IDH3G	ENSG00000067829	1.03565	7.57023	3.44481	2.3302	3.32946	1.9981	2.62534	3.53203	2.71894	1.54951	2.47423	2.6908	0.930641	0.753001	2.49874	1.98985	1.98317	2.30106	1.82527	2.48056	2.82568	3.10925	2.04453	4.13268	2.11634	2.42602	2.53152	1.51682	1.68027	2.66499	1.99452	1.30159	1.83948	8.00936	3.77941	3.14576	2.66113	2.21288	2.16185	4.50641	5.35891	5.54868	1.17654	1.99167	1.87193	1.5337	0.788946	4.08157
MAOB	ENSG00000069535	2.92718	1.49888	1.19691	2.41709	2.72601	3.67975	5.39853	6.13354	3.79368	3.63119	4.80724	1.55021	1.43026	7.31921	3.15343	4.95132	8.64921	5.35887	6.20581	2.88661	3.75628	2.47016	1.36676	9.78452	2.78837	0.569882	1.94815	2.4449	2.35464	1.95768	3.81522	4.04278	1.22315	1.15563	4.83892	2.0007	2.30133	2.02481	3.13226	5.50782	8.21953	7.09127	2.21528	4.78132	4.07661	1.54288	0.266533	8.00434
ATP6AP1	ENSG00000071553	7.50905	19.3935	10.9615	24.1623	8.05932	8.3537	6.67519	20.0637	9.17354	8.64414	8.18344	12.8296	12.2736	6.73236	8.40869	8.48001	8.12613	11.8949	8.95282	5.02618	8.26906	12.1314	5.77401	14.2548	8.57385	10.496	7.08305	8.20366	8.16266	8.99134	6.89751	3.45006	5.05247	69.1207	6.21736	17.4887	13.2488	5.92019	11.4757	3.42425	4.98251	2.85622	4.61902	2.22064	3.77488	21.7343	8.74636	7.548
HSD17B10	ENSG00000072506	1.80175	1.46001	2.55127	2.35813	2.29296	3.60738	2.04474	3.55152	2.14564	4.12114	2.32521	2.61101	1.62582	1.03302	0.963604	3.17439	1.85905	2.79961	1.74313	2.32411	3.3344	3.52691	0.896374	1.62792	2.55937	3.08582	1.97659	1.55728	1.56514	3.02954	1.6485	2.64646	3.86081	14.6493	3.30012	2.31558	3.00127	4.10978	2.75435	4.14834	5.15182	6.25503	1.37058	4.70997	2.54427	3.12694	2.05164	7.36589
ACADVL	ENSG00000072778	2.57032	11.9337	22.3296	12.0105	9.70468	8.1163	8.99597	21.8768	13.5533	27.5767	12.4624	18.6424	20.0411	13.0839	21.1771	13.7588	7.90741	10.1792	13.5258	13.2141	22.0508	13.633	30.2383	35.6246	17.1571	13.1024	25.6433	9.79569	10.7686	16.1014	14.3648	8.04844	25.9914	7.48046	22.4426	17.1567	14.5244	10.6229	15.3495	22.5833	23.6446	24.1382	8.51166	17.8971	11.2797	21.2602	8.13519	23.0113
SDHA	ENSG00000073578	9.10813	3.53311	2.60562	3.02255	7.26338	5.26196	3.57799	3.31842	3.13024	3.39758	4.89211	5.28299	7.53351	10.3346	9.10018	19.7358	6.5301	8.95357	5.33389	10.089	4.20273	15.4442	3.39121	4.17461	2.45108	6.31309	3.79573	4.79619	3.26238	4.40004	1.77675	1.23674	1.33684	1.00942	0.857146	6.02905	4.08401	3.9119	4.58556	2.83259	3.55042	2.38583	0.834736	1.64436	2.06647	2.71777	1.23351	3.58872
ACAT1	ENSG00000075239	13.6765	9.40955	4.84197	12.5862	24.0744	25.6503	23.5867	21.8466	12.4848	5.8066	14.8477	9.29896	7.56959	15.3647	17.2882	25.1324	14.4555	12.1976	9.83351	9.00536	5.30037	4.7025	2.88786	24.5623	6.1265	12.1374	7.59273	7.89082	7.23426	18.494	6.08145	10.2357	4.03976	4.53927	4.25432	10.5781	6.1667	4.20737	15.5064	50.5279	57.0725	54.076	8.18299	31.1352	31.9605	15.3574	4.64722	47.1873
SLC25A3	ENSG00000075415	19.7307	7.44212	8.76378	15.0926	11.6949	11.2712	12.3981	16.2544	8.92771	38.3511	16.0308	15.7122	13.4555	17.597	5.51572	22.014	12.4666	14.9532	13.0104	5.64428	30.0613	10.7444	4.22883	3.46919	9.04708	12.9576	13.2752	8.00051	7.71272	13.8222	5.87885	9.77111	15.6448	14.6508	1.56495	17.8286	10.5277	6.32339	9.91324	16.2343	17.7427	17.0269	4.9776	15.2705	11.1016	11.629	6.24755	18.3546
VDAC3	ENSG00000078668	4.22537	2.00808	3.02402	3.86463	2.84344	3.57259	3.9769	4.70886	4.39604	5.38481	4.90335	3.81604	7.85199	7.10347	2.04628	0.839183	5.10389	5.18059	5.38912	3.19556	8.64661	2.52537	2.46634	2.71898	2.83206	3.4858	3.61115	2.94537	2.81074	4.7583	2.6056	6.0288	5.28745	9.55991	2.53365	5.52928	3.46304	3.18656	3.36736	4.32668	2.19708	3.02115	1.25388	2.42833	1.67035	3.36774	3.1994	1.95626
HADHA	ENSG00000084754	9.38984	7.88334	8.38406	12.5763	11.6878	11.0065	13.0762	11.9149	13.7277	16.4354	12.6923	14.5357	18.5284	21.2246	17.133	17.5873	12.3497	12.5441	13.7193	8.32253	12.5485	9.62027	6.47093	17.9022	7.55984	13.8899	6.58056	11.2593	10.7683	10.2851	7.39508	2.72451	6.61518	3.17916	7.04189	13.3066	10.4906	6.18918	11.9855	9.72437	10.9898	9.20532	2.4621	7.15956	5.28763	9.47314	7.60297	11.3623
BAX	ENSG00000087088	1.06626	7.12227	4.47761	2.9756	5.99222	2.5867	2.78153	7.18955	2.1767	12.5552	1.76538	2.36008	1.34863	0.503539	0.92679	0.861428	1.54074	1.77012	2.18255	2.17763	3.62022	1.69435	5.1927	0.680175	3.58013	3.32487	5.04127	2.29288	2.02203	3.50703	1.61612	4.58458	8.08797	2.16976	1.57957	2.25232	3.36061	2.46225	2.74297	0.868349	1.30421	1.12887	1.78852	1.06327	0.622269	1.08905	0.715661	1.02923
NDUFB2	ENSG00000090266	5.30132	3.37577	3.40786	5.89848	8.85767	6.33046	5.63235	13.2584	4.35608	7.51209	5.99441	6.89241	9.24356	8.00641	1.51481	13.2742	8.01758	7.89828	5.35811	4.11188	9.15508	3.35902	2.37513	2.6518	4.54585	6.60323	6.22475	3.26711	3.3103	6.36911	3.00924	4.78483	5.97726	17.0962	0.704277	5.5423	4.72975	4.18938	5.2989	8.0332	10.3518	8.47404	3.70326	7.87875	6.94666	4.99507	4.5885	4.58647
DLD	ENSG00000091140	6.22738	4.1069	2.63538	5.37557	4.4426	4.89655	5.60264	6.67579	4.3894	7.31334	7.52202	6.09057	11.2848	10.0563	4.90235	4.31866	6.64343	6.47191	5.78853	4.0946	5.52502	4.44836	1.77539	4.9653	3.50232	5.58236	4.02266	3.87618	4.09305	6.81382	3.25165	3.34584	5.14136	3.88862	0.928427	5.40349	4.58434	2.99408	6.08323	7.35617	9.23071	10.8967	3.84029	8.28646	8.05871	10.106	4.13843	12.0557
FH	ENSG00000091483	6.84343	3.9935	2.51276	4.75748	4.52453	5.31091	5.81542	6.37671	4.49724	5.23358	8.38807	4.6051	10.4047	14.1093	10.5099	9.80069	7.35897	7.01782	7.38509	6.57914	11.5272	5.93964	1.39192	2.55329	4.57227	5.90485	4.29509	3.66552	3.84346	6.85422	2.74718	4.84685	1.94602	6.42406	0.746117	7.56629	4.64979	4.43277	6.06779	9.71799	11.6252	10.2353	1.56872	5.32389	5.17806	7.17737	2.97108	14.0699
ATP5D	ENSG00000099624	3.2175	4.43586	3.17699	2.68277	4.48078	2.99883	2.34623	11.7267	2.34318	6.6378	4.64562	2.61352	0.825428	1.99883	2.12568	5.10011	2.1154	2.45811	2.20297	2.30565	2.39299	2.12003	1.36974	1.7364	1.87507	1.73778	3.32012	1.33753	1.22102	2.08042	1.27557	1.92673	1.54389	4.30501	7.17575	6.28119	2.48642	4.22584	1.56278	3.46973	4.57455	3.68264	1.60657	2.00324	2.08157	2.24859	1.18122	2.92442
NDUFB7	ENSG00000099795	4.39164	6.84826	4.85288	4.22378	7.21474	4.51038	4.04815	10.1035	4.211	8.6685	8.16334	4.05169	2.05745	3.38777	4.06126	6.97257	6.06567	6.56868	4.52412	4.85869	13.1395	5.64411	2.5002	3.29594	3.80671	4.8924	6.89441	2.47012	2.40588	4.79829	2.20582	5.63029	6.02731	11.8096	9.65031	5.50774	4.70735	6.40311	3.46599	10.6029	11.5905	8.60839	2.98551	4.62162	2.81195	3.39905	2.22145	4.79002
TIMM13	ENSG00000099800	0.907234	1.95276	1.31305	1.02591	1.49165	1.02993	1.05716	2.48391	1.00453	3.12562	1.40889	1.3041	0.252037	0.596125	0.701372	1.90965	0.835276	1.17704	0.851779	0.696482	1.60032	0.985696	0.741928	0.594103	0.896246	1.35201	1.33571	0.52439	0.48552	1.1269	0.587525	1.03698	0.537453	2.16435	0.931144	0.858676	0.891938	0.886899	0.797857	1.47272	2.09221	1.87303	0.572099	1.22552	0.609365	0.871234	0.573252	1.28809
POLR2F	ENSG00000100142	0.773595	0.980596	2.51038	1.3788	1.4401	1.01765	1.33347	3.16118	1.22426	3.48255	2.0716	2.08745	0.543134	1.48164	0.918094	2.31486	1.44742	1.07622	0.636434	1.04424	3.63522	1.40602	2.23357	1.25847	0.987531	1.6628	2.86423	0.854704	0.796259	1.16489	1.01839	0.921742	1.25741	6.12434	3.68187	1.10866	1.63591	1.25743	1.17052	3.38783	3.3541	2.85559	1.60835	1.45974	0.814814	0.877537	1.44358	1.50995
TOMM22	ENSG00000100216	1.5734	0.500536	1.85874	1.82484	1.14324	1.54557	1.94657	1.50811	1.69544	4.83227	2.03145	2.52232	1.16582	2.07856	1.45845	1.95511	2.00885	1.80258	0.805747	1.00121	4.33887	1.63165	0.92543	1.29191	1.34685	1.73097	2.21307	1.16368	1.03551	1.45282	1.13562	0.920237	1.05689	2.82402	4.3438	1.59551	1.67759	1.00232	1.48518	3.49305	3.30621	3.19139	1.3213	2.40489	0.823509	1.98803	2.56353	1.38989
CYB5R3	ENSG00000100243	2.73057	4.31707	3.69943	3.99164	8.92409	6.62556	4.10533	9.42667	4.28545	7.29934	3.25225	5.82406	1.64238	4.91875	3.7981	5.1956	5.15394	3.63265	2.36478	6.43676	3.92832	3.22702	3.02893	5.6415	4.302	4.58887	4.32044	4.6829	4.27626	3.27552	4.61875	0.804116	1.03508	15.0836	16.7337	8.36194	4.45904	5.3868	4.98336	3.5837	5.06597	3.33042	5.03174	3.60593	2.52101	3.95413	1.94995	4.7327
ACO2	ENSG00000100412	6.49009	3.61393	6.56306	5.82568	6.15448	5.48953	6.59161	4.35179	8.1267	12.5547	10.0913	6.25977	10.5756	7.7908	7.98075	17.8917	5.68742	5.31359	4.08531	6.57635	9.94945	5.68032	5.33269	9.99865	4.74298	4.9866	5.63985	6.83358	5.76064	5.44047	3.27276	1.33652	2.87192	3.26087	2.53366	9.03894	5.03864	7.1169	7.41886	8.00571	13.3609	8.69029	2.01715	6.12582	5.31466	3.78533	2.21907	13.5793
ATP6V1D	ENSG00000100554	12.3607	1.37149	5.80399	13.4256	16.1122	6.64041	9.72431	14.0717	4.28048	8.57061	5.19525	11.1691	8.88595	26.0417	6.80135	8.39079	11.9289	11.8903	10.1314	3.31093	14.768	8.16938	3.51773	3.34476	7.98178	10.1711	5.39949	6.11684	5.87057	9.48489	3.18198	5.21496	5.10325	21.6865	1.65108	10.9018	5.50315	1.94196	8.33293	6.9006	7.69069	8.32842	3.7632	8.14985	7.1475	6.33171	3.94121	7.61837
TIMM9	ENSG00000100575	1.05802	0.317527	0.657042	1.15399	0.835932	1.1926	1.22562	1.67853	0.977702	1.57252	1.28613	0.928989	0.787062	1.84734	0.713225	1.35288	1.02426	1.112	0.971067	0.878118	1.94709	0.920857	0.532973	0.681679	0.865534	1.16973	0.722324	0.770603	0.73088	0.933732	0.562523	1.1544	1.46073	1.21124	1.32306	0.992372	1.05912	0.912154	0.73322	2.17254	1.56833	2.26035	0.703594	1.55168	0.579721	0.688016	0.523452	0.74958
IDH3B	ENSG00000101365	1.77804	5.22041	3.65907	3.41978	3.2721	3.10367	3.21437	4.25562	3.91211	3.03435	3.94742	3.54413	2.23966	3.09401	2.10009	4.27753	3.41901	3.9368	3.41978	2.61975	4.38403	3.65456	2.96091	2.25725	2.52783	2.93327	3.33907	1.82974	1.7371	4.01738	2.09951	3.91946	7.02501	4.84771	2.03971	2.94764	2.5912	2.19478	3.08493	4.31074	4.93432	3.78285	0.825727	2.54679	1.94986	2.34207	1.60193	4.75836
DECR1	ENSG00000104325	4.70538	2.20332	3.10641	4.73741	4.75839	4.27456	4.75863	5.95339	4.07332	3.21791	5.89884	4.84122	5.40858	6.87097	6.53623	7.13896	3.70578	4.07711	3.88847	4.23524	5.07807	2.78148	2.07865	4.14046	3.08839	3.73411	3.14041	3.40839	3.48008	5.78605	2.6103	4.8134	4.10051	2.36144	2.75959	7.24475	4.87232	3.37012	5.42571	11.2388	12.1129	10.5369	2.1332	6.4671	7.84481	6.99695	1.75337	11.3054
ECH1	ENSG00000104823	2.47825	9.46577	4.5451	6.98091	11.8006	10.2364	9.10259	18.3531	9.13501	16.4387	15.3974	9.18267	0.431541	4.67158	5.48073	10.2904	6.45405	9.44989	5.77764	10.6568	8.47781	9.47254	3.62892	16.5962	6.08996	5.46379	6.68645	4.03438	3.75762	5.84015	7.38411	5.35617	8.73118	6.10883	28.3398	10.2056	8.84526	7.10875	6.62787	12.0621	17.0874	14.8921	4.08958	6.91437	5.61153	5.21716	3.89418	8.26317
TIMM50	ENSG00000105197	1.1209	3.7415	2.70422	2.16019	3.03769	2.13157	1.93428	3.30303	2.48199	5.9619	2.3975	3.29554	1.28372	1.08005	1.13149	2.13497	1.97076	2.19504	1.87488	1.87978	3.67701	1.64705	1.73922	0.76298	2.94629	3.37931	3.18496	1.81071	1.75941	3.81073	1.39748	2.48689	5.26166	7.69474	2.51172	2.0394	2.80651	2.34576	2.45367	3.79	4.19991	2.67688	0.82334	1.27402	1.08484	1.38728	1.23674	2.3134
GPI	ENSG00000105220	38.4251	33.8636	26.222	15.989	26.6972	17.9988	21.1925	24.6261	34.636	49.5533	24.5717	21.8913	30.9623	17.6613	22.0843	18.677	16.3151	22.7721	25.2586	28.2213	25.9605	29.3	29.374	13.0951	17.3788	13.7857	18.6541	17.4304	15.6363	25.5443	13.3794	25.4203	10.0185	24.6604	21.388	34.3559	32.9984	28.0834	25.0362	9.35839	12.3922	9.27806	6.11285	6.18795	13.3953	33.9798	9.15459	14.2949
ETFB	ENSG00000105379	0.364197	0.752277	0.76704	0.606946	0.885214	0.75002	0.800108	1.70513	0.711056	1.81982	1.23621	0.708292	0.937444	0.472319	0.812773	1.65775	0.711428	0.880955	1.15499	1.12871	2.61696	0.510534	0.584605	1.19662	0.671654	0.762175	1.23213	0.582432	0.440193	1.01871	0.449032	0.426254	1.7311	0.92706	2.07961	1.54992	1.33267	0.693285	0.685804	1.87364	2.90857	2.31711	0.451006	1.20401	1.18231	0.381783	0.325617	1.62979
OGDH	ENSG00000105953	2.62448	8.06238	2.61481	3.67153	3.12386	2.82236	4.11621	4.6793	4.66727	6.19255	5.81392	4.01587	6.92783	5.10922	6.33048	4.04206	4.43392	4.17887	4.55793	4.44927	2.57336	4.41031	1.93366	3.70818	3.75982	2.91479	2.83473	2.98454	3.18997	5.71532	2.35732	1.14498	2.64498	5.99758	1.1343	6.58823	3.59683	2.91083	4.20546	3.97955	6.15169	4.11212	1.1306	3.5809	3.26222	2.37017	1.97426	7.92528
PHYH	ENSG00000107537	1.99933	1.9471	1.47768	2.04096	3.4553	2.22189	2.69178	4.25485	2.28836	5.17183	2.94775	2.57332	4.76254	4.39482	2.56789	2.36861	4.04829	3.9094	3.36468	2.57558	5.14881	2.29208	0.866509	2.90584	2.18299	2.22866	1.47711	1.26256	1.29957	2.29977	1.13526	0.661425	2.13001	0.907001	1.33425	1.73921	1.91201	1.55116	2.13285	12.0251	15.9754	18.0992	0.827517	7.67049	6.96363	1.21489	1.61871	13.8582
SLC25A11	ENSG00000108528	1.41842	3.19895	3.55139	3.57593	5.37448	3.06146	3.13916	6.26925	2.78865	6.48265	3.6872	3.67819	3.50309	3.00124	6.0115	6.38157	3.44014	3.83999	3.76377	3.66963	6.04724	2.34001	1.64632	1.96207	2.65442	3.90039	3.19429	2.00563	1.95908	3.95686	2.24836	2.1584	3.66667	2.27829	2.97268	4.23634	3.48903	2.01222	3.38065	6.55874	8.83894	6.33414	1.31801	3.02737	2.24527	2.48504	2.60093	4.64654
NDUFC1	ENSG00000109390	2.54151	0.939148	1.33738	2.52868	3.47452	2.69394	3.08073	4.56703	2.13487	1.05063	4.04074	2.2528	1.91886	3.14449	2.44974	3.19789	2.68424	2.75326	2.8853	2.20001	4.5107	1.76121	1.00907	4.28382	2.08835	2.37191	1.54156	1.6169	1.55404	2.85813	1.5223	1.20506	0.916798	3.9538	9.18666	3.4379	2.14291	2.38589	2.38141	5.89011	5.60767	7.54138	1.72689	3.59674	3.26393	3.48242	1.93883	3.58499
GRPEL1	ENSG00000109519	0.611554	0.23686	0.558967	0.535584	0.603583	0.730776	0.770319	0.959036	0.880737	0.232591	0.889816	0.910193	1.20898	0.688241	0.648913	0.895835	0.852295	0.945339	0.854756	0.509639	0.761937	0.730714	0.433985	1.55366	0.561655	0.781239	0.623526	0.488608	0.554756	0.885683	0.571889	0.190121	1.30157	0.72345	1.96577	0.75952	0.670403	0.72807	0.703408	1.16818	2.63436	2.56101	0.303441	1.01711	0.790215	1.08191	0.793031	1.55743
CPT1A	ENSG00000110090	1.64883	3.27059	3.74089	4.08256	2.99069	4.25375	2.47157	2.15864	3.64315	6.83531	6.59302	4.08981	18.3303	5.21004	4.72789	2.85754	4.51339	3.01204	4.70796	2.79221	5.008	8.41769	6.18579	20.5736	6.47172	6.42607	9.40595	4.43692	5.08766	6.46161	5.89023	2.08919	3.97489	2.66253	5.14435	3.89993	8.64298	8.78802	7.0472	12.7721	15.3939	7.0641	2.84384	1.70108	7.1808	8.67435	2.32938	8.34973
PDHX	ENSG00000110435	2.27347	2.2439	1.31449	1.3849	1.08151	1.49707	1.27861	1.4082	1.38331	0.346853	1.76304	1.46373	4.01124	2.35228	1.43408	1.15172	1.35012	1.46126	1.58738	1.33796	1.59407	1.54884	0.93756	1.10543	1.18663	1.4568	0.928081	1.12714	1.22079	1.32555	1.28378	1.31227	1.70223	0.363158	0.324471	1.46678	1.20171	1.34096	1.5086	1.55184	2.20911	2.11292	1.07494	1.74413	2.17633	2.76047	1.6924	1.88451
NDUFS8	ENSG00000110717	4.47214	6.69803	5.5845	5.45665	10.3887	4.12272	4.04248	11.317	4.71996	4.60808	6.27074	5.34264	3.50344	5.12038	6.26661	8.8566	5.2553	6.59527	5.21407	5.84698	9.17521	4.52911	3.27723	1.13643	4.07856	4.99006	3.43147	2.72323	2.69467	4.29251	2.38206	4.06754	2.62964	15.053	5.57067	5.97733	3.59612	4.60226	4.11453	5.65941	7.05102	6.31239	2.03098	3.30022	2.75721	3.65106	2.05496	4.7034
TCIRG1	ENSG00000110719	0.490036	3.59591	2.512	0.812334	0.596148	0.302021	0.73623	2.09567	1.05909	1.04336	0.329168	0.886499	1.4139	0.585654	1.33283	1.03491	0.445593	0.628154	1.01945	0.875729	0.398185	0.330008	4.78358	0.946807	1.03434	0.623387	2.09567	1.60514	2.25071	1.09975	1.43648	1.02679	3.0049	1.05444	2.93691	1.88386	0.79597	2.17179	0.921749	0.504632	0.459815	0.439593	0.768579	0.516978	0.622269	0.976377	0.851447	0.429415
ATP5B	ENSG00000110955	66.1757	58.0998	28.8018	60.5205	39.7893	34.4393	55.3684	86.7128	51.7429	75.0513	83.8591	64.4344	125.698	68.798	51.2227	65.4538	52.9458	61.4701	58.2574	14.6508	70.55	28.6246	13.1599	19.474	28.3093	39.4441	41.0341	31.2404	29.1036	54.3617	21.1249	26.4208	36.1931	32.589	4.82598	73.6704	38.2431	19.8882	47.0257	55.1557	71.9195	58.3115	15.8835	40.8424	40.8335	62.6102	22.4611	76.5022
LDHB	ENSG00000111716	47.7037	18.7641	30.93	39.4414	44.494	36.1468	44.4937	82.9368	43.3108	38.8071	44.2249	38.7202	18.9467	48.5261	25.1543	98.3893	36.5364	44.1281	26.262	22.7344	28.947	10.0316	10.9548	4.30184	25.7041	35.3931	17.2597	22.8313	21.4289	35.1316	14.0047	44.9405	38.8395	52.8916	1.49343	20.5699	24.1191	23.7013	19.4034	42.9522	48.7713	46.3825	12.9309	35.7588	38.6408	50.5923	11.8252	67.9258
COX6A1	ENSG00000111775	0.106682	0.150378	0.183874	0.181988	0.17478	0.105602	0.137311	0.385251	0.173064	0.262551	0.301488	0.215699	0.146759	0.184866	0.201759	1.28637	0.170413	0.20001	0.25199	0.161711	0.45871	0.110798	0.0681358	0.0521792	0.144356	0.238971	0.260481	0.121425	0.123005	0.164397	0.121117	0.121626	0.16441	0.23164	0.284157	0.433944	0.223009	0.212244	0.25692	0.212994	0.203286	0.109409	0.0821671	0.153735	0.103349	0.19571	0.201131	0.195016
COX7A2	ENSG00000112695	4.69282	5.20967	3.50777	6.34856	5.32904	4.27713	4.6581	12.592	4.12343	3.58535	9.03838	6.84857	6.52964	6.01533	3.25563	13.3994	6.84787	6.75241	2.98194	3.13869	8.74915	2.33393	1.33357	1.93946	3.71609	4.05097	4.86558	2.52416	2.40687	7.71481	2.09439	6.91038	2.64714	14.9347	5.88744	6.52262	5.4593	6.57369	4.97927	10.1251	9.21304	7.58353	2.51301	5.10996	3.77584	3.82183	2.75904	3.73904
NNT	ENSG00000112992	16.6213	9.15492	5.78812	7.20685	8.92706	7.71141	7.85232	4.21644	10.3456	9.27325	13.8844	8.50394	13.44	9.30249	7.39395	9.4506	5.19269	9.88537	9.1745	6.50489	6.49193	8.29341	2.45666	9.36307	4.00465	7.9625	5.37191	7.50257	6.97822	10.5934	3.54133	4.31354	5.23076	4.37239	1.3647	10.2695	6.30547	5.84071	8.4665	9.56849	11.206	9.27113	4.69066	8.87262	12.9201	9.53333	5.64584	12.1432
MRPS30	ENSG00000112996	2.3936	0.726228	0.772529	1.35598	1.43041	1.4481	1.58948	1.05073	1.216	2.83355	1.44553	1.66071	3.20888	3.02274	0.96862	0.60777	1.85977	2.90007	1.79069	1.32635	2.58624	2.14234	0.471092	1.54466	1.15409	1.79073	0.982689	1.10665	1.06134	1.56928	1.04283	1.13896	1.2666	0.758229	0.467528	1.17586	0.953718	1.01996	1.27697	1.58142	2.0656	1.92584	0.967602	1.69541	1.39114	1.60175	1.05216	1.34865
HSPA9	ENSG00000113013	6.60451	4.10625	6.54735	10.204	5.84459	8.58688	12.3848	9.54178	11.2073	22.8051	16.3993	11.859	25.0609	20.3448	8.06329	11.9928	11.8555	19.6315	11.7091	10.653	13.2413	16.8765	4.12746	19.6626	7.7757	11.6939	8.01286	7.8233	7.76485	16.0146	6.21083	8.67263	14.6501	9.82867	3.5903	12.3299	10.8369	10.9356	11.8808	8.24204	15.3996	10.1548	3.58528	7.2136	10.3148	12.6753	5.49927	18.8497
ATP6V0E1	ENSG00000113732	5.16267	1.53676	3.14226	6.69828	4.4566	5.28689	7.43637	10.1518	4.2827	8.70965	6.25876	7.55781	3.04485	5.32475	2.80948	4.06884	7.59777	10.157	6.24844	2.9446	10.5628	5.95936	1.69532	4.45062	4.72926	6.99993	5.52397	3.61413	3.84336	8.90378	3.69396	5.58053	12.0465	42.5342	8.09242	5.47858	9.13984	5.59364	5.71175	10.0673	8.52348	10.125	7.05524	9.69337	4.7244	8.22076	8.7403	8.25202
NDUFS7	ENSG00000115286	1.02389	1.80367	1.71565	1.15318	2.45293	1.11548	1.28531	2.70507	1.14425	3.27305	1.6387	0.849414	0.13919	0.71626	1.47565	2.91559	0.989909	1.36168	1.73414	1.21233	2.01228	1.4469	1.6204	0.538895	0.970051	0.994677	1.13601	0.736832	0.639254	1.3072	0.75706	1.1945	0.833401	2.44109	1.16165	1.70109	0.886145	1.31711	1.03547	1.69662	2.24747	1.79976	0.560287	0.826915	0.516601	0.810693	0.42334	1.22533
HTRA2	ENSG00000115317	0.345768	0.442412	0.691259	0.575785	0.576284	0.473171	0.594895	0.837331	0.485251	0.506797	0.527171	0.504008	0.309755	0.392749	1.1538	0.565917	0.551407	0.540864	0.558552	0.393849	0.646386	0.535202	0.636122	0.542998	0.38696	0.403206	0.442401	0.352531	0.38963	0.43753	0.382752	0.417746	0.359917	0.358077	0.864141	0.299436	0.406405	0.253528	0.391682	0.695141	0.774858	0.430447	0.4898	0.483436	0.16169	0.122643	0.206465	0.412531
SLC25A12	ENSG00000115840	1.86022	1.15981	1.66547	1.11272	1.55186	0.914444	0.91366	1.2536	0.962531	1.22832	1.431	0.669734	0.321174	0.83421	4.96305	1.33467	0.900317	0.941963	1.33369	1.17357	0.923448	0.634531	0.805935	0.446037	0.894559	0.802317	0.633469	1.18717	1.24435	1.36285	0.818286	1.04361	0.941468	0.14014	0.366667	1.53915	0.871283	1.39804	1.24866	1.40617	0.742377	0.939988	0.907109	0.939282	1.3211	2.79443	0.579968	1.67039
COX7A2L	ENSG00000115944	9.0578	12.7498	3.55555	6.45826	3.85588	5.30396	6.60222	9.99361	5.63614	9.62048	7.20149	6.46413	0.77239	4.87435	4.88169	6.16132	5.2768	6.04796	3.87457	2.91818	7.87092	4.76625	1.74601	2.04595	3.50313	5.82169	3.78837	3.30153	3.07728	3.44826	2.39763	4.62324	3.55227	7.55836	1.92116	4.29754	4.49603	2.57013	3.31108	8.51614	9.33282	11.237	4.22093	9.96325	4.26397	4.45376	4.2267	5.57063
ATP5F1	ENSG00000116459	3.81798	2.21872	1.50069	2.67645	2.06271	2.23975	2.47463	2.56881	2.862	1.21153	4.30906	2.8369	1.83047	2.8789	3.94926	9.24301	2.7013	3.33462	2.93068	2.22962	5.60532	1.51299	0.593884	1.31282	1.44618	2.44595	1.43606	1.53263	1.66593	2.09318	1.42774	2.42122	1.99345	0.833942	0.493209	2.67004	1.27693	1.07376	1.96061	4.78892	3.89489	4.04525	1.17556	3.18247	1.37887	2.73708	1.73565	3.06257
MFN2	ENSG00000116688	11.8309	45.2303	9.63564	9.44866	8.36227	7.60913	10.1971	8.69951	13.5616	5.18723	13.2819	11.3645	22.6641	13.7895	11.4106	10.7258	9.05592	9.80012	10.7995	7.63541	9.37487	7.43865	7.22225	6.58577	8.4575	9.42117	4.85923	9.81814	8.97263	7.89235	7.45077	0.683605	1.95113	8.84099	1.11315	11.4906	5.93994	8.33555	9.45702	3.32808	10.554	5.46887	5.88782	7.35932	7.67136	11.4467	9.50825	16.112
MRPS15	ENSG00000116898	1.21405	1.49363	1.20522	1.44876	1.69385	1.4282	1.30577	2.25044	1.65228	0.660025	1.71265	1.41495	1.29879	1.73519	2.06031	1.19306	1.6733	1.71852	1.7929	1.99247	4.10322	1.09178	0.835788	0.666929	1.0676	2.18909	0.858341	0.975096	0.910442	1.39132	0.840189	2.15513	2.89068	3.2398	2.30547	1.41668	1.99834	1.69206	1.19354	3.84138	3.80998	3.13844	0.726804	1.69246	1.41187	1.34757	0.912998	1.83854
ACADM	ENSG00000117054	3.30794	1.72826	1.68095	3.49565	1.4677	3.33433	3.5999	4.40957	3.43664	1.92161	5.62345	3.57039	5.69352	3.84872	6.15467	5.01532	3.875	3.02183	2.67275	2.70407	3.23192	2.4242	1.10239	5.82946	1.52813	2.85662	1.76016	2.24229	2.47294	1.96177	1.88046	1.52798	2.06164	0.627553	0.478271	2.66375	1.34088	0.925139	2.78424	21.1043	27.6364	31.0548	1.77998	8.07919	6.50973	4.18214	1.63094	8.60587
SDHB	ENSG00000117118	4.23328	5.1158	2.10806	4.11348	3.71629	3.23082	3.64362	4.96832	3.92403	2.88877	6.17576	4.304	7.59623	5.31854	2.708	5.38057	3.57164	4.71329	3.96764	2.8477	7.99191	2.32726	1.40844	4.60047	2.47563	4.43948	2.61286	2.53151	2.39294	3.76083	2.11786	0.993119	1.82046	3.99295	3.39286	4.97929	2.62506	3.19824	3.53223	22.5684	20.9256	19.421	1.02274	6.71288	8.00918	3.04631	1.20164	12
ATP6V0B	ENSG00000117410	6.00952	5.14653	3.7052	4.6505	4.95279	3.45492	5.1747	7.7945	3.47603	3.58265	4.2751	5.90919	4.4534	2.8948	5.25664	5.76966	4.76278	5.24585	4.07763	2.59509	12.169	1.81338	2.38798	1.84696	5.21241	5.57615	4.56035	2.85577	3.13095	3.45477	2.77651	4.78142	5.20141	12.313	4.71715	5.19839	3.58332	2.88208	3.5837	10.7844	12.5886	9.62014	4.48838	6.04062	4.3379	8.22364	3.23109	5.58821
NDUFB3	ENSG00000119013	0.826915	0.334718	0.597362	1.06796	0.5019	0.759368	0.897622	1.02081	0.666615	0.970346	1.17086	1.39886	0.765568	1.47839	0.819537	5.35684	1.05759	1.19094	0.801037	0.503395	1.32293	0.488905	0.212102	0.361632	0.730016	0.916039	0.697868	0.499228	0.472151	1.60676	0.420624	0.565078	0.736259	0.416971	0.337741	0.664253	0.915095	0.368378	1.09519	2.02	1.32081	1.56119	0.607672	1.26434	0.723017	0.907157	0.843841	0.830362
NDUFA8	ENSG00000119421	1.39744	1.1407	1.16148	2.14405	2.93354	1.96871	1.98206	5.23615	1.83934	4.10596	3.3094	2.3896	3.30531	3.6127	1.95135	3.72933	2.41815	2.56826	3.29033	1.19314	4.35908	2.21337	0.398553	1.19235	0.758703	2.18044	1.66103	1.11859	0.994391	1.57635	0.95334	1.23531	1.12439	3.35421	3.28843	4.42313	2.26395	2.20783	1.81307	2.05867	2.27471	2.32532	0.820245	1.16297	1.07311	2.01005	0.948574	1.7244
DLST	ENSG00000119689	4.26417	3.46879	3.3619	3.70117	4.6469	4.63854	3.95008	5.247	4.85038	8.11271	5.40566	3.30071	8.89305	7.31929	5.28324	12.5696	3.78365	4.55154	4.71375	6.66788	4.84641	4.67929	3.82525	2.23047	3.74689	4.27866	3.74491	4.77319	4.46926	3.69674	3.41424	1.46824	3.07588	2.41011	1.56547	6.44948	4.00163	3.92222	4.05318	5.51236	9.06019	8.58214	1.76975	3.99483	4.80305	4.70703	2.92471	11.5624
ALDH6A1	ENSG00000119711	2.18883	0.680446	0.682169	0.36021	1.83879	4.39483	4.0891	1.17995	2.56999	0.502856	3.06223	0.708896	4.25688	1.30993	2.89232	2.80214	1.75226	2.00219	1.1804	4.44734	0.379714	1.81371	0.346468	5.41235	1.00557	1.54333	0.698121	1.39202	1.65578	2.99088	1.3159	1.01004	1.38829	0.396697	0.928157	1.13107	1.26106	0.672125	2.02572	25.855	44.339	32.3122	2.0436	9.16785	18.8054	1.86167	1.60612	28.3164
MTRF1	ENSG00000120662	0.179219	0.297247	0.295422	0.281702	0.369307	0.303278	0.290172	0.234636	0.311325	0.291145	0.24625	0.214692	0.419183	0.150792	0.560529	0.401345	0.215774	0.320916	0.251893	0.304247	0.377832	0.199582	0.274579	0.355667	0.248089	0.265447	0.267039	0.325477	0.310004	0.230067	0.260706	0.393881	0.108236	0.122084	0.211548	0.41198	0.190961	0.263377	0.260866	1.05788	0.749886	0.611752	0.150632	0.215742	0.658134	0.17917	0.255068	0.443391
ATP5E	ENSG00000124172	1.47427	1.73936	1.84406	2.55251	2.42402	2.25712	1.87371	1.9882	2.39811	2.84653	2.60448	2.66779	2.12346	2.89977	1.44143	4.76795	3.16464	2.93757	2.45603	1.73356	4.92449	1.84258	0.6715	0.81406	2.25813	3.52833	3.03562	1.72846	1.65018	3.72079	1.48712	2.37218	2.73248	10.0302	3.00147	2.42494	2.19033	2.15659	2.60972	2.89498	2.6745	2.80458	1.59259	2.32462	1.61697	1.94747	1.29226	1.75599
MTRR	ENSG00000124275	3.93471	4.34007	1.91061	2.18237	3.43687	3.92813	4.57998	1.92823	3.74029	3.82578	4.04909	2.96851	1.89059	7.26579	2.74802	2.28281	3.47083	4.76857	4.86579	3.02848	4.40978	6.36543	4.32824	7.20368	1.78053	1.77654	1.2887	2.12478	2.2996	2.30519	2.38571	1.82047	4.4728	1.94214	0.674643	3.08155	2.96772	2.8456	3.23765	5.95039	5.08308	4.62497	2.36664	3.62477	3.07044	2.47153	4.96725	4.06566
NQO2	ENSG00000124588	1.53555	0.473139	4.15939	1.7755	6.9549	2.28024	1.91532	3.1923	1.20437	1.69346	3.03314	2.44398	4.27158	3.40466	1.99246	5.61135	1.72152	3.2984	2.73989	5.41531	8.85428	1.03518	3.43481	5.07476	0.858617	4.22717	3.21175	1.94492	1.87742	4.09336	0.926029	1.82129	3.06464	1.52312	4.57399	2.3792	2.89279	1.76997	3.29188	17.9655	10.9444	18.6743	1.16482	6.25667	5.99967	0.259292	0.385393	10.3358
GOT2	ENSG00000125166	4.76491	4.23026	2.67876	4.75384	5.98313	4.28299	4.57884	7.01218	5.13999	5.32022	7.08665	6.4236	5.63108	8.86177	6.58955	4.52224	5.20892	6.25363	5.58233	3.36907	5.55193	4.87736	1.51511	0.974979	4.03833	4.43027	3.8365	3.34084	2.79365	5.53147	2.4579	2.86732	6.50321	15.7264	1.20397	5.83691	5.60021	3.99517	6.52659	3.47313	5.32019	3.87738	2.16894	4.52914	5.2225	7.2312	8.62635	4.07349
NDUFA1	ENSG00000125356	4.11064	3.56651	3.09311	5.11968	5.7133	4.43175	4.35216	10.2587	4.69024	4.48854	7.7035	5.24821	4.42456	7.58148	4.35447	12.2901	4.69591	6.1826	5.63625	4.99627	9.74412	4.69119	1.75171	3.26541	4.07185	4.19354	6.23071	3.06746	3.20493	7.54259	2.20077	6.74486	4.35594	15.688	7.05648	8.59379	9.50728	5.85307	5.27711	9.70931	7.84737	7.46369	2.93771	5.01046	4.51267	5.70047	2.58539	5.92881
COX6B1	ENSG00000126267	8.88148	10.8963	7.1916	11.3081	16.4454	8.93652	10.1925	22.6361	10.8777	20.508	18.7819	11.6405	6.37	11.6694	10.1826	15.7035	11.3491	14.0441	10.4935	9.23481	19.7615	10.0708	2.3135	4.16125	9.44167	10.7752	11.1175	5.89533	5.54171	14.2732	5.31984	14.7771	12.7743	23.2816	14.7473	16.8381	13.1623	13.6654	10.7115	14.8207	14.6855	13.9526	5.56165	8.08774	6.92168	11.2363	5.53032	7.84528
RHOT1	ENSG00000126858	0.54952	0.520158	0.321501	0.464126	0.222395	0.518574	0.431474	0.366455	0.431207	0.383184	0.495822	0.374791	1.19709	0.125244	0.428344	0.237323	0.362357	0.438323	0.446852	0.378803	0.620805	0.336279	0.355171	0.525912	0.351098	0.545939	0.417445	0.465645	0.485292	0.417719	0.417047	0.704508	0.396733	0.253389	0.560441	0.450062	0.474078	0.430906	0.415437	0.579977	0.524158	0.828054	0.503236	0.664068	0.442711	0.397101	0.443384	0.493811
COX7C	ENSG00000127184	5.82166	7.54959	6.25032	8.79168	8.75302	5.64796	7.81926	22.9937	6.35235	8.44483	10.7716	9.28054	4.15797	11.4843	3.1547	24.119	10.3756	14.5715	9.90887	4.56297	11.4336	4.94141	2.16094	6.41423	4.816	9.03922	6.38171	3.2119	3.1579	8.36624	2.42706	9.17564	7.52216	12.8023	4.67591	6.51778	4.94425	5.12671	5.83026	10.3298	11.5738	12.8424	3.93686	10.6656	6.29231	6.25371	5.38779	7.48562
ECHS1	ENSG00000127884	4.73882	2.92116	2.1086	3.31508	4.915	2.98006	3.76414	5.22168	2.54711	1.08974	3.55467	4.44911	5.15004	3.27758	2.55103	5.31075	3.08858	4.78728	3.24572	2.76929	4.63123	1.54424	1.21717	4.64269	2.35284	4.47721	1.83681	3.12422	2.8189	4.65403	1.50937	0.785189	1.7356	4.76562	4.61296	3.56484	2.69344	2.02802	2.52485	27.4949	33.1298	44.3895	1.80561	19.0269	11.0485	2.54594	2.45657	21.7796
POR	ENSG00000127948	6.21831	2.16748	5.59396	4.53016	6.19152	5.14791	6.18733	6.50312	5.35149	15.6117	5.42121	5.22863	4.24776	2.80737	5.94961	9.62253	5.54563	6.79791	6.37747	6.43201	4.44154	6.36349	4.93979	0.892151	4.55111	4.15723	6.65061	5.85795	5.99314	7.88573	3.41415	6.24671	9.85778	23.5023	1.39387	10.2011	5.62491	3.99333	6.29838	4.56346	10.0092	5.17039	2.22729	3.4437	0.853929	4.56479	6.65772	11.8741
ATP6V1F	ENSG00000128524	4.85838	6.62787	8.46001	9.19075	14.0134	7.39579	7.41261	22.4357	3.82727	14.6456	4.17515	8.13813	4.92224	6.15477	4.92532	13.4325	7.04952	6.895	5.68763	5.55414	13.0891	3.95936	2.97467	1.32065	8.24893	9.91699	7.22577	2.76727	2.63917	7.95907	1.96046	5.30923	6.17407	25.7152	5.61012	7.47482	7.50463	5.00219	5.86145	7.43989	9.35608	7.86397	3.07996	4.37227	2.95523	4.14594	4.79903	5.48935
NDUFA5	ENSG00000128609	3.0407	0.726184	1.09385	1.77992	1.55104	2.1193	1.80583	2.39467	1.548	2.10731	3.20486	1.70843	2.14271	3.59743	1.07781	6.68173	2.53492	2.66242	2.08814	1.78819	2.97939	1.85155	0.543465	1.36952	1.15066	2.05157	1.53388	1.82124	1.41124	1.91431	1.42657	3.05212	0.37808	1.58209	0.833786	1.76432	1.29139	1.98886	1.83823	1.8617	1.45386	2.32883	0.82829	1.47933	2.03459	2.33835	1.11505	1.54386
MRPS12	ENSG00000128626	0.737884	1.62759	0.991954	0.800984	0.732179	0.788989	0.715024	2.31671	0.940002	3.61965	1.28526	1.00534	0.573232	0.352477	0.487092	1.00591	0.801744	1.0488	1.00189	0.552135	2.02321	0.572644	0.388381	0.246858	0.830037	1.15267	1.63979	0.447867	0.50068	1.15239	0.44732	0.874277	2.12163	2.65564	0.687815	1.09483	1.38518	0.999269	0.748206	1.35724	1.76193	1.1814	0.422735	0.642765	0.460293	0.735549	0.485016	0.727527
MTX2	ENSG00000128654	1.16553	0.917985	0.861012	1.32129	0.774637	1.17014	1.09105	1.69016	0.816993	0.800373	1.60435	1.08696	2.98898	1.64845	1.21513	1.49678	1.08842	1.28334	1.24557	0.804299	1.44081	0.915343	0.594803	0.353523	0.834341	1.13348	0.886974	0.925322	0.775229	1.47481	0.669709	2.15176	1.55975	0.311679	0.309067	1.2265	1.10291	1.02914	1.30888	0.926783	0.712598	1.70685	0.771866	1.41768	1.07563	1.72023	1.34367	0.901815
MRPL34	ENSG00000130312	2.3155	2.77236	1.29586	2.63868	4.11812	2.18944	2.64711	5.78755	1.85229	5.44304	3.90123	2.43889	1.58776	2.74811	1.89503	3.24779	2.88338	3.14088	2.62136	1.56184	4.44895	2.44245	0.705929	0.791061	1.76777	1.92609	2.44254	0.948121	0.893248	2.59536	1.11247	1.98059	2.45805	3.95057	2.17036	2.74496	2.7935	1.7393	1.66196	5.48033	8.17915	7.38388	1.36506	3.53567	1.62699	1.88564	1.79502	2.91704
ATP6V1E1	ENSG00000131100	2.24475	5.93078	3.21742	4.21799	3.46809	3.2977	3.91057	7.07478	3.31724	7.63632	5.12485	5.59432	6.70084	5.76829	2.45016	7.98881	4.61221	4.35507	3.55682	1.99244	7.45088	2.80441	1.47891	2.14522	3.71963	4.804	4.31414	2.19832	2.31778	4.08292	1.8294	0.830491	1.64852	7.84547	2.76086	4.41301	2.36899	2.22867	3.75317	5.93761	7.8985	6.31879	2.31793	3.39159	3.68306	5.33606	4.88377	4.76168
COX4I1	ENSG00000131143	26.2067	24.3625	14.9413	25.0237	33.8755	21.7588	20.636	55.9713	22.18	19.2274	44.5058	24.4571	15.8491	32.5323	34.7848	40.7156	28.6679	33.1244	32.5828	22.7635	50.6409	19.0396	8.67694	8.22376	17.2358	21.0383	17.0341	14.5728	12.8091	22.0538	10.5439	25.6204	20.9467	75.9933	22.4699	37.5837	18.5839	26.4144	21.8552	35.5442	36.0772	28.9013	11.2333	22.2901	12.7071	16.6523	9.2244	19.1453
COX7B	ENSG00000131174	0.804299	0.642494	0.421541	0.985525	0.77273	0.656952	0.892303	1.55702	0.713813	1.2329	1.51661	0.844832	0.653594	1.1022	0.923593	4.90751	0.962626	1.25262	1.01992	0.5956	1.78001	0.814181	0.203199	0.353414	0.511739	0.770213	0.85578	0.533755	0.459841	1.54033	0.324483	0.578178	0.534018	2.35477	0.725198	1.26376	1.79691	1.23237	1.06732	1.51583	1.34352	1.06981	0.368013	0.799236	0.704027	0.633864	0.43868	0.720639
ABCB7	ENSG00000131269	1.35906	0.639805	0.598629	1.04091	0.626733	0.831028	0.843332	0.822326	1.09557	0.844267	1.01411	0.839318	1.56948	1.40816	0.640348	0.745637	0.920036	1.08738	0.815221	0.869999	0.414136	1.38169	0.594807	1.45834	0.675439	1.05609	0.852613	0.926284	0.88209	0.680268	0.68311	0.740762	1.49662	0.522407	0.406443	0.861321	1.21418	0.817188	1.01889	1.53581	1.1362	1.15861	0.73423	1.48352	1.00877	0.89869	0.893755	1.38411
NDUFA2	ENSG00000131495	1.47188	1.23863	1.62289	1.76925	2.21344	1.70503	1.68105	4.10386	1.45538	2.47109	2.70099	1.79351	1.21152	1.60654	1.00101	3.01117	2.03324	2.97838	1.6253	1.95075	4.67607	1.63613	0.722805	1.97181	1.22973	1.48642	1.58729	0.731065	0.600643	2.0148	0.779477	2.24576	2.06217	4.69951	3.35006	2.18833	1.80903	2.23688	1.31641	5.23384	4.95263	4.38501	1.24673	2.41369	1.44488	1.56396	1.33922	2.07545
PDHA1	ENSG00000131828	8.46228	4.56168	4.34777	3.92667	6.65158	4.44356	3.57014	6.43546	6.2909	11.0376	7.38553	4.78618	4.75704	7.58284	5.07221	9.8009	4.23833	4.90992	7.21213	4.62314	4.83085	3.10381	3.88442	1.83847	2.97099	5.07274	5.2259	4.32402	4.21871	7.75617	3.30324	5.27791	4.63338	2.34451	1.6941	9.69279	4.18579	5.45355	5.83384	4.07005	4.6809	4.86606	2.23279	4.31709	5.08201	12.8657	4.90549	7.12301
IMMT	ENSG00000132305	2.09549	1.17034	1.36642	1.35286	1.18996	1.34881	1.44788	1.81648	1.5984	2.36497	1.96316	1.39172	2.49619	1.89773	3.55068	1.64332	1.29444	1.50792	1.51227	1.44035	1.81772	1.44582	1.11123	0.868767	0.987712	1.33196	1.32585	1.37624	1.38046	1.43062	1.01471	1.01399	2.86446	0.157812	0.21057	2.33376	1.46519	1.5371	1.54477	1.08806	1.2496	1.02333	0.293108	0.561587	1.04428	2.36402	0.806909	1.74676
MRPL35	ENSG00000132313	2.25071	1.51514	0.96725	1.98188	1.13753	1.88165	2.02663	2.14825	2.09382	2.89991	3.27197	1.74644	3.58785	2.05457	4.7296	1.57548	1.74883	1.79106	2.24189	1.24537	2.93039	1.4924	0.579108	0.76516	1.0858	1.89756	1.19161	1.34645	1.37391	1.44712	1.18574	1.51492	1.82112	0.234203	0.685052	2.12069	1.6234	1.30434	1.83019	2.40782	2.68036	3.06548	0.527883	1.73884	2.38197	2.57332	0.888477	2.66725
LDHA	ENSG00000134333	7.20509	1.14216	2.87958	6.3829	0.60816	7.1598	6.45864	2.99769	11.3692	2.86475	6.46698	12.956	11.1545	3.59504	2.30956	0.944808	10.5385	9.72827	5.86407	6.37936	24.8977	11.926	10.8992	37.9561	6.68618	10.449	8.77035	6.16881	6.07224	6.36882	6.74364	16.1172	10.4368	2.68287	59.6516	6.03229	20.0044	15.8367	8.58197	1.8205	1.27068	2.6546	2.71857	2.68175	2.00934	7.83506	9.39832	1.58267
TIMM17A	ENSG00000134375	2.64266	0.743047	1.25378	1.48366	0.876242	1.03637	1.36527	2.76663	1.17007	1.99574	1.70813	2.64504	2.03574	1.77205	2.39069	1.2209	1.70167	1.90855	1.74087	0.835208	2.23299	1.00431	0.572482	0.909302	1.53158	1.92374	1.64083	0.921558	0.929678	2.62522	0.720494	1.41464	2.90463	4.60785	0.163991	1.94218	1.81963	0.990443	1.79698	1.06291	1.45693	1.73876	1.52645	1.78893	1.29472	1.14023	0.761163	1.55722
TIMM10	ENSG00000134809	1.08722	1.37204	1.2953	1.6335	1.59532	0.755054	1.22369	2.38159	1.215	1.23455	1.60328	1.28313	0.603157	1.30882	0.961437	1.91169	1.67509	2.01553	1.03664	1.3183	3.44213	1.36917	0.504241	1.56272	1.05824	1.64338	2.03238	0.583531	0.75771	1.51855	0.631791	2.57465	0.697179	2.63764	2.66715	1.50176	1.62851	0.862981	0.937551	2.46852	2.84411	2.46825	0.68793	1.41566	1.15648	0.869297	1.3521	1.32572
ISCA1	ENSG00000135070	0.493524	0.167858	0.226922	0.413624	0.403622	0.487814	0.423586	0.385704	0.368328	0.532398	0.613137	0.484156	0.870649	0.989899	0.481849	1.14489	0.656788	0.639115	0.51564	0.306261	0.707164	0.548376	0.149113	0.535633	0.222107	0.408672	0.342177	0.293736	0.33004	0.427339	0.329459	0.107289	0.0445454	0.177231	0.409942	0.361758	0.369962	0.37691	0.465488	0.573864	0.462748	0.474127	0.171354	0.42661	0.410231	0.208498	0.320265	0.306412
ATP5G2	ENSG00000135390	5.16145	11.31	10.1236	7.40556	8.85468	7.3154	8.16891	16.5477	9.23553	15.4112	9.93114	9.63498	3.86182	5.87052	4.451	10.5549	7.01152	9.99065	8.52652	6.25897	12.5007	5.62308	4.65965	5.17918	7.7187	7.81909	7.67187	4.58929	4.23678	6.90692	5.25212	8.29636	6.00543	18.8315	14.2737	7.11784	6.98011	6.03701	7.00023	9.56115	8.31221	9.49776	3.74314	4.27594	4.11366	5.13676	4.002	5.01512
COX5B	ENSG00000135940	10.1175	18.4614	6.87846	10.1931	8.5606	7.97337	7.18483	24.9362	7.58885	16.3934	20.0601	8.34283	9.58907	7.70927	8.29538	9.00697	9.25646	11.6002	10.2845	8.103	14.1459	9.45149	2.0968	2.40774	6.76566	6.86539	6.91653	4.00757	3.86412	9.48491	2.9411	6.30442	7.96153	20.9562	15.8324	12.2742	8.33445	11.9944	8.37384	14.8602	13.0439	9.15079	3.60948	5.93666	4.75742	9.89729	4.40705	9.49488
ISCU	ENSG00000136003	6.10079	4.81778	5.45102	7.9099	11.6518	6.44857	6.91343	16.6742	4.56666	9.82127	6.22723	8.52119	9.24829	11.8656	4.31546	8.21117	8.46855	8.0317	5.45482	4.41686	3.60274	4.22278	2.81608	1.96544	4.86551	5.42661	4.60216	4.57256	4.27484	7.16224	3.49007	1.42528	1.53081	23.4297	4.52293	8.75538	4.61812	4.2202	6.16446	11.8271	11.324	12.1283	4.22791	6.20374	9.05431	7.43242	3.67291	10.024
SUCLA2	ENSG00000136143	2.03547	1.10781	1.01562	2.15872	1.45357	1.46675	2.38316	2.64542	1.53098	0.503697	2.00791	1.89926	5.80372	4.25249	1.70964	2.39111	2.69548	3.23187	1.84382	1.09064	3.2567	0.761884	0.739247	1.52525	1.24301	1.94214	1.75302	1.57539	1.47476	1.87415	1.04623	1.13711	0.184237	0.222805	0.110257	1.88697	0.800576	0.61296	1.73919	3.08689	3.74017	3.63188	1.08521	2.85024	1.89063	1.50084	1.06669	2.87723
NDUFB5	ENSG00000136521	8.88131	2.76739	2.52349	4.49166	2.82995	2.94357	4.37038	5.06504	3.50316	1.37419	5.03258	4.59783	4.86896	7.03214	2.26582	4.81339	3.51847	4.52558	3.93813	1.65403	7.43977	1.99084	0.943219	2.45423	2.52608	4.20515	2.64022	2.66229	2.54797	3.6535	1.82147	4.03609	2.63285	2.01641	3.92159	5.70669	2.47473	2.06812	3.61599	13.5256	10.4982	14.3752	3.31148	10.335	4.03323	5.36933	3.12253	4.8473
ATP6V1G1	ENSG00000136888	2.59837	2.37162	3.16083	5.60947	4.16096	3.49371	4.28055	6.3715	3.3649	8.20182	5.37989	6.39263	9.00457	9.96578	2.17334	8.54074	5.59456	6.43694	4.19232	2.20591	8.5675	4.43227	2.13367	2.85842	2.20929	5.56768	3.98055	2.86275	2.75569	4.58577	2.31117	1.47732	1.97878	8.15925	2.85446	4.6083	3.38168	2.34974	3.99039	7.19206	6.15156	8.25486	3.51739	6.95441	3.16354	4.23071	7.19713	3.17318
MRPL15	ENSG00000137547	2.80431	2.22528	1.1523	2.66305	1.78076	1.88896	1.7987	3.96706	1.75602	4.3442	4.33035	2.13347	2.52692	3.09172	1.25858	3.3016	2.63616	2.93976	3.16088	1.39422	6.38359	1.96148	0.616816	0.787276	1.51595	2.16041	2.75466	1.1338	1.12178	2.80302	0.805415	3.0806	3.09304	5.85984	0.631037	2.89549	2.70345	1.85519	1.71638	3.30778	3.13699	3.94526	1.25726	2.60887	1.53561	3.30372	1.00652	2.36594
FDX1	ENSG00000137714	0.315961	0.0605729	0.12168	0.217963	0.293704	0.226092	0.240618	0.488292	0.194308	0.0771535	0.212124	0.259309	0.395405	0.556092	0.16134	0.341695	0.298082	0.293363	0.25177	0.143229	0.195455	0.0859913	0.0468893	0.118697	0.146757	0.300273	0.142469	0.159824	0.147207	0.225158	0.136858	0.221804	0.0431914	0.103919	0.225178	0.172121	0.119881	0.0977511	0.140953	0.516474	0.933273	0.942014	0.125275	0.700319	0.641485	0.315067	0.354386	0.412728
HADHB	ENSG00000138029	4.5992	2.81329	2.60091	5.40165	4.75098	3.72506	4.80971	6.91005	4.38478	6.75515	5.54645	6.07829	10.2121	8.60007	6.5919	4.08205	4.57882	4.81939	5.14752	2.74243	4.5439	3.78632	1.55228	6.40987	2.9672	5.25166	2.81399	4.06859	4.0376	3.83726	2.60063	2.0129	2.68312	0.855205	1.28913	7.5586	3.8215	2.44416	4.90142	6.95877	6.34432	7.20861	1.41673	3.83109	3.84668	6.88283	2.09996	4.67796
LRPPRC	ENSG00000138095	7.87385	5.90518	2.88662	3.97773	3.31792	4.70144	5.31229	3.31584	5.33375	5.0106	7.51502	4.76603	2.35656	7.46237	5.63923	2.64311	5.10945	5.27829	4.53321	4.14649	6.60519	6.40581	2.1345	8.72752	3.27958	5.16291	2.87286	4.12978	3.91434	3.50807	3.04541	2.83113	7.61927	1.20791	1.62143	3.46307	3.72024	4.17078	3.59342	9.62367	8.50005	9.76162	2.73537	6.98022	8.5414	6.74386	4.65946	9.07387
IDH1	ENSG00000138413	1.1306	0.571684	1.29134	2.68229	0.750496	2.13209	2.79102	1.60756	1.53915	4.84012	2.65358	1.74737	11.5463	0.506433	1.54362	0.645495	1.8994	2.42742	2.60209	1.69923	4.78402	1.53282	1.37592	0.595596	1.25502	2.85732	1.88338	1.97073	2.26546	2.68096	1.53456	1.28135	3.37476	1.81358	0.241956	3.584	2.46909	1.61314	2.61558	6.47939	5.6681	7.71353	0.679374	5.32962	3.54944	0.663824	1.73357	6.65774
COX17	ENSG00000138495	0.216759	0.464003	0.368675	0.575686	0.329546	0.334672	0.546452	0.471697	0.434201	0.201618	0.31824	0.508128	0.369732	0.400109	0.317773	2.39175	0.361597	0.40748	0.421645	0.261902	0.711922	0.491026	0.215684	0.174777	0.423878	0.432511	0.440097	0.443908	0.411523	0.408631	0.384884	0.449474	0.501666	0.97743	0.467817	1.13472	0.492514	0.320486	0.38229	0.311816	0.324489	0.389207	0.225824	0.168667	0.263483	0.21453	0.592999	0.164026
NDUFA9	ENSG00000139180	1.83045	1.18836	1.09309	1.47351	1.6927	1.47921	1.24502	1.91282	1.45897	1.66816	2.05942	1.18895	1.40528	1.56586	1.58098	2.94802	1.47503	1.55996	1.73478	1.5546	3.4579	0.940113	0.526864	0.88526	1.34279	1.4506	1.33371	1.163	1.06306	1.49958	0.87854	1.23152	1.66184	2.80427	0.576758	1.80741	1.37912	1.21129	0.974866	2.48743	2.66745	2.39311	0.795893	1.55799	1.32889	1.11875	0.59799	2.08723
ETFA	ENSG00000140374	4.34507	1.73677	3.40486	3.50403	2.4595	2.0783	3.68096	4.88008	2.46342	0.737986	1.98565	2.73366	6.28216	13.2718	2.70331	5.21845	4.59311	4.23968	5.20687	3.83439	8.12674	1.50812	2.44404	5.47947	3.22234	3.20513	1.94473	2.09265	1.99276	4.97089	1.58231	2.11514	3.97692	1.30526	0.772178	5.5936	2.99605	2.14516	3.70995	14.0214	14.1122	16.7109	1.04624	8.47664	6.43174	1.88475	1.36844	11.386
UQCRC2	ENSG00000140740	19.5326	10.2967	10.8199	12.8988	10.3765	11.8778	11.3376	15.4173	12.9046	17.8754	18.8813	14.5095	14.1639	17.8417	27.8886	15.792	12.2006	13.4458	12.8042	12.0751	18.7198	12.222	6.30843	8.19344	8.5699	13.4204	9.10973	8.8396	8.45048	14.258	6.53519	7.79729	10.137	12.7468	3.17387	15.9884	10.4233	10.9803	15.0624	22.1019	19.4834	19.7517	5.52169	14.2807	13.2777	15.5857	4.29566	20.9477
RHOT2	ENSG00000140983	2.41925	5.85917	9.3308	2.15788	3.57005	1.21481	1.75835	6.36319	2.75271	4.14601	1.89882	2.36832	1.77531	1.02029	4.18228	4.02352	1.3406	1.3708	2.17627	3.60333	1.4639	2	6.20984	1.07857	1.97025	1.29317	3.35206	2.01328	2.0901	2.41111	2.19202	2.24025	2.85358	5.30883	2.18586	2.38286	1.20077	3.11591	3.01681	2.68462	2.43093	1.91713	1.15239	0.943341	1.50831	1.37147	0.905475	2.01935
AFG3L2	ENSG00000141385	1.39156	2.04926	0.77301	0.889659	1.24791	0.853674	0.964326	0.718998	1.29778	0.802683	1.3893	0.90464	1.06507	1.87248	0.374588	0.998413	1.07406	0.971113	1.16435	1.16826	1.07091	1.23514	0.902554	1.76728	0.723885	0.734946	0.500613	0.96814	0.900266	0.955229	0.598339	1.59263	0.461803	0.172992	0.108614	1.32592	0.951049	1.00063	1.00953	1.03209	1.26138	1.15895	0.458812	1.01194	1.17579	1.16222	0.670477	1.78326
ATP1B1	ENSG00000143153	12.8314	8.28848	3.58691	8.8063	3.55168	18.3594	14.364	15.675	14.5731	13.5039	28.5228	15.2163	7.03965	12.4093	33.1705	48.1261	16.3945	25.2443	13.203	13.0402	21.798	16.3711	6.02897	11.3632	10.2002	9.36351	14.2027	10.5531	11.9604	14.2759	8.9846	27.0503	10.9514	13.6855	9.05768	10.1435	11.0198	16.9229	15.275	27.7785	37.4484	26.128	14.6701	19.0218	32.0658	32.331	20.1025	31.8006
MGST3	ENSG00000143198	6.23888	4.07863	3.30625	5.67324	3.49781	6.68127	5.0608	4.98586	5.93383	9.49718	6.04269	7.18419	2.0975	8.28285	8.38196	9.00417	5.24594	6.6506	9.06022	3.6427	16.1167	5.92556	2.72095	5.18211	7.11479	6.2731	7.15208	3.74754	3.48515	8.21013	3.09607	11.4685	2.01417	13.133	9.32872	11.1232	6.5245	4.85242	6.59224	14.0834	9.73704	10.4988	3.94222	6.2927	3.00274	6.70386	2.63738	7.01731
SDHC	ENSG00000143252	0.453431	0.309601	0.405231	0.5397	0.323027	0.44166	0.472578	0.606675	0.486828	0.471357	0.465201	0.300964	0.487083	0.770388	0.823995	1.67562	0.354812	0.475274	0.442497	0.38763	0.670349	0.599358	0.282771	0.378962	0.665748	0.335729	0.402099	0.300651	0.316581	0.348744	0.278047	0.184499	0.338473	0.215231	0.0874913	0.531704	0.333649	0.38073	0.361926	1.08381	1.12003	0.820241	0.259404	0.71786	0.659322	0.277648	0.445067	1.06885
NDUFS6	ENSG00000145494	1.42967	2.9235	2.56942	2.22436	2.84916	1.71329	2.20285	6.57245	1.90894	4.19645	2.39206	2.4943	1.94718	2.00335	2.12519	4.66171	2.70362	3.37897	2.82418	2.13528	3.51339	1.96467	1.40204	1.40339	2.47291	2.90507	2.57133	1.18419	1.09228	2.68779	1.31735	2.72678	3.38202	5.2493	2.34244	2.38332	2.50303	2.23043	2.14759	2.30324	2.47771	2.62075	1.32842	1.51633	1.40859	1.80361	1.03131	1.83701
MDH2	ENSG00000146701	10.2878	13.8975	8.1096	10.7208	9.21944	8.12435	9.3364	15.2905	9.90142	22.2547	12.2832	11.0409	11.9669	6.67081	9.23586	11.1744	8.53254	10.3982	8.98783	6.71395	13.3415	10.1574	4.68371	7.45227	8.4029	9.59416	10.0128	6.31472	6.72923	10.5011	5.82539	7.32268	11.4968	11.7484	3.8681	15.2533	9.67805	8.32766	9.4088	14.5426	17.868	15.3756	4.21375	10.3477	9.43002	11.9115	5.52562	15.006
SURF1	ENSG00000148290	1.3956	1.92868	1.7829	1.54954	2.33209	1.28844	1.3903	2.94559	1.42191	1.88433	1.55979	1.39469	1.41583	2.21915	1.36283	2.17827	2.40995	2.20293	1.69185	1.82604	4.01786	1.86423	1.07905	1.85495	1.32748	1.94989	1.84871	0.991871	0.909897	1.27344	0.92359	0.895838	0.627549	4.65311	3.08079	1.78554	1.62434	1.90219	1.57365	6.81593	4.49481	4.38715	1.14004	1.65743	1.65201	2.06668	0.660329	1.85416
GLUD1	ENSG00000148672	5.29117	0.370948	1.31423	2.44126	7.75145	6.17219	4.4379	4.03741	2.66646	0.430156	2.19381	4.53746	0.549498	13.5289	1.95012	18.0151	6.41785	5.91984	2.92765	5.34233	5.38988	2.94204	1.34006	2.29864	1.31816	2.38033	1.33861	2.23294	2.17231	5.21558	1.96829	1.20578	1.64142	0.558194	1.95912	1.30926	3.22882	1.33831	3.13637	6.08349	6.29361	16.5639	1.60575	6.0891	4.12711	2.34221	1.28616	5.13876
DLAT	ENSG00000150768	2.33738	0.959766	0.652856	0.900106	0.96894	1.06532	1.02431	0.943638	1.37528	0.853384	1.88343	0.912143	2.76912	1.58234	1.21474	1.11407	0.97681	1.26454	1.1142	0.918593	0.769328	0.416093	0.412844	0.984894	0.608904	0.96267	0.648996	1.08036	0.946998	1.29457	0.829424	1.0394	0.30733	0.299608	0.180798	1.73342	0.498186	1.36224	1.39287	1.12425	1.55459	1.59049	0.563238	1.39861	1.34099	1.57041	1.4159	1.54957
TIMM8B	ENSG00000150779	1.06177	0.808459	0.555788	0.846617	0.91243	0.721578	0.81212	1.47633	0.804125	0.271985	1.14581	1.1613	1.07768	0.622478	0.444598	1.2941	0.82619	0.971513	0.691245	0.622464	1.86275	0.257565	0.281126	0.742283	0.362629	1.1948	0.652748	0.338915	0.371923	0.945187	0.554575	1.15236	0.517067	0.734287	1.79026	1.14695	0.597777	0.636293	0.682079	2.06135	2.46237	1.78011	0.391137	1.05152	0.333358	0.57457	0.599864	0.88426
NDUFC2	ENSG00000151366	0.72568	0.348984	0.657881	0.98106	0.954581	0.654111	0.755464	1.69535	0.529371	0.291845	0.716438	0.895423	2.15083	1.83967	0.29222	1.09229	1.28783	1.17854	1.11538	0.615364	1.78278	0.514017	0.659982	1.00493	0.541537	0.815656	0.552946	0.551286	0.522891	0.727177	0.620034	0.736977	0.24023	1.24252	1.13508	0.738639	0.797312	0.593856	0.541924	3.05766	1.77445	2.51898	0.820011	0.932914	1.12031	2.16158	1.03252	1.40788
SLC25A4	ENSG00000151729	1.37829	0.569883	0.517376	0.784223	0.919431	0.548051	0.846925	1.86136	0.666833	0.524315	1.18574	0.80681	1.62894	1.44986	1.06056	1.70477	0.833259	1.02311	1.56633	0.54049	1.7239	0.480566	0.190574	0.662061	0.513877	0.746396	0.389622	0.339959	0.341787	1.06444	0.302562	0.343113	0.283778	0.831191	0.554974	2.07959	0.330459	0.555789	0.636594	1.63025	1.78405	1.76619	0.543475	0.821825	1.19847	1.82321	0.52944	1.55852
ATP5A1	ENSG00000152234	36.8187	26.2821	18.3692	32.0238	33.9489	17.5686	23.6109	35.7714	22.2017	16.7548	35.6554	25.7582	50.425	58.7832	13.1724	23.6965	28.6402	30.4225	33.1576	17.8704	39.6254	20.1321	6.98185	12.5862	15.9464	26.8923	9.04193	16.7855	15.2996	19.5106	9.43558	20.843	6.65162	6.85299	5.31209	23.514	9.83807	6.58236	20.7133	30.4351	32.3764	28.5368	7.51206	21.3249	18.477	23.0559	12.2729	34.6147
TOMM70A	ENSG00000154174	7.50089	2.15923	2.63072	4.54289	4.92827	6.56438	6.57087	4.48811	7.00277	1.77853	4.92827	4.24575	5.11293	8.71183	3.80272	3.5275	8.19008	9.97506	6.32578	7.45029	6.55912	4.59393	2.29782	9.12893	2.75096	3.98783	2.81769	4.13269	4.09534	6.26799	3.83396	8.66741	16.7596	1.94572	1.37382	3.7446	6.09569	3.5549	6.24775	5.73366	5.27418	6.28834	3.37409	6.91457	3.77831	5.25751	4.26339	5.74217
ATP5G3	ENSG00000154518	15.4803	17.2182	7.39478	15.5873	12.1707	10.9079	13.3945	26.6687	10.7533	20.8912	29.0518	14.8381	13.9054	13.8998	18.1111	21.1647	13.7309	15.2068	16.6815	6.52271	22.1652	5.95379	3.05164	2.77177	6.85725	9.9741	9.96452	6.43097	6.20797	18.0824	4.28538	16.6294	11.2437	15.9562	2.57802	16.2136	11.1144	8.41467	13.9289	24.8069	25.1054	26.0452	3.80922	13.6915	12.8925	11.6876	4.7163	17.6246
ATP5J	ENSG00000154723	4.28477	1.61953	1.44066	2.65962	2.67345	1.98314	2.57652	7.46825	1.91262	3.05258	4.02552	3.17756	1.02075	4.20625	1.61074	6.91507	3.21026	3.84216	3.65506	1.36752	4.81754	1.31679	0.684368	1.41093	1.52954	2.41387	2.08807	1.14108	1.13824	2.57931	1.09193	3.58135	1.80865	3.16744	2.59354	4.03442	2.21498	2.03298	1.98702	5.11405	5.06492	6.27247	1.30564	4.00193	2.99044	2.53601	1.2328	2.28575
ATP6V1C1	ENSG00000155097	6.04879	7.88645	3.18779	5.72338	3.52265	6.30552	7.65451	4.10046	6.79076	5.22409	3.73098	5.03085	5.7069	7.06938	5.40197	9.92298	6.41518	7.35699	6.57051	3.1497	9.10853	3.34612	2.50685	1.58148	4.45937	5.05508	3.42365	3.53147	3.73796	6.34128	2.3006	4.53711	2.43308	16.7253	0.188577	4.17696	4.43324	1.31472	4.97737	3.32364	5.28738	5.08449	1.4123	5.88335	3.63564	1.2738	1.70197	4.91222
OXA1L	ENSG00000155463	3.53084	3.19913	4.34715	4.30372	8.34979	4.28544	4.48546	4.73286	5.12423	8.69568	3.77753	4.05576	1.05929	4.06143	4.31384	3.73328	3.61454	4.14471	3.60027	2.76038	2.86205	4.77941	2.60201	2.78037	3.37558	4.36015	3.51344	3.28405	3.23433	3.73644	2.69051	2.17126	5.02388	3.52264	3.87101	3.71926	3.40407	2.94521	3.34228	4.74064	4.82795	4.84841	0.993326	3.11671	2.72827	1.52979	2.85714	4.46933
UQCRB	ENSG00000156467	5.45419	1.9824	3.96478	5.34119	3.95704	3.42619	4.68407	7.54263	4.84891	2.28618	8.68004	4.728	2.01709	9.084	4.34708	17.8608	5.19379	5.61382	5.00262	2.55502	6.85268	2.446	1.51098	2.79199	2.57809	4.34651	3.58422	3.08668	3.21977	5.42304	2.40749	4.54927	1.64461	5.55839	6.07255	4.72734	3.53765	4.00068	4.40537	3.50909	2.31912	3.84021	1.82742	4.25067	3.33947	4.01432	2.60424	2.23793
SUPV3L1	ENSG00000156502	1.53928	0.798209	1.0573	0.943693	1.34111	0.804503	0.893212	1.24336	1.16742	0.514023	1.38022	1.29862	2.22985	2.48243	1.03905	0.885252	0.967686	1.0572	1.06358	0.93614	0.773656	0.897968	0.820424	1.80015	0.806451	1.09067	0.615249	1.01174	0.921576	1.0746	0.868898	0.180872	0.512934	0.562293	0.866684	1.11869	1.0307	1.16276	1.13365	1.00435	1.20194	1.68062	0.620634	0.652004	1.17557	2.09204	1.07482	2.0363
AIFM1	ENSG00000156709	3.84434	1.73633	1.53458	3.92164	4.87188	3.45563	3.66168	5.02101	3.64637	4.52386	5.12052	4.08642	4.68197	2.58926	4.48407	3.84139	2.72609	3.27591	3.92251	4.54461	2.31935	5.90834	1.67444	6.08821	1.23554	3.16104	3.03287	2.72956	2.28307	4.12527	1.47985	3.93251	5.56599	6.28874	0.57652	8.10775	5.15243	1.453	4.62845	3.9294	6.63208	5.61352	0.940063	4.20432	3.4881	1.25404	0.531753	9.40348
NDUFS2	ENSG00000158864	3.46357	6.14308	4.36713	5.22144	3.43729	3.79921	4.3792	5.63923	5.33328	8.68375	5.6556	5.21225	8.35273	4.60247	18.0798	4.46581	4.54974	4.84942	5.91005	3.91418	4.10032	4.85967	3.53327	2.61685	4.9108	4.81997	4.65408	3.8786	3.55153	6.23443	3.23719	2.67343	4.26628	2.18545	1.09646	7.61906	3.62128	3.28605	6.13378	6.00504	7.47959	6.35466	1.60255	3.60795	4.49064	8.73031	1.94564	13.6155
ATP5G1	ENSG00000159199	1.01359	1.83886	1.7256	1.35428	1.94805	1.54331	1.16954	3.03431	2.85994	3.77811	3.16554	1.2479	1.73466	1.27227	1.9259	4.23158	1.27588	1.58653	1.57196	1.27551	3.68684	1.03119	1.08709	0.650422	1.60592	1.54528	2.47476	0.984295	1.00533	1.55679	0.837809	1.43003	1.09934	5.10888	2.24765	2.81094	1.4308	2.91769	1.4573	2.42555	2.2998	2.07027	0.546143	1.13267	1.50505	1.09043	0.635299	1.57876
SUCLG1	ENSG00000163541	5.78004	24.3195	5.78754	10.8586	13.5229	14.5766	12.7731	14.0344	22.4488	20.7032	19.094	10.6688	18.5068	12.1288	40.3333	36.6533	15.9502	26.658	18.3363	16.4255	34.5408	12.6797	7.52838	1.26037	5.05196	9.48568	7.22883	6.54871	5.90437	6.16794	4.17294	5.81967	9.47972	2.76389	0.522078	9.06379	7.7587	7.35366	6.15656	67.3173	95.9365	77.0516	1.91089	14.7649	21.9964	5.02961	1.4936	40.4216
BDH2	ENSG00000164039	1.1661	0.328961	0.443924	0.88008	1.2342	0.78202	0.714523	0.945847	0.688258	0.265787	0.997896	0.627104	0.317977	1.0746	0.824328	3.24635	0.806718	0.766651	0.490004	1.36217	0.285634	0.694468	0.578459	1.10498	0.945905	0.644056	0.23791	0.693529	0.690584	0.805925	0.698228	0.32026	0.173102	0.417719	0.65451	0.632728	0.49484	0.561458	0.805168	3.63196	3.26426	3.2838	0.615009	2.16434	1.52537	0.780499	0.549143	2.52064
NDUFS4	ENSG00000164258	1.14492	0.722982	0.606977	1.12664	0.854688	0.885277	1.18	1.90137	1.0315	0.732477	1.64861	1.44383	1.20565	2.65086	0.648851	2.15601	1.44702	2.4624	1.73282	0.730255	3.13934	0.81081	0.45984	2.61543	0.633276	1.03258	0.897905	0.617567	0.669624	1.13989	0.553953	1.77526	1.08405	0.300089	0.494533	1.26238	0.869232	0.722407	0.827011	3.21061	2.7006	2.63831	0.689627	2.04653	1.41081	0.76498	0.69797	1.1524
UQCRQ	ENSG00000164405	6.03457	3.34842	2.35761	4.9886	6.41227	3.70149	3.62616	9.20577	3.34586	6.39818	6.6298	7.1549	4.2033	5.71689	2.90021	9.15274	6.20867	9.28417	5.17241	4.40471	16.9875	2.67976	1.10336	4.85782	3.71634	6.36188	5.28659	2.08239	1.93357	7.43339	1.7847	4.85946	5.89823	14.4221	8.85735	6.97278	5.70367	5.37851	4.34667	14.3655	15.965	13.6282	3.77974	9.7716	5.04066	4.71932	3.60151	7.88509
COX6C	ENSG00000164919	3.02287	4.6967	2.90695	6.55581	5.47381	4.15213	4.29542	11.2289	4.51454	7.39319	9.43312	4.96976	3.87587	6.62608	3.82769	8.38219	5.89122	6.10168	5.65446	3.7577	12.0068	2.41963	0.960447	2.51625	3.62342	6.51461	6.06143	2.96979	3.04828	6.96278	2.05755	5.48274	6.39467	22.833	5.42569	7.76718	5.65752	5.21896	4.66322	4.80319	5.46357	4.63153	3.14777	4.24258	4.64795	4.06046	2.65637	4.3832
PDP1	ENSG00000164951	7.25406	1.80431	1.25723	4.30138	6.73007	3.40417	3.07417	1.57818	2.0541	2.58444	3.104	2.8298	0.783893	1.26217	2.6884	1.5522	2.79782	1.89356	0.777517	1.708	1.50402	4.17342	0.73742	0.911976	1.92259	2.02342	2.25025	1.48056	1.77451	3.5116	1.86249	2.98157	2.45465	4.83947	0.291182	1.32684	4.45354	1.06175	2.85122	0.774709	1.41503	1.12536	3.33027	3.01622	1.8304	1.87449	2.2286	1.59317
FXN	ENSG00000165060	0.15317	0.256986	0.167999	0.231396	0.304281	0.230938	0.271585	0.340345	0.216903	0.541031	0.37408	0.211878	0.39362	0.417468	0.324798	0.262617	0.300584	0.268369	0.325539	0.245436	0.388367	0.391808	0.117754	0.0845255	0.131801	0.130175	0.12981	0.142134	0.124446	0.190482	0.183154	0.066293	0.204799	0.258256	0.146525	0.420509	0.192256	0.1822	0.168356	0.154663	0.258385	0.188303	0.131301	0.144602	0.215972	0.449874	0.391101	0.132111
NDUFB6	ENSG00000165264	0.967846	0.300731	0.639939	1.10675	1.23801	0.994352	0.973585	2.02578	0.666287	1.73435	1.1813	1.18112	1.06493	1.50289	0.803275	2.29836	1.23031	1.53325	1.05316	0.780362	2.60681	0.751662	0.315099	1.23708	0.967592	0.760472	0.939993	0.486268	0.515652	0.875182	0.450326	0.442638	0.577233	1.60274	1.14547	1.17711	1.06312	0.78642	0.931144	3.52111	3.17664	3.21694	0.693892	1.82317	0.967702	0.80504	0.774619	1.34654
ATP5C1	ENSG00000165629	10.0129	2.75972	3.90628	7.02475	7.37226	6.22592	6.11109	9.47005	6.85528	16.6035	11.9911	6.98909	6.26162	7.66603	5.88191	15.5402	6.93835	7.74381	7.958	6.2035	14.4905	3.36344	3.19267	4.17302	4.03946	6.23722	3.94589	4.28659	4.38758	7.43684	3.99658	3.44798	6.64662	3.18548	6.6079	9.00795	5.97407	6.68704	6.6992	20.2235	13.5803	18.6138	2.86748	14.7079	5.83221	9.34867	4.1518	11.8289
VDAC2	ENSG00000165637	1.79546	0.388398	0.65604	0.624417	0.578888	0.529089	0.626277	0.805319	0.738386	0.541651	0.876399	1.09893	1.23271	2.13545	0.40391	1.37368	0.588271	0.713702	0.736473	0.442079	1.17916	0.454893	0.616372	0.768553	0.688004	0.447161	0.499205	0.725383	0.671588	0.743586	0.582945	0.329472	0.153143	0.33406	0.672811	1.4125	0.665073	0.874134	0.679368	0.594544	0.400226	0.709766	0.247768	0.49866	0.673746	0.552623	0.726955	0.329123
PRDX3	ENSG00000165672	6.65947	2.75639	2.23764	4.64575	3.94524	3.94244	5.13429	7.17873	3.30894	1.66322	4.73411	5.78111	10.2019	8.09354	2.82506	6.38681	5.04005	5.05864	3.24262	1.89575	7.66915	2.66828	0.759957	4.10417	2.47796	4.79794	2.64993	2.43871	2.35772	3.48708	1.95063	2.56441	1.55358	1.89627	1.35224	4.64171	2.82069	2.08968	3.33728	15.7139	13.4108	15.8113	1.92757	9.11441	5.68835	4.30757	2.77108	9.98216
PMPCA	ENSG00000165688	0.42688	0.859153	1.07885	0.630743	1.30622	0.635355	0.595267	0.712883	0.542988	1.22411	0.629924	0.996453	1.03101	0.781233	0.657352	1.17599	0.683913	0.811437	0.744182	0.931041	2.85071	0.47046	0.815395	0.446871	0.499457	0.757561	0.590045	0.408245	0.381878	0.609659	0.386434	0.519686	0.524716	1.08287	0.610141	1.02827	0.549433	0.601752	0.648997	1.0096	1.26603	1.28219	0.417879	0.5739	0.560575	0.796893	0.424887	1.08924
CASP7	ENSG00000165806	0.625297	0.100569	0.331452	0.467419	0.13498	0.239508	0.279716	0.329665	0.280584	0.143704	0.400779	0.478892	0.259697	0.138796	0.276866	0.223839	0.287459	0.279268	0.253256	0.16608	0.297387	0.31595	0.255312	1.12868	0.256274	0.321542	0.326768	0.288888	0.335161	0.352553	0.376465	0.182298	0.474138	0.270226	0.959088	0.298601	0.512254	0.212017	0.296374	0.224822	0.122893	0.163915	0.46975	0.353241	0.227755	1.22667	1.21337	0.339828
COX11	ENSG00000166260	0.826258	1.31176	0.649525	0.876162	1.18014	1.29233	1.0617	0.974283	1.21528	1.67853	1.18753	0.590867	0.884142	0.732377	1.57951	2.03409	1.25758	1.34292	1.00071	1.1111	1.12169	1.49723	0.813492	0.830643	0.944532	1.01378	0.991847	1.02575	0.904774	0.817388	0.855857	1.44694	0.524807	0.296966	0.793083	0.747368	0.763877	1.17326	0.673616	2.47995	1.65483	2.64893	0.590502	1.57174	1.54682	0.843549	0.54685	1.36246
CYB5A	ENSG00000166347	5.83375	1.1105	3.18879	6.3075	4.07071	5.3963	3.18072	8.28181	3.09641	1.83057	4.84427	3.90862	2.50448	6.29553	1.7137	5.15601	4.90633	8.91268	9.08185	5.00426	16.8066	1.59258	7.59097	19.8197	1.33712	2.4113	0.61693	1.52832	1.88312	1.63236	2.92011	3.63347	2.04112	0.567912	10.247	3.61105	1.22753	1.50808	2.84305	27.9961	28.2768	25.6328	2.4557	11.4911	11.3308	4.15855	11.9475	15.2837
IDH3A	ENSG00000166411	2.46175	1.22986	1.11815	1.3628	1.42511	1.13885	1.44032	0.827279	1.50819	0.976346	2.03297	1.37121	4.12138	2.46266	2.47937	1.70908	1.32394	1.29494	1.96898	1.00423	1.72802	0.873797	0.712143	0.800148	1.15941	1.24746	0.7425	1.31483	1.39351	2.3178	1.13883	1.06072	1.12796	0.744819	0.178829	2.90668	1.40346	1.87362	1.89953	1.57304	2.2896	1.43863	1.04806	1.36886	1.52466	1.38232	1.13429	1.84872
ATP5L	ENSG00000167283	3.25331	1.27782	1.6033	2.4389	2.57485	1.82157	1.96293	4.42893	1.92986	1.04895	3.18326	2.68826	2.09491	3.93998	1.93192	6.37733	2.90751	2.71805	2.03287	1.52263	2.7076	1.91121	0.621854	0.797586	1.85146	2.75056	1.71687	1.63931	1.4669	2.31679	1.33692	2.39991	0.494028	2.76243	3.60249	2.70665	1.16199	2.33351	1.93272	5.98937	4.62897	6.45168	1.87494	5.95003	3.96158	4.82884	2.53412	3.77111
ACAA2	ENSG00000167315	2.11545	2.53727	1.00981	3.245	1.9293	2.17266	3.56674	3.64657	4.27547	0.809301	2.82175	3.28155	7.78446	4.23611	0.83577	2.58347	3.26432	3.17362	2.48682	2.25884	3.1949	3.23194	0.935784	7.07386	3.90947	2.35307	1.35615	1.4378	1.31565	1.70668	1.28914	1.76069	0.503194	0.946224	2.47989	3.03806	1.30072	0.507757	1.87689	3.96289	4.98155	5.03051	0.623154	2.50541	1.64674	1.26489	1.27912	3.4016
GPX4	ENSG00000167468	16.4187	32.0054	19.62	21.1436	30.012	20.4806	18.4943	34.8362	18.8076	45.285	18.0463	21.847	1.64752	6.22118	13.0209	17.2745	18.7911	13.2695	7.41045	15.1419	21.174	14.2051	10.5815	12.7076	14.344	24.7083	17.263	10.0023	8.68969	19.0979	8.33448	8.32387	9.27184	45.7119	22.7559	10.0474	12.6709	10.4227	13.6555	17.4949	25.9912	18.5706	6.3297	12.6013	8.6573	4.53306	4.20929	19.6493
NDUFV1	ENSG00000167792	8.20814	14.7716	14.0521	7.70268	16.388	5.52656	8.14216	13.9533	9.2866	4.44492	8.96275	9.00145	7.47085	6.718	10.4762	14.4922	5.62806	6.61521	7.83363	6.24118	6.66422	8.87069	9.68309	7.08369	6.55444	5.79425	7.71968	5.83297	5.52167	7.41599	4.66587	5.99823	3.08201	7.08	5.21226	10.7705	5.23583	6.26299	7.71058	19.3358	23.5218	18.02	3.31711	7.31022	9.57875	9.74892	2.59635	17.2281
ATP5H	ENSG00000167863	1.87361	2.13971	2.02645	1.4084	1.92399	1.43748	1.46243	2.61951	2.4227	2.27762	2.67768	1.77329	1.21215	2.06576	1.51637	6.92376	2.07137	2.49294	1.24861	1.50111	3.99806	1.44515	1.06644	1.32129	1.29701	2.12449	1.25975	1.07141	1.10039	2.78179	1.14173	1.49326	2.13674	2.9807	2.86352	2.24868	2.32149	4.71258	1.74101	0.748482	0.698439	0.743233	0.351924	0.463369	1.06291	0.504365	1.0166	0.644278
ECI1	ENSG00000167969	2.27235	4.28317	2.98285	2.49247	3.68384	3.75563	3.70776	6.8847	3.32232	4.611	5.59477	1.78213	1.41794	2.02904	3.78497	7.01408	2.77248	3.38874	3.59265	4.20246	6.73903	3.69972	3.04744	1.4485	2.19509	2.58458	2.46033	1.4782	1.47329	2.04049	1.39526	4.23707	3.36573	5.77777	3.92157	2.67681	2.68234	3.18029	2.21259	4.28592	6.44834	4.46611	1.1708	2.00131	1.50225	2.30892	1.02443	2.74714
PDHB	ENSG00000168291	1.5037	0.880871	1.07001	1.83728	2.03822	1.21275	1.6972	2.278	1.48731	0.374186	1.90159	1.8891	2.20447	6.55388	1.68911	2.54506	2.68582	2.48567	2.35049	1.71549	3.83759	0.801509	1.04779	1.48793	1.56998	1.71897	1.27002	1.00934	1.02761	2.00959	1.32179	3.07392	0.916608	0.705363	0.535805	1.69973	1.18593	0.677183	1.67244	3.26586	2.75902	2.95808	1.02816	2.60258	2.36299	3.17445	1.93466	3.07447
ATP5I	ENSG00000169020	2.87557	3.05782	3.72503	3.70757	5.80289	2.75129	2.81443	8.2905	3.31755	2.67685	5.01807	3.47685	2.77381	4.53682	2.58782	6.90642	3.07117	3.83418	3.50299	3.91899	9.3282	1.84053	5.4075	2.59624	2.95372	3.51205	3.51324	1.98546	1.66963	4.53884	1.68057	1.89922	8.94878	10.0459	5.41118	3.86107	4.51604	5.04719	3.03982	7.5254	7.77787	6.61497	2.55191	3.97522	4.76505	3.32409	2.65487	5.0444
UQCRFS1	ENSG00000169021	0.034756	0.0310417	0.0249972	0.0552382	0.02482	0.0286229	0.0721734	0.0823843	0.0281024	0.112399	0.0827168	0.0480002	0.0232768	0.0815535	0.012378	0.41075	0.0505932	0.0721667	0.0443332	0.0280692	0.12307	0.0414226	0.00909749	0.00812813	0.0264751	0.0435809	0.0494894	0.0196999	0.017687	0.0831529	0.0235836	0.0094189	0.0183913	0.0163159	0.00551864	0.0576529	0.103946	0.0424423	0.0504268	0.0941072	0.0778534	0.0752095	0.0269952	0.0667451	0.126081	0.07063	0.0441438	0.0754222
NDUFA3	ENSG00000170906	2.72025	4.35	4.51126	3.59327	5.19245	3.29478	2.97448	4.55351	3.79743	5.4972	2.55705	2.95764	2.59585	2.10044	3.17972	5.38013	3.45772	4.08765	4.04281	4.17822	6.81211	2.13896	2.0942	1.34535	3.94801	3.14072	3.74153	2.49883	2.56096	5.99976	2.30931	3.31587	3.7765	12.3791	8.47711	7.39892	3.04219	4.004	3.97663	5.10048	7.13211	5.40483	1.83531	3.17191	2.62343	2.6413	1.51028	3.322
ETFDH	ENSG00000171503	1.23391	0.393194	1.10613	1.19234	1.35624	1.21956	1.44379	1.23576	0.917821	0.640903	2.05883	1.50301	4.92553	2.59434	1.32653	1.20421	1.23321	1.51126	1.52534	1.31575	1.10461	0.998026	1.10193	5.88477	1.09783	1.22163	0.957859	1.38435	1.28805	2.49967	0.965748	0.0846483	0.378412	0.351813	1.05199	1.54607	1.69318	1.46876	1.97092	3.99729	5.90504	3.66152	0.696407	2.06145	2.56991	1.90717	1.00656	3.74754
CYCS	ENSG00000172115	2.4761	0.604796	1.39997	2.75657	1.17932	1.4803	1.52458	3.01276	1.19111	2.87062	2.91795	2.49855	5.46067	6.58435	2.33058	6.70458	3.45392	2.98924	3.13325	0.808648	2.47923	4.71482	0.709697	0.377828	1.30225	1.99322	2.75526	1.67191	1.48233	2.26188	0.973608	1.25003	0.888756	3.31307	0.501627	4.55629	1.27635	1.66884	2.33844	1.50237	1.9787	2.02447	0.777583	0.939156	1.29157	2.35186	0.763164	1.66618
UQCRH	ENSG00000173660	1.58627	0.740151	1.18248	1.39082	0.91227	1.07239	0.886588	1.95595	1.37993	0.575661	1.68859	1.7006	1.03774	1.92075	1.96894	8.43916	1.15109	2.03722	2.79074	1.00276	3.41492	0.688876	1.62278	0.295047	2.06474	1.81998	1.74636	1.91612	1.61059	1.16241	0.753035	1.69804	0.747645	1.06836	0.431694	1.57239	1.05907	0.909286	1.30452	1.69881	1.38607	1.43688	0.456396	1.07802	0.931901	1.265	0.774224	1.11494
MRPL11	ENSG00000174547	0.454918	0.869674	0.643416	0.60855	0.555058	0.514263	0.833847	0.953799	0.609181	0.841203	0.643974	0.677727	0.273529	0.625219	0.133396	0.565703	0.758589	0.692039	0.710426	0.373654	1.47725	0.693546	0.395579	0.719046	0.597992	0.835867	0.598417	0.340327	0.352711	0.583865	0.386613	1.20772	0.532161	1.01149	1.37795	0.413792	0.73463	0.46114	0.430553	1.48339	1.22523	1.37993	0.580393	0.795749	0.411628	0.643126	0.778277	0.539258
MRPS22	ENSG00000175110	1.22561	0.913727	0.731763	1.00016	0.915081	1.1669	0.973287	1.14794	1.07286	0.282641	1.2496	1.1148	1.6672	2.08133	0.696302	0.785257	1.12637	1.25015	1.31573	1.02493	1.91867	0.837429	0.562064	1.35228	0.825093	1.20089	0.689385	0.736968	0.772356	1.20014	0.756749	2.21254	1.49664	0.267943	0.641892	1.20567	0.970166	0.9625	1.12238	1.76204	1.7808	2.00384	0.752764	1.44832	0.838682	1.15737	1.10965	1.63999
COX8A	ENSG00000176340	4.25729	8.53285	4.44692	5.88312	7.61388	5.26899	5.21956	10.4714	5.3842	4.25383	7.55714	5.37694	6.65306	6.8952	3.16224	10.5006	4.28252	6.24218	5.58224	3.11457	10.0399	3.43759	1.30132	3.46181	5.13789	5.15379	6.7206	3.55921	3.65511	6.11244	2.29735	4.92125	2.43617	11.8662	6.91553	8.62223	5.23132	4.69999	4.89498	11.9686	14.3231	11.7503	3.68558	6.30557	7.22912	5.20607	3.22877	6.60814
NDUFV2	ENSG00000178127	0.0257593	0.0221588	0.01487	0.0176319	0.0470058	0.0258339	0.018141	0.00274169	0.0155509	0.0201503	0.0281175	0.0319803	0.0290119	0.0164453	0.0128858	0.0231546	0.0148624	0.020689	0.0290096	0.0282573	0.0288042	0.0197128	0.0303061	0.0283663	0.0314984	0.0259249	0.022792	0.0591037	0.0471359	0.0193559	0.0269359	0.0293674	0.0518228	0.00298641	0.0656573	0.041474	0.0360699	0.035127	0.0214266	0.0366032	0.0286696	0.0219774	0.00664493	0.0154406	0.0290328	0.0100636	0.0382769	0.0239286
SLC25A20	ENSG00000178537	0.221246	0.138891	0.322171	0.494838	0.368724	0.373432	0.385167	0.50032	0.326077	0.945367	0.532963	0.620234	0.397912	0.545919	1.16611	0.401149	0.431183	0.524233	0.430373	0.316499	0.640582	0.332235	0.386476	0.740947	0.406669	0.463449	0.648165	0.362915	0.36238	0.647938	0.309953	0.0406022	0.857213	0.487355	0.502155	0.531013	0.529453	0.194959	0.643539	1.3264	2.42698	1.44803	0.16477	0.724037	0.278964	0.371035	0.598032	1.25622
COX5A	ENSG00000178741	5.01066	4.1198	2.21825	3.83765	5.43573	3.79759	4.48869	9.70213	3.77188	2.70707	5.84833	5.63256	5.75567	6.83009	3.73725	8.69184	4.00542	4.63639	4.63897	3.15416	7.36012	2.28707	1.43791	1.75042	3.5657	4.12249	4.32011	2.8762	2.52068	5.54109	1.44834	4.80421	5.58652	6.51386	3.07638	7.10666	6.0244	3.54267	4.3704	5.74973	6.55753	5.84569	1.64963	3.60627	3.92841	5.30275	3.16149	4.47312
CYC1	ENSG00000179091	4.76325	8.12686	4.42292	4.82237	6.05101	4.45522	4.54495	8.10291	4.64281	11.3403	9.07502	4.90643	4.93369	3.71709	3.46522	8.45577	4.02194	5.83894	5.10934	3.96711	15.2539	2.11459	2.08619	3.21219	3.35815	4.56867	5.69651	2.43744	2.53911	5.18025	2.05033	3.64238	4.20839	10.2578	2.24033	6.74347	4.46836	4.4279	3.96045	10.3845	11.7894	8.39291	1.9572	4.12693	3.03473	4.2831	2.23477	6.50561
MRPS11	ENSG00000181991	0.816752	1.51017	1.41176	1.38482	1.71955	1.44727	1.22753	2.35567	1.09522	1.26721	1.35153	1.34066	1.11655	0.752267	1.31314	1.47254	1.06853	1.15352	1.37025	1.41232	3.12414	0.910241	1.1098	0.748945	1.40948	1.53272	1.19668	0.875994	0.905183	1.63531	0.920235	1.59217	3.76606	2.84173	1.49037	1.62457	1.82119	1.57273	1.1404	3.20006	2.93887	2.63661	0.869832	1.21272	0.985607	1.27681	0.810541	1.74514
IDH2	ENSG00000182054	3.42382	13.7776	1.75524	3.91282	4.21513	5.40366	4.02453	8.16425	8.77572	3.68239	14.7807	4.07799	17.2596	3.04459	5.41669	3.34261	4.86531	3.98815	9.52496	4.6441	6.51881	5.92652	2.19594	2.74983	5.2975	5.40586	4.16024	3.26035	3.72393	4.51222	3.32989	6.60925	7.07171	3.78288	1.84089	2.25948	5.87883	5.57165	3.63655	6.24107	6.18596	4.85678	1.29449	2.40206	5.98435	12.5166	0.841376	7.9833
NDUFB1	ENSG00000183648	2.1166	1.26093	1.89677	3.08781	2.21179	1.60813	1.56002	7.63629	1.34878	2.61618	3.15665	1.53435	2.33398	3.96805	1.93394	4.51882	2.29123	3.20028	2.8893	2.03707	4.21389	0.636337	1.07288	1.45634	1.68121	2.17754	1.75387	0.781499	0.82775	2.43194	0.898779	1.82845	1.99767	3.76262	3.87066	3.63671	1.70704	2.36232	1.66744	5.93943	4.11031	5.48716	1.23645	2.65254	1.74185	1.34274	1.27129	2.20805
UQCR10	ENSG00000184076	2.413	1.67178	2.10607	3.44791	3.876	3.03028	2.99859	6.65439	3.06376	7.31618	5.31075	3.18242	3.83156	3.59245	2.99621	5.2961	3.80476	3.2619	1.89697	2.27724	6.30128	1.73652	0.586461	1.44258	1.92564	4.1452	3.67358	1.89931	1.83438	3.10685	1.59535	1.43513	1.82457	9.62819	4.26773	4.90688	2.16246	4.00537	3.11674	6.20608	6.62321	5.62029	2.05469	2.71563	2.36877	3.15607	2.39023	3.27724
NDUFA6	ENSG00000184983	1.74995	0.965999	1.25184	2.30945	2.17716	2.05822	2.5403	4.56887	2.30353	5.08777	4.18894	2.38545	3.02746	4.0809	2.87912	6.22672	3.25009	2.36498	1.64079	1.80624	4.66743	1.47585	0.58512	0.726203	1.45265	2.47807	2.46289	1.49248	1.36608	2.1268	1.12926	0.876986	0.656157	3.92587	3.59892	2.65918	2.54785	2.58936	2.33109	4.14698	4.20161	4.49553	1.66951	2.75393	2.22692	5.34268	1.97469	2.7828
ATP6V0C	ENSG00000185883	7.14245	5.95656	4.79767	5.62416	10.6868	6.68108	5.63869	31.0802	3.59721	12.261	6.26744	7.43054	2.98645	2.76178	7.06671	10.3629	4.87387	5.59502	5.25884	9.38551	4.94884	3.86637	3.28521	2.48958	10.6946	7.00813	7.92394	5.38425	4.68006	3.11679	2.7513	3.44071	9.87998	40.4309	7.54881	11.5365	10.6521	8.10679	4.36505	6.5099	9.14067	6.73158	4.08784	3.87791	4.96677	5.58813	2.95513	6.92478
NDUFA4	ENSG00000189043	4.64116	3.40243	2.78607	4.69203	3.88222	3.17292	3.77463	2.61465	4.74121	4.8615	7.19587	5.25635	4.67955	5.86934	5.53257	14.6081	5.50662	6.79849	6.60515	3.37777	12.6595	3.69103	1.21467	1.50444	3.78403	3.63674	3.23842	2.63567	2.80138	5.69203	2.46769	4.76176	2.64996	10.0472	3.22166	7.2912	2.70522	3.3494	4.28284	12.8724	10.7734	11.6704	4.43005	7.64944	3.74061	5.26517	4.67223	6.25962
ACADSB	ENSG00000196177	3.48893	1.29406	1.49371	2.87441	2.46103	3.04538	4.31073	2.43281	2.7909	0.598754	4.53533	2.14609	7.23292	4.76079	10.0183	3.19361	3.71429	3.86526	2.63406	3.1457	2.27741	6.16514	0.937224	3.70686	1.49045	2.31431	1.25384	2.32536	1.86661	1.71937	1.55237	0.532817	0.255058	0.681693	0.761481	3.3255	1.2388	1.48852	2.28806	18.7841	22.8825	24.3645	1.41315	10.0859	13.2612	2.17638	1.04363	23.7302
OPA1	ENSG00000198836	5.57942	1.00801	2.67518	3.33706	3.33749	3.07806	3.24001	2.24614	3.39076	1.96131	4.43675	2.96478	8.0347	10.1608	2.60966	1.7939	3.84406	3.89249	3.90895	3.24025	2.74432	2.59534	1.99318	4.38848	2.67344	3.43413	2.7652	3.9695	3.78783	4.64549	2.70932	3.86186	4.30502	1.23663	0.64414	4.03499	3.33078	3.35481	3.96151	3.33953	5.62347	4.05623	2.65091	8.00037	5.72948	4.53903	4.41415	7.35261
VDAC1	ENSG00000213585	0.783629	0.56708	0.446431	0.780129	0.529718	0.745059	1.08178	0.876151	0.854326	1.03117	0.804985	1.17893	1.18058	1.10451	0.311937	5.18346	1.2259	1.78174	1.17947	0.56649	1.85731	0.789348	0.368498	1.06951	0.813664	1.03509	0.749516	0.712796	0.735957	1.18151	0.569684	0.512476	0.947222	0.429806	0.856037	1.09357	0.811374	0.766139	0.980384	0.401511	0.33958	0.4057	0.0874076	0.237242	0.501709	0.268647	0.440817	0.367218
NDUFS3	ENSG00000213619	4.66316	5.15051	3.90889	4.81703	5.30603	3.29986	3.97736	9.05084	3.975	2.64139	7.23819	4.09297	4.25017	6.22896	4.0123	5.839	3.5799	4.46015	4.98555	3.46667	7.99205	3.59358	1.66441	2.96096	3.12142	3.56473	3.74781	2.72264	2.20307	4.12178	2.11788	5.19803	4.57354	4.05219	4.49478	8.04267	3.4915	3.90885	3.47308	11.7862	10.1164	9.5456	1.89897	4.71277	3.85214	3.90992	2.72558	5.56288
PHB2	ENSG00000215021	9.50934	17.6368	7.83753	7.67154	8.05531	6.55072	7.28383	6.75883	8.59384	15.8858	9.95816	8.81621	3.99784	5.71958	3.19233	6.32805	7.10005	8.58372	6.74996	5.99215	23.9275	6.37396	6.36487	5.23843	7.813	6.46833	6.76525	3.75729	4.00863	5.6677	5.1847	7.63493	11.5603	4.66868	4.64813	6.35854	5.91494	6.34199	3.5982	14.3109	11.9778	11.9601	3.92846	8.08759	2.97591	5.10481	4.78879	6.17589
ATP5J2	ENSG00000241468	0.286823	0.524782	0.505466	0.375306	0.55725	0.387994	0.304733	0.373111	0.436195	0.702154	0.619532	0.447973	0.246075	0.402645	0.278956	2.88817	0.434547	0.607365	0.818095	0.491561	1.87151	0.234294	0.437386	0.133325	0.51836	0.514573	0.437941	0.247076	0.216088	0.812851	0.328148	0.372926	0.499592	1.16245	0.543653	0.678734	0.505259	0.660169	0.415951	0.412012	0.2726	0.220163	0.0605495	0.0786506	0.333564	0.0956878	0.153409	0.184861
ATP5O	ENSG00000241837	3.43064	2.15197	1.39241	2.32389	2.67122	2.24219	2.14221	3.8107	2.75834	2.71964	4.54236	2.36796	2.17788	3.90003	1.7496	6.23305	2.59624	3.27264	2.64678	2.29552	4.27816	1.39163	0.561001	1.77005	1.86007	2.33566	2.0014	1.52473	1.4508	3.56759	1.25673	2.46669	1.86249	2.75262	1.89284	3.08096	2.2078	2.80186	2.37654	3.98493	2.70668	3.22391	1.06682	2.1248	2.79784	1.88468	1.17739	2.12559
BCKDHA	ENSG00000248098	0.0149565	0.0329818	0.0257784	0.017683	0.0170954	0.0277593	0.0219189	0.0108021	0.0453396	0.0389739	0.0221563	0.0108001	0.0696225	0.0181422	0.0166814	0.109474	0.0210805	0.0260843	0.0124687	0.0425087	0.0491777	0.031067	0.0238809	0.0375926	0.036276	0.0173643	0.0239465	0.0417553	0.0198978	0.00847346	0.022994	0.0213143	0.0163343	0.00588315	0.00776059	0.0226254	0.0507548	0.0501695	0.0213864	0.0559893	0.026067	0.017318	0.0104723	0.0243341	0.0381292	0.0364781	0.0329675	0.0172842
[truncated: 518 more columns]

## Sheet: Compute signature (OxPhos200)
		Cluster1	Cluster1	Cluster1	Cluster1	Cluster1	Cluster1	Cluster1	Cluster1	Cluster1	Cluster1	Cluster1	Cluster1	Cluster2	Cluster2	Cluster2	Cluster2	Cluster2	Cluster2	Cluster2	Cluster2	Cluster2	Cluster2	Cluster2	Cluster3	Cluster3	Cluster3	Cluster3	Cluster3	Cluster3	Cluster3	Cluster3	Cluster3	Cluster3	Cluster3	Cluster3	Cluster3	Cluster3	Cluster3	Cluster3	NAT	NAT	NAT	NAT	NAT	NAT	NAT	NAT	NAT
Gene.name	Gene.ID	K345601A	K613101A	NT006T	RCC031T	K705001A	NT003T	RCC033T	PEDr_3T	TRCCr_7T	K588201A	NT015T	RCC032T	K568101A	K554601A	K475601A	KA7SO01A	NT008T	NT013T	RCC035T	RCC025T	tRCCr_MD1T	TRCCr_32T	NT010T	K570501A	NT002T	NT005T	RCC034T	TRCCr_33T1	TRCCr_33T2	tRCCr_MD2T	TRCCr_12T	K750101A	K853701A	K588701A	K475801A	NT004T	NT014T	RCC001T	TRCCr_4T	KIRC.3358.11A	KIRC.3387.11A	KIRC.4619.11A	KIRC.4620.11A	KIRC.4622.11A	KIRC.4700.11A	KIRC.4712.11A	KIRC.4863.11A	KIRC.4864.11A
OxPhos200	OxPhos200	2.51164	2.06739	1.9383	2.56173	2.6532	2.33474	2.51051	3.60746	2.44641	2.78462	3.27529	2.68416	2.66213	3.05219	2.37211	3.82498	2.6273	3.02858	2.6831	2.12079	3.87327	2.07418	1.29346	1.8614	1.95971	2.47384	2.17657	1.78979	1.73702	2.72851	1.50503	1.83946	1.97916	2.5401	1.55488	3.0456	2.32828	2.08705	2.42636	4.09843	4.44488	4.22549	1.31095	2.74793	2.40159	2.43877	1.62869	3.42866
NDUFAB1	ENSG00000004779	2.44503	1.3557	1.48556	2.72544	1.9845	2.6727	2.49128	4.98262	1.82692	3.28968	3.14418	3.08511	2.44684	2.82572	2.06933	2.92566	2.69901	2.83315	2.70799	1.50202	4.95101	2.16559	0.539683	1.9345	1.70137	2.63995	2.04056	0.996105	1.00998	2.12927	1.10513	2.12425	2.81118	6.6794	1.5996	3.02413	2.23196	1.40773	2.35707	5.83328	5.47638	4.99205	1.2832	3.19867	2.52553	2.14613	1.30041	3.06506
PDK4	ENSG00000004799	2.95713	2.95165	1.85971	2.8429	2.15899	4.32926	2.44772	21.4981	7.80113	14.8752	34.6939	2.79945	4.58574	28.6899	3.05163	7.6024	1.07735	16.0425	7.64925	1.06134	3.04664	5.21871	24.8329	34.5534	1.46101	0.185755	7.01656	6.68891	7.66169	5.58751	7.20823	1.3901	2.86337	7.48235	7.73583	4.37289	0.970967	33.6083	8.30228	33.7961	65.9934	76.7254	36.4405	34.393	25.206	33.5569	81.8675	38.6991
HCCS	ENSG00000004961	1.52149	0.533615	0.572616	1.03355	1.1314	0.85507	1.10771	1.26134	0.631481	1.85527	1.00543	1.25369	1.07495	0.994301	0.829218	0.991196	1.15088	1.36505	0.857363	0.477656	2.55126	0.564596	0.267476	0.341063	0.591502	1.23701	1.18937	0.794596	0.646234	1.02296	0.52778	1.34059	1.405	0.874149	0.44108	1.03334	1.12503	0.476701	0.77883	0.97119	1.19184	1.3672	0.876858	1.09286	0.682058	1.61652	1.48539	1.05851
SLC25A5	ENSG00000005022	11.4103	9.42911	5.68822	9.09573	6.07304	5.59628	8.36863	13.603	9.57001	18.0183	14.5419	12.493	15.639	7.4575	6.24569	16.1965	6.3629	8.87855	7.46235	3.67905	12.4357	10.2622	1.54903	4.44587	5.28815	7.7465	9.53717	4.58561	4.79097	8.00481	3.74941	5.67557	11.1639	6.79571	2.69481	7.95762	15.7631	4.51329	6.95802	14.8439	13.9234	13.5634	3.15867	10.0118	6.80143	4.88557	3.62715	12.5445
COX10	ENSG00000006695	0.213944	0.562913	0.288198	0.344148	0.521841	0.397754	0.384386	0.438137	0.455547	0.974303	0.573984	0.331027	0.922094	0.543885	0.823605	0.34616	0.361383	0.428566	0.480646	0.45562	0.465214	0.31765	0.309849	0.142143	0.402819	0.403922	0.509953	0.402247	0.357696	0.56309	0.356214	0.130888	0.530348	0.493175	0.0520485	0.520465	0.477579	0.338644	0.434321	0.352217	0.571531	0.731311	0.196921	0.284353	0.228	0.892459	0.124248	0.53184
UQCRC1	ENSG00000010256	10.4018	9.62103	5.26131	8.17897	14.1811	6.40095	7.83376	11.4873	9.21871	6.86049	13.3719	8.84207	10.8689	9.92711	11.4604	15.4593	7.43606	9.85466	9.33304	8.16121	14.551	4.76901	3.24808	2.56143	6.15527	10.9704	6.94887	6.24334	5.57752	8.84259	3.88657	4.37902	4.51314	12.5306	4.47538	10.875	4.59865	4.62571	8.2766	16.6103	20.6674	16.1432	4.09852	10.0918	7.84663	10.5465	4.9695	16.1949
MDH1	ENSG00000014641	11.8495	6.97646	6.09897	10.8475	9.79867	7.33	8.46842	16.3538	8.89411	32.6802	14.0571	9.91445	10.4481	14.8773	7.99623	9.98509	8.47311	10.3559	11.8954	9.15626	15.4381	7.99267	2.59434	4.71687	5.92526	8.38642	4.97274	8.0234	7.94416	9.10845	4.34067	8.54864	11.8084	8.72436	1.55878	22.5575	8.43901	9.81527	9.83282	18.7673	21.6831	26.0568	3.11638	19.3985	12.2413	10.8251	4.67178	19.6183
COX15	ENSG00000014919	1.3054	0.338665	0.680989	0.792684	1.00887	0.797357	0.71559	0.607964	0.768616	0.178481	0.852385	0.868442	0.891128	2.19027	1.2251	0.640916	0.859517	0.878586	0.833477	0.723524	1.03113	0.702092	0.50454	1.96499	0.632839	0.665443	0.420913	0.740339	0.686405	0.729586	0.645082	0.107991	0.376531	0.372886	0.569233	0.764475	0.733393	0.692052	0.829212	1.17056	1.51013	1.35471	0.534993	1.02041	0.89405	1.0371	1.41223	1.36653
NDUFS1	ENSG00000023228	2.23215	2.92064	1.6201	2.77839	1.86599	2.14115	2.51647	1.63017	2.48814	2.94936	4.21262	2.60776	6.38587	4.10028	5.59537	2.80868	2.76259	2.89023	2.61269	1.80523	2.97675	2.21162	1.16453	1.1496	1.39469	2.34704	1.6617	2.08314	1.83744	3.39597	1.27808	1.09035	2.10865	0.481968	0.195194	2.6358	1.90247	1.85487	3.19833	3.80712	4.36091	3.26241	0.815279	2.39199	2.66608	2.69065	1.5659	5.42286
ALAS1	ENSG00000023330	1.21325	1.00626	0.789254	1.05799	2.15039	0.939421	0.732996	1.19831	1.06517	0.911177	0.942761	1.28694	1.0632	1.58676	0.890535	1.54444	0.833797	1.12326	1.28794	0.789131	1.35374	0.610824	0.373574	0.41291	0.719888	1.10196	0.758049	0.693762	0.7188	1.37171	0.55909	0.65562	1.33312	0.77572	0.357249	1.57696	1.10621	0.670517	1.19867	0.688879	1.51254	1.11622	1.09223	0.933346	0.839353	2.13031	0.511269	1.64847
RETSAT	ENSG00000042445	0.783744	0.982875	1.11134	2.14102	2.65195	2.47993	1.84305	1.89273	1.66173	4.62982	1.71889	2.03353	0.43919	1.24205	2.77626	2.352	2.18283	2.27119	2.14895	1.80838	2.94951	2.67975	1.11046	4.72562	1.67317	1.44293	1.74927	1.24654	1.33055	2.6325	1.40302	2.61806	2.88698	1.57262	0.886065	2.14893	3.00726	1.50653	1.92547	3.74429	5.57906	2.7838	0.805855	2.27873	0.68356	1.23938	0.755553	6.47186
ATP6V1H	ENSG00000047249	3.43795	2.24013	3.16864	5.62656	4.16471	2.50771	3.37308	5.70946	2.49708	4.04775	3.90213	5.51003	9.98906	7.18516	2.45323	4.29914	4.56145	4.16474	4.52096	2.21535	8.63309	1.6448	1.97041	1.50617	3.88783	5.91154	4.57921	3.86007	4.07438	4.94921	1.90434	3.55335	3.24015	17.3991	0.533786	6.05731	3.4606	1.53464	3.77897	5.20367	5.26298	5.29793	2.78643	4.29876	5.7766	6.5437	3.08936	4.76337
MPC1	ENSG00000060762	2.90962	1.69005	1.81855	1.58866	2.85346	1.8243	2.32954	2.81816	1.98242	0.875709	2.34061	1.24961	2.98164	3.1124	1.83285	4.13055	1.76244	1.61578	1.96913	1.21993	1.63421	1.17709	1.61935	1.76742	1.63942	1.3392	1.20797	1.54744	1.49396	2.67686	1.10371	1.53084	0.442842	1.29273	1.66479	3.01672	1.42384	2.78181	2.12913	11.3577	7.08404	8.18508	1.63057	3.34343	4.97544	4.48522	1.34302	4.4974
ACAA1	ENSG00000060971	1.87442	2.96477	2.336	1.25358	3.09177	1.40869	1.49936	2.3782	1.99879	0.400515	1.4709	1.62804	3.13078	1.37337	1.37894	3.21065	1.04813	1.71792	1.87958	2.90697	1.73033	1.1194	2.89719	2.24125	1.92788	0.965273	1.52417	1.49689	1.74015	1.31047	1.48224	0.769437	0.847394	1.63898	1.44446	2.2564	0.909355	0.712179	1.79715	15.5944	28.2469	27.7035	0.808896	9.33505	5.09728	1.09023	0.437679	15.9136
CS	ENSG00000062485	5.33148	2.21219	2.22712	2.9883	2.80226	3.04093	2.92564	2.11764	4.07895	11.3873	3.99412	3.30482	4.50985	3.50758	2.80486	10.0506	2.38475	2.70927	3.46128	2.67657	2.6257	2.83552	1.65502	1.0831	2.71456	3.03027	2.9452	2.84868	2.90576	4.28563	2.57421	1.78697	2.12101	1.0216	0.367903	5.78824	3.48753	3.02346	3.72716	1.38657	2.17462	2.00032	0.976987	1.58049	2.67026	3.48106	2.10801	2.40017
OAT	ENSG00000065154	2.54847	2.65478	1.67274	2.40808	3.37291	2.6181	3.52695	3.17753	2.30047	2.91054	2.84916	3.21729	8.52552	5.61037	4.81255	3.06036	3.6639	2.76916	3.02976	1.73808	5.30752	2.61309	0.71738	1.88247	2.00739	4.79925	2.82195	2.31138	2.20518	4.54357	1.32657	1.31826	1.44812	4.20341	0.2196	3.50069	3.47692	2.74047	2.6575	5.66073	6.75829	7.27455	2.01452	9.9862	5.74608	1.6564	1.24472	12.5648
IDH3G	ENSG00000067829	1.03565	7.57023	3.44481	2.3302	3.32946	1.9981	2.62534	3.53203	2.71894	1.54951	2.47423	2.6908	0.930641	0.753001	2.49874	1.98985	1.98317	2.30106	1.82527	2.48056	2.82568	3.10925	2.04453	4.13268	2.11634	2.42602	2.53152	1.51682	1.68027	2.66499	1.99452	1.30159	1.83948	8.00936	3.77941	3.14576	2.66113	2.21288	2.16185	4.50641	5.35891	5.54868	1.17654	1.99167	1.87193	1.5337	0.788946	4.08157
MAOB	ENSG00000069535	2.92718	1.49888	1.19691	2.41709	2.72601	3.67975	5.39853	6.13354	3.79368	3.63119	4.80724	1.55021	1.43026	7.31921	3.15343	4.95132	8.64921	5.35887	6.20581	2.88661	3.75628	2.47016	1.36676	9.78452	2.78837	0.569882	1.94815	2.4449	2.35464	1.95768	3.81522	4.04278	1.22315	1.15563	4.83892	2.0007	2.30133	2.02481	3.13226	5.50782	8.21953	7.09127	2.21528	4.78132	4.07661	1.54288	0.266533	8.00434
ATP6AP1	ENSG00000071553	7.50905	19.3935	10.9615	24.1623	8.05932	8.3537	6.67519	20.0637	9.17354	8.64414	8.18344	12.8296	12.2736	6.73236	8.40869	8.48001	8.12613	11.8949	8.95282	5.02618	8.26906	12.1314	5.77401	14.2548	8.57385	10.496	7.08305	8.20366	8.16266	8.99134	6.89751	3.45006	5.05247	69.1207	6.21736	17.4887	13.2488	5.92019	11.4757	3.42425	4.98251	2.85622	4.61902	2.22064	3.77488	21.7343	8.74636	7.548
HSD17B10	ENSG00000072506	1.80175	1.46001	2.55127	2.35813	2.29296	3.60738	2.04474	3.55152	2.14564	4.12114	2.32521	2.61101	1.62582	1.03302	0.963604	3.17439	1.85905	2.79961	1.74313	2.32411	3.3344	3.52691	0.896374	1.62792	2.55937	3.08582	1.97659	1.55728	1.56514	3.02954	1.6485	2.64646	3.86081	14.6493	3.30012	2.31558	3.00127	4.10978	2.75435	4.14834	5.15182	6.25503	1.37058	4.70997	2.54427	3.12694	2.05164	7.36589
ACADVL	ENSG00000072778	2.57032	11.9337	22.3296	12.0105	9.70468	8.1163	8.99597	21.8768	13.5533	27.5767	12.4624	18.6424	20.0411	13.0839	21.1771	13.7588	7.90741	10.1792	13.5258	13.2141	22.0508	13.633	30.2383	35.6246	17.1571	13.1024	25.6433	9.79569	10.7686	16.1014	14.3648	8.04844	25.9914	7.48046	22.4426	17.1567	14.5244	10.6229	15.3495	22.5833	23.6446	24.1382	8.51166	17.8971	11.2797	21.2602	8.13519	23.0113
SDHA	ENSG00000073578	9.10813	3.53311	2.60562	3.02255	7.26338	5.26196	3.57799	3.31842	3.13024	3.39758	4.89211	5.28299	7.53351	10.3346	9.10018	19.7358	6.5301	8.95357	5.33389	10.089	4.20273	15.4442	3.39121	4.17461	2.45108	6.31309	3.79573	4.79619	3.26238	4.40004	1.77675	1.23674	1.33684	1.00942	0.857146	6.02905	4.08401	3.9119	4.58556	2.83259	3.55042	2.38583	0.834736	1.64436	2.06647	2.71777	1.23351	3.58872
ACAT1	ENSG00000075239	13.6765	9.40955	4.84197	12.5862	24.0744	25.6503	23.5867	21.8466	12.4848	5.8066	14.8477	9.29896	7.56959	15.3647	17.2882	25.1324	14.4555	12.1976	9.83351	9.00536	5.30037	4.7025	2.88786	24.5623	6.1265	12.1374	7.59273	7.89082	7.23426	18.494	6.08145	10.2357	4.03976	4.53927	4.25432	10.5781	6.1667	4.20737	15.5064	50.5279	57.0725	54.076	8.18299	31.1352	31.9605	15.3574	4.64722	47.1873
SLC25A3	ENSG00000075415	19.7307	7.44212	8.76378	15.0926	11.6949	11.2712	12.3981	16.2544	8.92771	38.3511	16.0308	15.7122	13.4555	17.597	5.51572	22.014	12.4666	14.9532	13.0104	5.64428	30.0613	10.7444	4.22883	3.46919	9.04708	12.9576	13.2752	8.00051	7.71272	13.8222	5.87885	9.77111	15.6448	14.6508	1.56495	17.8286	10.5277	6.32339	9.91324	16.2343	17.7427	17.0269	4.9776	15.2705	11.1016	11.629	6.24755	18.3546
VDAC3	ENSG00000078668	4.22537	2.00808	3.02402	3.86463	2.84344	3.57259	3.9769	4.70886	4.39604	5.38481	4.90335	3.81604	7.85199	7.10347	2.04628	0.839183	5.10389	5.18059	5.38912	3.19556	8.64661	2.52537	2.46634	2.71898	2.83206	3.4858	3.61115	2.94537	2.81074	4.7583	2.6056	6.0288	5.28745	9.55991	2.53365	5.52928	3.46304	3.18656	3.36736	4.32668	2.19708	3.02115	1.25388	2.42833	1.67035	3.36774	3.1994	1.95626
HADHA	ENSG00000084754	9.38984	7.88334	8.38406	12.5763	11.6878	11.0065	13.0762	11.9149	13.7277	16.4354	12.6923	14.5357	18.5284	21.2246	17.133	17.5873	12.3497	12.5441	13.7193	8.32253	12.5485	9.62027	6.47093	17.9022	7.55984	13.8899	6.58056	11.2593	10.7683	10.2851	7.39508	2.72451	6.61518	3.17916	7.04189	13.3066	10.4906	6.18918	11.9855	9.72437	10.9898	9.20532	2.4621	7.15956	5.28763	9.47314	7.60297	11.3623
BAX	ENSG00000087088	1.06626	7.12227	4.47761	2.9756	5.99222	2.5867	2.78153	7.18955	2.1767	12.5552	1.76538	2.36008	1.34863	0.503539	0.92679	0.861428	1.54074	1.77012	2.18255	2.17763	3.62022	1.69435	5.1927	0.680175	3.58013	3.32487	5.04127	2.29288	2.02203	3.50703	1.61612	4.58458	8.08797	2.16976	1.57957	2.25232	3.36061	2.46225	2.74297	0.868349	1.30421	1.12887	1.78852	1.06327	0.622269	1.08905	0.715661	1.02923
NDUFB2	ENSG00000090266	5.30132	3.37577	3.40786	5.89848	8.85767	6.33046	5.63235	13.2584	4.35608	7.51209	5.99441	6.89241	9.24356	8.00641	1.51481	13.2742	8.01758	7.89828	5.35811	4.11188	9.15508	3.35902	2.37513	2.6518	4.54585	6.60323	6.22475	3.26711	3.3103	6.36911	3.00924	4.78483	5.97726	17.0962	0.704277	5.5423	4.72975	4.18938	5.2989	8.0332	10.3518	8.47404	3.70326	7.87875	6.94666	4.99507	4.5885	4.58647
DLD	ENSG00000091140	6.22738	4.1069	2.63538	5.37557	4.4426	4.89655	5.60264	6.67579	4.3894	7.31334	7.52202	6.09057	11.2848	10.0563	4.90235	4.31866	6.64343	6.47191	5.78853	4.0946	5.52502	4.44836	1.77539	4.9653	3.50232	5.58236	4.02266	3.87618	4.09305	6.81382	3.25165	3.34584	5.14136	3.88862	0.928427	5.40349	4.58434	2.99408	6.08323	7.35617	9.23071	10.8967	3.84029	8.28646	8.05871	10.106	4.13843	12.0557
FH	ENSG00000091483	6.84343	3.9935	2.51276	4.75748	4.52453	5.31091	5.81542	6.37671	4.49724	5.23358	8.38807	4.6051	10.4047	14.1093	10.5099	9.80069	7.35897	7.01782	7.38509	6.57914	11.5272	5.93964	1.39192	2.55329	4.57227	5.90485	4.29509	3.66552	3.84346	6.85422	2.74718	4.84685	1.94602	6.42406	0.746117	7.56629	4.64979	4.43277	6.06779	9.71799	11.6252	10.2353	1.56872	5.32389	5.17806	7.17737	2.97108	14.0699
ATP5D	ENSG00000099624	3.2175	4.43586	3.17699	2.68277	4.48078	2.99883	2.34623	11.7267	2.34318	6.6378	4.64562	2.61352	0.825428	1.99883	2.12568	5.10011	2.1154	2.45811	2.20297	2.30565	2.39299	2.12003	1.36974	1.7364	1.87507	1.73778	3.32012	1.33753	1.22102	2.08042	1.27557	1.92673	1.54389	4.30501	7.17575	6.28119	2.48642	4.22584	1.56278	3.46973	4.57455	3.68264	1.60657	2.00324	2.08157	2.24859	1.18122	2.92442
NDUFB7	ENSG00000099795	4.39164	6.84826	4.85288	4.22378	7.21474	4.51038	4.04815	10.1035	4.211	8.6685	8.16334	4.05169	2.05745	3.38777	4.06126	6.97257	6.06567	6.56868	4.52412	4.85869	13.1395	5.64411	2.5002	3.29594	3.80671	4.8924	6.89441	2.47012	2.40588	4.79829	2.20582	5.63029	6.02731	11.8096	9.65031	5.50774	4.70735	6.40311	3.46599	10.6029	11.5905	8.60839	2.98551	4.62162	2.81195	3.39905	2.22145	4.79002
TIMM13	ENSG00000099800	0.907234	1.95276	1.31305	1.02591	1.49165	1.02993	1.05716	2.48391	1.00453	3.12562	1.40889	1.3041	0.252037	0.596125	0.701372	1.90965	0.835276	1.17704	0.851779	0.696482	1.60032	0.985696	0.741928	0.594103	0.896246	1.35201	1.33571	0.52439	0.48552	1.1269	0.587525	1.03698	0.537453	2.16435	0.931144	0.858676	0.891938	0.886899	0.797857	1.47272	2.09221	1.87303	0.572099	1.22552	0.609365	0.871234	0.573252	1.28809
POLR2F	ENSG00000100142	0.773595	0.980596	2.51038	1.3788	1.4401	1.01765	1.33347	3.16118	1.22426	3.48255	2.0716	2.08745	0.543134	1.48164	0.918094	2.31486	1.44742	1.07622	0.636434	1.04424	3.63522	1.40602	2.23357	1.25847	0.987531	1.6628	2.86423	0.854704	0.796259	1.16489	1.01839	0.921742	1.25741	6.12434	3.68187	1.10866	1.63591	1.25743	1.17052	3.38783	3.3541	2.85559	1.60835	1.45974	0.814814	0.877537	1.44358	1.50995
TOMM22	ENSG00000100216	1.5734	0.500536	1.85874	1.82484	1.14324	1.54557	1.94657	1.50811	1.69544	4.83227	2.03145	2.52232	1.16582	2.07856	1.45845	1.95511	2.00885	1.80258	0.805747	1.00121	4.33887	1.63165	0.92543	1.29191	1.34685	1.73097	2.21307	1.16368	1.03551	1.45282	1.13562	0.920237	1.05689	2.82402	4.3438	1.59551	1.67759	1.00232	1.48518	3.49305	3.30621	3.19139	1.3213	2.40489	0.823509	1.98803	2.56353	1.38989
CYB5R3	ENSG00000100243	2.73057	4.31707	3.69943	3.99164	8.92409	6.62556	4.10533	9.42667	4.28545	7.29934	3.25225	5.82406	1.64238	4.91875	3.7981	5.1956	5.15394	3.63265	2.36478	6.43676	3.92832	3.22702	3.02893	5.6415	4.302	4.58887	4.32044	4.6829	4.27626	3.27552	4.61875	0.804116	1.03508	15.0836	16.7337	8.36194	4.45904	5.3868	4.98336	3.5837	5.06597	3.33042	5.03174	3.60593	2.52101	3.95413	1.94995	4.7327
ACO2	ENSG00000100412	6.49009	3.61393	6.56306	5.82568	6.15448	5.48953	6.59161	4.35179	8.1267	12.5547	10.0913	6.25977	10.5756	7.7908	7.98075	17.8917	5.68742	5.31359	4.08531	6.57635	9.94945	5.68032	5.33269	9.99865	4.74298	4.9866	5.63985	6.83358	5.76064	5.44047	3.27276	1.33652	2.87192	3.26087	2.53366	9.03894	5.03864	7.1169	7.41886	8.00571	13.3609	8.69029	2.01715	6.12582	5.31466	3.78533	2.21907	13.5793
ATP6V1D	ENSG00000100554	12.3607	1.37149	5.80399	13.4256	16.1122	6.64041	9.72431	14.0717	4.28048	8.57061	5.19525	11.1691	8.88595	26.0417	6.80135	8.39079	11.9289	11.8903	10.1314	3.31093	14.768	8.16938	3.51773	3.34476	7.98178	10.1711	5.39949	6.11684	5.87057	9.48489	3.18198	5.21496	5.10325	21.6865	1.65108	10.9018	5.50315	1.94196	8.33293	6.9006	7.69069	8.32842	3.7632	8.14985	7.1475	6.33171	3.94121	7.61837
TIMM9	ENSG00000100575	1.05802	0.317527	0.657042	1.15399	0.835932	1.1926	1.22562	1.67853	0.977702	1.57252	1.28613	0.928989	0.787062	1.84734	0.713225	1.35288	1.02426	1.112	0.971067	0.878118	1.94709	0.920857	0.532973	0.681679	0.865534	1.16973	0.722324	0.770603	0.73088	0.933732	0.562523	1.1544	1.46073	1.21124	1.32306	0.992372	1.05912	0.912154	0.73322	2.17254	1.56833	2.26035	0.703594	1.55168	0.579721	0.688016	0.523452	0.74958
IDH3B	ENSG00000101365	1.77804	5.22041	3.65907	3.41978	3.2721	3.10367	3.21437	4.25562	3.91211	3.03435	3.94742	3.54413	2.23966	3.09401	2.10009	4.27753	3.41901	3.9368	3.41978	2.61975	4.38403	3.65456	2.96091	2.25725	2.52783	2.93327	3.33907	1.82974	1.7371	4.01738	2.09951	3.91946	7.02501	4.84771	2.03971	2.94764	2.5912	2.19478	3.08493	4.31074	4.93432	3.78285	0.825727	2.54679	1.94986	2.34207	1.60193	4.75836
DECR1	ENSG00000104325	4.70538	2.20332	3.10641	4.73741	4.75839	4.27456	4.75863	5.95339	4.07332	3.21791	5.89884	4.84122	5.40858	6.87097	6.53623	7.13896	3.70578	4.07711	3.88847	4.23524	5.07807	2.78148	2.07865	4.14046	3.08839	3.73411	3.14041	3.40839	3.48008	5.78605	2.6103	4.8134	4.10051	2.36144	2.75959	7.24475	4.87232	3.37012	5.42571	11.2388	12.1129	10.5369	2.1332	6.4671	7.84481	6.99695	1.75337	11.3054
ECH1	ENSG00000104823	2.47825	9.46577	4.5451	6.98091	11.8006	10.2364	9.10259	18.3531	9.13501	16.4387	15.3974	9.18267	0.431541	4.67158	5.48073	10.2904	6.45405	9.44989	5.77764	10.6568	8.47781	9.47254	3.62892	16.5962	6.08996	5.46379	6.68645	4.03438	3.75762	5.84015	7.38411	5.35617	8.73118	6.10883	28.3398	10.2056	8.84526	7.10875	6.62787	12.0621	17.0874	14.8921	4.08958	6.91437	5.61153	5.21716	3.89418	8.26317
TIMM50	ENSG00000105197	1.1209	3.7415	2.70422	2.16019	3.03769	2.13157	1.93428	3.30303	2.48199	5.9619	2.3975	3.29554	1.28372	1.08005	1.13149	2.13497	1.97076	2.19504	1.87488	1.87978	3.67701	1.64705	1.73922	0.76298	2.94629	3.37931	3.18496	1.81071	1.75941	3.81073	1.39748	2.48689	5.26166	7.69474	2.51172	2.0394	2.80651	2.34576	2.45367	3.79	4.19991	2.67688	0.82334	1.27402	1.08484	1.38728	1.23674	2.3134
GPI	ENSG00000105220	38.4251	33.8636	26.222	15.989	26.6972	17.9988	21.1925	24.6261	34.636	49.5533	24.5717	21.8913	30.9623	17.6613	22.0843	18.677	16.3151	22.7721	25.2586	28.2213	25.9605	29.3	29.374	13.0951	17.3788	13.7857	18.6541	17.4304	15.6363	25.5443	13.3794	25.4203	10.0185	24.6604	21.388	34.3559	32.9984	28.0834	25.0362	9.35839	12.3922	9.27806	6.11285	6.18795	13.3953	33.9798	9.15459	14.2949
ETFB	ENSG00000105379	0.364197	0.752277	0.76704	0.606946	0.885214	0.75002	0.800108	1.70513	0.711056	1.81982	1.23621	0.708292	0.937444	0.472319	0.812773	1.65775	0.711428	0.880955	1.15499	1.12871	2.61696	0.510534	0.584605	1.19662	0.671654	0.762175	1.23213	0.582432	0.440193	1.01871	0.449032	0.426254	1.7311	0.92706	2.07961	1.54992	1.33267	0.693285	0.685804	1.87364	2.90857	2.31711	0.451006	1.20401	1.18231	0.381783	0.325617	1.62979
OGDH	ENSG00000105953	2.62448	8.06238	2.61481	3.67153	3.12386	2.82236	4.11621	4.6793	4.66727	6.19255	5.81392	4.01587	6.92783	5.10922	6.33048	4.04206	4.43392	4.17887	4.55793	4.44927	2.57336	4.41031	1.93366	3.70818	3.75982	2.91479	2.83473	2.98454	3.18997	5.71532	2.35732	1.14498	2.64498	5.99758	1.1343	6.58823	3.59683	2.91083	4.20546	3.97955	6.15169	4.11212	1.1306	3.5809	3.26222	2.37017	1.97426	7.92528
PHYH	ENSG00000107537	1.99933	1.9471	1.47768	2.04096	3.4553	2.22189	2.69178	4.25485	2.28836	5.17183	2.94775	2.57332	4.76254	4.39482	2.56789	2.36861	4.04829	3.9094	3.36468	2.57558	5.14881	2.29208	0.866509	2.90584	2.18299	2.22866	1.47711	1.26256	1.29957	2.29977	1.13526	0.661425	2.13001	0.907001	1.33425	1.73921	1.91201	1.55116	2.13285	12.0251	15.9754	18.0992	0.827517	7.67049	6.96363	1.21489	1.61871	13.8582
SLC25A11	ENSG00000108528	1.41842	3.19895	3.55139	3.57593	5.37448	3.06146	3.13916	6.26925	2.78865	6.48265	3.6872	3.67819	3.50309	3.00124	6.0115	6.38157	3.44014	3.83999	3.76377	3.66963	6.04724	2.34001	1.64632	1.96207	2.65442	3.90039	3.19429	2.00563	1.95908	3.95686	2.24836	2.1584	3.66667	2.27829	2.97268	4.23634	3.48903	2.01222	3.38065	6.55874	8.83894	6.33414	1.31801	3.02737	2.24527	2.48504	2.60093	4.64654
NDUFC1	ENSG00000109390	2.54151	0.939148	1.33738	2.52868	3.47452	2.69394	3.08073	4.56703	2.13487	1.05063	4.04074	2.2528	1.91886	3.14449	2.44974	3.19789	2.68424	2.75326	2.8853	2.20001	4.5107	1.76121	1.00907	4.28382	2.08835	2.37191	1.54156	1.6169	1.55404	2.85813	1.5223	1.20506	0.916798	3.9538	9.18666	3.4379	2.14291	2.38589	2.38141	5.89011	5.60767	7.54138	1.72689	3.59674	3.26393	3.48242	1.93883	3.58499
GRPEL1	ENSG00000109519	0.611554	0.23686	0.558967	0.535584	0.603583	0.730776	0.770319	0.959036	0.880737	0.232591	0.889816	0.910193	1.20898	0.688241	0.648913	0.895835	0.852295	0.945339	0.854756	0.509639	0.761937	0.730714	0.433985	1.55366	0.561655	0.781239	0.623526	0.488608	0.554756	0.885683	0.571889	0.190121	1.30157	0.72345	1.96577	0.75952	0.670403	0.72807	0.703408	1.16818	2.63436	2.56101	0.303441	1.01711	0.790215	1.08191	0.793031	1.55743
CPT1A	ENSG00000110090	1.64883	3.27059	3.74089	4.08256	2.99069	4.25375	2.47157	2.15864	3.64315	6.83531	6.59302	4.08981	18.3303	5.21004	4.72789	2.85754	4.51339	3.01204	4.70796	2.79221	5.008	8.41769	6.18579	20.5736	6.47172	6.42607	9.40595	4.43692	5.08766	6.46161	5.89023	2.08919	3.97489	2.66253	5.14435	3.89993	8.64298	8.78802	7.0472	12.7721	15.3939	7.0641	2.84384	1.70108	7.1808	8.67435	2.32938	8.34973
PDHX	ENSG00000110435	2.27347	2.2439	1.31449	1.3849	1.08151	1.49707	1.27861	1.4082	1.38331	0.346853	1.76304	1.46373	4.01124	2.35228	1.43408	1.15172	1.35012	1.46126	1.58738	1.33796	1.59407	1.54884	0.93756	1.10543	1.18663	1.4568	0.928081	1.12714	1.22079	1.32555	1.28378	1.31227	1.70223	0.363158	0.324471	1.46678	1.20171	1.34096	1.5086	1.55184	2.20911	2.11292	1.07494	1.74413	2.17633	2.76047	1.6924	1.88451
NDUFS8	ENSG00000110717	4.47214	6.69803	5.5845	5.45665	10.3887	4.12272	4.04248	11.317	4.71996	4.60808	6.27074	5.34264	3.50344	5.12038	6.26661	8.8566	5.2553	6.59527	5.21407	5.84698	9.17521	4.52911	3.27723	1.13643	4.07856	4.99006	3.43147	2.72323	2.69467	4.29251	2.38206	4.06754	2.62964	15.053	5.57067	5.97733	3.59612	4.60226	4.11453	5.65941	7.05102	6.31239	2.03098	3.30022	2.75721	3.65106	2.05496	4.7034
TCIRG1	ENSG00000110719	0.490036	3.59591	2.512	0.812334	0.596148	0.302021	0.73623	2.09567	1.05909	1.04336	0.329168	0.886499	1.4139	0.585654	1.33283	1.03491	0.445593	0.628154	1.01945	0.875729	0.398185	0.330008	4.78358	0.946807	1.03434	0.623387	2.09567	1.60514	2.25071	1.09975	1.43648	1.02679	3.0049	1.05444	2.93691	1.88386	0.79597	2.17179	0.921749	0.504632	0.459815	0.439593	0.768579	0.516978	0.622269	0.976377	0.851447	0.429415
ATP5B	ENSG00000110955	66.1757	58.0998	28.8018	60.5205	39.7893	34.4393	55.3684	86.7128	51.7429	75.0513	83.8591	64.4344	125.698	68.798	51.2227	65.4538	52.9458	61.4701	58.2574	14.6508	70.55	28.6246	13.1599	19.474	28.3093	39.4441	41.0341	31.2404	29.1036	54.3617	21.1249	26.4208	36.1931	32.589	4.82598	73.6704	38.2431	19.8882	47.0257	55.1557	71.9195	58.3115	15.8835	40.8424	40.8335	62.6102	22.4611	76.5022
LDHB	ENSG00000111716	47.7037	18.7641	30.93	39.4414	44.494	36.1468	44.4937	82.9368	43.3108	38.8071	44.2249	38.7202	18.9467	48.5261	25.1543	98.3893	36.5364	44.1281	26.262	22.7344	28.947	10.0316	10.9548	4.30184	25.7041	35.3931	17.2597	22.8313	21.4289	35.1316	14.0047	44.9405	38.8395	52.8916	1.49343	20.5699	24.1191	23.7013	19.4034	42.9522	48.7713	46.3825	12.9309	35.7588	38.6408	50.5923	11.8252	67.9258
COX6A1	ENSG00000111775	0.106682	0.150378	0.183874	0.181988	0.17478	0.105602	0.137311	0.385251	0.173064	0.262551	0.301488	0.215699	0.146759	0.184866	0.201759	1.28637	0.170413	0.20001	0.25199	0.161711	0.45871	0.110798	0.0681358	0.0521792	0.144356	0.238971	0.260481	0.121425	0.123005	0.164397	0.121117	0.121626	0.16441	0.23164	0.284157	0.433944	0.223009	0.212244	0.25692	0.212994	0.203286	0.109409	0.0821671	0.153735	0.103349	0.19571	0.201131	0.195016
COX7A2	ENSG00000112695	4.69282	5.20967	3.50777	6.34856	5.32904	4.27713	4.6581	12.592	4.12343	3.58535	9.03838	6.84857	6.52964	6.01533	3.25563	13.3994	6.84787	6.75241	2.98194	3.13869	8.74915	2.33393	1.33357	1.93946	3.71609	4.05097	4.86558	2.52416	2.40687	7.71481	2.09439	6.91038	2.64714	14.9347	5.88744	6.52262	5.4593	6.57369	4.97927	10.1251	9.21304	7.58353	2.51301	5.10996	3.77584	3.82183	2.75904	3.73904
NNT	ENSG00000112992	16.6213	9.15492	5.78812	7.20685	8.92706	7.71141	7.85232	4.21644	10.3456	9.27325	13.8844	8.50394	13.44	9.30249	7.39395	9.4506	5.19269	9.88537	9.1745	6.50489	6.49193	8.29341	2.45666	9.36307	4.00465	7.9625	5.37191	7.50257	6.97822	10.5934	3.54133	4.31354	5.23076	4.37239	1.3647	10.2695	6.30547	5.84071	8.4665	9.56849	11.206	9.27113	4.69066	8.87262	12.9201	9.53333	5.64584	12.1432
MRPS30	ENSG00000112996	2.3936	0.726228	0.772529	1.35598	1.43041	1.4481	1.58948	1.05073	1.216	2.83355	1.44553	1.66071	3.20888	3.02274	0.96862	0.60777	1.85977	2.90007	1.79069	1.32635	2.58624	2.14234	0.471092	1.54466	1.15409	1.79073	0.982689	1.10665	1.06134	1.56928	1.04283	1.13896	1.2666	0.758229	0.467528	1.17586	0.953718	1.01996	1.27697	1.58142	2.0656	1.92584	0.967602	1.69541	1.39114	1.60175	1.05216	1.34865
HSPA9	ENSG00000113013	6.60451	4.10625	6.54735	10.204	5.84459	8.58688	12.3848	9.54178	11.2073	22.8051	16.3993	11.859	25.0609	20.3448	8.06329	11.9928	11.8555	19.6315	11.7091	10.653	13.2413	16.8765	4.12746	19.6626	7.7757	11.6939	8.01286	7.8233	7.76485	16.0146	6.21083	8.67263	14.6501	9.82867	3.5903	12.3299	10.8369	10.9356	11.8808	8.24204	15.3996	10.1548	3.58528	7.2136	10.3148	12.6753	5.49927	18.8497
ATP6V0E1	ENSG00000113732	5.16267	1.53676	3.14226	6.69828	4.4566	5.28689	7.43637	10.1518	4.2827	8.70965	6.25876	7.55781	3.04485	5.32475	2.80948	4.06884	7.59777	10.157	6.24844	2.9446	10.5628	5.95936	1.69532	4.45062	4.72926	6.99993	5.52397	3.61413	3.84336	8.90378	3.69396	5.58053	12.0465	42.5342	8.09242	5.47858	9.13984	5.59364	5.71175	10.0673	8.52348	10.125	7.05524	9.69337	4.7244	8.22076	8.7403	8.25202
NDUFS7	ENSG00000115286	1.02389	1.80367	1.71565	1.15318	2.45293	1.11548	1.28531	2.70507	1.14425	3.27305	1.6387	0.849414	0.13919	0.71626	1.47565	2.91559	0.989909	1.36168	1.73414	1.21233	2.01228	1.4469	1.6204	0.538895	0.970051	0.994677	1.13601	0.736832	0.639254	1.3072	0.75706	1.1945	0.833401	2.44109	1.16165	1.70109	0.886145	1.31711	1.03547	1.69662	2.24747	1.79976	0.560287	0.826915	0.516601	0.810693	0.42334	1.22533
HTRA2	ENSG00000115317	0.345768	0.442412	0.691259	0.575785	0.576284	0.473171	0.594895	0.837331	0.485251	0.506797	0.527171	0.504008	0.309755	0.392749	1.1538	0.565917	0.551407	0.540864	0.558552	0.393849	0.646386	0.535202	0.636122	0.542998	0.38696	0.403206	0.442401	0.352531	0.38963	0.43753	0.382752	0.417746	0.359917	0.358077	0.864141	0.299436	0.406405	0.253528	0.391682	0.695141	0.774858	0.430447	0.4898	0.483436	0.16169	0.122643	0.206465	0.412531
SLC25A12	ENSG00000115840	1.86022	1.15981	1.66547	1.11272	1.55186	0.914444	0.91366	1.2536	0.962531	1.22832	1.431	0.669734	0.321174	0.83421	4.96305	1.33467	0.900317	0.941963	1.33369	1.17357	0.923448	0.634531	0.805935	0.446037	0.894559	0.802317	0.633469	1.18717	1.24435	1.36285	0.818286	1.04361	0.941468	0.14014	0.366667	1.53915	0.871283	1.39804	1.24866	1.40617	0.742377	0.939988	0.907109	0.939282	1.3211	2.79443	0.579968	1.67039
COX7A2L	ENSG00000115944	9.0578	12.7498	3.55555	6.45826	3.85588	5.30396	6.60222	9.99361	5.63614	9.62048	7.20149	6.46413	0.77239	4.87435	4.88169	6.16132	5.2768	6.04796	3.87457	2.91818	7.87092	4.76625	1.74601	2.04595	3.50313	5.82169	3.78837	3.30153	3.07728	3.44826	2.39763	4.62324	3.55227	7.55836	1.92116	4.29754	4.49603	2.57013	3.31108	8.51614	9.33282	11.237	4.22093	9.96325	4.26397	4.45376	4.2267	5.57063
ATP5F1	ENSG00000116459	3.81798	2.21872	1.50069	2.67645	2.06271	2.23975	2.47463	2.56881	2.862	1.21153	4.30906	2.8369	1.83047	2.8789	3.94926	9.24301	2.7013	3.33462	2.93068	2.22962	5.60532	1.51299	0.593884	1.31282	1.44618	2.44595	1.43606	1.53263	1.66593	2.09318	1.42774	2.42122	1.99345	0.833942	0.493209	2.67004	1.27693	1.07376	1.96061	4.78892	3.89489	4.04525	1.17556	3.18247	1.37887	2.73708	1.73565	3.06257
MFN2	ENSG00000116688	11.8309	45.2303	9.63564	9.44866	8.36227	7.60913	10.1971	8.69951	13.5616	5.18723	13.2819	11.3645	22.6641	13.7895	11.4106	10.7258	9.05592	9.80012	10.7995	7.63541	9.37487	7.43865	7.22225	6.58577	8.4575	9.42117	4.85923	9.81814	8.97263	7.89235	7.45077	0.683605	1.95113	8.84099	1.11315	11.4906	5.93994	8.33555	9.45702	3.32808	10.554	5.46887	5.88782	7.35932	7.67136	11.4467	9.50825	16.112
MRPS15	ENSG00000116898	1.21405	1.49363	1.20522	1.44876	1.69385	1.4282	1.30577	2.25044	1.65228	0.660025	1.71265	1.41495	1.29879	1.73519	2.06031	1.19306	1.6733	1.71852	1.7929	1.99247	4.10322	1.09178	0.835788	0.666929	1.0676	2.18909	0.858341	0.975096	0.910442	1.39132	0.840189	2.15513	2.89068	3.2398	2.30547	1.41668	1.99834	1.69206	1.19354	3.84138	3.80998	3.13844	0.726804	1.69246	1.41187	1.34757	0.912998	1.83854
ACADM	ENSG00000117054	3.30794	1.72826	1.68095	3.49565	1.4677	3.33433	3.5999	4.40957	3.43664	1.92161	5.62345	3.57039	5.69352	3.84872	6.15467	5.01532	3.875	3.02183	2.67275	2.70407	3.23192	2.4242	1.10239	5.82946	1.52813	2.85662	1.76016	2.24229	2.47294	1.96177	1.88046	1.52798	2.06164	0.627553	0.478271	2.66375	1.34088	0.925139	2.78424	21.1043	27.6364	31.0548	1.77998	8.07919	6.50973	4.18214	1.63094	8.60587
SDHB	ENSG00000117118	4.23328	5.1158	2.10806	4.11348	3.71629	3.23082	3.64362	4.96832	3.92403	2.88877	6.17576	4.304	7.59623	5.31854	2.708	5.38057	3.57164	4.71329	3.96764	2.8477	7.99191	2.32726	1.40844	4.60047	2.47563	4.43948	2.61286	2.53151	2.39294	3.76083	2.11786	0.993119	1.82046	3.99295	3.39286	4.97929	2.62506	3.19824	3.53223	22.5684	20.9256	19.421	1.02274	6.71288	8.00918	3.04631	1.20164	12
ATP6V0B	ENSG00000117410	6.00952	5.14653	3.7052	4.6505	4.95279	3.45492	5.1747	7.7945	3.47603	3.58265	4.2751	5.90919	4.4534	2.8948	5.25664	5.76966	4.76278	5.24585	4.07763	2.59509	12.169	1.81338	2.38798	1.84696	5.21241	5.57615	4.56035	2.85577	3.13095	3.45477	2.77651	4.78142	5.20141	12.313	4.71715	5.19839	3.58332	2.88208	3.5837	10.7844	12.5886	9.62014	4.48838	6.04062	4.3379	8.22364	3.23109	5.58821
NDUFB3	ENSG00000119013	0.826915	0.334718	0.597362	1.06796	0.5019	0.759368	0.897622	1.02081	0.666615	0.970346	1.17086	1.39886	0.765568	1.47839	0.819537	5.35684	1.05759	1.19094	0.801037	0.503395	1.32293	0.488905	0.212102	0.361632	0.730016	0.916039	0.697868	0.499228	0.472151	1.60676	0.420624	0.565078	0.736259	0.416971	0.337741	0.664253	0.915095	0.368378	1.09519	2.02	1.32081	1.56119	0.607672	1.26434	0.723017	0.907157	0.843841	0.830362
NDUFA8	ENSG00000119421	1.39744	1.1407	1.16148	2.14405	2.93354	1.96871	1.98206	5.23615	1.83934	4.10596	3.3094	2.3896	3.30531	3.6127	1.95135	3.72933	2.41815	2.56826	3.29033	1.19314	4.35908	2.21337	0.398553	1.19235	0.758703	2.18044	1.66103	1.11859	0.994391	1.57635	0.95334	1.23531	1.12439	3.35421	3.28843	4.42313	2.26395	2.20783	1.81307	2.05867	2.27471	2.32532	0.820245	1.16297	1.07311	2.01005	0.948574	1.7244
DLST	ENSG00000119689	4.26417	3.46879	3.3619	3.70117	4.6469	4.63854	3.95008	5.247	4.85038	8.11271	5.40566	3.30071	8.89305	7.31929	5.28324	12.5696	3.78365	4.55154	4.71375	6.66788	4.84641	4.67929	3.82525	2.23047	3.74689	4.27866	3.74491	4.77319	4.46926	3.69674	3.41424	1.46824	3.07588	2.41011	1.56547	6.44948	4.00163	3.92222	4.05318	5.51236	9.06019	8.58214	1.76975	3.99483	4.80305	4.70703	2.92471	11.5624
ALDH6A1	ENSG00000119711	2.18883	0.680446	0.682169	0.36021	1.83879	4.39483	4.0891	1.17995	2.56999	0.502856	3.06223	0.708896	4.25688	1.30993	2.89232	2.80214	1.75226	2.00219	1.1804	4.44734	0.379714	1.81371	0.346468	5.41235	1.00557	1.54333	0.698121	1.39202	1.65578	2.99088	1.3159	1.01004	1.38829	0.396697	0.928157	1.13107	1.26106	0.672125	2.02572	25.855	44.339	32.3122	2.0436	9.16785	18.8054	1.86167	1.60612	28.3164
MTRF1	ENSG00000120662	0.179219	0.297247	0.295422	0.281702	0.369307	0.303278	0.290172	0.234636	0.311325	0.291145	0.24625	0.214692	0.419183	0.150792	0.560529	0.401345	0.215774	0.320916	0.251893	0.304247	0.377832	0.199582	0.274579	0.355667	0.248089	0.265447	0.267039	0.325477	0.310004	0.230067	0.260706	0.393881	0.108236	0.122084	0.211548	0.41198	0.190961	0.263377	0.260866	1.05788	0.749886	0.611752	0.150632	0.215742	0.658134	0.17917	0.255068	0.443391
ATP5E	ENSG00000124172	1.47427	1.73936	1.84406	2.55251	2.42402	2.25712	1.87371	1.9882	2.39811	2.84653	2.60448	2.66779	2.12346	2.89977	1.44143	4.76795	3.16464	2.93757	2.45603	1.73356	4.92449	1.84258	0.6715	0.81406	2.25813	3.52833	3.03562	1.72846	1.65018	3.72079	1.48712	2.37218	2.73248	10.0302	3.00147	2.42494	2.19033	2.15659	2.60972	2.89498	2.6745	2.80458	1.59259	2.32462	1.61697	1.94747	1.29226	1.75599
MTRR	ENSG00000124275	3.93471	4.34007	1.91061	2.18237	3.43687	3.92813	4.57998	1.92823	3.74029	3.82578	4.04909	2.96851	1.89059	7.26579	2.74802	2.28281	3.47083	4.76857	4.86579	3.02848	4.40978	6.36543	4.32824	7.20368	1.78053	1.77654	1.2887	2.12478	2.2996	2.30519	2.38571	1.82047	4.4728	1.94214	0.674643	3.08155	2.96772	2.8456	3.23765	5.95039	5.08308	4.62497	2.36664	3.62477	3.07044	2.47153	4.96725	4.06566
NQO2	ENSG00000124588	1.53555	0.473139	4.15939	1.7755	6.9549	2.28024	1.91532	3.1923	1.20437	1.69346	3.03314	2.44398	4.27158	3.40466	1.99246	5.61135	1.72152	3.2984	2.73989	5.41531	8.85428	1.03518	3.43481	5.07476	0.858617	4.22717	3.21175	1.94492	1.87742	4.09336	0.926029	1.82129	3.06464	1.52312	4.57399	2.3792	2.89279	1.76997	3.29188	17.9655	10.9444	18.6743	1.16482	6.25667	5.99967	0.259292	0.385393	10.3358
GOT2	ENSG00000125166	4.76491	4.23026	2.67876	4.75384	5.98313	4.28299	4.57884	7.01218	5.13999	5.32022	7.08665	6.4236	5.63108	8.86177	6.58955	4.52224	5.20892	6.25363	5.58233	3.36907	5.55193	4.87736	1.51511	0.974979	4.03833	4.43027	3.8365	3.34084	2.79365	5.53147	2.4579	2.86732	6.50321	15.7264	1.20397	5.83691	5.60021	3.99517	6.52659	3.47313	5.32019	3.87738	2.16894	4.52914	5.2225	7.2312	8.62635	4.07349
NDUFA1	ENSG00000125356	4.11064	3.56651	3.09311	5.11968	5.7133	4.43175	4.35216	10.2587	4.69024	4.48854	7.7035	5.24821	4.42456	7.58148	4.35447	12.2901	4.69591	6.1826	5.63625	4.99627	9.74412	4.69119	1.75171	3.26541	4.07185	4.19354	6.23071	3.06746	3.20493	7.54259	2.20077	6.74486	4.35594	15.688	7.05648	8.59379	9.50728	5.85307	5.27711	9.70931	7.84737	7.46369	2.93771	5.01046	4.51267	5.70047	2.58539	5.92881
COX6B1	ENSG00000126267	8.88148	10.8963	7.1916	11.3081	16.4454	8.93652	10.1925	22.6361	10.8777	20.508	18.7819	11.6405	6.37	11.6694	10.1826	15.7035	11.3491	14.0441	10.4935	9.23481	19.7615	10.0708	2.3135	4.16125	9.44167	10.7752	11.1175	5.89533	5.54171	14.2732	5.31984	14.7771	12.7743	23.2816	14.7473	16.8381	13.1623	13.6654	10.7115	14.8207	14.6855	13.9526	5.56165	8.08774	6.92168	11.2363	5.53032	7.84528
RHOT1	ENSG00000126858	0.54952	0.520158	0.321501	0.464126	0.222395	0.518574	0.431474	0.366455	0.431207	0.383184	0.495822	0.374791	1.19709	0.125244	0.428344	0.237323	0.362357	0.438323	0.446852	0.378803	0.620805	0.336279	0.355171	0.525912	0.351098	0.545939	0.417445	0.465645	0.485292	0.417719	0.417047	0.704508	0.396733	0.253389	0.560441	0.450062	0.474078	0.430906	0.415437	0.579977	0.524158	0.828054	0.503236	0.664068	0.442711	0.397101	0.443384	0.493811
COX7C	ENSG00000127184	5.82166	7.54959	6.25032	8.79168	8.75302	5.64796	7.81926	22.9937	6.35235	8.44483	10.7716	9.28054	4.15797	11.4843	3.1547	24.119	10.3756	14.5715	9.90887	4.56297	11.4336	4.94141	2.16094	6.41423	4.816	9.03922	6.38171	3.2119	3.1579	8.36624	2.42706	9.17564	7.52216	12.8023	4.67591	6.51778	4.94425	5.12671	5.83026	10.3298	11.5738	12.8424	3.93686	10.6656	6.29231	6.25371	5.38779	7.48562
ECHS1	ENSG00000127884	4.73882	2.92116	2.1086	3.31508	4.915	2.98006	3.76414	5.22168	2.54711	1.08974	3.55467	4.44911	5.15004	3.27758	2.55103	5.31075	3.08858	4.78728	3.24572	2.76929	4.63123	1.54424	1.21717	4.64269	2.35284	4.47721	1.83681	3.12422	2.8189	4.65403	1.50937	0.785189	1.7356	4.76562	4.61296	3.56484	2.69344	2.02802	2.52485	27.4949	33.1298	44.3895	1.80561	19.0269	11.0485	2.54594	2.45657	21.7796
POR	ENSG00000127948	6.21831	2.16748	5.59396	4.53016	6.19152	5.14791	6.18733	6.50312	5.35149	15.6117	5.42121	5.22863	4.24776	2.80737	5.94961	9.62253	5.54563	6.79791	6.37747	6.43201	4.44154	6.36349	4.93979	0.892151	4.55111	4.15723	6.65061	5.85795	5.99314	7.88573	3.41415	6.24671	9.85778	23.5023	1.39387	10.2011	5.62491	3.99333	6.29838	4.56346	10.0092	5.17039	2.22729	3.4437	0.853929	4.56479	6.65772	11.8741
ATP6V1F	ENSG00000128524	4.85838	6.62787	8.46001	9.19075	14.0134	7.39579	7.41261	22.4357	3.82727	14.6456	4.17515	8.13813	4.92224	6.15477	4.92532	13.4325	7.04952	6.895	5.68763	5.55414	13.0891	3.95936	2.97467	1.32065	8.24893	9.91699	7.22577	2.76727	2.63917	7.95907	1.96046	5.30923	6.17407	25.7152	5.61012	7.47482	7.50463	5.00219	5.86145	7.43989	9.35608	7.86397	3.07996	4.37227	2.95523	4.14594	4.79903	5.48935
NDUFA5	ENSG00000128609	3.0407	0.726184	1.09385	1.77992	1.55104	2.1193	1.80583	2.39467	1.548	2.10731	3.20486	1.70843	2.14271	3.59743	1.07781	6.68173	2.53492	2.66242	2.08814	1.78819	2.97939	1.85155	0.543465	1.36952	1.15066	2.05157	1.53388	1.82124	1.41124	1.91431	1.42657	3.05212	0.37808	1.58209	0.833786	1.76432	1.29139	1.98886	1.83823	1.8617	1.45386	2.32883	0.82829	1.47933	2.03459	2.33835	1.11505	1.54386
MRPS12	ENSG00000128626	0.737884	1.62759	0.991954	0.800984	0.732179	0.788989	0.715024	2.31671	0.940002	3.61965	1.28526	1.00534	0.573232	0.352477	0.487092	1.00591	0.801744	1.0488	1.00189	0.552135	2.02321	0.572644	0.388381	0.246858	0.830037	1.15267	1.63979	0.447867	0.50068	1.15239	0.44732	0.874277	2.12163	2.65564	0.687815	1.09483	1.38518	0.999269	0.748206	1.35724	1.76193	1.1814	0.422735	0.642765	0.460293	0.735549	0.485016	0.727527
MTX2	ENSG00000128654	1.16553	0.917985	0.861012	1.32129	0.774637	1.17014	1.09105	1.69016	0.816993	0.800373	1.60435	1.08696	2.98898	1.64845	1.21513	1.49678	1.08842	1.28334	1.24557	0.804299	1.44081	0.915343	0.594803	0.353523	0.834341	1.13348	0.886974	0.925322	0.775229	1.47481	0.669709	2.15176	1.55975	0.311679	0.309067	1.2265	1.10291	1.02914	1.30888	0.926783	0.712598	1.70685	0.771866	1.41768	1.07563	1.72023	1.34367	0.901815
MRPL34	ENSG00000130312	2.3155	2.77236	1.29586	2.63868	4.11812	2.18944	2.64711	5.78755	1.85229	5.44304	3.90123	2.43889	1.58776	2.74811	1.89503	3.24779	2.88338	3.14088	2.62136	1.56184	4.44895	2.44245	0.705929	0.791061	1.76777	1.92609	2.44254	0.948121	0.893248	2.59536	1.11247	1.98059	2.45805	3.95057	2.17036	2.74496	2.7935	1.7393	1.66196	5.48033	8.17915	7.38388	1.36506	3.53567	1.62699	1.88564	1.79502	2.91704
ATP6V1E1	ENSG00000131100	2.24475	5.93078	3.21742	4.21799	3.46809	3.2977	3.91057	7.07478	3.31724	7.63632	5.12485	5.59432	6.70084	5.76829	2.45016	7.98881	4.61221	4.35507	3.55682	1.99244	7.45088	2.80441	1.47891	2.14522	3.71963	4.804	4.31414	2.19832	2.31778	4.08292	1.8294	0.830491	1.64852	7.84547	2.76086	4.41301	2.36899	2.22867	3.75317	5.93761	7.8985	6.31879	2.31793	3.39159	3.68306	5.33606	4.88377	4.76168
COX4I1	ENSG00000131143	26.2067	24.3625	14.9413	25.0237	33.8755	21.7588	20.636	55.9713	22.18	19.2274	44.5058	24.4571	15.8491	32.5323	34.7848	40.7156	28.6679	33.1244	32.5828	22.7635	50.6409	19.0396	8.67694	8.22376	17.2358	21.0383	17.0341	14.5728	12.8091	22.0538	10.5439	25.6204	20.9467	75.9933	22.4699	37.5837	18.5839	26.4144	21.8552	35.5442	36.0772	28.9013	11.2333	22.2901	12.7071	16.6523	9.2244	19.1453
COX7B	ENSG00000131174	0.804299	0.642494	0.421541	0.985525	0.77273	0.656952	0.892303	1.55702	0.713813	1.2329	1.51661	0.844832	0.653594	1.1022	0.923593	4.90751	0.962626	1.25262	1.01992	0.5956	1.78001	0.814181	0.203199	0.353414	0.511739	0.770213	0.85578	0.533755	0.459841	1.54033	0.324483	0.578178	0.534018	2.35477	0.725198	1.26376	1.79691	1.23237	1.06732	1.51583	1.34352	1.06981	0.368013	0.799236	0.704027	0.633864	0.43868	0.720639
ABCB7	ENSG00000131269	1.35906	0.639805	0.598629	1.04091	0.626733	0.831028	0.843332	0.822326	1.09557	0.844267	1.01411	0.839318	1.56948	1.40816	0.640348	0.745637	0.920036	1.08738	0.815221	0.869999	0.414136	1.38169	0.594807	1.45834	0.675439	1.05609	0.852613	0.926284	0.88209	0.680268	0.68311	0.740762	1.49662	0.522407	0.406443	0.861321	1.21418	0.817188	1.01889	1.53581	1.1362	1.15861	0.73423	1.48352	1.00877	0.89869	0.893755	1.38411
NDUFA2	ENSG00000131495	1.47188	1.23863	1.62289	1.76925	2.21344	1.70503	1.68105	4.10386	1.45538	2.47109	2.70099	1.79351	1.21152	1.60654	1.00101	3.01117	2.03324	2.97838	1.6253	1.95075	4.67607	1.63613	0.722805	1.97181	1.22973	1.48642	1.58729	0.731065	0.600643	2.0148	0.779477	2.24576	2.06217	4.69951	3.35006	2.18833	1.80903	2.23688	1.31641	5.23384	4.95263	4.38501	1.24673	2.41369	1.44488	1.56396	1.33922	2.07545
PDHA1	ENSG00000131828	8.46228	4.56168	4.34777	3.92667	6.65158	4.44356	3.57014	6.43546	6.2909	11.0376	7.38553	4.78618	4.75704	7.58284	5.07221	9.8009	4.23833	4.90992	7.21213	4.62314	4.83085	3.10381	3.88442	1.83847	2.97099	5.07274	5.2259	4.32402	4.21871	7.75617	3.30324	5.27791	4.63338	2.34451	1.6941	9.69279	4.18579	5.45355	5.83384	4.07005	4.6809	4.86606	2.23279	4.31709	5.08201	12.8657	4.90549	7.12301
IMMT	ENSG00000132305	2.09549	1.17034	1.36642	1.35286	1.18996	1.34881	1.44788	1.81648	1.5984	2.36497	1.96316	1.39172	2.49619	1.89773	3.55068	1.64332	1.29444	1.50792	1.51227	1.44035	1.81772	1.44582	1.11123	0.868767	0.987712	1.33196	1.32585	1.37624	1.38046	1.43062	1.01471	1.01399	2.86446	0.157812	0.21057	2.33376	1.46519	1.5371	1.54477	1.08806	1.2496	1.02333	0.293108	0.561587	1.04428	2.36402	0.806909	1.74676
MRPL35	ENSG00000132313	2.25071	1.51514	0.96725	1.98188	1.13753	1.88165	2.02663	2.14825	2.09382	2.89991	3.27197	1.74644	3.58785	2.05457	4.7296	1.57548	1.74883	1.79106	2.24189	1.24537	2.93039	1.4924	0.579108	0.76516	1.0858	1.89756	1.19161	1.34645	1.37391	1.44712	1.18574	1.51492	1.82112	0.234203	0.685052	2.12069	1.6234	1.30434	1.83019	2.40782	2.68036	3.06548	0.527883	1.73884	2.38197	2.57332	0.888477	2.66725
LDHA	ENSG00000134333	7.20509	1.14216	2.87958	6.3829	0.60816	7.1598	6.45864	2.99769	11.3692	2.86475	6.46698	12.956	11.1545	3.59504	2.30956	0.944808	10.5385	9.72827	5.86407	6.37936	24.8977	11.926	10.8992	37.9561	6.68618	10.449	8.77035	6.16881	6.07224	6.36882	6.74364	16.1172	10.4368	2.68287	59.6516	6.03229	20.0044	15.8367	8.58197	1.8205	1.27068	2.6546	2.71857	2.68175	2.00934	7.83506	9.39832	1.58267
TIMM17A	ENSG00000134375	2.64266	0.743047	1.25378	1.48366	0.876242	1.03637	1.36527	2.76663	1.17007	1.99574	1.70813	2.64504	2.03574	1.77205	2.39069	1.2209	1.70167	1.90855	1.74087	0.835208	2.23299	1.00431	0.572482	0.909302	1.53158	1.92374	1.64083	0.921558	0.929678	2.62522	0.720494	1.41464	2.90463	4.60785	0.163991	1.94218	1.81963	0.990443	1.79698	1.06291	1.45693	1.73876	1.52645	1.78893	1.29472	1.14023	0.761163	1.55722
TIMM10	ENSG00000134809	1.08722	1.37204	1.2953	1.6335	1.59532	0.755054	1.22369	2.38159	1.215	1.23455	1.60328	1.28313	0.603157	1.30882	0.961437	1.91169	1.67509	2.01553	1.03664	1.3183	3.44213	1.36917	0.504241	1.56272	1.05824	1.64338	2.03238	0.583531	0.75771	1.51855	0.631791	2.57465	0.697179	2.63764	2.66715	1.50176	1.62851	0.862981	0.937551	2.46852	2.84411	2.46825	0.68793	1.41566	1.15648	0.869297	1.3521	1.32572
ISCA1	ENSG00000135070	0.493524	0.167858	0.226922	0.413624	0.403622	0.487814	0.423586	0.385704	0.368328	0.532398	0.613137	0.484156	0.870649	0.989899	0.481849	1.14489	0.656788	0.639115	0.51564	0.306261	0.707164	0.548376	0.149113	0.535633	0.222107	0.408672	0.342177	0.293736	0.33004	0.427339	0.329459	0.107289	0.0445454	0.177231	0.409942	0.361758	0.369962	0.37691	0.465488	0.573864	0.462748	0.474127	0.171354	0.42661	0.410231	0.208498	0.320265	0.306412
ATP5G2	ENSG00000135390	5.16145	11.31	10.1236	7.40556	8.85468	7.3154	8.16891	16.5477	9.23553	15.4112	9.93114	9.63498	3.86182	5.87052	4.451	10.5549	7.01152	9.99065	8.52652	6.25897	12.5007	5.62308	4.65965	5.17918	7.7187	7.81909	7.67187	4.58929	4.23678	6.90692	5.25212	8.29636	6.00543	18.8315	14.2737	7.11784	6.98011	6.03701	7.00023	9.56115	8.31221	9.49776	3.74314	4.27594	4.11366	5.13676	4.002	5.01512
COX5B	ENSG00000135940	10.1175	18.4614	6.87846	10.1931	8.5606	7.97337	7.18483	24.9362	7.58885	16.3934	20.0601	8.34283	9.58907	7.70927	8.29538	9.00697	9.25646	11.6002	10.2845	8.103	14.1459	9.45149	2.0968	2.40774	6.76566	6.86539	6.91653	4.00757	3.86412	9.48491	2.9411	6.30442	7.96153	20.9562	15.8324	12.2742	8.33445	11.9944	8.37384	14.8602	13.0439	9.15079	3.60948	5.93666	4.75742	9.89729	4.40705	9.49488
ISCU	ENSG00000136003	6.10079	4.81778	5.45102	7.9099	11.6518	6.44857	6.91343	16.6742	4.56666	9.82127	6.22723	8.52119	9.24829	11.8656	4.31546	8.21117	8.46855	8.0317	5.45482	4.41686	3.60274	4.22278	2.81608	1.96544	4.86551	5.42661	4.60216	4.57256	4.27484	7.16224	3.49007	1.42528	1.53081	23.4297	4.52293	8.75538	4.61812	4.2202	6.16446	11.8271	11.324	12.1283	4.22791	6.20374	9.05431	7.43242	3.67291	10.024
SUCLA2	ENSG00000136143	2.03547	1.10781	1.01562	2.15872	1.45357	1.46675	2.38316	2.64542	1.53098	0.503697	2.00791	1.89926	5.80372	4.25249	1.70964	2.39111	2.69548	3.23187	1.84382	1.09064	3.2567	0.761884	0.739247	1.52525	1.24301	1.94214	1.75302	1.57539	1.47476	1.87415	1.04623	1.13711	0.184237	0.222805	0.110257	1.88697	0.800576	0.61296	1.73919	3.08689	3.74017	3.63188	1.08521	2.85024	1.89063	1.50084	1.06669	2.87723
NDUFB5	ENSG00000136521	8.88131	2.76739	2.52349	4.49166	2.82995	2.94357	4.37038	5.06504	3.50316	1.37419	5.03258	4.59783	4.86896	7.03214	2.26582	4.81339	3.51847	4.52558	3.93813	1.65403	7.43977	1.99084	0.943219	2.45423	2.52608	4.20515	2.64022	2.66229	2.54797	3.6535	1.82147	4.03609	2.63285	2.01641	3.92159	5.70669	2.47473	2.06812	3.61599	13.5256	10.4982	14.3752	3.31148	10.335	4.03323	5.36933	3.12253	4.8473
ATP6V1G1	ENSG00000136888	2.59837	2.37162	3.16083	5.60947	4.16096	3.49371	4.28055	6.3715	3.3649	8.20182	5.37989	6.39263	9.00457	9.96578	2.17334	8.54074	5.59456	6.43694	4.19232	2.20591	8.5675	4.43227	2.13367	2.85842	2.20929	5.56768	3.98055	2.86275	2.75569	4.58577	2.31117	1.47732	1.97878	8.15925	2.85446	4.6083	3.38168	2.34974	3.99039	7.19206	6.15156	8.25486	3.51739	6.95441	3.16354	4.23071	7.19713	3.17318
MRPL15	ENSG00000137547	2.80431	2.22528	1.1523	2.66305	1.78076	1.88896	1.7987	3.96706	1.75602	4.3442	4.33035	2.13347	2.52692	3.09172	1.25858	3.3016	2.63616	2.93976	3.16088	1.39422	6.38359	1.96148	0.616816	0.787276	1.51595	2.16041	2.75466	1.1338	1.12178	2.80302	0.805415	3.0806	3.09304	5.85984	0.631037	2.89549	2.70345	1.85519	1.71638	3.30778	3.13699	3.94526	1.25726	2.60887	1.53561	3.30372	1.00652	2.36594
FDX1	ENSG00000137714	0.315961	0.0605729	0.12168	0.217963	0.293704	0.226092	0.240618	0.488292	0.194308	0.0771535	0.212124	0.259309	0.395405	0.556092	0.16134	0.341695	0.298082	0.293363	0.25177	0.143229	0.195455	0.0859913	0.0468893	0.118697	0.146757	0.300273	0.142469	0.159824	0.147207	0.225158	0.136858	0.221804	0.0431914	0.103919	0.225178	0.172121	0.119881	0.0977511	0.140953	0.516474	0.933273	0.942014	0.125275	0.700319	0.641485	0.315067	0.354386	0.412728
HADHB	ENSG00000138029	4.5992	2.81329	2.60091	5.40165	4.75098	3.72506	4.80971	6.91005	4.38478	6.75515	5.54645	6.07829	10.2121	8.60007	6.5919	4.08205	4.57882	4.81939	5.14752	2.74243	4.5439	3.78632	1.55228	6.40987	2.9672	5.25166	2.81399	4.06859	4.0376	3.83726	2.60063	2.0129	2.68312	0.855205	1.28913	7.5586	3.8215	2.44416	4.90142	6.95877	6.34432	7.20861	1.41673	3.83109	3.84668	6.88283	2.09996	4.67796
LRPPRC	ENSG00000138095	7.87385	5.90518	2.88662	3.97773	3.31792	4.70144	5.31229	3.31584	5.33375	5.0106	7.51502	4.76603	2.35656	7.46237	5.63923	2.64311	5.10945	5.27829	4.53321	4.14649	6.60519	6.40581	2.1345	8.72752	3.27958	5.16291	2.87286	4.12978	3.91434	3.50807	3.04541	2.83113	7.61927	1.20791	1.62143	3.46307	3.72024	4.17078	3.59342	9.62367	8.50005	9.76162	2.73537	6.98022	8.5414	6.74386	4.65946	9.07387
IDH1	ENSG00000138413	1.1306	0.571684	1.29134	2.68229	0.750496	2.13209	2.79102	1.60756	1.53915	4.84012	2.65358	1.74737	11.5463	0.506433	1.54362	0.645495	1.8994	2.42742	2.60209	1.69923	4.78402	1.53282	1.37592	0.595596	1.25502	2.85732	1.88338	1.97073	2.26546	2.68096	1.53456	1.28135	3.37476	1.81358	0.241956	3.584	2.46909	1.61314	2.61558	6.47939	5.6681	7.71353	0.679374	5.32962	3.54944	0.663824	1.73357	6.65774
COX17	ENSG00000138495	0.216759	0.464003	0.368675	0.575686	0.329546	0.334672	0.546452	0.471697	0.434201	0.201618	0.31824	0.508128	0.369732	0.400109	0.317773	2.39175	0.361597	0.40748	0.421645	0.261902	0.711922	0.491026	0.215684	0.174777	0.423878	0.432511	0.440097	0.443908	0.411523	0.408631	0.384884	0.449474	0.501666	0.97743	0.467817	1.13472	0.492514	0.320486	0.38229	0.311816	0.324489	0.389207	0.225824	0.168667	0.263483	0.21453	0.592999	0.164026
NDUFA9	ENSG00000139180	1.83045	1.18836	1.09309	1.47351	1.6927	1.47921	1.24502	1.91282	1.45897	1.66816	2.05942	1.18895	1.40528	1.56586	1.58098	2.94802	1.47503	1.55996	1.73478	1.5546	3.4579	0.940113	0.526864	0.88526	1.34279	1.4506	1.33371	1.163	1.06306	1.49958	0.87854	1.23152	1.66184	2.80427	0.576758	1.80741	1.37912	1.21129	0.974866	2.48743	2.66745	2.39311	0.795893	1.55799	1.32889	1.11875	0.59799	2.08723
ETFA	ENSG00000140374	4.34507	1.73677	3.40486	3.50403	2.4595	2.0783	3.68096	4.88008	2.46342	0.737986	1.98565	2.73366	6.28216	13.2718	2.70331	5.21845	4.59311	4.23968	5.20687	3.83439	8.12674	1.50812	2.44404	5.47947	3.22234	3.20513	1.94473	2.09265	1.99276	4.97089	1.58231	2.11514	3.97692	1.30526	0.772178	5.5936	2.99605	2.14516	3.70995	14.0214	14.1122	16.7109	1.04624	8.47664	6.43174	1.88475	1.36844	11.386
UQCRC2	ENSG00000140740	19.5326	10.2967	10.8199	12.8988	10.3765	11.8778	11.3376	15.4173	12.9046	17.8754	18.8813	14.5095	14.1639	17.8417	27.8886	15.792	12.2006	13.4458	12.8042	12.0751	18.7198	12.222	6.30843	8.19344	8.5699	13.4204	9.10973	8.8396	8.45048	14.258	6.53519	7.79729	10.137	12.7468	3.17387	15.9884	10.4233	10.9803	15.0624	22.1019	19.4834	19.7517	5.52169	14.2807	13.2777	15.5857	4.29566	20.9477
RHOT2	ENSG00000140983	2.41925	5.85917	9.3308	2.15788	3.57005	1.21481	1.75835	6.36319	2.75271	4.14601	1.89882	2.36832	1.77531	1.02029	4.18228	4.02352	1.3406	1.3708	2.17627	3.60333	1.4639	2	6.20984	1.07857	1.97025	1.29317	3.35206	2.01328	2.0901	2.41111	2.19202	2.24025	2.85358	5.30883	2.18586	2.38286	1.20077	3.11591	3.01681	2.68462	2.43093	1.91713	1.15239	0.943341	1.50831	1.37147	0.905475	2.01935
AFG3L2	ENSG00000141385	1.39156	2.04926	0.77301	0.889659	1.24791	0.853674	0.964326	0.718998	1.29778	0.802683	1.3893	0.90464	1.06507	1.87248	0.374588	0.998413	1.07406	0.971113	1.16435	1.16826	1.07091	1.23514	0.902554	1.76728	0.723885	0.734946	0.500613	0.96814	0.900266	0.955229	0.598339	1.59263	0.461803	0.172992	0.108614	1.32592	0.951049	1.00063	1.00953	1.03209	1.26138	1.15895	0.458812	1.01194	1.17579	1.16222	0.670477	1.78326
ATP1B1	ENSG00000143153	12.8314	8.28848	3.58691	8.8063	3.55168	18.3594	14.364	15.675	14.5731	13.5039	28.5228	15.2163	7.03965	12.4093	33.1705	48.1261	16.3945	25.2443	13.203	13.0402	21.798	16.3711	6.02897	11.3632	10.2002	9.36351	14.2027	10.5531	11.9604	14.2759	8.9846	27.0503	10.9514	13.6855	9.05768	10.1435	11.0198	16.9229	15.275	27.7785	37.4484	26.128	14.6701	19.0218	32.0658	32.331	20.1025	31.8006
MGST3	ENSG00000143198	6.23888	4.07863	3.30625	5.67324	3.49781	6.68127	5.0608	4.98586	5.93383	9.49718	6.04269	7.18419	2.0975	8.28285	8.38196	9.00417	5.24594	6.6506	9.06022	3.6427	16.1167	5.92556	2.72095	5.18211	7.11479	6.2731	7.15208	3.74754	3.48515	8.21013	3.09607	11.4685	2.01417	13.133	9.32872	11.1232	6.5245	4.85242	6.59224	14.0834	9.73704	10.4988	3.94222	6.2927	3.00274	6.70386	2.63738	7.01731
SDHC	ENSG00000143252	0.453431	0.309601	0.405231	0.5397	0.323027	0.44166	0.472578	0.606675	0.486828	0.471357	0.465201	0.300964	0.487083	0.770388	0.823995	1.67562	0.354812	0.475274	0.442497	0.38763	0.670349	0.599358	0.282771	0.378962	0.665748	0.335729	0.402099	0.300651	0.316581	0.348744	0.278047	0.184499	0.338473	0.215231	0.0874913	0.531704	0.333649	0.38073	0.361926	1.08381	1.12003	0.820241	0.259404	0.71786	0.659322	0.277648	0.445067	1.06885
NDUFS6	ENSG00000145494	1.42967	2.9235	2.56942	2.22436	2.84916	1.71329	2.20285	6.57245	1.90894	4.19645	2.39206	2.4943	1.94718	2.00335	2.12519	4.66171	2.70362	3.37897	2.82418	2.13528	3.51339	1.96467	1.40204	1.40339	2.47291	2.90507	2.57133	1.18419	1.09228	2.68779	1.31735	2.72678	3.38202	5.2493	2.34244	2.38332	2.50303	2.23043	2.14759	2.30324	2.47771	2.62075	1.32842	1.51633	1.40859	1.80361	1.03131	1.83701
MDH2	ENSG00000146701	10.2878	13.8975	8.1096	10.7208	9.21944	8.12435	9.3364	15.2905	9.90142	22.2547	12.2832	11.0409	11.9669	6.67081	9.23586	11.1744	8.53254	10.3982	8.98783	6.71395	13.3415	10.1574	4.68371	7.45227	8.4029	9.59416	10.0128	6.31472	6.72923	10.5011	5.82539	7.32268	11.4968	11.7484	3.8681	15.2533	9.67805	8.32766	9.4088	14.5426	17.868	15.3756	4.21375	10.3477	9.43002	11.9115	5.52562	15.006
SURF1	ENSG00000148290	1.3956	1.92868	1.7829	1.54954	2.33209	1.28844	1.3903	2.94559	1.42191	1.88433	1.55979	1.39469	1.41583	2.21915	1.36283	2.17827	2.40995	2.20293	1.69185	1.82604	4.01786	1.86423	1.07905	1.85495	1.32748	1.94989	1.84871	0.991871	0.909897	1.27344	0.92359	0.895838	0.627549	4.65311	3.08079	1.78554	1.62434	1.90219	1.57365	6.81593	4.49481	4.38715	1.14004	1.65743	1.65201	2.06668	0.660329	1.85416
GLUD1	ENSG00000148672	5.29117	0.370948	1.31423	2.44126	7.75145	6.17219	4.4379	4.03741	2.66646	0.430156	2.19381	4.53746	0.549498	13.5289	1.95012	18.0151	6.41785	5.91984	2.92765	5.34233	5.38988	2.94204	1.34006	2.29864	1.31816	2.38033	1.33861	2.23294	2.17231	5.21558	1.96829	1.20578	1.64142	0.558194	1.95912	1.30926	3.22882	1.33831	3.13637	6.08349	6.29361	16.5639	1.60575	6.0891	4.12711	2.34221	1.28616	5.13876
DLAT	ENSG00000150768	2.33738	0.959766	0.652856	0.900106	0.96894	1.06532	1.02431	0.943638	1.37528	0.853384	1.88343	0.912143	2.76912	1.58234	1.21474	1.11407	0.97681	1.26454	1.1142	0.918593	0.769328	0.416093	0.412844	0.984894	0.608904	0.96267	0.648996	1.08036	0.946998	1.29457	0.829424	1.0394	0.30733	0.299608	0.180798	1.73342	0.498186	1.36224	1.39287	1.12425	1.55459	1.59049	0.563238	1.39861	1.34099	1.57041	1.4159	1.54957
TIMM8B	ENSG00000150779	1.06177	0.808459	0.555788	0.846617	0.91243	0.721578	0.81212	1.47633	0.804125	0.271985	1.14581	1.1613	1.07768	0.622478	0.444598	1.2941	0.82619	0.971513	0.691245	0.622464	1.86275	0.257565	0.281126	0.742283	0.362629	1.1948	0.652748	0.338915	0.371923	0.945187	0.554575	1.15236	0.517067	0.734287	1.79026	1.14695	0.597777	0.636293	0.682079	2.06135	2.46237	1.78011	0.391137	1.05152	0.333358	0.57457	0.599864	0.88426
NDUFC2	ENSG00000151366	0.72568	0.348984	0.657881	0.98106	0.954581	0.654111	0.755464	1.69535	0.529371	0.291845	0.716438	0.895423	2.15083	1.83967	0.29222	1.09229	1.28783	1.17854	1.11538	0.615364	1.78278	0.514017	0.659982	1.00493	0.541537	0.815656	0.552946	0.551286	0.522891	0.727177	0.620034	0.736977	0.24023	1.24252	1.13508	0.738639	0.797312	0.593856	0.541924	3.05766	1.77445	2.51898	0.820011	0.932914	1.12031	2.16158	1.03252	1.40788
SLC25A4	ENSG00000151729	1.37829	0.569883	0.517376	0.784223	0.919431	0.548051	0.846925	1.86136	0.666833	0.524315	1.18574	0.80681	1.62894	1.44986	1.06056	1.70477	0.833259	1.02311	1.56633	0.54049	1.7239	0.480566	0.190574	0.662061	0.513877	0.746396	0.389622	0.339959	0.341787	1.06444	0.302562	0.343113	0.283778	0.831191	0.554974	2.07959	0.330459	0.555789	0.636594	1.63025	1.78405	1.76619	0.543475	0.821825	1.19847	1.82321	0.52944	1.55852
ATP5A1	ENSG00000152234	36.8187	26.2821	18.3692	32.0238	33.9489	17.5686	23.6109	35.7714	22.2017	16.7548	35.6554	25.7582	50.425	58.7832	13.1724	23.6965	28.6402	30.4225	33.1576	17.8704	39.6254	20.1321	6.98185	12.5862	15.9464	26.8923	9.04193	16.7855	15.2996	19.5106	9.43558	20.843	6.65162	6.85299	5.31209	23.514	9.83807	6.58236	20.7133	30.4351	32.3764	28.5368	7.51206	21.3249	18.477	23.0559	12.2729	34.6147
TOMM70A	ENSG00000154174	7.50089	2.15923	2.63072	4.54289	4.92827	6.56438	6.57087	4.48811	7.00277	1.77853	4.92827	4.24575	5.11293	8.71183	3.80272	3.5275	8.19008	9.97506	6.32578	7.45029	6.55912	4.59393	2.29782	9.12893	2.75096	3.98783	2.81769	4.13269	4.09534	6.26799	3.83396	8.66741	16.7596	1.94572	1.37382	3.7446	6.09569	3.5549	6.24775	5.73366	5.27418	6.28834	3.37409	6.91457	3.77831	5.25751	4.26339	5.74217
ATP5G3	ENSG00000154518	15.4803	17.2182	7.39478	15.5873	12.1707	10.9079	13.3945	26.6687	10.7533	20.8912	29.0518	14.8381	13.9054	13.8998	18.1111	21.1647	13.7309	15.2068	16.6815	6.52271	22.1652	5.95379	3.05164	2.77177	6.85725	9.9741	9.96452	6.43097	6.20797	18.0824	4.28538	16.6294	11.2437	15.9562	2.57802	16.2136	11.1144	8.41467	13.9289	24.8069	25.1054	26.0452	3.80922	13.6915	12.8925	11.6876	4.7163	17.6246
ATP5J	ENSG00000154723	4.28477	1.61953	1.44066	2.65962	2.67345	1.98314	2.57652	7.46825	1.91262	3.05258	4.02552	3.17756	1.02075	4.20625	1.61074	6.91507	3.21026	3.84216	3.65506	1.36752	4.81754	1.31679	0.684368	1.41093	1.52954	2.41387	2.08807	1.14108	1.13824	2.57931	1.09193	3.58135	1.80865	3.16744	2.59354	4.03442	2.21498	2.03298	1.98702	5.11405	5.06492	6.27247	1.30564	4.00193	2.99044	2.53601	1.2328	2.28575
ATP6V1C1	ENSG00000155097	6.04879	7.88645	3.18779	5.72338	3.52265	6.30552	7.65451	4.10046	6.79076	5.22409	3.73098	5.03085	5.7069	7.06938	5.40197	9.92298	6.41518	7.35699	6.57051	3.1497	9.10853	3.34612	2.50685	1.58148	4.45937	5.05508	3.42365	3.53147	3.73796	6.34128	2.3006	4.53711	2.43308	16.7253	0.188577	4.17696	4.43324	1.31472	4.97737	3.32364	5.28738	5.08449	1.4123	5.88335	3.63564	1.2738	1.70197	4.91222
OXA1L	ENSG00000155463	3.53084	3.19913	4.34715	4.30372	8.34979	4.28544	4.48546	4.73286	5.12423	8.69568	3.77753	4.05576	1.05929	4.06143	4.31384	3.73328	3.61454	4.14471	3.60027	2.76038	2.86205	4.77941	2.60201	2.78037	3.37558	4.36015	3.51344	3.28405	3.23433	3.73644	2.69051	2.17126	5.02388	3.52264	3.87101	3.71926	3.40407	2.94521	3.34228	4.74064	4.82795	4.84841	0.993326	3.11671	2.72827	1.52979	2.85714	4.46933
UQCRB	ENSG00000156467	5.45419	1.9824	3.96478	5.34119	3.95704	3.42619	4.68407	7.54263	4.84891	2.28618	8.68004	4.728	2.01709	9.084	4.34708	17.8608	5.19379	5.61382	5.00262	2.55502	6.85268	2.446	1.51098	2.79199	2.57809	4.34651	3.58422	3.08668	3.21977	5.42304	2.40749	4.54927	1.64461	5.55839	6.07255	4.72734	3.53765	4.00068	4.40537	3.50909	2.31912	3.84021	1.82742	4.25067	3.33947	4.01432	2.60424	2.23793
SUPV3L1	ENSG00000156502	1.53928	0.798209	1.0573	0.943693	1.34111	0.804503	0.893212	1.24336	1.16742	0.514023	1.38022	1.29862	2.22985	2.48243	1.03905	0.885252	0.967686	1.0572	1.06358	0.93614	0.773656	0.897968	0.820424	1.80015	0.806451	1.09067	0.615249	1.01174	0.921576	1.0746	0.868898	0.180872	0.512934	0.562293	0.866684	1.11869	1.0307	1.16276	1.13365	1.00435	1.20194	1.68062	0.620634	0.652004	1.17557	2.09204	1.07482	2.0363
AIFM1	ENSG00000156709	3.84434	1.73633	1.53458	3.92164	4.87188	3.45563	3.66168	5.02101	3.64637	4.52386	5.12052	4.08642	4.68197	2.58926	4.48407	3.84139	2.72609	3.27591	3.92251	4.54461	2.31935	5.90834	1.67444	6.08821	1.23554	3.16104	3.03287	2.72956	2.28307	4.12527	1.47985	3.93251	5.56599	6.28874	0.57652	8.10775	5.15243	1.453	4.62845	3.9294	6.63208	5.61352	0.940063	4.20432	3.4881	1.25404	0.531753	9.40348
NDUFS2	ENSG00000158864	3.46357	6.14308	4.36713	5.22144	3.43729	3.79921	4.3792	5.63923	5.33328	8.68375	5.6556	5.21225	8.35273	4.60247	18.0798	4.46581	4.54974	4.84942	5.91005	3.91418	4.10032	4.85967	3.53327	2.61685	4.9108	4.81997	4.65408	3.8786	3.55153	6.23443	3.23719	2.67343	4.26628	2.18545	1.09646	7.61906	3.62128	3.28605	6.13378	6.00504	7.47959	6.35466	1.60255	3.60795	4.49064	8.73031	1.94564	13.6155
ATP5G1	ENSG00000159199	1.01359	1.83886	1.7256	1.35428	1.94805	1.54331	1.16954	3.03431	2.85994	3.77811	3.16554	1.2479	1.73466	1.27227	1.9259	4.23158	1.27588	1.58653	1.57196	1.27551	3.68684	1.03119	1.08709	0.650422	1.60592	1.54528	2.47476	0.984295	1.00533	1.55679	0.837809	1.43003	1.09934	5.10888	2.24765	2.81094	1.4308	2.91769	1.4573	2.42555	2.2998	2.07027	0.546143	1.13267	1.50505	1.09043	0.635299	1.57876
SUCLG1	ENSG00000163541	5.78004	24.3195	5.78754	10.8586	13.5229	14.5766	12.7731	14.0344	22.4488	20.7032	19.094	10.6688	18.5068	12.1288	40.3333	36.6533	15.9502	26.658	18.3363	16.4255	34.5408	12.6797	7.52838	1.26037	5.05196	9.48568	7.22883	6.54871	5.90437	6.16794	4.17294	5.81967	9.47972	2.76389	0.522078	9.06379	7.7587	7.35366	6.15656	67.3173	95.9365	77.0516	1.91089	14.7649	21.9964	5.02961	1.4936	40.4216
BDH2	ENSG00000164039	1.1661	0.328961	0.443924	0.88008	1.2342	0.78202	0.714523	0.945847	0.688258	0.265787	0.997896	0.627104	0.317977	1.0746	0.824328	3.24635	0.806718	0.766651	0.490004	1.36217	0.285634	0.694468	0.578459	1.10498	0.945905	0.644056	0.23791	0.693529	0.690584	0.805925	0.698228	0.32026	0.173102	0.417719	0.65451	0.632728	0.49484	0.561458	0.805168	3.63196	3.26426	3.2838	0.615009	2.16434	1.52537	0.780499	0.549143	2.52064
NDUFS4	ENSG00000164258	1.14492	0.722982	0.606977	1.12664	0.854688	0.885277	1.18	1.90137	1.0315	0.732477	1.64861	1.44383	1.20565	2.65086	0.648851	2.15601	1.44702	2.4624	1.73282	0.730255	3.13934	0.81081	0.45984	2.61543	0.633276	1.03258	0.897905	0.617567	0.669624	1.13989	0.553953	1.77526	1.08405	0.300089	0.494533	1.26238	0.869232	0.722407	0.827011	3.21061	2.7006	2.63831	0.689627	2.04653	1.41081	0.76498	0.69797	1.1524
UQCRQ	ENSG00000164405	6.03457	3.34842	2.35761	4.9886	6.41227	3.70149	3.62616	9.20577	3.34586	6.39818	6.6298	7.1549	4.2033	5.71689	2.90021	9.15274	6.20867	9.28417	5.17241	4.40471	16.9875	2.67976	1.10336	4.85782	3.71634	6.36188	5.28659	2.08239	1.93357	7.43339	1.7847	4.85946	5.89823	14.4221	8.85735	6.97278	5.70367	5.37851	4.34667	14.3655	15.965	13.6282	3.77974	9.7716	5.04066	4.71932	3.60151	7.88509
COX6C	ENSG00000164919	3.02287	4.6967	2.90695	6.55581	5.47381	4.15213	4.29542	11.2289	4.51454	7.39319	9.43312	4.96976	3.87587	6.62608	3.82769	8.38219	5.89122	6.10168	5.65446	3.7577	12.0068	2.41963	0.960447	2.51625	3.62342	6.51461	6.06143	2.96979	3.04828	6.96278	2.05755	5.48274	6.39467	22.833	5.42569	7.76718	5.65752	5.21896	4.66322	4.80319	5.46357	4.63153	3.14777	4.24258	4.64795	4.06046	2.65637	4.3832
PDP1	ENSG00000164951	7.25406	1.80431	1.25723	4.30138	6.73007	3.40417	3.07417	1.57818	2.0541	2.58444	3.104	2.8298	0.783893	1.26217	2.6884	1.5522	2.79782	1.89356	0.777517	1.708	1.50402	4.17342	0.73742	0.911976	1.92259	2.02342	2.25025	1.48056	1.77451	3.5116	1.86249	2.98157	2.45465	4.83947	0.291182	1.32684	4.45354	1.06175	2.85122	0.774709	1.41503	1.12536	3.33027	3.01622	1.8304	1.87449	2.2286	1.59317
FXN	ENSG00000165060	0.15317	0.256986	0.167999	0.231396	0.304281	0.230938	0.271585	0.340345	0.216903	0.541031	0.37408	0.211878	0.39362	0.417468	0.324798	0.262617	0.300584	0.268369	0.325539	0.245436	0.388367	0.391808	0.117754	0.0845255	0.131801	0.130175	0.12981	0.142134	0.124446	0.190482	0.183154	0.066293	0.204799	0.258256	0.146525	0.420509	0.192256	0.1822	0.168356	0.154663	0.258385	0.188303	0.131301	0.144602	0.215972	0.449874	0.391101	0.132111
NDUFB6	ENSG00000165264	0.967846	0.300731	0.639939	1.10675	1.23801	0.994352	0.973585	2.02578	0.666287	1.73435	1.1813	1.18112	1.06493	1.50289	0.803275	2.29836	1.23031	1.53325	1.05316	0.780362	2.60681	0.751662	0.315099	1.23708	0.967592	0.760472	0.939993	0.486268	0.515652	0.875182	0.450326	0.442638	0.577233	1.60274	1.14547	1.17711	1.06312	0.78642	0.931144	3.52111	3.17664	3.21694	0.693892	1.82317	0.967702	0.80504	0.774619	1.34654
ATP5C1	ENSG00000165629	10.0129	2.75972	3.90628	7.02475	7.37226	6.22592	6.11109	9.47005	6.85528	16.6035	11.9911	6.98909	6.26162	7.66603	5.88191	15.5402	6.93835	7.74381	7.958	6.2035	14.4905	3.36344	3.19267	4.17302	4.03946	6.23722	3.94589	4.28659	4.38758	7.43684	3.99658	3.44798	6.64662	3.18548	6.6079	9.00795	5.97407	6.68704	6.6992	20.2235	13.5803	18.6138	2.86748	14.7079	5.83221	9.34867	4.1518	11.8289
VDAC2	ENSG00000165637	1.79546	0.388398	0.65604	0.624417	0.578888	0.529089	0.626277	0.805319	0.738386	0.541651	0.876399	1.09893	1.23271	2.13545	0.40391	1.37368	0.588271	0.713702	0.736473	0.442079	1.17916	0.454893	0.616372	0.768553	0.688004	0.447161	0.499205	0.725383	0.671588	0.743586	0.582945	0.329472	0.153143	0.33406	0.672811	1.4125	0.665073	0.874134	0.679368	0.594544	0.400226	0.709766	0.247768	0.49866	0.673746	0.552623	0.726955	0.329123
PRDX3	ENSG00000165672	6.65947	2.75639	2.23764	4.64575	3.94524	3.94244	5.13429	7.17873	3.30894	1.66322	4.73411	5.78111	10.2019	8.09354	2.82506	6.38681	5.04005	5.05864	3.24262	1.89575	7.66915	2.66828	0.759957	4.10417	2.47796	4.79794	2.64993	2.43871	2.35772	3.48708	1.95063	2.56441	1.55358	1.89627	1.35224	4.64171	2.82069	2.08968	3.33728	15.7139	13.4108	15.8113	1.92757	9.11441	5.68835	4.30757	2.77108	9.98216
PMPCA	ENSG00000165688	0.42688	0.859153	1.07885	0.630743	1.30622	0.635355	0.595267	0.712883	0.542988	1.22411	0.629924	0.996453	1.03101	0.781233	0.657352	1.17599	0.683913	0.811437	0.744182	0.931041	2.85071	0.47046	0.815395	0.446871	0.499457	0.757561	0.590045	0.408245	0.381878	0.609659	0.386434	0.519686	0.524716	1.08287	0.610141	1.02827	0.549433	0.601752	0.648997	1.0096	1.26603	1.28219	0.417879	0.5739	0.560575	0.796893	0.424887	1.08924
CASP7	ENSG00000165806	0.625297	0.100569	0.331452	0.467419	0.13498	0.239508	0.279716	0.329665	0.280584	0.143704	0.400779	0.478892	0.259697	0.138796	0.276866	0.223839	0.287459	0.279268	0.253256	0.16608	0.297387	0.31595	0.255312	1.12868	0.256274	0.321542	0.326768	0.288888	0.335161	0.352553	0.376465	0.182298	0.474138	0.270226	0.959088	0.298601	0.512254	0.212017	0.296374	0.224822	0.122893	0.163915	0.46975	0.353241	0.227755	1.22667	1.21337	0.339828
COX11	ENSG00000166260	0.826258	1.31176	0.649525	0.876162	1.18014	1.29233	1.0617	0.974283	1.21528	1.67853	1.18753	0.590867	0.884142	0.732377	1.57951	2.03409	1.25758	1.34292	1.00071	1.1111	1.12169	1.49723	0.813492	0.830643	0.944532	1.01378	0.991847	1.02575	0.904774	0.817388	0.855857	1.44694	0.524807	0.296966	0.793083	0.747368	0.763877	1.17326	0.673616	2.47995	1.65483	2.64893	0.590502	1.57174	1.54682	0.843549	0.54685	1.36246
CYB5A	ENSG00000166347	5.83375	1.1105	3.18879	6.3075	4.07071	5.3963	3.18072	8.28181	3.09641	1.83057	4.84427	3.90862	2.50448	6.29553	1.7137	5.15601	4.90633	8.91268	9.08185	5.00426	16.8066	1.59258	7.59097	19.8197	1.33712	2.4113	0.61693	1.52832	1.88312	1.63236	2.92011	3.63347	2.04112	0.567912	10.247	3.61105	1.22753	1.50808	2.84305	27.9961	28.2768	25.6328	2.4557	11.4911	11.3308	4.15855	11.9475	15.2837
IDH3A	ENSG00000166411	2.46175	1.22986	1.11815	1.3628	1.42511	1.13885	1.44032	0.827279	1.50819	0.976346	2.03297	1.37121	4.12138	2.46266	2.47937	1.70908	1.32394	1.29494	1.96898	1.00423	1.72802	0.873797	0.712143	0.800148	1.15941	1.24746	0.7425	1.31483	1.39351	2.3178	1.13883	1.06072	1.12796	0.744819	0.178829	2.90668	1.40346	1.87362	1.89953	1.57304	2.2896	1.43863	1.04806	1.36886	1.52466	1.38232	1.13429	1.84872
ATP5L	ENSG00000167283	3.25331	1.27782	1.6033	2.4389	2.57485	1.82157	1.96293	4.42893	1.92986	1.04895	3.18326	2.68826	2.09491	3.93998	1.93192	6.37733	2.90751	2.71805	2.03287	1.52263	2.7076	1.91121	0.621854	0.797586	1.85146	2.75056	1.71687	1.63931	1.4669	2.31679	1.33692	2.39991	0.494028	2.76243	3.60249	2.70665	1.16199	2.33351	1.93272	5.98937	4.62897	6.45168	1.87494	5.95003	3.96158	4.82884	2.53412	3.77111
ACAA2	ENSG00000167315	2.11545	2.53727	1.00981	3.245	1.9293	2.17266	3.56674	3.64657	4.27547	0.809301	2.82175	3.28155	7.78446	4.23611	0.83577	2.58347	3.26432	3.17362	2.48682	2.25884	3.1949	3.23194	0.935784	7.07386	3.90947	2.35307	1.35615	1.4378	1.31565	1.70668	1.28914	1.76069	0.503194	0.946224	2.47989	3.03806	1.30072	0.507757	1.87689	3.96289	4.98155	5.03051	0.623154	2.50541	1.64674	1.26489	1.27912	3.4016
GPX4	ENSG00000167468	16.4187	32.0054	19.62	21.1436	30.012	20.4806	18.4943	34.8362	18.8076	45.285	18.0463	21.847	1.64752	6.22118	13.0209	17.2745	18.7911	13.2695	7.41045	15.1419	21.174	14.2051	10.5815	12.7076	14.344	24.7083	17.263	10.0023	8.68969	19.0979	8.33448	8.32387	9.27184	45.7119	22.7559	10.0474	12.6709	10.4227	13.6555	17.4949	25.9912	18.5706	6.3297	12.6013	8.6573	4.53306	4.20929	19.6493
NDUFV1	ENSG00000167792	8.20814	14.7716	14.0521	7.70268	16.388	5.52656	8.14216	13.9533	9.2866	4.44492	8.96275	9.00145	7.47085	6.718	10.4762	14.4922	5.62806	6.61521	7.83363	6.24118	6.66422	8.87069	9.68309	7.08369	6.55444	5.79425	7.71968	5.83297	5.52167	7.41599	4.66587	5.99823	3.08201	7.08	5.21226	10.7705	5.23583	6.26299	7.71058	19.3358	23.5218	18.02	3.31711	7.31022	9.57875	9.74892	2.59635	17.2281
ATP5H	ENSG00000167863	1.87361	2.13971	2.02645	1.4084	1.92399	1.43748	1.46243	2.61951	2.4227	2.27762	2.67768	1.77329	1.21215	2.06576	1.51637	6.92376	2.07137	2.49294	1.24861	1.50111	3.99806	1.44515	1.06644	1.32129	1.29701	2.12449	1.25975	1.07141	1.10039	2.78179	1.14173	1.49326	2.13674	2.9807	2.86352	2.24868	2.32149	4.71258	1.74101	0.748482	0.698439	0.743233	0.351924	0.463369	1.06291	0.504365	1.0166	0.644278
ECI1	ENSG00000167969	2.27235	4.28317	2.98285	2.49247	3.68384	3.75563	3.70776	6.8847	3.32232	4.611	5.59477	1.78213	1.41794	2.02904	3.78497	7.01408	2.77248	3.38874	3.59265	4.20246	6.73903	3.69972	3.04744	1.4485	2.19509	2.58458	2.46033	1.4782	1.47329	2.04049	1.39526	4.23707	3.36573	5.77777	3.92157	2.67681	2.68234	3.18029	2.21259	4.28592	6.44834	4.46611	1.1708	2.00131	1.50225	2.30892	1.02443	2.74714
PDHB	ENSG00000168291	1.5037	0.880871	1.07001	1.83728	2.03822	1.21275	1.6972	2.278	1.48731	0.374186	1.90159	1.8891	2.20447	6.55388	1.68911	2.54506	2.68582	2.48567	2.35049	1.71549	3.83759	0.801509	1.04779	1.48793	1.56998	1.71897	1.27002	1.00934	1.02761	2.00959	1.32179	3.07392	0.916608	0.705363	0.535805	1.69973	1.18593	0.677183	1.67244	3.26586	2.75902	2.95808	1.02816	2.60258	2.36299	3.17445	1.93466	3.07447
ATP5I	ENSG00000169020	2.87557	3.05782	3.72503	3.70757	5.80289	2.75129	2.81443	8.2905	3.31755	2.67685	5.01807	3.47685	2.77381	4.53682	2.58782	6.90642	3.07117	3.83418	3.50299	3.91899	9.3282	1.84053	5.4075	2.59624	2.95372	3.51205	3.51324	1.98546	1.66963	4.53884	1.68057	1.89922	8.94878	10.0459	5.41118	3.86107	4.51604	5.04719	3.03982	7.5254	7.77787	6.61497	2.55191	3.97522	4.76505	3.32409	2.65487	5.0444
UQCRFS1	ENSG00000169021	0.034756	0.0310417	0.0249972	0.0552382	0.02482	0.0286229	0.0721734	0.0823843	0.0281024	0.112399	0.0827168	0.0480002	0.0232768	0.0815535	0.012378	0.41075	0.0505932	0.0721667	0.0443332	0.0280692	0.12307	0.0414226	0.00909749	0.00812813	0.0264751	0.0435809	0.0494894	0.0196999	0.017687	0.0831529	0.0235836	0.0094189	0.0183913	0.0163159	0.00551864	0.0576529	0.103946	0.0424423	0.0504268	0.0941072	0.0778534	0.0752095	0.0269952	0.0667451	0.126081	0.07063	0.0441438	0.0754222
NDUFA3	ENSG00000170906	2.72025	4.35	4.51126	3.59327	5.19245	3.29478	2.97448	4.55351	3.79743	5.4972	2.55705	2.95764	2.59585	2.10044	3.17972	5.38013	3.45772	4.08765	4.04281	4.17822	6.81211	2.13896	2.0942	1.34535	3.94801	3.14072	3.74153	2.49883	2.56096	5.99976	2.30931	3.31587	3.7765	12.3791	8.47711	7.39892	3.04219	4.004	3.97663	5.10048	7.13211	5.40483	1.83531	3.17191	2.62343	2.6413	1.51028	3.322
ETFDH	ENSG00000171503	1.23391	0.393194	1.10613	1.19234	1.35624	1.21956	1.44379	1.23576	0.917821	0.640903	2.05883	1.50301	4.92553	2.59434	1.32653	1.20421	1.23321	1.51126	1.52534	1.31575	1.10461	0.998026	1.10193	5.88477	1.09783	1.22163	0.957859	1.38435	1.28805	2.49967	0.965748	0.0846483	0.378412	0.351813	1.05199	1.54607	1.69318	1.46876	1.97092	3.99729	5.90504	3.66152	0.696407	2.06145	2.56991	1.90717	1.00656	3.74754
CYCS	ENSG00000172115	2.4761	0.604796	1.39997	2.75657	1.17932	1.4803	1.52458	3.01276	1.19111	2.87062	2.91795	2.49855	5.46067	6.58435	2.33058	6.70458	3.45392	2.98924	3.13325	0.808648	2.47923	4.71482	0.709697	0.377828	1.30225	1.99322	2.75526	1.67191	1.48233	2.26188	0.973608	1.25003	0.888756	3.31307	0.501627	4.55629	1.27635	1.66884	2.33844	1.50237	1.9787	2.02447	0.777583	0.939156	1.29157	2.35186	0.763164	1.66618
UQCRH	ENSG00000173660	1.58627	0.740151	1.18248	1.39082	0.91227	1.07239	0.886588	1.95595	1.37993	0.575661	1.68859	1.7006	1.03774	1.92075	1.96894	8.43916	1.15109	2.03722	2.79074	1.00276	3.41492	0.688876	1.62278	0.295047	2.06474	1.81998	1.74636	1.91612	1.61059	1.16241	0.753035	1.69804	0.747645	1.06836	0.431694	1.57239	1.05907	0.909286	1.30452	1.69881	1.38607	1.43688	0.456396	1.07802	0.931901	1.265	0.774224	1.11494
MRPL11	ENSG00000174547	0.454918	0.869674	0.643416	0.60855	0.555058	0.514263	0.833847	0.953799	0.609181	0.841203	0.643974	0.677727	0.273529	0.625219	0.133396	0.565703	0.758589	0.692039	0.710426	0.373654	1.47725	0.693546	0.395579	0.719046	0.597992	0.835867	0.598417	0.340327	0.352711	0.583865	0.386613	1.20772	0.532161	1.01149	1.37795	0.413792	0.73463	0.46114	0.430553	1.48339	1.22523	1.37993	0.580393	0.795749	0.411628	0.643126	0.778277	0.539258
MRPS22	ENSG00000175110	1.22561	0.913727	0.731763	1.00016	0.915081	1.1669	0.973287	1.14794	1.07286	0.282641	1.2496	1.1148	1.6672	2.08133	0.696302	0.785257	1.12637	1.25015	1.31573	1.02493	1.91867	0.837429	0.562064	1.35228	0.825093	1.20089	0.689385	0.736968	0.772356	1.20014	0.756749	2.21254	1.49664	0.267943	0.641892	1.20567	0.970166	0.9625	1.12238	1.76204	1.7808	2.00384	0.752764	1.44832	0.838682	1.15737	1.10965	1.63999
COX8A	ENSG00000176340	4.25729	8.53285	4.44692	5.88312	7.61388	5.26899	5.21956	10.4714	5.3842	4.25383	7.55714	5.37694	6.65306	6.8952	3.16224	10.5006	4.28252	6.24218	5.58224	3.11457	10.0399	3.43759	1.30132	3.46181	5.13789	5.15379	6.7206	3.55921	3.65511	6.11244	2.29735	4.92125	2.43617	11.8662	6.91553	8.62223	5.23132	4.69999	4.89498	11.9686	14.3231	11.7503	3.68558	6.30557	7.22912	5.20607	3.22877	6.60814
NDUFV2	ENSG00000178127	0.0257593	0.0221588	0.01487	0.0176319	0.0470058	0.0258339	0.018141	0.00274169	0.0155509	0.0201503	0.0281175	0.0319803	0.0290119	0.0164453	0.0128858	0.0231546	0.0148624	0.020689	0.0290096	0.0282573	0.0288042	0.0197128	0.0303061	0.0283663	0.0314984	0.0259249	0.022792	0.0591037	0.0471359	0.0193559	0.0269359	0.0293674	0.0518228	0.00298641	0.0656573	0.041474	0.0360699	0.035127	0.0214266	0.0366032	0.0286696	0.0219774	0.00664493	0.0154406	0.0290328	0.0100636	0.0382769	0.0239286
SLC25A20	ENSG00000178537	0.221246	0.138891	0.322171	0.494838	0.368724	0.373432	0.385167	0.50032	0.326077	0.945367	0.532963	0.620234	0.397912	0.545919	1.16611	0.401149	0.431183	0.524233	0.430373	0.316499	0.640582	0.332235	0.386476	0.740947	0.406669	0.463449	0.648165	0.362915	0.36238	0.647938	0.309953	0.0406022	0.857213	0.487355	0.502155	0.531013	0.529453	0.194959	0.643539	1.3264	2.42698	1.44803	0.16477	0.724037	0.278964	0.371035	0.598032	1.25622
COX5A	ENSG00000178741	5.01066	4.1198	2.21825	3.83765	5.43573	3.79759	4.48869	9.70213	3.77188	2.70707	5.84833	5.63256	5.75567	6.83009	3.73725	8.69184	4.00542	4.63639	4.63897	3.15416	7.36012	2.28707	1.43791	1.75042	3.5657	4.12249	4.32011	2.8762	2.52068	5.54109	1.44834	4.80421	5.58652	6.51386	3.07638	7.10666	6.0244	3.54267	4.3704	5.74973	6.55753	5.84569	1.64963	3.60627	3.92841	5.30275	3.16149	4.47312
CYC1	ENSG00000179091	4.76325	8.12686	4.42292	4.82237	6.05101	4.45522	4.54495	8.10291	4.64281	11.3403	9.07502	4.90643	4.93369	3.71709	3.46522	8.45577	4.02194	5.83894	5.10934	3.96711	15.2539	2.11459	2.08619	3.21219	3.35815	4.56867	5.69651	2.43744	2.53911	5.18025	2.05033	3.64238	4.20839	10.2578	2.24033	6.74347	4.46836	4.4279	3.96045	10.3845	11.7894	8.39291	1.9572	4.12693	3.03473	4.2831	2.23477	6.50561
MRPS11	ENSG00000181991	0.816752	1.51017	1.41176	1.38482	1.71955	1.44727	1.22753	2.35567	1.09522	1.26721	1.35153	1.34066	1.11655	0.752267	1.31314	1.47254	1.06853	1.15352	1.37025	1.41232	3.12414	0.910241	1.1098	0.748945	1.40948	1.53272	1.19668	0.875994	0.905183	1.63531	0.920235	1.59217	3.76606	2.84173	1.49037	1.62457	1.82119	1.57273	1.1404	3.20006	2.93887	2.63661	0.869832	1.21272	0.985607	1.27681	0.810541	1.74514
IDH2	ENSG00000182054	3.42382	13.7776	1.75524	3.91282	4.21513	5.40366	4.02453	8.16425	8.77572	3.68239	14.7807	4.07799	17.2596	3.04459	5.41669	3.34261	4.86531	3.98815	9.52496	4.6441	6.51881	5.92652	2.19594	2.74983	5.2975	5.40586	4.16024	3.26035	3.72393	4.51222	3.32989	6.60925	7.07171	3.78288	1.84089	2.25948	5.87883	5.57165	3.63655	6.24107	6.18596	4.85678	1.29449	2.40206	5.98435	12.5166	0.841376	7.9833
NDUFB1	ENSG00000183648	2.1166	1.26093	1.89677	3.08781	2.21179	1.60813	1.56002	7.63629	1.34878	2.61618	3.15665	1.53435	2.33398	3.96805	1.93394	4.51882	2.29123	3.20028	2.8893	2.03707	4.21389	0.636337	1.07288	1.45634	1.68121	2.17754	1.75387	0.781499	0.82775	2.43194	0.898779	1.82845	1.99767	3.76262	3.87066	3.63671	1.70704	2.36232	1.66744	5.93943	4.11031	5.48716	1.23645	2.65254	1.74185	1.34274	1.27129	2.20805
UQCR10	ENSG00000184076	2.413	1.67178	2.10607	3.44791	3.876	3.03028	2.99859	6.65439	3.06376	7.31618	5.31075	3.18242	3.83156	3.59245	2.99621	5.2961	3.80476	3.2619	1.89697	2.27724	6.30128	1.73652	0.586461	1.44258	1.92564	4.1452	3.67358	1.89931	1.83438	3.10685	1.59535	1.43513	1.82457	9.62819	4.26773	4.90688	2.16246	4.00537	3.11674	6.20608	6.62321	5.62029	2.05469	2.71563	2.36877	3.15607	2.39023	3.27724
NDUFA6	ENSG00000184983	1.74995	0.965999	1.25184	2.30945	2.17716	2.05822	2.5403	4.56887	2.30353	5.08777	4.18894	2.38545	3.02746	4.0809	2.87912	6.22672	3.25009	2.36498	1.64079	1.80624	4.66743	1.47585	0.58512	0.726203	1.45265	2.47807	2.46289	1.49248	1.36608	2.1268	1.12926	0.876986	0.656157	3.92587	3.59892	2.65918	2.54785	2.58936	2.33109	4.14698	4.20161	4.49553	1.66951	2.75393	2.22692	5.34268	1.97469	2.7828
ATP6V0C	ENSG00000185883	7.14245	5.95656	4.79767	5.62416	10.6868	6.68108	5.63869	31.0802	3.59721	12.261	6.26744	7.43054	2.98645	2.76178	7.06671	10.3629	4.87387	5.59502	5.25884	9.38551	4.94884	3.86637	3.28521	2.48958	10.6946	7.00813	7.92394	5.38425	4.68006	3.11679	2.7513	3.44071	9.87998	40.4309	7.54881	11.5365	10.6521	8.10679	4.36505	6.5099	9.14067	6.73158	4.08784	3.87791	4.96677	5.58813	2.95513	6.92478
NDUFA4	ENSG00000189043	4.64116	3.40243	2.78607	4.69203	3.88222	3.17292	3.77463	2.61465	4.74121	4.8615	7.19587	5.25635	4.67955	5.86934	5.53257	14.6081	5.50662	6.79849	6.60515	3.37777	12.6595	3.69103	1.21467	1.50444	3.78403	3.63674	3.23842	2.63567	2.80138	5.69203	2.46769	4.76176	2.64996	10.0472	3.22166	7.2912	2.70522	3.3494	4.28284	12.8724	10.7734	11.6704	4.43005	7.64944	3.74061	5.26517	4.67223	6.25962
ACADSB	ENSG00000196177	3.48893	1.29406	1.49371	2.87441	2.46103	3.04538	4.31073	2.43281	2.7909	0.598754	4.53533	2.14609	7.23292	4.76079	10.0183	3.19361	3.71429	3.86526	2.63406	3.1457	2.27741	6.16514	0.937224	3.70686	1.49045	2.31431	1.25384	2.32536	1.86661	1.71937	1.55237	0.532817	0.255058	0.681693	0.761481	3.3255	1.2388	1.48852	2.28806	18.7841	22.8825	24.3645	1.41315	10.0859	13.2612	2.17638	1.04363	23.7302
OPA1	ENSG00000198836	5.57942	1.00801	2.67518	3.33706	3.33749	3.07806	3.24001	2.24614	3.39076	1.96131	4.43675	2.96478	8.0347	10.1608	2.60966	1.7939	3.84406	3.89249	3.90895	3.24025	2.74432	2.59534	1.99318	4.38848	2.67344	3.43413	2.7652	3.9695	3.78783	4.64549	2.70932	3.86186	4.30502	1.23663	0.64414	4.03499	3.33078	3.35481	3.96151	3.33953	5.62347	4.05623	2.65091	8.00037	5.72948	4.53903	4.41415	7.35261
VDAC1	ENSG00000213585	0.783629	0.56708	0.446431	0.780129	0.529718	0.745059	1.08178	0.876151	0.854326	1.03117	0.804985	1.17893	1.18058	1.10451	0.311937	5.18346	1.2259	1.78174	1.17947	0.56649	1.85731	0.789348	0.368498	1.06951	0.813664	1.03509	0.749516	0.712796	0.735957	1.18151	0.569684	0.512476	0.947222	0.429806	0.856037	1.09357	0.811374	0.766139	0.980384	0.401511	0.33958	0.4057	0.0874076	0.237242	0.501709	0.268647	0.440817	0.367218
NDUFS3	ENSG00000213619	4.66316	5.15051	3.90889	4.81703	5.30603	3.29986	3.97736	9.05084	3.975	2.64139	7.23819	4.09297	4.25017	6.22896	4.0123	5.839	3.5799	4.46015	4.98555	3.46667	7.99205	3.59358	1.66441	2.96096	3.12142	3.56473	3.74781	2.72264	2.20307	4.12178	2.11788	5.19803	4.57354	4.05219	4.49478	8.04267	3.4915	3.90885	3.47308	11.7862	10.1164	9.5456	1.89897	4.71277	3.85214	3.90992	2.72558	5.56288
PHB2	ENSG00000215021	9.50934	17.6368	7.83753	7.67154	8.05531	6.55072	7.28383	6.75883	8.59384	15.8858	9.95816	8.81621	3.99784	5.71958	3.19233	6.32805	7.10005	8.58372	6.74996	5.99215	23.9275	6.37396	6.36487	5.23843	7.813	6.46833	6.76525	3.75729	4.00863	5.6677	5.1847	7.63493	11.5603	4.66868	4.64813	6.35854	5.91494	6.34199	3.5982	14.3109	11.9778	11.9601	3.92846	8.08759	2.97591	5.10481	4.78879	6.17589
ATP5J2	ENSG00000241468	0.286823	0.524782	0.505466	0.375306	0.55725	0.387994	0.304733	0.373111	0.436195	0.702154	0.619532	0.447973	0.246075	0.402645	0.278956	2.88817	0.434547	0.607365	0.818095	0.491561	1.87151	0.234294	0.437386	0.133325	0.51836	0.514573	0.437941	0.247076	0.216088	0.812851	0.328148	0.372926	0.499592	1.16245	0.543653	0.678734	0.505259	0.660169	0.415951	0.412012	0.2726	0.220163	0.0605495	0.0786506	0.333564	0.0956878	0.153409	0.184861
ATP5O	ENSG00000241837	3.43064	2.15197	1.39241	2.32389	2.67122	2.24219	2.14221	3.8107	2.75834	2.71964	4.54236	2.36796	2.17788	3.90003	1.7496	6.23305	2.59624	3.27264	2.64678	2.29552	4.27816	1.39163	0.561001	1.77005	1.86007	2.33566	2.0014	1.52473	1.4508	3.56759	1.25673	2.46669	1.86249	2.75262	1.89284	3.08096	2.2078	2.80186	2.37654	3.98493	2.70668	3.22391	1.06682	2.1248	2.79784	1.88468	1.17739	2.12559
BCKDHA	ENSG00000248098	0.0149565	0.0329818	0.0257784	0.017683	0.0170954	0.0277593	0.0219189	0.0108021	0.0453396	0.0389739	0.0221563	0.0108001	0.0696225	0.0181422	0.0166814	0.109474	0.0210805	0.0260843	0.0124687	0.0425087	0.0491777	0.031067	0.0238809	0.0375926	0.036276	0.0173643	0.0239465	0.0417553	0.0198978	0.00847346	0.022994	0.0213143	0.0163343	0.00588315	0.00776059	0.0226254	0.0507548	0.0501695	0.0213864	0.0559893	0.026067	0.017318	0.0104723	0.0243341	0.0381292	0.0364781	0.0329675	0.0172842
[truncated: 518 more columns]

## Sheet: Signature values
Gene.ID	SampleGroup	SampleType	OxPhos200		ccRCC.epi (CiberSortX)	ccRCC.mes (CiberSortX)	Ratio epi/mes	Signature
KIRC.3387.11A	NAT	NAT	4.44488		#N/A	#N/A	#N/A
KIRC.4619.11A	NAT	NAT	4.22549		#N/A	#N/A	#N/A
KIRC.3358.11A	NAT	NAT	4.09843		#N/A	#N/A	#N/A
KIRC.4864.11A	NAT	NAT	3.42866		#N/A	#N/A	#N/A
KIRC.5451.11A	NAT	NAT	3.18439		#N/A	#N/A	#N/A
KIRC.5455.11A	NAT	NAT	3.13982		#N/A	#N/A	#N/A
KIRC.5456.11A	NAT	NAT	3.00697		#N/A	#N/A	#N/A
KIRC.4622.11A	NAT	NAT	2.74793		#N/A	#N/A	#N/A
KIRC.5457.11A	NAT	NAT	2.50522		#N/A	#N/A	#N/A
KIRC.5458.11A	NAT	NAT	2.48205		#N/A	#N/A	#N/A
KIRC.4712.11A	NAT	NAT	2.43877		#N/A	#N/A	#N/A
KIRC.4700.11A	NAT	NAT	2.40159		#N/A	#N/A	#N/A
KIRC.5452.11A	NAT	NAT	2.1617		#N/A	#N/A	#N/A
KIRC.5453.11A	NAT	NAT	1.97827		#N/A	#N/A	#N/A
KIRC.5454.11A	NAT	NAT	1.96802		#N/A	#N/A	#N/A
KIRC.4863.11A	NAT	NAT	1.62869		#N/A	#N/A	#N/A
KIRC.4865.11A	NAT	NAT	1.61028		#N/A	#N/A	#N/A
KIRC.4620.11A	NAT	NAT	1.31095		#N/A	#N/A	#N/A
NT004T	Cluster3	tRCC	3.0456		#N/A	#N/A	#N/A
tRCCr_MD2T	Cluster3	tRCC	2.72851		#N/A	#N/A	#N/A
K588701A	Cluster3	tRCC	2.5401		#N/A	#N/A	#N/A
NT005T	Cluster3	tRCC	2.47384		#N/A	#N/A	#N/A
TRCCr_4T	Cluster3	tRCC	2.42636		#N/A	#N/A	#N/A
NT014T	Cluster3	tRCC	2.32828		#N/A	#N/A	#N/A
RCC034T	Cluster3	tRCC	2.17657		#N/A	#N/A	#N/A
RCC001T	Cluster3	tRCC	2.08705		#N/A	#N/A	#N/A
K853701A	Cluster3	tRCC	1.97916		#N/A	#N/A	#N/A
NT002T	Cluster3	tRCC	1.95971		#N/A	#N/A	#N/A
K570501A	Cluster3	tRCC	1.8614		#N/A	#N/A	#N/A
K750101A	Cluster3	tRCC	1.83946		#N/A	#N/A	#N/A
TRCCr_33T1	Cluster3	tRCC	1.78979		#N/A	#N/A	#N/A
TRCCr_33T2	Cluster3	tRCC	1.73702		#N/A	#N/A	#N/A
K475801A	Cluster3	tRCC	1.55488		#N/A	#N/A	#N/A
TRCCr_12T	Cluster3	tRCC	1.50503		#N/A	#N/A	#N/A
tRCCr_MD1T	Cluster2	tRCC	3.87327		#N/A	#N/A	#N/A
KA7SO01A	Cluster2	tRCC	3.82498		#N/A	#N/A	#N/A
K554601A	Cluster2	tRCC	3.05219		#N/A	#N/A	#N/A
NT013T	Cluster2	tRCC	3.02858		#N/A	#N/A	#N/A
RCC035T	Cluster2	tRCC	2.6831		#N/A	#N/A	#N/A
K568101A	Cluster2	tRCC	2.66213		#N/A	#N/A	#N/A
NT008T	Cluster2	tRCC	2.6273		#N/A	#N/A	#N/A
K475601A	Cluster2	tRCC	2.37211		#N/A	#N/A	#N/A
RCC025T	Cluster2	tRCC	2.12079		#N/A	#N/A	#N/A
TRCCr_32T	Cluster2	tRCC	2.07418		#N/A	#N/A	#N/A
NT010T	Cluster2	tRCC	1.29346		#N/A	#N/A	#N/A
PEDr_3T	Cluster1	tRCC	3.60746		#N/A	#N/A	#N/A
NT015T	Cluster1	tRCC	3.27529		#N/A	#N/A	#N/A
K588201A	Cluster1	tRCC	2.78462		#N/A	#N/A	#N/A
RCC032T	Cluster1	tRCC	2.68416		#N/A	#N/A	#N/A
K705001A	Cluster1	tRCC	2.6532		#N/A	#N/A	#N/A
RCC031T	Cluster1	tRCC	2.56173		#N/A	#N/A	#N/A
K345601A	Cluster1	tRCC	2.51164		#N/A	#N/A	#N/A
RCC033T	Cluster1	tRCC	2.51051		#N/A	#N/A	#N/A
TRCCr_7T	Cluster1	tRCC	2.44641		#N/A	#N/A	#N/A
NT003T	Cluster1	tRCC	2.33474		#N/A	#N/A	#N/A
K613101A	Cluster1	tRCC	2.06739		#N/A	#N/A	#N/A
NT006T	Cluster1	tRCC	1.9383		#N/A	#N/A	#N/A
KIRC.3447.01A	ccRCC	ccRCC	34.5486		0.416747	0.0339718	12.2674
KIRC.3427.01A	ccRCC	ccRCC	8.29811		0.118823	0.001	118.823	epi
KIRC.3777.01A	ccRCC	ccRCC	7.33388		0.696644	0.0308671	22.5691
KIRC.3451.01A	ccRCC	ccRCC	7.12006		1.7211	0.001	1721.1	epi
KIRC.3440.01A	ccRCC	ccRCC	6.8239		0.0341523	0.0202777	1.68423
KIRC.5117.01A	ccRCC	ccRCC	5.90937		0.0295497	0.0461515	0.640276
KIRC.A5PC.01A	ccRCC	ccRCC	5.77879		2.10731	0.00923094	228.287	epi
KIRC.3453.01A	ccRCC	ccRCC	5.44556		0.120467	0.0153413	7.85248
KIRC.A54E.01A	ccRCC	ccRCC	5.32331		#N/A	#N/A	#N/A
KIRC.3443.01A	ccRCC	ccRCC	5.11247		0.0305771	0.0139787	2.1874
KIRC.3433.01A	ccRCC	ccRCC	4.89167		0.00229197	0.0239746	0.0955998
KIRC.3923.01A	ccRCC	ccRCC	4.86056		0.001	0.0215362	0.0464334
KIRC.4834.01A	ccRCC	ccRCC	4.83742		0.001	0.0155434	0.064336
KIRC.5083.01A	ccRCC	ccRCC	4.69299		0.0926636	0.142378	0.650828
KIRC.3465.01A	ccRCC	ccRCC	4.67171		0.0619103	0.035987	1.72035
KIRC.3374.01A	ccRCC	ccRCC	4.60294		0.0270084	0.0325489	0.829779
KIRC.4619.01A	ccRCC	ccRCC	3.77232		0.001	0.033622	0.0297424
KIRC.4334.01A	ccRCC	ccRCC	3.76866		0.0459932	0.00654699	7.02509
KIRC.3328.01A	ccRCC	ccRCC	3.70436		0.0268862	0.00647989	4.14918
KIRC.5702.01A	ccRCC	ccRCC	3.70185		1.55286	0.001	1552.86	epi
KIRC.5174.01A	ccRCC	ccRCC	3.65536		1.11102	0.0394418	28.1686
KIRC.5470.01A	ccRCC	ccRCC	3.60936		0.804444	0.0256332	31.3829
KIRC.5185.01A	ccRCC	ccRCC	3.51986		1.50425	0.108127	13.9119
KIRC.5835.01A	ccRCC	ccRCC	3.48735		0.860981	0.001	860.981	epi
KIRC.4962.01A	ccRCC	ccRCC	3.38938		0.571537	0.169415	3.37359	int
KIRC.4959.01A	ccRCC	ccRCC	3.29247		0.679675	0.0463808	14.6542
KIRC.5678.01A	ccRCC	ccRCC	3.29156		0.992716	0.0127619	77.7874	epi
KIRC.3383.01A	ccRCC	ccRCC	3.14419		1.18736	0.08822	13.459
KIRC.4866.01A	ccRCC	ccRCC	3.14029		0.636051	0.0180943	35.1521
KIRC.4154.01A	ccRCC	ccRCC	3.12364		1.29668	0.0486906	26.631
KIRC.5696.01A	ccRCC	ccRCC	3.09658		0.961563	0.0988367	9.7288
KIRC.3458.01A	ccRCC	ccRCC	3.08779		1.16718	0.001	1167.18	epi
KIRC.5707.01A	ccRCC	ccRCC	3.07568		0.23095	0.0139606	16.5429
KIRC.3436.01A	ccRCC	ccRCC	3.01932		0.901727	0.204633	4.40656
KIRC.4638.01A	ccRCC	ccRCC	3.01562		1.23595	0.0474687	26.0371
KIRC.5679.01A	ccRCC	ccRCC	2.98659		0.828342	0.270986	3.05677
KIRC.4151.01A	ccRCC	ccRCC	2.98262		1.58867	0.0376022	42.2495	epi
KIRC.5680.01A	ccRCC	ccRCC	2.98035		0.588693	0.0565901	10.4028
KIRC.4994.01A	ccRCC	ccRCC	2.90833		0.1072	0.0306269	3.50019	int
KIRC.5712.01A	ccRCC	ccRCC	2.90036		0.993532	0.0428292	23.1975
KIRC.4621.01A	ccRCC	ccRCC	2.86379		0.289173	0.0107979	26.7805
KIRC.A4VX.01A	ccRCC	ccRCC	2.84254		#N/A	#N/A	#N/A
KIRC.3455.01A	ccRCC	ccRCC	2.8303		0.701731	0.0279516	25.1052
KIRC.5459.01A	ccRCC	ccRCC	2.82214		0.664001	0.129201	5.1393
KIRC.3335.01A	ccRCC	ccRCC	2.81161		0.434658	0.0922438	4.71206
KIRC.5700.01A	ccRCC	ccRCC	2.80869		1.25324	0.0973436	12.8744
KIRC.4099.01A	ccRCC	ccRCC	2.80091		0.776357	0.0288265	26.9321
KIRC.3450.01A	ccRCC	ccRCC	2.78783		1.01591	0.0324963	31.2622
KIRC.4842.01A	ccRCC	ccRCC	2.78763		0.598814	0.0245987	24.3433
KIRC.4694.01A	ccRCC	ccRCC	2.77378		0.566136	0.243315	2.32676
KIRC.4713.01A	ccRCC	ccRCC	2.70868		1.33028	0.0772755	17.2147
KIRC.4839.01A	ccRCC	ccRCC	2.70397		0.64165	0.114457	5.60605
KIRC.A4EC.01A	ccRCC	ccRCC	2.65142		#N/A	#N/A	#N/A
KIRC.5190.01A	ccRCC	ccRCC	2.64821		0.988602	0.0375156	26.3518
KIRC.4969.01A	ccRCC	ccRCC	2.62964		1.0552	0.0505136	20.8894
KIRC.5466.01A	ccRCC	ccRCC	2.61886		0.475858	0.144604	3.29077	int
KIRC.4859.01A	ccRCC	ccRCC	2.61334		1.06551	0.0266543	39.9752	epi
KIRC.5639.01A	ccRCC	ccRCC	2.59289		0.709332	0.0123053	57.6443	epi
KIRC.5075.01A	ccRCC	ccRCC	2.55476		0.540254	0.0180215	29.9783
KIRC.3429.01A	ccRCC	ccRCC	2.55054		0.719348	0.00896496	80.24	epi
KIRC.5400.01A	ccRCC	ccRCC	2.54149		0.640655	0.206226	3.10656
KIRC.4870.01A	ccRCC	ccRCC	2.541		0.780845	0.0591315	13.2052
KIRC.5838.01A	ccRCC	ccRCC	2.53351		0.735004	0.201111	3.65471
KIRC.4174.01A	ccRCC	ccRCC	2.51706		0.452422	0.0353478	12.7992
KIRC.4761.01A	ccRCC	ccRCC	2.50117		0.745798	0.184744	4.03693
KIRC.4338.01A	ccRCC	ccRCC	2.46415		0.717363	0.178705	4.01423
KIRC.5701.01A	ccRCC	ccRCC	2.45837		0.536381	0.102562	5.22985
KIRC.5566.01A	ccRCC	ccRCC	2.45156		0.717491	0.219357	3.27088	int
KIRC.3363.01A	ccRCC	ccRCC	2.45068		0.207047	0.001	207.047	epi
KIRC.5581.01A	ccRCC	ccRCC	2.44594		0.592242	0.0229893	25.7617
KIRC.5102.01A	ccRCC	ccRCC	2.40394		0.795449	0.095281	8.34846
KIRC.5178.01A	ccRCC	ccRCC	2.3852		0.594189	0.0861973	6.89337
KIRC.4712.01A	ccRCC	ccRCC	2.36804		0.351397	0.236263	1.48731
KIRC.4160.01A	ccRCC	ccRCC	2.36098		0.452337	0.101536	4.45495
KIRC.4995.01A	ccRCC	ccRCC	2.35781		0.133907	0.0615368	2.17604
KIRC.3346.01A	ccRCC	ccRCC	2.3438		0.285124	0.200593	1.4214
KIRC.5176.01A	ccRCC	ccRCC	2.343		0.785836	0.0609281	12.8978
KIRC.4777.01A	ccRCC	ccRCC	2.3359		0.529187	0.0335159	15.7891
KIRC.3357.01A	ccRCC	ccRCC	2.33575		0.533273	0.0324799	16.4185
KIRC.5452.01A	ccRCC	ccRCC	2.33242		0.563558	0.0154136	36.5623
KIRC.5175.01A	ccRCC	ccRCC	2.331		0.958002	0.306821	3.12235
KIRC.3385.01A	ccRCC	ccRCC	2.31225		0.917859	0.0474553	19.3415
KIRC.5675.01A	ccRCC	ccRCC	2.293		0.61882	0.00371892	166.398	epi
KIRC.4159.01A	ccRCC	ccRCC	2.28974		0.556523	0.186823	2.97887
KIRC.5453.01A	ccRCC	ccRCC	2.25742		0.547131	0.0765612	7.14632
KIRC.5550.01A	ccRCC	ccRCC	2.25619		0.455919	0.338991	1.34493
KIRC.5672.01A	ccRCC	ccRCC	2.24896		0.618574	0.0631028	9.80264
KIRC.5907.01A	ccRCC	ccRCC	2.24815		0.704323	0.0527395	13.3547
KIRC.4098.01A	ccRCC	ccRCC	2.23979		0.229132	0.001	229.132	epi
KIRC.4797.01A	ccRCC	ccRCC	2.23511		0.420023	0.131769	3.18756	int
KIRC.5451.01A	ccRCC	ccRCC	2.21983		0.927739	0.0674459	13.7553
KIRC.4759.01A	ccRCC	ccRCC	2.20527		0.656712	0.0830051	7.91171
KIRC.4884.01A	ccRCC	ccRCC	2.20424		0.690496	0.067433	10.2397
KIRC.5460.01A	ccRCC	ccRCC	2.19553		0.558152	0.057255	9.74853
KIRC.5180.01A	ccRCC	ccRCC	2.19479		0.608227	0.0504593	12.0538
KIRC.4776.01A	ccRCC	ccRCC	2.1919		0.77152	0.0793826	9.719
KIRC.4874.01A	ccRCC	ccRCC	2.17603		0.87899	0.0599334	14.6661
KIRC.4166.01A	ccRCC	ccRCC	2.17248		0.325228	0.201374	1.61505
KIRC.4644.01A	ccRCC	ccRCC	2.16911		0.771075	0.00770158	100.119	epi
KIRC.5191.01A	ccRCC	ccRCC	2.16576		0.783241	0.0352988	22.1889
KIRC.4869.01A	ccRCC	ccRCC	2.1614		0.639499	0.0606549	10.5432
KIRC.4876.01A	ccRCC	ccRCC	2.15849		0.845355	0.0312573	27.045
KIRC.4968.01A	ccRCC	ccRCC	2.15719		0.66438	0.140394	4.73224
KIRC.4337.01A	ccRCC	ccRCC	2.13972		0.536868	0.176584	3.04031
KIRC.4853.01A	ccRCC	ccRCC	2.13306		0.724187	0.0558238	12.9727
KIRC.5173.01A	ccRCC	ccRCC	2.1258		0.514608	0.0857563	6.00081
KIRC.4885.01A	ccRCC	ccRCC	2.10881		0.611155	0.0639612	9.55509
KIRC.4640.01A	ccRCC	ccRCC	2.1081		0.422381	0.0323166	13.0701
KIRC.4799.01A	ccRCC	ccRCC	2.10202		0.109761	0.345255	0.317913
KIRC.5168.01A	ccRCC	ccRCC	2.09465		0.89415	0.0959164	9.32218
KIRC.4897.01A	ccRCC	ccRCC	2.09451		0.811162	0.086295	9.39987
KIRC.A564.01A	ccRCC	ccRCC	2.09257		#N/A	#N/A	#N/A
KIRC.3306.01A	ccRCC	ccRCC	2.08473		0.566681	0.0329246	17.2115
KIRC.5006.01A	ccRCC	ccRCC	2.0688		0.670613	0.103759	6.46316
KIRC.4887.01A	ccRCC	ccRCC	2.06734		0.732158	0.0140176	52.2313	epi
KIRC.5692.01A	ccRCC	ccRCC	2.05878		0.660417	0.0287046	23.0073
KIRC.5683.01A	ccRCC	ccRCC	2.05204		0.680087	0.0776244	8.76125
KIRC.4893.01A	ccRCC	ccRCC	2.05023		0.575754	0.0506001	11.3785
KIRC.4976.01A	ccRCC	ccRCC	2.04552		0.838004	0.0781346	10.7251
KIRC.5684.01A	ccRCC	ccRCC	2.04211		0.648942	0.085873	7.55699
KIRC.5463.01A	ccRCC	ccRCC	2.03638		0.529218	0.0184328	28.7107
KIRC.3358.01A	ccRCC	ccRCC	2.02886		0.468277	0.0887569	5.27595
KIRC.4707.01A	ccRCC	ccRCC	2.02012		0.783928	0.398303	1.96817
KIRC.A6NI.01A	ccRCC	ccRCC	2.01949		#N/A	#N/A	#N/A
KIRC.A54I.01A	ccRCC	ccRCC	2.01787		0.473151	0.187101	2.52885
KIRC.5468.01A	ccRCC	ccRCC	2.01248		0.15677	0.442885	0.353974
KIRC.5694.01A	ccRCC	ccRCC	2.00596		0.487868	0.154518	3.15736	int
KIRC.5987.01A	ccRCC	ccRCC	2.00251		0.506497	0.107158	4.72664
KIRC.5677.01A	ccRCC	ccRCC	2.00096		0.678908	0.304127	2.23232
KIRC.4153.01B	ccRCC	ccRCC	1.98903		0.643913	0.0550301	11.7011
KIRC.4691.01A	ccRCC	ccRCC	1.9865		0.687644	0.141202	4.86994
KIRC.4343.01A	ccRCC	ccRCC	1.98486		0.2965	0.325938	0.909682
KIRC.5695.01A	ccRCC	ccRCC	1.98147		0.504677	0.0736629	6.85117
KIRC.4981.01A	ccRCC	ccRCC	1.98056		0.580426	0.0663087	8.7534
KIRC.5568.01A	ccRCC	ccRCC	1.97616		0.513905	0.276752	1.85692
KIRC.4873.01A	ccRCC	ccRCC	1.97374		0.376956	0.100573	3.74809
KIRC.4340.01A	ccRCC	ccRCC	1.97115		0.86796	0.0279194	31.0881
KIRC.5454.01A	ccRCC	ccRCC	1.96681		0.237069	0.0445813	5.31767
KIRC.5104.01A	ccRCC	ccRCC	1.96602		0.590538	0.0951418	6.20692
KIRC.5377.01A	ccRCC	ccRCC	1.9556		0.593949	0.0830022	7.15583
KIRC.5077.01A	ccRCC	ccRCC	1.95281		0.389331	0.0776932	5.01113
KIRC.3329.01A	ccRCC	ccRCC	1.95124		0.67786	0.0732834	9.24985
KIRC.5001.01A	ccRCC	ccRCC	1.94835		1.07936	0.0425916	25.3421
KIRC.A4W0.01A	ccRCC	ccRCC	1.94345		#N/A	#N/A	#N/A
KIRC.5462.01A	ccRCC	ccRCC	1.94088		0.516127	0.0505584	10.2085
KIRC.5159.01A	ccRCC	ccRCC	1.93739		0.624932	0.0493171	12.6717
KIRC.5698.01A	ccRCC	ccRCC	1.93647		0.521408	0.0398356	13.089
KIRC.4865.01A	ccRCC	ccRCC	1.93404		0.458069	0.171837	2.66573
KIRC.A54H.01A	ccRCC	ccRCC	1.93403		#N/A	#N/A	#N/A
KIRC.6027.01A	ccRCC	ccRCC	1.92966		0.185837	0.168243	1.10458
KIRC.5697.01A	ccRCC	ccRCC	1.91987		0.187202	0.0541964	3.45415	int
KIRC.6032.01A	ccRCC	ccRCC	1.91952		0.595138	0.111224	5.35079
KIRC.5096.01A	ccRCC	ccRCC	1.91188		0.001	0.380123	0.00263073	mes
KIRC.5170.01A	ccRCC	ccRCC	1.90747		0.203269	0.30018	0.677158
KIRC.4875.01A	ccRCC	ccRCC	1.90323		0.576713	0.0583291	9.88723
KIRC.5202.01A	ccRCC	ccRCC	1.90301		0.590522	0.0619424	9.5334
KIRC.5587.01A	ccRCC	ccRCC	1.90267		0.569766	0.0296205	19.2355
KIRC.A54D.01A	ccRCC	ccRCC	1.89703		0.461687	0.0270776	17.0505
KIRC.3428.01A	ccRCC	ccRCC	1.89693		0.37542	0.068744	5.46114
KIRC.6033.01A	ccRCC	ccRCC	1.88695		0.31485	0.363803	0.86544
KIRC.4165.01A	ccRCC	ccRCC	1.87908		0.869459	0.0778415	11.1696
KIRC.5169.01A	ccRCC	ccRCC	1.87502		0.30561	0.149489	2.04437
KIRC.5000.01A	ccRCC	ccRCC	1.87497		0.57164	0.232626	2.45733
KIRC.5569.01A	ccRCC	ccRCC	1.87192		0.34673	0.0932627	3.71778
KIRC.5584.01A	ccRCC	ccRCC	1.87102		0.448568	0.0532587	8.42245
KIRC.5457.01A	ccRCC	ccRCC	1.86791		0.540967	0.08027	6.73934
KIRC.5085.01A	ccRCC	ccRCC	1.86439		1.02743	0.0528443	19.4426
KIRC.4827.01A	ccRCC	ccRCC	1.86128		0.269862	0.264411	1.02061
KIRC.4856.01A	ccRCC	ccRCC	1.86077		0.505294	0.0856594	5.89888
KIRC.4699.01A	ccRCC	ccRCC	1.85974		0.001	0.207173	0.00482689	mes
KIRC.5184.01A	ccRCC	ccRCC	1.85678		0.655115	0.155382	4.21616
KIRC.4841.01A	ccRCC	ccRCC	1.85422		0.579516	0.0836819	6.92523
KIRC.5591.01A	ccRCC	ccRCC	1.85166		0.0942085	0.0604798	1.55769
KIRC.4860.01A	ccRCC	ccRCC	1.8431		0.0289895	0.294452	0.0984522
KIRC.A54J.01A	ccRCC	ccRCC	1.84246		0.748673	0.038852	19.2699
KIRC.5177.01A	ccRCC	ccRCC	1.83847		0.442447	0.267024	1.65695
KIRC.5109.01A	ccRCC	ccRCC	1.83489		0.001	0.0906987	0.0110255
KIRC.5689.01A	ccRCC	ccRCC	1.8282		0.234434	0.277284	0.845466
KIRC.5201.01A	ccRCC	ccRCC	1.82453		0.695172	0.0766732	9.0667
KIRC.4871.01A	ccRCC	ccRCC	1.82299		0.467002	0.299857	1.55741
KIRC.5641.01A	ccRCC	ccRCC	1.82209		0.297375	0.0636326	4.67331
KIRC.5699.01A	ccRCC	ccRCC	1.81964		0.896287	0.0148301	60.437	epi
KIRC.4900.01A	ccRCC	ccRCC	1.81791		0.352923	0.15107	2.33615
KIRC.5984.01A	ccRCC	ccRCC	1.81153		0.50127	0.139541	3.59228
KIRC.5585.01A	ccRCC	ccRCC	1.80841		1.19601	0.0663425	18.0278
KIRC.5192.01A	ccRCC	ccRCC	1.79965		0.763289	0.0699131	10.9177
KIRC.5464.01A	ccRCC	ccRCC	1.79224		0.472799	0.208386	2.26886
KIRC.4837.01A	ccRCC	ccRCC	1.78681		0.274855	0.40073	0.685886
KIRC.3362.01A	ccRCC	ccRCC	1.78423		0.626577	0.157732	3.97242
KIRC.4331.01A	ccRCC	ccRCC	1.78216		0.519718	0.0904594	5.74531
KIRC.5088.01A	ccRCC	ccRCC	1.77955		0.591173	0.150352	3.93192
KIRC.3924.01A	ccRCC	ccRCC	1.77896		0.492834	0.0122839	40.1204	epi
KIRC.5107.01A	ccRCC	ccRCC	1.77875		0.557474	0.001	557.474	epi
KIRC.4891.01A	ccRCC	ccRCC	1.77014		0.129218	0.0889397	1.45287
KIRC.3434.01A	ccRCC	ccRCC	1.76932		0.548705	0.158666	3.45824	int
KIRC.4636.01A	ccRCC	ccRCC	1.76792		0.309178	0.0579653	5.33385
KIRC.5469.01A	ccRCC	ccRCC	1.76566		0.323089	0.0856256	3.77328
KIRC.3454.01A	ccRCC	ccRCC	1.76304		0.482733	0.0490595	9.83974
KIRC.A6NJ.01A	ccRCC	ccRCC	1.76233		#N/A	#N/A	#N/A
KIRC.5676.01A	ccRCC	ccRCC	1.75846		0.615493	0.300935	2.04527
KIRC.5181.01A	ccRCC	ccRCC	1.7572		0.664642	0.143506	4.63145
KIRC.5121.01A	ccRCC	ccRCC	1.75669		0.614914	0.100993	6.08866
KIRC.4814.01A	ccRCC	ccRCC	1.75419		0.624989	0.177967	3.51183	int
KIRC.4975.01A	ccRCC	ccRCC	1.75379		0.368862	0.148802	2.47888
KIRC.4844.01A	ccRCC	ccRCC	1.75347		0.577301	0.178191	3.23978	int
KIRC.A54G.01A	ccRCC	ccRCC	1.75244		#N/A	#N/A	#N/A
KIRC.4892.01A	ccRCC	ccRCC	1.75074		0.699673	0.0476171	14.6937
KIRC.5703.01A	ccRCC	ccRCC	1.74093		0.68374	0.128661	5.31426
KIRC.5573.01A	ccRCC	ccRCC	1.73982		0.256127	0.0182692	14.0196
KIRC.4818.01A	ccRCC	ccRCC	1.73799		0.59686	0.0697591	8.55602
KIRC.5402.01A	ccRCC	ccRCC	1.73638		0.643086	0.198815	3.23459	int
KIRC.4325.01A	ccRCC	ccRCC	1.72869		0.636017	0.0658774	9.65457
KIRC.5465.01A	ccRCC	ccRCC	1.72662		0.412057	0.0797727	5.16539
KIRC.A4VZ.01A	ccRCC	ccRCC	1.72622		#N/A	#N/A	#N/A
KIRC.4177.01A	ccRCC	ccRCC	1.71599		0.027181	0.206484	0.131638
KIRC.4861.01A	ccRCC	ccRCC	1.7131		0.112045	0.0370071	3.02766
KIRC.5183.01A	ccRCC	ccRCC	1.70979		0.699301	0.0475583	14.7041
KIRC.4167.01A	ccRCC	ccRCC	1.70954		0.346591	0.241078	1.43767
KIRC.4782.01A	ccRCC	ccRCC	1.70891		0.45396	0.16107	2.8184
KIRC.5158.01A	ccRCC	ccRCC	1.70856		0.378268	0.357572	1.05788
KIRC.5467.01A	ccRCC	ccRCC	1.70811		0.177416	0.142288	1.24688
KIRC.4329.01A	ccRCC	ccRCC	1.70221		0.429367	0.086577	4.95936
KIRC.3778.01A	ccRCC	ccRCC	1.70177		0.67411	0.166348	4.05241
KIRC.5906.01A	ccRCC	ccRCC	1.70009		0.518368	0.0773744	6.69948
KIRC.3373.01A	ccRCC	ccRCC	1.69918		0.743625	0.0960677	7.74063
KIRC.4787.01A	ccRCC	ccRCC	1.69744		0.419292	0.313881	1.33583
KIRC.4641.01A	ccRCC	ccRCC	1.68988		0.449684	0.0837852	5.3671
KIRC.4977.01A	ccRCC	ccRCC	1.6887		0.297888	0.0503402	5.9175
KIRC.5590.01A	ccRCC	ccRCC	1.68751		0.382711	0.235743	1.62343
KIRC.4828.01A	ccRCC	ccRCC	1.6838		0.689095	0.0321288	21.4479
KIRC.4863.01A	ccRCC	ccRCC	1.68348		0.403557	0.0612332	6.5905
KIRC.4847.01A	ccRCC	ccRCC	1.68325		0.497997	0.0139577	35.6791
KIRC.5186.01A	ccRCC	ccRCC	1.6775		0.521131	0.11415	4.5653
KIRC.4852.01A	ccRCC	ccRCC	1.66992		0.329398	0.0718575	4.58405
KIRC.5589.01A	ccRCC	ccRCC	1.66916		0.46518	0.100285	4.63858
KIRC.5116.01A	ccRCC	ccRCC	1.66632		0.513508	0.235103	2.18418
KIRC.4766.01A	ccRCC	ccRCC	1.66198		0.565229	0.0847057	6.67285
KIRC.4807.01A	ccRCC	ccRCC	1.66183		0.409608	0.179175	2.28608
KIRC.3425.01A	ccRCC	ccRCC	1.66082		0.516045	0.0692308	7.45398
KIRC.4164.01A	ccRCC	ccRCC	1.65847		0.608322	0.0348762	17.4423
KIRC.4774.01A	ccRCC	ccRCC	1.65733		0.590721	0.095969	6.15534
KIRC.4170.01A	ccRCC	ccRCC	1.65041		0.498476	0.181695	2.74347
KIRC.6031.01A	ccRCC	ccRCC	1.64935		0.392611	0.317195	1.23776
KIRC.4700.01A	ccRCC	ccRCC	1.64891		0.179429	0.330803	0.542406
KIRC.5693.01A	ccRCC	ccRCC	1.64712		0.543734	0.08384	6.48538
KIRC.4701.01A	ccRCC	ccRCC	1.64584		0.283614	0.0939548	3.01862
KIRC.4176.01A	ccRCC	ccRCC	1.64216		0.306466	0.213861	1.43302
KIRC.4801.01A	ccRCC	ccRCC	1.63963		0.453608	0.151776	2.98867
KIRC.4693.01A	ccRCC	ccRCC	1.63575		0.387255	0.0741958	5.21936
KIRC.4817.01A	ccRCC	ccRCC	1.63564		0.606279	0.0589614	10.2827
KIRC.3352.01A	ccRCC	ccRCC	1.6225		0.672121	0.0602114	11.1627
KIRC.5084.01A	ccRCC	ccRCC	1.6175		0.0224286	0.001	22.4286
KIRC.5985.01A	ccRCC	ccRCC	1.61549		0.38973	0.0474597	8.21181
KIRC.3460.01A	ccRCC	ccRCC	1.61389		0.467376	0.0824619	5.66778
KIRC.5119.01A	ccRCC	ccRCC	1.61229		0.708851	0.0943952	7.5094
KIRC.5682.01A	ccRCC	ccRCC	1.61209		0.551431	0.342664	1.60925
KIRC.5461.01A	ccRCC	ccRCC	1.60879		0.458885	0.143708	3.19317	int
KIRC.4916.01A	ccRCC	ccRCC	1.60671		0.451308	0.0415473	10.8625
KIRC.5713.01A	ccRCC	ccRCC	1.60286		0.722925	0.0211424	34.1931
KIRC.5549.01A	ccRCC	ccRCC	1.59794		0.52494	0.137882	3.80717
KIRC.5092.01A	ccRCC	ccRCC	1.59719		0.488493	0.0813883	6.00201
KIRC.4327.01A	ccRCC	ccRCC	1.5957		0.434608	0.150204	2.89346
KIRC.4824.01A	ccRCC	ccRCC	1.59451		0.674723	0.0469277	14.3779
KIRC.5565.01A	ccRCC	ccRCC	1.59383		0.257975	0.323371	0.797767
KIRC.5004.01A	ccRCC	ccRCC	1.59092		0.5397	0.150894	3.57668
KIRC.4848.01A	ccRCC	ccRCC	1.59082		0.35988	0.121582	2.95998
KIRC.3325.01A	ccRCC	ccRCC	1.59016		0.504354	0.165693	3.0439
KIRC.5836.01A	ccRCC	ccRCC	1.5841		0.501564	0.159341	3.14775	int
KIRC.4993.01A	ccRCC	ccRCC	1.58193		0.395214	0.114575	3.44941	int
KIRC.5686.01A	ccRCC	ccRCC	1.57623		0.36168	0.045344	7.97635
KIRC.4833.01A	ccRCC	ccRCC	1.57365		0.736123	0.0723918	10.1686
KIRC.3311.01A	ccRCC	ccRCC	1.57331		0.365561	0.153147	2.387
KIRC.5553.01A	ccRCC	ccRCC	1.56704		0.462694	0.0803524	5.7583
KIRC.5635.01A	ccRCC	ccRCC	1.56439		0.325289	0.0759995	4.28015
KIRC.5182.01A	ccRCC	ccRCC	1.55922		0.26258	0.242237	1.08398
KIRC.5458.01A	ccRCC	ccRCC	1.55855		0.48476	0.058495	8.28719
KIRC.4698.01A	ccRCC	ccRCC	1.55478		0.001	0.0852141	0.0117351
KIRC.4964.01A	ccRCC	ccRCC	1.54916		0.258339	0.140573	1.83776
KIRC.4347.01A	ccRCC	ccRCC	1.54792		0.532236	0.082291	6.46772
KIRC.3307.01A	ccRCC	ccRCC	1.54223		0.54905	0.0586707	9.35816
KIRC.4963.01A	ccRCC	ccRCC	1.54158		0.522006	0.116916	4.46479
KIRC.4763.01A	ccRCC	ccRCC	1.53761		0.339037	0.211715	1.60138
KIRC.4768.01A	ccRCC	ccRCC	1.53638		0.516406	0.164837	3.13284	int
KIRC.5904.01A	ccRCC	ccRCC	1.53543		0.585598	0.132741	4.41159
KIRC.4822.01A	ccRCC	ccRCC	1.53371		0.439886	0.240866	1.82627
KIRC.3343.01A	ccRCC	ccRCC	1.53168		0.66485	0.0395661	16.8035
KIRC.4985.01A	ccRCC	ccRCC	1.52891		0.001	0.288118	0.0034708	mes
KIRC.4903.01A	ccRCC	ccRCC	1.51774		0.610801	0.156376	3.90597
KIRC.4158.01A	ccRCC	ccRCC	1.51536		0.628366	0.0801122	7.84357
KIRC.5905.01A	ccRCC	ccRCC	1.51482		0.347921	0.188404	1.84668
KIRC.4904.01A	ccRCC	ccRCC	1.51164		0.386924	0.0270924	14.2816
KIRC.3431.01A	ccRCC	ccRCC	1.50861		0.0811145	0.327122	0.247964
KIRC.3319.01A	ccRCC	ccRCC	1.50659		0.293205	0.124973	2.34614
KIRC.4967.01A	ccRCC	ccRCC	1.50564		0.3165	0.189931	1.66639
KIRC.4843.01A	ccRCC	ccRCC	1.5033		0.129909	0.344392	0.377212
KIRC.5164.01A	ccRCC	ccRCC	1.50317		0.270168	0.0132721	20.3561
KIRC.5576.01A	ccRCC	ccRCC	1.49848		0.102347	0.189736	0.539419
KIRC.4811.01A	ccRCC	ccRCC	1.49654		0.602042	0.135708	4.4363
KIRC.5843.01A	ccRCC	ccRCC	1.4964		0.318157	0.17689	1.79862
KIRC.4762.01A	ccRCC	ccRCC	1.49156		0.333549	0.315157	1.05836
KIRC.A54K.01A	ccRCC	ccRCC	1.48938		#N/A	#N/A	#N/A
KIRC.4895.01A	ccRCC	ccRCC	1.48805		0.250154	0.251227	0.995727
KIRC.4813.01A	ccRCC	ccRCC	1.48474		0.0566335	0.142156	0.39839
KIRC.5588.01A	ccRCC	ccRCC	1.48339		0.252495	0.393009	0.642467
KIRC.4849.01A	ccRCC	ccRCC	1.48251		0.417021	0.064287	6.48687
KIRC.5399.01A	ccRCC	ccRCC	1.47509		0.542025	0.128859	4.20635
KIRC.5575.01A	ccRCC	ccRCC	1.47187		0.318471	0.13273	2.39939
KIRC.3445.01A	ccRCC	ccRCC	1.47143		0.259157	0.326911	0.792745
KIRC.4878.01A	ccRCC	ccRCC	1.4705		0.611596	0.0436331	14.0168
KIRC.4823.01A	ccRCC	ccRCC	1.46933		0.353787	0.211728	1.67095
KIRC.4960.01A	ccRCC	ccRCC	1.46687		0.370419	0.318857	1.16171
KIRC.4838.01A	ccRCC	ccRCC	1.46208		0.481873	0.0615292	7.83161
KIRC.4923.01A	ccRCC	ccRCC	1.46124		0.261283	0.209836	1.24518
KIRC.4335.01A	ccRCC	ccRCC	1.45847		0.438682	0.121266	3.6175
KIRC.4706.01A	ccRCC	ccRCC	1.45752		0.330045	0.195083	1.69182
KIRC.4349.01A	ccRCC	ccRCC	1.4544		0.473109	0.11635	4.06626
KIRC.4760.01A	ccRCC	ccRCC	1.45409		0.001	0.249015	0.00401583	mes
KIRC.5165.01A	ccRCC	ccRCC	1.45378		0.289935	0.19864	1.4596
KIRC.6090.01A	ccRCC	ccRCC	1.45308		0.0215361	0.190478	0.113064
KIRC.4945.01A	ccRCC	ccRCC	1.45097		0.298317	0.0764753	3.90083
KIRC.4770.01A	ccRCC	ccRCC	1.44905		0.001	1.09416	0.00091394	mes
KIRC.4341.01A	ccRCC	ccRCC	1.44675		0.774532	0.0970367	7.98185
KIRC.4775.01A	ccRCC	ccRCC	1.44651		0.524245	0.0664553	7.88868
KIRC.5009.01A	ccRCC	ccRCC	1.44442		0.272608	0.181804	1.49947
KIRC.3367.01A	ccRCC	ccRCC	1.44198		0.297176	0.0554307	5.36123
KIRC.4912.01A	ccRCC	ccRCC	1.43995		0.379298	0.171233	2.2151
KIRC.4163.01A	ccRCC	ccRCC	1.4362		0.321573	0.0525338	6.12126
KIRC.4710.01A	ccRCC	ccRCC	1.43461		0.325973	0.143917	2.26501
KIRC.4765.01A	ccRCC	ccRCC	1.43344		0.313393	0.098523	3.18091	int
KIRC.4886.01A	ccRCC	ccRCC	1.43018		0.423158	0.209822	2.01674
KIRC.4836.01A	ccRCC	ccRCC	1.42582		0.180291	0.524499	0.34374
KIRC.5195.01A	ccRCC	ccRCC	1.42297		0.249119	0.224457	1.10988
KIRC.A6C7.01A	ccRCC	ccRCC	1.41311		0.415946	0.0496156	8.38338
KIRC.4161.01A	ccRCC	ccRCC	1.4121		0.345674	0.0812302	4.25549
KIRC.5455.01A	ccRCC	ccRCC	1.40517		0.290061	0.0486113	5.96696
KIRC.4872.01A	ccRCC	ccRCC	1.40402		0.304515	0.350425	0.868987
KIRC.5198.01A	ccRCC	ccRCC	1.40238		0.213738	0.363299	0.588325
KIRC.4781.01A	ccRCC	ccRCC	1.39808		0.180536	0.355007	0.508541
KIRC.4845.01A	ccRCC	ccRCC	1.39025		0.403567	0.111832	3.6087
KIRC.4821.01A	ccRCC	ccRCC	1.38826		0.314834	0.252837	1.24521
KIRC.4888.01A	ccRCC	ccRCC	1.38552		0.133961	0.0888507	1.5077
KIRC.3380.01A	ccRCC	ccRCC	1.38465		0.619529	0.0811378	7.63552
KIRC.4351.01A	ccRCC	ccRCC	1.38166		0.563796	0.205969	2.73728
KIRC.6030.01A	ccRCC	ccRCC	1.38133		0.283323	0.0746728	3.79419
KIRC.5711.01A	ccRCC	ccRCC	1.38122		0.425776	0.10432	4.08144
KIRC.3317.01A	ccRCC	ccRCC	1.38085		0.156567	0.187194	0.836391
KIRC.5099.01A	ccRCC	ccRCC	1.38073		0.530434	0.125779	4.21718
KIRC.5982.01A	ccRCC	ccRCC	1.37528		0.400025	0.142536	2.80649
KIRC.5551.01A	ccRCC	ccRCC	1.37165		0.0532016	0.15728	0.33826
KIRC.5081.01A	ccRCC	ccRCC	1.36556		0.156893	0.139476	1.12487
KIRC.A6NL.01A	ccRCC	ccRCC	1.36547		#N/A	#N/A	#N/A
KIRC.4162.01A	ccRCC	ccRCC	1.36543		0.520186	0.0748271	6.95184
KIRC.4803.01A	ccRCC	ccRCC	1.36319		0.168532	0.22928	0.735051
KIRC.3359.01A	ccRCC	ccRCC	1.36082		0.700797	0.0720871	9.72153
KIRC.5194.01A	ccRCC	ccRCC	1.36029		0.41209	0.125142	3.29299	int
KIRC.5189.01A	ccRCC	ccRCC	1.35592		0.186116	0.171188	1.08721
KIRC.5567.01A	ccRCC	ccRCC	1.35174		0.001	0.195669	0.00511067	mes
KIRC.5010.01A	ccRCC	ccRCC	1.3507		0.319522	0.406585	0.785869
KIRC.4634.01A	ccRCC	ccRCC	1.34841		0.507377	0.203501	2.49324
KIRC.4881.01A	ccRCC	ccRCC	1.34822		0.193217	0.249648	0.773957
KIRC.5094.01A	ccRCC	ccRCC	1.34346		0.26697	0.145125	1.83959
KIRC.A6NN.01A	ccRCC	ccRCC	1.34257		#N/A	#N/A	#N/A
KIRC.3320.01A	ccRCC	ccRCC	1.33807		0.617344	0.120709	5.11433
KIRC.4355.01A	ccRCC	ccRCC	1.33623		0.285592	0.100963	2.82869
KIRC.5007.01A	ccRCC	ccRCC	1.33489		0.471097	0.145463	3.2386	int
KIRC.4901.01A	ccRCC	ccRCC	1.33376		0.001	0.120639	0.00828922
KIRC.4642.01B	ccRCC	ccRCC	1.32901		0.251169	0.283244	0.886759
KIRC.4816.01A	ccRCC	ccRCC	1.32759		0.249045	0.0463279	5.3757
KIRC.4965.01A	ccRCC	ccRCC	1.32575		0.333445	0.107724	3.09537
KIRC.5100.01A	ccRCC	ccRCC	1.32449		0.0558127	0.284567	0.196132
KIRC.4804.01A	ccRCC	ccRCC	1.32195		0.373402	0.150577	2.4798
KIRC.4714.01A	ccRCC	ccRCC	1.32188		0.417712	0.0297236	14.0532
KIRC.3322.01A	ccRCC	ccRCC	1.3211		0.437029	0.0849609	5.14389
KIRC.4989.01A	ccRCC	ccRCC	1.31995		0.157264	0.0951547	1.65272
KIRC.5834.01A	ccRCC	ccRCC	1.31828		0.231826	0.110727	2.09368
KIRC.3387.01A	ccRCC	ccRCC	1.31802		0.153526	0.0798635	1.92235
KIRC.3324.01A	ccRCC	ccRCC	1.31594		0.32667	0.04517	7.232
KIRC.3461.01A	ccRCC	ccRCC	1.3147		0.205911	0.0796293	2.58588
KIRC.4696.01A	ccRCC	ccRCC	1.31462		0.001	0.517301	0.00193311	mes
KIRC.5844.01A	ccRCC	ccRCC	1.31357		0.40597	0.106821	3.80047
KIRC.3382.01A	ccRCC	ccRCC	1.30763		0.248555	0.151142	1.64451
KIRC.4864.01A	ccRCC	ccRCC	1.30685		0.38554	0.00827605	46.5851	epi
KIRC.5583.01A	ccRCC	ccRCC	1.3003		0.370676	0.0753478	4.91953
KIRC.4854.01A	ccRCC	ccRCC	1.29584		0.268742	0.270045	0.995174
KIRC.4622.01A	ccRCC	ccRCC	1.29359		0.565692	0.13752	4.11351
KIRC.4846.01A	ccRCC	ccRCC	1.29086		0.387654	0.138852	2.79185
KIRC.4769.01A	ccRCC	ccRCC	1.29064		0.001	0.205118	0.00487524	mes
KIRC.4810.01A	ccRCC	ccRCC	1.28783		0.257008	0.239245	1.07425
KIRC.4868.01A	ccRCC	ccRCC	1.28719		0.135528	0.613788	0.220805
KIRC.4972.01A	ccRCC	ccRCC	1.28681		0.247536	0.162063	1.52741
KIRC.5574.01A	ccRCC	ccRCC	1.28352		0.063793	0.124788	0.511213
KIRC.5691.01A	ccRCC	ccRCC	1.27904		0.34136	0.140165	2.43543
KIRC.4973.01A	ccRCC	ccRCC	1.27581		0.45	0.106632	4.2201
KIRC.3308.01A	ccRCC	ccRCC	1.27481		0.211544	0.434303	0.487089
KIRC.5706.01A	ccRCC	ccRCC	1.27116		0.136249	0.250348	0.544237
KIRC.4784.01A	ccRCC	ccRCC	1.26939		0.001	0.231148	0.00432624	mes
KIRC.5098.01A	ccRCC	ccRCC	1.26933		0.001	0.0466563	0.0214333
KIRC.4620.01A	ccRCC	ccRCC	1.26561		0.001	0.486207	0.00205674	mes
KIRC.4352.01A	ccRCC	ccRCC	1.26487		0.001	0.133177	0.0075088	mes
KIRC.6087.01A	ccRCC	ccRCC	1.26439		0.001	0.001	1
KIRC.5690.01A	ccRCC	ccRCC	1.26413		0.352611	0.10518	3.35246	int
KIRC.4332.01A	ccRCC	ccRCC	1.2639		0.192279	0.110988	1.73243
KIRC.3426.01A	ccRCC	ccRCC	1.26348		0.001	0.0845914	0.0118215
KIRC.4815.01A	ccRCC	ccRCC	1.26138		0.103103	0.100741	1.02345
KIRC.5580.01A	ccRCC	ccRCC	1.24994		0.272819	0.22116	1.23358
KIRC.3316.01A	ccRCC	ccRCC	1.24949		0.184117	0.37916	0.485592
KIRC.4789.01A	ccRCC	ccRCC	1.24904		0.246147	0.194407	1.26614
KIRC.3326.01A	ccRCC	ccRCC	1.24892		0.613686	0.0399625	15.3565
KIRC.5162.01A	ccRCC	ccRCC	1.24614		0.001	0.191962	0.00520935	mes
KIRC.5812.01A	ccRCC	ccRCC	1.23973		0.237804	0.220245	1.07972
KIRC.3365.01A	ccRCC	ccRCC	1.23838		0.172326	0.15638	1.10196
KIRC.5115.01A	ccRCC	ccRCC	1.23675		0.275273	0.12329	2.23274
KIRC.4907.01A	ccRCC	ccRCC	1.23506		0.28857	0.290563	0.993141
KIRC.4918.01A	ccRCC	ccRCC	1.23336		0.0189692	0.368345	0.0514985
KIRC.4346.01A	ccRCC	ccRCC	1.23245		0.331536	0.0112286	29.5259
KIRC.4639.01A	ccRCC	ccRCC	1.22756		0.451321	0.0655853	6.88144
KIRC.4987.01A	ccRCC	ccRCC	1.22733		0.400503	0.0776603	5.15712
KIRC.4718.01A	ccRCC	ccRCC	1.22044		0.102572	0.186011	0.55143
KIRC.5709.01A	ccRCC	ccRCC	1.22028		0.275191	0.216667	1.27011
KIRC.5163.01A	ccRCC	ccRCC	1.22019		0.0611459	0.50134	0.121965
KIRC.4902.01A	ccRCC	ccRCC	1.21055		0.282013	0.148581	1.89804
KIRC.4143.01A	ccRCC	ccRCC	1.2004		0.0827739	0.204825	0.40412
KIRC.5120.01A	ccRCC	ccRCC	1.1998		0.217633	0.214975	1.01236
KIRC.4890.01A	ccRCC	ccRCC	1.19406		0.0883464	0.302628	0.29193
KIRC.5671.01A	ccRCC	ccRCC	1.19166		0.0931137	0.526929	0.17671
KIRC.4905.01A	ccRCC	ccRCC	1.19016		0.275562	0.352778	0.78112
KIRC.5545.01A	ccRCC	ccRCC	1.18799		0.141425	0.317849	0.444943
KIRC.4344.01A	ccRCC	ccRCC	1.18081		0.239147	0.182189	1.31263
KIRC.6093.01A	ccRCC	ccRCC	1.17989		0.175556	0.053255	3.29652	int
KIRC.6097.01A	ccRCC	ccRCC	1.17947		0.0280063	0.15088	0.18562
KIRC.3370.01A	ccRCC	ccRCC	1.1764		0.419144	0.0667298	6.28121
KIRC.4173.01A	ccRCC	ccRCC	1.17517		0.0930589	0.0763345	1.21909
KIRC.5196.01A	ccRCC	ccRCC	1.17485		0.0328367	0.535187	0.0613556
KIRC.4771.01A	ccRCC	ccRCC	1.16473		0.191249	0.0550201	3.47598	int
KIRC.4102.01A	ccRCC	ccRCC	1.16287		0.209598	0.0349162	6.00289
KIRC.4690.01A	ccRCC	ccRCC	1.15872		0.0473897	0.486691	0.0973712
KIRC.4983.01A	ccRCC	ccRCC	1.1575		0.00460847	0.42104	0.0109454
KIRC.4920.01A	ccRCC	ccRCC	1.15697		0.0871517	0.31854	0.273598
KIRC.4148.01A	ccRCC	ccRCC	1.15305		0.477294	0.0323736	14.7433
KIRC.4795.01A	ccRCC	ccRCC	1.15128		0.001	0.276085	0.00362208	mes
KIRC.5378.01A	ccRCC	ccRCC	1.14334		0.001	0.154922	0.00645484	mes
KIRC.5710.01A	ccRCC	ccRCC	1.14004		0.16529	0.208578	0.792465
KIRC.5110.01A	ccRCC	ccRCC	1.13628		0.331123	0.189565	1.74675
KIRC.5986.01A	ccRCC	ccRCC	1.13539		0.255394	0.0556712	4.58755
KIRC.5187.01A	ccRCC	ccRCC	1.13531		0.197759	0.176035	1.12341
KIRC.4330.01A	ccRCC	ccRCC	1.13064		0.494637	0.0684911	7.22192
KIRC.5106.01A	ccRCC	ccRCC	1.1294		0.175786	0.0322636	5.44843
KIRC.5199.01A	ccRCC	ccRCC	1.12912		0.0543728	0.326806	0.166376
KIRC.4643.01A	ccRCC	ccRCC	1.12871		0.364383	0.116456	3.12894
KIRC.5200.01A	ccRCC	ccRCC	1.12701		0.36919	0.230109	1.60441
KIRC.5080.01A	ccRCC	ccRCC	1.12691		0.001	0.530221	0.001886	mes
KIRC.4688.01A	ccRCC	ccRCC	1.1261		0.001	0.643782	0.00155332	mes
KIRC.3349.01A	ccRCC	ccRCC	1.12549		0.225761	0.151588	1.48931
KIRC.5108.01A	ccRCC	ccRCC	1.12059		0.0428489	0.480496	0.0891765
KIRC.4862.01A	ccRCC	ccRCC	1.12009		0.191758	0.0399735	4.79711
KIRC.4353.01A	ccRCC	ccRCC	1.11691		0.140747	0.103966	1.35377
KIRC.4342.01A	ccRCC	ccRCC	1.11688		0.266798	0.29597	0.901436
KIRC.4889.01A	ccRCC	ccRCC	1.10978		0.0987188	0.290169	0.340211
KIRC.5552.01B	ccRCC	ccRCC	1.1094		0.134261	0.114738	1.17015
KIRC.4101.01A	ccRCC	ccRCC	1.10313		0.19822	0.0938249	2.11265
KIRC.6088.01A	ccRCC	ccRCC	1.10238		0.357552	0.0865154	4.13282
KIRC.4345.01A	ccRCC	ccRCC	1.10153		0.0741112	0.561429	0.132004
KIRC.4961.01A	ccRCC	ccRCC	1.10139		0.273443	0.201373	1.35789
KIRC.4858.01A	ccRCC	ccRCC	1.09685		0.001	0.853379	0.00117181	mes
KIRC.5008.01A	ccRCC	ccRCC	1.09662		0.0995284	0.215892	0.46101
KIRC.4637.01A	ccRCC	ccRCC	1.09194		0.0901768	0.16947	0.53211
KIRC.4819.01A	ccRCC	ccRCC	1.08161		0.0587285	0.120131	0.488869
KIRC.4882.01A	ccRCC	ccRCC	1.07675		0.0707572	0.233767	0.302682
KIRC.3331.01A	ccRCC	ccRCC	1.07146		0.439664	0.106123	4.14296
KIRC.4635.01A	ccRCC	ccRCC	1.07066		0.127125	0.186278	0.682447
KIRC.A54F.01A	ccRCC	ccRCC	1.07043		#N/A	#N/A	#N/A
KIRC.6028.01A	ccRCC	ccRCC	1.06808		0.0771291	0.246119	0.313381
KIRC.5097.01A	ccRCC	ccRCC	1.06455		0.00414339	0.486608	0.00851484
KIRC.4894.01A	ccRCC	ccRCC	1.05394		0.286034	0.0218086	13.1157
KIRC.4857.01A	ccRCC	ccRCC	1.05246		0.0366389	0.264877	0.138324
KIRC.A4SR.01A	ccRCC	ccRCC	1.04125		0.254251	0.109563	2.3206
KIRC.5988.01A	ccRCC	ccRCC	1.03644		0.0856509	0.51765	0.165461
KIRC.4169.01A	ccRCC	ccRCC	1.03554		0.0723677	0.470731	0.153735
KIRC.5633.01A	ccRCC	ccRCC	1.02962		0.194572	0.193349	1.00633
KIRC.4999.01A	ccRCC	ccRCC	1.01446		0.258815	0.0916708	2.82331
KIRC.4974.01A	ccRCC	ccRCC	1.0114		0.199383	0.155508	1.28213
KIRC.3347.01A	ccRCC	ccRCC	1.00606		0.0331359	0.353277	0.0937956
KIRC.3378.01A	ccRCC	ccRCC	1.00493		0.0186858	0.0632046	0.29564
KIRC.4697.01A	ccRCC	ccRCC	0.997104		0.001	0.100022	0.0099978
KIRC.5636.01A	ccRCC	ccRCC	0.99373		0.001	0.237084	0.00421792	mes
KIRC.4970.01A	ccRCC	ccRCC	0.990423		0.139349	0.163339	0.853126
KIRC.4354.01A	ccRCC	ccRCC	0.983445		0.001	0.3593	0.00278319	mes
KIRC.4986.01A	ccRCC	ccRCC	0.971328		0.011001	0.406674	0.0270511
KIRC.4971.01A	ccRCC	ccRCC	0.970351		0.0837517	0.209328	0.400099
KIRC.5113.01A	ccRCC	ccRCC	0.96581		0.0873684	0.19022	0.459301
KIRC.4998.01A	ccRCC	ccRCC	0.962422		0.10374	0.235359	0.440772
KIRC.4982.01A	ccRCC	ccRCC	0.959877		0.216477	0.16739	1.29325
KIRC.4326.01A	ccRCC	ccRCC	0.955459		0.0687064	0.682303	0.100698
KIRC.4899.01A	ccRCC	ccRCC	0.954034		0.213191	0.199152	1.07049
KIRC.3323.01A	ccRCC	ccRCC	0.945488		0.142985	0.0932037	1.53411
KIRC.4146.01B	ccRCC	ccRCC	0.939309		0.222609	0.0351941	6.32518
KIRC.4908.01A	ccRCC	ccRCC	0.938317		0.119086	0.164808	0.722574
KIRC.5095.01A	ccRCC	ccRCC	0.915975		0.157293	0.591605	0.265875
KIRC.4992.01A	ccRCC	ccRCC	0.905729		0.314558	0.0644941	4.87732
KIRC.4798.01A	ccRCC	ccRCC	0.89227		0.0693323	0.0671182	1.03299
KIRC.3351.01A	ccRCC	ccRCC	0.862589		0.180568	0.0940956	1.91898
KIRC.4703.01A	ccRCC	ccRCC	0.852626		0.001	0.624046	0.00160245	mes
KIRC.3372.01A	ccRCC	ccRCC	0.828078		0.324207	0.157078	2.06399
KIRC.4988.01A	ccRCC	ccRCC	0.826523		0.001	0.112161	0.00891575
KIRC.4991.01A	ccRCC	ccRCC	0.822384		0.0721423	0.135416	0.532745
KIRC.3376.01A	ccRCC	ccRCC	0.795695		0.100299	0.10813	0.927574
KIRC.4790.01A	ccRCC	ccRCC	0.706894		0.0275	0.1861	0.14777
KIRC.5832.01A	ccRCC	ccRCC	0.492114		0.0384731	0.182876	0.210378
KIRC.5989.01A	ccRCC	ccRCC	0.379853		0.0359361	0.0282917	1.2702

## Sheet: Top20 epi-mes-int
Gene.ID	SampleGroup	SampleType	OxPhos200
KIRC.3427.01A	ccRCC.epi	ccRCC	8.29811
KIRC.3451.01A	ccRCC.epi	ccRCC	7.12006
KIRC.A5PC.01A	ccRCC.epi	ccRCC	5.77879
KIRC.5702.01A	ccRCC.epi	ccRCC	3.70185
KIRC.5835.01A	ccRCC.epi	ccRCC	3.48735
KIRC.5678.01A	ccRCC.epi	ccRCC	3.29156
KIRC.3458.01A	ccRCC.epi	ccRCC	3.08779
KIRC.4151.01A	ccRCC.epi	ccRCC	2.98262
KIRC.4859.01A	ccRCC.epi	ccRCC	2.61334
KIRC.5639.01A	ccRCC.epi	ccRCC	2.59289
KIRC.3429.01A	ccRCC.epi	ccRCC	2.55054
KIRC.3363.01A	ccRCC.epi	ccRCC	2.45068
KIRC.5675.01A	ccRCC.epi	ccRCC	2.293
KIRC.4098.01A	ccRCC.epi	ccRCC	2.23979
KIRC.4644.01A	ccRCC.epi	ccRCC	2.16911
KIRC.4887.01A	ccRCC.epi	ccRCC	2.06734
KIRC.5699.01A	ccRCC.epi	ccRCC	1.81964
KIRC.3924.01A	ccRCC.epi	ccRCC	1.77896
KIRC.5107.01A	ccRCC.epi	ccRCC	1.77875
KIRC.4864.01A	ccRCC.epi	ccRCC	1.30685
KIRC.4962.01A	ccRCC.int	ccRCC	3.38938
KIRC.4994.01A	ccRCC.int	ccRCC	2.90833
KIRC.5466.01A	ccRCC.int	ccRCC	2.61886
KIRC.5566.01A	ccRCC.int	ccRCC	2.45156
KIRC.4797.01A	ccRCC.int	ccRCC	2.23511
KIRC.5694.01A	ccRCC.int	ccRCC	2.00596
KIRC.5697.01A	ccRCC.int	ccRCC	1.91987
KIRC.3434.01A	ccRCC.int	ccRCC	1.76932
KIRC.4814.01A	ccRCC.int	ccRCC	1.75419
KIRC.4844.01A	ccRCC.int	ccRCC	1.75347
KIRC.5402.01A	ccRCC.int	ccRCC	1.73638
KIRC.5461.01A	ccRCC.int	ccRCC	1.60879
KIRC.5836.01A	ccRCC.int	ccRCC	1.5841
KIRC.4993.01A	ccRCC.int	ccRCC	1.58193
KIRC.4768.01A	ccRCC.int	ccRCC	1.53638
KIRC.4765.01A	ccRCC.int	ccRCC	1.43344
KIRC.5194.01A	ccRCC.int	ccRCC	1.36029
KIRC.5007.01A	ccRCC.int	ccRCC	1.33489
KIRC.5690.01A	ccRCC.int	ccRCC	1.26413
KIRC.6093.01A	ccRCC.int	ccRCC	1.17989
KIRC.4771.01A	ccRCC.int	ccRCC	1.16473
KIRC.5096.01A	ccRCC.mes	ccRCC	1.91188
KIRC.4699.01A	ccRCC.mes	ccRCC	1.85974
KIRC.4985.01A	ccRCC.mes	ccRCC	1.52891
KIRC.4760.01A	ccRCC.mes	ccRCC	1.45409
KIRC.4770.01A	ccRCC.mes	ccRCC	1.44905
KIRC.5567.01A	ccRCC.mes	ccRCC	1.35174
KIRC.4696.01A	ccRCC.mes	ccRCC	1.31462
KIRC.4769.01A	ccRCC.mes	ccRCC	1.29064
KIRC.4784.01A	ccRCC.mes	ccRCC	1.26939
KIRC.4620.01A	ccRCC.mes	ccRCC	1.26561
KIRC.4352.01A	ccRCC.mes	ccRCC	1.26487
KIRC.5162.01A	ccRCC.mes	ccRCC	1.24614
KIRC.4795.01A	ccRCC.mes	ccRCC	1.15128
KIRC.5378.01A	ccRCC.mes	ccRCC	1.14334
KIRC.5080.01A	ccRCC.mes	ccRCC	1.12691
KIRC.4688.01A	ccRCC.mes	ccRCC	1.1261
KIRC.4858.01A	ccRCC.mes	ccRCC	1.09685
KIRC.5636.01A	ccRCC.mes	ccRCC	0.99373
KIRC.4354.01A	ccRCC.mes	ccRCC	0.983445
KIRC.4703.01A	ccRCC.mes	ccRCC	0.852626
KIRC.3387.11A	NAT	NAT	4.44488
KIRC.4619.11A	NAT	NAT	4.22549
KIRC.3358.11A	NAT	NAT	4.09843
KIRC.4864.11A	NAT	NAT	3.42866
KIRC.5451.11A	NAT	NAT	3.18439
KIRC.5455.11A	NAT	NAT	3.13982
KIRC.5456.11A	NAT	NAT	3.00697
KIRC.4622.11A	NAT	NAT	2.74793
KIRC.5457.11A	NAT	NAT	2.50522
KIRC.5458.11A	NAT	NAT	2.48205
KIRC.4712.11A	NAT	NAT	2.43877
KIRC.4700.11A	NAT	NAT	2.40159
KIRC.5452.11A	NAT	NAT	2.1617
KIRC.5453.11A	NAT	NAT	1.97827
KIRC.5454.11A	NAT	NAT	1.96802
KIRC.4863.11A	NAT	NAT	1.62869
KIRC.4865.11A	NAT	NAT	1.61028
KIRC.4620.11A	NAT	NAT	1.31095
NT004T	Cluster3	tRCC	3.0456
tRCCr_MD2T	Cluster3	tRCC	2.72851
K588701A	Cluster3	tRCC	2.5401
NT005T	Cluster3	tRCC	2.47384
TRCCr_4T	Cluster3	tRCC	2.42636
NT014T	Cluster3	tRCC	2.32828
RCC034T	Cluster3	tRCC	2.17657
RCC001T	Cluster3	tRCC	2.08705
K853701A	Cluster3	tRCC	1.97916
NT002T	Cluster3	tRCC	1.95971
K570501A	Cluster3	tRCC	1.8614
K750101A	Cluster3	tRCC	1.83946
TRCCr_33T1	Cluster3	tRCC	1.78979
TRCCr_33T2	Cluster3	tRCC	1.73702
K475801A	Cluster3	tRCC	1.55488
TRCCr_12T	Cluster3	tRCC	1.50503
tRCCr_MD1T	Cluster2	tRCC	3.87327
KA7SO01A	Cluster2	tRCC	3.82498
K554601A	Cluster2	tRCC	3.05219
NT013T	Cluster2	tRCC	3.02858
RCC035T	Cluster2	tRCC	2.6831
K568101A	Cluster2	tRCC	2.66213
NT008T	Cluster2	tRCC	2.6273
K475601A	Cluster2	tRCC	2.37211
RCC025T	Cluster2	tRCC	2.12079
TRCCr_32T	Cluster2	tRCC	2.07418
NT010T	Cluster2	tRCC	1.29346
PEDr_3T	Cluster1	tRCC	3.60746
NT015T	Cluster1	tRCC	3.27529
K588201A	Cluster1	tRCC	2.78462
RCC032T	Cluster1	tRCC	2.68416
K705001A	Cluster1	tRCC	2.6532
RCC031T	Cluster1	tRCC	2.56173
K345601A	Cluster1	tRCC	2.51164
RCC033T	Cluster1	tRCC	2.51051
TRCCr_7T	Cluster1	tRCC	2.44641
NT003T	Cluster1	tRCC	2.33474
K613101A	Cluster1	tRCC	2.06739
NT006T	Cluster1	tRCC	1.9383
