# Supplementary material for: TFE3 fusions drive oxidative metabolism and ferroptosis resistance in translocation renal cell carcinoma
Source: EMBO Mol Med. 2025 Mar 27;17(5):1041–70. doi: 10.1038/s44321-025-00221-7 (PMC12081665; doi:10.1038/s44321-025-00221-7)
Supplement: Supplementary file 14 — Source data Fig. 5 [file 44321_2025_221_MOESM14_ESM.zip › Fig-5/Fig-5A-C.xlsx]

## Sheet: Original file
Mixture	BCELLfol	BCELLpla	CD4mem	NKPTGDS	CD8ex	NKHBB	CD4reg	NKTinf	CD8stress	NKct	CD8eff	NKTstress	CD8mem	CD4eff	NKTIFNG	NKsurv	CAF1	CAF2	ccRCCint	ccRCCepi	ccRCCinf	ccRCCmes	Cycling	ED1	ED2	ERY1	ERY2	MAST	MES1	MES2	MES3	MONO1	MONO2	NEUT	PEC	POD	ATL	CD	CNT	cTAL	DTL	mTAL	PST1	PST2	TAM1	TAM2	P-value	Correlation	RMSE
K331301A	0.636382	0.260733	0.970357	0	0	0.999966	0.10256	1.16712	0.885443	0.0870896	0.252203	0.67453	0.752131	0	0.882111	0	0.664357	0.122306	1.00314	0.171321	0.0218837	0.316558	0.542123	0.234707	0.105358	0.354342	0.829319	0.422722	1.60919	0.13083	0	0	0.898808	0.016614	0.230974	0.161484	0.259048	0.618831	0.466459	0	0	0.110154	0.835912	0.269525	1.0295	0	0	0.595806	0.856084
K345601A	0.43331	0.309875	0.579742	0.00628221	0.0663684	1.18106	0	0.715634	0.58591	0.132062	0.610422	0.072582	0.340304	0.184217	0.545406	0	0.855238	0.23883	2.8197	0	0	0.391444	0.403424	0.124449	0.161623	0.396976	0.824537	0.419976	1.12651	0.279684	0	0.0192171	1.46162	0	0.255752	0.0966953	1.15196	0.222314	0.28723	0	0	0	2.11038	0.723799	1.55925	0	0	0.803577	0.699749
K475601A	0.355496	0.354963	0.630435	0.069546	0	0.830269	0	0.221438	0.79239	0.0197705	0.592335	0	1.00839	0.175158	0.959291	0	0.0893106	0.212112	1.99622	0.594083	0	0.117785	0.411846	0.0903586	0.111395	0.335783	0.544887	0.529612	1.28544	0.299802	0	0.263931	0.917304	0.00992757	0.26488	0.0488217	0.250242	0.363446	0.517831	0	0	0.0670632	1.3511	0.452668	1.20905	0	0	0.791253	0.750546
K475801A	0.256544	0.447991	0	0.117869	0.487224	0.394697	0	0	0.531798	0.535998	0.830903	0	0	0.720762	0	1.0533	0.552403	0	2.57252	0.728743	0.0991792	0.296151	0.41731	1.58418	0	1.82877	1.05946	0.356529	1.14858	1.36483	0	0.906591	0.568212	0.141417	0.0758103	0.225092	0	0	0.0440589	0.0890044	0.414949	0.124427	0.0623164	0.0915495	0.956986	0	0	0.705384	0.785721
K554601A	0.556601	0.34416	0.518335	0	0	1.14393	0	1.49202	0.917885	0.0629382	0.943237	0.457953	0.545715	0.42945	0.784552	0	0.0832589	0.248049	1.85961	0.676342	0	0.0815178	0.434106	0.167792	0.220915	0.221917	1.06311	0.479977	1.50839	0.182506	0	0	1.68874	0	0.703341	0.136977	0	0.684632	0.769894	0.13996	0.587141	0.20027	0.779615	0	1.21099	0	0	0.670882	0.822502
K568101A	0.533469	0.416551	0.857311	0.0208284	0	1.10727	0	0.81386	0.242781	0	0.504512	0.7016	0.570899	0.0719492	1.12425	0	0.854158	0.278504	1.68867	0.735415	0	0.229753	0.953897	0.0949464	0.0766455	0.316505	1.02538	0.416977	1.02058	0.0935482	0	0.372308	0.968959	0	0.377423	0	1.15979	0.746314	0.72798	0	0.190466	0.0552627	0.169954	0	0.816046	0	0	0.674063	0.816141
K570501A	0.467547	0.20618	0.136344	0	0.179038	0.83518	0	0.0325605	0.656402	0.260603	0.322796	0.201434	0.630054	0.528714	1.18624	0	0.0381597	0.176417	4.22102	1.21897	0.0879257	0.187988	0.404452	0.956207	0	0.97455	0.987768	0.377307	1.72537	0.71745	0	0.519305	1.05537	0.0418137	0.165205	0.899281	0	0.162528	0.202746	0	0.287577	0.0762814	0.307233	0.0377435	0.677441	0	0	0.748062	0.761394
K588201A	0.352045	0.735349	0.274704	0	0	1.13363	0	0.863045	1.3622	0.58985	0.729577	0.329365	0.655563	0.0619293	0.209477	0	0.75751	0.148326	2.49701	0.63972	0.4251	0.377903	1.07148	0.0404973	0.0867023	0.893217	0.637749	0.716088	0.704065	0.614545	0	0.56701	0.90736	0.0723464	0.203533	0	1.37762	0.295169	0.442036	0	0.0558777	0.113884	0.655108	0.0384319	1.63442	0	0	0.508586	0.871537
K588701A	0.184647	0.859565	0	0.901441	0	0.854843	0.161803	1.72243	0.712445	0.106926	1.63058	0.00783548	0.284407	0.571599	0.294903	0	6.01636	0.217687	2.57406	0.48668	0	1.52202	0.691946	0.675157	0.0215106	0.305508	1.61671	0.804987	0	2.06355	0	0	1.90817	0	0.185461	0	1.74299	0.222156	0.228638	0	0.902369	0.173977	0.187917	0.721775	2.98989	0	0	0.730146	0.733995
K613101A	0.299972	0.594898	0.82625	1.2558	0	0.947144	0.0423787	0.48285	0.694074	0	0.986285	0	0.918168	0.0338383	1.07279	0	0.795457	0.225373	1.29888	0.410273	0.139627	0.170381	0.869765	0.118141	0.226705	0.431647	0.667101	0.781077	1.12559	0.30332	0	0.329538	0.957335	0	0.237836	0.0638939	0	0.749274	1.02519	0	0.514805	0.261578	0.575613	0.0780891	2.08961	0	0	0.607042	0.839239
K705001A	0.238746	0.386229	0.534791	0	0	0.626817	0	1.0547	1.27817	0.116085	0.619645	0.202904	0.671676	0.546314	0.697666	0	0.233973	0.195648	2.1471	0.659005	0	0.152809	0.376115	0	0.221447	0.601084	0.473853	0.613736	1.22785	0.348852	0	0.1373	1.07491	0	0.257715	0	1.16315	0.314345	0.532527	0	0	0	2.76422	0.453274	1.27384	0	0	0.683835	0.778782
K750101A	0.293667	0.406743	0.810895	0	0	0.894953	0	0.546513	0.688061	0	0.811768	0.418167	0.26918	0.507477	1.29794	0	0.387263	0.116425	2.10272	0.347013	0	0.263122	1.06099	0.140961	0.125395	0.327449	0.622681	0.445984	0.777381	0.273334	0	0.033436	0.982887	0.0116196	0.219007	0.103288	0.760848	0.192031	0.459252	0	0.00965801	0	1.56849	0.496844	0.736269	0	0	0.809274	0.746227
K853701A	0.0181675	0.843158	0.376469	0.144506	0	0.423031	0.0231503	0.6299	0.90636	0.548639	0.791787	0.162304	0.507072	0.533347	0.712952	0	1.80136	0.217158	1.80688	0.492489	0.297376	0.533387	1.24358	0.0862218	0.054298	0.725372	0.758955	0.410149	0.342036	0	0	0.595854	1.16243	0.0657797	0.0204666	0	1.46522	0	0.279463	0	0	0.149796	1.74993	0.408039	2.14129	0	0	0.711559	0.759396
KA69E01A	0.137984	0.439911	0.793873	1.13759	0	0.115134	0.0697033	0.297405	0.791186	0	0.813888	0	0.196408	0	0.711861	0.0123537	0.689022	0.149728	1.94403	0.530854	0.0197502	0.300805	0.578913	0.427583	0.0253375	1.2041	0.5956	0.696258	1.0524	0.392079	0	0.407986	1.01778	0.0307246	0.217993	0	0.603614	0.450502	0.23647	0	0	0.127899	0.934335	0.471345	2.41719	0	0	0.729167	0.754387
K704801A	0.191823	0.49732	0.970987	0.466489	0	0.253684	0	1.09004	1.09701	0	0.538796	0.406901	0.202412	0.193845	0.915107	0	0.707158	0.263313	3.28638	0.286528	0.285713	0.137934	0.578113	0	0.165094	1.03999	0.493379	0.695815	0.748498	0.157366	0.205199	0.40516	1.00667	0.000705694	0.324133	0.0108717	1.86852	0.27318	0.226741	0	0	0	1.11682	1.50021	1.09106	0	0	0.755954	0.724107
K796601A	0.472771	0.284208	0.214487	0	0	0.763435	0	0.599521	0.484939	0	0.245345	0.743919	0.999579	0.504513	1.33221	0	0.943292	0.248193	1.45726	0	0.310395	0.652297	1.01746	0.135129	0.320906	0.143749	0.858572	0.521549	0.790655	0.190748	0	0.245648	0.78345	0	0.221797	0.028447	1.15814	0.0650426	0.486022	0	0.670044	0	0.257445	0	0.0871186	0	0	0.69364	0.803809
KA5QZ01A	0	1.04851	1.08378	0.681547	0	0.00623961	0	0.730387	2.1538	0.727652	2.44144	0.00121458	0	1.0306	1.16401	0	0.840162	0.191685	1.36244	2.19481	0.306974	0.656234	1.48467	0.162844	0	1.19552	0.172502	0.051971	0.275092	0.706398	0	1.00312	0	0	0	0	0.657367	0.0599933	0.0807627	0	0.0352073	1.53622	1.03013	2.1541	3.61302	0	0	0.612648	0.819275
KA7SO01A	0.301538	0.316389	0.430708	0.477894	0	0.569474	0.0380574	0.579189	0.674623	0	0.878268	0.345079	0.514692	0.342778	0.683812	0	0.0260225	0.119544	2.16683	1.18235	0	0.0687066	0.355559	0.0677782	0.178818	0.444905	0.403954	0.585081	1.39217	0.329573	0	0.0109222	1.00561	0.0630635	0.39268	0.0645294	1.16643	0.500107	0.51783	0	0	0	2.16136	0	0.864802	0	0	0.7748	0.735091
NT002T	0.377297	0.176398	0.490998	0	0	0.500346	0	0.785582	0.701481	0.269336	0.276641	0.390141	0.524239	0.228886	0.617894	0	1.42043	0.209838	1.03516	0.293006	0.0353201	0.511588	0.355569	0.70041	0.0419693	0.508741	0.548454	0.517131	0.835231	0.963199	0	0.0830621	0.907195	0	0.371559	0.486315	1.74806	0.359983	0.869671	0.169864	0	0	0.389971	0.8409	0.0210119	0.074356	0	0.808435	0.710994
NT003T	0.301427	0.235729	0.633485	0	0.0234729	0.978826	0	0.427522	0.790972	0	0.568037	0.679821	0.437335	0.422708	0.698197	0	0.104417	0.196478	2.60164	0.610723	0	0	0.276129	0.320403	0.137121	0.158726	0.57191	0.351421	0.93464	0.28376	0	0.245984	0.503392	0.0389146	0.350169	0.403927	0.999331	0.526485	0.564569	0.140753	0	0	2.35542	1.48045	0.718192	0	0	0.711617	0.749479
NT004T	0.372974	0.627009	0.918996	0	0.0964652	1.08051	0	0.676415	1.05743	0.33665	0.466434	0	0.461935	0.065924	0.8614	0	0.411091	0.337383	0.540052	0.385523	0.260714	0.407191	0.694193	0.700661	0.197342	0	0.451467	0.606174	0.548645	0.519655	0	0.427642	1.54766	0	0.386914	0.471125	0.317852	0.704562	0.376027	0	0.194683	0.606266	0.0817644	0.0145772	1.64073	0	0	0.637555	0.829699
NT005T	0.210359	0.456885	0.86988	0.235093	0	0.653954	0	0.41123	0.697439	0	0.667148	0.408867	0	0.211817	0.605272	0	2.22354	0.0912608	1.10659	0.375007	0.0621166	0.870066	0.646191	0.850818	0.162985	0	1.11359	0.398502	0.376777	0.21468	0.0198272	0.100664	0.822149	0	0.474262	0.341929	2.1602	0.38616	0.472719	0.0260922	0.406227	0	0.200765	0.533575	0.466752	0.333605	0	0.859583	0.666993
NT006T	0.198778	0.346842	0.750424	1.65889	0	0.184416	0.29795	0.63371	0.577992	0	0.422183	0.121722	0.706895	0.627098	1.11987	0	0.371003	0.191121	1.38352	0.245164	0.139401	0.0865465	0.335513	0.58351	0.132519	0	0.911627	0.616961	1.55776	0.586387	0	0.0218502	0.868295	0	0.506269	0.14372	1.00966	0.479022	0.289345	0.0395327	0	0	0.232501	0	0.81388	0	0	0.617236	0.839699
NT008T	0.40166	0.283814	0.756467	0	0	0.914564	0	1.19528	0.586428	0	0.455233	0.645495	0.0054808	0.310311	0.534542	0	0.624506	0.265186	2.12676	1.10503	0	0	0.378225	0.424992	0.179304	0.0761014	0.706773	0.394061	0.83372	0.338546	0.0112598	0	1.0771	0.0383104	0.767093	0.686257	0	0.765045	0.897625	0.204919	0.184543	0.532284	1.30646	0.123848	0.471062	0	0	0.742279	0.781739
NT010T	0.592392	0.36946	0.249777	0.0420879	0	0.832801	0.0513968	0.191507	0.505188	0.229924	0.299273	0.112474	1.70494	0.141115	0.60833	0	0.279935	0.115334	2.24994	0.358726	0	0.305119	0.236252	0.403201	0.109581	1.1321	0.643397	0.294125	1.59427	0.322161	0	0.201181	1.26713	0	0.372864	0	0.300222	0.271092	0.689663	0	0	0	1.10404	0	0.157269	0	0	0.715017	0.796847
NT013T	0.217356	0.36773	0.778521	0	0	1.08547	0	0.834544	0.643839	0	0.68668	0.602675	0	0.44643	0.724912	0	0	0.397813	2.18866	1.04402	0	0	0.336317	0.348329	0.184746	0.363679	0.39731	0.298072	0.898396	0.295042	0	0	1.10664	0.0321226	0.59526	0.218316	0.00653143	0.666933	0.53792	0.213545	0	0.489197	2.315	0.557386	0.744042	0	0	0.765519	0.752561
NT014T	0.239345	0.316933	0.463057	0	0.509037	0.596366	0	0.28792	0.501896	0.412629	0.507981	0.389055	0.395449	0	0.592185	0	0.473955	0.241375	2.19618	0.313431	0.387118	0.434739	1.07864	0.623022	0.0687012	0.361413	0.68771	0.477481	0.570202	0.37015	0.0128911	0.562951	0.978284	0.066183	0.327589	0.200644	1.34722	0.231851	0.63397	0	0	0	0.330343	1.36028	0.751069	0.224257	0	0.805191	0.719672
NT015T	0.619693	0.403739	1.19193	0.456022	0	0.657045	0.0951073	0.756997	1.15859	0	0.351815	0.341381	0.406339	0.00863263	1.42541	0	0.587135	0.231909	2.00812	0.784302	0.095749	0.0817823	0.315413	0.575606	0	0.0693422	0.813588	0.633926	1.12992	0.47831	0.0559498	0	0.274925	0	0.123608	1.15338	0	0.93478	0.827944	0.046362	0.494179	0.452752	0.156564	0.196458	1.21715	0	0	0.632892	0.838891
RCC001T	0.37554	0.539855	0.967127	0.397396	0	0.627105	0.172004	0.364065	0.0174356	0	0.39544	0.331747	0.707503	0.157043	1.0538	0	1.61729	0.195325	1.94924	0.039229	0.122297	0.648638	0.6018	0.612469	0.112985	0	0.669386	0.314324	0.81368	0.16787	0	0.314379	0.572103	0	0.256737	0.365695	0.820328	0.362948	0.579503	0	0	0	0	0.392569	0.279966	0.0180695	0	0.747686	0.777841
RCC025T	0.471163	0.229758	0.571929	0	0	0.987154	0	0.447217	0.97745	0	0.529405	0.705792	0.653342	0.340327	0.953756	0	0.285722	0.215967	1.10904	0.997929	0	0.146489	0.398911	0.390684	0.129008	0.546476	0.517417	0.350241	1.35193	0.408004	0	0.0963729	0.94375	0.0131962	0.567924	0.214264	0.372245	0.673147	0.581712	0	0	0.201305	2.53785	0	0.173678	0	0	0.537472	0.869096
RCC031T	0.283051	0.313468	0.719596	0.321228	0	0.604645	0.0534978	0.83015	0.749325	0	0.433634	0.515528	0.221944	0.0415019	0.588663	0	0.778391	0.302372	1.6095	0.306181	0.00962567	0.179569	0.318709	0.451864	0.113779	0.314974	0.983486	0.487245	1.04968	0.448648	0	0	0.91818	0.028031	0.412571	0.495391	1.1747	0.531764	0.404476	0	0	0.146918	0.635834	0.474211	1.2905	0	0	0.730148	0.766968
RCC032T	0.241	0.400761	0.480456	0.545016	0.0767922	0.467413	0	0.834687	0.651478	0	0.66012	0.369501	0.132052	0.261671	0.45321	0	0.590384	0.267167	2.4403	0	0.200203	0.292295	0.302979	0.782366	0.17044	0.366185	1.05362	0.74415	0.372219	0.501805	0.367788	0.237611	1.16849	0	0.441657	0.305083	1.98233	0.442179	0.628508	0	0.993326	0	0.810262	0.465904	0.442392	0.0744146	0	0.810813	0.697338
RCC033T	0.238756	0.257371	0.799143	0.0807119	0	0.827676	0	0.255828	0.881399	0	0.308683	0.325271	0.243386	0.276609	0.800877	0	0.0217532	0.258741	1.67959	0.800534	0.0148169	0.0483244	0.241844	0.324351	0.139282	0.0162071	0.575207	0.611153	0.947504	0.472781	0	0.406246	0.562478	0	0.354608	0.363179	0.858043	0.658043	0.669532	0	0	0.200678	1.0558	1.01084	1.20861	0	0	0.768783	0.740747
RCC034T	0.0927362	0.540847	0.326607	0	0	0.493154	0	0.354747	1.03449	0.671048	0.527652	0.39198	0.129531	0.0342033	0.66057	0.351076	1.67282	0.132984	1.09301	0.52644	0.209767	0.730554	1.31356	0.897158	0	0.449712	0.654302	0.587769	0.509863	0.392596	0	0.268341	1.12363	0.0875003	0.266212	0.0368637	1.2268	0.0895158	0.631985	0.0507931	0	0	0.309343	1.38772	0.496227	0	0	0.802691	0.732771
RCC035T	0.395144	0.324477	0.679096	0	0	0.821496	0	0.954493	0.52314	0	0.534847	0.761468	0.545133	0.330879	0.779717	0	0	0.299839	1.15481	1.24132	0	0.0883636	0.262097	0.379037	0.211472	0.112896	0.576767	0.302743	1.17141	0.345927	0	0	1.13247	0.00247127	0.616686	0.484872	0.0211841	0.789747	0.759424	0.0203466	0.279641	0.573315	0.601235	0	0.422124	0	0	0.739683	0.806465
TRCCr_15T	0.269598	0.391324	0.758294	0	0	0.69747	0	0.571679	0.833298	0	0.660376	0.4962	0.57997	0.0988103	1.1392	0	0.674345	0.212584	0.476962	0.714359	0.09571	0.16604	1.22521	0.41517	0.14101	0.247977	0.64708	0.512183	0.748549	0.254288	0	0.260934	0.487892	0	0.210398	0.259081	0.0505794	0.735152	0.731373	0	0.208394	0.272549	0.252835	0	0.561187	0	0	0.732489	0.828415
TRCCr_32T	0.332427	0.443319	0.48194	0	0	0.924673	0	0.860214	0.717779	0	0.969148	0.858565	0.506468	0.474482	1.11566	0	0.0521279	0.203895	1.44323	0.645497	0	0.00818133	0.406628	0.213612	0.250036	0.192226	0.423385	0.369387	0.737261	0.217563	0	0.0616689	0.758261	0.0134419	0.589167	0.433667	0.501203	0.862092	1.12856	0	0.312303	0.259899	0.711563	0	0.0846227	0	0	0.58644	0.862134
TRCCr_33T1	0.502973	0.301978	0.554271	0.181624	0.105621	0.803571	0	0.488995	0.315888	0	0.332119	0.330917	0.915003	0.0308345	0.57726	0	1.27618	0.158241	2.03745	0	0.0239812	0.386996	0.26139	0.769701	0.104646	0.247301	0.908643	0.427335	1.21228	0.247284	0	0.146735	0.922834	0	0.527587	0.396618	1.1723	0.384781	0.442182	0	0.104243	0	0.455158	0.237017	0.30177	0	0	0.872894	0.698637
TRCCr_33T2	0.451462	0.187311	0.526586	0.163509	0.139223	0.860049	0	0.374853	0.308527	0	0.3228	0.312829	0.917516	0.0516068	0.652852	0	1.34161	0.11855	2.12952	0	0.0330794	0.39667	0.257102	0.879902	0.116257	0.134048	0.765592	0.44002	1.2338	0.238831	0	0.0564541	0.952842	0	0.438073	0.484388	1.12451	0.502732	0.595412	0.0446509	0.100742	0	0.554845	0.286299	0.446221	0	0	0.868823	0.695174
TRCCr_4T	0.287997	0.258767	0.274993	0	0.000748004	0.642878	0	0.818615	0.478596	0.104714	0.353995	0.596487	0.609537	0.309816	0.629261	0	0.876029	0.177277	2.66654	0.0583651	0.0646052	0.427777	0.332411	0.876985	0.0432292	0.280846	1.05191	0.442409	0.883221	0.900914	0	0.11055	1.11098	0.000871815	0.366411	0.521375	1.44161	0.310445	0.544883	0.122522	0	0	1.07932	0.887482	0.24754	0	0	0.817493	0.701778
TRCCr_7T	0.307581	0.401189	0.823126	0.524694	0	0.702003	0.0240156	0.527919	0.784238	0	0.615893	0.462183	0.360409	0.11415	0.90992	0	0.100938	0.257009	2.1972	0.602516	0.0683738	0	0.420697	0.32391	0.204413	0	0.799164	0.583502	1.06493	0.258092	0	0.356006	0.637338	0.0143119	0.361847	0.219107	1.07229	0.621979	0.785169	0	0	0.103401	1.3758	0.5069	1.0066	0	0	0.560152	0.847873
tRCCr_MD1T	0.168429	0.377754	1.1404	0	0	0.699785	0	0.507757	1.21438	0	0.574179	0.815286	0	0.208963	1.1316	0	0	0.389062	1.69288	1.69598	0	0.0832416	1.09074	0.280777	0.152748	0.421666	0.298578	0.339807	0.477006	0.284772	0	0.042145	0.910138	0.00287637	0.300809	0.084501	0.188954	0.911934	0.702692	0.364577	0	0.575447	1.87272	0.774986	0.257196	0.00823834	0	0.783464	0.752464
tRCCr_MD2T	0.422943	0.364114	0.542464	0	0	0.823966	0	0.551658	0.18909	0.120479	0.400596	0.555746	0.234196	0.296197	0.633204	0	0.671213	0.16779	1.93148	0.539099	0	0.236055	0.541776	0.705811	0.0737775	0.324796	0.81619	0.361681	0.929011	0.513877	0	0.263185	0.909787	0.0433313	0.336403	0.391065	1.42856	0.491714	0.380711	0	0	0	1.3688	0.929687	0.286113	0	0	0.883741	0.664509
PEDr_3T	0	0.652562	0.671532	0.923951	0	0.089202	0.0615941	0.769108	1.19868	0	0.811168	0.600451	0	0.37465	0.762968	0	0.284191	0.333105	1.56183	1.75939	0.00313264	0.0743573	0.20631	0.0957631	0.135445	0.458286	0.344164	0.49993	0.255556	0.479857	0.219479	0.215198	0.319647	0.0679822	0.374961	0.210131	2.06662	0.588444	0.557327	0.691043	0	0.0687594	0.577573	0	1.71965	0	0	0.700589	0.755339
TRCCr_2T	0.580392	0.31916	0.758222	0	0.0240406	1.33707	0.0785145	0.17735	0.390154	0.163242	0.356904	0	0.720883	0.191775	0.900762	0	1.47699	0.133437	0.570255	0.320746	0.197194	0.632515	0.308045	0.535729	0.113861	0.198876	0.760065	0.554153	0.743444	0.382894	0	0.339595	1.95758	0	0.274426	0.276243	0.352169	0.164198	0.281551	0	0.262938	0.127112	0.0191529	0.0606228	1.81311	0	0	0.802784	0.726574
TRCCr_12T	0.573234	0.167566	0.419008	0	0.154381	0.87662	0.0895318	0.667839	0.442226	0.0281311	0.487447	0.447867	0.395032	0.399607	0.638344	0	1.43896	0.180184	1.01973	0	0.16709	0.312389	0	0.886827	0.0663734	0	0.66545	0.0965099	1.15455	0.710483	0	0.169665	0.781702	0.0290252	0.821624	1.05785	0	0.136323	0.500573	0.386481	0	0	1.02801	1.38263	0.0766683	0	0	0.776945	0.750148
[truncated: 1 more columns]

## Sheet: Converted names
Mixture	BCELLfol	PC	CD4.mem	NK.PTGDS	CD8.ex	NK.HBB	CD4.reg	NKT.inf	CD8.stress	NK.ct	CD8.eff	NKT.stress	CD8.mem	CD4.eff	NKT.IFNG	NK.surv	myCAF	apCAF	ccRCC.int	ccRCC.epi	ccRCC.inf	ccRCC.mes	Cycling	ED.cor	ED.lymph	ED.RGCC	ED.venous	MAST	MSG	SMC	MSG.inf	MONO.at	MONO.cl	NEUT	POD	ED.glom	ATL	CD	CNT	cTAL	DTL	mTAL	PST1	PST2	TAM	TAM.CD1C	P-value	Correlation	RMSE
K331301A	0.636382	0.260733	0.970357	0	0	0.999966	0.10256	1.16712	0.885443	0.0870896	0.252203	0.67453	0.752131	0	0.882111	0	0.664357	0.122306	1.00314	0.171321	0.0218837	0.316558	0.542123	0.234707	0.105358	0.354342	0.829319	0.422722	1.60919	0.13083	0	0	0.898808	0.016614	0.230974	0.161484	0.259048	0.618831	0.466459	0	0	0.110154	0.835912	0.269525	1.0295	0	0	0.595806	0.856084
K345601A	0.43331	0.309875	0.579742	0.00628221	0.0663684	1.18106	0	0.715634	0.58591	0.132062	0.610422	0.072582	0.340304	0.184217	0.545406	0	0.855238	0.23883	2.8197	0	0	0.391444	0.403424	0.124449	0.161623	0.396976	0.824537	0.419976	1.12651	0.279684	0	0.0192171	1.46162	0	0.255752	0.0966953	1.15196	0.222314	0.28723	0	0	0	2.11038	0.723799	1.55925	0	0	0.803577	0.699749
K475601A	0.355496	0.354963	0.630435	0.069546	0	0.830269	0	0.221438	0.79239	0.0197705	0.592335	0	1.00839	0.175158	0.959291	0	0.0893106	0.212112	1.99622	0.594083	0	0.117785	0.411846	0.0903586	0.111395	0.335783	0.544887	0.529612	1.28544	0.299802	0	0.263931	0.917304	0.00992757	0.26488	0.0488217	0.250242	0.363446	0.517831	0	0	0.0670632	1.3511	0.452668	1.20905	0	0	0.791253	0.750546
K475801A	0.256544	0.447991	0	0.117869	0.487224	0.394697	0	0	0.531798	0.535998	0.830903	0	0	0.720762	0	1.0533	0.552403	0	2.57252	0.728743	0.0991792	0.296151	0.41731	1.58418	0	1.82877	1.05946	0.356529	1.14858	1.36483	0	0.906591	0.568212	0.141417	0.0758103	0.225092	0	0	0.0440589	0.0890044	0.414949	0.124427	0.0623164	0.0915495	0.956986	0	0	0.705384	0.785721
K554601A	0.556601	0.34416	0.518335	0	0	1.14393	0	1.49202	0.917885	0.0629382	0.943237	0.457953	0.545715	0.42945	0.784552	0	0.0832589	0.248049	1.85961	0.676342	0	0.0815178	0.434106	0.167792	0.220915	0.221917	1.06311	0.479977	1.50839	0.182506	0	0	1.68874	0	0.703341	0.136977	0	0.684632	0.769894	0.13996	0.587141	0.20027	0.779615	0	1.21099	0	0	0.670882	0.822502
K568101A	0.533469	0.416551	0.857311	0.0208284	0	1.10727	0	0.81386	0.242781	0	0.504512	0.7016	0.570899	0.0719492	1.12425	0	0.854158	0.278504	1.68867	0.735415	0	0.229753	0.953897	0.0949464	0.0766455	0.316505	1.02538	0.416977	1.02058	0.0935482	0	0.372308	0.968959	0	0.377423	0	1.15979	0.746314	0.72798	0	0.190466	0.0552627	0.169954	0	0.816046	0	0	0.674063	0.816141
K570501A	0.467547	0.20618	0.136344	0	0.179038	0.83518	0	0.0325605	0.656402	0.260603	0.322796	0.201434	0.630054	0.528714	1.18624	0	0.0381597	0.176417	4.22102	1.21897	0.0879257	0.187988	0.404452	0.956207	0	0.97455	0.987768	0.377307	1.72537	0.71745	0	0.519305	1.05537	0.0418137	0.165205	0.899281	0	0.162528	0.202746	0	0.287577	0.0762814	0.307233	0.0377435	0.677441	0	0	0.748062	0.761394
K588201A	0.352045	0.735349	0.274704	0	0	1.13363	0	0.863045	1.3622	0.58985	0.729577	0.329365	0.655563	0.0619293	0.209477	0	0.75751	0.148326	2.49701	0.63972	0.4251	0.377903	1.07148	0.0404973	0.0867023	0.893217	0.637749	0.716088	0.704065	0.614545	0	0.56701	0.90736	0.0723464	0.203533	0	1.37762	0.295169	0.442036	0	0.0558777	0.113884	0.655108	0.0384319	1.63442	0	0	0.508586	0.871537
K588701A	0.184647	0.859565	0	0.901441	0	0.854843	0.161803	1.72243	0.712445	0.106926	1.63058	0.00783548	0.284407	0.571599	0.294903	0	6.01636	0.217687	2.57406	0.48668	0	1.52202	0.691946	0.675157	0.0215106	0.305508	1.61671	0.804987	0	2.06355	0	0	1.90817	0	0.185461	0	1.74299	0.222156	0.228638	0	0.902369	0.173977	0.187917	0.721775	2.98989	0	0	0.730146	0.733995
K613101A	0.299972	0.594898	0.82625	1.2558	0	0.947144	0.0423787	0.48285	0.694074	0	0.986285	0	0.918168	0.0338383	1.07279	0	0.795457	0.225373	1.29888	0.410273	0.139627	0.170381	0.869765	0.118141	0.226705	0.431647	0.667101	0.781077	1.12559	0.30332	0	0.329538	0.957335	0	0.237836	0.0638939	0	0.749274	1.02519	0	0.514805	0.261578	0.575613	0.0780891	2.08961	0	0	0.607042	0.839239
K705001A	0.238746	0.386229	0.534791	0	0	0.626817	0	1.0547	1.27817	0.116085	0.619645	0.202904	0.671676	0.546314	0.697666	0	0.233973	0.195648	2.1471	0.659005	0	0.152809	0.376115	0	0.221447	0.601084	0.473853	0.613736	1.22785	0.348852	0	0.1373	1.07491	0	0.257715	0	1.16315	0.314345	0.532527	0	0	0	2.76422	0.453274	1.27384	0	0	0.683835	0.778782
K750101A	0.293667	0.406743	0.810895	0	0	0.894953	0	0.546513	0.688061	0	0.811768	0.418167	0.26918	0.507477	1.29794	0	0.387263	0.116425	2.10272	0.347013	0	0.263122	1.06099	0.140961	0.125395	0.327449	0.622681	0.445984	0.777381	0.273334	0	0.033436	0.982887	0.0116196	0.219007	0.103288	0.760848	0.192031	0.459252	0	0.00965801	0	1.56849	0.496844	0.736269	0	0	0.809274	0.746227
K853701A	0.0181675	0.843158	0.376469	0.144506	0	0.423031	0.0231503	0.6299	0.90636	0.548639	0.791787	0.162304	0.507072	0.533347	0.712952	0	1.80136	0.217158	1.80688	0.492489	0.297376	0.533387	1.24358	0.0862218	0.054298	0.725372	0.758955	0.410149	0.342036	0	0	0.595854	1.16243	0.0657797	0.0204666	0	1.46522	0	0.279463	0	0	0.149796	1.74993	0.408039	2.14129	0	0	0.711559	0.759396
KA69E01A	0.137984	0.439911	0.793873	1.13759	0	0.115134	0.0697033	0.297405	0.791186	0	0.813888	0	0.196408	0	0.711861	0.0123537	0.689022	0.149728	1.94403	0.530854	0.0197502	0.300805	0.578913	0.427583	0.0253375	1.2041	0.5956	0.696258	1.0524	0.392079	0	0.407986	1.01778	0.0307246	0.217993	0	0.603614	0.450502	0.23647	0	0	0.127899	0.934335	0.471345	2.41719	0	0	0.729167	0.754387
K704801A	0.191823	0.49732	0.970987	0.466489	0	0.253684	0	1.09004	1.09701	0	0.538796	0.406901	0.202412	0.193845	0.915107	0	0.707158	0.263313	3.28638	0.286528	0.285713	0.137934	0.578113	0	0.165094	1.03999	0.493379	0.695815	0.748498	0.157366	0.205199	0.40516	1.00667	0.000705694	0.324133	0.0108717	1.86852	0.27318	0.226741	0	0	0	1.11682	1.50021	1.09106	0	0	0.755954	0.724107
K796601A	0.472771	0.284208	0.214487	0	0	0.763435	0	0.599521	0.484939	0	0.245345	0.743919	0.999579	0.504513	1.33221	0	0.943292	0.248193	1.45726	0	0.310395	0.652297	1.01746	0.135129	0.320906	0.143749	0.858572	0.521549	0.790655	0.190748	0	0.245648	0.78345	0	0.221797	0.028447	1.15814	0.0650426	0.486022	0	0.670044	0	0.257445	0	0.0871186	0	0	0.69364	0.803809
KA5QZ01A	0	1.04851	1.08378	0.681547	0	0.00623961	0	0.730387	2.1538	0.727652	2.44144	0.00121458	0	1.0306	1.16401	0	0.840162	0.191685	1.36244	2.19481	0.306974	0.656234	1.48467	0.162844	0	1.19552	0.172502	0.051971	0.275092	0.706398	0	1.00312	0	0	0	0	0.657367	0.0599933	0.0807627	0	0.0352073	1.53622	1.03013	2.1541	3.61302	0	0	0.612648	0.819275
KA7SO01A	0.301538	0.316389	0.430708	0.477894	0	0.569474	0.0380574	0.579189	0.674623	0	0.878268	0.345079	0.514692	0.342778	0.683812	0	0.0260225	0.119544	2.16683	1.18235	0	0.0687066	0.355559	0.0677782	0.178818	0.444905	0.403954	0.585081	1.39217	0.329573	0	0.0109222	1.00561	0.0630635	0.39268	0.0645294	1.16643	0.500107	0.51783	0	0	0	2.16136	0	0.864802	0	0	0.7748	0.735091
NT002T	0.377297	0.176398	0.490998	0	0	0.500346	0	0.785582	0.701481	0.269336	0.276641	0.390141	0.524239	0.228886	0.617894	0	1.42043	0.209838	1.03516	0.293006	0.0353201	0.511588	0.355569	0.70041	0.0419693	0.508741	0.548454	0.517131	0.835231	0.963199	0	0.0830621	0.907195	0	0.371559	0.486315	1.74806	0.359983	0.869671	0.169864	0	0	0.389971	0.8409	0.0210119	0.074356	0	0.808435	0.710994
NT003T	0.301427	0.235729	0.633485	0	0.0234729	0.978826	0	0.427522	0.790972	0	0.568037	0.679821	0.437335	0.422708	0.698197	0	0.104417	0.196478	2.60164	0.610723	0	0	0.276129	0.320403	0.137121	0.158726	0.57191	0.351421	0.93464	0.28376	0	0.245984	0.503392	0.0389146	0.350169	0.403927	0.999331	0.526485	0.564569	0.140753	0	0	2.35542	1.48045	0.718192	0	0	0.711617	0.749479
NT004T	0.372974	0.627009	0.918996	0	0.0964652	1.08051	0	0.676415	1.05743	0.33665	0.466434	0	0.461935	0.065924	0.8614	0	0.411091	0.337383	0.540052	0.385523	0.260714	0.407191	0.694193	0.700661	0.197342	0	0.451467	0.606174	0.548645	0.519655	0	0.427642	1.54766	0	0.386914	0.471125	0.317852	0.704562	0.376027	0	0.194683	0.606266	0.0817644	0.0145772	1.64073	0	0	0.637555	0.829699
NT005T	0.210359	0.456885	0.86988	0.235093	0	0.653954	0	0.41123	0.697439	0	0.667148	0.408867	0	0.211817	0.605272	0	2.22354	0.0912608	1.10659	0.375007	0.0621166	0.870066	0.646191	0.850818	0.162985	0	1.11359	0.398502	0.376777	0.21468	0.0198272	0.100664	0.822149	0	0.474262	0.341929	2.1602	0.38616	0.472719	0.0260922	0.406227	0	0.200765	0.533575	0.466752	0.333605	0	0.859583	0.666993
NT006T	0.198778	0.346842	0.750424	1.65889	0	0.184416	0.29795	0.63371	0.577992	0	0.422183	0.121722	0.706895	0.627098	1.11987	0	0.371003	0.191121	1.38352	0.245164	0.139401	0.0865465	0.335513	0.58351	0.132519	0	0.911627	0.616961	1.55776	0.586387	0	0.0218502	0.868295	0	0.506269	0.14372	1.00966	0.479022	0.289345	0.0395327	0	0	0.232501	0	0.81388	0	0	0.617236	0.839699
NT008T	0.40166	0.283814	0.756467	0	0	0.914564	0	1.19528	0.586428	0	0.455233	0.645495	0.0054808	0.310311	0.534542	0	0.624506	0.265186	2.12676	1.10503	0	0	0.378225	0.424992	0.179304	0.0761014	0.706773	0.394061	0.83372	0.338546	0.0112598	0	1.0771	0.0383104	0.767093	0.686257	0	0.765045	0.897625	0.204919	0.184543	0.532284	1.30646	0.123848	0.471062	0	0	0.742279	0.781739
NT010T	0.592392	0.36946	0.249777	0.0420879	0	0.832801	0.0513968	0.191507	0.505188	0.229924	0.299273	0.112474	1.70494	0.141115	0.60833	0	0.279935	0.115334	2.24994	0.358726	0	0.305119	0.236252	0.403201	0.109581	1.1321	0.643397	0.294125	1.59427	0.322161	0	0.201181	1.26713	0	0.372864	0	0.300222	0.271092	0.689663	0	0	0	1.10404	0	0.157269	0	0	0.715017	0.796847
NT013T	0.217356	0.36773	0.778521	0	0	1.08547	0	0.834544	0.643839	0	0.68668	0.602675	0	0.44643	0.724912	0	0	0.397813	2.18866	1.04402	0	0	0.336317	0.348329	0.184746	0.363679	0.39731	0.298072	0.898396	0.295042	0	0	1.10664	0.0321226	0.59526	0.218316	0.00653143	0.666933	0.53792	0.213545	0	0.489197	2.315	0.557386	0.744042	0	0	0.765519	0.752561
NT014T	0.239345	0.316933	0.463057	0	0.509037	0.596366	0	0.28792	0.501896	0.412629	0.507981	0.389055	0.395449	0	0.592185	0	0.473955	0.241375	2.19618	0.313431	0.387118	0.434739	1.07864	0.623022	0.0687012	0.361413	0.68771	0.477481	0.570202	0.37015	0.0128911	0.562951	0.978284	0.066183	0.327589	0.200644	1.34722	0.231851	0.63397	0	0	0	0.330343	1.36028	0.751069	0.224257	0	0.805191	0.719672
NT015T	0.619693	0.403739	1.19193	0.456022	0	0.657045	0.0951073	0.756997	1.15859	0	0.351815	0.341381	0.406339	0.00863263	1.42541	0	0.587135	0.231909	2.00812	0.784302	0.095749	0.0817823	0.315413	0.575606	0	0.0693422	0.813588	0.633926	1.12992	0.47831	0.0559498	0	0.274925	0	0.123608	1.15338	0	0.93478	0.827944	0.046362	0.494179	0.452752	0.156564	0.196458	1.21715	0	0	0.632892	0.838891
RCC001T	0.37554	0.539855	0.967127	0.397396	0	0.627105	0.172004	0.364065	0.0174356	0	0.39544	0.331747	0.707503	0.157043	1.0538	0	1.61729	0.195325	1.94924	0.039229	0.122297	0.648638	0.6018	0.612469	0.112985	0	0.669386	0.314324	0.81368	0.16787	0	0.314379	0.572103	0	0.256737	0.365695	0.820328	0.362948	0.579503	0	0	0	0	0.392569	0.279966	0.0180695	0	0.747686	0.777841
RCC025T	0.471163	0.229758	0.571929	0	0	0.987154	0	0.447217	0.97745	0	0.529405	0.705792	0.653342	0.340327	0.953756	0	0.285722	0.215967	1.10904	0.997929	0	0.146489	0.398911	0.390684	0.129008	0.546476	0.517417	0.350241	1.35193	0.408004	0	0.0963729	0.94375	0.0131962	0.567924	0.214264	0.372245	0.673147	0.581712	0	0	0.201305	2.53785	0	0.173678	0	0	0.537472	0.869096
RCC031T	0.283051	0.313468	0.719596	0.321228	0	0.604645	0.0534978	0.83015	0.749325	0	0.433634	0.515528	0.221944	0.0415019	0.588663	0	0.778391	0.302372	1.6095	0.306181	0.00962567	0.179569	0.318709	0.451864	0.113779	0.314974	0.983486	0.487245	1.04968	0.448648	0	0	0.91818	0.028031	0.412571	0.495391	1.1747	0.531764	0.404476	0	0	0.146918	0.635834	0.474211	1.2905	0	0	0.730148	0.766968
RCC032T	0.241	0.400761	0.480456	0.545016	0.0767922	0.467413	0	0.834687	0.651478	0	0.66012	0.369501	0.132052	0.261671	0.45321	0	0.590384	0.267167	2.4403	0	0.200203	0.292295	0.302979	0.782366	0.17044	0.366185	1.05362	0.74415	0.372219	0.501805	0.367788	0.237611	1.16849	0	0.441657	0.305083	1.98233	0.442179	0.628508	0	0.993326	0	0.810262	0.465904	0.442392	0.0744146	0	0.810813	0.697338
RCC033T	0.238756	0.257371	0.799143	0.0807119	0	0.827676	0	0.255828	0.881399	0	0.308683	0.325271	0.243386	0.276609	0.800877	0	0.0217532	0.258741	1.67959	0.800534	0.0148169	0.0483244	0.241844	0.324351	0.139282	0.0162071	0.575207	0.611153	0.947504	0.472781	0	0.406246	0.562478	0	0.354608	0.363179	0.858043	0.658043	0.669532	0	0	0.200678	1.0558	1.01084	1.20861	0	0	0.768783	0.740747
RCC034T	0.0927362	0.540847	0.326607	0	0	0.493154	0	0.354747	1.03449	0.671048	0.527652	0.39198	0.129531	0.0342033	0.66057	0.351076	1.67282	0.132984	1.09301	0.52644	0.209767	0.730554	1.31356	0.897158	0	0.449712	0.654302	0.587769	0.509863	0.392596	0	0.268341	1.12363	0.0875003	0.266212	0.0368637	1.2268	0.0895158	0.631985	0.0507931	0	0	0.309343	1.38772	0.496227	0	0	0.802691	0.732771
RCC035T	0.395144	0.324477	0.679096	0	0	0.821496	0	0.954493	0.52314	0	0.534847	0.761468	0.545133	0.330879	0.779717	0	0	0.299839	1.15481	1.24132	0	0.0883636	0.262097	0.379037	0.211472	0.112896	0.576767	0.302743	1.17141	0.345927	0	0	1.13247	0.00247127	0.616686	0.484872	0.0211841	0.789747	0.759424	0.0203466	0.279641	0.573315	0.601235	0	0.422124	0	0	0.739683	0.806465
TRCCr_15T	0.269598	0.391324	0.758294	0	0	0.69747	0	0.571679	0.833298	0	0.660376	0.4962	0.57997	0.0988103	1.1392	0	0.674345	0.212584	0.476962	0.714359	0.09571	0.16604	1.22521	0.41517	0.14101	0.247977	0.64708	0.512183	0.748549	0.254288	0	0.260934	0.487892	0	0.210398	0.259081	0.0505794	0.735152	0.731373	0	0.208394	0.272549	0.252835	0	0.561187	0	0	0.732489	0.828415
TRCCr_32T	0.332427	0.443319	0.48194	0	0	0.924673	0	0.860214	0.717779	0	0.969148	0.858565	0.506468	0.474482	1.11566	0	0.0521279	0.203895	1.44323	0.645497	0	0.00818133	0.406628	0.213612	0.250036	0.192226	0.423385	0.369387	0.737261	0.217563	0	0.0616689	0.758261	0.0134419	0.589167	0.433667	0.501203	0.862092	1.12856	0	0.312303	0.259899	0.711563	0	0.0846227	0	0	0.58644	0.862134
TRCCr_33T1	0.502973	0.301978	0.554271	0.181624	0.105621	0.803571	0	0.488995	0.315888	0	0.332119	0.330917	0.915003	0.0308345	0.57726	0	1.27618	0.158241	2.03745	0	0.0239812	0.386996	0.26139	0.769701	0.104646	0.247301	0.908643	0.427335	1.21228	0.247284	0	0.146735	0.922834	0	0.527587	0.396618	1.1723	0.384781	0.442182	0	0.104243	0	0.455158	0.237017	0.30177	0	0	0.872894	0.698637
TRCCr_33T2	0.451462	0.187311	0.526586	0.163509	0.139223	0.860049	0	0.374853	0.308527	0	0.3228	0.312829	0.917516	0.0516068	0.652852	0	1.34161	0.11855	2.12952	0	0.0330794	0.39667	0.257102	0.879902	0.116257	0.134048	0.765592	0.44002	1.2338	0.238831	0	0.0564541	0.952842	0	0.438073	0.484388	1.12451	0.502732	0.595412	0.0446509	0.100742	0	0.554845	0.286299	0.446221	0	0	0.868823	0.695174
TRCCr_4T	0.287997	0.258767	0.274993	0	0.000748004	0.642878	0	0.818615	0.478596	0.104714	0.353995	0.596487	0.609537	0.309816	0.629261	0	0.876029	0.177277	2.66654	0.0583651	0.0646052	0.427777	0.332411	0.876985	0.0432292	0.280846	1.05191	0.442409	0.883221	0.900914	0	0.11055	1.11098	0.000871815	0.366411	0.521375	1.44161	0.310445	0.544883	0.122522	0	0	1.07932	0.887482	0.24754	0	0	0.817493	0.701778
TRCCr_7T	0.307581	0.401189	0.823126	0.524694	0	0.702003	0.0240156	0.527919	0.784238	0	0.615893	0.462183	0.360409	0.11415	0.90992	0	0.100938	0.257009	2.1972	0.602516	0.0683738	0	0.420697	0.32391	0.204413	0	0.799164	0.583502	1.06493	0.258092	0	0.356006	0.637338	0.0143119	0.361847	0.219107	1.07229	0.621979	0.785169	0	0	0.103401	1.3758	0.5069	1.0066	0	0	0.560152	0.847873
tRCCr_MD1T	0.168429	0.377754	1.1404	0	0	0.699785	0	0.507757	1.21438	0	0.574179	0.815286	0	0.208963	1.1316	0	0	0.389062	1.69288	1.69598	0	0.0832416	1.09074	0.280777	0.152748	0.421666	0.298578	0.339807	0.477006	0.284772	0	0.042145	0.910138	0.00287637	0.300809	0.084501	0.188954	0.911934	0.702692	0.364577	0	0.575447	1.87272	0.774986	0.257196	0.00823834	0	0.783464	0.752464
tRCCr_MD2T	0.422943	0.364114	0.542464	0	0	0.823966	0	0.551658	0.18909	0.120479	0.400596	0.555746	0.234196	0.296197	0.633204	0	0.671213	0.16779	1.93148	0.539099	0	0.236055	0.541776	0.705811	0.0737775	0.324796	0.81619	0.361681	0.929011	0.513877	0	0.263185	0.909787	0.0433313	0.336403	0.391065	1.42856	0.491714	0.380711	0	0	0	1.3688	0.929687	0.286113	0	0	0.883741	0.664509
PEDr_3T	0	0.652562	0.671532	0.923951	0	0.089202	0.0615941	0.769108	1.19868	0	0.811168	0.600451	0	0.37465	0.762968	0	0.284191	0.333105	1.56183	1.75939	0.00313264	0.0743573	0.20631	0.0957631	0.135445	0.458286	0.344164	0.49993	0.255556	0.479857	0.219479	0.215198	0.319647	0.0679822	0.374961	0.210131	2.06662	0.588444	0.557327	0.691043	0	0.0687594	0.577573	0	1.71965	0	0	0.700589	0.755339
TRCCr_2T	0.580392	0.31916	0.758222	0	0.0240406	1.33707	0.0785145	0.17735	0.390154	0.163242	0.356904	0	0.720883	0.191775	0.900762	0	1.47699	0.133437	0.570255	0.320746	0.197194	0.632515	0.308045	0.535729	0.113861	0.198876	0.760065	0.554153	0.743444	0.382894	0	0.339595	1.95758	0	0.274426	0.276243	0.352169	0.164198	0.281551	0	0.262938	0.127112	0.0191529	0.0606228	1.81311	0	0	0.802784	0.726574
TRCCr_12T	0.573234	0.167566	0.419008	0	0.154381	0.87662	0.0895318	0.667839	0.442226	0.0281311	0.487447	0.447867	0.395032	0.399607	0.638344	0	1.43896	0.180184	1.01973	0	0.16709	0.312389	0	0.886827	0.0663734	0	0.66545	0.0965099	1.15455	0.710483	0	0.169665	0.781702	0.0290252	0.821624	1.05785	0	0.136323	0.500573	0.386481	0	0	1.02801	1.38263	0.0766683	0	0	0.776945	0.750148
[truncated: 1 more columns]

## Sheet: Transposed
Mixture	K331301A	K345601A	K475601A	K475801A	K554601A	K568101A	K570501A	K588201A	K588701A	K613101A	K705001A	K750101A	K853701A	KA69E01A	K704801A	K796601A	KA5QZ01A	KA7SO01A	NT002T	NT003T	NT004T	NT005T	NT006T	NT008T	NT010T	NT013T	NT014T	NT015T	RCC001T	RCC025T	RCC031T	RCC032T	RCC033T	RCC034T	RCC035T	TRCCr_15T	TRCCr_32T	TRCCr_33T1	TRCCr_33T2	TRCCr_4T	TRCCr_7T	tRCCr_MD1T	tRCCr_MD2T	PEDr_3T	TRCCr_2T	TRCCr_12T	zeros	%detected
PC	0.260733	0.309875	0.354963	0.447991	0.34416	0.416551	0.20618	0.735349	0.859565	0.594898	0.386229	0.406743	0.843158	0.439911	0.49732	0.284208	1.04851	0.316389	0.176398	0.235729	0.627009	0.456885	0.346842	0.283814	0.36946	0.36773	0.316933	0.403739	0.539855	0.229758	0.313468	0.400761	0.257371	0.540847	0.324477	0.391324	0.443319	0.301978	0.187311	0.258767	0.401189	0.377754	0.364114	0.652562	0.31916	0.167566	0	100
NK.HBB	0.999966	1.18106	0.830269	0.394697	1.14393	1.10727	0.83518	1.13363	0.854843	0.947144	0.626817	0.894953	0.423031	0.115134	0.253684	0.763435	0.00623961	0.569474	0.500346	0.978826	1.08051	0.653954	0.184416	0.914564	0.832801	1.08547	0.596366	0.657045	0.627105	0.987154	0.604645	0.467413	0.827676	0.493154	0.821496	0.69747	0.924673	0.803571	0.860049	0.642878	0.702003	0.699785	0.823966	0.089202	1.33707	0.87662	0	100
CD8.stress	0.885443	0.58591	0.79239	0.531798	0.917885	0.242781	0.656402	1.3622	0.712445	0.694074	1.27817	0.688061	0.90636	0.791186	1.09701	0.484939	2.1538	0.674623	0.701481	0.790972	1.05743	0.697439	0.577992	0.586428	0.505188	0.643839	0.501896	1.15859	0.0174356	0.97745	0.749325	0.651478	0.881399	1.03449	0.52314	0.833298	0.717779	0.315888	0.308527	0.478596	0.784238	1.21438	0.18909	1.19868	0.390154	0.442226	0	100
CD8.eff	0.252203	0.610422	0.592335	0.830903	0.943237	0.504512	0.322796	0.729577	1.63058	0.986285	0.619645	0.811768	0.791787	0.813888	0.538796	0.245345	2.44144	0.878268	0.276641	0.568037	0.466434	0.667148	0.422183	0.455233	0.299273	0.68668	0.507981	0.351815	0.39544	0.529405	0.433634	0.66012	0.308683	0.527652	0.534847	0.660376	0.969148	0.332119	0.3228	0.353995	0.615893	0.574179	0.400596	0.811168	0.356904	0.487447	0	100
ccRCC.int	1.00314	2.8197	1.99622	2.57252	1.85961	1.68867	4.22102	2.49701	2.57406	1.29888	2.1471	2.10272	1.80688	1.94403	3.28638	1.45726	1.36244	2.16683	1.03516	2.60164	0.540052	1.10659	1.38352	2.12676	2.24994	2.18866	2.19618	2.00812	1.94924	1.10904	1.6095	2.4403	1.67959	1.09301	1.15481	0.476962	1.44323	2.03745	2.12952	2.66654	2.1972	1.69288	1.93148	1.56183	0.570255	1.01973	0	100
ED.venous	0.829319	0.824537	0.544887	1.05946	1.06311	1.02538	0.987768	0.637749	1.61671	0.667101	0.473853	0.622681	0.758955	0.5956	0.493379	0.858572	0.172502	0.403954	0.548454	0.57191	0.451467	1.11359	0.911627	0.706773	0.643397	0.39731	0.68771	0.813588	0.669386	0.517417	0.983486	1.05362	0.575207	0.654302	0.576767	0.64708	0.423385	0.908643	0.765592	1.05191	0.799164	0.298578	0.81619	0.344164	0.760065	0.66545	0	100
MAST	0.422722	0.419976	0.529612	0.356529	0.479977	0.416977	0.377307	0.716088	0.804987	0.781077	0.613736	0.445984	0.410149	0.696258	0.695815	0.521549	0.051971	0.585081	0.517131	0.351421	0.606174	0.398502	0.616961	0.394061	0.294125	0.298072	0.477481	0.633926	0.314324	0.350241	0.487245	0.74415	0.611153	0.587769	0.302743	0.512183	0.369387	0.427335	0.44002	0.442409	0.583502	0.339807	0.361681	0.49993	0.554153	0.0965099	0	100
CNT	0.466459	0.28723	0.517831	0.0440589	0.769894	0.72798	0.202746	0.442036	0.228638	1.02519	0.532527	0.459252	0.279463	0.23647	0.226741	0.486022	0.0807627	0.51783	0.869671	0.564569	0.376027	0.472719	0.289345	0.897625	0.689663	0.53792	0.63397	0.827944	0.579503	0.581712	0.404476	0.628508	0.669532	0.631985	0.759424	0.731373	1.12856	0.442182	0.595412	0.544883	0.785169	0.702692	0.380711	0.557327	0.281551	0.500573	0	100
TAM	1.0295	1.55925	1.20905	0.956986	1.21099	0.816046	0.677441	1.63442	2.98989	2.08961	1.27384	0.736269	2.14129	2.41719	1.09106	0.0871186	3.61302	0.864802	0.0210119	0.718192	1.64073	0.466752	0.81388	0.471062	0.157269	0.744042	0.751069	1.21715	0.279966	0.173678	1.2905	0.442392	1.20861	0.496227	0.422124	0.561187	0.0846227	0.30177	0.446221	0.24754	1.0066	0.257196	0.286113	1.71965	1.81311	0.0766683	0	100
NKT.inf	1.16712	0.715634	0.221438	0	1.49202	0.81386	0.0325605	0.863045	1.72243	0.48285	1.0547	0.546513	0.6299	0.297405	1.09004	0.599521	0.730387	0.579189	0.785582	0.427522	0.676415	0.41123	0.63371	1.19528	0.191507	0.834544	0.28792	0.756997	0.364065	0.447217	0.83015	0.834687	0.255828	0.354747	0.954493	0.571679	0.860214	0.488995	0.374853	0.818615	0.527919	0.507757	0.551658	0.769108	0.17735	0.667839	1	97.8261
NKT.IFNG	0.882111	0.545406	0.959291	0	0.784552	1.12425	1.18624	0.209477	0.294903	1.07279	0.697666	1.29794	0.712952	0.711861	0.915107	1.33221	1.16401	0.683812	0.617894	0.698197	0.8614	0.605272	1.11987	0.534542	0.60833	0.724912	0.592185	1.42541	1.0538	0.953756	0.588663	0.45321	0.800877	0.66057	0.779717	1.1392	1.11566	0.57726	0.652852	0.629261	0.90992	1.1316	0.633204	0.762968	0.900762	0.638344	1	97.8261
apCAF	0.122306	0.23883	0.212112	0	0.248049	0.278504	0.176417	0.148326	0.217687	0.225373	0.195648	0.116425	0.217158	0.149728	0.263313	0.248193	0.191685	0.119544	0.209838	0.196478	0.337383	0.0912608	0.191121	0.265186	0.115334	0.397813	0.241375	0.231909	0.195325	0.215967	0.302372	0.267167	0.258741	0.132984	0.299839	0.212584	0.203895	0.158241	0.11855	0.177277	0.257009	0.389062	0.16779	0.333105	0.133437	0.180184	1	97.8261
Cycling	0.542123	0.403424	0.411846	0.41731	0.434106	0.953897	0.404452	1.07148	0.691946	0.869765	0.376115	1.06099	1.24358	0.578913	0.578113	1.01746	1.48467	0.355559	0.355569	0.276129	0.694193	0.646191	0.335513	0.378225	0.236252	0.336317	1.07864	0.315413	0.6018	0.398911	0.318709	0.302979	0.241844	1.31356	0.262097	1.22521	0.406628	0.26139	0.257102	0.332411	0.420697	1.09074	0.541776	0.20631	0.308045	0	1	97.8261
MSG	1.60919	1.12651	1.28544	1.14858	1.50839	1.02058	1.72537	0.704065	0	1.12559	1.22785	0.777381	0.342036	1.0524	0.748498	0.790655	0.275092	1.39217	0.835231	0.93464	0.548645	0.376777	1.55776	0.83372	1.59427	0.898396	0.570202	1.12992	0.81368	1.35193	1.04968	0.372219	0.947504	0.509863	1.17141	0.748549	0.737261	1.21228	1.2338	0.883221	1.06493	0.477006	0.929011	0.255556	0.743444	1.15455	1	97.8261
SMC	0.13083	0.279684	0.299802	1.36483	0.182506	0.0935482	0.71745	0.614545	2.06355	0.30332	0.348852	0.273334	0	0.392079	0.157366	0.190748	0.706398	0.329573	0.963199	0.28376	0.519655	0.21468	0.586387	0.338546	0.322161	0.295042	0.37015	0.47831	0.16787	0.408004	0.448648	0.501805	0.472781	0.392596	0.345927	0.254288	0.217563	0.247284	0.238831	0.900914	0.258092	0.284772	0.513877	0.479857	0.382894	0.710483	1	97.8261
MONO.cl	0.898808	1.46162	0.917304	0.568212	1.68874	0.968959	1.05537	0.90736	1.90817	0.957335	1.07491	0.982887	1.16243	1.01778	1.00667	0.78345	0	1.00561	0.907195	0.503392	1.54766	0.822149	0.868295	1.0771	1.26713	1.10664	0.978284	0.274925	0.572103	0.94375	0.91818	1.16849	0.562478	1.12363	1.13247	0.487892	0.758261	0.922834	0.952842	1.11098	0.637338	0.910138	0.909787	0.319647	1.95758	0.781702	1	97.8261
POD	0.230974	0.255752	0.26488	0.0758103	0.703341	0.377423	0.165205	0.203533	0.185461	0.237836	0.257715	0.219007	0.0204666	0.217993	0.324133	0.221797	0	0.39268	0.371559	0.350169	0.386914	0.474262	0.506269	0.767093	0.372864	0.59526	0.327589	0.123608	0.256737	0.567924	0.412571	0.441657	0.354608	0.266212	0.616686	0.210398	0.589167	0.527587	0.438073	0.366411	0.361847	0.300809	0.336403	0.374961	0.274426	0.821624	1	97.8261
PST1	0.835912	2.11038	1.3511	0.0623164	0.779615	0.169954	0.307233	0.655108	0.187917	0.575613	2.76422	1.56849	1.74993	0.934335	1.11682	0.257445	1.03013	2.16136	0.389971	2.35542	0.0817644	0.200765	0.232501	1.30646	1.10404	2.315	0.330343	0.156564	0	2.53785	0.635834	0.810262	1.0558	0.309343	0.601235	0.252835	0.711563	0.455158	0.554845	1.07932	1.3758	1.87272	1.3688	0.577573	0.0191529	1.02801	1	97.8261
BCELLfol	0.636382	0.43331	0.355496	0.256544	0.556601	0.533469	0.467547	0.352045	0.184647	0.299972	0.238746	0.293667	0.0181675	0.137984	0.191823	0.472771	0	0.301538	0.377297	0.301427	0.372974	0.210359	0.198778	0.40166	0.592392	0.217356	0.239345	0.619693	0.37554	0.471163	0.283051	0.241	0.238756	0.0927362	0.395144	0.269598	0.332427	0.502973	0.451462	0.287997	0.307581	0.168429	0.422943	0	0.580392	0.573234	2	95.6522
CD4.mem	0.970357	0.579742	0.630435	0	0.518335	0.857311	0.136344	0.274704	0	0.82625	0.534791	0.810895	0.376469	0.793873	0.970987	0.214487	1.08378	0.430708	0.490998	0.633485	0.918996	0.86988	0.750424	0.756467	0.249777	0.778521	0.463057	1.19193	0.967127	0.571929	0.719596	0.480456	0.799143	0.326607	0.679096	0.758294	0.48194	0.554271	0.526586	0.274993	0.823126	1.1404	0.542464	0.671532	0.758222	0.419008	2	95.6522
ED.cor	0.234707	0.124449	0.0903586	1.58418	0.167792	0.0949464	0.956207	0.0404973	0.675157	0.118141	0	0.140961	0.0862218	0.427583	0	0.135129	0.162844	0.0677782	0.70041	0.320403	0.700661	0.850818	0.58351	0.424992	0.403201	0.348329	0.623022	0.575606	0.612469	0.390684	0.451864	0.782366	0.324351	0.897158	0.379037	0.41517	0.213612	0.769701	0.879902	0.876985	0.32391	0.280777	0.705811	0.0957631	0.535729	0.886827	2	95.6522
CD	0.618831	0.222314	0.363446	0	0.684632	0.746314	0.162528	0.295169	0.222156	0.749274	0.314345	0.192031	0	0.450502	0.27318	0.0650426	0.0599933	0.500107	0.359983	0.526485	0.704562	0.38616	0.479022	0.765045	0.271092	0.666933	0.231851	0.93478	0.362948	0.673147	0.531764	0.442179	0.658043	0.0895158	0.789747	0.735152	0.862092	0.384781	0.502732	0.310445	0.621979	0.911934	0.491714	0.588444	0.164198	0.136323	2	95.6522
CD4.eff	0	0.184217	0.175158	0.720762	0.42945	0.0719492	0.528714	0.0619293	0.571599	0.0338383	0.546314	0.507477	0.533347	0	0.193845	0.504513	1.0306	0.342778	0.228886	0.422708	0.065924	0.211817	0.627098	0.310311	0.141115	0.44643	0	0.00863263	0.157043	0.340327	0.0415019	0.261671	0.276609	0.0342033	0.330879	0.0988103	0.474482	0.0308345	0.0516068	0.309816	0.11415	0.208963	0.296197	0.37465	0.191775	0.399607	3	93.4783
myCAF	0.664357	0.855238	0.0893106	0.552403	0.0832589	0.854158	0.0381597	0.75751	6.01636	0.795457	0.233973	0.387263	1.80136	0.689022	0.707158	0.943292	0.840162	0.0260225	1.42043	0.104417	0.411091	2.22354	0.371003	0.624506	0.279935	0	0.473955	0.587135	1.61729	0.285722	0.778391	0.590384	0.0217532	1.67282	0	0.674345	0.0521279	1.27618	1.34161	0.876029	0.100938	0	0.671213	0.284191	1.47699	1.43896	3	93.4783
ccRCC.mes	0.316558	0.391444	0.117785	0.296151	0.0815178	0.229753	0.187988	0.377903	1.52202	0.170381	0.152809	0.263122	0.533387	0.300805	0.137934	0.652297	0.656234	0.0687066	0.511588	0	0.407191	0.870066	0.0865465	0	0.305119	0	0.434739	0.0817823	0.648638	0.146489	0.179569	0.292295	0.0483244	0.730554	0.0883636	0.16604	0.00818133	0.386996	0.39667	0.427777	0	0.0832416	0.236055	0.0743573	0.632515	0.312389	4	91.3043
ED.lymph	0.105358	0.161623	0.111395	0	0.220915	0.0766455	0	0.0867023	0.0215106	0.226705	0.221447	0.125395	0.054298	0.0253375	0.165094	0.320906	0	0.178818	0.0419693	0.137121	0.197342	0.162985	0.132519	0.179304	0.109581	0.184746	0.0687012	0	0.112985	0.129008	0.113779	0.17044	0.139282	0	0.211472	0.14101	0.250036	0.104646	0.116257	0.0432292	0.204413	0.152748	0.0737775	0.135445	0.113861	0.0663734	5	89.1304
NKT.stress	0.67453	0.072582	0	0	0.457953	0.7016	0.201434	0.329365	0.00783548	0	0.202904	0.418167	0.162304	0	0.406901	0.743919	0.00121458	0.345079	0.390141	0.679821	0	0.408867	0.121722	0.645495	0.112474	0.602675	0.389055	0.341381	0.331747	0.705792	0.515528	0.369501	0.325271	0.39198	0.761468	0.4962	0.858565	0.330917	0.312829	0.596487	0.462183	0.815286	0.555746	0.600451	0	0.447867	6	86.9565
CD8.mem	0.752131	0.340304	1.00839	0	0.545715	0.570899	0.630054	0.655563	0.284407	0.918168	0.671676	0.26918	0.507072	0.196408	0.202412	0.999579	0	0.514692	0.524239	0.437335	0.461935	0	0.706895	0.0054808	1.70494	0	0.395449	0.406339	0.707503	0.653342	0.221944	0.132052	0.243386	0.129531	0.545133	0.57997	0.506468	0.915003	0.917516	0.609537	0.360409	0	0.234196	0	0.720883	0.395032	6	86.9565
ccRCC.epi	0.171321	0	0.594083	0.728743	0.676342	0.735415	1.21897	0.63972	0.48668	0.410273	0.659005	0.347013	0.492489	0.530854	0.286528	0	2.19481	1.18235	0.293006	0.610723	0.385523	0.375007	0.245164	1.10503	0.358726	1.04402	0.313431	0.784302	0.039229	0.997929	0.306181	0	0.800534	0.52644	1.24132	0.714359	0.645497	0	0	0.0583651	0.602516	1.69598	0.539099	1.75939	0.320746	0	6	86.9565
ED.RGCC	0.354342	0.396976	0.335783	1.82877	0.221917	0.316505	0.97455	0.893217	0.305508	0.431647	0.601084	0.327449	0.725372	1.2041	1.03999	0.143749	1.19552	0.444905	0.508741	0.158726	0	0	0	0.0761014	1.1321	0.363679	0.361413	0.0693422	0	0.546476	0.314974	0.366185	0.0162071	0.449712	0.112896	0.247977	0.192226	0.247301	0.134048	0.280846	0	0.421666	0.324796	0.458286	0.198876	0	6	86.9565
ATL	0.259048	1.15196	0.250242	0	0	1.15979	0	1.37762	1.74299	0	1.16315	0.760848	1.46522	0.603614	1.86852	1.15814	0.657367	1.16643	1.74806	0.999331	0.317852	2.1602	1.00966	0	0.300222	0.00653143	1.34722	0	0.820328	0.372245	1.1747	1.98233	0.858043	1.2268	0.0211841	0.0505794	0.501203	1.1723	1.12451	1.44161	1.07229	0.188954	1.42856	2.06662	0.352169	0	7	84.7826
MONO.at	0	0.0192171	0.263931	0.906591	0	0.372308	0.519305	0.56701	0	0.329538	0.1373	0.033436	0.595854	0.407986	0.40516	0.245648	1.00312	0.0109222	0.0830621	0.245984	0.427642	0.100664	0.0218502	0	0.201181	0	0.562951	0	0.314379	0.0963729	0	0.237611	0.406246	0.268341	0	0.260934	0.0616689	0.146735	0.0564541	0.11055	0.356006	0.042145	0.263185	0.215198	0.339595	0.169665	8	82.6087
ED.glom	0.161484	0.0966953	0.0488217	0.225092	0.136977	0	0.899281	0	0	0.0638939	0	0.103288	0	0	0.0108717	0.028447	0	0.0645294	0.486315	0.403927	0.471125	0.341929	0.14372	0.686257	0	0.218316	0.200644	1.15338	0.365695	0.214264	0.495391	0.305083	0.363179	0.0368637	0.484872	0.259081	0.433667	0.396618	0.484388	0.521375	0.219107	0.084501	0.391065	0.210131	0.276243	1.05785	8	82.6087
PST2	0.269525	0.723799	0.452668	0.0915495	0	0	0.0377435	0.0384319	0.721775	0.0780891	0.453274	0.496844	0.408039	0.471345	1.50021	0	2.1541	0	0.8409	1.48045	0.0145772	0.533575	0	0.123848	0	0.557386	1.36028	0.196458	0.392569	0	0.474211	0.465904	1.01084	1.38772	0	0	0	0.237017	0.286299	0.887482	0.5069	0.774986	0.929687	0	0.0606228	1.38263	11	76.087
ccRCC.inf	0.0218837	0	0	0.0991792	0	0	0.0879257	0.4251	0	0.139627	0	0	0.297376	0.0197502	0.285713	0.310395	0.306974	0	0.0353201	0	0.260714	0.0621166	0.139401	0	0	0	0.387118	0.095749	0.122297	0	0.00962567	0.200203	0.0148169	0.209767	0	0.09571	0	0.0239812	0.0330794	0.0646052	0.0683738	0	0	0.00313264	0.197194	0.16709	17	63.0435
mTAL	0.110154	0	0.0670632	0.124427	0.20027	0.0552627	0.0762814	0.113884	0.173977	0.261578	0	0	0.149796	0.127899	0	0	1.53622	0	0	0	0.606266	0	0	0.532284	0	0.489197	0	0.452752	0	0.201305	0.146918	0	0.200678	0	0.573315	0.272549	0.259899	0	0	0	0.103401	0.575447	0	0.0687594	0.127112	0	20	56.5217
NEUT	0.016614	0	0.00992757	0.141417	0	0	0.0418137	0.0723464	0	0	0	0.0116196	0.0657797	0.0307246	0.000705694	0	0	0.0630635	0	0.0389146	0	0	0	0.0383104	0	0.0321226	0.066183	0	0	0.0131962	0.028031	0	0	0.0875003	0.00247127	0	0.0134419	0	0	0.000871815	0.0143119	0.00287637	0.0433313	0.0679822	0	0.0290252	21	54.3478
NK.PTGDS	0	0.00628221	0.069546	0.117869	0	0.0208284	0	0	0.901441	1.2558	0	0	0.144506	1.13759	0.466489	0	0.681547	0.477894	0	0	0	0.235093	1.65889	0	0.0420879	0	0	0.456022	0.397396	0	0.321228	0.545016	0.0807119	0	0	0	0	0.181624	0.163509	0	0.524694	0	0	0.923951	0	0	23	50
DTL	0	0	0	0.414949	0.587141	0.190466	0.287577	0.0558777	0.902369	0.514805	0	0.00965801	0	0	0	0.670044	0.0352073	0	0	0	0.194683	0.406227	0	0.184543	0	0	0	0.494179	0	0	0	0.993326	0	0	0.279641	0.208394	0.312303	0.104243	0.100742	0	0	0	0	0	0.262938	0	25	45.6522
NK.ct	0.0870896	0.132062	0.0197705	0.535998	0.0629382	0	0.260603	0.58985	0.106926	0	0.116085	0	0.548639	0	0	0	0.727652	0	0.269336	0	0.33665	0	0	0	0.229924	0	0.412629	0	0	0	0	0	0	0.671048	0	0	0	0	0	0.104714	0	0	0.120479	0	0.163242	0.0281311	26	43.4783
cTAL	0	0	0	0.0890044	0.13996	0	0	0	0	0	0	0	0	0	0	0	0	0	0.169864	0.140753	0	0.0260922	0.0395327	0.204919	0	0.213545	0	0.046362	0	0	0	0	0	0.0507931	0.0203466	0	0	0	0.0446509	0.122522	0	0.364577	0	0.691043	0	0.386481	30	34.7826
CD4.reg	0.10256	0	0	0	0	0	0	0	0.161803	0.0423787	0	0	0.0231503	0.0697033	0	0	0	0.0380574	0	0	0	0	0.29795	0	0.0513968	0	0	0.0951073	0.172004	0	0.0534978	0	0	0	0	0	0	0	0	0	0.0240156	0	0	0.0615941	0.0785145	0.0895318	31	32.6087
CD8.ex	0	0.0663684	0	0.487224	0	0	0.179038	0	0	0	0	0	0	0	0	0	0	0	0	0.0234729	0.0964652	0	0	0	0	0	0.509037	0	0	0	0	0.0767922	0	0	0	0	0	0.105621	0.139223	0.000748004	0	0	0	0	0.0240406	0.154381	34	26.087
MSG.inf	0	0	0	0	0	0	0	0	0	0	0	0	0	0	0.205199	0	0	0	0	0	0	0.0198272	0	0.0112598	0	0	0.0128911	0.0559498	0	0	0	0.367788	0	0	0	0	0	0	0	0	0	0	0	0.219479	0	0	39	15.2174
TAM.CD1C	0	0	0	0	0	0	0	0	0	0	0	0	0	0	0	0	0	0	0.074356	0	0	0.333605	0	0	0	0	0.224257	0	0.0180695	0	0	0.0744146	0	0	0	0	0	0	0	0	0	0.00823834	0	0	0	0	40	13.0435
NK.surv	0	0	0	1.0533	0	0	0	0	0	0	0	0	0	0.0123537	0	0	0	0	0	0	0	0	0	0	0	0	0	0	0	0	0	0	0	0.351076	0	0	0	0	0	0	0	0	0	0	0	0	43	6.52174

## Sheet: reduced
Value	BCELLfol	CD4.mem	NK.PTGDS	NK.HBB	NKT.inf	CD8.stress	NK.ct	CD8.eff	NKT.stress	CD8.mem	CD4.eff	NKT.IFNG	myCAF	apCAF	ccRCC.int	ccRCC.epi	ccRCC.inf	ccRCC.mes	Cycling	ED.cor	ED.lymph	ED.RGCC	ED.venous	MAST	MSG	SMC	MONO.at	MONO.cl	NEUT	POD	ED.glom	TAM
K331301A	0.636382	0.970357	0	0.999966	1.16712	0.885443	0.0870896	0.252203	0.67453	0.752131	0	0.882111	0.664357	0.122306	1.00314	0.171321	0.0218837	0.316558	0.542123	0.234707	0.105358	0.354342	0.829319	0.422722	1.60919	0.13083	0	0.898808	0.016614	0.230974	0.161484	1.0295
K345601A	0.43331	0.579742	0.00628221	1.18106	0.715634	0.58591	0.132062	0.610422	0.072582	0.340304	0.184217	0.545406	0.855238	0.23883	2.8197	0	0	0.391444	0.403424	0.124449	0.161623	0.396976	0.824537	0.419976	1.12651	0.279684	0.0192171	1.46162	0	0.255752	0.0966953	1.55925
K475601A	0.355496	0.630435	0.069546	0.830269	0.221438	0.79239	0.0197705	0.592335	0	1.00839	0.175158	0.959291	0.0893106	0.212112	1.99622	0.594083	0	0.117785	0.411846	0.0903586	0.111395	0.335783	0.544887	0.529612	1.28544	0.299802	0.263931	0.917304	0.00992757	0.26488	0.0488217	1.20905
K475801A	0.256544	0	0.117869	0.394697	0	0.531798	0.535998	0.830903	0	0	0.720762	0	0.552403	0	2.57252	0.728743	0.0991792	0.296151	0.41731	1.58418	0	1.82877	1.05946	0.356529	1.14858	1.36483	0.906591	0.568212	0.141417	0.0758103	0.225092	0.956986
K554601A	0.556601	0.518335	0	1.14393	1.49202	0.917885	0.0629382	0.943237	0.457953	0.545715	0.42945	0.784552	0.0832589	0.248049	1.85961	0.676342	0	0.0815178	0.434106	0.167792	0.220915	0.221917	1.06311	0.479977	1.50839	0.182506	0	1.68874	0	0.703341	0.136977	1.21099
K568101A	0.533469	0.857311	0.0208284	1.10727	0.81386	0.242781	0	0.504512	0.7016	0.570899	0.0719492	1.12425	0.854158	0.278504	1.68867	0.735415	0	0.229753	0.953897	0.0949464	0.0766455	0.316505	1.02538	0.416977	1.02058	0.0935482	0.372308	0.968959	0	0.377423	0	0.816046
K570501A	0.467547	0.136344	0	0.83518	0.0325605	0.656402	0.260603	0.322796	0.201434	0.630054	0.528714	1.18624	0.0381597	0.176417	4.22102	1.21897	0.0879257	0.187988	0.404452	0.956207	0	0.97455	0.987768	0.377307	1.72537	0.71745	0.519305	1.05537	0.0418137	0.165205	0.899281	0.677441
K588201A	0.352045	0.274704	0	1.13363	0.863045	1.3622	0.58985	0.729577	0.329365	0.655563	0.0619293	0.209477	0.75751	0.148326	2.49701	0.63972	0.4251	0.377903	1.07148	0.0404973	0.0867023	0.893217	0.637749	0.716088	0.704065	0.614545	0.56701	0.90736	0.0723464	0.203533	0	1.63442
K588701A	0.184647	0	0.901441	0.854843	1.72243	0.712445	0.106926	1.63058	0.00783548	0.284407	0.571599	0.294903	6.01636	0.217687	2.57406	0.48668	0	1.52202	0.691946	0.675157	0.0215106	0.305508	1.61671	0.804987	0	2.06355	0	1.90817	0	0.185461	0	2.98989
K613101A	0.299972	0.82625	1.2558	0.947144	0.48285	0.694074	0	0.986285	0	0.918168	0.0338383	1.07279	0.795457	0.225373	1.29888	0.410273	0.139627	0.170381	0.869765	0.118141	0.226705	0.431647	0.667101	0.781077	1.12559	0.30332	0.329538	0.957335	0	0.237836	0.0638939	2.08961
K705001A	0.238746	0.534791	0	0.626817	1.0547	1.27817	0.116085	0.619645	0.202904	0.671676	0.546314	0.697666	0.233973	0.195648	2.1471	0.659005	0	0.152809	0.376115	0	0.221447	0.601084	0.473853	0.613736	1.22785	0.348852	0.1373	1.07491	0	0.257715	0	1.27384
K750101A	0.293667	0.810895	0	0.894953	0.546513	0.688061	0	0.811768	0.418167	0.26918	0.507477	1.29794	0.387263	0.116425	2.10272	0.347013	0	0.263122	1.06099	0.140961	0.125395	0.327449	0.622681	0.445984	0.777381	0.273334	0.033436	0.982887	0.0116196	0.219007	0.103288	0.736269
K853701A	0.0181675	0.376469	0.144506	0.423031	0.6299	0.90636	0.548639	0.791787	0.162304	0.507072	0.533347	0.712952	1.80136	0.217158	1.80688	0.492489	0.297376	0.533387	1.24358	0.0862218	0.054298	0.725372	0.758955	0.410149	0.342036	0	0.595854	1.16243	0.0657797	0.0204666	0	2.14129
KA69E01A	0.137984	0.793873	1.13759	0.115134	0.297405	0.791186	0	0.813888	0	0.196408	0	0.711861	0.689022	0.149728	1.94403	0.530854	0.0197502	0.300805	0.578913	0.427583	0.0253375	1.2041	0.5956	0.696258	1.0524	0.392079	0.407986	1.01778	0.0307246	0.217993	0	2.41719
K704801A	0.191823	0.970987	0.466489	0.253684	1.09004	1.09701	0	0.538796	0.406901	0.202412	0.193845	0.915107	0.707158	0.263313	3.28638	0.286528	0.285713	0.137934	0.578113	0	0.165094	1.03999	0.493379	0.695815	0.748498	0.157366	0.40516	1.00667	0.000705694	0.324133	0.0108717	1.09106
K796601A	0.472771	0.214487	0	0.763435	0.599521	0.484939	0	0.245345	0.743919	0.999579	0.504513	1.33221	0.943292	0.248193	1.45726	0	0.310395	0.652297	1.01746	0.135129	0.320906	0.143749	0.858572	0.521549	0.790655	0.190748	0.245648	0.78345	0	0.221797	0.028447	0.0871186
KA5QZ01A	0	1.08378	0.681547	0.00623961	0.730387	2.1538	0.727652	2.44144	0.00121458	0	1.0306	1.16401	0.840162	0.191685	1.36244	2.19481	0.306974	0.656234	1.48467	0.162844	0	1.19552	0.172502	0.051971	0.275092	0.706398	1.00312	0	0	0	0	3.61302
KA7SO01A	0.301538	0.430708	0.477894	0.569474	0.579189	0.674623	0	0.878268	0.345079	0.514692	0.342778	0.683812	0.0260225	0.119544	2.16683	1.18235	0	0.0687066	0.355559	0.0677782	0.178818	0.444905	0.403954	0.585081	1.39217	0.329573	0.0109222	1.00561	0.0630635	0.39268	0.0645294	0.864802
NT002T	0.377297	0.490998	0	0.500346	0.785582	0.701481	0.269336	0.276641	0.390141	0.524239	0.228886	0.617894	1.42043	0.209838	1.03516	0.293006	0.0353201	0.511588	0.355569	0.70041	0.0419693	0.508741	0.548454	0.517131	0.835231	0.963199	0.0830621	0.907195	0	0.371559	0.486315	0.0210119
NT003T	0.301427	0.633485	0	0.978826	0.427522	0.790972	0	0.568037	0.679821	0.437335	0.422708	0.698197	0.104417	0.196478	2.60164	0.610723	0	0	0.276129	0.320403	0.137121	0.158726	0.57191	0.351421	0.93464	0.28376	0.245984	0.503392	0.0389146	0.350169	0.403927	0.718192
NT004T	0.372974	0.918996	0	1.08051	0.676415	1.05743	0.33665	0.466434	0	0.461935	0.065924	0.8614	0.411091	0.337383	0.540052	0.385523	0.260714	0.407191	0.694193	0.700661	0.197342	0	0.451467	0.606174	0.548645	0.519655	0.427642	1.54766	0	0.386914	0.471125	1.64073
NT005T	0.210359	0.86988	0.235093	0.653954	0.41123	0.697439	0	0.667148	0.408867	0	0.211817	0.605272	2.22354	0.0912608	1.10659	0.375007	0.0621166	0.870066	0.646191	0.850818	0.162985	0	1.11359	0.398502	0.376777	0.21468	0.100664	0.822149	0	0.474262	0.341929	0.466752
NT006T	0.198778	0.750424	1.65889	0.184416	0.63371	0.577992	0	0.422183	0.121722	0.706895	0.627098	1.11987	0.371003	0.191121	1.38352	0.245164	0.139401	0.0865465	0.335513	0.58351	0.132519	0	0.911627	0.616961	1.55776	0.586387	0.0218502	0.868295	0	0.506269	0.14372	0.81388
NT008T	0.40166	0.756467	0	0.914564	1.19528	0.586428	0	0.455233	0.645495	0.0054808	0.310311	0.534542	0.624506	0.265186	2.12676	1.10503	0	0	0.378225	0.424992	0.179304	0.0761014	0.706773	0.394061	0.83372	0.338546	0	1.0771	0.0383104	0.767093	0.686257	0.471062
NT010T	0.592392	0.249777	0.0420879	0.832801	0.191507	0.505188	0.229924	0.299273	0.112474	1.70494	0.141115	0.60833	0.279935	0.115334	2.24994	0.358726	0	0.305119	0.236252	0.403201	0.109581	1.1321	0.643397	0.294125	1.59427	0.322161	0.201181	1.26713	0	0.372864	0	0.157269
NT013T	0.217356	0.778521	0	1.08547	0.834544	0.643839	0	0.68668	0.602675	0	0.44643	0.724912	0	0.397813	2.18866	1.04402	0	0	0.336317	0.348329	0.184746	0.363679	0.39731	0.298072	0.898396	0.295042	0	1.10664	0.0321226	0.59526	0.218316	0.744042
NT014T	0.239345	0.463057	0	0.596366	0.28792	0.501896	0.412629	0.507981	0.389055	0.395449	0	0.592185	0.473955	0.241375	2.19618	0.313431	0.387118	0.434739	1.07864	0.623022	0.0687012	0.361413	0.68771	0.477481	0.570202	0.37015	0.562951	0.978284	0.066183	0.327589	0.200644	0.751069
NT015T	0.619693	1.19193	0.456022	0.657045	0.756997	1.15859	0	0.351815	0.341381	0.406339	0.00863263	1.42541	0.587135	0.231909	2.00812	0.784302	0.095749	0.0817823	0.315413	0.575606	0	0.0693422	0.813588	0.633926	1.12992	0.47831	0	0.274925	0	0.123608	1.15338	1.21715
RCC001T	0.37554	0.967127	0.397396	0.627105	0.364065	0.0174356	0	0.39544	0.331747	0.707503	0.157043	1.0538	1.61729	0.195325	1.94924	0.039229	0.122297	0.648638	0.6018	0.612469	0.112985	0	0.669386	0.314324	0.81368	0.16787	0.314379	0.572103	0	0.256737	0.365695	0.279966
RCC025T	0.471163	0.571929	0	0.987154	0.447217	0.97745	0	0.529405	0.705792	0.653342	0.340327	0.953756	0.285722	0.215967	1.10904	0.997929	0	0.146489	0.398911	0.390684	0.129008	0.546476	0.517417	0.350241	1.35193	0.408004	0.0963729	0.94375	0.0131962	0.567924	0.214264	0.173678
RCC031T	0.283051	0.719596	0.321228	0.604645	0.83015	0.749325	0	0.433634	0.515528	0.221944	0.0415019	0.588663	0.778391	0.302372	1.6095	0.306181	0.00962567	0.179569	0.318709	0.451864	0.113779	0.314974	0.983486	0.487245	1.04968	0.448648	0	0.91818	0.028031	0.412571	0.495391	1.2905
RCC032T	0.241	0.480456	0.545016	0.467413	0.834687	0.651478	0	0.66012	0.369501	0.132052	0.261671	0.45321	0.590384	0.267167	2.4403	0	0.200203	0.292295	0.302979	0.782366	0.17044	0.366185	1.05362	0.74415	0.372219	0.501805	0.237611	1.16849	0	0.441657	0.305083	0.442392
RCC033T	0.238756	0.799143	0.0807119	0.827676	0.255828	0.881399	0	0.308683	0.325271	0.243386	0.276609	0.800877	0.0217532	0.258741	1.67959	0.800534	0.0148169	0.0483244	0.241844	0.324351	0.139282	0.0162071	0.575207	0.611153	0.947504	0.472781	0.406246	0.562478	0	0.354608	0.363179	1.20861
RCC034T	0.0927362	0.326607	0	0.493154	0.354747	1.03449	0.671048	0.527652	0.39198	0.129531	0.0342033	0.66057	1.67282	0.132984	1.09301	0.52644	0.209767	0.730554	1.31356	0.897158	0	0.449712	0.654302	0.587769	0.509863	0.392596	0.268341	1.12363	0.0875003	0.266212	0.0368637	0.496227
RCC035T	0.395144	0.679096	0	0.821496	0.954493	0.52314	0	0.534847	0.761468	0.545133	0.330879	0.779717	0	0.299839	1.15481	1.24132	0	0.0883636	0.262097	0.379037	0.211472	0.112896	0.576767	0.302743	1.17141	0.345927	0	1.13247	0.00247127	0.616686	0.484872	0.422124
TRCCr_15T	0.269598	0.758294	0	0.69747	0.571679	0.833298	0	0.660376	0.4962	0.57997	0.0988103	1.1392	0.674345	0.212584	0.476962	0.714359	0.09571	0.16604	1.22521	0.41517	0.14101	0.247977	0.64708	0.512183	0.748549	0.254288	0.260934	0.487892	0	0.210398	0.259081	0.561187
TRCCr_32T	0.332427	0.48194	0	0.924673	0.860214	0.717779	0	0.969148	0.858565	0.506468	0.474482	1.11566	0.0521279	0.203895	1.44323	0.645497	0	0.00818133	0.406628	0.213612	0.250036	0.192226	0.423385	0.369387	0.737261	0.217563	0.0616689	0.758261	0.0134419	0.589167	0.433667	0.0846227
TRCCr_33T1	0.502973	0.554271	0.181624	0.803571	0.488995	0.315888	0	0.332119	0.330917	0.915003	0.0308345	0.57726	1.27618	0.158241	2.03745	0	0.0239812	0.386996	0.26139	0.769701	0.104646	0.247301	0.908643	0.427335	1.21228	0.247284	0.146735	0.922834	0	0.527587	0.396618	0.30177
TRCCr_33T2	0.451462	0.526586	0.163509	0.860049	0.374853	0.308527	0	0.3228	0.312829	0.917516	0.0516068	0.652852	1.34161	0.11855	2.12952	0	0.0330794	0.39667	0.257102	0.879902	0.116257	0.134048	0.765592	0.44002	1.2338	0.238831	0.0564541	0.952842	0	0.438073	0.484388	0.446221
TRCCr_4T	0.287997	0.274993	0	0.642878	0.818615	0.478596	0.104714	0.353995	0.596487	0.609537	0.309816	0.629261	0.876029	0.177277	2.66654	0.0583651	0.0646052	0.427777	0.332411	0.876985	0.0432292	0.280846	1.05191	0.442409	0.883221	0.900914	0.11055	1.11098	0.000871815	0.366411	0.521375	0.24754
TRCCr_7T	0.307581	0.823126	0.524694	0.702003	0.527919	0.784238	0	0.615893	0.462183	0.360409	0.11415	0.90992	0.100938	0.257009	2.1972	0.602516	0.0683738	0	0.420697	0.32391	0.204413	0	0.799164	0.583502	1.06493	0.258092	0.356006	0.637338	0.0143119	0.361847	0.219107	1.0066
tRCCr_MD1T	0.168429	1.1404	0	0.699785	0.507757	1.21438	0	0.574179	0.815286	0	0.208963	1.1316	0	0.389062	1.69288	1.69598	0	0.0832416	1.09074	0.280777	0.152748	0.421666	0.298578	0.339807	0.477006	0.284772	0.042145	0.910138	0.00287637	0.300809	0.084501	0.257196
tRCCr_MD2T	0.422943	0.542464	0	0.823966	0.551658	0.18909	0.120479	0.400596	0.555746	0.234196	0.296197	0.633204	0.671213	0.16779	1.93148	0.539099	0	0.236055	0.541776	0.705811	0.0737775	0.324796	0.81619	0.361681	0.929011	0.513877	0.263185	0.909787	0.0433313	0.336403	0.391065	0.286113
PEDr_3T	0	0.671532	0.923951	0.089202	0.769108	1.19868	0	0.811168	0.600451	0	0.37465	0.762968	0.284191	0.333105	1.56183	1.75939	0.00313264	0.0743573	0.20631	0.0957631	0.135445	0.458286	0.344164	0.49993	0.255556	0.479857	0.215198	0.319647	0.0679822	0.374961	0.210131	1.71965
TRCCr_2T	0.580392	0.758222	0	1.33707	0.17735	0.390154	0.163242	0.356904	0	0.720883	0.191775	0.900762	1.47699	0.133437	0.570255	0.320746	0.197194	0.632515	0.308045	0.535729	0.113861	0.198876	0.760065	0.554153	0.743444	0.382894	0.339595	1.95758	0	0.274426	0.276243	1.81311
TRCCr_12T	0.573234	0.419008	0	0.87662	0.667839	0.442226	0.0281311	0.487447	0.447867	0.395032	0.399607	0.638344	1.43896	0.180184	1.01973	0	0.16709	0.312389	0	0.886827	0.0663734	0	0.66545	0.0965099	1.15455	0.710483	0.169665	0.781702	0.0290252	0.821624	1.05785	0.0766683
	15.2564	28.6078	10.81	33.851	29.5965	34.3843	5.52377	28.5196	17.2952	21.5812	12.8925	36.7442	35.9894	9.65052	85.0037	27.1171	4.18422	14.0123	26.0384	20.46	5.59518	18.724	32.9917	21.9382	42.7953	20.0468	10.8057	43.8885	0.932582	16.1477	12.5444	44.5131
%	BCELLfol	CD4.mem	NK.PTGDS	NK.HBB	NKT.inf	CD8.stress	NK.ct	CD8.eff	NKT.stress	CD8.mem	CD4.eff	NKT.IFNG	myCAF	apCAF	ccRCC.int	ccRCC.epi	ccRCC.inf	ccRCC.mes	Cycling	ED.cor	ED.lymph	ED.RGCC	ED.venous	MAST	MSG	SMC	MONO.at	MONO.cl	NEUT	POD	ED.glom	TAM
K331301A	4.17124	3.39193	0	2.95402	3.94343	2.57514	1.57663	0.884313	3.90009	3.48512	0	2.40068	1.84598	1.26735	1.18011	0.631781	0.523006	2.25915	2.08201	1.14715	1.88301	1.89245	2.51372	1.92688	3.76021	0.652624	0	2.04793	1.7815	1.43039	1.2873	2.31281
K345601A	2.84018	2.02652	0.0581147	3.48899	2.41797	1.704	2.3908	2.14036	0.419665	1.57686	1.42886	1.48433	2.37636	2.47478	3.31715	0	0	2.79358	1.54934	0.608255	2.88861	2.12015	2.49922	1.91436	2.63232	1.39516	0.177841	3.3303	0	1.58383	0.770827	3.5029
K475601A	2.33014	2.20372	0.643348	2.45272	0.748189	2.30451	0.357917	2.07694	0	4.67254	1.3586	2.61073	0.248158	2.19793	2.3484	2.19081	0	0.840581	1.58169	0.441635	1.99092	1.79333	1.65159	2.41411	3.00369	1.49551	2.44251	2.09008	1.06453	1.64036	0.389192	2.71617
K475801A	1.68155	0	1.09037	1.16598	0	1.54663	9.70348	2.91344	0	0	5.59054	0	1.5349	0	3.02636	2.68739	2.37032	2.11351	1.60267	7.74282	0	9.76699	3.21128	1.62515	2.68391	6.80821	8.3899	1.29467	15.164	0.469481	1.79437	2.1499
K554601A	3.64831	1.81187	0	3.37932	5.04119	2.66949	1.13941	3.30733	2.64786	2.52866	3.331	2.13517	0.231343	2.57032	2.18768	2.49415	0	0.58176	1.66718	0.820097	3.94831	1.1852	3.22234	2.18786	3.52466	0.910398	0	3.84779	0	4.35567	1.09194	2.72052
K568101A	3.49669	2.99678	0.192677	3.27103	2.74986	0.706082	0	1.769	4.05661	2.64536	0.558069	3.05966	2.37336	2.8859	1.98659	2.712	0	1.63966	3.66342	0.464058	1.36985	1.69038	3.10799	1.90069	2.38479	0.466649	3.44546	2.20777	0	2.33732	0	1.83327
K570501A	3.06459	0.476599	0	2.46723	0.110015	1.90902	4.71785	1.13184	1.16468	2.91946	4.10094	3.22836	0.10603	1.82806	4.96569	4.49519	2.10136	1.3416	1.55329	4.67354	0	5.20483	2.99398	1.71986	4.03168	3.57888	4.80582	2.40467	4.48365	1.02309	7.1688	1.52189
K588201A	2.30752	0.960243	0	3.34889	2.91604	3.9617	10.6784	2.55816	1.90437	3.03766	0.48035	0.570094	2.10481	1.53697	2.93754	2.3591	10.1596	2.69694	4.11501	0.197934	1.54959	4.77045	1.93306	3.26412	1.64519	3.06555	5.2473	2.06742	7.75765	1.26044	0	3.67178
K588701A	1.21029	0	8.33894	2.52531	5.81971	2.07201	1.93575	5.71741	0.0453043	1.31785	4.43357	0.802584	16.717	2.2557	3.02817	1.79474	0	10.862	2.65741	3.29988	0.384448	1.63164	4.90035	3.66934	0	10.2937	0	4.34777	0	1.14853	0	6.71687
K613101A	1.9662	2.8882	11.617	2.79798	1.63144	2.01858	0	3.45827	0	4.25448	0.262465	2.91961	2.21025	2.33535	1.52803	1.51297	3.33699	1.21594	3.34031	0.577423	4.05179	2.30532	2.02203	3.56035	2.63018	1.51306	3.04966	2.18129	0	1.47288	0.509343	4.69436
K705001A	1.56489	1.86939	0	1.8517	3.56359	3.71729	2.10156	2.1727	1.17318	3.11232	4.23745	1.89871	0.650116	2.02733	2.52589	2.43022	0	1.09054	1.44446	0	3.95782	3.21024	1.43628	2.79757	2.86914	1.74019	1.27062	2.44919	0	1.59599	0	2.86173
K750101A	1.92487	2.83452	0	2.6438	1.84655	2.00109	0	2.84635	2.41781	1.24729	3.93621	3.53237	1.07605	1.20641	2.47369	1.27968	0	1.8778	4.0747	0.688957	2.24113	1.74882	1.88738	2.03291	1.81651	1.36348	0.309428	2.23951	1.24596	1.35627	0.823384	1.65405
K853701A	0.119081	1.31597	1.33678	1.24969	2.12829	2.63597	9.93233	2.77629	0.93843	2.3496	4.13687	1.94031	5.00526	2.25022	2.12565	1.81616	7.10708	3.80657	4.77596	0.421416	0.970443	3.87403	2.30044	1.86957	0.799238	0	5.51423	2.64859	7.0535	0.126746	0	4.81048
KA69E01A	0.904434	2.77502	10.5235	0.340119	1.00487	2.30101	0	2.85378	0	0.910089	0	1.93734	1.91451	1.5515	2.287	1.95763	0.472017	2.14672	2.2233	2.08985	0.452845	6.43078	1.8053	3.17372	2.45916	1.95582	3.77564	2.31901	3.29457	1.35	0	5.43029
K704801A	1.25733	3.39414	4.31535	0.749414	3.68299	3.19043	0	1.88921	2.35268	0.937912	1.50354	2.49048	1.9649	2.72848	3.86617	1.05663	6.82834	0.984383	2.22023	0	2.95065	5.55433	1.49546	3.17171	1.74902	0.784991	3.74948	2.29371	0.075671	2.0073	0.0866661	2.45109
K796601A	3.09884	0.74975	0	2.25528	2.02565	1.41035	0	0.860266	4.30129	4.63172	3.91322	3.62562	2.62102	2.57181	1.71435	0	7.41823	4.65518	3.90755	0.660456	5.7354	0.767728	2.60238	2.37736	1.84753	0.951513	2.2733	1.78509	0	1.37355	0.226771	0.195714
KA5QZ01A	0	3.78839	6.30477	0.0184326	2.46782	6.26389	13.1731	8.56057	0.0070226	0	7.99375	3.16786	2.33447	1.98627	1.6028	8.09383	7.33648	4.68327	5.70183	0.795914	0	6.38497	0.522863	0.236897	0.642809	3.52375	9.28321	0	0	0	0	8.11675
KA7SO01A	1.97647	1.50556	4.42085	1.6823	1.95695	1.96201	0	3.07952	1.99523	2.38491	2.65874	1.86101	0.072306	1.23873	2.54911	4.36015	0	0.490331	1.36552	0.331271	3.19594	2.37613	1.22441	2.66695	3.25308	1.64402	0.101077	2.29128	6.76225	2.4318	0.514409	1.9428
NT002T	2.47304	1.71631	0	1.47809	2.65431	2.04012	4.87595	0.970003	2.25577	2.42915	1.77534	1.68161	3.9468	2.17437	1.21779	1.08052	0.844127	3.651	1.36556	3.42331	0.750096	2.71706	1.6624	2.35722	1.95169	4.80475	0.768685	2.06705	0	2.301	3.87676	0.0472039
NT003T	1.97574	2.21438	0	2.89157	1.4445	2.30039	0	1.99174	3.93069	2.02646	3.2787	1.90016	0.290131	2.03593	3.06062	2.25217	0	0	1.06047	1.56599	2.45071	0.847715	1.73349	1.60187	2.18398	1.41549	2.27642	1.14698	4.17278	2.16854	3.21999	1.61344
NT004T	2.44471	3.2124	0	3.19197	2.28546	3.07531	6.09458	1.63549	0	2.14045	0.511335	2.34432	1.14226	3.496	0.635328	1.4217	6.23088	2.90595	2.66604	3.42454	3.52699	0	1.36842	2.7631	1.28202	2.59221	3.95754	3.52634	0	2.3961	3.75567	3.68595
NT005T	1.37883	3.04071	2.17477	1.93186	1.38946	2.02836	0	2.33926	2.36404	0	1.64294	1.64726	6.17832	0.945656	1.30181	1.38292	1.48455	6.20931	2.48169	4.15844	2.91295	0	3.37536	1.81648	0.880417	1.0709	0.931579	1.87327	0	2.93703	2.72576	1.04857
NT006T	1.30292	2.62315	15.3459	0.544789	2.14117	1.68098	0	1.48033	0.703792	3.27552	4.86404	3.04776	1.03087	1.98042	1.6276	0.904095	3.33159	0.617647	1.28853	2.85195	2.36845	0	2.7632	2.81227	3.64004	2.92509	0.202209	1.97841	0	3.13524	1.14569	1.82841
NT008T	2.63273	2.64427	0	2.70173	4.03857	1.70551	0	1.59621	3.73221	0.0253962	2.4069	1.45477	1.73525	2.74789	2.50196	4.07501	0	0	1.45257	2.07718	3.20462	0.406439	2.14227	1.79623	1.94816	1.68878	0	2.45417	4.10799	4.75048	5.47063	1.05825
NT010T	3.8829	0.873109	0.389341	2.4602	0.647061	1.46924	4.16245	1.04936	0.650315	7.90015	1.09455	1.65558	0.777825	1.19511	2.64687	1.32288	0	2.17751	0.907323	1.97068	1.95848	6.04628	1.95018	1.3407	3.72535	1.60705	1.86179	2.88716	0	2.30908	0	0.35331
NT013T	1.42469	2.72136	0	3.2066	2.81974	1.87248	0	2.40774	3.48463	0	3.4627	1.97286	0	4.12219	2.57479	3.85005	0	0	1.29162	1.70248	3.30188	1.94232	1.20427	1.35869	2.09929	1.47176	0	2.52148	3.44448	3.68635	1.74035	1.67151
NT014T	1.56881	1.61864	0	1.76174	0.972818	1.45966	7.47007	1.78116	2.24949	1.83238	0	1.61164	1.31693	2.50116	2.58363	1.15584	9.25186	3.10256	4.14249	3.04507	1.22786	1.93022	2.08449	2.17648	1.3324	1.84643	5.20974	2.22902	7.09675	2.0287	1.59947	1.6873
NT015T	4.06185	4.16644	4.21851	1.94099	2.55773	3.36954	0	1.23359	1.97384	1.88284	0.0669584	3.87928	1.63141	2.40307	2.36239	2.89228	2.28834	0.583647	1.21134	2.81332	0	0.370339	2.46604	2.8896	2.64029	2.38597	0	0.626417	0	0.765485	9.19437	2.73436
RCC001T	2.46152	3.38064	3.67618	1.85255	1.2301	0.0507079	0	1.38655	1.91814	3.27834	1.21809	2.86794	4.49379	2.02398	2.29313	0.144665	2.92281	4.62907	2.3112	2.99349	2.01932	0	2.02895	1.43277	1.90133	0.837389	2.90937	1.30354	0	1.58993	2.91521	0.628951
RCC025T	3.0883	1.99921	0	2.91618	1.51105	2.84272	0	1.85628	4.08085	3.02737	2.63972	2.59566	0.793904	2.23788	1.3047	3.68007	0	1.04544	1.53201	1.9095	2.30571	2.91859	1.56832	1.59649	3.15907	2.03526	0.891867	2.15034	1.41502	3.51706	1.70805	0.390173
RCC031T	1.85529	2.51538	2.97158	1.7862	2.8049	2.17927	0	1.52048	2.98075	1.02841	0.321906	1.60206	2.16283	3.13322	1.89345	1.12911	0.230047	1.28151	1.224	2.20852	2.03351	1.6822	2.98101	2.22099	2.4528	2.238	0	2.09207	3.00574	2.55498	3.94911	2.89914
RCC032T	1.57966	1.67946	5.04177	1.3808	2.82022	1.8947	0	2.31462	2.13643	0.611884	2.02963	1.23342	1.64044	2.76842	2.87082	0	4.78473	2.08599	1.16359	3.82387	3.04619	1.95571	3.19359	3.39203	0.869767	2.50317	2.19893	2.66242	0	2.73511	2.43203	0.993846
RCC033T	1.56496	2.79345	0.74664	2.44506	0.864386	2.56338	0	1.08235	1.8807	1.12777	2.1455	2.1796	0.0604433	2.68111	1.97591	2.95214	0.354113	0.344872	0.928795	1.58529	2.48932	0.086558	1.74349	2.7858	2.21404	2.35839	3.75953	1.28161	0	2.19603	2.89515	2.71518
RCC034T	0.607851	1.14167	0	1.45684	1.19861	3.00861	12.1484	1.85014	2.2664	0.600203	0.265296	1.79775	4.64809	1.378	1.28584	1.94136	5.0133	5.21367	5.0447	4.38493	0	2.4018	1.98323	2.6792	1.1914	1.9584	2.48332	2.5602	9.38258	1.64861	0.293866	1.11479
RCC035T	2.59002	2.37382	0	2.4268	3.22502	1.52145	0	1.87537	4.40276	2.52597	2.56644	2.12201	0	3.10697	1.35854	4.57764	0	0.630615	1.00658	1.85257	3.77953	0.602949	1.74822	1.37998	2.73725	1.7256	0	2.58034	0.264992	3.81903	3.86526	0.948313
TRCCr_15T	1.76711	2.65066	0	2.06041	1.93158	2.42348	0	2.31551	2.869	2.68739	0.766415	3.10036	1.87373	2.20282	0.561107	2.63435	2.2874	1.18496	4.70538	2.02918	2.5202	1.32438	1.96134	2.33466	1.74914	1.26847	2.41477	1.11166	0	1.30296	2.06532	1.26072
TRCCr_32T	2.17893	1.68465	0	2.7316	2.90647	2.08752	0	3.39818	4.96417	2.3468	3.68029	3.0363	0.144842	2.11278	1.69785	2.38041	0	0.0583868	1.56165	1.04404	4.46878	1.02663	1.28331	1.68376	1.72276	1.08528	0.570705	1.7277	1.44137	3.64861	3.45707	0.190107
TRCCr_33T1	3.2968	1.93748	1.68015	2.37385	1.65221	0.918698	0	1.16453	1.91334	4.23982	0.239166	1.57102	3.54599	1.63971	2.3969	0	0.573135	2.76184	1.00386	3.76197	1.87029	1.32077	2.75415	1.94791	2.83274	1.23353	1.35793	2.10268	0	3.26726	3.16172	0.677934
TRCCr_33T2	2.95916	1.84071	1.51257	2.54069	1.26655	0.89729	0	1.13185	1.80876	4.25147	0.400284	1.77675	3.72777	1.22844	2.5052	0	0.790575	2.83087	0.987397	4.30059	2.0778	0.715918	2.32056	2.00573	2.88303	1.19137	0.522445	2.17105	0	2.71291	3.8614	1.00245
TRCCr_4T	1.88771	0.961251	0	1.89914	2.76592	1.3919	1.89569	1.24123	3.44885	2.82439	2.40307	1.71255	2.43413	1.83696	3.13697	0.215233	1.54402	3.05287	1.27662	4.28633	0.772614	1.49993	3.1884	2.01661	2.06383	4.49406	1.02307	2.53136	0.093484	2.26912	4.15625	0.556105
TRCCr_7T	2.01608	2.87728	4.85377	2.0738	1.78372	2.2808	0	2.15954	2.67231	1.67001	0.885394	2.47636	0.280465	2.66316	2.58483	2.2219	1.63409	0	1.61568	1.58314	3.65338	0	2.42232	2.65975	2.48843	1.28745	3.29459	1.45218	1.53466	2.24086	1.74666	2.26136
tRCCr_MD1T	1.10399	3.98633	0	2.06725	1.7156	3.5318	0	2.01328	4.71393	0	1.6208	3.07967	0	4.03151	1.99153	6.25428	0	0.594062	4.18898	1.37232	2.73	2.25201	0.905007	1.54893	1.11462	1.42054	0.390024	2.07375	0.308431	1.86286	0.673617	0.577799
tRCCr_MD2T	2.77223	1.89621	0	2.4341	1.86393	0.54993	2.18111	1.40463	3.21329	1.08519	2.29743	1.72328	1.86503	1.73866	2.27223	1.98804	0	1.68463	2.08068	3.44971	1.31859	1.73465	2.47392	1.64863	2.17083	2.56339	2.43561	2.07295	4.64638	2.08329	3.11745	0.64276
PEDr_3T	0	2.34738	8.54717	0.263514	2.59865	3.48613	0	2.84425	3.47177	0	2.90595	2.07643	0.789652	3.45168	1.83737	6.48811	0.0748681	0.530658	0.792329	0.46805	2.42074	2.44759	1.04318	2.27881	0.59716	2.39368	1.99151	0.728317	7.28967	2.32207	1.6751	3.86324
TRCCr_2T	3.80425	2.6504	0	3.94986	0.599228	1.13469	2.95527	1.25143	0	3.34033	1.48749	2.45144	4.10396	1.38269	0.67086	1.18282	4.71279	4.514	1.18304	2.61842	2.03499	1.06215	2.3038	2.52598	1.73721	1.91	3.14272	4.46036	0	1.69947	2.20213	4.07321
TRCCr_12T	3.75733	1.46467	0	2.58964	2.25648	1.28613	0.509273	1.70916	2.58954	1.83045	3.09952	1.73726	3.9983	1.86709	1.19963	0	3.99334	2.22939	0	4.33444	1.18626	0	2.01702	0.439917	2.69784	3.54412	1.57013	1.78111	3.11234	5.08818	8.4329	0.172238
	100	100	100	100	100	100	100	100	100	100	100	100	100	100	100	100	100	100	100	100	100	100	100	100	100	100	100	100	100	100	100	100

## Sheet: correlation-coef r
	BCELLfol	CD4.mem	NK.PTGDS	NK.HBB	NKT.inf	CD8.stress	NK.ct	CD8.eff	NKT.stress	CD8.mem	CD4.eff	NKT.IFNG	myCAF	apCAF	ccRCC.int	ccRCC.epi	ccRCC.inf	ccRCC.mes	Cycling	ED.cor	ED.lymph	ED.RGCC	ED.venous	MAST	MSG	SMC	MONO.at	MONO.cl	NEUT	POD	ED.glom	TAM
BCELLfol	1	-0.0776489	-0.372541	0.630547	-0.0179469	-0.42314	-0.00691446	-0.551235	0.132247	0.590789	-0.257024	0.0802368	0.0114109	-0.152086	-0.0839372	-0.221955	-0.164038	-0.0119066	-0.33174	0.113976	0.0274615	-0.308946	0.279441	-0.224429	0.571957	-0.163989	-0.242264	0.0697524	-0.231762	0.221777	0.363674	-0.337044
CD4.mem	-0.0776489	1	0.221243	0.0300348	0.0636467	0.264146	-0.441163	0.0066607	0.0963451	-0.203958	-0.324626	0.505535	-0.104179	0.304419	-0.332419	0.160771	-0.0356934	-0.244548	0.152086	-0.242136	0.226727	-0.267766	-0.276789	0.00376206	-0.100096	-0.333282	-0.0533314	-0.284375	-0.30988	-0.00530389	0.0394189	0.247618
NK.PTGDS	-0.372541	0.221243	1	-0.503979	-0.074163	0.0492443	-0.289446	0.283797	-0.449023	-0.141953	-0.0776006	-0.0241936	0.177288	0.0131186	0.155248	-0.0818325	0.161608	0.00593487	-0.0858973	-0.0693528	-0.0896443	0.0706135	0.141932	0.366464	-0.0365871	0.0343457	0.109518	-0.17186	-0.210727	-0.139822	-0.251488	0.436738
NK.HBB	0.630547	0.0300348	-0.503979	1	0.102436	-0.165711	-0.0019755	-0.103299	0.144776	0.341411	-0.113798	0.0523589	-0.111084	0.0601295	-0.0313907	-0.00753203	-0.348506	-0.128686	-0.0736972	-0.13013	0.275039	-0.284735	0.0775208	-0.166081	0.235893	-0.224052	-0.231869	0.277582	-0.137497	0.207894	0.114079	-0.031514
NKT.inf	-0.0179469	0.0636467	-0.074163	0.102436	1	0.253901	-0.0837203	0.197656	0.381294	-0.140824	0.186579	-0.11292	-0.0035157	0.432747	0.0141227	0.040994	-0.159286	-0.172856	-0.00499537	-0.324894	0.285529	-0.0685909	0.0102991	0.146346	-0.15609	-0.0270737	-0.494406	0.171631	-0.101064	0.237003	-0.0242998	0.116374
CD8.stress	-0.42314	0.264146	0.0492443	-0.165711	0.253901	1	0.122617	0.385754	-0.0285229	-0.275537	0.0248566	0.217145	-0.257016	0.223435	-0.131422	0.456676	0.061449	-0.223504	0.300278	-0.437201	0.0620179	0.330483	-0.469627	0.309158	-0.24095	0.0691335	0.0829163	-0.155227	0.123105	-0.29263	-0.318804	0.470614
NK.ct	-0.00691446	-0.441163	-0.289446	-0.0019755	-0.0837203	0.122617	1	-0.00653959	-0.457311	0.0351883	0.0934731	-0.308042	0.254598	-0.314445	0.0497281	-0.0491681	0.335251	0.549835	0.289445	0.157534	-0.519673	0.423282	0.0635566	-0.055314	-0.126841	0.408384	0.405655	0.281475	0.194696	-0.410018	-0.213704	0.232087
CD8.eff	-0.551235	0.0066607	0.283797	-0.103299	0.197656	0.385754	-0.00653959	1	-0.128106	-0.412595	0.323136	-0.0447117	-0.133782	0.0567993	0.11144	0.387838	-0.123214	-0.162677	0.369226	-0.380215	0.185313	0.315111	-0.219365	0.10922	-0.32914	-0.0227567	0.0757438	0.0492754	0.21114	-0.147086	-0.447599	0.452236
NKT.stress	0.132247	0.0963451	-0.449023	0.144776	0.381294	-0.0285229	-0.457311	-0.128106	1	-0.161959	0.0729215	0.159099	-0.244698	0.34246	-0.151937	0.188195	-0.339126	-0.379064	-0.0503782	-0.118541	0.324263	-0.251947	-0.0897053	-0.383331	-0.0746412	-0.31616	-0.424067	-0.228863	0.229344	0.445995	0.269351	-0.557741
CD8.mem	0.590789	-0.203958	-0.141953	0.341411	-0.140824	-0.275537	0.0351883	-0.412595	-0.161959	1	-0.197648	0.224664	0.0737242	-0.26819	-0.0927922	-0.33529	0.045994	0.136267	-0.13002	-0.13342	0.083027	-0.13013	0.132551	0.104769	0.522797	-0.238494	-0.0062208	0.100324	-0.35771	-0.0295107	-0.0578441	-0.151443
CD4.eff	-0.257024	-0.324626	-0.0776006	-0.113798	0.186579	0.0248566	0.0934731	0.323136	0.0729215	-0.197648	1	0.0949238	-0.215594	-0.00845001	0.139579	0.295391	-0.18323	-0.14135	-0.0637143	-0.108373	0.10856	0.0857646	-0.0671683	-0.27774	-0.0686486	0.219145	-0.0864513	-0.0160982	0.0800706	0.0127675	-0.0665391	-0.0596435
NKT.IFNG	0.0802368	0.505535	-0.0241936	0.0523589	-0.11292	0.217145	-0.308042	-0.0447117	0.159099	0.224664	0.0949238	1	-0.274533	0.176072	-0.345174	0.274363	0.0560065	-0.247008	0.271415	-0.329212	0.17149	-0.142121	-0.285353	-0.0290472	0.0766574	-0.303484	0.0891612	-0.310762	-0.242516	-0.230712	-0.0827308	0.0237434
myCAF	0.0114109	-0.104179	0.177288	-0.111084	-0.0035157	-0.257016	0.254598	-0.133782	-0.244698	0.0737242	-0.215594	-0.274533	1	-0.296244	-0.182878	-0.596709	0.468044	0.806454	0.244804	0.291565	-0.413319	-0.0574234	0.428483	0.122063	-0.356072	-0.0169617	0.162081	0.0627274	-0.226856	-0.238512	-0.0644984	0.0492814
apCAF	-0.152086	0.304419	0.0131186	0.0601295	0.432747	0.223435	-0.314445	0.0567993	0.34246	-0.26819	-0.00845001	0.176072	-0.296244	1	-0.0434783	0.245964	-0.0920785	-0.401049	-0.00413198	-0.284437	0.435483	-0.178423	-0.186679	0.0940487	-0.265618	-0.0807277	-0.129723	0.0824545	-0.11377	0.25057	0.0711064	0.136355
ccRCC.int	-0.0839372	-0.332419	0.155248	-0.0313907	0.0141227	-0.131422	0.0497281	0.11144	-0.151937	-0.0927922	0.139579	-0.345174	-0.182878	-0.0434783	1	-0.0246952	-0.157894	-0.157866	-0.137095	-0.0595763	-0.101018	0.284242	0.187172	0.0570459	0.116004	0.058156	0.0485997	0.221708	0.207899	-0.180019	-0.112534	0.0706136
ccRCC.epi	-0.221955	0.160771	-0.0818325	-0.00753203	0.040994	0.456676	-0.0491681	0.387838	0.188195	-0.33529	0.295391	0.274363	-0.596709	0.245964	-0.0246952	1	-0.353444	-0.547414	0.0993364	-0.292523	0.0522626	0.241007	-0.432536	-0.194351	-0.0213613	0.148788	0.0412244	-0.168545	0.318837	-0.0590215	-0.0866579	0.212379
ccRCC.inf	-0.164038	-0.0356934	0.161608	-0.348506	-0.159286	0.061449	0.335251	-0.123214	-0.339126	0.045994	-0.18323	0.0560065	0.468044	-0.0920785	-0.157894	-0.353444	1	0.507569	0.310789	0.218907	-0.250064	0.0216666	0.144478	0.29636	-0.353189	0.166627	0.596545	-0.155616	-0.0117744	-0.350151	-0.0212553	0.156249
ccRCC.mes	-0.0119066	-0.244548	0.00593487	-0.128686	-0.172856	-0.223504	0.549835	-0.162677	-0.379064	0.136267	-0.14135	-0.247008	0.806454	-0.401049	-0.157866	-0.547414	0.507569	1	0.364035	0.360838	-0.477161	0.109588	0.335102	0.0227637	-0.347008	0.116163	0.287977	0.204318	-0.221321	-0.36607	-0.181408	0.0170882
Cycling	-0.33174	0.152086	-0.0858973	-0.0736972	-0.00499537	0.300278	0.289445	0.369226	-0.0503782	-0.13002	-0.0637143	0.271415	0.244804	-0.00413198	-0.137095	0.0993364	0.310789	0.364035	1	-0.227636	-0.10287	0.244606	-0.0159729	0.102436	-0.454949	-0.231822	0.377235	0.00548874	0.0928964	-0.546346	-0.527548	0.236509
ED.cor	0.113976	-0.242136	-0.0693528	-0.13013	-0.324894	-0.437201	0.157534	-0.380215	-0.118541	-0.13342	-0.108373	-0.329212	0.291565	-0.284437	-0.0595763	-0.292523	0.218907	0.360838	-0.227636	1	-0.435064	-0.272643	0.455148	-0.150853	0.0180086	0.458849	-0.00946054	0.0308366	-0.0101132	0.172808	0.609834	-0.395819
ED.lymph	0.0274615	0.226727	-0.0896443	0.275039	0.285529	0.0620179	-0.519673	0.185313	0.324263	0.083027	0.10856	0.17149	-0.413319	0.435483	-0.101018	0.0522626	-0.250064	-0.477161	-0.10287	-0.435064	1	-0.33149	-0.235174	0.100895	0.0315335	-0.452021	-0.298955	0.105461	-0.249541	0.455477	-0.00228918	-0.0871953
ED.RGCC	-0.308946	-0.267766	0.0706135	-0.284735	-0.0685909	0.330483	0.423282	0.315111	-0.251947	-0.13013	0.0857646	-0.142121	-0.0574234	-0.178423	0.284242	0.241007	0.0216666	0.109588	0.244606	-0.272643	-0.33149	1	-0.263745	0.0170397	-0.02309	0.182189	0.318839	0.188363	0.347456	-0.438648	-0.55003	0.244606
ED.venous	0.279441	-0.276789	0.141932	0.0775208	0.0102991	-0.469627	0.0635566	-0.219365	-0.0897053	0.132551	-0.0671683	-0.285353	0.428483	-0.186679	0.187172	-0.432536	0.144478	0.335102	-0.0159729	0.455148	-0.235174	-0.263745	1	0.11699	0.158187	0.00104841	-0.10567	0.169288	-0.183005	-0.0424915	0.167564	-0.0284305
MAST	-0.224429	0.00376206	0.366464	-0.166081	0.146346	0.309158	-0.055314	0.10922	-0.383331	0.104769	-0.27774	-0.0290472	0.122063	0.0940487	0.0570459	-0.194351	0.29636	0.0227637	0.102436	-0.150853	0.100895	0.0170397	0.11699	1	-0.127475	0.163984	0.0928711	0.159544	-0.196359	-0.237619	-0.2579	0.482825
MSG	0.571957	-0.100096	-0.0365871	0.235893	-0.15609	-0.24095	-0.126841	-0.32914	-0.0746412	0.522797	-0.0686486	0.0766574	-0.356072	-0.265618	0.116004	-0.0213613	-0.353189	-0.347008	-0.454949	0.0180086	0.0315335	-0.02309	0.158187	-0.127475	1	-0.0619796	-0.280097	0.0204132	-0.0545191	0.206044	0.149694	-0.15091
SMC	-0.163989	-0.333282	0.0343457	-0.224052	-0.0270737	0.0691335	0.408384	-0.0227567	-0.31616	-0.238494	0.219145	-0.303484	-0.0169617	-0.0807277	0.058156	0.148788	0.166627	0.116163	-0.231822	0.458849	-0.452021	0.182189	0.00104841	0.163984	-0.0619796	1	0.111359	-0.00906568	0.163039	-0.088375	0.236877	0.0881283
MONO.at	-0.242264	-0.0533314	0.109518	-0.231869	-0.494406	0.0829163	0.405655	0.0757438	-0.424067	-0.0062208	-0.0864513	0.0891612	0.162081	-0.129723	0.0485997	0.0412244	0.596545	0.287977	0.377235	-0.00946054	-0.298955	0.318839	-0.10567	0.0928711	-0.280097	0.111359	1	-0.155507	0.173537	-0.464047	-0.269822	0.249553
MONO.cl	0.0697524	-0.284375	-0.17186	0.277582	0.171631	-0.155227	0.281475	0.0492754	-0.228863	0.100324	-0.0160982	-0.310762	0.0627274	0.0824545	0.221708	-0.168545	-0.155616	0.204318	0.00548874	0.0308366	0.105461	0.188363	0.169288	0.159544	0.0204132	-0.00906568	-0.155507	1	-0.0788938	0.151526	-0.206147	0.149306
NEUT	-0.231762	-0.30988	-0.210727	-0.137497	-0.101064	0.123105	0.194696	0.21114	0.229344	-0.35771	0.0800706	-0.242516	-0.226856	-0.11377	0.207899	0.318837	-0.0117744	-0.221321	0.0928964	-0.0101132	-0.249541	0.347456	-0.183005	-0.196359	-0.0545191	0.163039	0.173537	-0.0788938	1	-0.06165	0.0168337	0.0156232
POD	0.221777	-0.00530389	-0.139822	0.207894	0.237003	-0.29263	-0.410018	-0.147086	0.445995	-0.0295107	0.0127675	-0.230712	-0.238512	0.25057	-0.180019	-0.0590215	-0.350151	-0.36607	-0.546346	0.172808	0.455477	-0.438648	-0.0424915	-0.237619	0.206044	-0.088375	-0.464047	0.151526	-0.06165	1	0.42231	-0.46827
ED.glom	0.363674	0.0394189	-0.251488	0.114079	-0.0242998	-0.318804	-0.213704	-0.447599	0.269351	-0.0578441	-0.0665391	-0.0827308	-0.0644984	0.0711064	-0.112534	-0.0866579	-0.0212553	-0.181408	-0.527548	0.609834	-0.00228918	-0.55003	0.167564	-0.2579	0.149694	0.236877	-0.269822	-0.206147	0.0168337	0.42231	1	-0.44086
TAM	-0.337044	0.247618	0.436738	-0.031514	0.116374	0.470614	0.232087	0.452236	-0.557741	-0.151443	-0.0596435	0.0237434	0.0492814	0.136355	0.0706136	0.212379	0.156249	0.0170882	0.236509	-0.395819	-0.0871953	0.244606	-0.0284305	0.482825	-0.15091	0.0881283	0.249553	0.149306	0.0156232	-0.46827	-0.44086	1

## Sheet: correl-coef r+pval-tum
coef r	ccRCC.int	ccRCC.epi	ccRCC.inf	ccRCC.mes		p-value	ccRCC.int	ccRCC.epi	ccRCC.inf	ccRCC.mes
ccRCC.epi	-0.0246952	1	-0.353444	-0.547414		ccRCC.epi	0.870592		0.0159725	8.24759e-05
CD8.stress	-0.131422	0.456676	0.061449	-0.223504		CD8.stress	0.383973	0.00142184	0.684977	0.135405
CD8.eff	0.11144	0.387838	-0.123214	-0.162677		CD8.eff	0.460926	0.00774048	0.414616	0.280061
NEUT	0.207899	0.318837	-0.0117744	-0.221321		NEUT	0.165615	0.0307991	0.938096	0.139364
CD4.eff	0.139579	0.295391	-0.18323	-0.14135		CD4.eff	0.354883	0.046259	0.22289	0.348751
NKT.IFNG	-0.345174	0.274363	0.0560065	-0.247008		NKT.IFNG	0.018805	0.0650087	0.711613	0.0979366
apCAF	-0.0434783	0.245964	-0.0920785	-0.401049		apCAF	0.774186	0.0994098	0.54278	0.00574154
ED.RGCC	0.284242	0.241007	0.0216666	0.109588		ED.RGCC	0.0555613	0.106638	0.886351	0.468456
TAM	0.0706136	0.212379	0.156249	0.0170882		TAM	0.640981	0.156482	0.299758	0.910255
NKT.stress	-0.151937	0.188195	-0.339126	-0.379064		NKT.stress	0.313457	0.210387	0.0211353	0.00937853
CD4.mem	-0.332419	0.160771	-0.0356934	-0.244548		CD4.mem	0.0239994	0.285812	0.813823	0.101435
SMC	0.058156	0.148788	0.166627	0.116163		SMC	0.70105	0.323707	0.268389	0.442023
Cycling	-0.137095	0.0993364	0.310789	0.364035		Cycling	0.363595	0.511298	0.0355329	0.0128809
ED.lymph	-0.101018	0.0522626	-0.250064	-0.477161		ED.lymph	0.504136	0.730137	0.0937216	0.000799609
MONO.at	0.0485997	0.0412244	0.596545	0.287977		MONO.at	0.748409	0.785608	1.21299e-05	0.0522903
NKT.inf	0.0141227	0.040994	-0.159286	-0.172856		NKT.inf	0.925782	0.786778	0.290343	0.250648
NK.HBB	-0.0313907	-0.00753203	-0.348506	-0.128686		NK.HBB	0.835937	0.960378	0.0176166	0.394035
MSG	0.116004	-0.0213613	-0.353189	-0.347008		MSG	0.442653	0.887942	0.0160541	0.0181428
ccRCC.int	1	-0.0246952	-0.157894	-0.157866		ccRCC.int		0.870592	0.294634	0.294722
NK.ct	0.0497281	-0.0491681	0.335251	0.549835		NK.ct	0.742765	0.745565	0.0227526	7.55653e-05
POD	-0.180019	-0.0590215	-0.350151	-0.36607		POD	0.231247	0.696813	0.0170536	0.0123493
NK.PTGDS	0.155248	-0.0818325	0.161608	0.00593487		NK.PTGDS	0.302903	0.58875	0.283277	0.968775
ED.glom	-0.112534	-0.0866579	-0.0212553	-0.181408		ED.glom	0.45651	0.566884	0.888495	0.227605
MONO.cl	0.221708	-0.168545	-0.155616	0.204318		MONO.cl	0.138656	0.262842	0.301744	0.173187
MAST	0.0570459	-0.194351	0.29636	0.0227637		MAST	0.706498	0.195576	0.0455142	0.880637
BCELLfol	-0.0839372	-0.221955	-0.164038	-0.0119066		BCELLfol	0.579166	0.138206	0.276004	0.937403
ED.cor	-0.0595763	-0.292523	0.218907	0.360838		ED.cor	0.694101	0.0485208	0.143842	0.0137551
CD8.mem	-0.0927922	-0.33529	0.045994	0.136267		CD8.mem	0.539643	0.0227357	0.761492	0.366529
ccRCC.inf	-0.157894	-0.353444	1	0.507569		ccRCC.inf	0.294634	0.0159725		0.000317653
ED.venous	0.187172	-0.432536	0.144478	0.335102		ED.venous	0.212922	0.00268123	0.338079	0.022817
ccRCC.mes	-0.157866	-0.547414	0.507569	1		ccRCC.mes	0.294722	8.24759e-05	0.000317653
myCAF	-0.182878	-0.596709	0.468044	0.806454		myCAF	0.223797	1.20461e-05	0.0010376	1.33563e-11

## Sheet: correlation-pvalue
	BCELLfol	CD4.mem	NK.PTGDS	NK.HBB	NKT.inf	CD8.stress	NK.ct	CD8.eff	NKT.stress	CD8.mem	CD4.eff	NKT.IFNG	myCAF	apCAF	ccRCC.int	ccRCC.epi	ccRCC.inf	ccRCC.mes	Cycling	ED.cor	ED.lymph	ED.RGCC	ED.venous	MAST	MSG	SMC	MONO.at	MONO.cl	NEUT	POD	ED.glom	TAM
BCELLfol		0.608005	0.0107825	2.64451e-06	0.905765	0.00339075	0.963624	7.18159e-05	0.380968	1.54338e-05	0.0846451	0.596062	0.940004	0.312977	0.579166	0.138206	0.276004	0.937403	0.0243063	0.450724	0.856241	0.0366969	0.0600041	0.133754	3.28937e-05	0.276149	0.104769	0.645067	0.121187	0.138531	0.0129771	0.021992
CD4.mem	0.608005		0.139507	0.842932	0.674325	0.0760832	0.00214863	0.964958	0.524161	0.173963	0.0277275	0.000338805	0.490818	0.0396909	0.0239994	0.285812	0.813823	0.101435	0.312977	0.104957	0.129715	0.0720016	0.0625779	0.980204	0.508059	0.0236135	0.724833	0.0554416	0.0361031	0.972093	0.79479	0.0970839
NK.PTGDS	0.0107825	0.139507		0.000355836	0.624254	0.745184	0.051047	0.055961	0.00174724	0.346677	0.608229	0.873199	0.238518	0.931045	0.302903	0.58875	0.283277	0.968775	0.570306	0.646966	0.553543	0.640981	0.346751	0.0122486	0.809247	0.820735	0.468741	0.25343	0.159804	0.354038	0.0918051	0.00240881
NK.HBB	2.64451e-06	0.842932	0.000355836		0.498139	0.271068	0.989604	0.494505	0.337074	0.0202281	0.451436	0.729659	0.462369	0.691401	0.835937	0.960378	0.0176166	0.394035	0.626439	0.388703	0.0643248	0.0551196	0.608599	0.269985	0.114511	0.134425	0.12101	0.061799	0.362177	0.165624	0.450309	0.835301
NKT.inf	0.905765	0.674325	0.624254	0.498139		0.088629	0.580151	0.187935	0.00893635	0.350565	0.214403	0.454955	0.9815	0.0026669	0.925782	0.786778	0.290343	0.250648	0.973716	0.0275915	0.0544156	0.650594	0.94584	0.331803	0.300255	0.85825	0.000478717	0.254073	0.50394	0.112766	0.872647	0.44119
CD8.stress	0.00339075	0.0760832	0.745184	0.271068	0.088629		0.416899	0.0081053	0.850746	0.0638241	0.869754	0.147177	0.084655	0.135529	0.383973	0.00142184	0.684977	0.135405	0.0426021	0.00238032	0.682213	0.0248837	0.000992224	0.0365615	0.106724	0.648009	0.583806	0.30297	0.415032	0.048435	0.0308172	0.000964837
NK.ct	0.963624	0.00214863	0.051047	0.989604	0.580151	0.416899		0.965595	0.00139742	0.816412	0.536659	0.0372798	0.0877266	0.0333129	0.742765	0.745565	0.0227526	7.55653e-05	0.0510484	0.295751	0.000214625	0.00337887	0.674761	0.715027	0.400908	0.00483896	0.0051591	0.0580886	0.194768	0.00465557	0.153852	0.12065
CD8.eff	7.18159e-05	0.964958	0.055961	0.494505	0.187935	0.0081053	0.965595		0.396187	0.00437889	0.0284927	0.767955	0.375416	0.707711	0.460926	0.00774048	0.414616	0.280061	0.0115624	0.00914797	0.217584	0.0329214	0.142984	0.46996	0.0255135	0.880674	0.616863	0.745028	0.158969	0.329337	0.00181458	0.00160336
NKT.stress	0.380968	0.524161	0.00174724	0.337074	0.00893635	0.850746	0.00139742	0.396187		0.282218	0.630084	0.290918	0.101219	0.0198224	0.313457	0.210387	0.0211353	0.00937853	0.73952	0.432672	0.0279125	0.0911946	0.553272	0.00854805	0.622014	0.0323118	0.0033141	0.126044	0.125227	0.00189322	0.0702692	5.65171e-05
CD8.mem	1.54338e-05	0.173963	0.346677	0.0202281	0.350565	0.0638241	0.816412	0.00437889	0.282218		0.187955	0.133336	0.626312	0.0715352	0.539643	0.0227357	0.761492	0.366529	0.389109	0.37672	0.583302	0.388705	0.379862	0.48835	0.000193501	0.110454	0.967271	0.507086	0.0146589	0.845639	0.702579	0.315051
CD4.eff	0.0846451	0.0277275	0.608229	0.451436	0.214403	0.869754	0.536659	0.0284927	0.630084	0.187955		0.530327	0.150157	0.955553	0.354883	0.046259	0.22289	0.348751	0.673998	0.47343	0.472662	0.570903	0.657388	0.0616452	0.650319	0.143395	0.567812	0.915435	0.596826	0.932886	0.660402	0.693773
NKT.IFNG	0.596062	0.000338805	0.873199	0.729659	0.454955	0.147177	0.0372798	0.767955	0.290918	0.133336	0.530327		0.0648367	0.241807	0.018805	0.0650087	0.711613	0.0979366	0.0680635	0.0254795	0.254469	0.346102	0.0545712	0.848035	0.612608	0.0403331	0.555691	0.0355498	0.104397	0.122928	0.584651	0.87554
myCAF	0.940004	0.490818	0.238518	0.462369	0.9815	0.084655	0.0877266	0.375416	0.101219	0.626312	0.150157	0.0648367		0.0456029	0.223797	1.20461e-05	0.0010376	1.33563e-11	0.101067	0.0492965	0.0043038	0.704644	0.00296936	0.419025	0.0151519	0.910917	0.281852	0.678773	0.129491	0.110425	0.670214	0.744998
apCAF	0.312977	0.0396909	0.931045	0.691401	0.0026669	0.135529	0.0333129	0.707711	0.0198224	0.0715352	0.955553	0.241807	0.0456029		0.774186	0.0994098	0.54278	0.00574154	0.978258	0.0553863	0.00248749	0.235478	0.214152	0.534142	0.0744019	0.593808	0.390203	0.58591	0.451544	0.0930362	0.638648	0.366215
ccRCC.int	0.579166	0.0239994	0.302903	0.835937	0.925782	0.383973	0.742765	0.460926	0.313457	0.539643	0.354883	0.018805	0.223797	0.774186		0.870592	0.294634	0.294722	0.363595	0.694101	0.504136	0.0555613	0.212922	0.706498	0.442653	0.70105	0.748409	0.138656	0.165615	0.231247	0.45651	0.640981
ccRCC.epi	0.138206	0.285812	0.58875	0.960378	0.786778	0.00142184	0.745565	0.00774048	0.210387	0.0227357	0.046259	0.0650087	1.20461e-05	0.0994098	0.870592		0.0159725	8.24759e-05	0.511298	0.0485208	0.730137	0.106638	0.00268123	0.195576	0.887942	0.323707	0.785608	0.262842	0.0307991	0.696813	0.566884	0.156482
ccRCC.inf	0.276004	0.813823	0.283277	0.0176166	0.290343	0.684977	0.0227526	0.414616	0.0211353	0.761492	0.22289	0.711613	0.0010376	0.54278	0.294634	0.0159725		0.000317653	0.0355329	0.143842	0.0937216	0.886351	0.338079	0.0455142	0.0160541	0.268389	1.21299e-05	0.301744	0.938096	0.0170536	0.888495	0.299758
ccRCC.mes	0.937403	0.101435	0.968775	0.394035	0.250648	0.135405	7.55653e-05	0.280061	0.00937853	0.366529	0.348751	0.0979366	1.33563e-11	0.00574154	0.294722	8.24759e-05	0.000317653		0.0128809	0.0137551	0.000799609	0.468456	0.022817	0.880637	0.0181428	0.442023	0.0522903	0.173187	0.139364	0.0123493	0.227605	0.910255
Cycling	0.0243063	0.312977	0.570306	0.626439	0.973716	0.0426021	0.0510484	0.0115624	0.73952	0.389109	0.673998	0.0680635	0.101067	0.978258	0.363595	0.511298	0.0355329	0.0128809		0.128143	0.496313	0.101352	0.916091	0.498139	0.00149013	0.121087	0.0097554	0.971121	0.539186	8.57037e-05	0.000164975	0.113539
ED.cor	0.450724	0.104957	0.646966	0.388703	0.0275915	0.00238032	0.295751	0.00914797	0.432672	0.37672	0.47343	0.0254795	0.0492965	0.0553863	0.694101	0.0485208	0.143842	0.0137551	0.128143		0.00251423	0.0667776	0.00148211	0.316964	0.905443	0.00133987	0.950244	0.838794	0.946816	0.250782	6.83081e-06	0.00647152
ED.lymph	0.856241	0.129715	0.553543	0.0643248	0.0544156	0.682213	0.000214625	0.217584	0.0279125	0.583302	0.472662	0.254469	0.0043038	0.00248749	0.504136	0.730137	0.0937216	0.000799609	0.496313	0.00251423		0.0244202	0.115652	0.50466	0.835201	0.00161262	0.0435677	0.485466	0.0944317	0.00146896	0.987953	0.564472
ED.RGCC	0.0366969	0.0720016	0.640981	0.0551196	0.650594	0.0248837	0.00337887	0.0329214	0.0911946	0.388705	0.570903	0.346102	0.704644	0.235478	0.0555613	0.106638	0.886351	0.468456	0.101352	0.0667776	0.0244202		0.0765472	0.910509	0.878939	0.225577	0.0307978	0.209974	0.017984	0.00229327	7.50334e-05	0.101352
ED.venous	0.0600041	0.0625779	0.346751	0.608599	0.94584	0.000992224	0.674761	0.142984	0.553272	0.379862	0.657388	0.0545712	0.00296936	0.214152	0.212922	0.00268123	0.338079	0.022817	0.916091	0.00148211	0.115652	0.0765472		0.438756	0.293728	0.994483	0.484597	0.260713	0.223469	0.779181	0.26567	0.851225
MAST	0.133754	0.980204	0.0122486	0.269985	0.331803	0.0365615	0.715027	0.46996	0.00854805	0.48835	0.0616452	0.848035	0.419025	0.534142	0.706498	0.195576	0.0455142	0.880637	0.498139	0.316964	0.50466	0.910509	0.438756		0.398539	0.276164	0.539297	0.289554	0.190908	0.111805	0.0835533	0.000677619
MSG	3.28937e-05	0.508059	0.809247	0.114511	0.300255	0.106724	0.400908	0.0255135	0.622014	0.000193501	0.650319	0.612608	0.0151519	0.0744019	0.442653	0.887942	0.0160541	0.0181428	0.00149013	0.905443	0.835201	0.878939	0.293728	0.398539		0.682399	0.0593806	0.892886	0.718953	0.169507	0.320737	0.316779
SMC	0.276149	0.0236135	0.820735	0.134425	0.85825	0.648009	0.00483896	0.880674	0.0323118	0.110454	0.143395	0.0403331	0.910917	0.593808	0.70105	0.323707	0.268389	0.442023	0.121087	0.00133987	0.00161262	0.225577	0.994483	0.276164	0.682399		0.461254	0.952319	0.27898	0.559195	0.112963	0.560297
MONO.at	0.104769	0.724833	0.468741	0.12101	0.000478717	0.583806	0.0051591	0.616863	0.0033141	0.967271	0.567812	0.555691	0.281852	0.390203	0.748409	0.785608	1.21299e-05	0.0522903	0.0097554	0.950244	0.0435677	0.0307978	0.484597	0.539297	0.0593806	0.461254		0.302088	0.248759	0.00116059	0.0697612	0.0944166
MONO.cl	0.645067	0.0554416	0.25343	0.061799	0.254073	0.30297	0.0580886	0.745028	0.126044	0.507086	0.915435	0.0355498	0.678773	0.58591	0.138656	0.262842	0.301744	0.173187	0.971121	0.838794	0.485466	0.209974	0.260713	0.289554	0.892886	0.952319	0.302088		0.602247	0.314782	0.169289	0.322008
NEUT	0.121187	0.0361031	0.159804	0.362177	0.50394	0.415032	0.194768	0.158969	0.125227	0.0146589	0.596826	0.104397	0.129491	0.451544	0.165615	0.0307991	0.938096	0.139364	0.539186	0.946816	0.0944317	0.017984	0.223469	0.190908	0.718953	0.27898	0.248759	0.602247		0.684	0.911587	0.917922
POD	0.138531	0.972093	0.354038	0.165624	0.112766	0.048435	0.00465557	0.329337	0.00189322	0.845639	0.932886	0.122928	0.110425	0.0930362	0.231247	0.696813	0.0170536	0.0123493	8.57037e-05	0.250782	0.00146896	0.00229327	0.779181	0.111805	0.169507	0.559195	0.00116059	0.314782	0.684		0.00346068	0.00103102
ED.glom	0.0129771	0.79479	0.0918051	0.450309	0.872647	0.0308172	0.153852	0.00181458	0.0702692	0.702579	0.660402	0.584651	0.670214	0.638648	0.45651	0.566884	0.888495	0.227605	0.000164975	6.83081e-06	0.987953	7.50334e-05	0.26567	0.0835533	0.320737	0.112963	0.0697612	0.169289	0.911587	0.00346068		0.00216564
TAM	0.021992	0.0970839	0.00240881	0.835301	0.44119	0.000964837	0.12065	0.00160336	5.65171e-05	0.315051	0.693773	0.87554	0.744998	0.366215	0.640981	0.156482	0.299758	0.910255	0.113539	0.00647152	0.564472	0.101352	0.851225	0.000677619	0.316779	0.560297	0.0944166	0.322008	0.917922	0.00103102	0.00216564

## Sheet: Correl-reduced
coef r	myCAF	apCAF	ccRCC.epi	ccRCC.int	ccRCC.mes	ccRCC.inf		p-val	myCAF	apCAF	ccRCC.epi	ccRCC.int	ccRCC.mes	ccRCC.inf
myCAF	1	-0.296244	-0.596709	-0.182878	0.806454	0.468044		myCAF		0.0456029	1.20461e-05	0.223797	1.33563e-11	0.0010376
apCAF	-0.296244	1	0.245964	-0.0434783	-0.401049	-0.0920785		apCAF	0.0456029		0.0994098	0.774186	0.00574154	0.54278
ccRCC.epi	-0.596709	0.245964	1	-0.0246952	-0.547414	-0.353444		ccRCC.epi	1.20461e-05	0.0994098		0.870592	8.24759e-05	0.0159725
ccRCC.int	-0.182878	-0.0434783	-0.0246952	1	-0.157866	-0.157894		ccRCC.int	0.223797	0.774186	0.870592		0.294722	0.294634
ccRCC.mes	0.806454	-0.401049	-0.547414	-0.157866	1	0.507569		ccRCC.mes	1.33563e-11	0.00574154	8.24759e-05	0.294722		0.000317653
ccRCC.inf	0.468044	-0.0920785	-0.353444	-0.157894	0.507569	1		ccRCC.inf	0.0010376	0.54278	0.0159725	0.294634	0.000317653

## Sheet: With annotations (filtered)
Mixture	TumorType	TFE3-Cluster	TumorSignature	SignatureRatio	PatientStatus	FusionPartner	ImmuneProfile	ImmuneCluster	OxPhos200	AJCC.Stage	BCELLfol	PC	CD4.mem	NK.PTGDS	CD8.ex	NK.HBB	CD4.reg	NKT.inf	CD8.stress	NK.ct	CD8.eff	NKT.stress	CD8.mem	CD4.eff	NKT.IFNG	NK.surv	myCAF	apCAF	ccRCC.int	ccRCC.epi	ccRCC.inf	ccRCC.mes	Cycling	ED.cor	ED.lymph	ED.RGCC	ED.venous	MAST	MSG	SMC	MSG.inf	MONO.at	MONO.cl	NEUT	POD	ED.glom	ATL	CD	CNT
K331301A	TFEB-tRCC	TFEB	Sarcomatoid	2.09655	Deceased	TFEB_KHDRBS2	Cold-Tumor	Cold_FIB_high	1.5923	I	0.636382	0.260733	0.970357	0	0	0.999966	0.10256	1.16712	0.885443	0.0870896	0.252203	0.67453	0.752131	0	0.882111	0	0.664357	0.122306	1.00314	0.171321	0.0218837	0.316558	0.542123	0.234707	0.105358	0.354342	0.829319	0.422722	1.60919	0.13083	0	0	0.898808	0.016614	0.230974	0.161484	0.259048	0.618831	0.466459
K345601A	TFE3-tRCC	Cluster1	Biphasic	1.25315	Alive	SFPQ	Cold-Tumor	Cold_FIB_high	1.85034	II	0.43331	0.309875	0.579742	0.00628221	0.0663684	1.18106	0	0.715634	0.58591	0.132062	0.610422	0.072582	0.340304	0.184217	0.545406	0	0.855238	0.23883	2.8197	0	0	0.391444	0.403424	0.124449	0.161623	0.396976	0.824537	0.419976	1.12651	0.279684	0	0.0192171	1.46162	0	0.255752	0.0966953	1.15196	0.222314	0.28723
K475601A	TFE3-tRCC	Cluster2	Epithelioid	0.633882	Alive	SFPQ	Cold-Tumor	Cold_FIB_low	1.68629	I	0.355496	0.354963	0.630435	0.069546	0	0.830269	0	0.221438	0.79239	0.0197705	0.592335	0	1.00839	0.175158	0.959291	0	0.0893106	0.212112	1.99622	0.594083	0	0.117785	0.411846	0.0903586	0.111395	0.335783	0.544887	0.529612	1.28544	0.299802	0	0.263931	0.917304	0.00992757	0.26488	0.0488217	0.250242	0.363446	0.517831
K475801A	TFE3-tRCC	Cluster3	Sarcomatoid	5.40469	Alive	SFPQ	Hot-Tumor	Hot_Bcell_low	1.2691	I	0.256544	0.447991	0	0.117869	0.487224	0.394697	0	0	0.531798	0.535998	0.830903	0	0	0.720762	0	1.0533	0.552403	0	2.57252	0.728743	0.0991792	0.296151	0.41731	1.58418	0	1.82877	1.05946	0.356529	1.14858	1.36483	0	0.906591	0.568212	0.141417	0.0758103	0.225092	0	0	0.0440589
K554601A	TFE3-tRCC	Cluster2	Epithelioid	0.328294	Alive	SFPQ	Cold-Tumor	Cold_Bcell_high	2.2808	I	0.556601	0.34416	0.518335	0	0	1.14393	0	1.49202	0.917885	0.0629382	0.943237	0.457953	0.545715	0.42945	0.784552	0	0.0832589	0.248049	1.85961	0.676342	0	0.0815178	0.434106	0.167792	0.220915	0.221917	1.06311	0.479977	1.50839	0.182506	0	0	1.68874	0	0.703341	0.136977	0	0.684632	0.769894
K568101A	TFE3-tRCC	Cluster2	Biphasic	1.49636	Deceased	KHSRP	Cold-Tumor	Cold_FIB_low	1.94828	IV	0.533469	0.416551	0.857311	0.0208284	0	1.10727	0	0.81386	0.242781	0	0.504512	0.7016	0.570899	0.0719492	1.12425	0	0.854158	0.278504	1.68867	0.735415	0	0.229753	0.953897	0.0949464	0.0766455	0.316505	1.02538	0.416977	1.02058	0.0935482	0	0.372308	0.968959	0	0.377423	0	1.15979	0.746314	0.72798
K570501A	TFE3-tRCC	Cluster3	Biphasic	2.00847	Alive	SFPQ	Hot-Tumor	Hot_Bcell_low	1.44315	I	0.467547	0.20618	0.136344	0	0.179038	0.83518	0	0.0325605	0.656402	0.260603	0.322796	0.201434	0.630054	0.528714	1.18624	0	0.0381597	0.176417	4.22102	1.21897	0.0879257	0.187988	0.404452	0.956207	0	0.97455	0.987768	0.377307	1.72537	0.71745	0	0.519305	1.05537	0.0418137	0.165205	0.899281	0	0.162528	0.202746
K588201A	TFE3-tRCC	Cluster1	Sarcomatoid	2.60139	Deceased	PRCC	Hot-Tumor	Hot_Bcell_low	2.03922	III	0.352045	0.735349	0.274704	0	0	1.13363	0	0.863045	1.3622	0.58985	0.729577	0.329365	0.655563	0.0619293	0.209477	0	0.75751	0.148326	2.49701	0.63972	0.4251	0.377903	1.07148	0.0404973	0.0867023	0.893217	0.637749	0.716088	0.704065	0.614545	0	0.56701	0.90736	0.0723464	0.203533	0	1.37762	0.295169	0.442036
K588701A	TFE3-tRCC	Cluster3	Sarcomatoid	5.82421	Alive	PRCC	Hot-Tumor	Hot_Bcell_high	1.87296	III	0.184647	0.859565	0	0.901441	0	0.854843	0.161803	1.72243	0.712445	0.106926	1.63058	0.00783548	0.284407	0.571599	0.294903	0	6.01636	0.217687	2.57406	0.48668	0	1.52202	0.691946	0.675157	0.0215106	0.305508	1.61671	0.804987	0	2.06355	0	0	1.90817	0	0.185461	0	1.74299	0.222156	0.228638
K613101A	TFE3-tRCC	Cluster1	Biphasic	1.00856	Alive	RBM10	Cold-Tumor	Cold_FIB_low	1.60994	III	0.299972	0.594898	0.82625	1.2558	0	0.947144	0.0423787	0.48285	0.694074	0	0.986285	0	0.918168	0.0338383	1.07279	0	0.795457	0.225373	1.29888	0.410273	0.139627	0.170381	0.869765	0.118141	0.226705	0.431647	0.667101	0.781077	1.12559	0.30332	0	0.329538	0.957335	0	0.237836	0.0638939	0	0.749274	1.02519
K704801A	TFEB-tRCC	TFEB	Biphasic	0.971166	Alive	TFEB_COL21A1	Cold-Tumor	Cold_FIB_high	3.09749	III	0.191823	0.49732	0.970987	0.466489	0	0.253684	0	1.09004	1.09701	0	0.538796	0.406901	0.202412	0.193845	0.915107	0	0.707158	0.263313	3.28638	0.286528	0.285713	0.137934	0.578113	0	0.165094	1.03999	0.493379	0.695815	0.748498	0.157366	0.205199	0.40516	1.00667	0.000705694	0.324133	0.0108717	1.86852	0.27318	0.226741
K705001A	TFE3-tRCC	Cluster1	Epithelioid	0.379915	Alive	PRCC	Cold-Tumor	Cold_FIB_low	1.91427	I	0.238746	0.386229	0.534791	0	0	0.626817	0	1.0547	1.27817	0.116085	0.619645	0.202904	0.671676	0.546314	0.697666	0	0.233973	0.195648	2.1471	0.659005	0	0.152809	0.376115	0	0.221447	0.601084	0.473853	0.613736	1.22785	0.348852	0	0.1373	1.07491	0	0.257715	0	1.16315	0.314345	0.532527
K750101A	TFE3-tRCC	Cluster3	Epithelioid	0.83716	Deceased	SFPQ	Cold-Tumor	Cold_Bcell_high	1.55731	III	0.293667	0.406743	0.810895	0	0	0.894953	0	0.546513	0.688061	0	0.811768	0.418167	0.26918	0.507477	1.29794	0	0.387263	0.116425	2.10272	0.347013	0	0.263122	1.06099	0.140961	0.125395	0.327449	0.622681	0.445984	0.777381	0.273334	0	0.033436	0.982887	0.0116196	0.219007	0.103288	0.760848	0.192031	0.459252
K796601A	TFEB-tRCC	TFEB	Biphasic	1.96307	Alive	TFEB_amplified	Cold-Tumor	Cold_FIB_high	0.909973	III	0.472771	0.284208	0.214487	0	0	0.763435	0	0.599521	0.484939	0	0.245345	0.743919	0.999579	0.504513	1.33221	0	0.943292	0.248193	1.45726	0	0.310395	0.652297	1.01746	0.135129	0.320906	0.143749	0.858572	0.521549	0.790655	0.190748	0	0.245648	0.78345	0	0.221797	0.028447	1.15814	0.0650426	0.486022
K853701A	TFE3-tRCC	Cluster3	Sarcomatoid	3.27535	Deceased	DVL2	Hot-Tumor	Hot_Bcell_high	1.55637	III	0.0181675	0.843158	0.376469	0.144506	0	0.423031	0.0231503	0.6299	0.90636	0.548639	0.791787	0.162304	0.507072	0.533347	0.712952	0	1.80136	0.217158	1.80688	0.492489	0.297376	0.533387	1.24358	0.0862218	0.054298	0.725372	0.758955	0.410149	0.342036	0	0	0.595854	1.16243	0.0657797	0.0204666	0	1.46522	0	0.279463
KA5QZ01A	TFEB-tRCC	TFEB	Biphasic	1.27904	Alive	TFEB_amplified	Cold-Tumor	Cold_FIB_low	4.21477	III	0	1.04851	1.08378	0.681547	0	0.00623961	0	0.730387	2.1538	0.727652	2.44144	0.00121458	0	1.0306	1.16401	0	0.840162	0.191685	1.36244	2.19481	0.306974	0.656234	1.48467	0.162844	0	1.19552	0.172502	0.051971	0.275092	0.706398	0	1.00312	0	0	0	0	0.657367	0.0599933	0.0807627
KA69E01A	TFEB-tRCC	TFEB	Sarcomatoid	2.03049	Alive	TFEB_CADM2	Hot-Tumor	Hot_Bcell_low	2.74016	III	0.137984	0.439911	0.793873	1.13759	0	0.115134	0.0697033	0.297405	0.791186	0	0.813888	0	0.196408	0	0.711861	0.0123537	0.689022	0.149728	1.94403	0.530854	0.0197502	0.300805	0.578913	0.427583	0.0253375	1.2041	0.5956	0.696258	1.0524	0.392079	0	0.407986	1.01778	0.0307246	0.217993	0	0.603614	0.450502	0.23647
KA7SO01A	TFE3-tRCC	Cluster2	Epithelioid	0.27304	Alive	SFPQ	Cold-Tumor	Cold_FIB_low	2.50503	I	0.301538	0.316389	0.430708	0.477894	0	0.569474	0.0380574	0.579189	0.674623	0	0.878268	0.345079	0.514692	0.342778	0.683812	0	0.0260225	0.119544	2.16683	1.18235	0	0.0687066	0.355559	0.0677782	0.178818	0.444905	0.403954	0.585081	1.39217	0.329573	0	0.0109222	1.00561	0.0630635	0.39268	0.0645294	1.16643	0.500107	0.51783
NT002T	TFE3-tRCC	Cluster3	Biphasic	1.15775	Alive	PRCC	Cold-Tumor	Cold_FIB_high	1.50593	I	0.377297	0.176398	0.490998	0	0	0.500346	0	0.785582	0.701481	0.269336	0.276641	0.390141	0.524239	0.228886	0.617894	0	1.42043	0.209838	1.03516	0.293006	0.0353201	0.511588	0.355569	0.70041	0.0419693	0.508741	0.548454	0.517131	0.835231	0.963199	0	0.0830621	0.907195	0	0.371559	0.486315	1.74806	0.359983	0.869671
NT003T	TFE3-tRCC	Cluster1	Epithelioid	0.42082	Alive	PRCC	Cold-Tumor	Cold_FIB_low	1.90396	I	0.301427	0.235729	0.633485	0	0.0234729	0.978826	0	0.427522	0.790972	0	0.568037	0.679821	0.437335	0.422708	0.698197	0	0.104417	0.196478	2.60164	0.610723	0	0	0.276129	0.320403	0.137121	0.158726	0.57191	0.351421	0.93464	0.28376	0	0.245984	0.503392	0.0389146	0.350169	0.403927	0.999331	0.526485	0.564569
NT004T	TFE3-tRCC	Cluster3	Sarcomatoid	5.40128	Alive	SFPQ	Hot-Tumor	Hot_Bcell_high	2.65685	I	0.372974	0.627009	0.918996	0	0.0964652	1.08051	0	0.676415	1.05743	0.33665	0.466434	0	0.461935	0.065924	0.8614	0	0.411091	0.337383	0.540052	0.385523	0.260714	0.407191	0.694193	0.700661	0.197342	0	0.451467	0.606174	0.548645	0.519655	0	0.427642	1.54766	0	0.386914	0.471125	0.317852	0.704562	0.376027
NT005T	TFE3-tRCC	Cluster3	Biphasic	1.97531	Deceased	PRCC	Hot-Tumor	Hot_Bcell_high	2.04239	IV	0.210359	0.456885	0.86988	0.235093	0	0.653954	0	0.41123	0.697439	0	0.667148	0.408867	0	0.211817	0.605272	0	2.22354	0.0912608	1.10659	0.375007	0.0621166	0.870066	0.646191	0.850818	0.162985	0	1.11359	0.398502	0.376777	0.21468	0.0198272	0.100664	0.822149	0	0.474262	0.341929	2.1602	0.38616	0.472719
NT006T	TFE3-tRCC	Cluster1	Biphasic	1.14898	Alive	PRCC	Cold-Tumor	Cold_FIB_high	1.52993	I	0.198778	0.346842	0.750424	1.65889	0	0.184416	0.29795	0.63371	0.577992	0	0.422183	0.121722	0.706895	0.627098	1.11987	0	0.371003	0.191121	1.38352	0.245164	0.139401	0.0865465	0.335513	0.58351	0.132519	0	0.911627	0.616961	1.55776	0.586387	0	0.0218502	0.868295	0	0.506269	0.14372	1.00966	0.479022	0.289345
NT008T	TFE3-tRCC	Cluster2	Epithelioid	0.416745	Alive	SFPQ	Cold-Tumor	Cold_Bcell_high	2.18638	I	0.40166	0.283814	0.756467	0	0	0.914564	0	1.19528	0.586428	0	0.455233	0.645495	0.0054808	0.310311	0.534542	0	0.624506	0.265186	2.12676	1.10503	0	0	0.378225	0.424992	0.179304	0.0761014	0.706773	0.394061	0.83372	0.338546	0.0112598	0	1.0771	0.0383104	0.767093	0.686257	0	0.765045	0.897625
NT010T	TFE3-tRCC	Cluster2	Sarcomatoid	2.02271	Alive	SFPQ	Cold-Tumor	Cold_FIB_high	0.880789	II	0.592392	0.36946	0.249777	0.0420879	0	0.832801	0.0513968	0.191507	0.505188	0.229924	0.299273	0.112474	1.70494	0.141115	0.60833	0	0.279935	0.115334	2.24994	0.358726	0	0.305119	0.236252	0.403201	0.109581	1.1321	0.643397	0.294125	1.59427	0.322161	0	0.201181	1.26713	0	0.372864	0	0.300222	0.271092	0.689663
NT013T	TFE3-tRCC	Cluster2	Epithelioid	0.347082	Alive	SFPQ	Cold-Tumor	Cold_Bcell_high	2.66979	I	0.217356	0.36773	0.778521	0	0	1.08547	0	0.834544	0.643839	0	0.68668	0.602675	0	0.44643	0.724912	0	0	0.397813	2.18866	1.04402	0	0	0.336317	0.348329	0.184746	0.363679	0.39731	0.298072	0.898396	0.295042	0	0	1.10664	0.0321226	0.59526	0.218316	0.00653143	0.666933	0.53792
NT014T	TFE3-tRCC	Cluster3	Sarcomatoid	3.63603	Deceased	ASPSCR1	Hot-Tumor	Hot_Bcell_low	1.88666	IV	0.239345	0.316933	0.463057	0	0.509037	0.596366	0	0.28792	0.501896	0.412629	0.507981	0.389055	0.395449	0	0.592185	0	0.473955	0.241375	2.19618	0.313431	0.387118	0.434739	1.07864	0.623022	0.0687012	0.361413	0.68771	0.477481	0.570202	0.37015	0.0128911	0.562951	0.978284	0.066183	0.327589	0.200644	1.34722	0.231851	0.63397
NT015T	TFE3-tRCC	Cluster1	Sarcomatoid	2.02643	Alive	MED15	Cold-Tumor	Cold_FIB_high	2.85926	II	0.619693	0.403739	1.19193	0.456022	0	0.657045	0.0951073	0.756997	1.15859	0	0.351815	0.341381	0.406339	0.00863263	1.42541	0	0.587135	0.231909	2.00812	0.784302	0.095749	0.0817823	0.315413	0.575606	0	0.0693422	0.813588	0.633926	1.12992	0.47831	0.0559498	0	0.274925	0	0.123608	1.15338	0	0.93478	0.827944
PEDr_3T	TFE3-tRCC	Cluster1	Epithelioid	0.37699	Deceased	PRCC	Cold-Tumor	Cold_FIB_low	2.62157	II	0	0.652562	0.671532	0.923951	0	0.089202	0.0615941	0.769108	1.19868	0	0.811168	0.600451	0	0.37465	0.762968	0	0.284191	0.333105	1.56183	1.75939	0.00313264	0.0743573	0.20631	0.0957631	0.135445	0.458286	0.344164	0.49993	0.255556	0.479857	0.219479	0.215198	0.319647	0.0679822	0.374961	0.210131	2.06662	0.588444	0.557327
RCC001T	TFE3-tRCC	Cluster3	Sarcomatoid	7.60211	Deceased	LUC7L3	Hot-Tumor	Hot_Bcell_low	1.61067	IV	0.37554	0.539855	0.967127	0.397396	0	0.627105	0.172004	0.364065	0.0174356	0	0.39544	0.331747	0.707503	0.157043	1.0538	0	1.61729	0.195325	1.94924	0.039229	0.122297	0.648638	0.6018	0.612469	0.112985	0	0.669386	0.314324	0.81368	0.16787	0	0.314379	0.572103	0	0.256737	0.365695	0.820328	0.362948	0.579503
RCC025T	TFE3-tRCC	Cluster2	Epithelioid	0.574287	Alive	NONO	Cold-Tumor	Cold_FIB_high	1.6224	I	0.471163	0.229758	0.571929	0	0	0.987154	0	0.447217	0.97745	0	0.529405	0.705792	0.653342	0.340327	0.953756	0	0.285722	0.215967	1.10904	0.997929	0	0.146489	0.398911	0.390684	0.129008	0.546476	0.517417	0.350241	1.35193	0.408004	0	0.0963729	0.94375	0.0131962	0.567924	0.214264	0.372245	0.673147	0.581712
RCC031T	TFE3-tRCC	Cluster1	Biphasic	1.30851	Alive	PRCC	Cold-Tumor	Cold_FIB_high	2.07444	IV	0.283051	0.313468	0.719596	0.321228	0	0.604645	0.0534978	0.83015	0.749325	0	0.433634	0.515528	0.221944	0.0415019	0.588663	0	0.778391	0.302372	1.6095	0.306181	0.00962567	0.179569	0.318709	0.451864	0.113779	0.314974	0.983486	0.487245	1.04968	0.448648	0	0	0.91818	0.028031	0.412571	0.495391	1.1747	0.531764	0.404476
RCC032T	TFE3-tRCC	Cluster1	Sarcomatoid	2.12639	Alive	PRCC	Cold-Tumor	Cold_FIB_high	2.27023	II	0.241	0.400761	0.480456	0.545016	0.0767922	0.467413	0	0.834687	0.651478	0	0.66012	0.369501	0.132052	0.261671	0.45321	0	0.590384	0.267167	2.4403	0	0.200203	0.292295	0.302979	0.782366	0.17044	0.366185	1.05362	0.74415	0.372219	0.501805	0.367788	0.237611	1.16849	0	0.441657	0.305083	1.98233	0.442179	0.628508
RCC033T	TFE3-tRCC	Cluster1	Epithelioid	0.776746	Alive	PRCC	Cold-Tumor	Cold_FIB_low	2.00362	IV	0.238756	0.257371	0.799143	0.0807119	0	0.827676	0	0.255828	0.881399	0	0.308683	0.325271	0.243386	0.276609	0.800877	0	0.0217532	0.258741	1.67959	0.800534	0.0148169	0.0483244	0.241844	0.324351	0.139282	0.0162071	0.575207	0.611153	0.947504	0.472781	0	0.406246	0.562478	0	0.354608	0.363179	0.858043	0.658043	0.669532
RCC034T	TFE3-tRCC	Cluster3	Biphasic	1.98227	Deceased	ASPSCR1	Hot-Tumor	Hot_Bcell_low	1.69727	III	0.0927362	0.540847	0.326607	0	0	0.493154	0	0.354747	1.03449	0.671048	0.527652	0.39198	0.129531	0.0342033	0.66057	0.351076	1.67282	0.132984	1.09301	0.52644	0.209767	0.730554	1.31356	0.897158	0	0.449712	0.654302	0.587769	0.509863	0.392596	0	0.268341	1.12363	0.0875003	0.266212	0.0368637	1.2268	0.0895158	0.631985
RCC035T	TFE3-tRCC	Cluster2	Epithelioid	0.350979	Alive	SFPQ	Cold-Tumor	Cold_Bcell_high	2.24471	I	0.395144	0.324477	0.679096	0	0	0.821496	0	0.954493	0.52314	0	0.534847	0.761468	0.545133	0.330879	0.779717	0	0	0.299839	1.15481	1.24132	0	0.0883636	0.262097	0.379037	0.211472	0.112896	0.576767	0.302743	1.17141	0.345927	0	0	1.13247	0.00247127	0.616686	0.484872	0.0211841	0.789747	0.759424
TRCCr_12T	TFE3-tRCC	Cluster3	Biphasic	1.60975	Deceased	GTF2H3	Hot-Tumor	Hot_Bcell_low	1.29597	III	0.573234	0.167566	0.419008	0	0.154381	0.87662	0.0895318	0.667839	0.442226	0.0281311	0.487447	0.447867	0.395032	0.399607	0.638344	0	1.43896	0.180184	1.01973	0	0.16709	0.312389	0	0.886827	0.0663734	0	0.66545	0.0965099	1.15455	0.710483	0	0.169665	0.781702	0.0290252	0.821624	1.05785	0	0.136323	0.500573
TRCCr_15T	TFEB-tRCC	TFEB	Sarcomatoid	3.6056	Deceased	TFEB_CLTC	Cold-Tumor	Cold_FIB_high	2.85405	IV	0.269598	0.391324	0.758294	0	0	0.69747	0	0.571679	0.833298	0	0.660376	0.4962	0.57997	0.0988103	1.1392	0	0.674345	0.212584	0.476962	0.714359	0.09571	0.16604	1.22521	0.41517	0.14101	0.247977	0.64708	0.512183	0.748549	0.254288	0	0.260934	0.487892	0	0.210398	0.259081	0.0505794	0.735152	0.731373
TRCCr_2T	TFEB-tRCC	TFEB	Sarcomatoid	15.6311	Alive	TFEB_MALAT1	Hot-Tumor	Hot_Bcell_low	1.29837	II	0.580392	0.31916	0.758222	0	0.0240406	1.33707	0.0785145	0.17735	0.390154	0.163242	0.356904	0	0.720883	0.191775	0.900762	0	1.47699	0.133437	0.570255	0.320746	0.197194	0.632515	0.308045	0.535729	0.113861	0.198876	0.760065	0.554153	0.743444	0.382894	0	0.339595	1.95758	0	0.274426	0.276243	0.352169	0.164198	0.281551
TRCCr_32T	TFE3-tRCC	Cluster2	Epithelioid	0.430825	Deceased	PRCC	Cold-Tumor	Cold_Bcell_high	1.8932	III	0.332427	0.443319	0.48194	0	0	0.924673	0	0.860214	0.717779	0	0.969148	0.858565	0.506468	0.474482	1.11566	0	0.0521279	0.203895	1.44323	0.645497	0	0.00818133	0.406628	0.213612	0.250036	0.192226	0.423385	0.369387	0.737261	0.217563	0	0.0616689	0.758261	0.0134419	0.589167	0.433667	0.501203	0.862092	1.12856
TRCCr_33T1	TFE3-tRCC	Cluster3	Biphasic	1.56616	Deceased	ASPSCR1	Hot-Tumor	Hot_Bcell_low	1.49496	IV	0.502973	0.301978	0.554271	0.181624	0.105621	0.803571	0	0.488995	0.315888	0	0.332119	0.330917	0.915003	0.0308345	0.57726	0	1.27618	0.158241	2.03745	0	0.0239812	0.386996	0.26139	0.769701	0.104646	0.247301	0.908643	0.427335	1.21228	0.247284	0	0.146735	0.922834	0	0.527587	0.396618	1.1723	0.384781	0.442182
TRCCr_4T	TFE3-tRCC	Cluster3	Sarcomatoid	2.65301	Alive	ASPSCR1	Cold-Tumor	Cold_FIB_high	1.94421	III	0.287997	0.258767	0.274993	0	0.000748004	0.642878	0	0.818615	0.478596	0.104714	0.353995	0.596487	0.609537	0.309816	0.629261	0	0.876029	0.177277	2.66654	0.0583651	0.0646052	0.427777	0.332411	0.876985	0.0432292	0.280846	1.05191	0.442409	0.883221	0.900914	0	0.11055	1.11098	0.000871815	0.366411	0.521375	1.44161	0.310445	0.544883
TRCCr_7T	TFE3-tRCC	Cluster1	Epithelioid	0.469409	Alive	RBM10	Cold-Tumor	Cold_FIB_low	1.99531	I	0.307581	0.401189	0.823126	0.524694	0	0.702003	0.0240156	0.527919	0.784238	0	0.615893	0.462183	0.360409	0.11415	0.90992	0	0.100938	0.257009	2.1972	0.602516	0.0683738	0	0.420697	0.32391	0.204413	0	0.799164	0.583502	1.06493	0.258092	0	0.356006	0.637338	0.0143119	0.361847	0.219107	1.07229	0.621979	0.785169
tRCCr_MD1T	TFE3-tRCC	Cluster2	Epithelioid	0.405527	Deceased	NONO	Cold-Tumor	Cold_Bcell_high	3.05045	III	0.168429	0.377754	1.1404	0	0	0.699785	0	0.507757	1.21438	0	0.574179	0.815286	0	0.208963	1.1316	0	0	0.389062	1.69288	1.69598	0	0.0832416	1.09074	0.280777	0.152748	0.421666	0.298578	0.339807	0.477006	0.284772	0	0.042145	0.910138	0.00287637	0.300809	0.084501	0.188954	0.911934	0.702692
tRCCr_MD2T	TFE3-tRCC	Cluster3	Biphasic	1.11315	Deceased	ASPSCR1	Hot-Tumor	Hot_Bcell_low	2.10568	IV	0.422943	0.364114	0.542464	0	0	0.823966	0	0.551658	0.18909	0.120479	0.400596	0.555746	0.234196	0.296197	0.633204	0	0.671213	0.16779	1.93148	0.539099	0	0.236055	0.541776	0.705811	0.0737775	0.324796	0.81619	0.361681	0.929011	0.513877	0	0.263185	0.909787	0.0433313	0.336403	0.391065	1.42856	0.491714	0.380711
[truncated: 7 more columns]

## Sheet: Analysis by stage
Mixture	AJCC.Stage	BCELLfol	PC	CD4.mem	NK.PTGDS	CD8.ex	NK.HBB	CD4.reg	NKT.inf	CD8.stress	NK.ct	CD8.eff	NKT.stress	CD8.mem	CD4.eff	NKT.IFNG	NK.surv	myCAF	apCAF	ccRCC.int	ccRCC.epi	ccRCC.inf	ccRCC.mes	Cycling	ED.cor	ED.lymph	ED.RGCC	ED.venous	MAST	MSG	SMC	MSG.inf	MONO.at	MONO.cl	NEUT	POD	ED.glom	TAM	TAM.CD1C			BCELLfol	PC	CD4.mem	NK.PTGDS	CD8.ex	NK.HBB	CD4.reg	NKT.inf
K331301A	I	0.636382	0.260733	0.970357	0	0	0.999966	0.10256	1.16712	0.885443	0.0870896	0.252203	0.67453	0.752131	0	0.882111	0	0.664357	0.122306	1.00314	0.171321	0.0218837	0.316558	0.542123	0.234707	0.105358	0.354342	0.829319	0.422722	1.60919	0.13083	0	0	0.898808	0.016614	0.230974	0.161484	1.0295	0		Stage I	0.366015	0.331849	0.601501	0.178056	0.0491375	0.790945	0.0289114	0.689356
K475601A	I	0.355496	0.354963	0.630435	0.069546	0	0.830269	0	0.221438	0.79239	0.0197705	0.592335	0	1.00839	0.175158	0.959291	0	0.0893106	0.212112	1.99622	0.594083	0	0.117785	0.411846	0.0903586	0.111395	0.335783	0.544887	0.529612	1.28544	0.299802	0	0.263931	0.917304	0.00992757	0.26488	0.0488217	1.20905	0		Stage II	0.411131	0.409259	0.655276	0.328893	0.0278669	0.760764	0.0477688	0.574214
K475801A	I	0.256544	0.447991	0	0.117869	0.487224	0.394697	0	0	0.531798	0.535998	0.830903	0	0	0.720762	0	1.0533	0.552403	0	2.57252	0.728743	0.0991792	0.296151	0.41731	1.58418	0	1.82877	1.05946	0.356529	1.14858	1.36483	0	0.906591	0.568212	0.141417	0.0758103	0.225092	0.956986	0		Stage III	0.243279	0.535565	0.571028	0.327669	0.0110806	0.644943	0.027612	0.726519
K554601A	I	0.556601	0.34416	0.518335	0	0	1.14393	0	1.49202	0.917885	0.0629382	0.943237	0.457953	0.545715	0.42945	0.784552	0	0.0832589	0.248049	1.85961	0.676342	0	0.0815178	0.434106	0.167792	0.220915	0.221917	1.06311	0.479977	1.50839	0.182506	0	0	1.68874	0	0.703341	0.136977	1.21099	0		Stage IV	0.341782	0.373164	0.725683	0.137431	0.0682953	0.749114	0.0250558	0.508376
K570501A	I	0.467547	0.20618	0.136344	0	0.179038	0.83518	0	0.0325605	0.656402	0.260603	0.322796	0.201434	0.630054	0.528714	1.18624	0	0.0381597	0.176417	4.22102	1.21897	0.0879257	0.187988	0.404452	0.956207	0	0.97455	0.987768	0.377307	1.72537	0.71745	0	0.519305	1.05537	0.0418137	0.165205	0.899281	0.677441	0
K705001A	I	0.238746	0.386229	0.534791	0	0	0.626817	0	1.0547	1.27817	0.116085	0.619645	0.202904	0.671676	0.546314	0.697666	0	0.233973	0.195648	2.1471	0.659005	0	0.152809	0.376115	0	0.221447	0.601084	0.473853	0.613736	1.22785	0.348852	0	0.1373	1.07491	0	0.257715	0	1.27384	0
KA7SO01A	I	0.301538	0.316389	0.430708	0.477894	0	0.569474	0.0380574	0.579189	0.674623	0	0.878268	0.345079	0.514692	0.342778	0.683812	0	0.0260225	0.119544	2.16683	1.18235	0	0.0687066	0.355559	0.0677782	0.178818	0.444905	0.403954	0.585081	1.39217	0.329573	0	0.0109222	1.00561	0.0630635	0.39268	0.0645294	0.864802	0			Stage I	Stage II	Stage III	Stage IV	pval (Stage I vs All)	pval (Stage II vs All)	pval (Stage III vs All)	pval (Stage IV vs All)
NT002T	I	0.377297	0.176398	0.490998	0	0	0.500346	0	0.785582	0.701481	0.269336	0.276641	0.390141	0.524239	0.228886	0.617894	0	1.42043	0.209838	1.03516	0.293006	0.0353201	0.511588	0.355569	0.70041	0.0419693	0.508741	0.548454	0.517131	0.835231	0.963199	0	0.0830621	0.907195	0	0.371559	0.486315	0.0210119	0.074356		BCELLfol	0.366015	0.411131	0.243279	0.341782	0.259695	0.185382	0.0152806	0.79474
NT003T	I	0.301427	0.235729	0.633485	0	0.0234729	0.978826	0	0.427522	0.790972	0	0.568037	0.679821	0.437335	0.422708	0.698197	0	0.104417	0.196478	2.60164	0.610723	0	0	0.276129	0.320403	0.137121	0.158726	0.57191	0.351421	0.93464	0.28376	0	0.245984	0.503392	0.0389146	0.350169	0.403927	0.718192	0		PC	0.331849	0.409259	0.535565	0.373164	0.0247318	0.949005	0.0019508	0.465269
NT004T	I	0.372974	0.627009	0.918996	0	0.0964652	1.08051	0	0.676415	1.05743	0.33665	0.466434	0	0.461935	0.065924	0.8614	0	0.411091	0.337383	0.540052	0.385523	0.260714	0.407191	0.694193	0.700661	0.197342	0	0.451467	0.606174	0.548645	0.519655	0	0.427642	1.54766	0	0.386914	0.471125	1.64073	0		CD4.mem	0.601501	0.655276	0.571028	0.725683	0.697916	0.776246	0.407203	0.234893
NT006T	I	0.198778	0.346842	0.750424	1.65889	0	0.184416	0.29795	0.63371	0.577992	0	0.422183	0.121722	0.706895	0.627098	1.11987	0	0.371003	0.191121	1.38352	0.245164	0.139401	0.0865465	0.335513	0.58351	0.132519	0	0.911627	0.616961	1.55776	0.586387	0	0.0218502	0.868295	0	0.506269	0.14372	0.81388	0		NK.PTGDS	0.178056	0.328893	0.327669	0.137431	0.466438	0.544594	0.303726	0.405815
NT008T	I	0.40166	0.283814	0.756467	0	0	0.914564	0	1.19528	0.586428	0	0.455233	0.645495	0.0054808	0.310311	0.534542	0	0.624506	0.265186	2.12676	1.10503	0	0	0.378225	0.424992	0.179304	0.0761014	0.706773	0.394061	0.83372	0.338546	0.0112598	0	1.0771	0.0383104	0.767093	0.686257	0.471062	0		CD8.ex	0.0491375	0.0278669	0.0110806	0.0682953	0.624125	0.803736	0.263093	0.359782
NT013T	I	0.217356	0.36773	0.778521	0	0	1.08547	0	0.834544	0.643839	0	0.68668	0.602675	0	0.44643	0.724912	0	0	0.397813	2.18866	1.04402	0	0	0.336317	0.348329	0.184746	0.363679	0.39731	0.298072	0.898396	0.295042	0	0	1.10664	0.0321226	0.59526	0.218316	0.744042	0		NK.HBB	0.790945	0.760764	0.644943	0.749114	0.34943	0.814193	0.194466	0.862449
RCC025T	I	0.471163	0.229758	0.571929	0	0	0.987154	0	0.447217	0.97745	0	0.529405	0.705792	0.653342	0.340327	0.953756	0	0.285722	0.215967	1.10904	0.997929	0	0.146489	0.398911	0.390684	0.129008	0.546476	0.517417	0.350241	1.35193	0.408004	0	0.0963729	0.94375	0.0131962	0.567924	0.214264	0.173678	0		CD4.reg	0.0289114	0.0477688	0.027612	0.0250558	0.912201	0.444632	0.844134	0.773284
RCC035T	I	0.395144	0.324477	0.679096	0	0	0.821496	0	0.954493	0.52314	0	0.534847	0.761468	0.545133	0.330879	0.779717	0	0	0.299839	1.15481	1.24132	0	0.0883636	0.262097	0.379037	0.211472	0.112896	0.576767	0.302743	1.17141	0.345927	0	0	1.13247	0.00247127	0.616686	0.484872	0.422124	0		NKT.inf	0.689356	0.574214	0.726519	0.508376	0.577144	0.580014	0.328589	0.181922
TRCCr_7T	I	0.307581	0.401189	0.823126	0.524694	0	0.702003	0.0240156	0.527919	0.784238	0	0.615893	0.462183	0.360409	0.11415	0.90992	0	0.100938	0.257009	2.1972	0.602516	0.0683738	0	0.420697	0.32391	0.204413	0	0.799164	0.583502	1.06493	0.258092	0	0.356006	0.637338	0.0143119	0.361847	0.219107	1.0066	0		CD8.stress	0.773729	0.748334	0.912682	0.492061	0.82202	0.948867	0.0498158	0.0115222
K345601A	II	0.43331	0.309875	0.579742	0.00628221	0.0663684	1.18106	0	0.715634	0.58591	0.132062	0.610422	0.072582	0.340304	0.184217	0.545406	0	0.855238	0.23883	2.8197	0	0	0.391444	0.403424	0.124449	0.161623	0.396976	0.824537	0.419976	1.12651	0.279684	0	0.0192171	1.46162	0	0.255752	0.0966953	1.55925	0		NK.ct	0.105529	0.0875381	0.198354	0.0592343	0.678252	0.654149	0.0942589	0.300464
NT010T	II	0.592392	0.36946	0.249777	0.0420879	0	0.832801	0.0513968	0.191507	0.505188	0.229924	0.299273	0.112474	1.70494	0.141115	0.60833	0	0.279935	0.115334	2.24994	0.358726	0	0.305119	0.236252	0.403201	0.109581	1.1321	0.643397	0.294125	1.59427	0.322161	0	0.201181	1.26713	0	0.372864	0	0.157269	0		CD8.eff	0.562171	0.51495	0.850136	0.467832	0.400578	0.442068	0.00604388	0.160079
NT015T	II	0.619693	0.403739	1.19193	0.456022	0	0.657045	0.0951073	0.756997	1.15859	0	0.351815	0.341381	0.406339	0.00863263	1.42541	0	0.587135	0.231909	2.00812	0.784302	0.095749	0.0817823	0.315413	0.575606	0	0.0693422	0.813588	0.633926	1.12992	0.47831	0.0559498	0	0.274925	0	0.123608	1.15338	1.21715	0		NKT.stress	0.3907	0.249398	0.369992	0.450548	0.798992	0.191799	0.8982	0.343826
PEDr_3T	II	0	0.652562	0.671532	0.923951	0	0.089202	0.0615941	0.769108	1.19868	0	0.811168	0.600451	0	0.37465	0.762968	0	0.284191	0.333105	1.56183	1.75939	0.00313264	0.0743573	0.20631	0.0957631	0.135445	0.458286	0.344164	0.49993	0.255556	0.479857	0.219479	0.215198	0.319647	0.0679822	0.374961	0.210131	1.71965	0		CD8.mem	0.488589	0.550754	0.40524	0.429817	0.673445	0.487447	0.483263	0.776937
RCC032T	II	0.241	0.400761	0.480456	0.545016	0.0767922	0.467413	0	0.834687	0.651478	0	0.66012	0.369501	0.132052	0.261671	0.45321	0	0.590384	0.267167	2.4403	0	0.200203	0.292295	0.302979	0.782366	0.17044	0.366185	1.05362	0.74415	0.372219	0.501805	0.367788	0.237611	1.16849	0	0.441657	0.305083	0.442392	0.0744146		CD4.eff	0.351868	0.193677	0.347444	0.13164	0.143129	0.289436	0.217905	0.0202803
TRCCr_2T	II	0.580392	0.31916	0.758222	0	0.0240406	1.33707	0.0785145	0.17735	0.390154	0.163242	0.356904	0	0.720883	0.191775	0.900762	0	1.47699	0.133437	0.570255	0.320746	0.197194	0.632515	0.308045	0.535729	0.113861	0.198876	0.760065	0.554153	0.743444	0.382894	0	0.339595	1.95758	0	0.274426	0.276243	1.81311	0		NKT.IFNG	0.774617	0.782681	0.849048	0.790523	0.650583	0.866068	0.481369	0.898273
K588201A	III	0.352045	0.735349	0.274704	0	0	1.13363	0	0.863045	1.3622	0.58985	0.729577	0.329365	0.655563	0.0619293	0.209477	0	0.75751	0.148326	2.49701	0.63972	0.4251	0.377903	1.07148	0.0404973	0.0867023	0.893217	0.637749	0.716088	0.704065	0.614545	0	0.56701	0.90736	0.0723464	0.203533	0	1.63442	0		NK.surv	0.0658314	0	0.0259593	0	0.303007	0.619791	0.881596	0.526707
K588701A	III	0.184647	0.859565	0	0.901441	0	0.854843	0.161803	1.72243	0.712445	0.106926	1.63058	0.00783548	0.284407	0.571599	0.294903	0	6.01636	0.217687	2.57406	0.48668	0	1.52202	0.691946	0.675157	0.0215106	0.305508	1.61671	0.804987	0	2.06355	0	0	1.90817	0	0.185461	0	2.98989	0		myCAF	0.312849	0.678979	1.21268	0.954537	0.0170319	0.808269	0.0380697	0.529426
K613101A	III	0.299972	0.594898	0.82625	1.2558	0	0.947144	0.0423787	0.48285	0.694074	0	0.986285	0	0.918168	0.0338383	1.07279	0	0.795457	0.225373	1.29888	0.410273	0.139627	0.170381	0.869765	0.118141	0.226705	0.431647	0.667101	0.781077	1.12559	0.30332	0	0.329538	0.957335	0	0.237836	0.0638939	2.08961	0		apCAF	0.215294	0.219964	0.204378	0.211799	0.824556	0.7837	0.667005	0.999229
K704801A	III	0.191823	0.49732	0.970987	0.466489	0	0.253684	0	1.09004	1.09701	0	0.538796	0.406901	0.202412	0.193845	0.915107	0	0.707158	0.263313	3.28638	0.286528	0.285713	0.137934	0.578113	0	0.165094	1.03999	0.493379	0.695815	0.748498	0.157366	0.205199	0.40516	1.00667	0.000705694	0.324133	0.0108717	1.09106	0		ccRCC.int	1.89395	1.94169	1.87465	1.63063	0.725125	0.722496	0.841015	0.337389
K750101A	III	0.293667	0.406743	0.810895	0	0	0.894953	0	0.546513	0.688061	0	0.811768	0.418167	0.26918	0.507477	1.29794	0	0.387263	0.116425	2.10272	0.347013	0	0.263122	1.06099	0.140961	0.125395	0.327449	0.622681	0.445984	0.777381	0.273334	0	0.033436	0.982887	0.0116196	0.219007	0.103288	0.736269	0		ccRCC.epi	0.734752	0.537194	0.593904	0.424806	0.178876	0.727934	0.936865	0.224346
K796601A	III	0.472771	0.284208	0.214487	0	0	0.763435	0	0.599521	0.484939	0	0.245345	0.743919	0.999579	0.504513	1.33221	0	0.943292	0.248193	1.45726	0	0.310395	0.652297	1.01746	0.135129	0.320906	0.143749	0.858572	0.521549	0.790655	0.190748	0	0.245648	0.78345	0	0.221797	0.028447	0.0871186	0		ccRCC.inf	0.0445498	0.0827131	0.159028	0.0795184	0.0461696	0.837044	0.0103547	0.726186
K853701A	III	0.0181675	0.843158	0.376469	0.144506	0	0.423031	0.0231503	0.6299	0.90636	0.548639	0.791787	0.162304	0.507072	0.533347	0.712952	0	1.80136	0.217158	1.80688	0.492489	0.297376	0.533387	1.24358	0.0862218	0.054298	0.725372	0.758955	0.410149	0.342036	0	0	0.595854	1.16243	0.0657797	0.0204666	0	2.14129	0		ccRCC.mes	0.153856	0.296252	0.441159	0.355576	0.00873824	0.954933	0.0289468	0.544654
KA5QZ01A	III	0	1.04851	1.08378	0.681547	0	0.00623961	0	0.730387	2.1538	0.727652	2.44144	0.00121458	0	1.0306	1.16401	0	0.840162	0.191685	1.36244	2.19481	0.306974	0.656234	1.48467	0.162844	0	1.19552	0.172502	0.051971	0.275092	0.706398	0	1.00312	0	0	0	0	3.61302	0		Cycling	0.399948	0.295404	0.83859	0.652161	0.0132242	0.0377879	0.000349849	0.459517
KA69E01A	III	0.137984	0.439911	0.793873	1.13759	0	0.115134	0.0697033	0.297405	0.791186	0	0.813888	0	0.196408	0	0.711861	0.0123537	0.689022	0.149728	1.94403	0.530854	0.0197502	0.300805	0.578913	0.427583	0.0253375	1.2041	0.5956	0.696258	1.0524	0.392079	0	0.407986	1.01778	0.0307246	0.217993	0	2.41719	0		ED.cor	0.45456	0.419519	0.352992	0.538684	0.773572	0.903068	0.268452	0.299501
RCC034T	III	0.0927362	0.540847	0.326607	0	0	0.493154	0	0.354747	1.03449	0.671048	0.527652	0.39198	0.129531	0.0342033	0.66057	0.351076	1.67282	0.132984	1.09301	0.52644	0.209767	0.730554	1.31356	0.897158	0	0.449712	0.654302	0.587769	0.509863	0.392596	0	0.268341	1.12363	0.0875003	0.266212	0.0368637	0.496227	0		ED.lymph	0.140989	0.115158	0.109881	0.110423	0.207917	0.821223	0.484723	0.620305
TRCCr_12T	III	0.573234	0.167566	0.419008	0	0.154381	0.87662	0.0895318	0.667839	0.442226	0.0281311	0.487447	0.447867	0.395032	0.399607	0.638344	0	1.43896	0.180184	1.01973	0	0.16709	0.312389	0	0.886827	0.0663734	0	0.66545	0.0965099	1.15455	0.710483	0	0.169665	0.781702	0.0290252	0.821624	1.05785	0.0766683	0		ED.RGCC	0.407998	0.436961	0.543643	0.203241	0.949115	0.875018	0.135178	0.072244
TRCCr_32T	III	0.332427	0.443319	0.48194	0	0	0.924673	0	0.860214	0.717779	0	0.969148	0.858565	0.506468	0.474482	1.11566	0	0.0521279	0.203895	1.44323	0.645497	0	0.00818133	0.406628	0.213612	0.250036	0.192226	0.423385	0.369387	0.737261	0.217563	0	0.0616689	0.758261	0.0134419	0.589167	0.433667	0.0846227	0		ED.venous	0.677702	0.739895	0.679777	0.825186	0.477288	0.817031	0.543334	0.17124
TRCCr_4T	III	0.287997	0.258767	0.274993	0	0.000748004	0.642878	0	0.818615	0.478596	0.104714	0.353995	0.596487	0.609537	0.309816	0.629261	0	0.876029	0.177277	2.66654	0.0583651	0.0646052	0.427777	0.332411	0.876985	0.0432292	0.280846	1.05191	0.442409	0.883221	0.900914	0	0.11055	1.11098	0.000871815	0.366411	0.521375	0.24754	0		MAST	0.461579	0.524377	0.497126	0.445209	0.624215	0.454394	0.594745	0.506273
tRCCr_MD1T	III	0.168429	0.377754	1.1404	0	0	0.699785	0	0.507757	1.21438	0	0.574179	0.815286	0	0.208963	1.1316	0	0	0.389062	1.69288	1.69598	0	0.0832416	1.09074	0.280777	0.152748	0.421666	0.298578	0.339807	0.477006	0.284772	0	0.042145	0.910138	0.00287637	0.300809	0.084501	0.257196	0.00823834		MSG	1.19335	0.87032	0.684116	0.852029	0.000331882	0.727997	0.00508362	0.550901
K568101A	IV	0.533469	0.416551	0.857311	0.0208284	0	1.10727	0	0.81386	0.242781	0	0.504512	0.7016	0.570899	0.0719492	1.12425	0	0.854158	0.278504	1.68867	0.735415	0	0.229753	0.953897	0.0949464	0.0766455	0.316505	1.02538	0.416977	1.02058	0.0935482	0	0.372308	0.968959	0	0.377423	0	0.816046	0		SMC	0.460778	0.407452	0.514834	0.309236	0.773152	0.808968	0.342292	0.213523
NT005T	IV	0.210359	0.456885	0.86988	0.235093	0	0.653954	0	0.41123	0.697439	0	0.667148	0.408867	0	0.211817	0.605272	0	2.22354	0.0912608	1.10659	0.375007	0.0621166	0.870066	0.646191	0.850818	0.162985	0	1.11359	0.398502	0.376777	0.21468	0.0198272	0.100664	0.822149	0	0.474262	0.341929	0.466752	0.333605		MSG.inf	0.000703735	0.107203	0.0146571	0.00363538	0.172129	0.000474592	0.740848	0.439834
NT014T	IV	0.239345	0.316933	0.463057	0	0.509037	0.596366	0	0.28792	0.501896	0.412629	0.507981	0.389055	0.395449	0	0.592185	0	0.473955	0.241375	2.19618	0.313431	0.387118	0.434739	1.07864	0.623022	0.0687012	0.361413	0.68771	0.477481	0.570202	0.37015	0.0128911	0.562951	0.978284	0.066183	0.327589	0.200644	0.751069	0.224257		MONO.at	0.19181	0.1688	0.302866	0.269711	0.32583	0.440805	0.225395	0.666174
RCC001T	IV	0.37554	0.539855	0.967127	0.397396	0	0.627105	0.172004	0.364065	0.0174356	0	0.39544	0.331747	0.707503	0.157043	1.0538	0	1.61729	0.195325	1.94924	0.039229	0.122297	0.648638	0.6018	0.612469	0.112985	0	0.669386	0.314324	0.81368	0.16787	0	0.314379	0.572103	0	0.256737	0.365695	0.279966	0.0180695		MONO.cl	0.995799	1.0749	0.957914	0.793629	0.588823	0.407021	0.964601	0.156933
RCC031T	IV	0.283051	0.313468	0.719596	0.321228	0	0.604645	0.0534978	0.83015	0.749325	0	0.433634	0.515528	0.221944	0.0415019	0.588663	0	0.778391	0.302372	1.6095	0.306181	0.00962567	0.179569	0.318709	0.451864	0.113779	0.314974	0.983486	0.487245	1.04968	0.448648	0	0	0.91818	0.028031	0.412571	0.495391	1.2905	0		NEUT	0.0257602	0.0113304	0.0224922	0.0152828	0.423877	0.430932	0.800134	0.561517
RCC033T	IV	0.238756	0.257371	0.799143	0.0807119	0	0.827676	0	0.255828	0.881399	0	0.308683	0.325271	0.243386	0.276609	0.800877	0	0.0217532	0.258741	1.67959	0.800534	0.0148169	0.0483244	0.241844	0.324351	0.139282	0.0162071	0.575207	0.611153	0.947504	0.472781	0	0.406246	0.562478	0	0.354608	0.363179	1.20861	0		POD	0.413395	0.307211	0.283889	0.364175	0.075651	0.547625	0.104076	0.783055
TRCCr_15T	IV	0.269598	0.391324	0.758294	0	0	0.69747	0	0.571679	0.833298	0	0.660376	0.4962	0.57997	0.0988103	1.1392	0	0.674345	0.212584	0.476962	0.714359	0.09571	0.16604	1.22521	0.41517	0.14101	0.247977	0.64708	0.512183	0.748549	0.254288	0	0.260934	0.487892	0	0.210398	0.259081	0.561187	0		ED.glom	0.304006	0.340255	0.167197	0.312622	0.523064	0.498439	0.101145	0.594463
TRCCr_33T1	IV	0.502973	0.301978	0.554271	0.181624	0.105621	0.803571	0	0.488995	0.315888	0	0.332119	0.330917	0.915003	0.0308345	0.57726	0	1.27618	0.158241	2.03745	0	0.0239812	0.386996	0.26139	0.769701	0.104646	0.247301	0.908643	0.427335	1.21228	0.247284	0	0.146735	0.922834	0	0.527587	0.396618	0.30177	0		TAM	0.827121	1.15147	1.28301	0.662446	0.34387	0.572874	0.083483	0.182303
tRCCr_MD2T	IV	0.422943	0.364114	0.542464	0	0	0.823966	0	0.551658	0.18909	0.120479	0.400596	0.555746	0.234196	0.296197	0.633204	0	0.671213	0.16779	1.93148	0.539099	0	0.236055	0.541776	0.705811	0.0737775	0.324796	0.81619	0.361681	0.929011	0.513877	0	0.263185	0.909787	0.0433313	0.336403	0.391065	0.286113	0		TAM.CD1C	0.00464725	0.0124024	0.000588453	0.0639924	0.343609	0.868105	0.246608	0.00668058
																																										Stage I+II	Stage III+IV	pval (Stage I+II vs III+IV)
																																									BCELLfol	0.378319	0.281823	0.0222384
																																									PC	0.352961	0.472017	0.0141848
																																									CD4.mem	0.616167	0.631545	0.429284
																																									NK.PTGDS	0.219193	0.253228	0.388115
																																									CD8.ex	0.0433364	0.033469	0.382167
																																									NK.HBB	0.782714	0.685706	0.144997
																																									CD4.reg	0.0340543	0.0266117	0.339852
																																									NKT.inf	0.657954	0.641159	0.43749
																																									CD8.stress	0.766804	0.748091	0.431811
																																									NK.ct	0.100623	0.143916	0.240965
																																									CD8.eff	0.549293	0.700539	0.0906949
																																									NKT.stress	0.352163	0.401514	0.262208
																																									CD8.mem	0.505543	0.414857	0.18998
																																									CD4.eff	0.308725	0.262999	0.251196
																																									NKT.IFNG	0.776817	0.826147	0.291548
																																									NK.surv	0.0478774	0.0158013	0.259507
																																									myCAF	0.412703	1.11167	0.00693758
																																									apCAF	0.216568	0.207282	0.344877
																																									ccRCC.int	1.90697	1.77916	0.28132
																																									ccRCC.epi	0.680873	0.527735	0.148264
																																									ccRCC.inf	0.054958	0.127916	0.0199208
																																									ccRCC.mes	0.192691	0.40767	0.00546188
																																									Cycling	0.371436	0.76564	2.89743e-05
																																									ED.cor	0.445003	0.425654	0.423636
																																									ED.lymph	0.133945	0.110093	0.147353
																																									ED.RGCC	0.415897	0.410442	0.48172
																																									ED.venous	0.694664	0.736676	0.300812
																																									MAST	0.478706	0.47681	0.484597
																																									MSG	1.10525	0.749821	0.000882087
																																									SMC	0.446235	0.434383	0.455587
																																									MSG.inf	0.029749	0.0103442	0.177032
																																									MONO.at	0.185535	0.289892	0.069878
																																									MONO.cl	1.01737	0.893629	0.138782
																																									NEUT	0.0218248	0.0196712	0.409297
																																									POD	0.384436	0.315306	0.101322
																																									ED.glom	0.313892	0.224103	0.140851
																																									TAM	0.91558	1.04018	0.301612
																																									TAM.CD1C	0.0067623	0.0253987	0.153559
																																										Stage I	Stage III	pval (Stage I vs III)
																																									BCELLfol	0.366015	0.243279	0.0128628
																																									PC	0.331849	0.535565	0.00344741
																																									CD4.mem	0.601501	0.571028	0.394892
																																									NK.PTGDS	0.178056	0.327669	0.185283
																																									CD8.ex	0.0491375	0.0110806	0.146119
																																									NK.HBB	0.790945	0.644943	0.101612
																																									CD4.reg	0.0289114	0.027612	0.478444
																																									NKT.inf	0.689356	0.726519	0.398907
																																									CD8.stress	0.773729	0.912682	0.139675
																																									NK.ct	0.105529	0.198354	0.140399
																																									CD8.eff	0.562171	0.850136	0.0342914
																																									NKT.stress	0.3907	0.369992	0.423243
																																									CD8.mem	0.488589	0.40524	0.224836
																																									CD4.eff	0.351868	0.347444	0.480467
																																									NKT.IFNG	0.774617	0.849048	0.259618
																																									NK.surv	0.0658314	0.0259593	0.297873
																																									myCAF	0.312849	1.21268	0.0128438
																																									apCAF	0.215294	0.204378	0.359436
																																									ccRCC.int	1.89395	1.87465	0.473583
																																									ccRCC.epi	0.734752	0.593904	0.222713
																																									ccRCC.inf	0.0445498	0.159028	0.00518903
																																									ccRCC.mes	0.153856	0.441159	0.00501222
																																									Cycling	0.399948	0.83859	0.000189506
																																									ED.cor	0.45456	0.352992	0.22901
																																									ED.lymph	0.140989	0.109881	0.169494
																																									ED.RGCC	0.407998	0.543643	0.199889
																																									ED.venous	0.677702	0.679777	0.492316
																																									MAST	0.461579	0.497126	0.299256
																																									MSG	1.19335	0.684116	0.000118055
																																									SMC	0.460778	0.514834	0.363764
																																									MSG.inf	0.000703735	0.0146571	0.158516
																																									MONO.at	0.19181	0.302866	0.132685
																																									MONO.cl	0.995799	0.957914	0.385186
																																									NEUT	0.0257602	0.0224922	0.397
																																									POD	0.413395	0.283889	0.0460606
																																									ED.glom	0.304006	0.167197	0.0932491
																																									TAM	0.827121	1.28301	0.081637
																																									TAM.CD1C	0.00464725	0.000588453	0.212318
[truncated: 30 more columns]
