# Supplementary material for: TFE3 fusions drive oxidative metabolism and ferroptosis resistance in translocation renal cell carcinoma
Source: EMBO Mol Med. 2025 Mar 27;17(5):1041–70. doi: 10.1038/s44321-025-00221-7 (PMC12081665; doi:10.1038/s44321-025-00221-7)
Supplement: Supplementary file 15 — Source data Fig. 6 [file 44321_2025_221_MOESM15_ESM.zip]

Archive with 9 entries (8 files):
- Fig-6/
- Fig-6/Fig-6A.xlsx
- Fig-6/Fig-6B.prism
- Fig-6/Fig-6B.xlsx
- Fig-6/Fig-6C.xlsx
- Fig-6/Fig-6D.prism
- Fig-6/Fig-6D.xlsx
- Fig-6/Fig-6E.prism
- Fig-6/Fig-6E.xlsx
