# Supplementary material for: TFE3 fusions drive oxidative metabolism and ferroptosis resistance in translocation renal cell carcinoma
Source: EMBO Mol Med. 2025 Mar 27;17(5):1041–70. doi: 10.1038/s44321-025-00221-7 (PMC12081665; doi:10.1038/s44321-025-00221-7)
Supplement: Supplementary file 15 — Source data Fig. 6 [file 44321_2025_221_MOESM15_ESM.zip › Fig-6/Fig-6A.xlsx]

## Sheet: Ferroptosis resistance
		KIRC.3427.01A	KIRC.3451.01A	KIRC.A5PC.01A	KIRC.5702.01A	KIRC.5835.01A	KIRC.5678.01A	KIRC.3458.01A	KIRC.4151.01A	KIRC.4859.01A	KIRC.5639.01A	KIRC.3429.01A	KIRC.3363.01A	KIRC.5675.01A	KIRC.4098.01A	KIRC.4644.01A	KIRC.4887.01A	KIRC.5699.01A	KIRC.3924.01A	KIRC.5107.01A	KIRC.4864.01A	KIRC.4962.01A	KIRC.4994.01A	KIRC.5466.01A	KIRC.5566.01A	KIRC.4797.01A	KIRC.5694.01A	KIRC.5697.01A	KIRC.3434.01A	KIRC.4814.01A	KIRC.4844.01A	KIRC.5402.01A	KIRC.5461.01A	KIRC.5836.01A	KIRC.4993.01A	KIRC.4768.01A	KIRC.4765.01A	KIRC.5194.01A	KIRC.5007.01A	KIRC.5690.01A	KIRC.6093.01A	KIRC.4771.01A	KIRC.5096.01A	KIRC.4699.01A	KIRC.4985.01A	KIRC.4760.01A	KIRC.4770.01A	KIRC.5567.01A	KIRC.4696.01A
	SampleGroup	ccRCC.epi	ccRCC.epi	ccRCC.epi	ccRCC.epi	ccRCC.epi	ccRCC.epi	ccRCC.epi	ccRCC.epi	ccRCC.epi	ccRCC.epi	ccRCC.epi	ccRCC.epi	ccRCC.epi	ccRCC.epi	ccRCC.epi	ccRCC.epi	ccRCC.epi	ccRCC.epi	ccRCC.epi	ccRCC.epi	ccRCC.int	ccRCC.int	ccRCC.int	ccRCC.int	ccRCC.int	ccRCC.int	ccRCC.int	ccRCC.int	ccRCC.int	ccRCC.int	ccRCC.int	ccRCC.int	ccRCC.int	ccRCC.int	ccRCC.int	ccRCC.int	ccRCC.int	ccRCC.int	ccRCC.int	ccRCC.int	ccRCC.int	ccRCC.mes	ccRCC.mes	ccRCC.mes	ccRCC.mes	ccRCC.mes	ccRCC.mes	ccRCC.mes
	SampleType	ccRCC	ccRCC	ccRCC	ccRCC	ccRCC	ccRCC	ccRCC	ccRCC	ccRCC	ccRCC	ccRCC	ccRCC	ccRCC	ccRCC	ccRCC	ccRCC	ccRCC	ccRCC	ccRCC	ccRCC	ccRCC	ccRCC	ccRCC	ccRCC	ccRCC	ccRCC	ccRCC	ccRCC	ccRCC	ccRCC	ccRCC	ccRCC	ccRCC	ccRCC	ccRCC	ccRCC	ccRCC	ccRCC	ccRCC	ccRCC	ccRCC	ccRCC	ccRCC	ccRCC	ccRCC	ccRCC	ccRCC	ccRCC
Gene name	Anti-ferroptosis	1911.15	2408.17	1520.62	972.189	2204.25	1686.67	1033.96	1040.67	1143.39	908.543	961.784	764.168	1060.38	1471.42	1028.81	924.865	801.691	927.315	928.027	770.22	1331.79	981.644	1208.41	1019.14	1086.31	908.072	921.122	889.178	789.035	1074.5	976.098	940.666	773.614	815.377	858.814	723.024	778.413	718.872	628.447	600.343	635.414	968.073	750.23	926.883	604.448	654.827	585.901	635.289
SLC3A2		25535.4	6428.92	31012	3475.62	53964.5	19915.2	6565.25	14369.2	9027.72	5469.88	3850.65	5559.41	5007.82	11865.5	9442.34	6834.57	6941.11	4117.35	4708.26	17455.9	4341.9	24627.5	12323.2	10662.3	6751.82	3026.64	4813.07	6889.33	10007.1	5674.88	3803.39	5148.54	2909.32	13797.4	4431.61	5704.98	3808.28	6069.04	2881.5	4986.01	3223.79	2237.46	15494.6	3991.54	8616.04	15477.3	11270.8	6093.47
SLC7A11		64.1278	14.1237	4.18696	28.4501	54.1985	22.3546	6.81283	5.04903	7.53495	36.5495	12.9269	3.99539	4.7787	172.542	6.4593	8.3182	15.5275	8.04354	34.7265	3.56445	27.9012	74.5744	30.824	7.4571	24.9895	35.7277	14.6635	18.8028	8.60417	8.71212	20.6278	29.8658	15.4629	9.11525	6.3974	5.90944	33.1636	21.6343	25.8968	17.0687	8.497	115.36	39.7787	60.3787	12.2398	20.4264	7.05866	150.822
SLC7A5		125.113	230.615	256.58	942.365	450.422	239.495	92.5189	58.0211	61.1943	347.582	231.023	56.4458	239.536	199.867	117.656	455.718	104.176	205.601	370.334	135.187	762.104	149.301	1044.24	369.374	751.598	716.433	366.71	212.519	171.334	1297.63	83.7043	401.799	193.217	263.579	945.327	184.82	104.746	222.015	149.157	154.442	344.994	744.081	354.507	967.336	3228.89	493.991	6029.23	339.704
TXN		3718.42	32967	36172.4	4615.39	17973.4	14820.7	7355.94	11100.7	8074.06	5026.21	13392	3186.48	3845.77	13028.1	4229.88	5013.71	5934.5	1997.06	3676.31	1333.8	7501.74	750.058	2013.41	4683.91	2899.18	2121.32	3564.91	3995.88	1628.15	13934.8	935.025	1202.58	3208.81	2479.93	913.809	2110.53	2451.46	1868.52	1887.28	1617.8	1596.99	1367.9	2211.47	3960.99	1517.93	10675	991.782	2607.16
TXNRD1		2752.2	1378.3	354.345	174.375	11756.5	984.649	517.445	561.404	1038.83	1738.24	1002.22	1069.55	1048.58	10581.9	1460.05	669.987	1403.85	1434.54	917.819	735.97	2635.69	4511.71	3573.03	1010.74	3105.29	1580.1	1980.29	1096.57	1049.21	707.58	2783.82	2472.95	1495.82	1097.62	1116.12	906.551	2489.32	811.23	1059.8	2009.93	578.17	4735.25	1628.26	8291.29	705.268	1831.82	887.597	1824.38
MAT1A		46.2531	112.412	127.744	122.504	614.974	137.882	27.2107	0.001	14.3734	0.001	0.001	0.447748	20.2431	43.8194	40.3105	0.645362	0.001	28.7632	398.335	9.34723	69.2703	72.3569	143.527	30.0848	154.355	47.0379	23.4893	23.2218	14.5486	41.6872	97.1507	57.2867	77.8095	18.1128	66.2738	0.001	25.3255	11.205	0.593623	0.001	69.8788	258.823	24.7804	609.944	73.4528	20.1391	68.8203	30.8132
AHCY		15522.1	15233	4182.21	25555.9	2857.89	1772.29	9895.55	7364.85	3785.88	1007.42	7224.79	2216.79	1762.81	1096.12	2913.4	1506.5	1712.37	2865.91	5379.84	1149.42	7818.37	907.242	5706.06	2361.74	2040.22	1402.01	1887.64	3063.55	1681.37	5323.23	1658.73	1740.18	1085.97	949.794	3013.25	1317.76	1400.65	870.466	712.338	789.776	851.157	1249.91	1249.1	1217.34	680.896	1879.33	367.828	3641.87
CBS		603.134	254.621	633.715	632.648	115.003	479.527	227.583	303.712	404.65	100.447	509.318	419.998	304.753	2062.43	516.328	266.56	592.841	169.393	1280.99	263.676	332.852	101.379	152.011	246.782	382.463	425.267	345.9	482.937	774.422	1119.34	137.228	456.29	205.147	305.894	284.958	72.7974	364.298	183.827	238.315	96.9128	399.528	424.696	133.776	136.195	1113.91	414.169	1481.28	1557.56
CTH		608.712	58.9746	27.4165	9.55351	822.569	90.0798	167.737	158.695	170.185	115.754	76.3011	96.8967	105.973	89.4103	132.175	99.6256	62.6815	133.536	30.8328	68.119	38.5178	169.346	149.51	122.321	21.8177	336.933	125.513	88.7821	122.624	235.266	60.2931	105.348	128.399	65.9233	118.335	77.794	246.802	47.221	81.3613	210.08	14.742	178.141	83.8679	101.805	51.6503	271.515	57.5191	328.047
GCLC		10693.6	1388.71	123.465	640.645	7742.31	2768.62	1358.8	1095.8	6693.14	1922.71	1337.73	2984.68	766.166	5834	1673.56	1372.24	1240.7	1992.38	53.0154	3108.67	900.617	3347.16	1096.24	1626.86	1346.09	4121.76	2351.14	1955.32	913.394	247.67	3769.08	1655.58	1873.98	1129.14	1626.14	1581.39	2582.76	1573.72	1672.45	2069.72	635.687	585.681	1810.11	976.294	380.615	360.294	335.053	375.037
GCLM		1329.9	2498.17	183.625	63.9856	1448.81	1023.49	3546.73	1546.51	4787.85	3603.97	1356.67	514.236	811.161	3662.14	2237.03	971.035	1583.03	1323.49	211.422	744.399	3460.27	1775.67	1861.09	2185.94	2577.01	2032.23	1023.18	1594.75	1080.25	986.728	8217.23	1931.3	3665.92	1055.8	983.683	1435.44	1477.52	1943.19	1312.74	2200.16	357.633	2394.98	1574.03	1531.82	700.387	2310.27	484.825	3122.62
GSS		1581.32	8408.74	9709.12	15062.4	4902.7	1374.43	1738.52	1233.64	1111.3	1694.26	2203.97	3245.74	1323.17	2813.85	1122.16	1886.82	1170.93	534.772	2738.65	363.603	3436.51	647.9	1695.71	2810.98	1347.67	1623.92	5881.43	1140.73	753.036	1665.76	885.466	575.663	703.986	699.136	855.535	498.06	534.08	794.064	554.155	500.649	805.203	687.478	1355.69	359.821	543.901	411.318	342.308	3683.77
GSR		14514.2	18509.1	8871.75	1584.51	8753.13	4686.08	4123.13	1466.75	2967.76	3173.5	1907.43	4023.8	1454.07	9069.61	2430.89	2329.01	3363.72	1849.97	1803.55	903.98	5432.17	4120.28	1173.77	3474.23	5537.7	2081.97	2210.24	847.421	1661.59	5246.88	2700.88	2072.81	2495.45	829.603	1391.99	820.225	2031.56	1626.36	1012.68	1402.11	854.068	1825	1222.22	922.758	2377.2	759.389	1032.02	585.637
GPX4		102319	91498.5	115643	159615	37586.8	33756.6	35613.2	44755.4	18546	12569.8	11037.6	10402.3	14559.4	12027.8	13990.2	16954.7	18648.1	10280.3	21660.4	7401.76	31020.8	9319.43	17433.1	12183	8826.09	8717.31	9359.22	15045.9	17468.8	18330.8	7439.84	12294.6	4083.83	9635.33	26758.4	4459.57	6371.92	4801.84	6759.81	2846.42	21778.6	1863.87	9081.13	3780.47	2823.69	10055	1565.15	2036.42
SRSF9		9968.83	2215.96	319.848	5.0918	1462.77	1938.42	2987.61	2318.14	2130.42	693.643	1713.93	4073.65	1208.79	1824.32	1018.81	754.291	1119.55	1641.77	4216.02	1288.21	1176.26	3419.06	2612.88	2254.46	944.703	2662.57	2390.85	836.561	1074.54	1064.41	935.666	2958.18	1030.81	2553.19	3267.53	3448.47	4589.93	2368.48	1312.78	992.819	1521.24	2474.66	3953.91	12290.9	2636.08	8430.64	3948.1	5938.9
GSTP1		34515.9	9809.96	74118.6	303186	19786.9	38858.7	23570	1328.44	895.658	18151.5	18834.5	11666.2	8362.79	1413.66	33917.5	18517.2	14689.4	7974.45	13926.1	4603.75	11001.2	16135	44225.9	9789.58	11995.2	15336.4	17938.5	9939.28	19003.7	38369.6	24316.4	19840.7	9268.25	13061.2	11613.6	4572.73	10733.6	19095.8	12630.6	3895.62	3695.72	6484.93	8024.82	1352.43	19317.8	16207.5	17141.2	12020.3
GSTA1		307.354	41546.1	41287.3	36217.4	21341.9	7471.79	3957.6	18346.3	12364.6	3273.96	10017.4	199.247	15625	5389.37	12021.6	12725.5	1118.31	1575.66	161.737	4946.88	4916.35	1076.94	1138.76	10043.9	4208.9	10835	2344.54	4263.94	1984.48	6920.33	7913.43	4459.71	13416.8	6021.74	5080.14	6590.55	1163	3888.27	2192.8	628.629	3039.84	495.982	102.37	577.189	292.893	436.739	224.137	120.618
PRDX1		9633.06	47965.5	37178.3	115554	37217.4	22393.7	10938.5	11032.6	5699.01	13735.4	18151.8	16477.5	20108.9	25100.4	9849.18	10440.9	7551.1	11328.2	17381.6	2616.83	21792.1	3343.61	14094.9	14098.8	9674.71	15381.3	29971.5	10375.5	7866.31	22833.4	5763.08	10880	7150.14	6656.87	3891.04	4654.62	9008.55	6807.86	5961.93	6756.3	3578.62	9910.43	13335.6	31343.6	7167.19	25612.7	4510.12	20737.9
PRDX6		4124.3	18359.3	40530.7	94507.3	26120.7	42073.1	5692.82	11912.1	10517.5	15650.5	7250.56	8449.02	16180.3	23452.7	4108.35	2910.33	19804.8	3479.98	4043.67	2477	5967.31	8493.57	6561.35	12933.9	5695.2	7345.08	5249.62	4515.37	7929.79	5723.77	15133.4	4552.7	3136.18	4030.32	5896.44	6910.76	4341.4	3518.92	2574.45	2341.43	3155.63	17123.5	7512.99	4120.29	17179.9	14490.9	20589.4	2202.62
GCH1		82.4054	184.552	52.6659	29.4941	222.052	550.404	77.8605	166.486	92.2769	179.646	403.888	174.7	391.053	144.986	301.055	422.548	124.209	513.107	194.607	255.563	214.688	613.051	168.013	181.508	271.75	121.295	284.418	97.2253	60.0257	411.22	112.167	108.173	144.063	144.849	34.7794	122.2	59.593	107.695	265.989	166.775	501.22	141.722	533.112	235.076	80.8284	196.104	29.5959	580.683
PTS		8166.67	5873.19	1949.92	1214.83	620.691	2060.67	2913.04	1314.26	866.276	462.333	1044.82	1243.25	755.657	1404.5	765.17	964.776	305.6	544.871	1189.17	519.32	851.507	1977.22	391.797	522.097	735.607	482.826	627.631	584.343	351.193	1680.95	328.313	505.083	653.095	478.642	290.378	794.463	274.837	543.885	389.998	613.522	421.663	1434.43	2250.92	1850.05	480.504	1358.39	294.167	1122.16
SPR		7513.61	9299.86	7067.53	15013.4	4411.09	4790.46	2941.72	2213.59	2221.38	2923.03	6707.75	2195.21	2155.51	1879.02	2991.55	1862.84	1132.83	1065.99	2115.35	907.878	4920.74	355.909	1239.24	1612.93	1480.01	1459.72	1347.13	1675.74	1078.45	2542.76	2282.79	1641.76	1026.84	705.919	1655.66	474.334	504.831	809.209	500.542	406.962	529.619	1275.15	502.044	3726.19	312.454	842.298	197.064	454.758
PCBD1		21670.3	15152.2	14553.5	2653.58	11745.3	8067.28	2417.97	9285.17	4285.43	5827.19	5108.74	4894.12	4208.71	10527	3271.04	2977.13	2157.84	4012.47	5731.79	1766.08	5461.6	10238.8	7582.47	1395.78	4653.85	4011.12	2325.53	1679.13	2997.17	1971.12	1219.24	2480.14	2165.02	2020.3	5318.55	2941.88	1313.36	2233.97	983.716	1822.75	1814.26	6134.67	1386.99	6906.38	2131.59	412.521	1764.35	40.074
QDPR		2673.81	6259.05	4204.52	8387.63	9587.78	4661.31	742.036	3712.26	4695.69	2925.37	1732.95	701.696	2264.15	1773.95	2101.17	2130.18	1407.96	1264.24	1974.81	1413.37	4977.91	1885.16	2343.16	2864.45	3145.91	894.621	1066.82	1085.21	579.592	2156.24	1580.12	743.043	1640.01	849.311	648.807	1091.9	976.598	1141.93	843.03	596.838	1066.68	856.79	679.11	1638.25	214.409	660.846	451.656	798.244
DHFR		1.34525	6.64701	11.3304	0.001	24.1186	17.0625	8.84942	17.0032	17.1398	12.9291	12.4818	9.61065	4.13815	25.3801	6.31208	23.0872	18.6752	11.8728	12.7422	15.4333	18.9297	5.11308	17.3005	8.15345	18.0332	4.92028	5.18707	8.99965	12.7833	19.7381	6.47201	11.5458	11.5223	2.45442	9.78085	13.3264	11.966	15.4713	7.78663	2.5661	14.9362	9.43848	11.7755	3.45803	8.09656	8.28109	22.6389	30.4086
ACAT1		52734.2	24924.1	16278.4	14394.3	10018.1	12121	14324.1	30141.6	26417.4	10426.1	10451.4	23334.4	11068.4	11428.1	21753.8	10281.7	15858.3	8472.2	2059.6	7946.58	12525.9	66184.5	11004	15488.6	11586.8	7441.42	8224.21	9042.31	10173.8	13377	11946.2	7171.71	13354.8	6083.13	6284.69	10052.5	9173.79	4183.53	7829.85	7324.98	3511.7	3946.58	21059.5	2679.95	3471.89	2744.09	2631.75	1799.13
HMGCR		3287.39	1718.63	324.929	3512.36	1385.32	924.201	2019.44	2646.1	2757.14	6510.64	2983.43	2467.3	1549.05	2229.98	3666.23	2535.65	2682.95	3601.63	233.245	2763.05	7030.93	6482.58	3447.33	2079.77	3571.86	2350.7	2429.74	973.218	2317.82	969.495	3276.86	4417.09	2599.25	1182.05	929.203	2439.68	4549.68	877.6	2001.94	6209.71	643.221	3140.96	5417.81	7171.75	5668.9	2264.67	4991.47	3151.89
MVK		876.412	9579.45	15680	5596.08	3312.29	1795.59	725.292	1172.96	1188.55	765.737	778.153	561.295	1833.5	1668.96	818.918	1307.28	702.234	448.068	2418.38	555.895	6673.53	451.661	1991.07	1028.35	2521.1	863.629	1450.87	971.912	1117.22	1360.89	602.845	586.031	647.322	629.697	860.496	580.739	566.804	647.945	1020.48	385.706	1024.82	691.132	442.016	785.087	485.472	585.204	403.767	2051.69
PMVK		793.838	4350.74	6240.66	45815.6	1167.25	7783.82	3804.85	2772.71	5819.48	1718.83	2363.09	680.844	6965.61	708.848	2021.57	990.035	1166.59	1396.86	1611.72	1141.48	4082.44	694.344	1529.69	1926.4	634.073	2185.95	819.762	2375.2	1916.84	2377.6	2578.3	942.473	309.873	1706.96	2922.13	2252.22	1539.52	1479.08	674.595	793.878	2042.18	2766.71	228.813	518.619	1076.71	838.792	1168.3	1693.02
MVD		849.372	768.823	3388.9	22929.7	426.729	1467.66	474.85	757.051	1112.1	323.754	934.135	354.302	817.877	554.094	907.54	825.888	345.883	706.293	666.006	869.028	512.491	320.089	1239.98	701.465	101.213	596.677	716.242	1061.17	917.033	1069.58	115.76	388.069	262.496	1360.04	2146.2	958.202	466.782	804.387	791.329	592.084	1129.78	121.55	880.232	307.194	333.08	558.405	339.125	1712.14
IDI1		8143.84	1643.54	97.3684	466.367	1419.89	1601.03	1312.18	1856.46	1893.28	756.333	1117.79	895.723	1609.96	488.114	1188.04	525.944	801.398	1338.13	184.161	1139.39	953.458	1060.54	463.977	877.114	567.508	549.368	679.816	1219.79	423.081	404.005	1336.04	1018.13	1497.49	777.957	517.702	1188.57	1044.06	576.536	1089.99	2245.69	602.471	1097.64	1083.21	724.549	1171.68	589.239	726.64	478.391
IDI2		1.43236	3.53871	1.34045	0.001	0.694065	0.001	0.001	0.001	0.001	0.001	0.001	0.001	0.001	0.001	0.001	0.001	0.001	1.40462	0.75374	0.912925	0.001	0.001	0.001	0.001	0.001	0.001	0.001	0.001	0.001	0.001	0.68911	0.001	0.001	0.001	0.001	1.0642	0.001	0.001	0.001	0.910754	0.001	0.001	0.001	0.001	0.001	0.001	0.001	2.02361
FDPS		590.237	3549.3	5214.77	11673.5	401.575	2588.94	2794.52	1908.56	2645.03	467.709	1998.82	891.155	2067.6	795.407	769.537	1189.37	740.091	879.627	1694.97	1544.69	1012.38	295.304	1043.45	1739.04	454.351	983.356	499.76	1391.02	1297.54	1294.77	668.763	449.717	602.75	1313.37	1561.02	2406.82	941.861	1200.2	2122.12	856.29	1545.77	853.593	283.296	381.888	855.479	1124.12	951.739	2292.87
GGPS1		3402.33	2336.8	2048.73	1460.99	302.7	2289.51	1890.6	577.198	760.261	662.029	1541.64	2221.47	2853.12	541.622	767.507	883.04	1069.03	1004.12	537.848	819.111	556.532	801.607	213.91	721.742	1118.94	978.185	892.511	1203.37	301.918	588.011	334.752	709.578	641.166	981.509	19.4653	619.522	1252.12	314.899	528.29	842.284	607.052	5194.93	928.785	1093.23	839.998	1585.4	665.26	1025.04
PDSS1		112.845	646.933	432.572	63.6901	208.206	270.24	84.0668	136.164	115.364	371.247	49.8077	46.5104	26.7019	101.151	68.1435	121.661	161.32	40.4333	194.132	41.9549	208.204	51.5512	50.8333	211.76	165.514	52.3853	85.349	54.7211	55.2361	62.5018	72.0385	75.2766	23.4787	47.5123	19.5648	79.0032	26.6564	61.2597	62.8052	40.0153	45.6525	63.9481	85.3015	22.3133	36.8083	58.7782	35.607	115.481
UBIAD1		239.821	245.069	380.062	5.13759	458.045	209.916	172.731	1055.7	1482.79	592.207	700.116	349.472	752.077	129.19	535.783	224.317	547.171	957.872	321.486	162.893	428.83	893.225	886.027	1615.86	977.474	527.57	522.429	470.237	421.207	772.432	741.957	1127.43	790.713	974.759	668.444	1069.51	366.285	303.813	728.613	1577.2	359.052	1513.13	557.41	370.483	1496.07	1220.9	1537.03	1595.97
COQ2		1215.2	393.81	128.991	895.752	616.782	314.618	60.6536	67.2993	43.8731	121.658	103.026	266.275	180.993	219.308	126.912	246.209	93.8475	167.349	125.081	102.492	221.304	571.336	268.091	166.23	370.58	110.087	204.997	63.6938	40.0956	178.85	73.7562	131.779	102.081	105.725	71.1735	87.0811	97.1065	45.5857	99.9132	108.211	178.352	254.598	562.381	191.618	152.372	122.944	93.4942	1086.92
AIFM2		492.325	1077.22	1676.37	929.196	82.9459	536.232	209.82	21.882	208.314	369.799	159.787	51.1051	211.635	599.756	400.5	200.183	271.35	128.496	517.747	146.112	674.368	198.64	988.345	107.881	326.657	747.978	178.151	346.903	517.188	317.756	95.472	415.231	125.994	227.188	797.408	87.975	145.974	301.12	123.553	85.2434	216.215	254.55	195.523	205.732	229.59	196.293	255.248	195.109
NFE2L2		26066.8	5287.92	160.652	5.9979	19119.2	9298.43	3797.1	8244.56	13709.5	4372.15	8278.32	6978.86	6248.79	7940.37	6710.13	2228.31	9829.97	5586.68	3411.22	2388.42	2611.69	10460	2458.33	6941.33	4789.45	3384.54	8338.61	4417.08	6004.22	2373.28	4111.75	10990.9	4889.22	5883.07	4432.64	9488.77	4699.5	2269.68	4951.03	19119.9	2355.03	5870.21	8484.39	10785	6044.87	1304.58	4659.27	649.625
KEAP1		6358.75	4917.41	6520.07	19935.1	3375.02	5100.16	4245.62	2568.58	2743.4	2053.19	2124.72	378.525	3868.41	4048.75	2846.57	2194.98	3350.17	3318.3	6331.95	2081.21	3577.87	2042.35	4006.01	3292.98	1675.22	2194.27	1026.57	2742.23	3841.09	4618.59	1952.21	4293.72	836.335	3640.56	3188.23	1434.06	1188.08	1557.61	2365.55	993.236	3323.94	1524.23	2930.42	235.694	736.043	231.127	684.228	745.079
SQSTM1		11418.2	21047	12189.2	875.27	45522.8	12547.3	5711.44	11655.8	18210.4	16526.4	8136.42	2809.58	15204.4	36283.8	19986.1	7455.12	12989.7	7313.59	9877.15	10065.8	12021.8	14149.2	25730.5	6409.05	23453.4	8359.23	10664.9	5716.53	14660	4356.88	12556	7944.13	4602.28	6343.01	12012.8	5257.66	6024.22	6137.57	5369.64	4739.18	7914.6	15021.6	6481.03	16160.2	1592.54	3273.2	1816.89	2018.47
AKR1C1		5991.86	324.059	144.266	3357.55	7350.61	378.889	499.138	958.97	212.096	722.601	348.008	1534.98	385.466	7944.85	588.618	243.679	337.3	217.475	123.817	123.535	259.478	390.619	61.4885	172.934	255.655	106.832	468.226	346.552	309.316	239.56	335.696	181.343	260.908	180.106	155.736	192.564	273.787	542.55	69.7332	73.9448	72.3043	266.603	661.747	44.0299	68.8094	22.4754	74.5287	19.7412
AKR1C2		148.933	118.345	90.4724	644.15	692.549	60.2547	118.407	330.25	34.4383	55.2461	114.836	382.665	124.58	7468.25	39.6087	385.64	54.9938	36.7256	68.7472	102.695	56.8216	40.9656	54.0041	49.0925	50.7266	13.3792	151.121	141.183	50.5443	533.876	208.67	82.2256	80.0956	352.771	181.613	119.064	70.8305	169.371	52.246	33.2272	41.9886	326.313	56.5311	102.986	72.9105	24.1263	80.2473	15.996
AKR1C3		1296.21	23849.6	14236.2	8260.24	18340.9	7846.57	15438.7	7875.57	4607.62	3989.95	8513.21	4564.48	7870.01	30378.7	4477.23	6016.4	7798.71	2664.43	2574.55	2760.56	5907.88	1246.74	2927.84	5947.09	4613.15	5279.64	4000.12	6574.8	9574.81	7409.62	8086.17	6243.15	3111.66	3086.83	5561.64	3161.3	5224.47	3953.09	3151.59	2628.16	942.186	15573.4	217.822	1815.49	936.117	69.7482	856.144	8.53731
FTH1		183.265	885.137	1040.63	65.416	585.621	888.087	184.637	1642.25	698.536	547.445	833.273	218.212	134.588	2070.97	778.562	1032.82	536.779	962.534	544.747	577.714	239.191	435.352	2874.44	628.928	1289.02	123.19	280.747	346.655	780.813	577.356	726.8	241.78	260.129	631.687	1398	598.001	384.982	382.568	290.608	111.804	1480.5	422.235	344.399	341.648	65.0422	318.625	208.387	328.89
NCOA4		10213.4	4252.67	816.557	22.0907	2234.36	2637.04	1305.99	4314.31	2944.16	4173.48	2770.61	3976.01	2120.94	2324.15	3070.09	1261.3	3175.18	3366.56	443.918	2436.06	3490.39	1737.97	2317.08	1045.75	4174.59	889.002	1607.85	1619.69	1345.02	222.764	1041.52	2482.57	2169.52	1519.92	1570.37	1732.31	2733	1104.16	1361.26	2369.03	1240.36	2920.8	725.894	799.233	1748.08	155.754	1141.48	119.426
SLC40A1		37485.3	17124.6	2481.78	6659.82	53125.8	13325.1	6180.75	26710.3	21878.9	28409.4	14539.1	22076.3	13321.4	9637.9	17007.1	5799.33	17606.8	24778.8	6422.22	9631.42	19782.8	21067.1	14472.1	9867.6	29053.7	6215.69	10579.7	5049.45	8683.67	2638.59	16204.6	23399	15320.8	6757.91	4727.7	7730.22	22235.2	3901.72	10188.3	11699.2	6316.21	9418.29	6967.65	7627.46	6164.51	7177.87	7125.66	1774.16
FTL		33014.2	96176.7	81599.8	108697	64955.3	32923.4	12822.9	11705.3	7717.41	16321.9	9364.02	13178.9	14845.9	77409	13237.1	10657.6	8115.45	16242.1	10018.2	8006.39	28245	11130.6	91920.9	8641.59	17432.2	10859.5	12361.3	9584.89	8167.5	19803.3	10351.6	6041.45	5874.77	18523.9	21771.6	6588.8	13646.7	6857.15	5745.62	4161.43	14252.5	18896.5	13800.8	33122.9	5075.44	45247.8	4827.96	11279.1
PCBP1		479.963	2188.13	2933.65	1712.59	467.3	8838	2863.49	7666.01	9353.57	1742.4	3955.69	1379.43	6050.13	496.201	2153.97	3938.27	5718.98	2434.51	2479.96	2406.8	1831.98	1649.14	2593.2	4837.33	1318.81	3999.71	1550.09	4945.61	3315.59	3582.53	1743.35	3510.04	1865.48	3632	4238.1	3564.86	2175.9	3446.3	4316.93	2071.83	556.065	634.432	787.733	3822.48	561.17	2968.27	1429.9	798.173
PCBP2		12367.8	2100.21	2749.67	24644.6	1831.79	3400.89	9780.14	2536.13	1526.38	911.015	606.17	2574.74	1206.26	849.247	575.304	4468.01	1705.52	688.395	7799.03	1245.46	960.862	3200.04	1832.19	1813.31	503.363	2442.35	992.057	3804.4	1365.77	2201.48	1959.19	966.489	1081	2319.31	1672.91	2563.06	791.053	2621.4	1373.15	1739.98	526.304	220.697	1315.79	5794.21	378.175	5971.4	653.983	1586.94
CHMP5		11054.8	4250.16	48.1011	61.8876	2473.99	4145.54	5465.75	2528.42	2588.23	1459.17	2585.31	2905.71	1573.66	929.498	1044.6	1199.52	1591.74	1112.76	202.509	1517.3	1648.84	877.241	877.724	911.412	849.839	410.693	1267.38	1577.54	1034.99	471.253	1725.27	862.013	1587.49	1231.14	341.893	1285.66	1894.65	1467.83	1210.85	1407.83	366.205	1032.86	1438.56	1623.88	1085.98	1985.23	1023.56	323.977
CHMP6		3659.22	2004.98	559.476	8.47626	4636.4	982.38	2925.8	1792.6	1224.46	660.621	1596.53	1103.86	583.391	349.366	907.938	773.222	979.058	848.705	2392.14	803.794	1562.79	336.177	1451.2	1365.35	297.706	735.203	997.789	970.519	1265.38	759.617	862.859	498.847	746.02	1098.13	1600.92	744.579	686.277	1173.1	635.246	407.675	1037.09	466.057	108.754	519.679	700.036	730.698	810.456	273.376
CISD1		13067.6	10852.7	10325.5	14877.7	2465.91	5242.35	1978.75	2605.49	2509.86	3947.83	1595.34	1150.81	2212.12	1002.85	1375.8	1598.07	2782.41	1009.85	4267.3	1325.79	4847.77	1836.77	1414.43	948.924	4273.88	1632.24	937.38	1339.87	1464.33	640.449	925.231	1680.55	2211.86	577.604	732.114	572.757	633.918	645.742	803.089	567.515	1450.16	621.031	1249.73	2473.89	686.66	550.948	557.039	219.449
CP		448.369	10208.1	12094.2	5416.12	919.388	8697.4	4775.94	4526.79	2879.15	3436.87	7356.35	643.463	18974.3	4127.93	2186.69	8886.68	3845.57	1818.62	746.67	10084.5	9304.73	6493.29	19899.3	7413.54	25773	21082.9	13978.3	3233.11	5332.31	26807.8	10077.9	7328.75	27659.1	13877	18821.8	15964.9	10145.4	16740.2	4733.05	15182.9	11008.4	53082	930.615	55008.6	22869	605.869	39045.6	535.596
HSPB1		5081.66	22356.1	84270	198202	39315.9	18795.4	4268.37	14480.7	7943.45	15164.3	10369.6	3595.22	8318.72	10063.6	9997.71	13155.8	6682.16	4343.45	10253.5	2449.94	8293.56	5314.97	22470.7	7177.46	4578.16	8321.13	4985.63	8420.49	6783.56	7886.47	3726.43	5441.02	3109.44	9465.32	9019.24	5236.06	3114.82	4722.45	5455.02	3360.48	7778.61	3457.19	7287.19	8189.15	1775.11	5105.52	2010.02	6152.63
SLC1A5		303.111	1283.49	980.747	1274.46	6001.07	2405.61	339.396	2145.08	732.908	1369.81	1509.07	1359.18	1463.08	2236.64	2139.95	1848.99	698.909	914.912	2555.46	569.98	1506.31	1100.5	1634.6	1608.47	1416.02	1416.07	531.325	2957.07	144.819	2728.35	648.983	1652.45	606.17	2090.53	1613.32	898.411	1156.41	1210.32	1393.06	1496.74	1393.46	2318.98	3111.08	6426.7	282.292	8434.24	352.276	5749.2
SLC38A1		828.209	542.812	449.004	217.926	509.258	808.754	383.252	962.239	1838.42	3697.75	758.125	464.733	1344.7	1287.43	782.16	448.958	2978.86	1174	399.153	2054.67	1376.58	4770.68	1750.36	1042.71	5717.7	914.188	2120.45	607.27	1332.1	634.44	2682.55	6111.02	1968.24	563.995	4218.63	1000.37	1994.02	894.572	858.99	1757.06	850.795	1448.3	1478.42	1533.82	4901.55	125.875	4468.24	40.8854
	Values of 0 have been replace by 0,001
[truncated: 70 more columns]

## Sheet: Pro-ferroptosis
		KIRC.3427.01A	KIRC.3451.01A	KIRC.A5PC.01A	KIRC.5702.01A	KIRC.5835.01A	KIRC.5678.01A	KIRC.3458.01A	KIRC.4151.01A	KIRC.4859.01A	KIRC.5639.01A	KIRC.3429.01A	KIRC.3363.01A	KIRC.5675.01A	KIRC.4098.01A	KIRC.4644.01A	KIRC.4887.01A	KIRC.5699.01A	KIRC.3924.01A	KIRC.5107.01A	KIRC.4864.01A	KIRC.4962.01A	KIRC.4994.01A	KIRC.5466.01A	KIRC.5566.01A	KIRC.4797.01A	KIRC.5694.01A	KIRC.5697.01A	KIRC.3434.01A	KIRC.4814.01A	KIRC.4844.01A	KIRC.5402.01A	KIRC.5461.01A	KIRC.5836.01A	KIRC.4993.01A	KIRC.4768.01A	KIRC.4765.01A	KIRC.5194.01A	KIRC.5007.01A	KIRC.5690.01A	KIRC.6093.01A	KIRC.4771.01A	KIRC.5096.01A	KIRC.4699.01A	KIRC.4985.01A	KIRC.4760.01A	KIRC.4770.01A	KIRC.5567.01A	KIRC.4696.01A
	SampleGroup	ccRCC.epi	ccRCC.epi	ccRCC.epi	ccRCC.epi	ccRCC.epi	ccRCC.epi	ccRCC.epi	ccRCC.epi	ccRCC.epi	ccRCC.epi	ccRCC.epi	ccRCC.epi	ccRCC.epi	ccRCC.epi	ccRCC.epi	ccRCC.epi	ccRCC.epi	ccRCC.epi	ccRCC.epi	ccRCC.epi	ccRCC.int	ccRCC.int	ccRCC.int	ccRCC.int	ccRCC.int	ccRCC.int	ccRCC.int	ccRCC.int	ccRCC.int	ccRCC.int	ccRCC.int	ccRCC.int	ccRCC.int	ccRCC.int	ccRCC.int	ccRCC.int	ccRCC.int	ccRCC.int	ccRCC.int	ccRCC.int	ccRCC.int	ccRCC.mes	ccRCC.mes	ccRCC.mes	ccRCC.mes	ccRCC.mes	ccRCC.mes	ccRCC.mes
	SampleType	ccRCC	ccRCC	ccRCC	ccRCC	ccRCC	ccRCC	ccRCC	ccRCC	ccRCC	ccRCC	ccRCC	ccRCC	ccRCC	ccRCC	ccRCC	ccRCC	ccRCC	ccRCC	ccRCC	ccRCC	ccRCC	ccRCC	ccRCC	ccRCC	ccRCC	ccRCC	ccRCC	ccRCC	ccRCC	ccRCC	ccRCC	ccRCC	ccRCC	ccRCC	ccRCC	ccRCC	ccRCC	ccRCC	ccRCC	ccRCC	ccRCC	ccRCC	ccRCC	ccRCC	ccRCC	ccRCC	ccRCC	ccRCC
Gene name	Pro-ferroptosis	1156.73	1195.95	903.417	438.545	1453.48	1175.37	780.669	712.547	644.071	792.246	786.455	928.206	629.053	1047.66	685.568	708.888	662.953	811.002	533.908	693.177	1012.71	885.091	923.741	631.097	1135.19	593.789	917.881	650.013	673.819	785.078	612.519	795.509	704.433	531.707	660.341	637.061	648.638	644.545	632.765	639.223	732.745	802.685	728.007	887.441	687.952	815.241	508.783	591.27
ACSF2		2770.57	720.224	320.664	8887.95	2751.43	854.148	295.769	325.554	249.468	432.817	422.305	357.476	1000.49	3576.35	488.805	1784.7	258.663	1427.26	563.254	781.352	1396.39	778.314	5199.53	1505.16	632.043	670.786	679.476	372.815	230.36	599.398	2163.45	371.105	216.253	304.843	237.266	475.211	301.33	306.216	341.718	174.297	956.346	1414.98	877.437	852.835	807.057	839.696	720.796	3471.6
ACSL1		8318.43	5570.05	4752.81	1815.35	8460.82	2595.85	4685.01	6754.84	8031.98	5357.52	2291.69	1578.57	2369.43	5834.82	4646.13	4573.54	3074.07	3830.89	374.153	2532.06	4097.36	8423.58	3903.89	3685.05	12017.2	1877.5	1734.96	6118.05	8880.6	5817.15	5808.27	2027.89	4465.5	2316.53	686.702	6447.45	3606.6	2241.63	3511.24	5647.31	1319.12	1306.72	6663.6	255.254	1627.87	620.602	1224.62	675.383
ACSL3		8654.5	2114.8	267.977	2083.14	7792.38	3561.68	863.917	2469.71	4735.15	3150.26	5294.41	1951.42	2444.2	5329.75	5647.05	1714.8	1294.61	2915.59	346.253	3965.99	1948.45	5583.71	1035.38	1539.84	6330.94	1537.57	3732.88	4235.8	858.087	1186.94	3233.05	4694.14	4009.94	4224.06	2325.59	4068.64	1936.76	1669.71	3234.79	3899.09	1765.9	4868.82	8403.11	5421.4	3178.53	14506.8	3332.24	14517.9
ACSL4		28346.3	5841.37	278.771	86.5606	4713.31	2043.85	3462.12	1557.7	1894.44	3917.41	3445.15	3167.62	2750.5	16778.3	3658.76	1670.36	1397.38	4068.42	558.727	3840.42	5061.36	9890.06	1934.44	2972.75	6659.84	2806.86	5849.89	1634.64	1242.17	1855.98	3307.55	5343.2	4592.34	3140.43	1808.14	2674.82	3123.15	1850.17	3488.81	4048.83	2452.54	13976.2	8879.07	11170	16526.3	6505.18	9693.53	2084.78
ACSL5		75.2377	446.899	923.571	516.801	84.5498	1118.55	171.414	199.442	148.045	287.702	1020.16	93.0792	619.226	147.01	302.469	575.559	194.988	1367.03	831.849	833.572	1348.99	455.57	526.073	157.663	1499.9	722.503	664.772	376.885	257.241	447.135	1014.29	332.887	379.945	614.219	83.5673	300.706	252.574	763.612	500.776	352.688	1290.46	234.176	398.033	536.999	383.634	77.3557	398.705	497.547
ACSL6		151.34	70.8978	47.4925	87.7696	34.2515	98.2225	30.4694	12.6814	869.948	27.8709	184.098	22.6597	50.1779	19.1088	827.858	24.8843	11.3631	60.7262	12.3988	25.414	54.4859	123.138	47.8667	22.5195	112.265	11.2694	46.8232	24.7168	18.7607	64.5128	14.3876	24.6297	45.7551	25.4627	7.90665	18.179	14.5863	17.0546	26.2273	12.6768	48.4553	26.0688	32.9276	42.7075	10.4126	15.62	8.38788	29.4468
ALOX12		17.1253	18.8039	40.9565	0.001	25.8168	30.7164	90.4021	173.507	82.7629	14.6302	23.2303	41.5371	21.462	147.821	28.1583	100.145	105.662	90.8101	164.214	145.128	57.2022	34.3534	65.5475	68.0434	34.303	48.717	30.8152	94.004	173.712	111.675	78.7283	29.2599	31.7382	105.54	275.034	107.443	54.0003	149.704	53.0671	35.0867	260.193	29.3709	38.3404	57.0648	16.6579	10.542	50.4346	107.53
ALOX15		1.39991	1.15285	3.93026	0.001	2.71337	6.45664	1.02322	0.631931	0.001	8.07264	4.10177	2.22248	2.15315	4.66084	0.001	2.40253	2.50762	5.4912	0.001	3.27156	2.68622	1.99532	7.07281	0.001	1.9413	0.001	5.39784	2.88164	1.42529	3.80372	0.001	2.50311	0.631081	0.001	1.62852	0.346696	2.9648	2.19545	0.736638	2.67037	3.68126	0.001	1.15604	1.19951	0.765959	0.861758	0.001	3.29627
ALOX5		383.514	7932.91	3417.15	1787.68	3302.88	3723.47	701.973	1101.28	477.166	1629.24	830.975	5594.88	1553.15	4165.01	1244.64	2680.69	3475.3	1101.92	5223.42	2018.48	8705.12	678.31	3178.08	2283.43	3923.94	2027.45	4436.31	1182.51	1898.75	1535.93	835.718	1637.71	1003.92	1330.07	1619.62	732.699	999.242	4643.18	2053.68	717.219	7314.71	2152.64	1091.69	3774.92	3579.61	676.509	1205.39	236.762
ATG5		1907.21	1851.04	113.363	19.7511	276.856	594.392	859.331	722.706	122.406	490.265	474.553	853.387	113.168	464.921	396.41	74.6873	364.657	483.076	202.211	303.536	177.343	463.294	231.824	298.163	366.45	341.152	306.196	240.346	231.818	38.0337	105.225	425.009	332.198	243.114	141.896	226.999	354.889	154.618	289.317	387.254	202.53	707.309	545.622	1101.38	465.057	733.257	202.723	281.743
ATG7		2359.9	1406.72	250.38	9100.53	488.653	1297.26	927.634	514.059	512.377	1193.38	919.597	1833.79	1565.12	3452.67	1265.27	726.03	725.017	2421.84	411.538	1743.13	2270.73	1760.03	2224.53	636.158	1550.66	1427.69	3692.67	515.428	488.919	758.643	693.093	1127.28	870.559	588.273	631.456	546.217	942.921	720.831	1326.62	796.063	2006.43	1559.48	3348.06	1393.12	1606.51	1475.94	2046.32	1088.72
BACH1		1974.71	4009.91	194.803	198.139	5866.59	2964.54	3376.04	1347.26	3550.63	4190.45	2138.82	3828.34	2268.54	4098.95	1782.86	2124.16	4099.06	4356.58	858.545	3017.4	6435.82	3680.61	1134.38	1227.54	6380.47	1693.49	2284.25	2444.98	2316.95	6154.27	1495.42	5880.76	4216.4	3407.84	1249.22	2512.81	6211.24	2461.63	2269.14	5482.07	2210.09	6497.17	2222.58	17773.5	8024.93	5127.3	8921	3082.58
CARS		1744.96	290.876	1246.87	1988.43	3278.03	489.264	253.029	273.028	184.708	253.851	309.102	152.285	356.165	606.202	330.561	423.792	367.441	335.644	1825.79	408.408	353.875	1313.92	371.122	565.036	505.344	596.781	276.605	414.204	557.459	2186.12	963.569	502.175	422.378	477.626	147.495	313.71	220.112	415.043	549.772	310.547	924.026	563.077	931.053	310.685	132.973	1071.28	101.918	1286.54
CARS2		3568.51	13870	16357.1	23704.9	624.171	1762.99	5120.9	3876.44	416.393	4015.94	1991.94	1524.4	2198.65	3662.48	1198.22	3131.78	2190.12	821.575	6776.99	1328.27	1766.7	774.941	1844.65	2191.4	2710.88	3567.96	1326.49	1306.9	3167.62	7866.38	2939.87	818.297	725.855	1097.71	2489.84	780.666	750.766	1164.72	1197.19	501.079	2445.61	4572.09	658.121	726.841	403.966	1126.56	360.189	522.768
CYBB		295.108	975.843	943.235	10673.2	1525.12	2548.12	276.262	1071.35	624.333	3026.06	1262.64	2197.04	2821.12	3089.92	3252.37	1928.46	1781.54	4729.71	1109.74	4389.47	3248.77	1845.88	3111.25	828.958	5011.56	1700.41	3614.11	682.228	845.521	780.87	1381.54	2843.31	1619.95	753.797	1189.67	741.533	1984.12	795.679	1192.12	1794.87	3004.95	6372.43	2338.94	1377.13	1065.69	1922.13	441.237	264.05
DPP4		3035.75	4651.34	8249.57	3412.86	114772	4943.13	5900.71	13344.4	45840.3	17964.1	20345	38590.1	9808.12	14329.6	20342.5	10824.6	4937.49	16931.6	879.813	16665.2	2282.76	4064.66	13389.5	12093.6	3884.04	5660.43	19338.1	7915.95	5535.96	2389.36	6121.73	16505.5	14325.3	8451.36	18188.2	12899.7	10985.9	12978.7	6581.43	11469.1	1732.49	4868.95	621.746	97689.9	27567.1	5175.75	31678.5	693.987
FDFT1		6796.69	2229.77	1883.57	3273	3492.2	5222.66	1577.61	512.481	2791.87	3765.81	3041.87	5204.43	1186.42	2111.98	1540.55	1068.07	3801.78	2529.84	395.635	1596.94	2329.47	1478.14	793.701	3283.15	1888.6	2623.7	1729.05	907.374	4820.13	2432.29	3637.25	2270.08	1675.02	1467.06	1411.27	1251.96	2578.15	1603.64	2143.75	1336.2	910.007	453.487	1468.78	311.345	1217.61	4311.73	1509	633.997
FLT3		5.89222	16.7626	17.0437	9.43258	8.56542	122.292	25.0574	11.1228	7.06013	22.6518	27.466	88.2291	34.0534	7.13362	10.6335	40.1425	20.8692	22.5872	2.53687	19.4601	22.6126	7.88929	45.2692	17.8561	35.4074	15.2816	22.7195	18.1932	7.45337	12.8079	16.2354	21.2627	11.8322	9.18671	3.11566	18.3069	18.1511	9.24064	12.6839	11.2396	19.5636	151.082	1.6809	3.21284	7.034	2.63792	4.50722	3.53156
IREB2		3005.1	452.724	138.512	38.7848	6736.47	1947.36	2016.83	2594.94	4721.4	4872.04	1348.76	3220.43	1730.38	2387.62	2620.5	1011.51	5674.11	4116.68	1538.24	4832.95	1927.18	8977.06	1858.54	2976.34	3623.61	1941.1	3065.46	1501.58	3172.61	903.414	6905.82	4679.51	5390.21	1525.74	2026.95	4236.94	7018.14	2018.6	3928.9	5234.87	1998.56	7322.93	3575.93	2937.26	3715.08	1636.75	5014.96	4173.35
LPCAT3		3109.18	8904.65	27100.3	1631.27	3877.61	2404.01	3221.68	9931.94	4726.09	3830.31	5338.45	5798.27	7517.23	5451.92	7740.68	5190.19	5344.39	2655.45	12550	3655.99	17120.4	9679.57	13984	6538.94	17127.5	2498.09	6880.53	2042.18	5214.97	12610.7	3626.89	5662.65	5254.16	2409.91	6537.16	3073.41	1467.05	2583.31	1652.67	1905.96	3155.81	829.326	6736.53	2915.74	2143.41	759.007	1170.24	1050.43
MAP1LC3A		7008.54	1123.54	3508.63	18211	347.726	1741.58	741.233	365.64	232.211	404.728	976.815	344.51	422.986	19.0755	825.109	399.46	279.024	286.542	627.489	214.994	735.218	1174.92	736.175	644.595	492.602	496.646	566.655	527.401	532.29	436.669	364.884	475.601	299.286	733.045	652.97	413.972	297.589	481.278	661.383	196.723	839.949	583.383	738.796	563.338	464.35	1511.73	420.328	189.207
MAP1LC3B		16637.5	22331.7	2962.9	42.0074	13588.1	4515.38	11436.7	4632.56	9930.58	3593.1	4731.95	19526.1	2728.31	7394.25	4204.13	3853.29	2799.73	2455.34	3774.97	1241.27	6395.59	7318.39	3542.08	2675.38	2400.33	1790.38	7986.94	8997.9	2958.23	1325.38	1783.48	3136.61	2352.52	5278.22	3605.66	3483.03	4259.57	3571.3	2596.89	3889.7	864.841	4958.87	6203.88	8776.21	3603.99	7591.42	2275.03	1050.15
MAP1LC3C		11.5279	5.42483	13.8706	14.5	88.5778	34.18	18.0557	20.8152	12.3001	12.6622	3.21687	16.9944	10.1318	20.1043	16.0489	3.76843	12.5373	6.45982	24.2651	3.84865	14.7469	3.91214	24.2049	17.9666	18.2699	10.8421	11.43	11.0173	27.9451	21.4784	17.4306	11.1897	15.5904	4.20657	12.4526	19.169	19.5316	16.3572	13.8653	13.6128	9.62359	16.1764	10.3357	53.6218	9.0107	479.513	6.92861	48.0837
NOX1		31.9514	174.067	170.207	7.21339	78.6028	46.7602	52.9954	14.9778	15.6574	23.6216	27.0052	25.3628	15.751	21.1393	10.6452	25.3085	14.8587	10.8459	39.4472	11.4876	13.3624	5.83857	6.2088	10.4276	14.2013	18.8778	17.0584	27.8258	11.2606	50.0859	5.91225	4.83413	26.0375	16.1434	5.00355	17.0433	28.6289	14.7756	21.9861	14.0649	10.4128	15.5199	10.96	45.2782	15.465	55.98	10.8574	43.9828
NOX4		28.2264	1671.91	1671.01	524.663	349.534	144.65	51.9601	653.126	516.713	432.04	199.102	84.6446	41.27	129.363	203.757	177.023	154.96	58.7768	559.477	29.7617	725.506	379.468	266.492	267.388	839.872	102.474	221.704	90.9197	62.7982	28.9734	157.928	192.16	600.878	156.787	339.001	140.844	103.175	96.458	299.257	124.968	376.013	66.0136	77.6971	110.18	60.0601	207.864	181.21	31.0159
PHKG2		1500.27	1399.48	6732.49	7435.97	2036.19	1332.05	1027.57	499.79	612.378	590.616	471.101	1175.24	633.64	1589.74	351.292	974.13	303.638	363.035	1296.22	422.307	820.159	476.279	290.927	656.487	248.356	310.15	623.489	533.55	553.432	904.831	277.482	171.88	300.244	467.902	445.804	304.808	104.7	441.495	277.3	161.536	1543.76	364.922	871.775	151.496	154.031	267.34	114.106	1383.12
POR		7561.5	6388.19	9774.18	10067.6	8232.79	2000.52	1099.96	3847.9	4481.76	2506.31	1706.14	5176.14	3963.46	7566.91	6321.34	4921.81	2188.75	2201.09	1581.04	1376.08	6074.75	1374.68	4171.5	3313.39	1797.14	3118.71	3656.99	3432.56	1474.73	3729.65	865.245	2420.32	1999.45	3152	5958.06	1338.82	1824.9	1907.29	2115.39	1720.36	2835.27	1362.04	1149.25	1502.49	1491.96	2725.42	2118.62	5704.42
PRNP		5309.78	6075.86	669.844	1225.42	14682.1	4150.39	2536.21	2090.86	4220.65	1441.99	1966.71	5838.35	1469.63	3604.53	3006.16	257.887	1159.88	2381.69	690.535	3286.51	2984.63	6431.84	2508.34	1448.86	2978.81	1570.77	5817.02	2206.52	755.61	1749.1	1162.76	3742.28	494.347	1751.29	3928.78	2006.44	2761.65	1185.49	919.874	3198.22	1211.58	8879.38	11795	6283.45	2976.79	7063.96	2752.23	9611.5
SAT1		44318.3	17358.2	11889.2	18652.8	37596.8	48538.4	18011.1	3711.19	1222.72	6849.67	5945.54	20795.8	8206.92	23305.3	2203.26	24943.8	4059.28	11412.2	6107.06	14422.5	9999.22	15001.8	11599.2	9431.63	7234.63	4047.04	19497.5	7961.91	7474.63	8779.36	5229.51	7573.85	6219.46	6002.44	8621.53	6866.32	4469.27	7640.14	4660.07	2831.91	17343.1	6517.2	21490.1	8868.04	25069.5	17085.1	23468.7	2436.42
SAT2		15453.4	10135.5	8597.19	26437.2	5048.23	11835.1	8832.55	2854.65	1965.69	2395.81	1760.52	2139.4	2319.29	2642.51	1722.4	3565.14	1472.12	1905.63	2359.62	785.965	3685.95	705.418	2657.11	3110.53	1381.83	3496.25	989.909	3270.96	4016.83	2249.2	4238.14	2088.34	873.041	2089.25	4466.11	1746.31	1728.95	1517.95	1714.13	1428.74	1255.03	1515.56	673.332	789.284	775.704	4077.8	482.603	3556.86
SLC11A2		3045.58	395.876	423.232	157.792	18397.3	641.804	4274.15	2359.86	5149.37	1331.32	1556.77	5707.5	904.752	4350.43	1479.36	2270.57	1539.48	2094.44	4095.67	4320.99	1039.74	5401.72	2637.9	1535.37	4422.22	1374.19	3699.8	1287.36	1324.47	3134.77	2630.72	2598.98	1739.35	1222.12	2751.94	3169.75	1778.96	2564.23	604.093	2823.32	1577.36	9798.77	2871.76	4953.63	6430.19	1493.22	5588.37	1604.03
SLC39A14		4442.65	19247.7	9775.59	3717.28	41638.1	19397.3	36952.4	14005.9	17972.2	21024.1	10891.8	2223.44	5828.73	3030.82	17154.5	19016.4	18366.8	19047.5	20579.2	5888.42	39112.7	6525.36	13457.1	11288.5	70495.1	34001.4	4561.68	10491	24144.2	137828	114539	40129	16915	11128.3	36468.7	13036.9	9341.36	34529.2	7107.18	10156.8	7329.18	14636.7	5551.83	11288.2	17012.5	11695.2	4154.34	4051.05
SLC39A8		5284.46	3421.87	1815.84	375.373	5302.67	6035.66	1108.14	4102.01	5719.26	5462.6	7152.24	13667.7	767.679	8777.94	4946.23	649.584	1165.07	1475.51	912.707	6213.93	847.998	4850.91	2905.72	2231.04	2066.35	2998.46	7731.83	1605.34	828.955	440.756	1475.29	3189.41	2809.74	4048.99	3571.79	2078.2	3305.97	1501.93	2086.35	4072.16	565.109	3528.18	647.624	3931.91	1519.08	2333.18	2359.77	1898.02
STEAP3		72.6802	324.446	706.436	329.525	477.993	174.542	135.19	57.4713	110.329	133.923	214.178	147.217	73.7534	528.74	64.7676	84.5896	161.39	58.165	473.987	54.736	291.749	151.935	414.86	232.102	358.666	314.962	130.651	136.969	219.612	569.016	242.595	557.286	186.191	159.675	288.78	111.97	122.928	63.0181	203.619	125.572	332.451	1024.44	376.752	554.9	246.554	627.91	184.944	602.159
TF		805.792	395.167	923.547	1612.04	274.927	539.373	511.763	335.132	328.828	5.80104	184.222	362.937	310.999	483.974	1249.4	362.558	421.665	300.883	636.833	330.203	362.902	445.925	440.796	512.163	950.015	770.466	418.922	649.183	1279.25	623.208	374.6	301.11	3705.98	414.072	634.576	772.824	469.141	666.562	519.294	387.625	734.531	588.648	443.113	672.34	614.27	367.842	1084.33	554.28
TFRC		2182.63	1459.35	1616.78	4186.86	11105	3771.06	4108.34	5854.4	11191.5	3879.76	5536.45	1509.88	1803.03	1319.34	10562.2	3070.64	5723.57	9586.88	3370.04	4139.91	2910.25	9157.27	6880.71	10153.8	10811.8	3868.88	5231.56	1896.07	4213.36	4006.31	8846.55	2865.2	8909.35	2687.69	6506.85	6547.49	3395.13	4015.82	4455.42	22272.3	2703.83	8333.71	8430.59	7853.01	10051.7	3036.75	15338.6	26440.7
VDAC2		2685.42	3137.82	3184.61	5984.06	576.038	2495.7	789.285	636.042	497.316	1024.18	299.515	482.163	569.409	572.926	194.877	456.538	668.099	428.065	665.443	226.902	845.188	571.549	1713.09	331.551	368.894	864.404	264.799	722.66	953.966	95.2289	235.834	698.655	203.9	614.391	330.579	442.201	433.32	441.327	431.151	489.364	139.075	568.231	511.182	375.384	492.366	472.313	612.727	47.9535
VDAC3		18759.2	19909.8	15559	158.915	6361.25	6205.9	5293.41	6214.45	4078.64	4834.51	4435.62	5864.8	2705.24	6631.12	2870.92	3926.16	3411.67	3309.78	5418	2062.02	4214.85	2189.23	958.729	4436.98	7302.22	3818.27	2396.81	1001.73	2772.96	6413.09	2955.38	3046.83	1902.71	2827.41	2947.9	2384.25	3695.97	2755.56	2010.13	2666.51	1371.66	6752.76	1891.4	6026.79	3562.56	3993.14	1582.11	476.833
	Values of 0 have been replace by 0,001
[truncated: 70 more columns]
