# Supplementary material for: TFE3 fusions drive oxidative metabolism and ferroptosis resistance in translocation renal cell carcinoma
Source: EMBO Mol Med. 2025 Mar 27;17(5):1041–70. doi: 10.1038/s44321-025-00221-7 (PMC12081665; doi:10.1038/s44321-025-00221-7)
Supplement: Supplementary file 15 — Source data Fig. 6 [file 44321_2025_221_MOESM15_ESM.zip › Fig-6/Fig-6B.xlsx]

## Sheet: 1
		[RSL3] nM	120			146
		0	3030000	2988152	2907728	2126448	2087080	2783640
		1	3213304	3109768	2908440	2281016	2259232	2092672
		5	2950848	2979232	2941856	2050720	2196552	1957016
		10	2591104	2706128	2573448	2293512	2117400	2050120
		25	201032	186192	186048	1607808	1656864	1428336
		50	205888	193992	191176	201552	201904	206560
		100	199496	184672	187520	187296	186056	194328
		250	207768	195192	191280	202216	192224	201912
		[RSL3] nM	120			146
		0	1	1	1	1	1	1
		1	1.0605	1.0407	1.00024	1.07269	1.08248	0.751775
		5	0.973877	0.997015	1.01174	0.964388	1.05245	0.703042
		10	0.85515	0.905619	0.885037	1.07856	1.01453	0.736489
		25	0.0663472	0.0623101	0.063984	0.7561	0.793867	0.513118
		50	0.0679498	0.0649204	0.0657476	0.0947834	0.0967399	0.074205
		100	0.0658403	0.0618014	0.0644902	0.0880793	0.0891466	0.0698108
		250	0.0685703	0.065322	0.0657833	0.0950957	0.0921019	0.0725352

## Sheet: 2
		[RSL3] nM	109			TF1			A375			501mel
		0	577968	572056	527888	1756760	1902728	1752992	3787552	3693472	3808376	3817312	3733464	4267232
		1	514464	471328	429016	1612176	1721672	1695512	3257128	3302744	3310696	3613968	3778960	3657888
		5	276960	297112	262632	1608848	1780848	1623696	3000736	2917032	3081136	3745688	3714280	3736672
		10	220440	202120	187128	1658280	1663360	1687840	2656480	2788704	2913040	3806448	3798504	3826336
		25	213232	194776	191704	1479232	1504624	1462888	1497280	1501448	1427072	4016456	3903544	3894656
		50	206592	190584	191168	952520	1103080	975088	337856	272792	304960	3890936	3745872	3882776
		100	206072	195200	189104	663008	756224	721712	235624	222776	234008	3783824	3766728	3788928
		250	211880	198456	194224	335672	324880	334120	225504	216768	216624	3517136	3323048	3655424
		[RSL3] nM	109			TF1			A375			501mel
		0	1	1	1	1	1	1	1	1	1	1	1	1
		1	0.890125	0.823919	0.812703	0.917698	0.904844	0.96721	0.859956	0.894211	0.86932	0.946731	1.01219	0.857204
		5	0.479196	0.519376	0.497515	0.915804	0.935945	0.926243	0.792263	0.78978	0.809042	0.981237	0.994862	0.875666
		10	0.381405	0.353322	0.354484	0.943942	0.874197	0.962834	0.701371	0.755036	0.764903	0.997154	1.01742	0.896679
		25	0.368934	0.340484	0.363153	0.842023	0.790772	0.834509	0.395316	0.406514	0.374719	1.05217	1.04556	0.912689
		50	0.357445	0.333156	0.362137	0.542203	0.579736	0.556242	0.0892017	0.0738579	0.0800761	1.01929	1.00332	0.909905
		100	0.356546	0.341225	0.358228	0.377404	0.397442	0.411703	0.0622101	0.0603161	0.0614456	0.991227	1.00891	0.887912
		250	0.366595	0.346917	0.367927	0.191074	0.170744	0.1906	0.0595382	0.0586895	0.0568809	0.921365	0.890071	0.856626

## Sheet: 3
		[RSL3] nM	109			TF1			A375			501mel
		0	815216	874048	866672	1478704	1436936	1516576	3306296	3536072	3530680	3073272	2872152	2879440
		100	195864	181768	188680	749320	702496	795896	237144	227480	245104	2575648	2655720	2770704
		200	189160	183112	190712	391128	471296	460648	196624	191488	197728	2370248	2714848	2329872
		400	194784	184544	182720	247032	246672	262000	185448	189112	187728	2063464	2592608	2089840
		800	185080	183320	182784	204392	213584	202248	182584	185008	184520	2110792	2145432	1750128
		1000	187832	177896	177504	195224	199024	200368	177616	177888	181424	2070400	2097024	2144520
		2000	189408	181504	178632	189072	170576	187728	171632	179448	179408	1712608	1594312	1674256
		4000	199536	187848	189856	191112	192024	191624	172624	188200	186216	775800	866824	787744
		[RSL3] nM	109			TF1			A375			501mel
		0	1	1	1	1	1	1	1	1	1	1	1	1
		100	0.24026	0.207961	0.217706	0.506741	0.488885	0.524798	0.071725	0.0643313	0.0694212	0.83808	0.924645	0.962237
		200	0.232037	0.209499	0.220051	0.264507	0.327987	0.303742	0.0594696	0.0541527	0.0560028	0.771246	0.945231	0.809141
		400	0.238935	0.211137	0.210829	0.16706	0.171665	0.172758	0.0560894	0.0534808	0.0531705	0.671423	0.902671	0.72578
		800	0.227032	0.209737	0.210903	0.138224	0.148638	0.133358	0.0552231	0.0523202	0.0522619	0.686822	0.746977	0.607802
		1000	0.230408	0.203531	0.204811	0.132024	0.138506	0.132119	0.0537205	0.0503067	0.051385	0.673679	0.730123	0.74477
		2000	0.232341	0.207659	0.206113	0.127863	0.118708	0.123784	0.0519107	0.0507478	0.050814	0.557259	0.555093	0.581452
		4000	0.244765	0.214917	0.219063	0.129243	0.133634	0.126353	0.0522107	0.0532229	0.0527422	0.252435	0.301803	0.273575
