# Supplementary material for: TFE3 fusions drive oxidative metabolism and ferroptosis resistance in translocation renal cell carcinoma
Source: EMBO Mol Med. 2025 Mar 27;17(5):1041–70. doi: 10.1038/s44321-025-00221-7 (PMC12081665; doi:10.1038/s44321-025-00221-7)
Supplement: Supplementary file 15 — Source data Fig. 6 [file 44321_2025_221_MOESM15_ESM.zip › Fig-6/Fig-6C.xlsx]

## Sheet: Sheet1
Ensembl Gene ID	Gene name	Description	Gene biotype	HEK_GFP_24h	HEK_NT_24h	HEK_PT_24h	HEK_T_24h	log2FC(HEK_T_24h_vs_HEK_GFP_24h)	adj-pval(HEK_T_24h_vs_HEK_GFP_24h)	log2FC(HEK_NT_24h_vs_HEK_GFP_24h)	adj-pval(HEK_NT_24h_vs_HEK_GFP_24h)	log2FC(HEK_PT_24h_vs_HEK_GFP_24h)	adj-pval(HEK_PT_24h_vs_HEK_GFP_24h)
ENSG00000168003	SLC3A2	solute carrier family 3 (amino acid transporter heavy chain), member 2	protein_coding	5455.58	13690.9	14167.5	9481.59	0.797321	2.69283e-06	1.32738	2.44977e-17	1.37669	1.50156e-18
ENSG00000151012	SLC7A11	solute carrier family 7 (anionic amino acid transporter light chain, xc- system), member 11	protein_coding	58.2529	104.497	160.508	88.7366	0.607386	0.0686026	0.843241	0.00274135	1.46291	2.50791e-08
ENSG00000103257	SLC7A5	solute carrier family 7 (amino acid transporter light chain, L system), member 5	protein_coding	1745.46	5748.44	5695.36	2847.01	0.705829	0.00365798	1.71955	5.60682e-17	1.70622	1.16828e-16
ENSG00000001084	GCLC	glutamate-cysteine ligase, catalytic subunit	protein_coding	861.298	3459.82	2349.48	1393.58	0.694482	3.45993e-10	2.00623	4.49667e-87	1.4484	5.36865e-45
ENSG00000023909	GCLM	glutamate-cysteine ligase, modifier subunit	protein_coding	1408.24	1596.65	848.807	974.205	-0.531663	0.0560781	0.181151	0.582772	-0.731861	0.00215741
ENSG00000104687	GSR	glutathione reductase	protein_coding	1073.14	1868.3	4877.69	2128.75	0.98807	3.73784e-11	0.79987	8.39284e-08	2.1841	1.08055e-54
ENSG00000167468	GPX4	glutathione peroxidase 4	protein_coding	4308.54	6538.01	6995.24	5827.35	0.435603	0.379365	0.60164	0.135705	0.699065	0.0649113
ENSG00000084207	GSTP1	glutathione S-transferase pi 1	protein_coding	9523.49	7902.35	11580.1	9155.76	-0.0568235	0.928602	-0.269214	0.56696	0.281988	0.476079
ENSG00000117450	PRDX1	peroxiredoxin 1	protein_coding	12433.6	13734.2	15140.5	12909.3	0.0541635	0.928459	0.143533	0.776388	0.284087	0.446338
ENSG00000131979	GCH1	GTP cyclohydrolase 1	protein_coding	250.872	380.984	559.635	353.957	0.496302	0.0431816	0.602731	0.00492349	1.15663	4.20948e-09
ENSG00000116096	SPR	sepiapterin reductase (7,8-dihydrobiopterin:NADP+ oxidoreductase)	protein_coding	385.519	352.525	509.25	453.252	0.233014	0.466161	-0.129292	0.696348	0.399928	0.0927224
ENSG00000166228	PCBD1	pterin-4 alpha-carbinolamine dehydratase/dimerization cofactor of hepatocyte nuclear factor 1 alpha	protein_coding	895.755	1038	1082.47	1008.87	0.171304	0.509309	0.212601	0.33107	0.271866	0.160534
ENSG00000151552	QDPR	quinoid dihydropteridine reductase	protein_coding	561.71	759.078	1383.45	833.475	0.569207	0.228931	0.43436	0.338209	1.29994	0.000268302
ENSG00000116044	NFE2L2	nuclear factor, erythroid 2-like 2	protein_coding	727.32	1329.08	961.499	854.228	0.232301	0.180399	0.869958	2.85247e-12	0.402648	0.0034981
ENSG00000079999	KEAP1	kelch-like ECH-associated protein 1	protein_coding	1588.24	2070.11	1554.98	1719.68	0.114566	0.603348	0.382158	0.00999304	-0.0298411	0.878075
ENSG00000161011	SQSTM1	sequestosome 1	protein_coding	2139.7	3949.08	3325.69	3420.94	0.676859	0.000427584	0.884071	4.52496e-07	0.635986	0.000521743
ENSG00000187134	AKR1C1	aldo-keto reductase family 1, member C1	protein_coding	6.11184	8.75886	29.3061	13.0867	1.09592	0.173608	0.518583	0.570472	2.25384	0.000193955
ENSG00000196139	AKR1C3	aldo-keto reductase family 1, member C3	protein_coding	1.41544	2.77419	6.459	4.32918	1.6167		0.971968	0.652296	2.14969	0.16675
ENSG00000167996	FTH1	ferritin, heavy polypeptide 1	protein_coding	2370.44	2888.73	6701.03	4509.04	0.927594	0.000326298	0.285256	0.367262	1.49911	1.04688e-10
ENSG00000087086	FTL	ferritin, light polypeptide	protein_coding	9117.57	22305.6	27855.3	21547.3	1.24077	3.73784e-11	1.29068	1.81615e-12	1.61118	5.08964e-19
ENSG00000197111	PCBP2	poly(rC) binding protein 2	protein_coding	1461.36	2381.42	1981.11	1518.94	0.055907	0.768551	0.704514	1.70174e-11	0.438834	7.24353e-05
ENSG00000169564	PCBP1	poly(rC) binding protein 1	protein_coding	637.603	646.336	1350.23	836.554	0.39181	0.0310974	0.0195784	0.946536	1.08208	9.50591e-14
ENSG00000197142	ACSL5	acyl-CoA synthetase long-chain family member 5	protein_coding	2.26654	2.09429	0.564449	1.56252	-0.539233		-0.109329	0.95735	-1.97251	0.182771
ENSG00000123983	ACSL3	acyl-CoA synthetase long-chain family member 3	protein_coding	2387.79	2336.04	2040.93	2029.12	-0.234684	0.14635	-0.0315475	0.883708	-0.226705	0.107018
ENSG00000068366	ACSL4	acyl-CoA synthetase long-chain family member 4	protein_coding	1811.36	1225.31	1419.72	1848.16	0.0290943	0.940841	-0.563952	0.00794104	-0.351722	0.118956
ENSG00000164398	ACSL6	acyl-CoA synthetase long-chain family member 6	protein_coding	42.3986	70.525	106.625	54.6313	0.365695	0.130108	0.734215	8.25548e-05	1.33183	8.37905e-15
ENSG00000151726	ACSL1	acyl-CoA synthetase long-chain family member 1	protein_coding	230.816	1179.28	865.052	451.432	0.967504	7.37632e-13	2.35309	1.57646e-77	1.90608	9.85018e-51
ENSG00000012779	ALOX5	arachidonate 5-lipoxygenase	protein_coding	8.53494	3.96364	1.13637	8.82174	0.0456072	0.979239	-1.10965	0.394836	-2.86951	0.0585747
ENSG00000111684	LPCAT3	lysophosphatidylcholine acyltransferase 3	protein_coding	443.206	321.109	277.194	347.726	-0.349393	0.191349	-0.464433	0.0390203	-0.671306	0.00158762
ENSG00000072274	TFRC	transferrin receptor	protein_coding	5819.6	5356.55	5824.69	6503.33	0.160294	0.320751	-0.119576	0.441175	0.00105735	0.994452
ENSG00000134905	CARS2	cysteinyl-tRNA synthetase 2, mitochondrial (putative)	protein_coding	1312.6	902.288	1080.86	1262.09	-0.0568302	0.855709	-0.540835	0.00279463	-0.281057	0.153794
ENSG00000122025	FLT3	fms-related tyrosine kinase 3	protein_coding	1.85292	1.31455	1.55476	2.24775	0.280804	0.831792	-0.490987	0.690483	-0.29363	0.778299
ENSG00000007952	NOX1	NADPH oxidase 1	protein_coding	11.1647	14.9387	5.59102	10.4187	-0.096103	0.929169	0.41953	0.601386	-1.02472	0.136951
ENSG00000130066	SAT1	spermidine/spermine N1-acetyltransferase 1	protein_coding	695.869	1657.44	2008.86	968.251	0.476614	0.0787154	1.25206	2.39143e-09	1.52869	1.40371e-13
ENSG00000141504	SAT2	spermidine/spermine N1-acetyltransferase family member 2	protein_coding	591.504	718.919	1594.08	1221.37	1.04594	0.0443252	0.281378	0.667925	1.42981	0.00134876
ENSG00000079459	FDFT1	farnesyl-diphosphate farnesyltransferase 1	protein_coding	1471.1	913.614	873.446	1187.15	-0.309568	0.128454	-0.687234	1.52063e-05	-0.75216	2.02436e-06
