# Supplementary material for: TFE3 fusions drive oxidative metabolism and ferroptosis resistance in translocation renal cell carcinoma
Source: EMBO Mol Med. 2025 Mar 27;17(5):1041–70. doi: 10.1038/s44321-025-00221-7 (PMC12081665; doi:10.1038/s44321-025-00221-7)
Supplement: Supplementary file 15 — Source data Fig. 6 [file 44321_2025_221_MOESM15_ESM.zip › Fig-6/Fig-6D.xlsx]

## Sheet: HEK cells 1
Measurement Data
	1	2	3	4	5	6	7	8	9	10	11	12
A	4845898	5835558	5931462	4939758	5504491	5133894	5831365	5974123	5423694	12044984	12335747	12193430
B	5119667	5493018	4977484	6011141	6284793	6603001	4338491	4751623	5124156	10549722	10644496	10847854
C	5693884	5599641	5336488	7123903	7634616	7275784	5406246	5142385	5278495	7951250	8166941	8469077
D	6458142	6079793	5549675	6030117	6640895	6070678	4565431	4751689	4351642	5386092	5459352	5656888
E	658210	597564	552555	555081	586444	532814	551321	585478	573426	3226981	3419167	3631062
F	629913	596480	563119	713326	795512	662430	528115	550930	545738	1982797	2032266	2040014
G	661096	587157	573822	745530	781680	957192	540131	546314	643151	1211642	1274687	1241223
H	633290	617885	625231	699525	663456	726357	597072	565693	203610	330186	330954	340946
Standard curve
Total GSH Data	Luminescence (RLU)								Sample analysis
Sample	1	2	3	Average	GSH per Well (µM)				Total GSH Data	Luminescence (RLU)
1	12044984	12335747	12193430	12191387	16				Sample	1	2	3	Average	GSH per Well (µM)
2	10549722	10644496	10847854	1.06807e+07	8				HEKT GFP DMSO	4845898	5835558	5931462	5.53764e+06	1.75807
3	7951250	8166941	8469077	8195756	4				HEKT NT DMSO	5119667	5493018	4977484	5196723	1.64443
4	5386092	5459352	5656888	5.50078e+06	2				HEKT PT DMSO	5693884	5599641	5336488	5.54334e+06	1.75996
5	3226981	3419167	3631062	3.42574e+06	1				HEKT T DMSO	6458142	6079793	5549675	6.0292e+06	1.92192
6	1982797	2032266	2040014	2018359	0.5				HEKT GFP Dox	4939758	5504491	5133894	5.19271e+06	1.64309
7	1211642	1274687	1241223	1.24252e+06	0.25				HEKT NT Dox	6011141	6284793	6603001	6299645	2.01207
zero	330186	330954	340946	334029	0				HEKT PT Dox	7123903	7634616	7275784	7.34477e+06	2.36044
									HEKT T Dox	6030117	6640895	6070678	6247230	1.9946
Substract background									HEKT GFP RSL3	5831365	5974123	5423694	5.74306e+06	1.82654
									HEKT NT RSL3	4338491	4751623	5124156	4738090	1.49155
Total GSH Data									HEKT PT RSL3	5406246	5142385	5278495	5.27571e+06	1.67075
Sample	Luminescence (RLU)	GSH per Well (µM)							HEKT T RSL3	4565431	4751689	4351642	4556254	1.43094
1	1.18574e+07	16
2	10346662	8
3	7.86173e+06	4
4	5.16675e+06	2							Substract background
5	3091708	1
6	1.68433e+06	0.5							Total GSH Data
7	908489	0.25							Sample	Luminescence (RLU)	GSH per Well (µM)
zero	0	0							HEKT GFP DMSO	5.20361e+06	1.64672
									HEKT NT DMSO	4.86269e+06	1.53308
Total GSH Data				GSSG Data					HEKT PT DMSO	5209309	1.64862
Sample	GSH per Well (µM)	Luminescence (RLU)		Sample	GSSG per Well (µM)	Luminescence (RLU)			HEKT T DMSO	5.69517e+06	1.81058
zero	0	0		zero	0	0			HEKT GFP Dox	4.85869e+06	1.53175
7	0.25	908489		7	0.125	908489			HEKT NT Dox	5.96562e+06	1.90072
6	0.5	1.68433e+06		6	0.25	1.68433e+06			HEKT PT Dox	7010739	2.2491
5	1	3091708		5	0.5	3091708			HEKT T Dox	5.9132e+06	1.88325
4	2	5.16675e+06		4	1	5.16675e+06			HEKT GFP RSL3	5409032	1.7152
3	4	7.86173e+06		3	2	7.86173e+06			HEKT NT RSL3	4.40406e+06	1.38021
2	8	10346662		2	4	10346662			HEKT PT RSL3	4941680	1.55941
1	16	1.18574e+07		1	8	1.18574e+07			HEKT T RSL3	4.22223e+06	1.31959
									Sample analysis
									GSSG Data	Luminescence (RLU)
									Sample	1	2	3	Average	GSSG per Well (µM)
									HEKT GFP DMSO	658210	597564	552555	602776	0.0678665
									HEKT NT DMSO	629913	596480	563119	596504	0.066612
									HEKT PT DMSO	661096	587157	573822	607358	0.0687829
									HEKT T DMSO	633290	617885	625231	625469	0.0724049
									HEKT GFP Dox	555081	586444	532814	558113	0.0589338
									HEKT NT Dox	713326	795512	662430	723756	0.0920624
									HEKT PT Dox	745530	781680	957192	828134	0.112938
									HEKT T Dox	699525	663456	726357	696446	0.0866004
									HEKT GFP RSL3	551321	585478	573426	570075	0.0613262
									HEKT NT RSL3	528115	550930	545738	541594	0.0556301
									HEKT PT RSL3	540131	546314	643151	576532	0.0626176
									HEKT T RSL3	597072	565693	203610	455458	0.0384029
									Substract background
									GSSG Data
									Sample	Luminescence (RLU)	GSSG per Well (µM)		GSSG per Well (nM)
									HEKT GFP DMSO	268748	0.00106073		1.06073
									HEKT NT DMSO	262475	-0.000193733		-0.193733
									HEKT PT DMSO	273330	0.00197713		1.97713
									HEKT T DMSO	291440	0.0055992		5.5992
									HEKT GFP Dox	224084	-0.00787193		-7.87193
									HEKT NT Dox	389727	0.0252567		25.2567
									HEKT PT Dox	494105	0.0461323		46.1323
									HEKT T Dox	362417	0.0197947		19.7947
									HEKT GFP RSL3	236046	-0.00547953		-5.47953
									HEKT NT RSL3	207566	-0.0111757		-11.1757
									HEKT PT RSL3	242503	-0.00418813		-4.18813
									HEKT T RSL3	121430	-0.0284029		-28.4029
									GSSG +GSH (µM)				GSSG +GSH (nM)
									Sample	Concentration
									HEKT GFP DMSO	1.64778			1647.78
									HEKT NT DMSO	1.53289			1532.89
									HEKT PT DMSO	1.6506			1650.6
									HEKT T DMSO	1.81618			1816.18
									HEKT GFP Dox	1.52388			1523.88
									HEKT NT Dox	1.92598			1925.98
									HEKT PT Dox	2.29523			2295.23
									HEKT T Dox	1.90305			1903.05
									HEKT GFP RSL3	1.70972			1709.72
									HEKT NT RSL3	1.36903			1369.03
									HEKT PT RSL3	1.55522			1555.22
									HEKT T RSL3	1.29119			1291.19
									Substract background
										Luminescence (RLU)
									Sample	Total GSH Data	GSSG Data	Ratio GSH/GSSG
									HEKT GFP DMSO	5.20361e+06	268748	36.7249
									HEKT NT DMSO	4.86269e+06	262475	35.0526
									HEKT PT DMSO	5209309	273330	36.1174
									HEKT T DMSO	5.69517e+06	291440	37.083
									HEKT GFP Dox	4.85869e+06	224084	41.3648
									HEKT NT Dox	5.96562e+06	389727	28.6143
									HEKT PT Dox	7010739	494105	26.3775
									HEKT T Dox	5.9132e+06	362417	30.632
									HEKT GFP RSL3	5409032	236046	43.8303
									HEKT NT RSL3	4.40406e+06	207566	40.4354
									HEKT PT RSL3	4941680	242503	38.7556
									HEKT T RSL3	4.22223e+06	121430	67.5419

## Sheet: HEK cells 2
Measurement Data
	1	2	3	4	5	6	7	8	9	10	11	12
A	3177609	2744564	3130365	3126798	3146702	3668175	2373518	3006609	2994905	11454462	11458072	11653937
B	2476197	2430962	2683368	3444837	4443094	4554617	2141299	2579965	3171655	9875876	10090679	10097450
C	3419391	3211066	3101420	5131791	4923052	5588393	3255111	3291462	3667265	7476189	7465677	8085768
D	3012878	2726218	2905008	4421608	4846866	4868416	3102461	3389795	4624532	4874456	5194890	5135798
E	332994	362015	329455	394419	393166	440731	359229	397593	360610	3038286	3343739	3305346
F	347293	336606	293803	433911	441183	368169	284107	318367	353779	1710133	1944107	2049348
G	345637	318995	344581	479188	537653	506202	305140	337288	358824	985857	1124291	1193445
H	347501	353733	375283	422690	430409	495550	399140	287327	351485	230889	232400	249450
Standard curve
Total GSH Data	Luminescence (RLU)								Sample analysis
Sample	1	2	3	Average	GSH per Well (µM)				Total GSH Data	Luminescence (RLU)
1	11454462	11458072	11653937	11522157	16				Sample	1	2	3	Average	GSH per Well (µM)
2	9875876	10090679	10097450	10021335	8				HEKT GFP DMSO	3177609	2744564	3130365	3.01751e+06	0.979217
3	7476189	7465677	8085768	7675878	4				HEKT NT DMSO	2476197	2430962	2683368	2.53018e+06	0.816771
4	4874456	5194890	5135798	5.06838e+06	2				HEKT PT DMSO	3419391	3211066	3101420	3243959	1.0547
5	3038286	3343739	3305346	3.22912e+06	1				HEKT T DMSO	3012878	2726218	2905008	2881368	0.933835
6	1710133	1944107	2049348	1901196	0.5				HEKT GFP Dox	3126798	3146702	3668175	3.31389e+06	1.07801
7	985857	1124291	1193445	1.1012e+06	0.25				HEKT NT Dox	3444837	4443094	4554617	4147516	1.35588
zero	230889	232400	249450	237580	0				HEKT PT Dox	5131791	4923052	5588393	5214412	1.71152
									HEKT T Dox	4421608	4846866	4868416	4.7123e+06	1.54414
Substract background									HEKT GFP RSL3	2373518	3006609	2994905	2.79168e+06	0.903938
									HEKT NT RSL3	2141299	2579965	3171655	2630973	0.85037
Total GSH Data									HEKT PT RSL3	3255111	3291462	3667265	3.40461e+06	1.10825
Sample	Luminescence (RLU)	GSH per Well (µM)							HEKT T RSL3	3102461	3389795	4624532	3705596	1.20858
1	1.12846e+07	16
2	9.78376e+06	8
3	7.4383e+06	4
4	4.8308e+06	2							Substract background
5	2991544	1
6	1.66362e+06	0.5							Total GSH Data
7	863618	0.25							Sample	Luminescence (RLU)	GSH per Well (µM)
zero	0	0							HEKT GFP DMSO	2779933	0.900024
									HEKT NT DMSO	2292596	0.737578
Total GSH Data				GSSG Data					HEKT PT DMSO	3.00638e+06	0.975506
Sample	GSH per Well (µM)	Luminescence (RLU)		Sample	GSSG per Well (µM)	Luminescence (RLU)			HEKT T DMSO	2.64379e+06	0.854642
zero	0	0		zero	0	0			HEKT GFP Dox	3076312	0.998817
7	0.25	863618		7	0.125	863618			HEKT NT Dox	3.90994e+06	1.27669
6	0.5	1.66362e+06		6	0.25	1.66362e+06			HEKT PT Dox	4.97683e+06	1.63232
5	1	2991544		5	0.5	2991544			HEKT T Dox	4474717	1.46495
4	2	4.8308e+06		4	1	4.8308e+06			HEKT GFP RSL3	2.5541e+06	0.824745
3	4	7.4383e+06		3	2	7.4383e+06			HEKT NT RSL3	2.39339e+06	0.771177
2	8	9.78376e+06		2	4	9.78376e+06			HEKT PT RSL3	3167033	1.02906
1	16	1.12846e+07		1	8	1.12846e+07			HEKT T RSL3	3.46802e+06	1.12938
									Sample analysis
									GSSG Data	Luminescence (RLU)
									Sample	1	2	3	Average	GSSG per Well (µM)
									HEKT GFP DMSO	332994	362015	329455	341488	0.0436043
									HEKT NT DMSO	347293	336606	293803	325901	0.0410064
									HEKT PT DMSO	345637	318995	344581	336404	0.0427571
									HEKT T DMSO	347501	353733	375283	358839	0.0464962
									HEKT GFP Dox	394419	393166	440731	409439	0.0549294
									HEKT NT Dox	433911	441183	368169	414421	0.0557598
									HEKT PT Dox	479188	537653	506202	507681	0.0713032
									HEKT T Dox	422690	430409	495550	449550	0.0616146
									HEKT GFP RSL3	359229	397593	360610	372477	0.0487692
									HEKT NT RSL3	284107	318367	353779	336073	0.0427018
									HEKT PT RSL3	305140	337288	358824	333751	0.0423148
									HEKT T RSL3	399140	287327	351485	345984	0.0443537
									Substract background
									GSSG Data
									Sample	Luminescence (RLU)	GSSG per Well (µM)		GSSG per Well (nM)
									HEKT GFP DMSO	103908	0.00400772		4.00772
									HEKT NT DMSO	88321	0.00140983		1.40983
									HEKT PT DMSO	98824.7	0.00316044		3.16044
									HEKT T DMSO	121259	0.00689956		6.89956
									HEKT GFP Dox	171859	0.0153328		15.3328
									HEKT NT Dox	176841	0.0161632		16.1632
									HEKT PT Dox	270101	0.0317066		31.7066
									HEKT T Dox	211970	0.022018		22.018
									HEKT GFP RSL3	134898	0.00917261		9.17261
									HEKT NT RSL3	98493.3	0.00310522		3.10522
									HEKT PT RSL3	96171	0.00271817		2.71817
									HEKT T RSL3	108404	0.00475706		4.75706
									GSSG +GSH (µM)				GSSG +GSH (nM)
									Sample	Concentration
									HEKT GFP DMSO	0.904031			904.031
									HEKT NT DMSO	0.738988			738.988
									HEKT PT DMSO	0.978666			978.666
									HEKT T DMSO	0.861542			861.542
									HEKT GFP Dox	1.01415			1014.15
									HEKT NT Dox	1.29285			1292.85
									HEKT PT Dox	1.66403			1664.03
									HEKT T Dox	1.48697			1486.97
									HEKT GFP RSL3	0.833918			833.918
									HEKT NT RSL3	0.774282			774.282
									HEKT PT RSL3	1.03178			1031.78
									HEKT T RSL3	1.13414			1134.14
									Substract background
										Luminescence (RLU)
									Sample	Total GSH Data	GSSG Data	Ratio GSH/GSSG
									HEKT GFP DMSO	2779933	103908	51.5074
									HEKT NT DMSO	2292596	88321	49.9151
									HEKT PT DMSO	3.00638e+06	98824.7	58.8427
									HEKT T DMSO	2.64379e+06	121259	41.6055
									HEKT GFP Dox	3076312	171859	33.8004
									HEKT NT Dox	3.90994e+06	176841	42.2197
									HEKT PT Dox	4.97683e+06	270101	34.8516
									HEKT T Dox	4474717	211970	40.2203
									HEKT GFP RSL3	2.5541e+06	134898	35.8672
									HEKT NT RSL3	2.39339e+06	98493.3	46.6001
									HEKT PT RSL3	3167033	96171	63.8625
									HEKT T RSL3	3.46802e+06	108404	61.983

## Sheet: HEK cells 3 
Measurement Data
	1	2	3	4	5	6	7	8	9	10	11	12
A	2001137	2169529	2468386	3573277	3566244	3717736	1998656	2165998	3036468	11454462	11458072	11653937
B	2307738	2619146	2289327	3930534	4307576	5799083	2236879	2395813	3417516	9875876	10090679	10097450
C	2620965	2608495	3086446	5283225	5871867	5666188	2503810	2811495	2292136	7476189	7465677	8085768
D	3205563	3892806	3715940	5561401	5768060	5735726	2734942	3070702	3836071	4874456	5194890	5135798
E	261058	284553	286209	274393	347205	352633	273149	305125	338211	3038286	3343739	3305346
F	288034	278403	289811	379700	452666	417301	289645	307648	381731	1710133	1944107	2049348
G	330265	338491	348902	465423	525232	501668	379504	339874	308060	985857	1124291	1193445
H	284176	277668	313513	366165	397814	395974	284798	320225	303670	230889	232400	249450
Standard curve
Total GSH Data	Luminescence (RLU)								Sample analysis
Sample	1	2	3	Average	GSH per Well (µM)				Total GSH Data	Luminescence (RLU)
1	11454462	11458072	11653937	11522157	16				Sample	1	2	3	Average	GSH per Well (µM)
2	9875876	10090679	10097450	10021335	8				HEKT GFP DMSO	2001137	2169529	2468386	2.21302e+06	0.711052
3	7476189	7465677	8085768	7675878	4				HEKT NT DMSO	2307738	2619146	2289327	2.4054e+06	0.775181
4	4874456	5194890	5135798	5.06838e+06	2				HEKT PT DMSO	2620965	2608495	3086446	2.77197e+06	0.897369
5	3038286	3343739	3305346	3.22912e+06	1				HEKT T DMSO	3205563	3892806	3715940	3.60477e+06	1.17497
6	1710133	1944107	2049348	1901196	0.5				HEKT GFP Dox	3573277	3566244	3717736	3.61909e+06	1.17974
7	985857	1124291	1193445	1.1012e+06	0.25				HEKT NT Dox	3930534	4307576	5799083	4.67906e+06	1.53307
zero	230889	232400	249450	237580	0				HEKT PT Dox	5283225	5871867	5666188	5.60709e+06	1.84241
									HEKT T Dox	5561401	5768060	5735726	5.6884e+06	1.86951
Substract background									HEKT GFP RSL3	1998656	2165998	3036468	2400374	0.773504
									HEKT NT RSL3	2236879	2395813	3417516	2.6834e+06	0.867847
Total GSH Data									HEKT PT RSL3	2503810	2811495	2292136	2.53581e+06	0.818651
Sample	Luminescence (RLU)	GSH per Well (µM)							HEKT T RSL3	2734942	3070702	3836071	3213905	1.04468
1	1.12846e+07	16
2	9.78376e+06	8
3	7.4383e+06	4
4	4.8308e+06	2							Substract background
5	2991544	1
6	1.66362e+06	0.5							Total GSH Data
7	863618	0.25							Sample	Luminescence (RLU)	GSH per Well (µM)
zero	0	0							HEKT GFP DMSO	1.97544e+06	0.631859
									HEKT NT DMSO	2167824	0.695987
Total GSH Data				GSSG Data					HEKT PT DMSO	2534389	0.818176
Sample	GSH per Well (µM)	Luminescence (RLU)		Sample	GSSG per Well (µM)	Luminescence (RLU)			HEKT T DMSO	3367190	1.09578
zero	0	0		zero	0	0			HEKT GFP Dox	3381506	1.10055
7	0.25	863618		7	0.125	863618			HEKT NT Dox	4.44148e+06	1.45387
6	0.5	1.66362e+06		6	0.25	1.66362e+06			HEKT PT Dox	5.36951e+06	1.76322
5	1	2991544		5	0.5	2991544			HEKT T Dox	5450816	1.79032
4	2	4.8308e+06		4	1	4.8308e+06			HEKT GFP RSL3	2.16279e+06	0.694311
3	4	7.4383e+06		3	2	7.4383e+06			HEKT NT RSL3	2445823	0.788654
2	8	9.78376e+06		2	4	9.78376e+06			HEKT PT RSL3	2298234	0.739457
1	16	1.12846e+07		1	8	1.12846e+07			HEKT T RSL3	2.97633e+06	0.965488
									Sample analysis
									GSSG Data	Luminescence (RLU)
									Sample	1	2	3	Average	GSSG per Well (µM)
									HEKT GFP DMSO	261058	284553	286209	277273	0.0329019
									HEKT NT DMSO	288034	278403	289811	285416	0.034259
									HEKT PT DMSO	330265	338491	348902	339219	0.0432262
									HEKT T DMSO	284176	277668	313513	291786	0.0353206
									HEKT GFP Dox	274393	347205	352633	324744	0.0408136
									HEKT NT Dox	379700	452666	417301	416556	0.0561156
									HEKT PT Dox	465423	525232	501668	497441	0.0695965
									HEKT T Dox	366165	397814	395974	386651	0.0511315
									HEKT GFP RSL3	273149	305125	338211	305495	0.0376055
									HEKT NT RSL3	289645	307648	381731	326341	0.0410799
									HEKT PT RSL3	379504	339874	308060	342479	0.0437696
									HEKT T RSL3	284798	320225	303670	302898	0.0371726
									Substract background
									GSSG Data
									Sample	Luminescence (RLU)	GSSG per Well (µM)		GSSG per Well (nM)
									HEKT GFP DMSO	39693.7	-0.00669472		-6.69472
									HEKT NT DMSO	47836.3	-0.00533761		-5.33761
									HEKT PT DMSO	101640	0.00362961		3.62961
									HEKT T DMSO	54206	-0.004276		-4.276
									HEKT GFP Dox	87164	0.001217		1.217
									HEKT NT Dox	178976	0.016519		16.519
									HEKT PT Dox	259861	0.0299999		29.9999
									HEKT T Dox	149071	0.0115349		11.5349
									HEKT GFP RSL3	67915.3	-0.00199111		-1.99111
									HEKT NT RSL3	88761.7	0.00148328		1.48328
									HEKT PT RSL3	104900	0.00417294		4.17294
									HEKT T RSL3	65318	-0.002424		-2.424
									GSSG +GSH (µM)				GSSG +GSH (nM)
									Sample	Concentration
									HEKT GFP DMSO	0.625164			625.164
									HEKT NT DMSO	0.69065			690.65
									HEKT PT DMSO	0.821805			821.805
									HEKT T DMSO	1.0915			1091.5
									HEKT GFP Dox	1.10177			1101.77
									HEKT NT Dox	1.47039			1470.39
									HEKT PT Dox	1.79322			1793.22
									HEKT T Dox	1.80185			1801.85
									HEKT GFP RSL3	0.69232			692.32
									HEKT NT RSL3	0.790137			790.137
									HEKT PT RSL3	0.74363			743.63
									HEKT T RSL3	0.963064			963.064
									Substract background
										Luminescence (RLU)
									Sample	Total GSH Data	GSSG Data	Ratio GSH/GSSG
									HEKT GFP DMSO	1.97544e+06	39693.7	97.5341
									HEKT NT DMSO	2167824	47836.3	88.635
									HEKT PT DMSO	2534389	101640	47.8701
									HEKT T DMSO	3367190	54206	122.237
									HEKT GFP Dox	3381506	87164	75.5895
									HEKT NT Dox	4.44148e+06	178976	47.6322
									HEKT PT Dox	5.36951e+06	259861	39.326
									HEKT T Dox	5450816	149071	71.1303
									HEKT GFP RSL3	2.16279e+06	67915.3	61.6909
									HEKT NT RSL3	2445823	88761.7	53.1099
									HEKT PT RSL3	2298234	104900	41.8178
									HEKT T RSL3	2.97633e+06	65318	89.1334
