# Supplementary material for: TFE3 fusions drive oxidative metabolism and ferroptosis resistance in translocation renal cell carcinoma
Source: EMBO Mol Med. 2025 Mar 27;17(5):1041–70. doi: 10.1038/s44321-025-00221-7 (PMC12081665; doi:10.1038/s44321-025-00221-7)
Supplement: Supplementary file 15 — Source data Fig. 6 [file 44321_2025_221_MOESM15_ESM.zip › Fig-6/Fig-6E.xlsx]

## Sheet: tRCC siTFE3 1
Measurement Data
	1	2	3	4	5	6	7	8	9	10	11	12
A	9637553	9655162	9736722	8750003	8992777	9210913	11469374	11634839	11760638	10980	614	248
B	10273452	10198300	10212804	8230410	8392157	8637243	9986196	10183626	10497291	13189	739	448
C	11750553	11734781	11680490	11234784	11423378	11487048	7631251	8064099	8186214	8805	689	495
D	11695089	11671905	10594667	10544162	11616296	11489657	5094333	5237201	5448223	5444	459	289
E	786854	757446	763820	587577	623540	644046	3085338	3505385	3329000	2999	412	213
F	885126	847570	827933	577264	608452	627083	1730808	1949704	2002632	1741	238	167
G	1104851	1109975	1187827	947277	1050983	1079761	1089457	1155379	1265009	1002	162	81
H	1304715	1345209	1572511	1256347	1286079	1249922	232343	245096	243284	357	112	53
Standard curve
Total GSH Data	Luminescence (RLU)								Sample analysis
Sample	1	2	3	Average	GSH per Well (µM)				Total GSH Data	Luminescence (RLU)
1	11469374	11634839	11760638	11621617	16				Sample	1	2	3	Average	GSH per Well (µM)
2	9986196	10183626	10497291	10222371	8				UOK109 siCNT	9637553	9655162	9736722	9676479	4.69567
3	7631251	8064099	8186214	7.96052e+06	4				UOK109 siTFE3	8750003	8992777	9210913	8.98456e+06	4.34972
4	5094333	5237201	5448223	5259919	2				TF1 siCNT	10273452	10198300	10212804	1.02282e+07	4.97153
5	3085338	3505385	3329000	3.30657e+06	1				TF1 siTFE3	8230410	8392157	8637243	8.41994e+06	4.0674
6	1730808	1949704	2002632	1.89438e+06	0.5				UOK120 siCNT	11750553	11734781	11680490	1.17219e+07	5.7184
7	1089457	1155379	1265009	1.16995e+06	0.25				UOK120 siTFE3	11234784	11423378	11487048	1.13817e+07	5.5483
zero	232343	245096	243284	240241	0				UOK146 siCNT	11695089	11671905	10594667	1.13206e+07	5.51771
									UOK146 siTFE3	10544162	11616296	11489657	11216705	5.46579
Substract background
Total GSH Data
Sample	Luminescence (RLU)	GSH per Well (µM)
1	11381376	16
2	9982130	8
3	7.72028e+06	4
4	5019678	2							Substract background
5	3.06633e+06	1
6	1.65414e+06	0.5							Total GSH Data
7	929707	0.25							Sample	Luminescence (RLU)	GSH per Well (µM)
zero	0	0							UOK109 siCNT	9436238	4.57555
									UOK109 siTFE3	8.74432e+06	4.22959
Total GSH Data				GSSG Data					TF1 siCNT	9.98794e+06	4.85141
Sample	GSH per Well (µM)	Luminescence (RLU)		Sample	GSSG per Well (µM)	Luminescence (RLU)			TF1 siTFE3	8.1797e+06	3.94728
zero	0	0		zero	0	0			UOK120 siCNT	1.14817e+07	5.59828
7	0.25	929707		7	0.125	929707			UOK120 siTFE3	1.11415e+07	5.42818
6	0.5	1.65414e+06		6	0.25	1.65414e+06			UOK146 siCNT	1.10803e+07	5.39759
5	1	3.06633e+06		5	0.5	3.06633e+06			UOK146 siTFE3	10976464	5.34567
4	2	5019678		4	1	5019678
3	4	7.72028e+06		3	2	7.72028e+06
2	8	9982130		2	4	9982130
1	16	11381376		1	8	11381376
									Sample analysis
									GSSG Data	Luminescence (RLU)
									Sample	1	2	3	Average	GSSG per Well (µM)
									UOK109 siCNT	786854	757446	763820	769373	0.0968479
									UOK109 siTFE3	587577	623540	644046	618388	0.0666507
									TF1 siCNT	885126	847570	827933	853543	0.113682
									TF1 siTFE3	577264	608452	627083	604266	0.0638265
									UOK120 siCNT	1104851	1109975	1187827	1.13422e+06	0.169817
									UOK120 siTFE3	947277	1050983	1079761	1026007	0.148175
									UOK146 siCNT	1304715	1345209	1572511	1.40748e+06	0.224469
									UOK146 siTFE3	1256347	1286079	1249922	1264116	0.195796
																					Normalization to 1
									Substract background													GSSG Data
																						Sample	Luminescence (RLU)	GSSG per Well (µM)	Normalization
									GSSG Data													UOK109 siCNT	529132	0.0487997	1
									Sample	Luminescence (RLU)	GSSG per Well (µM)		GSSG per Well (nM)									UOK109 siTFE3	378147	0.0186025	0.381202
									UOK109 siCNT	529132	0.0487997		48.7997									TF1 siCNT	613302	0.0656336	1
									UOK109 siTFE3	378147	0.0186025		18.6025									TF1 siTFE3	364025	0.0157783	0.240399
									TF1 siCNT	613302	0.0656336		65.6336									UOK120 siCNT	893977	0.121769	1
									TF1 siTFE3	364025	0.0157783		15.7783									UOK120 siTFE3	785766	0.100126	0.822268
									UOK120 siCNT	893977	0.121769		121.769									UOK146 siCNT	1.16724e+06	0.176421	1
									UOK120 siTFE3	785766	0.100126		100.126									UOK146 siTFE3	1023875	0.147748	0.837477
									UOK146 siCNT	1.16724e+06	0.176421		176.421
									UOK146 siTFE3	1023875	0.147748		147.748
																						GSSG +GSH (µM)
																						Sample	Concentration	Normalization
																						UOK109 siCNT	4.62435	1
									GSSG +GSH (µM)				GSSG +GSH (nM)									UOK109 siTFE3	4.2482	0.918658
									Sample	Concentration												TF1 siCNT	4.91704	1
									UOK109 siCNT	4.62435			4624.35									TF1 siTFE3	3.96306	0.805985
									UOK109 siTFE3	4.2482			4248.2									UOK120 siCNT	5.72005	1
									TF1 siCNT	4.91704			4917.04									UOK120 siTFE3	5.52831	0.966479
									TF1 siTFE3	3.96306			3963.06									UOK146 siCNT	5.57401	1
									UOK120 siCNT	5.72005			5720.05									UOK146 siTFE3	5.49341	0.985541
									UOK120 siTFE3	5.52831			5528.31
									UOK146 siCNT	5.57401			5574.01
									UOK146 siTFE3	5.49341			5493.41
																						Sample	Ratio GSH/GSSG	Normalization
																						UOK109 siCNT	91.762	1
																						UOK109 siTFE3	225.367	2.45599
									Sample	Ratio GSH/GSSG												TF1 siCNT	71.9165	1
									UOK109 siCNT	91.762												TF1 siTFE3	248.172	3.45084
									UOK109 siTFE3	225.367												UOK120 siCNT	43.9748	1
									TF1 siCNT	71.9165												UOK120 siTFE3	52.2133	1.18735
									TF1 siTFE3	248.172												UOK146 siCNT	28.595	1
									UOK120 siCNT	43.9748												UOK146 siTFE3	34.1809	1.19535
									UOK120 siTFE3	52.2133
									UOK146 siCNT	28.595
									UOK146 siTFE3	34.1809

## Sheet:  tRCC siTFE3 2
Measurement Data
	1	2	3	4	5	6	7	8	9	10	11	12
A	7289408	7271456	7294223	6566394	7153673	7362097	9687253	9750480	9559374	6482	349	170
B	7831571	7925157	7649732	6295401	6651668	7005025	7816721	8179946	8225003	8620	483	272
C	9682574	9388382	9313490	9026504	9176578	8813517	5814638	6292285	6796735	5807	409	225
D	10561352	9690166	9279424	9665110	9670421	10048225	4199755	4257235	4421131	3893	325	183
E	608049	570040	545368	435894	496982	523437	2280143	2649177	2763885	2245	209	125
F	667105	631527	600150	454162	475350	485541	1325993	1415398	1669477	1315	140	94
G	947502	972745	807819	766437	881423	914179	834892	991513	1018766	730	93	58
H	966965	844433	881666	802283	888506	737685	177114	179038	167039	251	58	40
Standard curve
Total GSH Data	Luminescence (RLU)								Sample analysis
Sample	1	2	3	Average	GSH per Well (µM)				Total GSH Data	Luminescence (RLU)
1	9687253	9750480	9559374	9.6657e+06	16				Sample	1	2	3	Average	GSH per Well (µM)
2	7816721	8179946	8225003	8073890	8				UOK109 siCNT	7289408	7271456	7294223	7285029	3.53986
3	5814638	6292285	6796735	6.30122e+06	4				UOK109 siTFE3	6566394	7153673	7362097	7027388	3.41104
4	4199755	4257235	4421131	4292707	2				TF1 siCNT	7831571	7925157	7649732	7.80215e+06	3.79842
5	2280143	2649177	2763885	2.5644e+06	1				TF1 siTFE3	6295401	6651668	7005025	6650698	3.22269
6	1325993	1415398	1669477	1.47029e+06	0.5				UOK120 siCNT	9682574	9388382	9313490	9461482	4.62808
7	834892	991513	1018766	948390	0.25				UOK120 siTFE3	9026504	9176578	8813517	9005533	4.40011
zero	177114	179038	167039	174397	0				UOK146 siCNT	10561352	9690166	9279424	9.84365e+06	4.81917
									UOK146 siTFE3	9665110	9670421	10048225	9.79459e+06	4.79464
Substract background
Total GSH Data
Sample	Luminescence (RLU)	GSH per Well (µM)
1	9.49131e+06	16
2	7899493	8
3	6.12682e+06	4
4	4118310	2							Substract background
5	2.39e+06	1
6	1.29589e+06	0.5							Total GSH Data
7	773993	0.25							Sample	Luminescence (RLU)	GSH per Well (µM)
zero	0	0							UOK109 siCNT	7110632	3.45266
									UOK109 siTFE3	6852991	3.32384
Total GSH Data				GSSG Data					TF1 siCNT	7.62776e+06	3.71122
Sample	GSH per Well (µM)	Luminescence (RLU)		Sample	GSSG per Well (µM)	Luminescence (RLU)			TF1 siTFE3	6476301	3.13549
zero	0	0		zero	0	0			UOK120 siCNT	9287085	4.54089
7	0.25	773993		7	0.125	773993			UOK120 siTFE3	8831136	4.31291
6	0.5	1.29589e+06		6	0.25	1.29589e+06			UOK146 siCNT	9.66925e+06	4.73197
5	1	2.39e+06		5	0.5	2.39e+06			UOK146 siTFE3	9.62019e+06	4.70744
4	2	4118310		4	1	4118310
3	4	6.12682e+06		3	2	6.12682e+06
2	8	7899493		2	4	7899493
1	16	9.49131e+06		1	8	9.49131e+06
									Sample analysis
									GSSG Data	Luminescence (RLU)
									Sample	1	2	3	Average	GSSG per Well (µM)
									UOK109 siCNT	608049	570040	545368	574486	0.0922929
									UOK109 siTFE3	435894	496982	523437	485438	0.0700309
									TF1 siCNT	667105	631527	600150	632927	0.106903
									TF1 siTFE3	454162	475350	485541	471684	0.0665926
									UOK120 siCNT	947502	972745	807819	909355	0.17601
									UOK120 siTFE3	766437	881423	914179	854013	0.162175
									UOK146 siCNT	966965	844433	881666	897688	0.173094
									UOK146 siTFE3	802283	888506	737685	809491	0.151044
																						Normalization to 1
																						GSSG Data
									Substract background													Sample	Luminescence (RLU)	GSSG per Well (µM)	Normalization
																						UOK109 siCNT	400089	0.0486937	1
									GSSG Data													UOK109 siTFE3	311041	0.0264317	0.542815
									Sample	Luminescence (RLU)	GSSG per Well (µM)		GSSG per Well (nM)									TF1 siCNT	458530	0.0633041	1
									UOK109 siCNT	400089	0.0486937		48.6937									TF1 siTFE3	297287	0.0229933	0.36322
									UOK109 siTFE3	311041	0.0264317		26.4317									UOK120 siCNT	734958	0.132411	1
									TF1 siCNT	458530	0.0633041		63.3041									UOK120 siTFE3	679616	0.118576	0.89551
									TF1 siTFE3	297287	0.0229933		22.9933									UOK146 siCNT	723291	0.129494	1
									UOK120 siCNT	734958	0.132411		132.411									UOK146 siTFE3	635094	0.107445	0.829729
									UOK120 siTFE3	679616	0.118576		118.576
									UOK146 siCNT	723291	0.129494		129.494
									UOK146 siTFE3	635094	0.107445		107.445
																						GSSG +GSH (µM)
																						Sample	Concentration	Notmalization
																						UOK109 siCNT	3.50135	1
									GSSG +GSH (µM)				GSSG +GSH (nM)									UOK109 siTFE3	3.35027	0.95685
									Sample	Concentration												TF1 siCNT	3.77453	1
									UOK109 siCNT	3.50135			3501.35									TF1 siTFE3	3.15849	0.83679
									UOK109 siTFE3	3.35027			3350.27									UOK120 siCNT	4.6733	1
									TF1 siCNT	3.77453			3774.53									UOK120 siTFE3	4.43149	0.948257
									TF1 siTFE3	3.15849			3158.49									UOK146 siCNT	4.86146	1
									UOK120 siCNT	4.6733			4673.3									UOK146 siTFE3	4.81488	0.990418
									UOK120 siTFE3	4.43149			4431.49
									UOK146 siCNT	4.86146			4861.46
									UOK146 siTFE3	4.81488			4814.88
																						Sample	Ratio GSH/GSSG	Normalization
									Sample	Ratio GSH/GSSG												UOK109 siCNT	68.9057	1
									UOK109 siCNT	68.9057												UOK109 siTFE3	123.752	1.79596
									UOK109 siTFE3	123.752												TF1 siCNT	56.6253	1
									TF1 siCNT	56.6253												TF1 siTFE3	134.365	2.37288
									TF1 siTFE3	134.365												UOK120 siCNT	32.2938	1
									UOK120 siCNT	32.2938												UOK120 siTFE3	34.3727	1.06437
									UOK120 siTFE3	34.3727												UOK146 siCNT	34.5419	1
									UOK146 siCNT	34.5419												UOK146 siTFE3	41.8125	1.21049
									UOK146 siTFE3	41.8125

## Sheet: tRCC siTFE3 3
Measurement Data
	1	2	3	4	5	6	7	8	9	10	11	12
A	5536453	4247605	3808555	3341464	4252403	3909081	9687253	9750480	9559374
B	9032084	8767010	8310969	8019512	7352177	7321533	7816721	8179946	8225003
C	6928179	7973834	6253742	8364824	8366684	8071082	5814638	6292285	6796735
D	9735332	9222069	9525975	9693996	9691025	9245281	4199755	4257235	4421131
E	629001	652508	466141	421362	319667	329803	2280143	2649177	2763885
F	410005	462873	454142	336306	319355	306328	1325993	1415398	1669477
G	549858	583666	585511	473821	505338	518484	834892	991513	1018766
H	616351	634266	571801	579010	545331	522553	177114	179038	167039
Standard curve
Total GSH Data	Luminescence (RLU)								Sample analysis
Sample	1	2	3	Average	GSH per Well (µM)				Total GSH Data	Luminescence (RLU)
1	9687253	9750480	9559374	9.6657e+06	16				Sample	1	2	3	Average	GSH per Well (µM)
2	7816721	8179946	8225003	8073890	8				UOK109 siCNT	5536453	4247605	3808555	4530871	2.20256
3	5814638	6292285	6796735	6.30122e+06	4				UOK109 siTFE3	3341464	4252403	3909081	3834316	1.85428
4	4199755	4257235	4421131	4292707	2				TF1 siCNT	9032084	8767010	8310969	8.70335e+06	4.30629
5	2280143	2649177	2763885	2.5644e+06	1				TF1 siTFE3	8019512	7352177	7321533	7.56441e+06	3.73682
6	1325993	1415398	1669477	1.47029e+06	0.5				UOK120 siCNT	6928179	7973834	6253742	7.05192e+06	3.46308
7	834892	991513	1018766	948390	0.25				UOK120 siTFE3	8364824	8366684	8071082	8267530	4.07089
zero	177114	179038	167039	174397	0				UOK146 siCNT	9735332	9222069	9525975	9.49446e+06	4.70184
									UOK146 siTFE3	9693996	9691025	9245281	9543434	4.72633
Substract background
Total GSH Data
Sample	Luminescence (RLU)	GSH per Well (µM)
1	9.49131e+06	16
2	7899493	8
3	6.12682e+06	4
4	4118310	2							Substract background
5	2.39e+06	1
6	1.29589e+06	0.5							Total GSH Data
7	773993	0.25							Sample	Luminescence (RLU)	GSH per Well (µM)
zero	0	0							UOK109 siCNT	4402306	2.13828
									UOK109 siTFE3	3705751	1.79
Total GSH Data				GSSG Data					TF1 siCNT	8.52896e+06	4.21909
Sample	GSH per Well (µM)	Luminescence (RLU)		Sample	GSSG per Well (µM)	Luminescence (RLU)			TF1 siTFE3	7.39001e+06	3.64962
zero	0	0		zero	0	0			UOK120 siCNT	6.92335e+06	3.3988
7	0.25	773993		7	0.125	773993			UOK120 siTFE3	8138965	4.00661
6	0.5	1.29589e+06		6	0.25	1.29589e+06			UOK146 siCNT	9.32006e+06	4.61464
5	1	2.39e+06		5	0.5	2.39e+06			UOK146 siTFE3	9369037	4.63913
4	2	4118310		4	1	4118310
3	4	6.12682e+06		3	2	6.12682e+06
2	8	7899493		2	4	7899493
1	16	9.49131e+06		1	8	9.49131e+06
									Sample analysis
									GSSG Data	Luminescence (RLU)
									Sample	1	2	3	Average	GSSG per Well (µM)
									UOK109 siCNT	629001	652508	466141	582550	0.091359
									UOK109 siTFE3	421362	319667	329803	356944	0.0462378
									TF1 siCNT	410005	462873	454142	442340	0.070313
									TF1 siTFE3	336306	319355	306328	320663	0.0459776
									UOK120 siCNT	549858	583666	585511	573012	0.0894513
									UOK120 siTFE3	473821	505338	518484	499214	0.0746919
									UOK146 siCNT	616351	634266	571801	607473	0.10334
									UOK146 siTFE3	579010	545331	522553	548965	0.0916379
																						Normalization to 1
																						GSSG Data
									Substract background													Sample	Luminescence (RLU)	GSSG per Well (µM)	Normalization
																						UOK109 siCNT	453985	0.065646	1
									GSSG Data													UOK109 siTFE3	228379	0.0205248	0.312659
									Sample	Luminescence (RLU)	GSSG per Well (µM)		GSSG per Well (nM)									TF1 siCNT	267943	0.0354336	1
									UOK109 siCNT	453985	0.065646		65.646									TF1 siTFE3	146266	0.0110982	0.313211
									UOK109 siTFE3	228379	0.0205248		20.5248									UOK120 siCNT	444447	0.0637383	1
									TF1 siCNT	267943	0.0354336		35.4336									UOK120 siTFE3	370649	0.0489789	0.768437
									TF1 siTFE3	146266	0.0110982		11.0982									UOK146 siCNT	433076	0.0684601	1
									UOK120 siCNT	444447	0.0637383		63.7383									UOK146 siTFE3	374568	0.0567585	0.829074
									UOK120 siTFE3	370649	0.0489789		48.9789
									UOK146 siCNT	433076	0.0684601		68.4601
									UOK146 siTFE3	374568	0.0567585		56.7585
																						GSSG +GSH (µM)
																						Sample	Concentration	Normalization
									GSSG +GSH (µM)				GSSG +GSH (nM)									UOK109 siCNT	2.20392	1
									Sample	Concentration												UOK109 siTFE3	1.81052	0.821501
									UOK109 siCNT	2.20392			2203.92									TF1 siCNT	4.25452	1
									UOK109 siTFE3	1.81052			1810.52									TF1 siTFE3	3.66072	0.860429
									TF1 siCNT	4.25452			4254.52									UOK120 siCNT	3.46254	1
									TF1 siTFE3	3.66072			3660.72									UOK120 siTFE3	4.05558	1.17128
									UOK120 siCNT	3.46254			3462.54									UOK146 siCNT	4.6831	1
									UOK120 siTFE3	4.05558			4055.58									UOK146 siTFE3	4.69589	1.00273
									UOK146 siCNT	4.6831			4683.1
									UOK146 siTFE3	4.69589			4695.89
																						Sample	Ratio GSH/GSSG	Normalization
									Sample	Ratio GSH/GSSG												UOK109 siCNT	30.5728	1
									UOK109 siCNT	30.5728												UOK109 siTFE3	85.2115	2.78716
									UOK109 siTFE3	85.2115												TF1 siCNT	117.07	1
									TF1 siCNT	117.07												TF1 siTFE3	326.848	2.79189
									TF1 siTFE3	326.848												UOK120 siCNT	51.3243	1
									UOK120 siCNT	51.3243												UOK120 siTFE3	79.8027	1.55487
									UOK120 siTFE3	79.8027												UOK146 siCNT	65.4063	1
									UOK146 siCNT	65.4063												UOK146 siTFE3	79.7345	1.21906
									UOK146 siTFE3	79.7345
