# Supplementary material for: TFE3 fusions drive oxidative metabolism and ferroptosis resistance in translocation renal cell carcinoma
Source: EMBO Mol Med. 2025 Mar 27;17(5):1041–70. doi: 10.1038/s44321-025-00221-7 (PMC12081665; doi:10.1038/s44321-025-00221-7)
Supplement: Supplementary file 16 — EV and Appendix Figure Source data [file 44321_2025_221_MOESM16_ESM.zip]

Archive with 31 entries (22 files):
- Fig EV and Appendix/
- Fig EV and Appendix/Appendix Fig S5/
- Fig EV and Appendix/Appendix Fig S5/Appendix Fig-S5A.xlsx
- Fig EV and Appendix/Appendix Fig S5/Appendix Fig-S5B.xlsx
- Fig EV and Appendix/Appendix Fig S8/
- Fig EV and Appendix/Appendix Fig S8/Appendix Fig-8A.xlsx
- Fig EV and Appendix/Appendix Fig S8/Appendix Fig-8B-C.xlsx
- Fig EV and Appendix/Appendix Fig-S1/
- Fig EV and Appendix/Appendix Fig-S1/Appendix Fig-S1A-B.jpg
- Fig EV and Appendix/Appendix Fig-S1/Appendix-Fig-S1C-E.xlsx
- Fig EV and Appendix/Appendix Fig-S1/Appendix-Fig-S1D.xlsx
- Fig EV and Appendix/Appendix Fig-S6/
- Fig EV and Appendix/Appendix Fig-S6/Appendix Fig-6A.xlsx
- Fig EV and Appendix/Appendix Fig-S6/Appendix Fig-6C.xlsx
- Fig EV and Appendix/Appendix Fig-S6/Appendix-Fig-6B.prism
- Fig EV and Appendix/Appendix Fig-S6/Appendix-Fig-6B.xlsx
- Fig EV and Appendix/Fig-EV1/
- Fig EV and Appendix/Fig-EV1/Fig-EV1A-B.xlsx
- Fig EV and Appendix/Fig-EV1/Fig-EV1B.xlsx
- Fig EV and Appendix/Fig-EV1/Metascape-Fig-EV1A.xlsx
- Fig EV and Appendix/Fig-EV3/
- Fig EV and Appendix/Fig-EV3/Fig-EV3A-C.xlsx
- Fig EV and Appendix/Fig-EV3/Fig-EV3D.xlsx
- Fig EV and Appendix/Fig-EV4/
- Fig EV and Appendix/Fig-EV4/Fig-EV4D.xlsx
- Fig EV and Appendix/Fig-EV4/Fig-EV4E.xlsx
- Fig EV and Appendix/Fig-EV5/
- Fig EV and Appendix/Fig-EV5/Fig-EV5B.xlsx
- Fig EV and Appendix/Fig-EV5/Fig-EV5C.xlsx
- Fig EV and Appendix/Fig-EV5/Fig-EV5D-F.xlsx
- Fig EV and Appendix/Fig-EV5/Fig-EV5E.xlsx
