# Supplementary material for: TFE3 fusions drive oxidative metabolism and ferroptosis resistance in translocation renal cell carcinoma
Source: EMBO Mol Med. 2025 Mar 27;17(5):1041–70. doi: 10.1038/s44321-025-00221-7 (PMC12081665; doi:10.1038/s44321-025-00221-7)
Supplement: Supplementary file 16 — EV and Appendix Figure Source data [file 44321_2025_221_MOESM16_ESM.zip › Fig EV and Appendix/Appendix Fig S5/Appendix Fig-S5A.xlsx]

## Sheet: tfe3_patients_immune_cells
	K588701A	NT005T	K853701A	NT004T	KA69E01A	TRCCr_2T	RCC001T	TRCCr_33T1	TRCCr_33T2	K475801A	K570501A	RCC034T	K588201A	tRCCr_MD2T	NT014T	TRCCr_12T	tRCCr_MD1T	TRCCr_32T	K750101A	NT008T	NT013T	K554601A	RCC035T	KA5QZ01A	K475601A	PEDr_3T	K705001A	NT003T	RCC033T	TRCCr_7T	KA7SO01A	K568101A	K613101A	K796601A	K331301A	RCC025T	NT002T	NT015T	TRCCr_15T	NT010T	NT006T	RCC031T	K345601A	K704801A	RCC032T	TRCCr_4T
T cells	0.107716	0.250447	0.369112	0.19968	0.320944	0.351589	0.311379	0.158835	0.158481	0.550938	0.18293	0.348567	0.339151	0.244168	0.475256	0.438089	0.0187608	0.183024	0.113503	0.0785368	0.0681973	0.144823	0.0542245	0.420557	0.161686	0.165724	0.198169	0.17605	0.188996	0.119516	0.0416155	0.114337	0.0540804	0.0483872	0.03914	0.0462797	0.253144	0.0732075	0.0628988	0.0756788	0.179804	0.114309	0.08383	0.148881	0.17295	0.106464
CD8 T cells	0.0225634	0.0214574	0.086222	0.0548304	0.0440294	0.0376284	0.0184683	0.0195275	0.0269782	0.152884	0.0506865	0.102561	0.0567289	0.0537441	0.155258	0.103664	0	0.00429101	0.00692071	0.00655113	0.00921312	0.0147003	0.050651	0.0321449	0.0212598	0.0354153	0.0051988	0.00202288	0.00329338	0.0105664	0.00644776	0.000992945	0.00239525	0.0157313	0	0.0093935	0.00808119	0.00934154	0.0092534	0.014128	0.0102328	0.0058137	0.00774609	0.0207406	0.00888559	0.00710446
Cytotoxic lymphocytes	0.109442	0.0740384	0.400709	0.209532	0.186743	0.336301	0.134387	0.225213	0.19523	0.756475	0.240817	0.552625	0.380351	0.32071	0.709852	0.275767	0.0113134	0.0273816	0.0558303	0.0378093	0.0524877	0.0635665	0.0663758	0.216819	0.135358	0.126639	0.04178	0.0326092	0.0202284	0.0371546	0.016464	0.0214806	0.0316489	0.0352297	0.0339485	0.0466051	0.0347456	0.0813577	0.0263674	0.211096	0.0725819	0.110136	0.0667051	0.0513139	0.05913	0.0757011
B lineage	1.42016	0.749514	0.413783	0.657611	0.0602452	0.0700716	0.173904	0.158065	0.0602248	0.0653034	0.065953	0.193201	0.417474	0.674835	0.0606937	0.0909019	2.48738	0.284385	0.762398	0.904665	0.583515	2.04502	1.70244	0.0777538	0.0972015	0.19821	0.16699	0.120496	0.148442	0.0825007	0.0478815	0.156737	0.209944	0.117693	0.671323	0.232351	0.158565	0.0635214	0.0745067	0.264863	0.211569	0.102272	0.0758133	0.0444566	0.0872667	0.0580725
NK cells	0.01893	0.0280794	0.0218871	0.0506671	0.0388367	0.0576413	0.0449345	0.0426841	0.0423314	0.0705831	0.0668725	0.0364741	0.0546364	0.0377996	0.0501353	0.0363423	0.0101065	0.0160424	0.0118778	0.0097391	0.0163832	0.028791	0.0187959	0.00960935	0.025004	0.0128347	0.0268916	0.0160947	0.010356	0.0102587	0.0124769	0.0128598	0.0169128	0.019091	0.0189837	0.021442	0.0321589	0.0292269	0.0248118	0.0356049	0.0230796	0.049396	0.023341	0.0244944	0.0156662	0.0233915
Monocytic lineage	2.62926	1.80131	2.82798	3.6667	4.08083	5.65791	2.98127	2.25446	2.26222	2.70314	2.41766	1.4391	1.52401	1.6492	2.60727	1.79484	1.31509	0.892842	0.946751	1.02831	1.05025	1.05077	0.918545	3.89874	2.55679	2.26741	1.99768	2.9442	3.35666	1.99045	2.65609	1.7059	2.83681	0.456964	1.39114	1.79839	1.22648	1.16321	1.57271	3.11757	2.84416	2.59252	2.1603	1.89678	1.6867	2.20601
Myeloid dendritic cells	0.168278	0.188676	0.266307	0.596096	0.162265	0.449904	0.220268	0.147945	0.167173	0.303463	0.299919	0.121551	0.0752483	0.234197	0.125989	0.250846	0.0169279	0.0863811	0.140798	0.113083	0.0764822	0.0875986	0.0573843	0.0898751	0.116909	0.175208	0.0828779	0.133983	0.30432	0.226813	0.0452109	0.220739	0.389321	0.348451	0.0749855	0.0314791	0.0793712	0.119141	0.0883642	0.089716	0.260723	0.271433	0.197662	0.0992792	0.235994	0.0898118
Neutrophils	0.402152	0.387325	0.30812	0.294759	0.54228	0.591906	0.421853	0.482594	0.544448	0.418988	0.414018	0.253511	0.532969	0.552698	0.449067	0.57985	0.23509	0.28497	0.470092	0.549233	0.434366	0.420306	0.403367	0.720281	0.486991	0.429857	0.548139	0.744994	0.545403	0.478258	0.364966	0.399261	0.391965	0.833863	0.398471	0.629637	0.417681	0.380871	0.387661	0.784531	0.489954	0.444742	0.588661	0.600901	0.748909	0.772839
Endothelial cells	1.1205	1.09807	0.68279	0.478617	1.42549	1.04158	0.481079	1.41645	1.19986	3.62404	2.39483	1.44161	0.892608	1.29395	0.92761	1.25069	0.633825	0.778216	0.533138	0.864224	0.605497	0.953999	0.746177	0.737112	0.727555	0.471731	0.444949	0.417511	0.545447	0.424619	0.678236	0.908207	0.568735	0.521428	1.2057	0.940473	1.32486	1.231	0.803585	2.27973	1.21665	1.76698	0.694038	0.671149	1.31985	1.98379
Fibroblasts	68.8199	14.5187	7.2951	2.29539	3.07166	10.5113	16.0516	12.4145	14.7642	5.03333	0.7796	11.7632	2.88919	3.90572	3.91198	8.99434	0.519644	0.308158	1.45259	1.69379	0.229796	0.394734	0.554068	4.18367	0.703405	0.653065	0.465379	0.320239	0.434295	0.167648	0.374537	2.49306	2.85812	5.05137	4.86345	3.58583	14.3954	3.00281	4.19879	13.7027	1.63639	1.84486	4.64155	2.79704	2.39414	5.25395
