# Supplementary material for: TFE3 fusions drive oxidative metabolism and ferroptosis resistance in translocation renal cell carcinoma
Source: EMBO Mol Med. 2025 Mar 27;17(5):1041–70. doi: 10.1038/s44321-025-00221-7 (PMC12081665; doi:10.1038/s44321-025-00221-7)
Supplement: Supplementary file 16 — EV and Appendix Figure Source data [file 44321_2025_221_MOESM16_ESM.zip › Fig EV and Appendix/Appendix Fig S5/Appendix Fig-S5B.xlsx]

## Sheet: heatmap_table_gradient_phenotyp
	TRCCr_2T	RCC001T	K588701A	K475801A	NT004T	NT014T	TRCCr_15T	K853701A	TRCCr_4T	K588201A	RCC032T	K331301A	KA69E01A	NT015T	NT010T	K570501A	RCC034T	NT005T	K796601A	TRCCr_12T	TRCCr_33T1	K568101A	RCC031T	TRCCr_33T2	KA5QZ01A	K345601A	NT002T	NT006T	tRCCr_MD2T	K613101A	K704801A	K750101A	RCC033T	K475601A	RCC025T	TRCCr_7T	TRCCr_32T	NT003T	NT008T	tRCCr_MD1T	K705001A	PEDr_3T	RCC035T	NT013T	K554601A	KA7SO01A
PRRX1	0.747279	2.16413	5.85674	1.39997	0.282997	0.650503	0.610264	1.67847	0.427798	0.897012	0.781343	0.728363	0.177515	0.817865	0.357844	0.077155	1.48267	3.99105	1.26051	0.879574	1.87577	0.613091	0.363967	2.30782	0.527896	0.87549	1.02343	0.0635732	1.32896	0.41209	0.344935	0.206863	0.0671535	0.191402	0.237926	0.0782702	0.106635	0.150811	0.310574	0.0826252	0.0513465	0.0851709	0.161374	0.246565	0.210759	0.0308139
VEGFA	20.9508	48.3948	12.0383	61.8254	14.9119	38.6665	45.0094	10.8862	27.6478	6.0977	15.5869	32.5451	40.9898	4.99315	39.0752	62.3686	31.2516	8.89832	14.3896	6.41137	39.7644	9.38521	4.60537	28.6674	4.95458	5.81387	38.3892	23.0842	17.4687	6.84515	24.5724	12.2853	9.48972	13.3027	7.54142	2.62255	4.93639	2.94956	9.83686	7.43144	3.52575	4.08624	6.98224	4.45011	4.94785	7.83456
ANGPTL4	0.307846	2.34902	1.94491	10.791	0.546631	1.80991	0.410007	0.532959	8.57187	1.65858	6.71624	0.263097	0.725064	0.148522	9.24262	6.41464	1.90044	0.501941	0.134111	1.19927	0.214189	0.766052	0.187516	0.177548	0.350363	0.639752	1.43491	1.17684	1.8888	0.355851	0.821686	0.286151	0.39772	0.739118	0.266255	0.0774571	2.8855	0.234624	0.561764	1.97712	0.412151	1.04813	0.267177	0.372203	0.855701	0.169105
TGFB1	5.34727	6.55629	2.13809	7.13689	3.45549	2.67696	2.39309	5.5954	1.47572	2.58523	2.20777	1.60375	4.88822	1.38192	5.76118	2.44571	2.49512	1.80114	2.6868	2.45925	2.97321	1.25855	2.0449	2.50268	1.52697	1.82893	2.02217	6.3269	1.04668	6.08249	2.71855	1.36388	2.44762	0.799026	0.795956	2.88421	0.499946	1.21057	0.714701	0.465441	0.709725	6.80044	0.796216	0.627789	0.281131	1.26628
FN1	253.12	341.944	1010.99	70.7421	270.059	46.0694	396.413	243.99	153.86	32.4936	35.8733	54.0946	47.8694	46.2549	61.6908	30.0068	154.866	326.759	43.1891	42.2682	65.1006	74.3017	33.2946	64.7985	9.59747	61.4766	109.786	100.057	21.9175	23.0818	24.8081	182.854	11.3186	10.6905	39.9161	86.2179	3.41799	3.62144	13.5362	8.23718	5.87085	4.33045	8.96976	2.68229	9.45298	18.4364
AXL	1.38777	0.318376	0.926852	1.04628	0.901453	0.764373	0.358107	0.457908	0.679666	0.281018	1.12179	0.453441	0.867243	0.464664	0.625134	0.712281	0.502211	0.595508	2.00432	0.893318	0.760998	0.295592	0.743019	0.789248	1.15741	0.824116	0.475674	1.89904	0.42039	1.32368	0.492261	0.300523	1.56183	0.374721	0.316499	1.12453	0.164901	0.569897	0.221971	0.149727	0.280921	0.566409	0.212795	0.172539	0.219472	0.194344
CAV1	0.162385	0.604474	0.840488	2.4822	0.269987	0.616595	0.787017	0.875243	0.844012	0.423128	0.792001	0.338801	0.405781	2.11543	0.383176	1.09838	0.889515	0.647221	0.14688	0.170963	1.08666	0.415461	0.898993	0.986013	0.239694	0.68304	0.414413	0.593457	0.893389	0.231945	0.424894	0.52202	0.176332	0.373807	0.380298	0.348139	0.204512	0.18217	0.227359	0.157063	0.191423	0.354369	0.091456	0.207179	0.238703	0.148559
CD44	20.7306	5.01956	11.0586	8.05375	5.4519	18.0912	1.28975	4.48939	7.94858	11.8937	18.7387	1.71368	3.63734	1.9989	1.86171	4.66469	8.27694	9.13025	26.4842	5.65888	5.23749	6.6938	2.31113	5.98199	2.66902	4.23881	6.80184	5.18023	7.2561	0.64361	1.88007	0.846666	1.83507	2.41258	0.96352	0.388934	2.44289	1.34424	0.907962	0.988526	1.43818	0.915032	0.920949	0.613131	1.24332	0.409794
TGM2	17.0754	9.4255	8.25755	9.87326	3.27413	18.2537	0.831604	12.3815	9.54762	26.7516	16.3325	2.4681	4.20953	3.69205	6.45422	6.56286	5.5431	10.1497	5.71072	12.1457	5.71167	1.45653	2.93894	4.28468	9.9301	2.49741	3.19957	0.582426	4.88538	2.1879	7.76131	2.68136	4.90225	1.89966	1.31554	3.40143	1.13976	3.43999	5.82994	3.15504	1.66035	2.34887	1.27167	2.71763	1.61715	1.11627
ANXA1	3.99986	1.64132	7.80135	3.86948	6.31609	9.85871	0.404783	7.87892	7.73905	6.47517	9.36598	0.960292	1.13524	1.22361	0.857194	1.21788	5.40529	3.10493	8.4059	3.13641	2.42751	0.582087	1.86067	3.41974	6.50933	2.11109	3.1496	0.65247	5.67718	0.760977	3.14063	0.950984	1.67291	0.500674	0.67905	2.65189	0.1718	1.7128	0.793342	0.935766	2.53629	1.65961	0.604443	1.42173	0.49531	0.630635
FOXM1	0.0427302	0.0941918	0.0417389	0.0383322	0.146896	0.215679	0.371861	0.119776	0.0300777	0.139378	0.0127843	0.0894394	0.0590986	0.0248415	0.0602799	0.031294	0.200353	0.100282	0.193427	0.0245424	0.0442425	0.121975	0.0320162	0.0455078	0.0179777	0.0109527	0.0733703	0.0218301	0.0440385	0.144028	0.017493	0.164187	0.0381253	0.0332078	0.0587209	0.0408899	0.0638667	0.031714	0.0135208	0.0523238	0.0151317	0.0149633	0.0320699	0.0182836	0.0126416	0.0209529
ITGA5	10.0548	2.30835	7.17181	11.9151	2.6428	2.52648	2.09543	4.06591	4.67811	2.24895	6.96661	2.53692	4.38619	3.56425	7.67647	4.15015	5.03585	2.54488	1.70903	2.42501	3.04269	1.93197	2.45835	3.1348	2.61925	2.12525	3.4555	3.42726	2.38187	1.22117	1.71994	1.32364	0.948551	0.884944	1.28937	0.878905	0.629703	0.539972	0.760812	1.06627	0.68071	0.741422	0.585854	0.561788	0.666397	0.42824
VIM	72.0189	13.0006	26.1342	60.8093	23.3966	33.0718	17.6192	26.9667	31.6237	70.955	54.9048	9.53511	11.9512	25.8077	19.4616	40.9263	21.3235	20.6968	19.3844	23.7641	22.2759	7.3633	41.0505	22.131	36.2136	31.67	9.02771	9.53773	24.9419	10.126	13.89	19.8082	34.1458	20.8901	13.9838	25.9586	6.43879	72.4712	20.9666	8.2953	29.7392	32.6176	7.69821	24.6496	12.18	26.2551
TIMP1	34.8352	17.3572	13.1593	12.7398	20.5464	9.70622	3.51915	13.8982	5.24679	5.34128	7.12024	1.38811	7.33102	3.84601	1.27752	2.11782	10.0196	13.9751	4.14706	6.59084	4.26776	2.88012	3.94194	4.12284	45.2498	2.40538	9.1942	2.1273	6.93813	3.20291	14.6769	6.09013	4.40355	2.89689	2.90875	3.67748	0.668733	2.99964	3.26556	3.65962	4.02283	6.18365	0.956561	2.6102	0.846294	1.65913
CALU	10.0648	10.1416	20.7396	5.34566	19.258	9.63767	26.6788	11.5045	11.7496	17.147	20.2864	11.056	7.73112	8.61327	4.16209	5.56022	10.6074	17.1489	17.3263	6.25201	7.59198	13.831	10.9252	7.66565	6.90605	9.97547	8.25298	5.50616	8.47331	9.96268	8.0023	10.7232	6.18702	4.3622	3.94819	6.65711	5.36403	7.50776	10.5245	9.91256	5.6763	8.22371	7.37339	8.53167	8.49446	4.65218
EZH2	0.235764	0.311144	0.104347	0.209754	0.365176	0.481704	0.596959	0.345103	0.173658	0.26844	0.219601	0.236885	0.165336	0.100585	0.295067	0.162493	0.388241	0.230545	0.497088	0.154466	0.26736	0.331347	0.13896	0.266072	0.352631	0.0979665	0.185656	0.210153	0.17541	0.213443	0.104924	0.47976	0.108525	0.189384	0.272481	0.139766	0.219069	0.199976	0.0966878	0.248751	0.180562	0.057264	0.115301	0.121438	0.0898321	0.109227
PLAUR	5.33498	0.361366	3.74771	1.33558	1.22659	2.26093	0.380889	2.38776	0.741681	0.478198	3.83242	0.329923	2.98762	0.303156	2.00588	0.482674	1.17777	0.999714	0.320638	0.79851	0.516445	0.417009	0.232368	0.62927	1.53757	0.8826	1.06782	0.48835	0.413692	0.522975	0.58276	0.323529	0.571065	0.61449	0.246563	0.264743	0.122871	0.139983	0.176646	0.556951	0.142662	0.400733	0.310793	0.125311	0.035078	0.123086
MMP9	1.09982	0.866591	0.562412	0.175414	1.15972	0.129157	0.345386	0.999177	0.0399869	0.0577214	0.109236	0.00505394	0.200862	0.018264	0.125555	0.121232	0.0939941	0.145561	0.0233006	0.0242438	0.194751	0.246198	0.0370275	0.297695	0.0640595	0.193037	0.070022	0.162174	0.0616287	0.0475401	0.0629764	0.00521854	0.0159349	0.689309	0.018783	0.00469518	0.00508455	0.0677145	0.000388132	0.0755441	0.0295177	0.0121833	0.022864	0.00655015	0.00145157	0.00238755
LOXL2	2.87249	1.63792	4.25349	4.39837	0.819524	2.91894	1.98672	1.27115	3.62953	0.615099	2.08385	1.12706	2.33751	1.19722	4.28745	1.4727	3.58884	1.50611	0.766439	1.75412	2.0076	1.76781	1.1954	1.58396	1.41651	2.23399	2.27558	0.988646	1.5977	0.554813	0.827237	4.09606	0.300969	0.329596	1.25274	0.233407	0.411035	0.270612	0.331077	0.47828	0.307668	0.154716	0.227058	0.371269	0.303479	0.102495
COL1A1	59.2528	99.2652	416.73	20.3047	12.2709	21.2722	22.3592	37.2635	25.1202	14.0687	9.11404	23.7419	16.0449	12.9099	101.211	2.54846	54.8047	61.3887	19.443	37.9046	78.4177	11.7186	9.00064	93.8341	21.281	31.4319	81.927	6.14596	14.3637	15.2988	11.746	6.08098	1.57331	2.81027	24.0032	0.4545	1.32513	1.03266	3.89755	2.15747	1.65571	1.43136	1.30425	0.599225	0.886322	0.925489
COL8A1	0.343383	0.661152	3.17609	0.943219	0.0945747	0.172491	0.112043	0.243426	0.644089	0.0970605	0.148697	0.227526	0.155821	0.345733	0.123458	0.792354	0.904286	1.58632	0.37931	0.92322	0.762495	0.0617022	0.344665	0.600622	0.15956	0.114585	0.762486	0.0374041	0.199225	0.196587	0.167264	0.0948656	0.12841	0.091499	0.0745743	0.0295713	0.0333307	0.0429794	0.0945889	0.0394986	0.0306825	0.0472405	0.017633	0.202483	0.0307854	0.0568963
SERPINE1	2.85746	1.53919	6.22519	3.83641	1.0189	1.1346	0.198837	0.394933	1.71146	0.25337	1.97216	0.563616	0.331223	0.263408	2.33494	0.263643	1.41112	0.423907	0.513086	1.31355	0.695061	0.731532	0.110902	0.766335	0.146091	0.610166	1.96683	0.313555	0.880013	0.0991306	0.388372	0.307908	0.0883398	0.283601	0.193094	0.0472057	0.028226	0.0323789	0.130141	0.142159	0.0412269	0.122742	0.122166	0.0545431	0.136452	0.100378
VWCE	0.02147	0.0396215	0.0147134	0.0563397	0.0794643	0.021358	0.0200633	0.0184149	0.049725	0.0265984	0.0613463	0.0481858	0.0666883	0.00980738	0.328089	0.032991	0.0190188	0.0225274	0.0169047	0.0589413	0.166758	0.397268	0.0643534	0.107445	0.0106713	0.0881743	0.0557927	0.49745	0.0993161	0.138582	0.0707683	0.021539	0.00776711	0.0521216	0.345168	0.0102493	0.00979346	0.014774	0.0792444	0.136135	0.112721	0.672446	0.303868	0.0895763	0.866172	0.102091
ERBB2	0.201945	0.414519	1.24155	0.692384	0.171314	0.686552	0.368772	1.14434	1.27692	0.659463	1.05455	0.2595	0.253951	0.564085	1.4881	0.784652	1.08263	0.842475	0.678131	1.03239	1.02076	1.09549	0.455968	0.931939	0.768633	0.919776	0.829616	1.19527	1.38874	0.548114	0.82392	0.766746	0.609524	1.53905	1.98146	1.35257	1.3749	1.51108	1.32962	0.687641	1.71439	1.01402	1.15116	1.31622	1.44157	2.35607
FGFR2	0.213079	0.257354	0.608271	0.280323	0.287862	0.204313	0.26616	0.393866	0.273458	0.325621	0.589325	0.897877	0.709788	0.280696	1.22897	0.336826	0.14231	1.28861	1.14073	0.535811	0.602577	1.80292	1.00618	0.730784	0.238698	0.49428	0.582237	0.222891	0.266763	0.262708	0.542127	0.62583	0.422143	0.271376	0.839426	0.59974	2.02632	0.555866	0.888747	0.900448	0.308992	0.660396	1.26561	0.893802	0.535041	1.59059
TGFBR3	0.127339	0.0528217	0.140839	0.162908	0.205904	0.0306472	0.0641446	0.0849713	0.137662	0.214124	0.07857	0.149306	0.14201	0.338973	0.210522	0.284653	0.23022	0.0836238	0.0953108	0.396675	0.196474	0.188608	0.295115	0.189074	0.0229687	0.136354	0.125932	0.174821	0.156327	0.223172	0.386491	0.0872262	0.213917	0.289655	0.125104	0.163363	0.34898	0.117039	0.38361	0.0688895	0.101682	0.105882	0.251454	0.197932	0.267194	0.284365
ST14	2.285	0.503186	4.69426	0.177421	0.262205	5.36057	0.0223113	0.312159	5.45588	0.313706	2.69592	0.302235	4.27155	0.162172	1.57549	0.218776	8.89728	5.21163	4.23925	2.12384	2.27963	0.284903	0.425204	2.96079	9.81978	0.669258	5.64739	1.00336	4.71801	5.14821	4.43327	5.65078	1.1673	0.191813	0.649276	0.721854	0.131053	2.07943	0.23483	3.60939	2.95828	0.397576	0.502079	0.490194	0.293403	0.925666
CLDN4	0.0213317	0.144482	1.32207	0.419965	0.0652754	1.36164	0.0524578	1.91094	1.0767	0.942422	3.93579	0.00940311	0.154603	0.120037	1.26812	0.314659	1.78181	1.68556	1.19651	1.65649	0.391762	0.249554	0.347708	0.704034	5.56741	0.942662	3.10685	0.473747	0.759399	2.34777	0.134824	2.39492	1.33845	0.93178	0.359452	1.30435	2.50718	1.93041	0.278787	2.89629	1.55449	1.10359	0.20419	0.429674	0.137043	0.975954
TDGF1	0	0.00480452	0.00209638	0.0155212	0.00713207	0	0	0.0102893	0.00308038	0.00160413	0.00577897	0.00924656	0.00833037	0.00486041	0.036754	0	0.116731	0.07815	0.0119364	0.0425815	0.0550342	0.00774945	0	0.0596562	0	0.00251893	0.0367907	0	0.0405916	0.00155782	0.0188848	0.0147307	0.0142796	0.246207	0.0183279	0	0	0	0.0272685	0	0.00676235	0.00297203	0	0.00479359	0.0318691	0.00629021
EPB41L5	0.719739	3.4164	1.13267	0.956736	1.98124	1.71585	2.59183	1.73386	3.37171	2.73466	1.8704	2.67768	2.58792	2.96574	2.30367	1.76196	1.48951	3.37931	2.63586	3.7673	2.5813	4.54807	1.38066	2.55509	2.88222	4.51752	1.97425	1.89236	3.0298	1.92356	2.58769	3.34217	4.43954	5.15251	3.66376	2.4043	4.07619	7.54853	2.40143	5.10293	4.04751	1.64603	3.42037	2.83913	3.10413	3.02677
PROM1	0.0535779	0.00710002	0.440947	0.172982	0.00702641	0.103569	0.0474322	0.0182464	2.52794	0.307382	4.86782	0.407198	0.378546	0.0383072	1.26733	0.0132313	0.172502	1.51647	2.81139	6.93585	0.969683	0.75074	2.54795	1.11322	0.2172	9.23286	1.74497	3.3045	2.45718	0.145033	5.38085	0.426507	0.438923	0.576518	2.34432	0.0507775	0.170464	1.87941	1.39024	0.664674	2.49165	1.14924	1.1869	4.41797	1.50078	2.18755
SDC1	0.202639	3.79013	0.551029	1.1079	0.174668	1.78034	0.372605	2.34375	2.75144	3.18242	1.04629	1.35004	2.03004	0.789628	0.810257	0.135197	2.68693	4.12992	1.04362	0.779357	3.78407	0.208787	1.01799	3.39483	7.44025	2.50485	4.81563	3.09192	0.840997	4.27688	0.962719	2.0635	3.32147	3.43968	0.300227	2.94306	0.709186	1.5083	0.734763	1.43144	2.82562	4.01622	0.66489	1.26851	0.570298	0.385548
CBR1	0.870034	2.71004	3.05237	2.42951	1.94014	3.47217	2.01728	3.45876	2.06899	4.04805	1.37762	1.86905	1.69959	2.56568	0.659159	1.52153	2.57782	3.65277	1.01975	1.21647	1.37603	0.964261	1.29862	1.36786	9.08664	1.45521	2.13377	1.19356	4.2004	2.08178	2.39864	2.08648	2.70418	1.51546	3.06205	1.85089	2.3103	1.59862	2.67675	4.48655	1.15912	2.85659	1.07354	2.28239	1.46075	1.43692
IDH2	2.09972	2.73544	1.75965	1.23781	1.33308	2.91618	6.84846	2.85261	1.46169	1.81927	1.76996	2.65696	3.99217	7.02225	1.23132	1.57892	1.76911	2.73159	0.405198	1.31136	1.24078	5.9008	1.61491	1.44738	4.39026	1.81551	2.66812	1.0819	1.80988	4.86418	4.05633	3.01766	1.71698	2.51429	2.21449	3.96546	2.63831	2.82664	2.67073	2.90457	2.11777	3.56922	6.33168	2.26762	1.71177	1.78221
MARVELD3	0.0162879	0.00692829	0.161152	0.056816	0.0174049	0.236906	0.0253677	0.0849164	0.162646	0.127405	0.0743603	0.0441043	0.0399653	0.0140178	0.0784815	0.111055	0.241396	0.205885	0.247788	0.0330637	0.138999	0.000859614	0.0692044	0.143637	0.248348	0.0779567	0.27751	0.048723	0.149088	0.0822537	0.0535674	0.0889633	0.144142	0.200476	0.191106	0.0423075	0.398724	0.231165	0.104733	0.330535	0.477076	0.0685724	0.182359	0.0967754	0.112416	0.206765
GPX3	5.02071	6.57622	29.4901	12.5022	41.6689	7.8346	18.0092	38.337	8.24977	10.9016	39.5396	13.8392	16.7269	40.0098	14.8582	19.7612	5.12372	5.62037	4.63214	7.35773	11.721	52.5319	34.9444	12.8334	9.80717	19.8448	6.25659	5.95765	12.0974	16.1351	55.8019	8.12792	25.5336	7.73659	5.17768	56.1948	25.2405	12.6455	33.0939	12.4272	2.08544	54.6373	30.1725	42.6239	10.2054	43.5062
PDZK1IP1	0.182235	0.205808	3.09525	7.75793	0.130582	6.00365	2.70687	16.2568	17.2847	3.00186	18.7639	0.444642	1.48133	7.23503	6.71027	8.55956	7.921	4.84119	1.54926	2.942	3.63857	1.96587	5.71069	4.51569	15.999	7.12936	4.53729	1.52197	9.89212	1.54827	17.0636	7.42852	4.02232	4.58548	7.62308	10.9751	1.78934	9.01892	15.6313	14.8814	5.96947	11.882	6.34681	19.0668	1.24626	28.7275
ALDOB	0.188687	0.55874	0.180491	1.92345	0.261199	0.213299	0.386676	1.95025	0.021771	0.113374	0.0185653	0.647572	0.0776093	0.215478	0.041326	2.58874	0.594649	0.0806984	0.0350597	0.0820774	0.666402	25.42	0.0631643	7.6795	0.366341	0.0550272	15.3211	0.376289	0.0144892	0.128117	0.665622	1.20938	0.629392	0.964048	9.44821	1.80812	4.68358	0.679629	4.07566	0.809168	0.115864	9.40271	4.60406	1.76173	0.683909	0.722087
CLDN10	0	0.532349	0.0803444	0.837799	0.0947212	0.732732	0.114182	0.042948	0.860292	1.24236	0.33551	0.848399	1.14745	1.02544	0.115059	1.44733	0.487238	1.02414	0.417997	1.12926	0.772677	0.00980197	0.421821	0.736369	0.409633	0.729298	0.333058	0.239908	1.24763	0.880777	0.880394	0.785663	1.74151	0.932221	1.68767	1.69239	0.343109	2.53408	0.203064	1.1051	1.08885	0.621397	0.0452388	1.43516	0.118511	1.55862
CRYAB	8.12092	9.286	228.197	17.7691	97.2189	13.1091	43.0174	119.003	112.383	34.5511	193.612	19.72	85.1729	22.5941	205.692	27.0672	143.928	47.8567	17.061	26.5479	92.3912	25.8726	52.7917	80.0862	452.829	58.9052	33.5643	113.218	145.213	64.1132	117.182	79.9291	65.3344	57.3374	60.5211	89.0515	38.8589	157.732	70.8936	101.254	161.856	249.522	91.2614	118.559	80.104	114.541
SPINT1	2.39676	0.575101	0.33585	2.92757	0.801969	8.40243	1.1788	7.10862	6.82135	0.224017	8.34983	0.959238	5.02854	2.10679	1.85532	10.4192	10.7315	10.9474	3.20705	2.94036	6.33678	1.05566	2.88245	7.46119	15.7985	4.12986	8.84581	1.46449	8.25616	2.21975	5.39523	2.78541	3.58428	7.62768	1.37393	1.36891	0.195709	3.92271	1.70002	8.13017	6.40204	2.40043	2.37464	1.64893	1.44112	3.80271
SPINT2	3.8488	5.99627	5.29101	8.00393	1.21852	6.42888	1.96447	13.4976	6.5144	3.01252	6.65053	1.24456	4.35365	4.7934	5.16269	10.4452	11.1936	12.8597	12.107	7.92901	2.75788	2.00215	6.17643	3.95556	6.87708	6.56916	9.07087	6.35078	6.06744	6.62141	2.98666	8.47334	7.6979	3.86721	2.27426	3.18824	6.80708	7.6534	4.35583	15.33	6.94935	11.8956	2.5145	4.328	3.9088	6.90684
EZR	1.90234	2.94076	7.67289	7.83478	8.62538	4.9768	3.71255	3.35844	5.40127	3.4005	6.19862	2.13203	4.55434	2.88636	5.72744	8.58041	6.15154	3.74959	3.18391	5.73865	7.07287	10.0859	5.38514	6.94307	9.43775	5.25132	7.07221	3.89061	7.83225	5.45615	4.26097	7.76506	4.45418	7.6985	7.00617	7.0611	6.78107	7.5423	10.5113	8.80789	6.29994	7.20373	11.2675	8.09836	8.93617	9.03951
KIF1A	0.00858519	0.197199	1.98069	0.0260336	6.8961	0.087345	3.86671	0.157558	0.0145884	0.82681	3.78144	0.532788	0.458628	0.0767281	1.25471	0.291039	22.7251	0.277583	14.2011	0.619924	3.74916	22.0714	0.185038	4.94421	0.0030003	5.23305	28.6744	2.52145	27.2016	1.58743	0.236369	2.04123	0.0360676	1.9504	2.43038	7.26314	0.317203	0.157845	2.27611	0.585781	1.36466	1.65384	1.70374	0.438905	29.1444	0.0198599
