# Supplementary material for: TFE3 fusions drive oxidative metabolism and ferroptosis resistance in translocation renal cell carcinoma
Source: EMBO Mol Med. 2025 Mar 27;17(5):1041–70. doi: 10.1038/s44321-025-00221-7 (PMC12081665; doi:10.1038/s44321-025-00221-7)
Supplement: Supplementary file 16 — EV and Appendix Figure Source data [file 44321_2025_221_MOESM16_ESM.zip › Fig EV and Appendix/Appendix Fig-S1/Appendix-Fig-S1C-E.xlsx]

## Sheet: Feuil1
Top3000 protein coding genes						KEGG analysis - common genes (2422 genes)
UOK109	TF1	UOK120	UOK146			Category	Term	Count	%	PValue	Genes	List Total	Pop Hits	Pop Total	Fold Enrichment	Bonferroni	Benjamini	FDR				Pathways	Number of genes	p-value	FDR
EEF1A1	EEF1A1	EEF1A1	EEF1A1			KEGG_PATHWAY	hsa05014:Amyotrophic lateral sclerosis	148	6.488382288469969	1.2505596355192556E-30	MT-ND4L, MT-ND4, NUP107, MT-ND5, NUP188, NDUFA12, MT-CO1, NDUFA10, MT-ND3, ACTB, ACTG1, MT-ND1, PSMD8, TUBB6, PSMD7, TBK1, PSMD4, PSMD2, KIF5B, PSMD3, PSMD1, NUP214, ANXA11, SDHA, ATG13, SDHB, TUBA4A, COX6B1, NUP93, COX7A2L, UQCRC1, SRSF3, MATR3, MT-CO2, VDAC1, NUP98, MT-CO3, UQCRC2, PFN1, SRSF7, SQSTM1, OPTN, PFN2, ATF4, PSMD12, NUP205, VCP, PSMD11, NDUFB10, UQCRB, PSMD14, PSMD13, COX7A2, UQCRH,…	1351	364	8465	2.5476041353169405	4.239397164410277E-28	4.239397164410277E-28	3.3139830341260273E-28				Ribosome	91	3.13203e-30	4.14994e-28
ACTB	MT-CO3	FN1	FN1			KEGG_PATHWAY	hsa03010:Ribosome	91	3.98947829899167	3.1320325954433953E-30	RPL4, RPL5, RPL30, MRPS16, RPL3, RPL32, RPL31, RPL34, RPLP1, RPLP0, RPL10A, RPL8, RPL9, MRPL32, RPL6, MRPL33, RPL7, RPS4X, RPS15, RPS14, MRPL3, RPL7A, RPS16, RPS19, RPL18A, RPL36AL, RPS18, RPL36, RPLP2, RPL35, RPL38, RPL37, MRPL9, RPS11, RPL39, RPS13, RPS12, RPS9, RPL21, RPS7, RPS8, RPL23, RPS5, RPL22, RPS6, RPL13A, RPS3A, RPSA, MRPS7, MRPS5, RPL37A, RPL24, RPL27, RPL29, RPL28, UBA52, RPL10, RPL1…	1351	167	8465	3.4142595637740065	1.061759049855311E-27	5.308795249276555E-28	4.1499431889624985E-28				Pathways of neurodegeneration - multiple diseases	157	3.42032e-21	1.81277e-19
AKR1B1	ACTB	ACTB	MT-CO3			KEGG_PATHWAY	hsa05012:Parkinson disease	117	5.129329241560719	8.858278088681843E-28	MT-ND4L, MT-ND4, MT-ND5, NDUFA12, MT-CO1, NDUFA10, UBE2L6, PARK7, MT-ND3, MT-ND1, PSMD8, TUBB6, PSMD7, PSMD4, PSMD2, KIF5B, PSMD3, PSMD1, SLC39A1, SLC11A2, SDHA, SDHB, TUBA4A, COX6B1, COX7A2L, PPIF, UQCRC1, VDAC3, VDAC2, MT-CO2, VDAC1, MT-CO3, UQCRC2, UBA52, ATF4, PSMD12, PSMD11, NDUFB10, UQCRB, PSMD14, PSMD13, ITPR2, COX7A2, TXN, UQCRH, UBB, UBC, CYC1, PLCG1, NDUFV1, TRAP1, HSPA5, EIF2S1, UQCRQ,…	1351	266	8465	2.75597858450716	3.0029562720631447E-25	1.0009854240210483E-25	7.824812311668961E-26				Protein processing in endoplasmic reticulum	73	4.7509e-16	1.39888e-14
AHNAK	EEF2	EEF2	ACTB			KEGG_PATHWAY	hsa05016:Huntington disease	124	5.436212187637001	1.7549310834009816E-25	MT-ND4L, MT-ND4, MT-ND5, NDUFA12, MT-CO1, NDUFA10, MT-ND3, MT-ND1, PSMD8, TUBB6, PSMD7, PSMD4, PSMD2, KIF5B, PSMD3, PSMD1, AP2M1, SDHA, ATG13, SDHB, TUBA4A, COX6B1, COX7A2L, PPIF, UQCRC1, VDAC3, TFAM, VDAC2, MT-CO2, VDAC1, MT-CO3, UQCRC2, PSMD12, PSMD11, NDUFB10, UQCRB, PSMD14, PSMD13, COX7A2, UQCRH, CYC1, NDUFV1, PPARGC1A, UQCRQ, GNAQ, CYCS, MT-CYB, ATG2B, COX7B, COX4I1, CLTC, CLTB, CLTA, COX7C,…	1351	306	8465	2.5390536179929657	5.949216372729327E-23	1.487304093182332E-23	1.1626418427531504E-23				Oxidative phosphorylation	60	8.12073e-15	2.15199e-13
SPP1	ITGB1	MT-CO3	ENO1			KEGG_PATHWAY	hsa05022:Pathways of neurodegeneration - multiple diseases	157	6.882946076282333	3.42032026796202E-21	APP, MT-ND4L, MT-ND4, MT-ND5, CSF1, NDUFA12, MT-CO1, NDUFA10, UBE2L6, PARK7, MT-ND3, MT-ND1, PSMD8, TUBB6, PSMD7, TBK1, PSMD4, PSMD2, KIF5B, PSMD3, CAPN2, PSMD1, CAPN1, MAP2K2, CSNK2A1, CSNK2A2, SDHA, ATG13, SDHB, TUBA4A, COX6B1, COX7A2L, PPIF, UQCRC1, VDAC3, VDAC2, MT-CO2, VDAC1, MT-CO3, UQCRC2, UBA52, SQSTM1, OPTN, ATF4, PSMD12, VCP, PSMD11, NDUFB10, UQCRB, PSMD14, PSMD13, ITPR2, COX7A2, PSEN1,…	1351	476	8465	2.066637535843353	1.1594885708391247E-18	2.3189771416782493E-19	1.8127697420198705E-19				Chemical carcinogenesis - reactive oxygen species	82	4.7226e-14	1.13772e-12
ENO1	AHNAK	FTL	AHNAK			KEGG_PATHWAY	hsa05020:Prion disease	107	4.690925032880315	1.026550776671506E-20	MT-ND4L, MT-ND4, MT-ND5, NDUFA12, MT-CO1, NDUFA10, MT-ND3, MT-ND1, PSMD8, TUBB6, PSMD7, PSMD4, PSMD2, KIF5B, PSMD3, PSMD1, CSNK2A1, CSNK2A2, CYBA, SDHA, SDHB, TUBA4A, COX6B1, COX7A2L, PPIF, UQCRC1, VDAC3, VDAC2, MT-CO2, VDAC1, MT-CO3, UQCRC2, ATF4, PSMD12, PSMD11, NDUFB10, UQCRB, PSMD14, PSMD13, ITPR2, COX7A2, UQCRH, STIP1, CYC1, NDUFV1, HSPA8, PRNP, HSPA5, CAV2, CAV1, EIF2S1, UQCRQ, CYCS, MT-CYB…	1351	273	8465	2.4557985808911047	3.480007132916405E-18	5.800011888194009E-19	4.533932596965818E-19				Proteasome	31	6.5805e-14	1.45319e-12
MT-CO3	HSPA8	AHNAK	EEF2			KEGG_PATHWAY	hsa05171:Coronavirus disease - COVID-19	95	4.164839982463832	5.643136933514238E-20	RPL4, RPL5, RPL30, RPL3, RPL32, RPL31, RPL34, RPLP1, RPLP0, ADAR, RPL10A, RPL8, RPL9, RPL6, RPL7, RPS4X, RPS15, RPS14, RPL7A, TBK1, RPS16, RPS19, RPL18A, RPL36AL, RPS18, RPL36, RPLP2, RPL35, RPL38, RPL37, RPS11, RPL39, RPS13, JAK1, RPS12, RPS9, RPL21, RPS7, RPS8, RPL23, RPS5, RPL22, RPS6, RPL13A, RPS3A, RPSA, TYK2, TNFRSF1A, PIK3CA, RPL37A, RPL24, RPL27, RPL29, IL6ST, RPL28, UBA52, RPL10, RPL12, …	1351	232	8465	2.5657080323642765	1.9130234204613268E-17	2.732890600659038E-18	2.1363304105446757E-18				Nucleocytoplasmic transport	51	8.41903e-14	1.71619e-12
EEF2	TMSB10	ENO1	SPP1			KEGG_PATHWAY	hsa05010:Alzheimer disease	132	5.786935554581324	1.4410033950151732E-19	APP, MT-ND4L, MT-ND4, MT-ND5, CSF1, NDUFA12, MT-CO1, NDUFA10, MT-ND3, MT-ND1, PSMD8, TUBB6, PSMD7, PSMD4, PSMD2, AKT2, KIF5B, AKT3, PSMD3, CAPN2, PSMD1, CAPN1, SLC39A1, MAP2K2, CSNK2A1, SLC11A2, CSNK2A2, ADAM10, SDHA, ATG13, SDHB, TUBA4A, COX6B1, COX7A2L, PPIF, UQCRC1, VDAC3, VDAC2, MT-CO2, VDAC1, MT-CO3, UQCRC2, ATF4, PSMD12, PSMD11, NDUFB10, UQCRB, PSMD14, PSMD13, ITPR2, COX7A2, PSEN1, RTN4, UQ…	1351	384	8465	2.1538443745373796	4.885001509101437E-17	6.106251886376796E-18	4.773323745987761E-18				Cell cycle	57	9.1903e-10	1.43261e-08
NPM1	FLNA	NPM1	NPM1			KEGG_PATHWAY	hsa04141:Protein processing in endoplasmic reticulum	73	3.2003507233669444	4.750896262543453E-16	TRAM1, HSP90AB1, PRKCSH, UBE2D2, UBE2D3, MAGT1, HERPUD1, SEC61A1, MAN1A2, SEC61G, CAPN2, CAPN1, SEC61B, UBXN4, SEC62, SIL1, SKP1, PDIA3, HSP90AA1, SEC13, SSR4, SSR2, SSR3, RAD23A, PDIA6, RAD23B, CKAP4, DDOST, PDIA4, DAD1, DNAJB11, CANX, ERP29, ATF4, SEC23A, VCP, RPN2, SAR1A, SEL1L, RPN1, HSP90B1, DNAJB1, LMAN1, GANAB, HSPH1, OS9, LMAN2, UBQLN1, SSR1, UGGT1, SEC31A, BCAP31, MBTPS1, HSPA8, HSPA5, A…	1351	174	8465	2.628725422632873	1.5054624213917123E-13	1.7895042588913672E-14	1.3988750106377945E-14				Endocytosis	79	9.77587e-10	1.43923e-08
HSPA8	NPM1	MT-CO1	HSPA8			KEGG_PATHWAY	hsa00190:Oxidative phosphorylation	60	2.63042525208242	8.120732185748636E-15	MT-ND4L, MT-ND4, COX7B, MT-ND5, NDUFA12, MT-CO1, COX4I1, NDUFA10, MT-ND3, COX7C, MT-ND1, MT-ATP6, ATP6V1E1, COX8A, ATP6V1G1, ATP6V0E1, ATP6AP1, SDHA, SDHB, COX6B1, COX7A2L, NDUFS8, PPA1, NDUFS5, ATP6V1B2, UQCRC1, NDUFS3, MT-CO2, NDUFS1, MT-CO3, UQCRC2, ATP6V0D1, ATP6V1A, NDUFB9, NDUFB7, UQCRB, NDUFB10, NDUFB5, NDUFB4, NDUFB3, NDUFB2, COX7A2, UQCR10, COX5B, COX5A, UQCRH, ATP6V1H, CYC1, ATP6V1D, ND…	1351	134	8465	2.805550338610427	2.747468919039875E-12	2.7529282109687876E-13	2.1519940292233887E-13				Lysosome	50	2.23662e-09	3.11949e-08
FN1	MT-CO1	ITGB1	FTL			KEGG_PATHWAY	hsa05208:Chemical carcinogenesis - reactive oxygen species	82	3.5949145111793075	4.7225992581930876E-14	MT-ND4L, MT-ND4, COX7B, MT-ND5, NDUFA12, MT-CO1, COX4I1, NDUFA10, PTEN, PTPRJ, AHR, MT-ND3, COX7C, MT-ND1, MT-ATP6, AKT2, AKT3, RAC1, ACP1, COX8A, MAP2K2, GSTO1, CYBA, SDHA, SDHB, COX6B1, COX7A2L, NDUFS8, PIK3CA, PRKD3, NDUFS5, CAT, UQCRC1, NDUFS3, PPIF, VDAC3, VDAC2, MT-CO2, NDUFS1, VDAC1, MT-CO3, UQCRC2, SLC25A5, MET, NDUFB9, SLC26A2, NDUFB7, UQCRB, NDUFB10, NDUFB5, MGST3, NDUFB4, NDUFB3, MGST1…	1351	223	8465	2.3039900688080244	1.5995538227286943E-11	1.4554192259340515E-12	1.1377170940192437E-12				Ubiquitin mediated proteolysis	50	3.54932e-08	4.70285e-07
MT-CO1	ENO1	TMSB10	TMSB10			KEGG_PATHWAY	hsa03050:Proteasome	31	1.3590530469092503	6.58050140587298E-14	PSMD12, PSMD11, PSMD14, PSMD13, POMP, PSMA7, PSMD8, PSMB6, PSMB7, PSMB4, PSMD7, PSMD4, PSMB3, PSMD2, PSMD3, PSMB1, PSMD1, PSMF1, ADRM1, PSMA5, PSMC5, PSMA3, PSMC6, PSMA4, PSMC3, PSMC4, PSMC1, PSME3, PSMC2, PSME1, PSME2	1351	46	8465	4.222556560357867	2.2318480397132134E-11	1.858991647159117E-12	1.4531940604636163E-12				Focal adhesion	63	1.06858e-07	1.28715e-06
TMSB10	GAPDH	AKR1B1	MT-CO1			KEGG_PATHWAY	hsa03013:Nucleocytoplasmic transport	51	2.235861464270057	8.419026774163756E-14	IPO11, NUP107, NUP188, CSE1L, EIF4A3, PHAX, CASC3, IPO7, IPO5, IPO9, XPO1, SUMO1, XPO6, XPO5, NUP62, SUMO2, KPNA4, TNPO1, KPNA2, TNPO2, NUP214, UPF1, SEC13, NUP133, NCBP1, THOC2, RANGAP1, SENP2, NUP93, EEF1A1, TMEM33, NUP50, NUP54, NUP98, KPNB1, NUP205, RBM8A, NMD3, NUP160, NUP85, TPR, SAP18, NUP43, RANBP2, UBE2I, NUP155, ALYREF, XPOT, ACIN1, RNPS1, RAN	1351	108	8465	2.9588165145159966	2.8528512885372947E-11	2.195423135724241E-12	1.7161862270410732E-12				Phagosome	51	1.46329e-07	1.55109e-06
PKM	DCBLD2	GAPDH	GAPDH			KEGG_PATHWAY	hsa05132:Salmonella infection	87	3.814116615519509	2.1114396751304007E-13	CYFIP2, CYFIP1, NCKAP1, ARF1, HSP90AB1, CSE1L, ARPC1B, ARPC1A, GCC2, PIK3C2A, ACTB, ACTG1, TUBA1C, TUBA1B, TUBB6, ACTR1A, TUBA1A, AKT2, KIF5B, AKT3, KPNA4, RAC1, VPS39, SKP1, ACTR3, ACTR2, HSP90AA1, MAP2K2, ANXA2, DYNLT1, TUBB, DYNLL1, RHOA, TUBA4A, TNFRSF1A, DNM2, DYNC1LI2, PIK3CA, EXOC4, PIK3C3, EXOC5, PFN1, GAPDH, BIRC2, ARL8A, ARL8B, RAB7A, BIRC3, PFN2, DCTN5, DYNC1I2, RALA, RAB5C, DCTN2, AHN…	1351	249	8465	2.1892306457510275	7.158473813717592E-11	5.112700356208613E-12	3.996653670782544E-12				Proteoglycans in cancer	62	3.74915e-07	3.67972e-06
FLNA	ANXA2	DCBLD2	PKM			KEGG_PATHWAY	hsa05415:Diabetic cardiomyopathy	75	3.288031565103025	4.939729489425335E-13	MT-ND4L, GSK3B, MT-ND4, COX7B, MT-ND5, NDUFA12, MT-CO1, COX4I1, NDUFA10, PTEN, SLC2A1, MT-ND3, COX7C, MT-ND1, MT-ATP6, PPP1CB, PPP1CC, MPC2, AKT2, AKT3, RAC1, CTSD, COX8A, G6PD, PARP1, CYBA, SDHA, SDHB, COX6B1, COX7A2L, NDUFS8, PIK3CA, NDUFS5, UQCRC1, NDUFS3, PPIF, VDAC3, VDAC2, MT-CO2, NDUFS1, VDAC1, MT-CO3, UQCRC2, SLC25A5, GAPDH, NDUFB9, NDUFB7, UQCRB, NDUFB10, NDUFB5, NDUFB4, NDUFB3, NDUFB2, …	1351	203	8465	2.3149245404790464	1.674450578192932E-10	1.1163788646101258E-11	8.726855431318093E-12				Carbon metabolism	40	1.44545e-06	1.23563e-05
MYH9	PKM	FLNA	FLNA			KEGG_PATHWAY	hsa04932:Non-alcoholic fatty liver disease	58	2.5427444103463395	1.6658344537047414E-10	GSK3B, COX7B, NDUFA12, MT-CO1, COX4I1, NDUFA10, PRKAG2, COX7C, AKT2, AKT3, RAC1, COX8A, SDHA, SDHB, COX6B1, TNFRSF1A, COX7A2L, NDUFS8, PIK3CA, NDUFS5, UQCRC1, NDUFS3, MT-CO2, NDUFS1, MT-CO3, UQCRC2, ATF4, NDUFB9, PRKAA1, NDUFB7, UQCRB, NDUFB10, NDUFB5, NDUFB4, NDUFB3, NDUFB2, COX7A2, UQCR10, COX5B, COX5A, ADIPOR2, RELA, UQCRH, CDC42, CYC1, NDUFV1, NDUFA5, NDUFA4, NDUFA3, NDUFA1, COX6C, EIF2S1, NF…	1351	155	8465	2.3445954012559396	5.647177570011763E-8	3.5294867487869208E-9	2.7590383139484777E-9
GAPDH	CANX	SPARC	CANX			KEGG_PATHWAY	hsa04110:Cell cycle	57	2.4989039894782987	9.190296753123294E-10	RB1, YWHAE, GSK3B, CDKN1A, MCM7, CCNH, YWHAB, BUB1B, CDC20, CCND3, CDC23, PTTG1, CCND1, YWHAQ, PPP2R1A, CDC27, YWHAG, SKP1, YWHAH, ATRX, PPP2R5C, SMC1A, YWHAZ, RBL2, TFDP1, MCM4, MCM5, ANAPC5, MCM6, MCM2, HDAC2, PCNA, PRKDC, HDAC1, TTK, PDS5A, PPP2CA, ORC4, PPP2CB, CCNB1, RAD21, ORC2, E2F4, BUB3, BUB1, SMAD2, SMAD3, PLK1, CDC6, STAG2, CDK6, CDK4, MDM2, ATM, TRIP13, ATR, MAD2L1	1351	157	8465	2.2748188414338046	3.115509962237084E-7	1.832653293711057E-8	1.4326050821045134E-8
CANX	HSP90AA1	CANX	ITGB1			KEGG_PATHWAY	hsa04144:Endocytosis	79	3.463393248575186	9.775871092305221E-10	ARF3, VPS29, ARF4, ARF1, TFRC, ARPC1B, ARPC1A, CLTC, CLTB, CLTA, AP2A2, EEA1, CAPZB, KIF5B, PSD3, CHMP1A, VPS35, VPS36, AP2M1, RAB8A, SH3GLB1, ACTR3, USP8, ACTR2, PRKCI, PDCD6IP, IST1, HLA-B, HLA-C, HLA-A, ARAP1, RHOA, ARFGAP1, ARFGAP2, HLA-E, DNM2, ACAP2, HGS, VPS25, ARF5, RAB7A, TSG101, RAB5C, NEDD4L, VPS26A, ASAP1, EGFR, SNX3, CYTH3, CDC42, SNX2, AP2S1, PIP5K1A, EPS15, SNX5, SNX6, ARFGEF1, SMA…	1351	251	8465	1.9720820640458152	3.3140197974734775E-7	1.8411223890508167E-8	1.4392254663671575E-8
VIM	CALR	HSPA8	PPIA			KEGG_PATHWAY	hsa04142:Lysosome	50	2.1920210434020166	2.2366180393507183E-9	SCARB2, HEXB, CLTC, CTSZ, CLTB, CLTA, LIPA, LITAF, LAPTM4B, LAPTM4A, GNPTAB, NAGLU, GM2A, LAMP1, AP1G1, CTSL, LAMP2, AP1S1, ACP5, AP3S1, CTSD, CTSC, CTSB, ATP6AP1, ENTPD4, SLC11A2, AP3B1, NPC1, NPC2, ATP6V0D1, CD63, ASAH1, GNS, GGA2, PSAP, ATP6V1H, AP1M1, CTSA, CD164, SORT1, FUCA2, M6PR, AP3D1, IGF2R, GLB1, DMXL1, DMXL2, PPT1, GLA, LGMN	1351	132	8465	2.3733822308951846	7.582132161010335E-7	3.990597449157334E-8	3.1194935811996864E-8
HSP90AA1	ITGA3	RPLP0	S100A6			KEGG_PATHWAY	hsa04120:Ubiquitin mediated proteolysis	50	2.1920210434020166	3.5493172788896756E-8	UBE3C, UBE2D2, UBE2D3, UBE2L6, PRPF19, UBE2Z, CDC20, HERC2, CDC23, UBE2Q1, HERC1, CDC27, SKP1, FBXW11, UBE2E1, DDB1, BIRC6, ANAPC5, UBA52, BIRC2, BIRC3, UBA6, CUL3, NEDD4L, XIAP, RHOBTB1, UBB, UBC, UBR5, RPS27A, UBE2H, UBE2I, UBE2C, HUWE1, WWP1, WWP2, UBE2A, UBE2G2, CUL4A, ITCH, UBE2S, UBE2N, MDM2, UBA2, UBA1, TRIP12, TRIM37, SAE1, CUL4B, UBE2M	1351	142	8465	2.2062426371701713	1.2032113383964038E-5	6.016092787718E-7	4.70284539452882E-7
MT-CO2	PLK2	SPP1	ANXA2			KEGG_PATHWAY	hsa05131:Shigellosis	73	3.2003507233669444	8.34721260049711E-8	ITGB1, GSK3B, ARF1, CALCOCO2, UBE2D2, ARPC1B, UBE2D3, ARPC1A, ACTB, HK1, ACTG1, MAP1LC3B, TBK1, CAPNS1, AKT2, AKT3, CAPN2, CAPN1, RAC1, SKP1, CAST, ACTR3, ACTR2, FBXW11, ACTN1, ACTN4, RHOA, TNFRSF1A, PIK3CA, CTTN, PIK3C3, VDAC1, ITGA5, TLN1, PFN1, DOCK1, UBA52, SQSTM1, CD44, VCL, PFN2, BECN1, ROCK1, ROCK2, PXN, ITPR2, MYL12A, EGFR, RELA, MYL12B, CYTH3, CDC42, UBB, UBC, MAPK1, PLCG1, RPS27A, CBX3,…	1351	247	8465	1.8518146701948175	2.8296651533477046E-5	1.3474786055088193E-6	1.0533387329198734E-6
ITGB1	VIM	MYH9	HSP90AA1			KEGG_PATHWAY	hsa04510:Focal adhesion	63	2.761946514686541	1.068578864174162E-7	ITGB1, GSK3B, ITGB5, PTEN, LAMC2, LAMC1, ACTB, ARHGAP35, ACTG1, PPP1CB, PPP1CC, CCND3, CCND1, AKT2, AKT3, CAPN2, ITGAV, RAC1, PPP1R12A, ITGA3, ACTN1, ACTN4, RHOA, COL4A2, PIK3CA, COL4A1, COL6A1, ITGA5, TLN1, DOCK1, MET, BIRC2, VCL, BIRC3, ROCK1, ROCK2, PXN, LAMA3, XIAP, THBS1, MYL12A, EGFR, MYL12B, RAP1B, CDC42, PDGFC, SPP1, FLNA, PIP5K1A, MAPK1, FLNB, PAK2, VASP, LAMB2, CAV2, CAV1, FN1, LAMB1, P…	1351	203	8465	1.9445366140023992	3.62241693235843E-5	1.6465828861592767E-6	1.2871518136643315E-6
ANXA2	SPARC	ANXA2	ITGA3			KEGG_PATHWAY	hsa05017:Spinocerebellar ataxia	49	2.1481806225339763	1.2952227223023562E-7	RBPJ, PSMD8, PSMD7, PSMD4, OPA1, PSMD2, AKT2, RB1CC1, AKT3, PSMD3, PSMD1, ATG13, PSMA5, PSMA3, PSMA4, PIK3CA, PPIF, VDAC3, VDAC2, PIK3C3, VDAC1, SLC25A5, BECN1, PSMD12, PSMD11, PSMD14, PSMD13, ITPR2, PSMA7, PSMB6, PSMB7, PSMB4, PSMB3, PSMB1, ATXN1L, NOP56, ADRM1, PUM1, MTOR, PSMC5, PSMC6, PSMC3, PSMC4, PSMC1, GNAQ, PSMC2, CYCS, ATXN10, ATG2B	1351	143	8465	2.1469980796405665	4.390708918866615E-5	1.9090456646108644E-6	1.4923218322179321E-6
PPIA	RPLP0	S100A6	VIM			KEGG_PATHWAY	hsa04218:Cellular senescence	52	2.2797018851380977	1.3723520392366946E-7	RB1, CDKN1A, PTEN, FOXM1, ETS1, PPP1CB, PPP1CC, CCND3, CCND1, AKT2, AKT3, CAPN2, CAPN1, NBN, MAP2K2, FBXW11, IGFBP3, HLA-B, RRAS2, HLA-C, HLA-A, HLA-E, RBL2, PIK3CA, VDAC3, VDAC2, VDAC1, SLC25A5, SQSTM1, ITPR2, RELA, CCNB1, RBBP4, EIF4EBP1, MAPK1, TRPM7, E2F4, SMAD2, SMAD3, MTOR, NFKB1, PPP1CA, RAD50, CDK6, RHEB, CDK4, MDM2, CALM3, ATM, CALM1, CALM2, ATR	1351	156	8465	2.0885763631877623	4.652165517526896E-5	1.9384472554218312E-6	1.5153053766571836E-6
ALDOA	ACTG1	PPIA	MT-CO2			KEGG_PATHWAY	hsa04145:Phagosome	51	2.235861464270057	1.4632918377947637E-7	ITGB1, ITGB5, TFRC, ACTB, ACTG1, EEA1, TUBA1C, SEC61A1, TUBA1B, TUBB6, TUBA1A, LAMP1, CTSL, SEC61G, LAMP2, ITGAV, SEC61B, RAC1, ATP6V1E1, ATP6V1G1, ATP6V0E1, ATP6AP1, TUBB, STX7, HLA-B, HLA-C, CYBA, HLA-A, TUBA4A, HLA-E, DYNC1LI2, HGS, CANX, ATP6V1B2, PIK3C3, ITGA5, ATP6V0D1, RAB7A, VAMP3, ATP6V1A, DYNC1I2, RAB5C, THBS1, ATP6V1H, ATP6V1D, ATP6V1C1, ATP6V1F, DYNC1H1, M6PR, TUBB4B, CALR	1351	152	8465	2.1023169971561027	4.96043665900725E-5	1.9842237320496998E-6	1.5510893480624494E-6
PLK2	CLTC	VIM	DCBLD2			KEGG_PATHWAY	hsa04714:Thermogenesis	68	2.9811486190267424	3.456559053685964E-7	MT-ND4L, MT-ND4, COX7B, MT-ND5, NDUFA12, MT-CO1, COX4I1, NDUFA10, PRKAG2, MT-ND3, COX7C, ACTB, MT-ND1, ACTG1, MT-ATP6, RPS6KA3, RPS6KA1, COX8A, SMARCC1, RPS6, ACTL6A, ACSL4, ACSL3, SDHA, SDHB, COX6B1, COX7A2L, CREB1, NDUFS8, NDUFS5, UQCRC1, NDUFS3, MT-CO2, NDUFS1, MT-CO3, UQCRC2, MGLL, SMARCD1, NDUFB9, PRKAA1, SMARCD2, NDUFB7, UQCRB, NDUFB10, NDUFB5, NDUFB4, NDUFB3, NDUFB2, COX7A2, UQCR10, COX5B,…	1351	232	8465	1.836506802113377	1.1717050716253397E-4	4.506821227690545E-6	3.5230313431799245E-6
FAT1	FTL	PKM	HDLBP			KEGG_PATHWAY	hsa05205:Proteoglycans in cancer	62	2.7181060938185007	3.749149250787543E-7	ITGB1, CDKN1A, ITGB5, ACTB, ACTG1, PPP1CB, PPP1CC, CCND1, PLAU, CTSL, AKT2, AKT3, ITGAV, RAC1, PPP1R12A, ARHGEF12, MAP2K2, RPS6, RRAS2, ANK2, RHOA, PIK3CA, CTTN, ITGA5, EZR, MET, CD44, CD63, DDX5, ROCK1, ROCK2, SDC2, PXN, ITPR2, IQGAP1, THBS1, HIF1A, EGFR, CDC42, FLNA, DROSHA, MAPK1, FLNB, PLCG1, EIF4B, SMAD2, CAV2, LUM, CAV1, RDX, STAT3, FN1, MSN, PTPN11, MTOR, PTK2, PPP1CA, MDM2, CTNNB1, SDC1, …	1351	205	8465	1.8950009929410916	1.2708810705808204E-4	4.707265170433248E-6	3.679720560958144E-6
ITGAV	PPIA	FTH1	RPLP0			KEGG_PATHWAY	hsa05100:Bacterial invasion of epithelial cells	31	1.3590530469092503	8.815790743221448E-7	ITGB1, ARPC1B, PXN, ARPC1A, CLTC, CLTB, CLTA, ACTB, ACTG1, CDC42, CTNNA1, RAC1, ACTR3, ACTR2, CAV2, CAV1, FN1, ARPC5, RHOA, PTK2, CD2AP, DNM2, CTTN, PIK3CA, ARPC2, ARPC3, CTNNB1, ITGA5, DOCK1, MET, VCL	1351	77	8465	2.5225662568371674	2.988107850808719E-4	1.0673403792685968E-5	8.343516239120299E-6
PABPC1	S100A6	CLTC	SPARC			KEGG_PATHWAY	hsa04810:Regulation of actin cytoskeleton	66	2.893467777290662	1.0158757697199428E-6	ITGB1, CYFIP2, CYFIP1, NCKAP1, ITGB5, ARPC1B, ARPC1A, ACTB, ARHGAP35, ACTG1, PPP1CB, PPP1CC, TMSB4X, AKT2, AKT3, CFL1, PIP4K2A, PIP4K2B, ITGAV, RAC1, ACTR3, ACTR2, PPP1R12A, ARHGEF12, MAP2K2, ITGA3, ACTN1, RRAS2, ACTN4, RHOA, ENAH, PIK3CA, MYH9, ITGA5, EZR, PFN1, DOCK1, VCL, PFN2, ROCK1, ROCK2, PXN, IQGAP1, MYL12A, EGFR, MYL12B, CDC42, SCIN, PDGFC, PIP5K1A, MAPK1, MYH10, PAK2, LIMK1, RDX, FN1, MS…	1351	229	8465	1.805843318389419	3.443227681670935E-4	1.1875237446036573E-5	9.283002723302926E-6
DCBLD2	RPS19	B2M	CALR			KEGG_PATHWAY	hsa05165:Human papillomavirus infection	87	3.814116615519509	1.2521053731564234E-6	RB1, ITGB1, GSK3B, CDKN1A, ITGB5, PTEN, LAMC2, CHD4, LAMC1, RBPJ, CCND3, TBK1, CCND1, PPP2R1A, AKT2, AKT3, ITGAV, ATP6V1E1, JAK1, ATP6V1G1, PRKCI, ATP6V0E1, MAP2K2, ATP6AP1, ITGA3, HLA-B, HLA-C, TYK2, PPP2R5C, HLA-A, TUBG1, HLA-E, TNFRSF1A, RBL2, PKM, CREB1, COL4A2, PIK3CA, COL4A1, COL6A1, ATP6V1B2, ITGA5, ATP6V0D1, ATP6V1A, NOTCH2, HDAC2, HDAC1, PXN, LAMA3, UBR4, PSEN1, THBS1, EGFR, RELA, PPP2CA…	1351	331	8465	1.6468834767130085	4.2437391514504874E-4	1.4148790716667585E-5	1.1060264129548409E-5
YWHAZ	RPS11	PLK2	CLTC			KEGG_PATHWAY	hsa01200:Carbon metabolism	40	1.7536168347216132	1.4454486641081802E-6	GPI, PRPS1, FH, ECHS1, SHMT2, RPE, ENO1, ADH5, HK1, ACAT1, ESD, IDH3B, PGK1, ME2, IDH3A, G6PD, PDHA1, TPI1, MDH1, MDH2, IDH1, PGAM1, GOT2, TALDO1, PGD, SDHA, SDHB, CS, GLUD1, PKM, ACOX1, CAT, SUCLG1, ACO2, ALDOA, TKT, DLD, PFKM, GAPDH, PFKP	1351	115	8465	2.179384031152447	4.898874172239998E-4	1.5806680552666875E-5	1.2356254709311863E-5
FTL	MSN	RPL4	ALDOA			KEGG_PATHWAY	hsa05203:Viral carcinogenesis	60	2.63042525208242	1.645256887892473E-6	RB1, YWHAE, CDKN1A, DDX3X, YWHAB, CHD4, RBPJ, CDC20, CCND3, CCND1, YWHAQ, RAC1, YWHAG, JAK1, YWHAH, USP7, ACTN1, HLA-B, HLA-C, HLA-A, ACTN4, YWHAZ, RHOA, SND1, HLA-E, RBL2, DDB1, PKM, CREB1, PIK3CA, VDAC3, ATP6V0D1, IL6ST, ATF4, HDAC2, HDAC1, PXN, UBR4, RELA, HDAC7, CDC42, SCIN, MAPK1, RANBP1, STAT3, EIF2AK2, GTF2H1, NFKB1, NFKB2, NFKBIA, DLG1, HNRNPK, CDK6, CDK4, DNAJA3, PSMC1, MDM2, BAX, GRB2, …	1351	204	8465	1.8428614969303785	5.575870343326184E-4	1.7429440156110885E-5	1.3624783602859543E-5
ITGA3	HDLBP	SQSTM1	GSTP1			KEGG_PATHWAY	hsa05110:Vibrio cholerae infection	23	1.0083296799649275	2.3439891057313372E-6	ATP6V1A, ATP6V1G1, ARF1, ATP6V0E1, ATP6AP1, KDELR1, ACTB, PDIA4, ACTG1, TJP1, SEC61A1, SEC61G, ATP6V1B2, GNAS, ATP6V1H, KDELR2, SEC61B, PLCG1, ATP6V1E1, ATP6V0D1, ATP6V1D, ATP6V1C1, ATP6V1F	1351	50	8465	2.882235381199112	7.942976166211979E-4	2.407916081342192E-5	1.882294281875165E-5
ACTG1	RPL19	HDLBP	PLK2			KEGG_PATHWAY	hsa03040:Spliceosome	61	2.6742656729504604	6.608355729226815E-6	TCERG1, DDX46, EIF4A3, DDX42, HNRNPU, PRPF19, USP39, EFTUD2, SNRPD2, DHX15, SNRPD3, TXNL4A, RBM17, NCBP1, BUD31, PRPF40A, THOC2, PLRG1, WBP11, SRSF2, SNRPG, SRSF3, SNRPE, SRSF5, SNRPF, SNRPC, SNRNP200, SRSF7, SLU7, SNRPA, SNRPB, SRSF9, SF3B2, DDX5, SF3B3, RBM8A, DHX8, SRSF1, DDX23, PRPF8, PUF60, ZMAT2, U2AF2, TRA2B, DHX38, HNRNPA1, SRSF10, SF3B1, SF3A3, HSPA8, SF3A1, FUS, ALYREF, LSM4, U2SURP, HN…	1351	217	8465	1.7613339837021222	0.0022377325295284134	6.588919388846737E-5	5.1506302007209E-5
HDLBP	MT-CO2	ITGAV	AKR1B1			KEGG_PATHWAY	hsa05222:Small cell lung cancer	33	1.446733888645331	6.84928356627602E-6	RB1, ITGB1, CDKN1A, LAMA3, PTEN, XIAP, LAMC2, LAMC1, RELA, CKS1B, CCND1, AKT2, AKT3, ITGAV, LAMB2, ITGA3, FN1, LAMB1, PTK2, NFKB1, NFKBIA, CDK6, COL4A2, TRAF4, PIK3CA, COL4A1, CDK4, CKS2, BAX, CYCS, BIRC2, BIRC3, BCL2L1	1351	92	8465	2.2474897821259616	0.0023192215210376954	6.634020368478772E-5	5.1858861287518435E-5
S100A6	LDHB	RPL23	FTH1			KEGG_PATHWAY	hsa04530:Tight junction	50	2.1920210434020166	1.1499559243560477E-5	ITGB1, ARPC1B, ARPC1A, PRKAG2, YBX3, CLDN1, ACTB, ACTG1, TUBA1C, TUBA1B, TUBA1A, CCND1, PPP2R1A, RAC1, RAB8A, ACTR3, ACTR2, PRKCI, ACTN1, ACTN4, RHOA, TUBA4A, MYL6, CTTN, MYH9, RAPGEF2, EZR, PRKAA1, PCNA, ROCK1, ROCK2, NEDD4L, MYL12A, MYL12B, PPP2CA, CDC42, PPP2CB, MYH10, VASP, HSPA4, RDX, MSN, ARPC5, TJP1, DLG1, ARPC2, ARPC3, CDK4, AMOTL2, NF2	1351	169	8465	1.8537660028293748	0.0038907842068774956	1.0718485502128113E-4	8.378757103433482E-5
GSTP1	TPT1	RPS20	LDHA			KEGG_PATHWAY	hsa05130:Pathogenic Escherichia coli infection	56	2.4550635686102584	1.1698641993473164E-5	ITGB1, CYFIP2, CYFIP1, NCKAP1, ARF1, ARPC1B, ARPC1A, CLDN1, ACTB, ACTG1, TUBA1C, TUBA1B, TUBB6, TUBA1A, RAC1, ACTR3, ACTR2, ARHGEF12, TUBB, RHOA, TUBA4A, TNFRSF1A, CTTN, NCL, MYH9, TMBIM6, EZR, GAPDH, RAB1A, TMED10, ROCK1, ROCK2, RELA, CYTH3, CDC42, IRAK1, RPS3, MAPK1, ABCF2, MYH10, PAK2, TNFRSF10B, PTPN11, ARPC5, TUBB4B, NFKB1, TJP1, NFKBIA, MYO1E, MYO1B, MYO1C, ARPC2, ARPC3, CYCS, BAX, SEC24C	1351	197	8465	1.7811209594697668	0.003958009185021427	1.0718485502128113E-4	8.378757103433482E-5
CLTC	HSPD1	LDHA	FAT1			KEGG_PATHWAY	hsa05169:Epstein-Barr virus infection	57	2.4989039894782987	1.2258560082686657E-5	RB1, CDKN1A, RBPJ, ICAM1, PSMD8, CCND3, TBK1, PSMD7, PSMD4, CCND1, SIN3A, PSMD2, AKT2, AKT3, PSMD3, PSMD1, RAC1, B2M, JAK1, PDIA3, USP7, HLA-B, HLA-C, TYK2, HLA-A, HLA-E, TAPBP, PIK3CA, CD44, PSMD12, HDAC2, PSMD11, PSMD14, PSMD13, HDAC1, RELA, IRAK1, STAT1, ADRM1, STAT3, EIF2AK2, NFKB1, NFKB2, NFKBIA, PSMC5, PSMC6, CDK6, PSMC3, PSMC4, CDK4, PSMC1, PSMC2, MDM2, CYCS, BAX, VIM, CALR	1351	202	8465	1.768052267847066	0.0041470544610880955	1.0935925968502043E-4	8.54873268924201E-5
RPL4	ITGAV	FAT1	MYH9			KEGG_PATHWAY	hsa04210:Apoptosis	42	1.841297676457694	2.147342449591453E-5	CTSZ, XIAP, ITPR2, RELA, LMNB2, ACTB, ACTG1, LMNB1, TUBA1C, TUBA1B, TUBA1A, CTSL, AKT2, AKT3, LMNA, CAPN2, MAPK1, CAPN1, CTSD, SPTAN1, CTSC, MCL1, CTSB, PARP4, MAP2K2, PARP1, TNFRSF10B, CFLAR, EIF2S1, TUBA4A, NFKB1, TNFRSF1A, NFKBIA, PIK3CA, BAX, BIRC5, CYCS, ATM, BIRC2, BIRC3, ATF4, BCL2L1	1351	136	8465	1.935004571776897	0.007253137176618463	1.866536129260263E-4	1.4590916644659872E-4
LDHA	RPL23	MT-CO2	YWHAZ			KEGG_PATHWAY	hsa04137:Mitophagy - animal	27	1.183691363437089	2.3190087325605277E-5	BECN1, USP15, CALCOCO2, HIF1A, RELA, MAP1LC3B, TBK1, UBB, UBC, MFN2, RPS27A, USP8, FIS1, GABARAPL2, BNIP3L, CSNK2A1, ATG9A, CSNK2A2, RRAS2, TOMM7, TAX1BP1, UBA52, SQSTM1, OPTN, RAB7A, ATF4, BCL2L1	1351	72	8465	2.3496484085862326	0.007830709745273445	1.955842583984926E-4	1.5289034948554734E-4
CALR	MYH9	GNB2L1	RPL19			KEGG_PATHWAY	hsa03015:mRNA surveillance pathway	33	1.446733888645331	2.3654733316631852E-5	SMG1, DAZAP1, RBM8A, EIF4A3, CASC3, MSI2, SMG5, GSPT1, PPP2CA, PPP1CB, PPP2CB, PPP1CC, PPP2R1A, PAPOLA, SAP18, UPF1, CPSF7, CPSF6, NCBP1, FUS, ALYREF, CPSF3, PABPC4, CPSF2, PPP2R3A, PPP2R5C, PPP1CA, NUDT21, ACIN1, RNPS1, ETF1, PABPC1, TARDBP	1351	97	8465	2.131639793356582	0.007986982634356488	1.955842583984926E-4	1.5289034948554734E-4
RPLP0	RPL13A	RPS24	B2M			KEGG_PATHWAY	hsa04520:Adherens junction	32	1.4028934677772906	2.508949425182082E-5	ROCK1, ROCK2, PTPRM, PTPRJ, IQGAP1, MYL12A, EGFR, ACTB, ACTG1, MYL12B, RAP1B, CDC42, PDCD10, CTNNA1, KRIT1, MAPK1, RAC1, ACP1, FARP2, SMAD3, CSNK2A1, HEG1, ACTN1, CSNK2A2, ARHGAP29, ACTN4, RHOA, TJP1, CTNNB1, MET, VCL, FGFR1	1351	93	8465	2.155949794258335	0.008469376284337637	2.0250806074683948E-4	1.583027613507742E-4
RPS20	LAMC1	RPS6	HSPD1			KEGG_PATHWAY	hsa00480:Glutathione metabolism	23	1.0083296799649275	2.978542264437612E-5	GSTK1, RRM1, G6PD, RRM2, GPX1, GPX4, GSTO1, MGST3, GSTP1, IDH1, GSR, ODC1, MGST1, GPX8, TXNDC12, PGD, PRDX6, GGCT, RRM2B, SMS, LAP3, GCLM, GGT1	1351	57	8465	2.52827665017466	0.010046600976654108	2.348199599172908E-4	1.8356132559906214E-4
HSPD1	RPL12	EIF4G2	ITGAV			KEGG_PATHWAY	hsa04140:Autophagy - animal	41	1.7974572555896537	1.2139987154704736E-4	RAB1A, BECN1, PRKAA1, PTEN, HMGB1, HIF1A, TANK, PPP2CA, PPP2CB, MAP1LC3B, TBK1, LAMP1, CTSL, AKT2, RB1CC1, AKT3, LAMP2, MAPK1, CTSD, RAB8A, CTSB, SH3GLB1, GABARAPL2, ATG3, MAP2K2, DAPK3, ATG9A, RRAS2, CFLAR, EIF2S1, ATG13, MTOR, VMP1, PIK3CA, ATG16L1, RHEB, PIK3C3, SQSTM1, RAB7A, BCL2L1, ATG2B	1351	141	8465	1.8219495934191117	0.04032160392535378	9.353308285102058E-4	7.311583172719898E-4
GNB2L1	RPL7A	RPL7	RPL13A			KEGG_PATHWAY	hsa05135:Yersinia infection	40	1.7536168347216132	1.3553144255099443E-4	ITGB1, GSK3B, ROCK1, ROCK2, ARPC1B, PXN, ARPC1A, RELA, ACTB, ACTG1, CDC42, RPS6KA3, TBK1, IRAK1, AKT2, AKT3, RPS6KA1, PIP5K1A, MAPK1, PLCG1, RAC1, ACTR3, ACTR2, ARHGEF12, MAP2K2, LIMK1, FN1, ARPC5, RHOA, PTK2, NFKB1, NFKBIA, PIK3CA, ARPC2, ARPC3, GNAQ, PKN1, ITGA5, DOCK1, SKAP2	1351	137	8465	1.829409953157164	0.04490863489735408	0.001021003533884158	7.981296061336339E-4
MSN	UBC	GSTP1	RPS20			KEGG_PATHWAY	hsa05163:Human cytomegalovirus infection	58	2.5427444103463395	1.63352102581062E-4	RB1, GSK3B, CDKN1A, AKAP13, TBK1, CCND1, AKT2, AKT3, ITGAV, RAC1, B2M, JAK1, PDIA3, ARHGEF12, MAP2K2, HLA-B, HLA-C, HLA-A, RHOA, HLA-E, TNFRSF1A, TAPBP, CREB1, PIK3CA, ATF4, ROCK1, ROCK2, PXN, ITPR2, EGFR, RELA, GNAI1, GNAI2, GNG5, EIF4EBP1, MAPK1, STAT3, GNG12, MTOR, NFKB1, PTK2, NFKBIA, CDK6, RHEB, CDK4, GNAQ, GNB2, GNB1, GNAS, MDM2, CYCS, BAX, CTNNB1, CALM3, GRB2, CALR, CALM1, CALM2	1351	225	8465	1.6151657208652026	0.05387528652204088	0.0012038339733691308	9.410501561735094E-4
DYNC1H1	TMBIM6	RPS2	GNB2L1			KEGG_PATHWAY	hsa05212:Pancreatic cancer	26	1.1398509425690488	1.8930635753135753E-4	RB1, CDKN1A, RALA, RALB, TGFA, RELA, EGFR, CDC42, CCND1, AKT2, AKT3, MAPK1, RAC1, JAK1, SMAD2, RALBP1, SMAD3, STAT1, STAT3, MTOR, NFKB1, CDK6, PIK3CA, CDK4, BAX, BCL2L1	1351	76	8465	2.143538899061124	0.062164698665402196	0.0013654224511304297	0.001067365632889569
EIF4G2	LDHA	ITGA3	TPT1			KEGG_PATHWAY	hsa05166:Human T-cell leukemia virus 1 infection	57	2.4989039894782987	2.0952460909899118E-4	RB1, CDKN1A, PTEN, SLC2A1, BUB1B, ETS1, ICAM1, CDC20, CCND3, XPO1, CDC23, PTTG1, CCND1, AKT2, AKT3, CDC27, TSPO, B2M, JAK1, MAP2K2, HLA-B, HLA-C, HLA-A, HLA-E, TNFRSF1A, CREB1, PIK3CA, CANX, VDAC3, VDAC2, ANAPC5, VDAC1, SLC25A5, TLN1, ATF4, XIAP, RELA, MAPK1, BUB3, SMAD2, RANBP1, FDPS, RANBP3, SMAD3, NFKB1, NFKB2, NFKBIA, DLG1, CDK4, BAX, ATM, CALR, LTBR, RAN, ATR, BCL2L1, MAD2L1	1351	222	8465	1.6087682797527358	0.06857190504600241	0.0014797675517616252	0.0011567504460673471
HIF1A	HSP90B1	RPL12	RPS11			KEGG_PATHWAY	hsa05167:Kaposi sarcoma-associated herpesvirus infection	51	2.235861464270057	2.599188438967041E-4	RB1, GSK3B, CDKN1A, ICAM1, MAP1LC3B, TBK1, CCND1, AKT2, AKT3, RAC1, JAK1, ATG3, MAP2K2, HLA-B, HLA-C, TYK2, HLA-A, HLA-E, TNFRSF1A, CREB1, PIK3CA, PIK3C3, IL6ST, UBA52, BECN1, ITPR2, HIF1A, RELA, UBB, GNG5, UBC, MAPK1, PLCG1, RPS27A, STAT1, STAT3, EIF2AK2, GNG12, MTOR, NFKB1, NFKBIA, CDK6, CDK4, GNB2, GNB1, CYCS, BAX, CTNNB1, CALM3, CALM1, CALM2	1351	194	8465	1.6471762039573588	0.08435261666616345	0.0017982140424690344	0.0014056835435229914
TPT1	GPNMB	RPS11	SQSTM1			KEGG_PATHWAY	hsa04260:Cardiac muscle contraction	28	1.2275317843051292	3.1449237477925476E-4	COX7B, UQCRB, MT-CO1, COX4I1, COX7A2, ATP1A1, UQCR10, COX5B, COX7C, COX5A, UQCRH, CYC1, COX8A, TPM4, TPM3, TPM1, ATP1B3, COX6C, ATP1B1, COX6B1, COX7A2L, ASPH, UQCRQ, UQCRC1, MT-CO2, UQCRC2, MT-CO3, MT-CYB	1351	87	8465	2.016556488595081	0.1011415260971209	0.0021322583010033474	0.0016668095863300503
APLP2	B2M	TGFBI	LDHB			KEGG_PATHWAY	hsa00020:Citrate cycle (TCA cycle)	14	0.6137658921525646	3.375119070604076E-4	FH, PDHA1, MDH1, MDH2, IDH1, SDHA, SDHB, CS, ACLY, IDH3B, SUCLG1, ACO2, DLD, IDH3A	1351	30	8465	2.924006908462867	0.10813084939636453	0.002243461499872121	0.0017537383406080005
RPL7	RPS3	RPL19	RPL4			KEGG_PATHWAY	hsa04066:HIF-1 signaling pathway	32	1.4028934677772906	6.477126377434155E-4	CDKN1A, TFRC, SLC2A1, ENO1, HIF1A, RELA, EGFR, HK1, LDHB, LDHA, AKT2, AKT3, MKNK2, PGK1, EIF4EBP1, MAPK1, PLCG1, TIMP1, EIF4E, MAP2K2, PDHA1, RPS6, STAT3, MTOR, NFKB1, PIK3CA, LTBR, ALDOA, EIF4E2, PFKM, GAPDH, PFKP	1351	109	8465	1.8394800996883043	0.1971968397496744	0.004222588157596498	0.0033008432500385597
GLS	RPS24	RPS3	MSN			KEGG_PATHWAY	hsa05160:Hepatitis C	42	1.841297676457694	6.77833488358748E-4	RB1, YWHAE, GSK3B, CDKN1A, CD81, YWHAB, CLDN1, RELA, EGFR, PPP2CA, PPP2CB, TBK1, CCND1, YWHAQ, PPP2R1A, AKT2, AKT3, MAPK1, YWHAG, JAK1, YWHAH, MAP2K2, STAT1, EIF2AK1, STAT3, EIF2AK2, TYK2, CFLAR, EIF2S1, YWHAZ, NFKB1, TNFRSF1A, NFKBIA, CDK6, PIK3CA, CDK4, PSME3, BAX, CTNNB1, CYCS, GRB2, EIF3E	1351	157	8465	1.6761823042143824	0.20535790918822638	0.004335576463275766	0.0033891674417937403
PRDX1	RPL13	RPL13A	GLS			KEGG_PATHWAY	hsa05418:Fluid shear stress and atherosclerosis	38	1.6659359929855326	8.274489811897817E-4	PRKAA1, HSP90AB1, GSTP1, MGST3, SDC2, MGST1, TXN, RELA, ACTB, ACTG1, HSP90B1, ICAM1, SUMO1, CTSL, AKT2, AKT3, SUMO2, ITGAV, RAC1, NQO1, HSP90AA1, VCAM1, CAV2, GSTO1, CAV1, CYBA, RHOA, PTK2, NFKB1, TNFRSF1A, PIK3CA, CTNNB1, SDC1, CALM3, CALM1, CALM2, SQSTM1, NFE2L2	1351	139	8465	1.7129331323985961	0.24468569666633622	0.005194540826358074	0.004060629259542447
RPL13A	TPM4	THBS1	RPL7			KEGG_PATHWAY	hsa05230:Central carbon metabolism in cancer	23	1.0083296799649275	9.092005522275922E-4	G6PD, MAP2K2, PDHA1, PGAM1, IDH1, PTEN, SLC2A1, HIF1A, EGFR, MTOR, GLS, HK1, LDHB, LDHA, PKM, PIK3CA, AKT2, AKT3, MAPK1, MET, PFKM, PFKP, FGFR1	1351	70	8465	2.0587395579993655	0.2653486078140769	0.005603981585548251	0.004380693569823854
RPL19	THBS1	ALDOA	EIF4G2			KEGG_PATHWAY	hsa04216:Ferroptosis	16	0.7014467338886453	0.0010499650716916309	PRNP, TFRC, GPX4, SLC11A2, NCOA4, ACSL4, SLC3A2, ACSL3, SLC39A14, SAT1, MAP1LC3B, FTH1, VDAC3, VDAC2, GCLM, FTL	1351	41	8465	2.4451625715368923	0.2996150394942203	0.006356038558990408	0.004968584714255039
RPS11	RPS6	GPNMB	RPL12			KEGG_PATHWAY	hsa05170:Human immunodeficiency virus 1 infection	52	2.2797018851380977	0.0012638030095839165	TBK1, AP1G1, AKT2, AKT3, CFL1, AP1S1, RAC1, B2M, SKP1, PDIA3, MAP2K2, FBXW11, HLA-B, HLA-C, HLA-A, HLA-E, TNFRSF1A, TAPBP, DDB1, PIK3CA, PXN, ITPR2, RELA, GNAI1, GNAI2, CCNB1, IRAK1, GNG5, MAPK1, PLCG1, PAK2, AP1M1, LIMK1, GNG12, MTOR, NFKB1, PTK2, CUL4A, NFKBIA, GNAQ, GNB2, GNB1, CYCS, BAX, CALM3, ATM, CALR, CALM1, CALM2, CUL4B, ATR, BCL2L1	1351	212	8465	1.5368769464966552	0.34864480662976094	0.007516302109630662	0.005875575395433997
COL4A2	RPS20	YWHAZ	RPS6			KEGG_PATHWAY	hsa03060:Protein export	11	0.48224462954844366	0.001596174507281533	SEC61A1, SPCS3, HSPA5, SEC61G, SRP54, SRPRB, SEC61B, SRP14, SEC62, SEC11A, SRP9	1351	23	8465	2.996653042834615	0.4181458509062551	0.009329364792559306	0.007292866283269073
RPS2	RPS4X	CSDE1	GPNMB			KEGG_PATHWAY	hsa05215:Prostate cancer	28	1.2275317843051292	0.0019899962322273753	RB1, GSK3B, CDKN1A, HSP90AB1, GSTP1, PTEN, TGFA, RELA, EGFR, HSP90B1, CCND1, PLAU, AKT2, AKT3, PDGFC, MAPK1, HSP90AA1, MAP2K2, MTOR, NFKB1, NFKBIA, CREB1, PIK3CA, MDM2, CTNNB1, GRB2, ATF4, FGFR1	1351	97	8465	1.8086640670904333	0.4909865553690207	0.011434046147882715	0.008938118670173804
FTH1	RPL4	TMBIM6	RPL23			KEGG_PATHWAY	hsa01521:EGFR tyrosine kinase inhibitor resistance	24	1.052170100832968	0.00221130334708273	GSK3B, MAP2K2, RPS6, STAT3, PTEN, TGFA, EGFR, MTOR, PIK3CA, AXL, AKT2, PDGFC, AKT3, EIF4EBP1, NF1, BAX, MAPK1, GRB2, PLCG1, EIF4E2, MET, EIF4E, JAK1, BCL2L1	1351	79	8465	1.9035126348040363	0.52785157838352	0.012493863911017426	0.009766589782948726
RPL8	KRT8	PABPC1	UBC			KEGG_PATHWAY	hsa05120:Epithelial cell signaling in Helicobacter pylori infection	22	0.9644892590968873	0.0022582950900381076	ATP6V1A, ATP6V1G1, ATP6V0E1, ATP6AP1, ADAM10, PTPN11, EGFR, RELA, NFKB1, CDC42, TJP1, NFKBIA, ATP6V1B2, ATP6V1H, PLCG1, RAC1, ATP6V1E1, ATP6V0D1, MET, ATP6V1D, ATP6V1C1, ATP6V1F	1351	70	8465	1.9692291424341755	0.5353299855482339	0.012550197303654401	0.009810626210821287
TUBA1B	FN1	PSAP	ACTG1			KEGG_PATHWAY	hsa01230:Biosynthesis of amino acids	23	1.0083296799649275	0.0024613047774963972	PRPS1, TPI1, SHMT2, PGAM1, RPE, IDH1, GOT2, TALDO1, ENO1, CS, PKM, MAT2A, PGK1, IDH3B, ALDH18A1, ACO2, ALDOA, BCAT1, TKT, GAPDH, PFKM, PFKP, IDH3A	1351	75	8465	1.921490254132741	0.5663037358945888	0.013457779347923849	0.01052009300058944
XRCC5	COL4A2	TPT1	RPS24			KEGG_PATHWAY	hsa05220:Chronic myeloid leukemia	23	1.0083296799649275	0.0029538728561245764	RB1, CDKN1A, HDAC2, MAP2K2, SMAD3, CTBP2, CTBP1, HDAC1, PTPN11, RELA, NFKB1, NFKBIA, CDK6, PIK3CA, CCND1, CDK4, AKT2, AKT3, MDM2, BAX, MAPK1, GRB2, BCL2L1	1351	76	8465	1.8962074876309944	0.6331656027644352	0.015779329090617945	0.012334873772901933
THBS1	RPL35	LDHB	RPS4X			KEGG_PATHWAY	hsa04670:Leukocyte transendothelial migration	31	1.3590530469092503	0.0029789883828895236	ITGB1, ROCK1, ROCK2, PXN, CLDN1, MYL12A, GNAI1, ARHGAP35, ACTB, ACTG1, GNAI2, MYL12B, ICAM1, RAP1B, CDC42, CTNNA1, PLCG1, RAC1, VASP, VCAM1, ACTN1, MSN, PTPN11, CYBA, ACTN4, RHOA, PTK2, PIK3CA, CTNNB1, EZR, VCL	1351	114	8465	1.703838612074227	0.6362848460728464	0.015779329090617945	0.012334873772901933
IQGAP1	GNB2L1	TPM4	TMBIM6			KEGG_PATHWAY	hsa01524:Platinum drug resistance	22	0.9644892590968873	0.00394527557026811	TOP2A, TOP2B, CDKN1A, SLC31A1, GSTO1, MGST3, GSTP1, MGST1, XIAP, MSH6, PIK3CA, AKT2, AKT3, MDM2, BAX, BIRC5, MAPK1, CYCS, ATM, BIRC2, BIRC3, BCL2L1	1351	73	8465	1.8883019174026343	0.7381788598215029	0.02045916471367772	0.015993152357299693
TMBIM6	RPL7	HSPD1	HSP90B1			KEGG_PATHWAY	hsa04919:Thyroid hormone signaling pathway	32	1.4028934677772906	0.003983200209742565	NOTCH2, GSK3B, HDAC2, HDAC1, SLC2A1, ATP1A1, HIF1A, ACTB, ACTG1, MED14, MED13, CCND1, SIN3A, AKT2, AKT3, MAPK1, ITGAV, PLCG1, NCOA2, MAP2K2, STAT1, ATP1B3, ATP1B1, MTOR, MED13L, NCOR1, PIK3CA, RHEB, MDM2, CTNNB1, PFKM, PFKP	1351	121	8465	1.6570523212068196	0.7415366310043169	0.02045916471367772	0.015993152357299693
B2M	TUBA1B	GLS	PSAP			KEGG_PATHWAY	hsa04910:Insulin signaling pathway	35	1.5344147303814117	0.004570105824475946	PYGB, GSK3B, PRKAA1, INPPL1, PRKAG2, ACACA, HK1, PPP1CB, PPP1CC, PRKAR2A, AKT2, AKT3, MKNK2, FLOT1, EIF4EBP1, FLOT2, MAPK1, PPARGC1A, EIF4E, PRKCI, MAP2K2, RPS6, PHKB, MTOR, PPP1CA, PIK3CA, PRKAR1A, RHEB, FASN, GRB2, CALM3, CALM1, EIF4E2, CALM2, RHOQ	1351	137	8465	1.6007337090125184	0.7883490560402125	0.02299687456752375	0.017976907847769303
LDHB	RPL8	RPS4X	HIF1A			KEGG_PATHWAY	hsa05200:Pathways in cancer	108	4.734765453748356	0.004630734842175145	RB1, ETS1, CCND3, CCND1, TFG, AKT2, AKT3, IL13RA1, SKP1, RALBP1, MAP2K2, TPM3, DAPK3, EML4, MSH6, COL4A2, COL4A1, IL6ST, NOTCH2, CTBP2, CTBP1, EPAS1, MGST3, MGST1, TGFA, HIF1A, HSP90B1, TPR, PLCG1, SMAD2, SMAD3, FN1, GNG12, PTK2, NFKB1, NFKB2, NFKBIA, CDK6, CDK4, GNAQ, GNB2, GNB1, MDM2, GNAS, CYCS, CALM3, GRB2, CALM1, CALM2, BCL2L1, NFE2L2, FGFR1, ITGB1, GSK3B, CDKN1A, HSP90AB1, PTEN, SLC2A1, LAM…	1351	531	8465	1.2743855775382955	0.7926744632159581	0.02299687456752375	0.017976907847769303
RPS6	GRN	HSP90AA1	CSDE1			KEGG_PATHWAY	hsa04115:p53 signaling pathway	22	0.9644892590968873	0.004700210157055221	CDKN1A, RRM2, CD82, EI24, IGFBP3, PTEN, SHISA5, TNFRSF10B, THBS1, CCND3, CCNB1, CDK6, CCND1, RRM2B, CDK4, CCNG1, MDM2, BAX, CYCS, ATM, ATR, BCL2L1	1351	74	8465	1.8627843239242203	0.7975227224141562	0.02299687456752375	0.017976907847769303
RPS4X	CTSB	RPS18	RPS3			KEGG_PATHWAY	hsa04151:PI3K-Akt signaling pathway	76	3.3318719859710653	0.004748617167335288	ITGB1, YWHAE, GSK3B, CDKN1A, HSP90AB1, CSF1, ITGB5, YWHAB, PTEN, LAMC2, LAMC1, CCND3, CCND1, YWHAQ, PPP2R1A, AKT2, AKT3, ITGAV, RAC1, YWHAG, JAK1, YWHAH, HSP90AA1, MAP2K2, ITGA3, RPS6, PPP2R5C, OSMR, YWHAZ, RBL2, CREB1, COL4A2, PIK3CA, COL4A1, CDC37, COL6A1, ITGA5, EIF4E2, MET, EPHA2, ATF4, PRKAA1, LAMA3, TGFA, THBS1, EGFR, RELA, HSP90B1, PPP2CA, PPP2CB, GNG5, PDGFC, SPP1, EIF4EBP1, MAPK1, EIF4E,…	1351	354	8465	1.3451847762904232	0.8008337707736632	0.02299687456752375	0.017976907847769303
CRIM1	FAT1	RPL27A	PRDX1			KEGG_PATHWAY	hsa05210:Colorectal cancer	24	1.052170100832968	0.007039060921754901	SMAD2, GSK3B, CDKN1A, RALA, MAP2K2, RALB, SMAD3, TGFA, RHOA, EGFR, MTOR, MSH6, PIK3CA, CCND1, AKT2, AKT3, BAX, BIRC5, MAPK1, CTNNB1, CYCS, GRB2, RAC1, APPL1	1351	86	8465	1.7485755598781263	0.9087981159223887	0.033154253101230054	0.0259170415098111
SQSTM1	EIF4G2	MSN	LAMC1			KEGG_PATHWAY	hsa04150:mTOR signaling pathway	38	1.6659359929855326	0.007041611278137357	ATP6V1A, GSK3B, PRKAA1, CAB39, MAPKAP1, PTEN, SLC3A2, LRP6, RPS6KA3, AKT2, AKT3, RPS6KA1, GRB10, EIF4EBP1, ATP6V1H, MAPK1, ATP6V1E1, ATP6V1D, EIF4E, ATP6V1C1, EIF4B, ATP6V1F, ATP6V1G1, SEC13, MAP2K2, STRADB, RPS6, RHOA, MTOR, TNFRSF1A, PIK3CA, RHEB, ATP6V1B2, GRB2, LAMTOR1, LPIN1, EIF4E2, LAMTOR5	1351	156	8465	1.5262673423295186	0.9088774909185334	0.033154253101230054	0.0259170415098111
TFRC	RPS2	RPL6	RPL8			KEGG_PATHWAY	hsa04071:Sphingolipid signaling pathway	31	1.3590530469092503	0.007538439847821718	ASAH1, ROCK1, ROCK2, PTEN, SGMS2, RELA, GNAI1, GNAI2, PPP2CA, PPP2CB, SGPL1, SPTLC1, SPTLC2, PPP2R1A, AKT2, AKT3, MAPK1, RAC1, CTSD, MAP2K2, PPP2R3A, PPP2R5C, RHOA, NFKB1, TNFRSF1A, PIK3CA, GNAQ, BAX, DEGS1, CERS2, NSMAF	1351	121	8465	1.6052694361691064	0.9230971353220108	0.03500727545769264	0.02736556931058569
JAK1	P4HB	TPM1	PABPC1			KEGG_PATHWAY	hsa04612:Antigen processing and presentation	22	0.9644892590968873	0.009008813909955532	PDIA3, HSPA8, HSP90AA1, HSP90AB1, HSPA5, HSPA4, HLA-B, HLA-C, HLA-A, TAPBP, HLA-E, CREB1, CTSL, PSME3, RFX5, CANX, PSME1, PSME2, CALR, B2M, CTSB, LGMN	1351	78	8465	1.767256922697337	0.9534778856220514	0.041270106965877365	0.03226129305592184
TPM1	CRIM1	RPL7A	RPL27A			KEGG_PATHWAY	hsa05214:Glioma	21	0.920648838228847	0.011874289077343609	RB1, CDKN1A, MAP2K2, PTEN, TGFA, EGFR, MTOR, CDK6, PIK3CA, CCND1, CDK4, AKT2, AKT3, MDM2, BAX, MAPK1, GRB2, CALM3, PLCG1, CALM1, CALM2	1351	75	8465	1.75440414507772	0.9825684618530409	0.053671786629593106	0.04195582140661408
TUBA1C	ASAH1	CD63	CTSB			KEGG_PATHWAY	hsa04814:Motor proteins	44	1.9289785181937746	0.012205664922642872	DCTN5, DYNC1I2, DCTN2, DCTN1, DCTN4, MYL12A, ACTB, ACTG1, MYL12B, TUBA1C, TUBA1B, TUBB6, ACTR1A, TUBA1A, CAPZB, KIF5B, KIF1C, MYH10, DYNC1H1, TPM4, DYNLT1, TPM3, TUBB, TPM1, MYO9B, DYNLL1, TUBB4B, TUBG1, MYO9A, MYO19, TUBA4A, MYO1E, CENPE, MYO1B, MYL6, DYNC1LI2, MYO1C, KIF2A, KIFC1, CAPZA1, CAPZA2, MYH9, KIF20A, KIFC3	1351	193	8465	1.4284563727501791	0.9844419890524023	0.05444368958915702	0.04255922637500475
CTNNA1	RPL6	CALR	XRCC5			KEGG_PATHWAY	hsa04114:Oocyte meiosis	32	1.4028934677772906	0.01330373168505992	YWHAE, YWHAB, ITPR2, PPP2CA, CDC20, PPP1CB, PPP2CB, RPS6KA3, PPP1CC, CCNB1, CDC23, PTTG1, YWHAQ, PPP2R1A, CDC27, RPS6KA1, MAPK1, BUB1, YWHAG, SKP1, YWHAH, FBXW11, PLK1, PPP2R5C, SMC1A, YWHAZ, PPP1CA, CALM3, ANAPC5, CALM1, CALM2, MAD2L1	1351	131	8465	1.5305597776032456	0.9893290851702078	0.05857097456149757	0.04578557008494648
RPL3	XRCC5	HSPA9	RPL7A			KEGG_PATHWAY	hsa04152:AMPK signaling pathway	30	1.31521262604121	0.013702743048060954	PRKAA1, CAB39, PRKAG2, HMGCR, ELAVL1, ADIPOR2, ACACA, PPP2CA, PPP2CB, CCND1, PPP2R1A, AKT2, AKT3, EIF4EBP1, PPARGC1A, RAB8A, RAB2A, STRADB, PPP2R3A, PPP2R5C, EEF2, MTOR, RAB10, TBC1D1, CREB1, PIK3CA, RHEB, FASN, PFKM, PFKP	1351	121	8465	1.5534865511313936	0.9906963626987094	0.05955422940118799	0.046554191124822474
UBC	ALDOA	ATP13A3	RPS2			KEGG_PATHWAY	hsa01212:Fatty acid metabolism	17	0.7452871547566856	0.01414127972322723	ELOVL1, ACADVL, ECHS1, ELOVL5, HSD17B4, ACSL4, ACSL3, HSD17B12, ACACA, ACAT1, HADHB, HADHA, SCP2, ACOX1, FASN, PPT1, FADS1	1351	57	8465	1.8687262196943135	0.9919983915812824	0.06068220033131684	0.04743593831209134
RPS27A	LAMB1	RPL8	CD63			KEGG_PATHWAY	hsa00030:Pentose phosphate pathway	11	0.48224462954844366	0.01453349517147927	GPI, PRPS1, G6PD, RPE, TALDO1, ALDOA, PGD, TKT, PFKM, PFKP, DERA	1351	30	8465	2.2974339995065383	0.9930081338696892	0.061585685789143405	0.04814220275552508
RPL13	TOP2A	RPSA	IQGAP1			KEGG_PATHWAY	hsa04722:Neurotrophin signaling pathway	29	1.2713722051731697	0.01937521709914552	YWHAE, GSK3B, PRDM4, PSEN1, RELA, RAP1B, CDC42, RPS6KA3, IRAK1, ARHGDIA, AKT2, AKT3, RPS6KA1, MAPK1, PLCG1, RAC1, MAP2K2, SORT1, PTPN11, RHOA, NFKB1, NFKBIA, PIK3CA, BAX, GRB2, CALM3, CALM1, CALM2, ATF4	1351	119	8465	1.5269423831708848	0.9986833475199977	0.0810888715630905	0.06338805594164891
PRKDC	GLS	RPS27A	TUBA1B
SEMA3C	CD63	ALDH1A1	HSPA9
PSAP	TMSB4X	CTNNA1	RPL6
PTMA	APLP2	SOD2	TFRC
DHCR24	FTH1	RPL37A	RPS19
RPL23	PSAP	CTSB	APLP2
CSDE1	CTNNA1	UGCG	COL4A2
RPS3	YWHAZ	LAMC1	CTNNA1
RPL27A	KPNB1	PFKP	RPL13
CAPRIN1	CAPRIN1	UBC	GRN
SPARC	DYNC1H1	RPS7	RPS18
RPS19	RPL27A	ACTG1	DYNC1H1
PFKP	PABPC1	RPS27	RPS27A
P4HB	EIF2S3	RPL11	TMSB4X
RPL6	PFKP	TUBA1B	CAPRIN1
CD63	DDX5	RPL3	KPNB1
GRN	RPS27A	RPS19	P4HB
RPL37A	TPM1	HIF1A	CD44
CDK6	AKR1B1	XRCC5	RPL37A
CCND1	RPS16	IQGAP1	TOP2A
RPL12	RPL37A	RPL13	RPL11
ASPH	IQGAP1	RPL32	LAMB1
ITM2B	MATR3	RPL37	TUBA1C
CAP1	RPL24	MICAL2	RPL3
RPL11	PTMA	DYNC1H1	TPM1
RPL7A	RPS18	COL4A2	RPS7
RPS24	CENPF	TFRC	RPL35
RPS7	RPL3	HSP90B1	ATP13A3
WDR1	YWHAQ	CDK6	ASPH
2002-09-01	RPL11	KPNB1	2002-09-01
HSPA9	CFL1	ASPH	MATR3
NCL	HNRNPA1	VDAC1	PFKP
MATR3	HSPA9	LGALS1	NNMT
CCT6A	RPLP2	DDX5	YWHAQ
CFL1	RPN1	PRDX1	PRKDC
TMSB4X	RPS7	CAPRIN1	TPI1
EIF2S3	HIF1A	CFL1	THBS1
KPNB1	PRDX1	ATP5B	IGF2R
IGF2R	RPL38	MATR3	CFL1
GPNMB	PRKDC	RPL35	CCT6A
RPS18	ANXA1	RPL24	VDAC1
STAT1	PTTG1IP	2002-09-01	ATP1A1
LGALS1	2002-09-01	RPL27	ATP5B
CNOT1	NCL	RPS14	DDX5
CD44	CCT7	EIF4B	NCL
PGK1	FAM129B	RPS16	RPLP2
SF3B1	TMEM123	ATP1A1	RPS16
DDX5	RPL27	JAK1	PTMA
LAMC1	SPP1	RPS12	RPL24
CDV3	LOXL2	CD44	CENPF
BSG	KPNA2	TPI1	ASAH1
RPLP2	ACP5	MYL6	EIF2S3
YBX1	RPSA	TMSB4X	RPS27
LAMB1	CSDE1	GRN	RPN1
ATP5B	PSMD2	EIF2S3	RPSA
GARS	CD44	IGF2R	UGCG
MET	RPL37	RPS8	PGK1
VAT1	GSTP1	APLP2	VAT1
RPSA	NNMT	RPLP2	YBX1
SSR3	RCN1	RPL9	RPL37
SLC20A1	MT2A	PRKDC	SOD2
TRIP12	H3F3B	TUBA1C	CAPN2
ACTN4	TPI1	YWHAQ	SSR3
ARPC2	UGCG	CCT6A	CDK6
YWHAQ	SF3B1	RPL38	RPL32
PSMD2	CAPN2	TOP2A	KPNA2
PDIA4	VAT1	ACTN4	CCT7
VDAC1	SQSTM1	SSR3	RPL27
CALM2	TUBA1C	RPS3A	AP2M1
HSP90B1	SET	EEF1B2	RPS14
CCT7	AP2M1	CYP1B1	PSMD2
LARP1	PGK1	RPL5	JAK1
HNRNPH1	ANLN	IARS	SF3B1
RPN1	ATP5B	YBX1	CCND1
CTSD	PDIA4	RPL10	MET
HSP90AB1	RPL18	ANXA5	ITM2B
CNDP2	ASPH	AP2M1	RPL38
RPS27	CPD	CAP1	RPS8
EIF4B	USP9X	TNPO1	PDIA4
GPR56	RAI14	CCT7	TNPO1
RPL24	TNPO1	TOMM20	EIF4B
RPS16	BSG	VAT1	CRIM1
TPI1	YBX1	RPS23	CAP1
HNRNPC	YWHAB	SF3B1	TOMM20
NNMT	CD59	SEMA3C	RAI14
PFN1	TOMM20	DKK3	H3F3B
TALDO1	CCT2	CAPN2	LGALS1
PTTG1IP	ARPC2	MET	USP9X
BZW1	RPL10	PGK1	NACA
LITAF	RPS14	NACA	ARPC2
ACTR3	ACTN4	RPN1	ACTN4
RPL32	IARS	RPL21	IPO7
RPLP1	RPS8	IPO7	HSP90AB1
UGCG	CCT6A	NAP1L1	S100A10
EIF4H	TPR	ITM2B	RPL9
RPL35	RPL32	KPNA2	LARP1
NDST1	MET	ANLN	CCT5
ZDHHC7	MYL6	CCT5	CTSD
YWHAE	EIF4B	RPLP1	EEF1B2
S100A10	HNRNPK	ATP5A1	STAT1
RPL30	JAK1	LPP	RPL10
BIRC6	NACA	RAI14	MYL6
RPL37	RPS27	GARS	CPD
ATP1A1	CCT5	P4HB	SET
HNRNPA1	PARP1	ARPC2	HNRNPA1
TNPO1	NAP1L1	HSP90AB1	TPM4
XPO1	CDK6	COPA	LOXL2
CTSB	CAP1	HNRNPA1	CCT2
ANLN	ATP13A3	ACTR3	CNDP2
TGFBI	COL4A1	TRIO	GPR56
LEPROT	IPO7	LGALS3BP	HNRNPK
CCT5	HNRNPC	RPL41	ATP5A1
MYL6	MLEC	TLN1	ANLN
RPS8	SLC25A5	RPL30	RPLP1
TOP2A	CCND1	RAN	HSPA4
NCKAP1	HSPA4	ST13	RPL18
AP2M1	GOLM1	RPL35A	WDR1
MICAL2	GPI	CENPF	RAN
RPL5	YWHAE	WDR1	RPL5
KRT8	EFEMP1	S100A10	TALDO1
RPL9	APP	IPO5	PDIA3
RPL10	RAN	RHOA	BZW1
MT2A	PDIA3	TALDO1	HNRNPC
ATP5A1	WDR1	SND1	DKK3
GPX4	RPL5	WWTR1	ACP5
ATP13A3	RPL9	CDV3	TRIP12
CCNG1	UBB	LARP1	YWHAE
PTK2	VCP	CRIM1	RPL41
SND1	RPL36	RCN1	GPI
CENPF	RPL35A	GDI2	EIF4H
RPS12	DHX9	RPL18	RPS12
RAI14	HSP90AB1	HSPA4	CCNG1
SPTAN1	IGF2R	NCL	GDI2
LOXL2	LGALS1	NDST1	APP
COL4A1	CORO1C	H3F3B	RHOA
ALDH1A3	RPL41	EIF3E	NCKAP1
PDIA3	EEF1B2	PTMA	MTDH
SPTBN1	SSR3	CTSD	RPS3A
RHOA	SURF4	DPYSL3	ANXA5
CCT3	SPTAN1	HNRNPK	RCN1
LGALS3BP	RPS25	CCT2	VCP
USP9X	CNOT1	RANBP2	IPO5
CCT2	RPS15	TRIP12	XPO1
MTDH	SLC38A2	RPL14	SLC25A5
SFPQ	ACTR3	TCP1	CDV3
EIF3E	IPO5	ENAH	BSG
ACTN1	VDAC1	CCNG1	TGFBI
CORO1C	WWTR1	BTF3	CCT3
RAN	TRIP12	LARS	GPX4
CAPN2	GDI2	RPL31	MLEC
SLC4A2	PAM	VCP	ACTR3
RPS14	EIF4H	MTDH	HNRNPH1
HNRNPK	UBA52	TXN	CORO1C
VCAN	COPB2	HNRNPH1	SLC38A2
TPM3	ITM2B	CCT3	BTF3
TRIO	ATP1A1	CNOT1	ST13
RPL18	NFE2L1	BZW1	CNOT1
H3F3B	RANBP2	NQO1	CD59
KPNA2	LGALS3BP	TAGLN2	COPB2
DNM2	RHOA	USP9X	SURF4
CALM1	BZW1	EIF3L	COPA
COPB2	SERPINE1	FAM129B	GARS
MVP	TMEM2	IGFBP3	ANXA1
CDKN1A	CALM2	ANXA1	FAM129B
DPP4	VMP1	PSMD2	RPS15
ANXA5	NCKAP1	LAMB1	SLC20A1
SMS	RPS3A	KDELR2	RPL30
GNB1	BIRC3	HINT1	LGALS3BP
GDI2	HNRNPH1	COPB2	NAP1L1
HLA-A	XPO1	HDGF	CYP1B1
TMEM2	RPN2	CAV1	RPL35A
RPL27	ARF1	G3BP1	LITAF
MYO1C	MTDH	HNRNPC	KDELR2
FAM129B	TCP1	TFPI2	LEPROT
KDELR2	BTF3	MLEC	TCP1
HSPB1	STIP1	RPL29	COX4I1
CTNNB1	GANAB	KIAA0100	RPL21
TCP1	TLN1	GPR56	BIRC6
SLC35F5	PRPF40A	COL4A1	RPL14
ANXA1	RPL21	M6PR	ARF1
COX4I1	MORF4L2	C3	COL4A1
WWC1	ATP5A1	UBA52	SND1
NACA	CNDP2	GPX4	TPM3
RCN1	G3BP1	S100A11	TLN1
TLN1	KIAA0100	PTPRJ	SPTBN1
MLEC	CDV3	SET	UBA52
HSPA4	OAZ1	VCAN	TRIO
RPS3A	BIRC6	RPL10A	MORF4L2
SET	VCAN	CD2AP	IARS
RNF213	RPS12	PDIA4	EIF3E
VPS35	CTSC	BIRC6	RPL36
SLC25A5	CCT8	RPS5	LPP
CBX5	MYOF	PDIA3	RANBP2
TBL1XR1	CTTN	CD151	STIP1
DHX9	SF3B3	BSG	S100A11
2009-09-01	ANXA5	PRPF40A	NQO1
TUBB	RPLP1	RPL23A	CALM2
ST13	COX4I1	ERGIC1	TXN
IPO7	ST13	GPI	DHX9
RPL38	TGFBI	NCKAP1	TBL1XR1
SLC38A2	RPL18A	RPL36	ERGIC1
BTF3	COPA	SLC25A5	M6PR
EEF1B2	PSMD1	RAC1	CTTN
NAP1L1	TXN	SPAG9	UBE2D3
CAPG	NUDT21	UBE2D3	SLC4A2
RPL14	M6PR	LOXL2	OAZ1
CTSC	NPLOC4	RNF213	SPAG9
HUWE1	CHD4	RPS13	VCAN
COTL1	RPL30	CTTN	TUBB
TMEM123	GNAS	XPO1	DNM2
OGT	TXNRD1	MORF4L2	PRPF40A
AARS	RPS5	HAVCR1	WWTR1
UBE2D3	IL6ST	TPR	VPS35
APP	HUWE1	RPL39	COPB1
LMNA	SPTBN1	NONO	MKI67
AGRN	RPS21	TPM3	PTTG1IP
RAC1	TRIO	EIF5	HADHA
VCP	COPB1	RPS15	RPN2
LPP	PRDX6	COPB1	RPL31
ACP5	RPL39	DHX9	SPTAN1
RANBP2	PRKCSH	EIF3B	NPLOC4
S100A11	TRAM1	GANAB	GANAB
PANK3	RPS23	SURF4	CDKN1A
HADHA	FNDC3B	EIF4H	PFN1
YWHAB	TUBB4B	CORO1C	YWHAB
MORF4L2	PFN1	PSMD1	ALDH1A1
PRPF40A	LARP1	CLIC1	NUDT21
UBB	CCT3	TBL1XR1	PTPRJ
COPA	RPL23A	YWHAB	RPS5
2011-09-01	EIF3E	RPL34	RPL29
WWTR1	RPS4Y1	CTNNB1	TMEM2
ARF1	TFRC	EIF3D	EIF3B
LMAN1	HN1	TKT	HAVCR1
MYL12A	RPL10A	TXNRD1	EIF5
RPL36	S100A10	PFN1	PSMD1
PRPF8	RPL14	YWHAE	GNAS
LAPTM4B	ATP6V1B2	CD59	KRT8
HDGF	EFTUD2	OAZ1	PARP1
RPS15	EIF3B	RPL18A	STT3A
EPAS1	AARS	ADAM12	CKAP5
RPL28	UBE2D3	PTK2	RPS25
TRAM1	RAB7A	HMOX1	KIAA0100
COPB1	PYGB	SPTBN1	TFPI2
TPM4	RAD23B	ARF1	RNF213
GCN1L1	SND1	HUWE1	RPS23
FNDC3B	STT3A	TUBB	HUWE1
ASAH1	HADHA	RPL15	SEMA3C
PTBP1	HSPB1	CALM2	RPL18A
CLIC1	PRKAR1A	PTP4A2	ZDHHC7
ALDH1A1	CKAP5	LMNA	UBB
TRIM28	MYL12A	ETF1	PANK3
RAB7A	SFPQ	HADHA	RPL10A
EIF3B	ILF3	RBM3	CCT8
SEC23A	MCM4	STAT1	G3BP1
RAB2A	CAND1	ASAH1	RAB7A
USP22	MVP	COX4I1	2011-09-01
MACF1	CCNG1	TMEM123	CLIC1
UBA52	VPS35	VMP1	RPL39
NFE2L1	ADAM10	PRDX6	MT2A
G3BP2	SPAG9	CHD4	EIF3L
RPS5	RNF213	CNN3	G3BP2
IPO5	GPR126	CAPZA1	TMEM123
IGFBP7	PSMD8	SMS	EFTUD2
HAVCR1	RPL31	STIP1	CTSA
COBLL1	RPS13	PANK3	CHD4
DDX3X	GPX4	HMGCR	LMAN1
TAGLN2	SMC4	NUDT21	SLC3A2
ERGIC1	SMS	MYOF	RAC1
SERBP1	RPS9	TM9SF3	RPL23A
PPP1CB	RPL28	GNB1	TXNRD1
GANAB	EIF5	GCN1L1	HDGF
CYBA	CTNNB1	TMEM2	TKT
OAZ1	LMNA	CBX5	HMGCR
EEF1D	PSMB7	CTSA	CTNNB1
SOD2	PTBP1	FAM208B	ILF3
STT3A	TALDO1	SPTAN1	CSNK2A1
NUDT21	CSNK2A1	RPS25	FAM208B
M6PR	CALM3	CAND1	PTK2
PSMD1	RAC1	CKAP5	RPS13
MAL2	PTK2	SLC25A3	DPP4
PTPRJ	COTL1	PICALM	MICAL2
NQO1	GARS	ILF2	COPG1
NPC1	CD2AP	CYCS	TUBB4B
SDC2	LMNB2	MGST1	RAD23B
SF3B3	ERGIC1	NNMT	PSMD8
RPL18A	CALM1	PPP1CB	SF3B3
RPL29	KRT20	DBI	NONO
RPL21	G3BP2	TRAM1	TPR
SLC3A2	RPL29	DHCR24	SFPQ
HN1L	CLIC1	RPN2	CAPG
RPL31	VCL	CPD	ADAM10
FLII	TM9SF3	XPOT	ILF2
RPL41	SERBP1	DLG1	EPAS1
SLC26A2	TPM3	ADAM10	LMNA
EIF5	IARS2	SERBP1	PRKAR1A
HMGCR	MKI67	SFPQ	SLC25A3
TOMM20	ACTN1	G3BP2	PRKCSH
CPD	HNRNPU	RPS21	NDST1
RPS25	LARS	PAM	SERBP1
GPI	CNN3	LEPREL1	DBI
MKI67	TUBB	CNDP2	MCM4
G3BP1	PTPRJ	PTTG1IP	RPS21
TMPO	CTSA	ATP6V0E1	LEPREL1
PDIA6	LPP	IL6ST	ETF1
COPG1	NT5E	IMPAD1	CALM1
ADAM10	FH	CCND1	FNDC3B
HECTD1	TRIM28	CSNK2A1	HINT1
NPLOC4	HDGF	SF3B3	AARS
USP34	SOD1	RHEB	CTSC
SURF4	MOB1A	EFTUD2	ATP6V1B2
MYL12B	EIF4A2	ACLY	NPC1
STIP1	2011-09-01	UBE2H	NBN
RPL35A	TBL1XR1	UCHL1	ACSL4
RTN4	CTSD	CAV2	SMC4
DBI	DNMT1	MKI67	SMS
SEC31A	CAPNS1	SLC11A2	SEC23A
TP53BP2	OGT	COPG1	PAM
MCM4	ALDH1A1	UBE3C	PSMB7
EFR3A	HINT1	AARS	TMPO
LEPREL1	CTSL	PGAM1	GNB1
ARL6IP1	EIF4G1	ACSL4	PICALM
RHEB	NUP98	MOB1A	TAGLN2
NBN	NBN	COX7C	UCHL1
ACSL4	COPG1	TM9SF2	DDX3X
IARS	UCHL1	LEPROT	HLA-A
CNN3	SEMA3C	SLC4A2	RHEB
PAM	DST	FNDC3B	UBE3C
SRRM2	CACYBP	HSPB1	PPP1CB
PARP1	RBM39	RAD23B	HSPB1
RARS	ECT2	FOSL2	RAB2A
RBM3	CAV1	RPS26	RBM3
DDX1	SPDL1	PTEN	IMPAD1
EIF3L	DDX3Y	NOTCH2	NFE2L1
ILF2	COLGALT1	USP34	CNN3
MCFD2	NAMPT	2009-09-01	DDX1
CD151	HEXB	ITPR2	RPL28
RPS23	SORT1	YBX3	RPS9
RPS9	NMT1	GNAS	DLG1
CDH2	KRT18	PARP1	EIF4G1
SPATS2L	UBXN4	EEF1D	NAMPT
SLC25A3	TMPO	HLA-B	NUP98
SPAG9	CDKN1A	CAPZA2	IARS2
DST	DNM2	RND3	ACLY
KIAA0100	DEK	2011-09-01	MOB1A
EPS8	GNB1	NUP98	TM9SF2
CTSA	USP22	RARS	PTBP1
ILF3	SLC25A3	CHCHD2	MYOF
FAM208B	SMARCA5	WDR43	EFR3A
PRKCSH	DDX3X	DDX3X	RPL15
SLC38A1	IRAK1	LAPTM4B	MYL12A
RSL1D1	LEPROT	VPS35	MDM2
CHD4	HLA-B	AP2B1	SEL1L3
PTP4A2	TM9SF2	VCL	ECT2
NUP98	FLII	RPS9	SLC38A1
SLC39A1	RPL15	MAPK6	YBX3
WDFY1	S100A11	KIAA1033	CAV1
CALU	NCAPD2	MPZL1	GPR126
DLG1	EIF3L	PRKCSH	CD2AP
IMPAD1	HECTD1	ESYT1	MVP
UTRN	FAM208B	ADAR	RSL1D1
EIF3D	ACSL4	PSMB7	SMARCA5
NARS	CAPN1	LMAN1	ACTN1
CAPZA1	SLC20A1	ATP5F1	TRAM1
AZIN1	TAGLN2	CDH2	CALU
CLPTM1L	DDB1	PTBP1	NT5E
MDH2	MCFD2	TTC37	TM9SF3
RRM2	HIST1H1C	CS	CAND1
TPR	MDM2	DDB1	NUP205
UXS1	CD151	KIAA0020	CYFIP1
TTYH3	DNAJB1	SDCBP	USP34
EIF4G1	PCM1	SVIL	TRIM28
CD59	KIAA1033	PRSS23	ATP6V0E1
SFXN1	RHOBTB3	TRIM28	CHCHD2
PDS5A	FSTL3	PTGFRN	CBX5
HTT	NUP205	PEG10	IL6ST
NUP205	HYOU1	NAMPT	WDR43
PSMD8	HMGB1	ATP6V1B2	EIF3D
GNAS	CAST	PPIF	CYCS
UBE2H	STAT1	EPRS	AZIN1
CSNK2A1	EPRS	ARPC3	UXS1
DYNC1LI2	ARPC3	RPL22	ZBTB38
PYGB	PDS5A	NUP205	WDFY1
MYO1E	ACSL3	EIF3M	IRAK1
USP7	PSMD11	PRKAR1A	COBLL1
UBE3C	PPP1CB	SLC38A1	OGT
CCT8	EDF1	AKR1B10	ACSL3
PKN1	PICALM	NDUFA4	NARS
ESYT1	MBTPS1	MACF1	KIAA1033
SEL1L3	KDELR2	MDH2	RPL34
LASP1	ITGA5	MYL12A	MYO1E
TCEA1	AP2B1	DNM2	DDB1
EPS8L2	LAPTM4B	SMC4	PDS5A
CYFIP1	RPL34	CTSC	FH
FUBP1	CAPZA1	ZBTB38	LAPTM4B
CKAP5	PHB	ATP5C1	CD151
CAPN1	C12orf75	TP53BP2	VCL
RPL23A	IPO9	SLC38A2	SMAD3
SMC4	RBM3	RPL28	C3
CBX3	UBE3C	EIF3I	HLA-B
FOSL2	CDC27	MORF4L1	SFXN1
RPN2	WDFY1	GOLM1	PDIA6
RPL10A	MYL12B	NMT1	MCFD2
PIEZO1	EPS8	SMARCA5	USP22
CD2AP	SLC4A2	PSMD8	CPNE3
RPS13	CYBA	RAP1B	SOD1
TKT	LMAN1	SEL1L3	CAPZA2
IRAK1	STAG2	NPC1	EIF3I
EIF3H	HN1L	GNPDA1	RBM39
RPL15	ITGB5	STT3A	ANXA4
CTTN	EIF3D	DAB2	ESYT1
TM9SF2	DYNLL1	CALM3	ARPC3
WDR43	HMGN1	ITGA5	DST
SMARCA5	RAP1B	CDC27	TCEA1
CHCHD2	BACE2	RAB7A	XPOT
EIF3I	ESYT1	NBN	VMP1
PRDX5	SLC6A15	WWC1	PSMD11
TUBB6	RB1CC1	OGT	MAPK6
ACSL3	HK1	CCNI	DEK
TM9SF3	LITAF	PFDN5	CAPZA1
SYNE2	RBBP7	PRDX5	MDH2
ANXA4	ETF1	UQCRH	CDC27
TUBB4B	ADAM9	DDX1	DHX15
DHX15	SUPT6H	HN1	EEF1D
ARF4	PRPF8	CYFIP1	CBX3
QPRT	GART	KRT8	MGAT4B
RPL39	BCAP31	EIF3H	DHCR24
CDC37	FKBP4	ACSL3	CS
SMAD3	LEPREL1	MMP14	HMGB1
MT-ND4	XPOT	ARPP19	RARS
TGFA	DNAJA1	NFE2L1	PRDX5
CAV1	PEBP1	PHB	SCRN1
NRBP1	RPS26	SCRN1	MYL12B
CPNE3	PPP2R1A	AZIN1	PTP4A2
MDM2	PPA1	ANXA4	MACF1
EPHA2	DYNC1LI2	MCFD2	PHB
OLA1	PSMA7	CALM1	KIAA0020
PICALM	STAT3	VPS41	SLC25A13
MYOF	EEF1D	CBX3	NRBP1
CAPZA2	OLA1	CELF1	CACYBP
SLC2A1	USP7	ECT2	PRPF8
CELF1	RHEB	MYO1E	MGST1
NSD1	ALDH18A1	C5orf15	ARL6IP1
RAD23B	DDX1	ILF3	MBTPS1
TM4SF18	CPNE3	SUB1	SLC39A1
ADAR	PFDN5	EFR3A	COTL1
ECT2	RSL1D1	CXXC5	MORF4L1
CLDN1	NDST1	WNK1	PFDN5
TXNRD1	TK1	DST	STAG2
ENAH	MICAL2	PSMD11	CDH2
PAPOLA	EIF3I	HEATR1	NMT1
PEG10	GNS	SLC25A13	ARPP19
PLAU	ILF2	ACTN1	HN1
CAPNS1	SUB1	SLC39A14	LMAN2
IDH1	ACLY	LITAF	DYNLL1
USP24	PSMB3	SEC31A	UTRN
IGF2BP2	LASP1	MYO1C	HEXB
RND3	NONO	ABHD2	CAPNS1
EFTUD2	SLC35F5	TWF1	PYGB
PABPC4	HEATR1	SMAD3	PLIN2
ATP6V0E1	RRM1	SFXN1	PRDX6
SLC25A13	CYFIP1	AKR1C3	UQCRH
SON	FKBP1A	ANKRD52	RPS26
PRKAR1A	FAU	DEK	BCAP31
RRM2B	CBX5	DHX15	RRM2
DNMT1	EIF3K	CALU	SRP14
CPVL	POLR2B	MBTPS1	ALDH18A1
NUP50	KIAA0020	HMGB1	EPRS
SH3BP4	ARHGAP18	PRPF8	HYOU1
ETF1	PDIA6	SH3BP4	MAL2
DEK	ZBTB38	CAPNS1	ATP5F1
AGPS	CDK4	HSBP1	QPRT
MCM7	UTRN	RAB2A	ATP5C1
ARPP19	MYO1C	UTRN	TUBB6
WNK1	SCRN1	NDUFS5	SUPT6H
VCL	CBX3	HLA-A	CPVL
LMAN2	ARL6IP1	MGAT4B	MYO1C
MOB1A	PKN1	UBR5	POLR2B
SCRN1	RARS	ARF4	RPL22
ATP6V1B2	HIST1H2BK	ALDH18A1	USP7
CAND1	SNRPD2	SLC35F5	CELF1
ARPC1B	BBX	LMAN2	EIF3H
HNRNPU	DPYSL2	SEC23A	SLC39A14
HLA-B	GPRC5A	IARS2	UBE2H
DDB1	MYLK	SKAP2	TGFA
DYNLL1	CAPZA2	ERAP1	HK1
KIAA1033	IMPAD1	RAB10	GCN1L1
RIC8A	AGRN	MDM2	2009-09-01
NAMPT	RAB6A	SCIN	SDCBP
RAD21	NARS	SRP14	IPO9
PPP2R1A	CDH2	EPAS1	PPIF
STARD7	EIF3H	TUBA1A	HMOX1
UBR5	ATP5C1	NSMAF	TTC37
USP10	CDC37	MVP	CALM3
HINT1	UBR5	POLR2B	PTEN
PRELID1	FSTL1	ATP5G3	CAPN1
XPO6	PDAP1	AGRN	DNAJA1
GSPT1	CCNB1	EIF4G1	RAD21
HMGB1	RACGAP1	PTPN11	TP53BP2
YBX3	SEC23A	RHOBTB3	FAU
PLXNB2	PANK3	DNAJC10	CAST
ACTR2	SOD2	MYL12B	RAP1B
TINAGL1	MACF1	FAM129A	CTSL
AP1G1	DHCR24	PPP6R3	COX6C
DKK3	TCEA1	DNAJC13	PAPOLA
CNN2	NRBP1	USP22	PPA1
CAV2	MCM7	PCM1	WNK1
RPS21	WDR43	PSMB3	UBR5
SLC6A8	ATP6V0E1	NRBP1	NUP50
ADH5	CTSZ	WDFY1	COX7C
ACADVL	USP34	TMPO	AGRN
MORF4L1	CS	PALLD	MCM7
BCAP31	RPL22	DYNLL1	HNRNPU
MAPK6	UQCRH	USP7	LRPPRC
NMT1	CALU	KARS	AFF4
KARS	CAPG	FAU	HMGN1
PLEKHB2	MSH6	SLC20A1	SLC11A2
GTF3C1	KARS	PRELID1	DNAJC10
IARS2	MYO1E	AFF4	SUB1
MPZL1	CST3	XRCC6	HECTD1
EGFR	CD276	EEA1	KARS
PTGFRN	LMAN2	PDS5A	LARS
MTMR2	PAWR	HNRNPU	DNAJC13
LRPPRC	PTP4A2	F10	DNAJB1
DPYSL3	COX6C	COPZ1	CCNI
FHL2	PTGFRN	PPP1R14B	UQCRC2
PTP4A1	DHX15	PPP2CA	VPS41
NUTF2	VPS41	FUBP1	DNMT1
OAT	CHCHD2	TFPI	NCAPD2
TNS3	NQO1	EIF4A2	RAB10
TXN	AGPS	SLC48A1	COLGALT1
MMP14	NPEPPS	PPIB	PON2
SORT1	TOPBP1	SSR2	RB1CC1
UBXN4	HLA-A	RHOC	SCIN
COX6C	RAD21	KPNA4	EDF1
HSBP1	UQCRC2	MT2A	AP2B1
TMBIM1	STT3B	ARL6IP5	PPP6R3
HN1	TRA2B	TMEM248	DYNC1LI2
RBM39	GNPTAB	RBM39	LUM
UQCRC2	CALD1	FH	PTGFRN
RPL34	SLC3A2	MSC	EIF3K
CAD	TKT	PYGB	MYH10
NOTCH2	PLAU	UBXN4	CCDC93
RPL22	DNAJC10	NAA50	TMEM248
MBTPS1	FXR1	PSMA4	IDH1
SCIN	GPR143	TUBB4B	KIFC3
POLR2B	RAB2A	COX6C	ATP5G3
CA2	XPO6	NCAPD2	OAT
CCDC93	MYH10	PPA1	RBBP7
RPS26	CKAP4	CDKN1A	FKBP1A
PGAM1	MORF4L1	CCT8	PLEKHB2
RAB10	ITPR2	SEC61G	BACE2
LUM	EIF3G	UQCRB	CDK4
HERPUD1	DNM1L	OSBPL8	SON
ATXN1L	EIF3M	MCM4	PTGES3
UBASH3B	PPP6R3	SLC3A2	SLC35F5
PHB	TTC37	RTN4	ADAR
TUFM	WNK1	COTL1	EIF3M
DNAJA1	SUMO2	ELOVL5	GOLM1
DDX17	ENAH	LRPPRC	PPIB
SRP14	PTGES3	BIRC5	SERF2
MGAT4B	UBA1	IRAK1	RRM2B
CALM3	ARHGDIA	KIAA0196	UBXN4
HM13	UBA2	DDX17	ENAH
AMOTL2	IGF2BP2	SUPT6H	PEBP1
CYCS	AZIN1	ABCE1	FKBP4
STAG2	NAA50	MYO1B	RACGAP1
PDAP1	CCDC93	DYNC1LI2	NSD1
HERC1	TNS3	PON2	FLII
MCM5	CEP55	USP24	GPR143
ATP5G3	PCNA	S100A16	GNS
SIPA1L3	PAPOLA	DPP4	RND3
PSMB7	MTCH2	DAZAP2	CD276
EIF3G	SLC38A1	SPDL1	SLC2A1
VMP1	KIF1C	SNRPD3	NPEPPS
KIFC3	NSD1	TCEA1	PTP4A1
PAK2	PLIN2	ARHGAP21	STT3B
IL6ST	SPTLC2	DLD	TWF1
FASN	USP24	HECTD1	NAA50
PRC1	DNAJC13	STT3B	SH3BP4
BHMT2	PSMA4	SQLE	CCNB1
KLF6	MDH1	PABPC4	USP24
SF3B2	SFXN1	POLD2	HM13
MTHFD1	STARD7	BICC1	PTPN11
JADE1	HNRNPUL1	CDK4	SHMT2
EPRS	RFWD3	PLIN2	PPP2CA
RAP1B	GUK1	NUP50	RHOBTB3
PAX8	PRDX5	STAG2	PSMA7
ATP6V1C1	ERGIC3	TJP1	TK1
AFF4	OSBPL8	NPLOC4	ARF4
ABHD2	SUPT5H	CAPN1	POLD2
KIF1C	GTF3C1	ARL6IP1	PDAP1
DNAJC13	COX7C	HEXB	SEC31A
SPINT2	OAT	STX3	LASP1
RNF216	RND3	PTP4A1	BIRC3
PTGES3	ERAP2	COX7A2	GART
RHOC	ACTR2	TMED2	MPZL1
TMEM248	MTA2	UQCRC2	XRCC6
CS	H2AFY	HTT	EIF4A2
PDXK	PPT1	PDAP1	RRM1
MYH10	RPL22L1	NNT	PRC1
EIF3M	NAP1L4	RSL1D1	DPYSL2
COLGALT1	IGF2BP3	PSMB4	AP1G1
PON2	RIC8A	CKAP4	OLA1
CCNI	AMFR	IPO9	KRT20
SNX8	PTPN11	TARS	AHR
RFWD3	MDH2	NARS	RFWD3
HMGCS1	PPIB	APP	GGA2
EIF2AK1	PRKCI	COLGALT1	AGPS
CDC27	SRP14	MCL1	SFT2D2
TRA2B	SF3B2	CAST	PPP2R1A
CAST	SUPT16H	BIRC3	COPZ1
FAU	MRPL51	LRRC59	ACTR2
MT-ATP6	PSMC3	DYRK2	UBASH3B
TUBA4A	SCARB2	AGPS	CAV2
NUP93	ALCAM	CMPK1	DDX17
XRCC6	TMEM248	HIST1H1C	MCM5
SOD1	UBE2H	OLA1	GNPDA1
MT-CYB	ADD3	FXR1	DNM1L
SERF2	PARP4	DNAJA1	RAB6A
SEC13	KTN1	SFT2D2	MDH1
SFT2D2	KIAA0196	PSD3	SNRPD2
SUPT5H	HSPA5	FGFR1	RIC8A
UQCRH	CAV2	HLA-C	BHMT2
NT5E	LUM	SUN1	MYLK
PRDX6	TCEB2	SERF2	KIAA0196
FRMD6	NPC1	TMOD3	TMED2
BUB1	INPPL1	RIC8A	PRKCI
MFN2	SPATS2L	ODC1	GTF3C1
TMOD3	POLD2	RACGAP1	STARD7
FARP1	PPM1H	CCNB1	CA2
SMG5	AP3D1	SRRM2	RHOC
DNAJC10	LGR4	MT-CYB	XPO6
DDX18	MCM5	PTGES3	GNPTAB
PFDN5	CLTA	ANKIB1	ARL6IP5
CHD7	DAPK1	PNRC2	NDUFA4
ARHGAP29	ABHD2	SLC39A1	CLPTM1L
HYOU1	SUMO1	PRMT1	CEP55
PLIN2	C11orf58	EIF2AK1	FXR1
SDCBP	TM4SF1	XPO6	FUBP1
INPPL1	RTN4	AHCYL1	MT-ND4
MDH1	TP53BP2	ACTR2	IGF2BP2
KIAA0020	KIFC3	RAD21	PGAM1
SUPT16H	TUBB6	AHR	CLTA
GGA2	DDX17	RAB11A	TARS
CD276	ADAR	MTA2	PSMB3
AJUBA	SCIN	CACYBP	SKAP2
H2AFV	STOM	CEP55	HSPA5
HNRNPA2B1	ATP6V1A	COX7B	NSMAF
ECE1	PPP1CA	OPA1	TUFM
PPP1CA	GGA2	KIFC3	FHL2
POLD2	TWF1	EPS8	TOPBP1
ACLY	ARPP19	LASP1	C5orf15
STT3B	PPP2CA	ADAM9	ELOVL5
PPIB	TMED2	CD276	TRA2B
SHMT2	GCN1L1	MRPL51	SUN1
ALS2	CELF1	MT-ND4	TCEB2
HMGN1	MCL1	PDIA6	PABPC4
FAM3C	OPA1	CLIC4	RTN4
SUN1	SLC25A13	UGDH	SUMO1
KHSRP	PPIF	RNF216	TFPI
AMFR	NFKBIZ	SSR1	NDUFS5
AP2B1	ANXA4	QKI	BBX
C12orf49	PDXK	SLC26A2	ATP1B3
MAT2A	RRM2	VDAC2	UBA2
PSMD11	ALYREF	ZNF207	H2AFY
NDRG1	FUBP1	PAPOLA	KPNA4
ZNF638	ADH5	EFCAB14	NOTCH2
TCEB2	DBI	ERGIC3	SLC6A8
UQCRC1	SUN1	ADIPOR2	STX3
ARPC3	SHMT2	BCAP31	PSMA4
PTEN	BCL2L1	SPG20	UQCRB
UBA1	KPNA4	TBCA	MSH6
WARS	PLA2G16	TRA2B	TM4SF18
MKLN1	TUFM	CERS2	KIF1C
LAMC2	PRDX2	GPR126	SCARB2
RELN	XRCC6	WSB2	MT-ATP6
EIF5A	EFR3A	STARD7	EPS8
ATP5F1	RHOC	IGF2BP2	TTYH3
DAD1	COPZ1	NT5E	NUTF2
HIST1H1C	SLC39A14	SKP1	CDC37
RHOBTB3	PIEZO1	SPATS2L	AMFR
FSTL3	ATP5G3	OAT	ALCAM
EPT1	DCTN2	SMAD5	UQCRC1
GDF15	ZDHHC7	SCARB2	H2AFV
C1QBP	UBL5	PRC1	DCTN2
NAA50	HNRNPF	CNOT7	GUK1
SUPT6H	SH3BP4	PPP2R1A	MTCH2
STX3	EPS8L2	EIF3K	AP3D1
MSH6	FAM129A	CUL4A	NUP93
POLR2E	LRRC59	DCTN2	PRELID1
PDCD6IP	AXL	PGD	SLC6A15
LARS	U2SURP	NPEPPS	TMBIM1
XPOT	PTPRM	NUTF2	INSIG1
DPYSL2	CARS2	SRSF3	OPA1
YTHDF3	HIST1H2BD	TOMM70A	CYBA
FXR1	PLXNB2	HIST1H2BK	KHSRP
PPFIBP1	SMC1A	CPNE3	SNRPD3
CTSZ	DLG1	GNS	CKAP4
TNFSF10	ZNF146	PHB2	SPTLC2
TJP1	DAZAP2	NSD1	ADIPOR2
ANKRD11	SON	PPP1CA	HN1L
ASAP1	2009-09-01	GSR	OSBPL8
RTCB	HMGCR	SUMO2	HSBP1
ALDH18A1	TMBIM1	ROCK2	NAP1L4
DRAP1	HM13	PARP4	MTA2
RB1CC1	CALCOCO2	INSIG1	BUB1
FSCN1	VMA21	MED13	ABCE1
VPS41	SRSF3	RPS6KA3	TM4SF1
HEXB	NUTF2	AKT3	ITPR2
ZBTB38	USP10	PLEKHB2	FARP1
PPP4R1	ATP6V1G1	USMG5	PPP1CA
ODC1	CTNNAL1	BHMT2	DNAJB6
PTPN11	IK	UBAP2L	ADH5
HERC2	SPIN1	MTCH2	ARHGAP21
RACGAP1	AHR	DNM1L	MTHFD1
BBX	PRC1	SEC61A1	SEC61G
FAM49B	NUMA1	BBX	SPATS2L
PAG1	UXS1	LMNB2	HTT
LIMS1	PABPC4	HM13	FAM3C
NONO	COX6B1	IK	SF3B2
EVA1A	MPZL1	SUMO1	EPS8L2
GPR126	ABCE1	TMBIM1	ABHD2
FH	PPP1R14B	PDCD6IP	EEA1
WDFY3	TBCA	MAT2A	HIST1H1C
FADS1	C5orf15	ARRDC3	PPT1
PRKCI	U2AF2	FKBP1A	PDCD6IP
MTA2	TARS	HK1	SSR1
ATP1B3	SEC14L1	GCLM	LMNB2
ARHGAP21	LRPPRC	C11orf58	CMPK1
PITRM1	DEGS1	MAP1B	SPDL1
COPZ1	PRMT1	COX7A2L	WSB2
U2AF2	ATP1B3	EXOC4	HSD17B12
KPNA4	CKS2	KIF1C	ATP6V1C1
PPM1H	ROCK2	PA2G4	GDF15
ELOVL5	UBE2Z	MRPL3	C1QBP
SUMO1	GLUD1	SEC13	VDAC2
BACE2	ARF4	VCAM1	U2AF2
PKP4	ZDHHC2	CCDC80	MT-CYB
SPTLC2	DYRK2	ZNF638	SEC13
MARS	MFSD1	AK2	MPRIP
TNFAIP1	PHB2	FADS1	ZNF638
GPD2	AMOTL2	RRM1	SLC7A1
CLTA	BUB1	ATRX	EIF3G
SVIL	CCNI	POLR2L	HEATR1
HIST1H2BK	CDC6	PSMC2	FOSL2
C12orf75	AFF4	STRAP	LGALS3
ANKRD52	NDUFV1	ABCC3	TMOD3
WSB2	ZNF207	2007-09-01	SRSF3
TWF1	YBX3	FARP1	CAD
GPR143	PAK2	ERGIC2	ZNF207
LRRFIP1	GNPDA1	TMEM14B	LTBR
INTS1	PDHA1	MGST3	ARPC1B
DLD	DCAF7	ZC3H15	HERC1
HSD17B12	EPAS1	ATP5G2	WWC1
UQCRB	FKBP9	DAD1	SLC25A39
ITGB5	PSMC2	SEC23IP	AMOTL2
ADIPOR2	POLR2L	TNFRSF10B	RMND5A
CACYBP	EIF5A	CHD1	DPYSL3
SLC48A1	TMEM66	CALD1	HLA-E
MATN2	2007-09-01	DENND5A	FADS1
SLC7A1	ARHGAP21	API5	RPS6KA3
NCAPD2	ECE1	FKBP4	IK
RAB11A	C14orf166	SNRPD2	MCL1
ICAM1	SLC39A1	UXS1	RAB11A
OSBPL8	SRSF1	DCTN4	ATP6V1A
BICC1	SEL1L	LARP4B	PAX8
MPRIP	DNAJB6	TUFM	SUMO2
TFPI	GIPC1	NAP1L4	SNX8
TMED2	DDX23	ASAP1	PA2G4
PSMA4	NSMAF	CCDC93	PCM1
GORASP2	LGALS8	NDUFV1	ANKRD52
SPDL1	ACAT1	FLII	MED13
MGAT5	FARP1	H2AFY	COX7A2
KIAA0196	SEC62	PSMC3	CNOT7
PSMB3	GPS1	TM7SF3	TBCA
ATP6V1H	ARF3	CAPG	SEC61A1
ATP5C1	PGAM1	MARS	GLUD1
SLC25A39	AKT3	RRM2	MRPL51
LTBR	NOTCH2	PAK2	PDHA1
CCNB1	SRRT	SF3B2	ITGB5
SEC61A1	ARPC1B	EPT1	YTHDF3
TNRC6A	TNFAIP1	PAWR	HNRNPA2B1
NEDD4L	CDS2	RPS29	ATRX
BCL2L1	NAE1	HDAC2	SSR2
AP3D1	SNRPD3	YWHAH	ARHGAP29
QARS	CNN2	LRP6	SPG20
NMRK2	SPTLC1	BCLAF1	PPP1R14B
ARF3	SCYL2	PDHA1	PSMC2
CKAP4	CEP170	ANKRD10	SLC26A2
DAG1	VEZT	CDC37	DAD1
C14orf166	TMOD3	TP53BP1	UBA1
SUB1	NUP93	CLTA	ERGIC3
TK1	ATRX	ANXA6	ARRDC3
PIP4K2A	PA2G4	FAF2	NDRG1
DARS	PPP4R1	ZDHHC5	SUPT5H
PPA1	ATP5F1	GGA2	INPPL1
DKC1	SPG20	H2AFV	VMA21
GUK1	DPYSL3	DRAP1	PHB2
SRSF1	TRIM25	CNBP	2007-09-01
POLR1A	HDAC2	MYLK	SMG5
DCTN1	PTEN	JADE1	C11orf58
PSMC2	ANKRD52	PGM3	SEC14L1
DCTN2	HSBP1	ARF3	NNT
SSR1	UQCRB	XIAP	USP10
HLA-E	VDAC3	YKT6	PLA2G16
NDUFS5	SRPK1	USP10	UGDH
ZMPSTE24	LPGAT1	PFKM	SLCO4A1
EPB41L3	LMNB1	MRPS27	COL6A1
SLC39A14	NDUFA4	SCYL2	FAF2
PGD	KHSRP	WBP11	DLD
TARS	DDX42	UQCRC1	CNN2
NPEPPS	SNRPG	RBMX	EIF2AK1
COX7C	PLS3	KCTD3	PARP4
ANKIB1	PRELID1	IMPDH2	GORASP2
CDC42	TM7SF3	GUK1	NFKBIZ
FAF2	GLB1	UGT1A6	PKN1
SMG1	PDCD6IP	RB1CC1	BCLAF1
NDUFA4	RAB10	SLC7A1	PSMC3
SRRT	HGS	TMEM167A	SEL1L
CEP55	EIF4A3	SRPK1	SMAD5
PSMD4	ZC3H15	IGF2BP3	FKBP9
DAPK1	HTT	RPL7L1	PCNA
ZC3H15	CYCS	SSBP1	ITGA5
SCARB2	RAB11A	ITGB5	PRDX2
LMNB2	SDCBP	PAX8	ZC3H15
CDC42BPB	SEC61A1	TOPBP1	TNRC6A
NOP58	PSMD12	INPPL1	COX6B1
ADD3	EEA1	SNX3	POLR2E
AK5	MTHFD1	EDF1	PAG1
SLCO4A1	USP32	UBE2Z	PLS3
BIRC3	LAMC2	ZNF146	PAK2
COL7A1	BCLAF1	HSD17B4	POLR2L
TRAP1	ATM	TNRC6A	USP32
RBBP7	JADE1	DAP3	EPT1
SLC11A2	CNOT7	LYPLA1	LYPLA1
PPIF	SNX5	MT-ATP6	TNFAIP1
ATP6V0D1	DRAP1	RAB6A	DARS
HSPA12A	CMPK1	POLR1A	ATP6V1H
ATRX	COL8A1	MDH1	TNS3
FKBP1A	CPVL	FAM126A	FAM49B
DNAJB6	C1QBP	QARS	SRRM2
SRSF3	API5	LAMP1	ZDHHC5
EDF1	DDX39A	HN1L	SDHA
VARS	CLPTM1L	GNPTAB	SRRT
EIF3K	SEC31A	UBA1	HIST1H2BK
PPP1R14B	MRPL3	PIP5K1A	TOMM70A
PUF60	TFPI	COL6A1	IGFBP7
HK1	ACADVL	SON	ZMPSTE24
IL32	HSD17B12	GTF3A	ROCK2
GNPTAB	DAB2	SRSF1	ATP6V1G1
MAPK1IP1L	BNIP3L	PRKCI	DAZAP2
SKAP2	KDM5B	TMEM132A	TJP1
2010-09-01	AKT2	ACP5	LPGAT1
SEC61G	AATF	TUBA4A	ALS2
EIF4A2	LYPLA1	MIA3	NOP58
TNFRSF12A	GUCD1	SAR1A	RNF216
RPS6KA3	ZDHHC5	MKLN1	SEC23IP
DNAJB1	NUCKS1	PPT1	ATP5G2
TMED9	NOL11	STAT3	MRPL3
SEL1L	SDHA	RHOQ	CARS2
PSMC3	NOP56	PSMD13	GUCD1
CCND3	FTSJ3	GLUD1	GSR
PRRC2A	SLC6A8	EIF3G	CHD1
CMPK1	CD81	SLC41A2	ACADVL
RANBP1	MARS	TMEM106B	C14orf166
MCL1	MIA3	YTHDF3	CNBP
LYPLA1	DPY19L1	TK1	SORT1
CFLAR	VDAC2	RNF10	SMC1A
FIGN	RPS6KA3	U2SURP	ANKIB1
PTPRM	IGFBP7	EPS8L2	SNX5
PEBP1	MGAT4B	MFN2	UBAP2L
EFCAB14	PDCD5	ATP6V1A	TMEM66
ARFGEF1	EI24	MED13L	API5
H2AFY	SSB	TMED7	ARF3
C5orf15	COL6A1	GNL3	S100A16
TRPM7	CAD	HMGN1	AKR1C3
ITPR2	RBBP4	PKP4	C12orf75
RPS29	NUP50	AP1G1	SRPK1
PIP5K1A	WWC1	PRKAG2	PAFAH1B1
INSIG1	SERF2	RTCB	COX7A2L
GART	PON2	DNMT1	RANBP1
TOPBP1	LTBR	LPGAT1	KDELR1
FAM107B	ZNF638	PIP4K2A	LGMN
H2AFZ	DAG1	RRM2B	CTSZ
TPD52	CUL4B	ENSA	GIPC1
SBF1	CNBP	ZNF664	CDS2
PAFAH1B1	UPF1	ATP5H	DEGS1
KDELR1	SGK1	ATXN10	MARS
ROCK2	HNRNPDL	TCERG1	RBBP4
STAT3	RALY	GFRA1	PGM3
LGMN	CCT4	RANBP1	BICC1
CDK4	ATP5H	MCM7	LRRC59
UGDH	DOCK1	EIF2A	TRPM7
CDC42EP3	MPRIP	ARL1	MMP14
POLR2L	SLC11A2	IL32	CERS2
FAM91A1	MT-ATP6	S100A2	STAT3
VDAC2	HAVCR1	LTBR	NAE1
ALPK2	NUP160	GLIPR1	WBP11
GUCD1	NACC1	ARHGAP35	HNRNPF
PPP2CA	PNRC2	SLC25A39	AK2
PRKAG2	ATP6V1H	TGFA	COX7B
PSMA7	NOP58	TRPM7	QARS
2007-09-01	AP1G1	CLPTM1L	GSPT1
GOLM1	COX7B	FKBP9	ACAT1
IST1	RMND5A	NDUFS8	HP1BP3
TMEM8A	HLA-E	DPYSL2	AHCYL1
TSN	NT5C2	DDOST	DYRK2
GTF2I	LGALS3	ATP6V1C1	PPFIBP1
RPS6KA1	URI1	KIAA1191	GLB1
AHR	PAFAH1B1	RBBP7	JADE1
ATM	PSMD13	UBB	ZDHHC2
AKAP13	CBX1	RBBP4	TM7SF3
ZDHHC5	UBQLN1	PSMD4	DDX39A
ABCE1	MT-ND4	TMEM66	PLAU
COX7A2	TIMMDC1	SHMT2	MAT2A
EZR	MCM6	HSPA5	SRSF1
LMNB1	DAZAP1	CSNK1A1	PNRC2
SRPK1	PITRM1	GCC2	DKC1
OST4	C19orf10	GSPT1	TRIM25
ZNF664	PLEKHB2	CNN2	PRMT1
PPP6R3	ERGIC2	PSMA7	VDAC3
RNF40	DAD1	AMFR	PSMD12
HEATR1	RAB8A	TMEM14C	ZNF146
RBBP4	SEC23IP	EGFR	HELZ
SH3PXD2B	TRIM37	USP32	IMPDH2
ALCAM	MED13	LBR	LMNB1
CLIC4	UBE2S	HSPB8	MKLN1
PARP4	DPP7	DAZAP1	MFN2
ARL6IP5	CDC42	KTN1	HERPUD1
MGST1	SIPA1L3	STAT6	NOP56
ERGIC3	PSMC1	ARL8B	CDC6
NF2	STX3	PRRC2A	HDAC2
CHD9	DLD	TNS3	UBL5
XIAP	ATP5G2	CTSL	IGF2BP3
PSMB4	ANKIB1	CACUL1	TBC1D9B
HP1BP3	MAPK6	GNG12	FAM134A
DAB2	BICC1	PAICS	DAPK1
TRIM2	SSBP1	CEBPZ	RPS29
GULP1	OSMR	DARS	TP53BP1
HDAC1	DARS	DKC1	MSC
NDUFB9	GSR	MCM5	CDC42BPB
RMND5A	RBMX	DDX18	RBMX
C11orf58	TJP1	KCMF1	H2AFZ
PDHA1	SAE1	CFLAR	SSB
LGR4	EBNA1BP2	WDFY3	SRP54
SNRPD3	DSTN	UBL5	NOMO1
GNS	TNFRSF10B	TNFAIP1	GULP1
LAMB2	ARL6IP5	GOLGA4	KLF6
MRPL3	TTYH3	SIKE1	FAM91A1
NOMO1	LONP1	KLF6	EVA1A
LGALS3	SKA2	PARK7	MFSD1
PLS3	MFN2	SMG5	TSN
MAP1B	PSMB4	AKAP13	PLXNB2
VMA21	PFN2	CPVL	NDUFS8
AP1S1	PRDX4	ACADVL	2010-09-01
MAPKAPK3	KLF6	PEBP1	ANXA6
APPL1	MT-CYB	VEZT	DPY19L1
DAZAP2	PKP4	SOD1	ATP6V0D1
IGF2BP3	DOCK9	FOCAD	SSBP1
PHB2	2010-09-01	NAA15	CALD1
MFSD1	QARS	NR3C1	STOM
TRIM25	EPHA2	COX6B1	SEC62
PNRC2	NNT	SSB	TMEM132A
IPO9	ATR	SUCLG1	DRAP1
ARL8B	LGMN	GUCD1	PSMD4
CALD1	EPB41L3	VDAC3	C12orf49
YWHAH	NOMO1	CUL3	PSMB4
PLK1	TOMM70A	CSF1	BIRC5
CYR61	ZNF664	HMGCS1	PIEZO1
SS18	H2AFZ	AP3D1	OSMR
SDHA	WBP11	GTF3C1	KCTD3
SIKE1	SMAD5	HYOU1	HNRNPDL
BCLAF1	PAFAH1B2	ADH5	HSD17B4
PGM3	PSME3	GTF2I	SAR1A
TBC1D9B	TRAP1	TRAK2	CCT4
CYC1	EXT2	U2AF2	EIF5A
CRYAB	NUAK1	DDX42	CEBPZ
DOK4	SUCO	ATP6V1E1	MGAT5
MT-ND1	BAIAP2	PFN2	DDOST
MRPL51	DDX18	ACACA	POLR1A
BAG6	IMPDH2	ABCC2	PAWR
NFKBIZ	CYBRD1	SKA2	EIF4A3
ATP6V1E1	SDC2	TRIM25	SUPT16H
CUL3	H2AFV	HNRNPA2B1	NFE2L2
SF3A1	BFAR	SMARCC1	HSPA12A
PSMB6	SHCBP1	PRDX4	CUL4A
CARS2	AP2S1	HELZ	LAMP1
SRP54	BHMT2	UBA2	DDX18
VAPA	SNX2	SUPT5H	ARL8B
FAM134A	SEMA3A	FAM3C	ALPK2
OPA1	SKAP2	FAM107B	MYO1B
HSPG2	PSMD4	NOP58	DOCK1
NFE2L2	USP33	GORASP2	DAB2
HDAC2	LARP4B	C6orf62	TIMMDC1
GPX1	MAGT1	NF2	TIMP1
CBFB	MYO1B	SNRPG	DOCK4
ADAMTS1	TGM2	ZDHHC7	FSTL3
INADL	CEBPZ	UGP2	SPTLC1
PRDX2	AP2A2	PSMD12	EXOC4
TFPI2	YWHAH	TCEB2	BFAR
CTSL	EIF2AK1	GCNT3	LONP1
DDOST	DKK3	FSTL3	CUL3
SNX5	ADD1	SERP1	SIKE1
CLCN7	MATN2	ANXA7	PSMC1
CREB5	CCDC14	MAN1A2	ASAP1
LONP1	IST1	C12orf75	NOL11
MTSS1L	C19orf43	C1QBP	PKP4
ALYREF	HP1BP3	HP1BP3	SNX3
ZNF207	AKAP13	AXL	NUP160
SSR2	FAM134A	QPRT	PRDX4
CCT4	STRAP	VMA21	AKAP13
BCAT1	RNF216	NUMA1	CKS2
CHMP1A	GALNT2	P4HA2	PFKM
STX7	MCM2	TUBB6	UBE2S
EXOC4	DDOST	PPIP5K2	LARP4B
PRMT1	CDC42EP3	RPS15A	ATP6V1E1
COX7A2L	PARK7	WAC	AP2A2
KCMF1	SRP54	PSME3	FAM129A
MARCH7	LBR	OST4	EFCAB14
TP53BP1	CUL3	SPOCK1	EI24
GCC2	SMAD3	PRKAR2A	LBR
NPC2	LSM4	ACP1	MAPKAPK3
POR	ZFAND5	LRRFIP1	PIP4K2A
CD81	CHD1	LIMS1	PRKAR2A
MYO1B	KDM5A	NOL11	LAMP2
PSMC1	MAPKAP1	SDHA	APPL1
DCTN5	S100A16	SEL1L	HSPB8
FKBP4	HSD17B4	FAM134A	TUBA1A
NCOA2	FAM192A	APPL1	ARL1
GLTSCR2	ADAMTS1	ZZZ3	LGALS8
LRRC59	HNRNPM	BNIP3L	KCMF1
DNAJC8	ACOX1	RMND5A	CEP170
ATP1B1	PSMC5	CHCHD3	DAG1
BFAR	RRM2B	ATF4	TMEM106B
CLUH	SSR2	TOMM7	TRAP1
YKT6	FOSL2	ZMPSTE24	PAICS
FAM49A	DENR	ZDHHC2	ATIC
OCIAD2	CTSF	HERC2	VCAM1
SUMO2	NUPL1	AP3S1	SCYL2
FAM192A	NAA15	TRIP6	TNFSF10
SSB	OS9	ESD	TRIM37
MCM6	DNAJC7	SRRT	CLCN7
SNRPG	QPRT	SEC11A	NDUFB9
SNRPD2	GSPT1	INTS1	KTN1
RPL36AL	PCBD1	RRAS2	PITRM1
ZNF146	ITSN1	DCTN1	ENSA
DDX23	TUBA1A	CREB5	ZNF664
GLB1	EXOC4	UFM1	ERGIC2
ADD1	CD99	NRP2	SNRPG
PRKAR2A	ATP6V1D	UQCRQ	URI1
MTCH2	FAF2	KDM5B	UBQLN1
TMEM33	AP1M1	MAP4K3	SKA2
CPSF6	LAMP1	KCTD9	WDFY3
SEC23IP	CNP	KDM5A	CDC42
MAN1A2	HSPB8	NDRG1	IST1
STK25	SAR1A	SLC9A3R1	MGST3
SLC7A5	LAMP2	COL8A1	ODC1
PPT1	HIST1H2BG	NSA2	YWHAH
POLR2C	MYO18A	SORT1	HERC2
MGLL	STMN1	NMD3	TPD52
WHSC1	DUSP3	ARL5A	STRAP
GNAI1	ATP5L	CDC23	MAN1A2
MYO18A	NGFRAP1	RFWD3	RPL7L1
TUBA1A	ADSS	LMNB1	PDXK
VOPP1	GTF3A	SARS	EIF2A
HNRNPM	WHSC1	BAG6	WHSC1
S100A16	STAT6	DCAF7	GPD2
HNRNPF	ADRM1	DENR	PARK7
ATXN10	AHSA1	ATP6V1G1	SLTM
LARP4B	BIRC2	CA2	BNIP3L
HGS	WDR45B	NFKBIZ	RFC1
CERS2	RNF10	CALCOCO2	MCM6
RAB6A	PGM3	SPIN1	GNL3
DDX39A	DCTN1	YME1L1	ATR
NAE1	GCC2	PDCD11	AK5
GOT2	POLR2E	DAG1	DNAJC8
FOCAD	FRMD6	DOCK1	VEZT
TM7SF3	TRMT112	AP1S1	GNAI1
DPY19L1	CEP250	NCOA4	PSMD13
MT-ND5	TBC1D1	EIF1	FAM126A
API5	MRPS27	AATF	SS18
USP32	FXYD5	VARS	STX7
EIF2S1	DNAJC8	MSH6	GOLGA4
PAFAH1B2	UBASH3B	GPR143	BCL2L1
MAP4K3	KCTD3	SKIV2L2	ADAM9
PAWR	HELZ	AGPAT6	NPC2
PLA2G16	CAMSAP1	DNAJC7	STAT6
GIPC1	RANBP1	CHD9	DDX23
IMPDH2	DKC1	RPL22L1	BCAT1
NABP1	RECQL	ALCAM	USMG5
ATIC	ACTL6A	C1orf43	GCC2
IK	CDC42BPB	CYBA	MKNK2
NSMAF	SKP1	USP33	UBE2Z
NOP56	MAT2A	CCT4	RTCB
MSMO1	GPX1	PITRM1	MBP
CASC4	RFC1	FAM49B	MRPS27
ABCB1	UGP2	DNAJB6	TPCN1
NAP1L4	FBXW5	BUB1	CXXC5
MRPL33	ATP8B1	TNIP1	PSMB6
UBE2S	UBFD1	SKIL	KIAA1191
POLR2A	NDUFS8	TPCN1	SERP1
CNBP	PEPD	HNRNPDL	NDUFV1
CHD8	GIGYF2	ATXN1L	DCTN1
RNF4	KDELR1	WARS	SHCBP1
LAMP2	NEK7	CDC42	HNRNPM
ARHGDIA	SSR4	IDH1	ZFAND5
PACSIN2	TBC1D9B	SEC62	FAM49A
UBFD1	TSN	RSL24D1	SAE1
GOLGA4	TPP2	DPY19L1	BAG6
ITGA5	TOR1AIP1	CKS2	PPP4R1
SLTM	ATP6AP2	TM4SF1	GPX1
TIMMDC1	GLTSCR2	OSTC	CBFB
FKBP9	SLC9A3R1	TMED9	EPHA2
STRAP	SMCHD1	TSN	SBF1
BRI3	VPS25	FAM13B	SKP1
PAICS	YTHDF3	ATIC	EPB41L3
ATP6V1A	TNFRSF1A	TRAP1	CASC4
RAB1A	BUB3	BCAT1	AATF
PA2G4	SLC25A39	RFC1	WDR45B
GPS1	MT-ND3	CAD	AHSA1
QKI	TMED9	NUP93	PGD
RRM1	RPL7L1	KIAA1715	SLC7A5
DNM1L	NAT10	C14orf166	UGP2
DOCK4	SELT	NHP2	CDC23
RFC1	ADIPOR2	JOSD1	DENR
ATP6V1G1	RPS29	ASH1L	GTF2I
UBA2	MAP4K3	PRKD3	UPF1
OGFRL1	RNF4	KHSRP	MYO18A
STK10	ARRDC3	UBE2Q1	ADD3
HSPA5	RYK	NFE2L2	XIAP
TLE1	POLR1A	OSTM1	OST4
KRT18	ZNF217	KDELR1	NAA15
NFKB1	PRNP	RAB18	MAGT1
TBCA	CLNS1A	ATP5G1	SIPA1L3
DENR	PLOD3	NUPL1	NUP188
UPF1	TRPM7	PPP4R1	TMED7
GNG12	SLMO2	FAM91A1	APOL2
STAT6	NUP107	EWSR1	DCTN4
GIGYF2	CDC23	2015-09-01	ATP6V1D
ADRM1	PUF60	NAE1	RECQL
MED13	HEG1	AKT2	PLK1
COX6B1	ITCH	USP5	ALYREF
SZRD1	MMP7	PEA15	TRMT112
UGP2	IWS1	RALA	IWS1
PCBD1	PSMB6	SERPINE1	EWSR1
PCNA	ELOVL5	SF3A1	ATP5H
PRSS23	DYNC1I2	CPSF6	SAT1
FAM114A1	ARHGAP35	REEP5	TMEM8A
SDHB	FEN1	ADD3	SF3A1
PDLIM1	RAB3GAP2	HLA-E	MIA3
RAB31	PDCD4	EIF5A	PUF60
GNB2	USP5	TBC1D9B	RHOQ
CDC6	SRP9	PIEZO1	DCTN5
VASP	EFCAB14	MGLL	EIF2AK2
NUPL1	PFKM	GHITM	LAMC2
HMGN2	TMEM106C	AP2A2	PRKAG2
SSBP1	ZFR	PLXNB2	DCAF7
UBE2Q1	PIP4K2A	COX5B	MAPK1IP1L
CAB39	GDF15	MAPK1	UBFD1
CXXC5	SLC26A2	UBFD1	ATXN1L
TAPBP	GORASP2	TTYH3	U2SURP
SNRPC	UQCRC1	PTTG1	HDAC1
TIMP1	UTP18	ARFGEF1	GOT2
VEZT	PSMD7	COPS2	RNF4
ZYX	TNRC6A	C12orf23	PTTG1
NAA15	CSE1L	SREBF2	CFLAR
MED14	COX7A2	ATR	RAB1A
TPCN1	NDUFS5	RPS28	WAC
AKR1B10	MMP14	EVC	SH3PXD2B
SNX3	PRSS23	WHSC1	BUB3
DYRK2	HMGA1	POR	RPL36AL
CEBPZ	SOAT1	CAT	KCTD9
AK2	CANT1	H2AFZ	NUMA1
SPECC1	FADS1	RB1	ADD1
CST3	RNF19A	CANT1	PRRC2A
KTN1	ASAP1	TPP2	RYK
PPIP5K2	NPC2	CASC4	SNX2
TOMM70A	NFKB1	GLB1	RPS6KA1
MT-ND4L	AES	DNAJB1	COX5B
CMTM6	BROX	SSR4	RNF10
SCYL2	AK2	APOL2	EIF1
WBP11	NUCB1	SDHB	MED13L
ARL1	CEP350	SPTLC2	DUSP3
ROCK1	UBAP2L	GULP1	KDM5A
PTTG1	ERBB2IP	RYK	DOCK9
TMEM167A	ARAP1	MTMR2	RPL22L1
TRMT112	BANF1	CACNA2D1	GTF3A
EIF2AK2	TRAPPC10	SNRPC	AP2S1
AHSA1	PSMD5	STX7	METTL9
GSR	TM9SF4	PLOD2	C19orf43
SHROOM3	CBFB	CLDN1	TPP2
CTNNAL1	NUP85	BUD31	USP33
MTHFD1L	PIGS	CTSZ	SUCLG1
NDUFB10	ABCB1	TNFRSF1A	YME1L1
RNF10	C12orf49	FBLIM1	ESD
PRDX4	CSNK1A1	URI1	SVIL
MLF2	KDM5C	GEMIN5	ATP6AP2
HNRNPUL1	DHX8	PSMC5	ACP1
AP2S1	ZMPSTE24	HIST1H2BD	TMED9
SARS	TMCO3	RNF4	LIPA
ITCH	CPSF6	ZYX	NMD3
MED13L	NCBP1	SRI	DAP3
NDUFS8	FGFR1	KIF20A	SLC9A3R1
UBAP2L	MAN1A2	FAM49A	PSMC5
EWSR1	ALS2	ARPC1B	CYBRD1
LAMP1	FASN	MRPL33	TNFRSF1A
METTL9	RNF40	DDX23	SSR4
BHLHE41	ESD	HSD17B12	SDHB
RPL7L1	THBS2	HBP1	ATM
ZFAND6	MKLN1	CYBRD1	C19orf10
SPG20	SNRPB	CEP170	DENND5A
TMEM106B	EIF2S1	PAFAH1B1	EBNA1BP2
LAPTM4A	TIMP1	PDZD8	MGLL
TMEM132A	USMG5	NRD1	LGR4
ACP1	ZHX3	HERC1	DNAJC7
SF3A3	SNX8	CNOT2	AKT2
RNH1	NSA2	DMXL1	MLF2
ATP6V1D	NDUFB7	NF1	DAZAP1
ANXA7	PTCD3	BUB3	NUPL1
SHCBP1	VAMP3	TMCO3	CLUH
SPIN1	ODC1	ALS2	AKT3
GMFB	COX5B	BCL2L1	RAB8A
PITPNM1	HERC1	MAPKAP1	SPIN1
TMEM87B	ACAP2	USP15	PPIP5K2
COG5	DDX46	MTHFD1L	ATP5L
NACC1	FAM104A	PPARGC1A	LRRFIP1
TOMM7	SNRPE	AES	SBDS
PPP1R10	SUSD1	SNX5	CSNK1A1
HIST1H2BD	PPP2R4	DEGS1	CACUL1
AKT2	SAT1	EPB41L3	GHITM
HMGA1	RNH1	CARS2	VARS
FAM129A	FAM208A	HERPUD1	UBE2Q1
CPSF2	HIST1H2BC	PKN1	RB1
PLOD3	GSTO1	CLNS1A	AXL
LIPA	PSMC6	PSMB1	DDX42
PSMA3	TFDP1	MARCH7	BAIAP2
HIPK2	GHITM	DCAF6	CLIC4
POLE	FAM32A	SLC6A8	TBC1D1
VAMP3	GPRC5B	POLR2E	CAMSAP1
OSBPL10	PPP1R37	GART	CPSF6
PARK7	CACUL1	CRTAP	VAMP3
SAR1A	GOT2	PDLIM5	C1orf43
GLUD1	DCTN4	ATP6AP2	ECE1
GRINA	SF3A1	MAPKAPK3	IGFBP3
JOSD1	WAC	ACO2	NUCB1
RECQL	ENTPD6	GPX1	MT-ND3
NUP160	MAN2A1	BAX	ARHGAP35
ATP5L	NUP188	CDC42SE2	YKT6
MAP7D1	CPSF2	VOPP1	SNRPC
ATF4	CCDC80	ARL4C	MT-ND1
LPGAT1	ARL1	DCP2	ZFR
MGST3	TRIP13	PTAR1	SRSF2
SCYL1	WDR34	WDR11	SYNE2
OSMR	RB1	DYNLT1	CCND3
MTFR1	EIF6	PLAA	MCM2
APEX1	NUP62	XPR1	ARL5A
AXL	CASC3	SERPINH1	LSM4
NDUFV1	BECN1	ADD1	FAM208A
CACUL1	MAPKAPK3	TAF1D	RNF40
UBE2Z	ATXN1L	ASNSD1	PSMD7
RBMX	YME1L1	HNRNPAB	FXYD5
MLPH	MGAT5	DDX39A	SKIV2L2
TMED10	SEC13	FTSJ3	MED14
PCNX	ACP1	TAF9	REEP5
CTBP1	SAP18	UBASH3B	BECN1
EXOC5	DPP9	TRMT112	KIF20A
UBL5	SERP1	LPIN1	ARFGEF1
SNX10	RPL36AL	DYNC1I2	ACAP2
DNAJA3	HJURP	FAM208A	CRYAB
MCM2	LAMB2	COG5	TFDP1
RPE	SNX3	EIF3F	PRSS23
KMT2A	PRRC2A	TRIM37	EXT2
TM4SF1	MRPS16	GRB10	NEK7
MAP1LC3B	MCAM	IST1	OSTC
CREB3L2	PAICS	WSB1	FLOT1
PCM1	XPNPEP1	RNF14	GIGYF2
HNRNPAB	GNAI1	ATP6V1H	VAPA
DHX38	KIAA1191	EIF2AK2	GNG12
EEA1	NDUFB4	NOP56	HJURP
ARHGAP35	MBP	ZFR	DOK4
IWS1	TARDBP	KBTBD2	PPP2R4
SEC14L1	SLTM	SLC6A6	ANXA7
EBNA1BP2	SPECC1	NUDCD3	MAP1B
TES	ERAP1	GLRX3	PIP5K1A
ACIN1	CHMP1A	HNRNPF	PCYT1A
LAMA5	PPFIBP1	VAMP3	RER1
PSME1	PTRF	2010-09-01	WSB1
DCAF7	SRSF10	NOP10	TMED10
SMARCC1	HNRNPA2B1	UBE2S	DYNC1I2
MKNK2	ANKRD11	RPS27L	SEC11A
LRP6	PTAR1	LAPTM4A	ZZZ3
SYPL1	LIPA	DDX46	THOC2
WWP1	TFPI2	MT-ND3	LIMS1
NUMA1	TMEM132A	SUCO	MAP4K3
MRPS27	ARFGEF1	UBQLN1	BAX
ABCF2	BIRC5	PLS3	SMARCC1
SERP1	EPT1	NUP107	POLR2C
CNOT11	CUL4A	SPTLC1	DPP7
ARRDC3	RAB21	SRSF2	UTP18
HIGD1A	FAM134C	RAB8A	OCIAD2
TCF25	PDCD11	NLN	HIST1H2BD
RER1	EIF2AK2	EPHA2	TOR1AIP1
CDCP1	ATP6V0D1	METTL9	SOAT1
CDK16	TP53BP1	ACAP2	NDUFB10
UBR4	SF3A3	NOMO1	PTCD3
FAM126A	BAG6	RAB1A	SELT
GNL3	EIF2A	OS9	KDM5B
SMC1A	TMED10	KDM2A	NSA2
MRPL15	TNFRSF12A	VPS36	MLPH
QRICH1	ACTR1A	DLC1	TOMM7
ACAT1	FAM49B	CHD7	ANKRD11
SLC6A15	PPIP5K2	PPP1R12A	RAB3GAP2
U2SURP	DCTN5	THBS2	RPS15A
NDUFA10	NUP133	RARRES2	HNRNPUL1
LSM4	THOC2	KIAA0947	SQLE
WDR45B	RNF20	DCTN5	INTS1
UPP1	PLEKHM1	NDUFB3	TARDBP
PEA15	SRSF2	SRP9	PCNX
PSME2	WBP2	RER1	P4HA2
BECN1	ATP6V1C1	PRKAA1	ATXN10
EHD1	AHCY	AMOTL2	TNFRSF10B
TBC1D1	XIAP	TIMMDC1	USP5
TRIM37	SLCO4A1	RASSF8	CST3
MICU1	SKIV2L2	NUP188	EIF2S1
RHOQ	PCYT1A	ARHGAP18	FASN
FLOT1	TMED7	LARP4	LRP6
EPDR1	CHD8	FLOT1	CHCHD3
RAB8A	TSPAN3	LAMP2	TCERG1
AP2A2	HNRNPL	HIST1H2BC	MSMO1
USP33	GNL3	SUPT16H	UQCRQ
RALBP1	GNG12	TSPAN3	VASP
EI24	UGDH	TIMP1	FNBP4
CPSF1	HERC2	HNRNPUL1	PLEKHM1
SAT1	GTF2I	SCAF11	NAT10
KDM5A	RPS15A	UBA6	TRIP13
PTPN12	KCTD9	ARIH2	AP1S1
HSPB8	OCIAD2	ARF5	MAPK1
MBP	GPD2	KIF5B	CLDN1
PDXDC1	METTL9	UBE2N	GEMIN5
IGFBP3	SSRP1	SLAIN2	CHD7
ATP10D	WARS	NUDT5	THBS2
DYNC1I2	XPR1	CUTA	GCNT3
EIF4E2	ARPC5	VPS25	PACSIN2
ZFR	NUDT5	MSI2	WARS
THRAP3	ENSA	XPNPEP1	CALCOCO2
CSNK1A1	E2F4	FNBP4	TMEM33
TCEB1	BAX	PAG1	ANKRD10
SEC62	CNIH4	GTF2H1	PEPD
SEMA4B	TYK2	CDC123	HIST1H2BC
WDR6	DOCK4	LMBR1	ADAMTS1
PTDSS1	SMARCD2	PRDX3	ATP1B1
TPD52L1	NRP1	KCTD20	PDCD4
DDX3Y	SERPINH1	NDUFB9	MARCH7
COG4	MGLL	ANKRD40	OSTM1
TARDBP	VASP	PSMA3	FEN1
SRSF5	HIST2H2AC	ATP6V0D1	CTBP1
NOL11	VARS	STK25	SCYL1
OGFOD1	NEDD4L	MSANTD3	RNF19A
SHISA5	PGD	CEP350	RNH1
UBE2G2	EPB41L2	RNH1	PAFAH1B2
PLS1	PRCP	COL7A1	DDX46
NRP2	ARFGAP1	BECN1	MPHOSPH9
RNF19A	TOR3A	GALNT2	ARHGDIA
C12orf23	GPR125	SELT	TNFRSF12A
DDAH1	KIAA0368	TBK1	QKI
LPIN1	UQCRQ	PUF60	BRI3
DAP3	SGTA	MTHFD1	PSMA3
KIAA1191	ATG13	IREB2	MICU1
DAZAP1	FAM3C	MPHOSPH9	PSME3
EIF1	LIMS1	DNAJC8	POR
BTBD1	URB1	UTP20	FAM192A
AMPD2	REEP5	TOMM22	SRP9
ARFGAP1	ENTPD4	AP3B1	PWP1
PLCD3	AGPAT6	NUCB1	HIPK2
EIF2A	NDUFB9	FDPS	GLTSCR2
CDC20	CDC123	ITCH	PRKD3
G6PD	TINAGL1	OPTN	ERO1L
MAGT1	FNBP4	EIF4A3	TMEM87B
TPP2	PDZD8	NUP160	JOSD1
ENSA	INTS1	SHCBP1	SAP18
SF1	MAPK1IP1L	ATP6V1F	TRAK2
PUM1	LIG1	CRISPLD2	SRSF10
NFKBIA	SYNE2	EBNA1BP2	XPNPEP1
ERO1L	FAM91A1	CBFB	ADSS
EDC4	PTTG1	MAK16	ACTL6A
ATP6AP2	SCPEP1	KIAA0930	TSPAN3
SERPINE2	PPP2R5C	CASC3	CNOT2
GHITM	STX7	PCYT1A	HMGCS1
SRSF10	CLIC4	MICU1	SMCHD1
TRIP6	DHX40	VAPA	DCAF6
PSMD12	OST4	RHOBTB1	PPP2R5C
AFF1	SRRM2	HJURP	PTPRM
PLEKHM1	NDUFA12	APH1A	OCIAD1
AATF	SLC7A1	HIGD1A	SPECC1
KDM5C	SRSF7	MLF2	CDC123
BAZ2A	BAZ1A	DUSP3	MAP1LC3B
REST	MTMR2	SMC1A	RPE
BAZ1A	REST	GIGYF2	FTSJ3
C19orf10	RTCB	NDUFA10	VPS25
AHCYL1	RPS28	SF3B14	ITCH
USP5	COPS6	SBDS	RAB18
NT5C2	CLCN7	ACTR1A	CEP350
CHD1	HMGN2	DOCK4	MTMR2
CYB5B	TCERG1	ZCRB1	CD81
HNRNPL	SUCLG1	SULF2	GCLM
TTC37	MGEA5	PSMA5	LAPTM4A
SRPR	PHF19	ANKRD11	SF3A3
APOL2	RANBP3	NDUFB4	TMCO3
PCYT1A	MKNK2	PWP1	QRICH1
TAF2	COX7A2L	OCIAD1	CRTAP
SBDS	SMARCC1	ARPC1A	NDUFB4
RPS4Y1	CFLAR	GBAS	REST
ZZZ3	PPP1CC	CDC6	ACIN1
ARL5A	IDH1	PSMC1	CLPTM1
ZFAND5	MPHOSPH9	ENTPD4	MTFR1
HJURP	PWP1	ABCF2	CHMP1A
ADAM9	PPP1R12A	VASP	FBXL5
CKS2	RPE	PAFAH1B2	CBX1
ETV6	ANKRD40	APEX1	TLE1
ACTL6A	RNF13	NFKB1	PLOD3
CDR2	TNIP1	MARCH6	ABCF2
ESD	IGFBP3	DICER1	AP3S1
DCTN4	SEL1L3	GPBP1L1	SUCO
DPP9	KNTC1	ZMYM4	NFKB1
SRPK2	EZR	MFAP3	GSTO1
EARS2	ERP29	RNF19A	UFM1
SUCO	ASNA1	EIF4E2	FRMD6
GPAA1	TRAK2	SLTM	KDM5C
MAPK1	DLC1	PUM1	CTNNAL1
NOP10	AGPAT3	PCNA	SNRPB
APH1A	NCAPD3	SHOC2	TM9SF4
DMXL2	PSMA3	PPP1CC	RPS28
OSTC	NANS	GNL2	PDCD11
SKA2	SMG5	PTGR1	THRAP3
YTHDC1	SERINC3	CBX1	SYPL1
SRSF2	TACC1	WDR3	FAM107B
OCIAD1	EXTL3	FNIP2	BHLHE41
DOCK1	ALPK2	GOT2	RAB21
RYK	RDX	TARDBP	SCAF11
FBXW5	WDFY3	OCIAD2	MRPS16
BUB3	CASC5	NUCKS1	KIAA1715
HNRNPR	AKAP1	CTNNAL1	TNIP1
HELZ	UBE2N	RAB3GAP2	LAMB2
PTPN14	DDX54	MFSD1	STK10
PRKD3	HIST2H2AB	SPECC1	APH1A
PSMC6	ATP6V1E1	OSMR	CPSF2
ACACA	CTBP1	FAM114A1	CHD9
C1orf43	EIF4E2	MTCH1	SZRD1
NMD3	AMZ2	ACOX1	SLMO2
COX7B	PSME2	CAMSAP1	PPP1R37
CHMP2A	APEX1	NDUFA5	UBE2N
RHOBTB1	MAP2K2	MPC2	EVC
EPHX1	FOXK2	PPFIBP1	MSI2
SBNO2	ANKRD13A	PLA2G16	EXOC5
SREBF2	PLIN3	MLLT4	PRKAA1
TCERG1	PLK1	TRIP13	NRD1
TM9SF4	FANCI	PPFIA1	WBP2
PITPNA	CYTH3	HEG1	HMGA1
OSTM1	INTS8	PDCD4	NDUFB7
TMED7	CSNK1D	CASC5	SERPINE2
TMEM14B	RAB18	ARHGDIA	TMEM167A
LARP4	NMD3	TAPBP	NDUFA10
VPS25	RTFDC1	TFDP1	ERAP1
HSF1	WSB2	ATP2B1	KBTBD2
EBP	IDH3B	GBE1	ARF5
GLYR1	SEC61G	TANK	CHMP2A
CLIP4	SBDS	MED14	NF1
GTF3C3	SSR1	HIST1H4C	SARS
PRDX3	MRFAP1	MT-ND1	KIF5B
ORAI2	MARCH7	PLOD3	ARL4C
RDX	ANXA7	SAP18	ASNA1
PPP6R1	CLDN1	BAZ2A	SRI
IFRD1	SIKE1	SLC31A1	PRNP
LAMA3	TLK2	FBXW11	HNRNPAB
EIF4A3	BCAT1	TINAGL1	NOP10
GPX8	MRPL17	PDGFC	AKR1B10
FUS	COPS8	PLP2	ADRM1
FDPS	SHFM1	SNX2	HNRNPR
RALY	SEC61B	OTUD4	SSRP1
SNRNP200	LAPTM4A	SIPA1L3	FBXW11
SMAD5	TSR1	ADAMTS1	APEX1
MFF	SKIL	MAPK1IP1L	PRDX3
MFAP3	GTF3C3	TNFRSF12A	ASNSD1
PPP4C	UTP6	SNRPE	TSR1
STRADB	TGFA	YWHAG	EIF4E2
DDX42	BACH1	PSMB6	BUD31
SNTB2	ACIN1	CDCA7L	NUDT5
PWP1	MAP7D1	SZRD1	PSMB1
WAC	NUDC	ABCA1	TAF9
ATP6V1F	EWSR1	CYC1	ARIH2
SSH2	ARL8A	RPL36AL	CASC5
LBR	CRTAP	QRICH1	RDX
SNX2	COA4	SSRP1	ATP6V1F
NEDD9	PARVA	PGRMC1	GLRX3
UBE2I	CPSF3	RIN2	HIGD1A
MDFIC	PTP4A1	MPRIP	DNAJA3
EXT1	SQLE	EIF2S1	ATG13
GPBP1L1	2015-09-01	DSTN	NT5C2
ZNF217	NUDCD3	MSMO1	FAM32A
ARF5	HIST1H4C	EMP3	TMEM106C
SPG7	MSI2	CYFIP2	BTBD1
MAP4K5	TSEN15	CTBP2	PCBD1
SLC6A6	CASP4	LHFPL2	MRFAP1
AGO2	LRP6	MCM6	WWP1
TNIP1	EXT1	BANF1	ARPC1A
MCAM	DENND5A	PITPNM1	ACO2
RPS15A	APPL1	MGEA5	HBP1
USMG5	KCMF1	FSTL1	LMBR1
CLDN16	AP1S1	NAT10	EGFR
ATG16L1	TIMM17A	THOC2	SNX10
C19orf43	PTPLAD1	KLHDC10	MTHFD1L
FBXL5	TFE3	BHLHE41	MACROD2
TSPAN1	HBP1	EXT1	2015-09-01
BTBD10	EVI5	SRP54	TBK1
TFDP1	ATXN7L3	PDCD5	POLE
FBXW11	CHD7	NDUFB5	GPR125
MTHFD2	P4HA2	PDXK	HGS
E2F4	CIT	TMED10	CMTM6
BUD31	SAA1	LSM4	GTF2H1
SLC39A8	SART3	ACTL6A	ARL8A
PFKM	SNRPC	LAMTOR5	PPP1CC
ERGIC2	PLCG1	FLNB	S100A2
PSME3	PRKAA1	LIPA	RNF149
LIMK1	LARP4	BLOC1S6	PEA15
RBBP8	TNPO2	CCDC47	COPS2
PPP2R5C	ROCK1	SPG11	KIAA0930
PTCD3	MICU1	RPE	PDCD5
CAPN15	DMXL2	BRI3	MAK16
SRI	FBXL5	SPG21	WDR11
SERPINB1	MRPS23	ZFAND6	OGFOD1
DAP	KXD1	EIF6	PPP1R12A
CBX1	CPT1A	AP2S1	AKAP1
OPTN	TGFBR1	CDC42BPB	PRCP
UBQLN1	ABHD12	SLC7A6	FAM114A1
TBRG4	PCNX	C19orf43	TPD52L1
NDUFB3	C16orf62	SF3A3	FOXK2
BANF1	SS18	SRSF10	RNF14
NSA2	HNRNPAB	ATP1B3	ACTR1A
GGT1	GOLGA4	INADL	CYB5B
YY1	TBK1	IPO8	STK25
TSR1	COG4	ZFAND5	COL8A1
EHHADH	MAP4K4	NUP62	DCTD
CD97	PSMD3	CMTM6	C12orf23
FSTL1	HSPA12A	PRCP	MRPL17
URB1	LRRFIP1	WBSCR22	PUM1
SAE1	SZRD1	UHRF1BP1L	NUDCD3
TRAPPC10	SPG21	HSPA12A	BACH1
ATP6AP1	SH3PXD2B	C19orf10	MSANTD3
PSMD7	YY1	WDR12	NDUFB3
IREB2	YKT6	IWS1	TRIM2
LAMTOR5	FAM126A	NEK7	SRSF7
NDFIP2	APRT	PTPRK	YWHAG
HNRNPDL	SLC31A1	ERBB2IP	HLA-C
GUSB	VAPA	HDDC2	PLP2
DCTD	GADD45GIP1	FUCA2	IREB2
SMAD2	CERS2	PRR11	CHD8
DDX54	NAPA	BFAR	OS9
COX5A	COASY	FAM171A1	LARP4
MAP4K4	RER1	RFX5	NAPA
DCAF6	LUC7L3	DHX8	FAM104A
ATG13	AHCYL1	CAPZB	DICER1
MRFAP1	ATXN10	GMFB	MRPL33
C6orf62	NDUFB10	DHX40	MT-ND4L
SGTA	MGST3	PPP2R5C	TIMM17A
N4BP1	CLPTM1	SEC61B	PSMD5
ATP5H	POFUT1	HNRNPR	VOPP1
SLC39A10	SRPR	NME1	PTDSS1
FTSJ3	SMC5	C1S	HNRNPL
RNF149	CNOT2	HDAC1	GATAD2A
FNBP4	UBE2G2	GLTSCR2	WDR12
RIOK3	HIST1H3G	BROX	ATP10D
ERH	EMP1	MRPL17	NCOA4
DENND5A	HLA-C	TTC17	TINAGL1
KIF5B	DCTD	KIAA0232	MT-ND5
SPCS3	TIMM50	ROCK1	MAPKAP1
CDC123	KIF20A	HNRNPL	MDFIC
DYNLT1	APEH	ANAPC5	LAMTOR5
KDM5B	MED14	XPO7	CUTA
HMOX2	RAB1A	CDK16	TRAPPC10
GAK	GLRX3	ACAT1	MARCH6
FAM104A	ERRFI1	SS18	NDUFA12
ATF7IP	ARF5	NFKBIA	FBL
ASNA1	HNRNPR	MTAP	APEH
NUAK1	ACBD3	RECQL	SPG21
SLC25A6	PTPLB	UTP18	RSL24D1
MAP2K2	PITPNA	PPP2CB	RALY
RSPRY1	FBL	REST	TSC22D1
CEP170	PUM1	SMG1	PSMC6
ACOX1	EIF1	PSMD7	DDX54
XPNPEP1	DICER1	ALPK2	NUCKS1
SAP18	ARL8B	G6PD	SRPK2
DLST	OGFOD1	LIMK1	PPFIA1
TNFAIP2	OCIAD1	PTCD3	EXT1
ASH1L	TMEM245	TTK	CYFIP2
2015-09-01	FKBP8	SAE1	PFN2
PPFIA1	YTHDC1	CNOT11	HMGXB3
MRPS16	ATIC	MAGT1	ACOX1
NUDC	NFE2L2	KRT19	OPTN
GNPDA1	ANKRD1	LAMC2	PIGS
SEC11A	TSC22D3	ZNF451	E2F4
MRPL49	IFT57	TSC22D1	SHFM1
DDX46	UGGT1	MDFIC	CLNS1A
RAB18	ANAPC5	TM4SF18	BAZ2A
WSB1	EIF3F	UGGT1	NUP133
CLDN12	GNL2	CCDC14	EIF6
GINS2	PIP4K2B	PTPN12	UBE2I
UROD	BUD31	DBN1	FANCI
EPB41L2	RUVBL2	WDR6	AFF1
PDCD11	MFF	ZNF644	EARS2
ATP5G2	SGPL1	FIGN	GPS1
WDR12	MRPS7	TSPO	ATP6AP1
PRCP	POLQ	HNRNPM	PDZD8
STIM1	USP40	CCNH	SEMA4B
SOAT1	GATAD2A	TBC1D5	RBM8A
FLOT2	SLFN11	MRPS16	PSMD3
RNPS1	ERH	TLK2	ERP29
CCDC14	MAPK1	ZMAT2	CNIH4
ETS1	GOLGA2	NHP2L1	CYC1
PLIN3	SLC25A6	NDUFA1	CDCA7L
MRPL37	CD47	ATXN7L3	PITPNM1
WBP2	ABCF2	MTRR	PVRL3
MT-ND3	RPA1	SMTN	MTCH1
CPSF3	CHD9	EPDR1	SART3
CDCA7L	FYTTD1	SF1	NACC1
NNT	GYG1	RBFOX2	SLC31A1
SMCHD1	FBXW11	TM9SF4	SEC61B
CASC5	BTBD10	PRRC2C	BROX
CIRH1A	FTSJ1	B4GALT1	SF1
GCNT3	EBP	MT-ND5	YY1
MIA3	RBM8A	PLAU	NCOA2
XPO5	YEATS2	TMEM183A	SLU7
HMGXB3	POLE	PCBD1	EIF3F
MYO9B	PXN	IGFBP7	ZNF217
YWHAG	IFRD1	DCUN1D1	PTPLAD1
SLC16A1	TBCB	MRPS35	WDR6
RSL24D1	SNX6	CST3	NMRK2
CSNK1D	HDAC1	USP40	DYNLT1
AKT3	DOK4	OGFOD1	ARPC5
RANGAP1	WDR6	THRAP3	SKIL
ZNF451	PAF1	CREB3L2	KIAA0947
P4HA2	SRSF11	EXTL3	NHP2
GPR125	PEA15	GPR125	LIMK1
SHFM1	GINS2	KDM5C	PPARGC1A
CYFIP2	CXXC5	CHP1	FAM13B
CLPTM1	FARP2	HMGXB3	SNTB2
NUCKS1	MLF2	SAR1B	RAB31
PSMD13	RFTN1	MRFAP1	TLK2
KMT2D	MRPL15	FAR1	MGEA5
NHP2	TMEM106B	GOLT1B	MFAP3
KCTD3	STRADB	SHFM1	CDK16
GCLM	DNAJA3	PTPRM	EMP3
NDUFB7	ICMT	ATP10D	FSTL1
URI1	DAP3	MT-ND4L	ICMT
NAT10	PSD3	FBL	MRPL37
SKP1	JOSD1	SECISBP2L	NF2
YME1L1	EIF2S2	CLUH	TFE3
MACROD2	SDHB	RAB21	SLC39A10
BHLHE40	WDR11	SEC24C	SHROOM3
PARN	ASNSD1	FBXL5	HMGN2
CIT	ERO1L	FBXO18	PDXDC1
FURIN	SFT2D2	ATL3	VPS36
RUVBL2	AP3B1	ATP5J2	ATP5G1
TRAF7	THRAP3	ELFN2	SMG1
UACA	PIP5K1A	NUAK1	ROCK1
NCOR1	TARBP1	KIAA0368	NET1
METAP1	MYO9B	CHMP2A	GBE1
RIF1	TMEM87B	HIST2H2AC	FBXO18
MYO10	STK25	MYO19	UPP1
L1CAM	OPTN	CPSF2	STRADB
ARPC1A	ROMO1	USP36	NUAK1
RAB21	TPD52	TMX2	FYTTD1
PALLD	ZC3H11A	HMGN2	MPC2
KDM2A	CIZ1	ECE1	PLCG1
MAP4	TMEM14C	NET1	CNOT11
COPS2	CLTB	SNX10	GTF3C3
ATP5J2	PRKD3	EVA1A	KDM2A
BLVRB	SPC24	SLU7	UGGT1
TMEM184B	ESYT2	COBLL1	ACACA
ABR	SARS	NT5C2	FDPS
SRSF11	STK10	PRKRIR	GGT1
NIP7	PSMB1	TNKS	ANKRD40
CAPZB	RNF149	BIRC2	ORAI2
GATAD2A	CYR61	FAM198B	TAF2
DICER1	QKI	IGF1R	MRPL15
COPS3	PRPS2	FAM192A	MMP7
BROX	CIRBP	PACSIN2	GBAS
FLNB	NET1	LAMB2	HTATIP2
RBM8A	KANK2	PTPN14	SULF2
RFC2	HTATIP2	CDS2	SRPR
TMEM14C	PITPNM1	MRTO4	TOMM22
VPS36	TMEM183A	MRPL37	GNL2
EIF3F	PLP2	SRSF7	COX5A
PEPD	NRD1	PI4KA	CSF1
PPP1R12A	ARHGAP29	ZEB2	BANF1
COX5B	SCAF11	INTS8	COG5
NUDCD3	CDCA7L	TOM1L1	CIZ1
MRPS34	CBR1	LGALS8	CD82
RRAS2	GRB2	XPO5	MYO19
CREBBP	WBP5	CAB39	PLOD2
SETD7	EHD1	YY1	KCTD20
WWP2	TXNIP	ZNF217	PTPN14
EPS15	C5orf42	LGR4	RIOK3
SSR4	C12orf23	ACIN1	BUB1B
RB1	SEC11A	POMP	C16orf62
SECISBP2L	ZFAND6	ARHGAP26	ABR
ITGB1BP1	GTF2H1	CYTH1	SECISBP2L
FAM208A	PACSIN2	EIF4E	TMEM14C
ELOVL1	CRYAB	CD70	RIF1
SCAF11	MRPL33	DDX54	DSTN
ACAP2	PPFIA1	PAIP1	SHOC2
GM2A	MAP1B	ARHGAP1	LIG1
SKIV2L2	RAD23A	MYO9A	CTBP2
IDH2	CNOT11	ASNA1	DHX40
DDX41	PRDX3	PSMD5	SLC16A1
SSRP1	C19orf53	HTATIP2	XPO7
DNPEP	SLU7	TAF2	TMEM14B
GOLGA2	UBE2L6	ATM	TES
CARHSP1	NF1	TES	DPP9
ME2	DLGAP5	MAP4	TMEM183A
AP1M1	GEMIN5	TBC1D1	IPO8
PSMC5	KIF5B	PIGS	SNRPE
NID2	NDUFB3	FYTTD1	COPS3
JAZF1	ANXA6	ICMT	ZFAND6
TAF9	VCAM1	DNTTIP2	AES
GEMIN5	KDM2A	PRPF19	AGO2
ASNSD1	PIN1	ADSL	EPB41L2
RPS28	VOPP1	NUP85	PITPNA
SMTN	CYC1	RBM8A	CARHSP1
PSMB1	SUDS3	DDX21	ARHGAP18
CUL4A	TMEM167A	PHAX	GNB2
THOC2	UACA	DENND6A	NUDC
CALCOCO2	ARFGAP2	FASN	TUBA4A
PDZD8	ATP6V1F	USP8	COPS6
RNF14	TCF25	PRDM4	BHLHE40
COPS6	MAK16	TMEM87B	PARN
CAMSAP1	LIMK1	GALNT1	NUP85
UBE2N	KLHL24	FIS1	NANS
CPNE8	RANGAP1	CHD8	AHCY
STOM	OSTM1	NDFIP2	PRPF19
GLUL	MTSS1L	ADRM1	CPSF3
BAX	FBXO18	MAN2A1	MGAT1
ATRAID	NHP2	IFI16	ZMYM4
APEH	UBE2Q1	GLIS3	UROD
SNRPA	SENP5	ZNF148	SMAD2
DMXL1	SNRPA	UCK2	NDUFA1
TYK2	DERA	APPBP2	C6orf62
ZNF644	ARL5A	PAIP2	ERH
ACTR1A	GNA11	RALY	CEP250
GBE1	CD82	SNRNP200	USP15
MOV10	ORAI2	IDH3A	EHD1
YARS	FLOT2	YARS	SERPINH1
FTSJ1	CYB5B	SLC30A5	TBRG4
ERAP1	NCOA4	INO80	ICAM1
LMBR1	PTPN14	SYPL1	PIP4K2B
EIF6	BLMH	NABP1	FBXW5
GLRX3	COPS3	RAB34	NCAPD3
BAIAP2	CARHSP1	GNB2	CCDC14
TNFRSF10B	FAM105B	NIFK	TCF25
HMGB2	PPP6R1	PES1	NEDD4L
PDCD5	DMXL1	ATP5L	ZYX
GRB2	QRICH1	CD82	SNRNP200
ANXA3	VPS29	FANCI	ZCRB1
CDC42SE2	CAT	MAP3K4	CTSF
SLC41A2	PAG1	SNX8	MAP7D1
NDUFA1	CDK16	EXT2	PAIP1
APRT	MSANTD3	MFHAS1	DMXL1
GBA	PPME1	PPP1R37	ARFGAP1
AKR1A1	CCND3	ABHD12	MYO9B
FABP5	HSPH1	RNF11	RBBP8
NAPA	BAZ2A	PTDSS1	SLC6A6
HIP1R	SCARB1	IL6	SRSF11
FAM65A	ZZZ3	PRKCA	MATN2
TSPAN4	ALDH7A1	NDUFA12	GOLGA2
TMCO3	CTBP2	LONP1	ERBB2IP
RFX5	HERPUD1	STARD3NL	CCDC47
TGIF1	AMIGO2	PPP1R10	GINS2
TPGS2	PAIP1	BTBD1	AP3B1
MTPN	KIAA1715	PSMD3	NDUFA5
TMEM66	MED13L	RNF40	ATXN7L3
PTPLB	EXOC5	PCNX	ABHD12
SELT	TTK	FDFT1	BAZ1A
DEGS1	THOP1	HMGA1	RELN
BIRC2	APPL2	FOPNL	MRPS35
HDGFRP3	DCP2	LAMA3	BIRC2
PFN2	UBE2C	AMZ2	KNTC1
NRD1	CPNE8	MFF	PLS1
FADS2	RNPS1	APEH	FUCA2
RPA1	BHLHE41	SOAT1	SERINC3
MYO9A	TRIM8	RIF1	GRB10
ABLIM1	UBE2I	ETV6	CPT1A
ZNF462	DESI2	MYO9B	TNKS
MGEA5	PSME1	PTPLAD1	ANAPC5
MKRN1	ATP5J	PLRG1	YTHDC1
ZNF706	LSG1	POLE	BLVRB
CMTM3	USP15	MRPS7	ZHX3
ARMC1	RIF1	POLR2C	SGTA
GTF2H1	PRKRIR	PPP2R4	DLST
ANO10	CLUH	WWP1	XPR1
PRKAA1	DPP3	TCF25	DDX41
SEMA3A	KDSR	GLO1	ZNF644
GBAS	ITM2C	ATG13	NFKBIA
ERBB2IP	EML4	BNIP2	PSME2
ZMYM4	MDFIC	PSMC6	CYR61
SRSF7	ATP6AP1	PLK1	ARHGAP26
TANK	SF1	PHC3	CDR2
CNOT7	TSPAN4	NAPA	EML4
C14orf2	NOP10	STK10	GALNT14
MRPL17	PARN	FRMD6	BLOC1S6
CGNL1	ETFA	EXOC5	PHC3
THRB	SYPL1	CLPTM1	PTPLB
CADM1	GINS1	ZNF106	PSD3
TMEM259	RSPRY1	MYH10	KDSR
SCFD1	LHFPL2	TMEM33	SRPRB
CRTAP	ELAVL1	SHISA5	DNTTIP2
OS9	PSMF1	FHL2	SRSF5
FOPNL	SRPRB	TMEM165	DMXL2
NUP188	RAB34	AGPAT5	ABCC2
TNFRSF1A	ZMAT2	RABGGTB	TTK
DEF8	HMGB2	PPP2R3A	ARHGEF12
AUP1	PVRL3	AK5	ATRAID
SPG21	HMGA2	HAX1	ZNF451
TRAK2	MTHFD1L	SUMF2	COPS8
SLU7	MFAP3	RSPRY1	IFITM3
RALA	KBTBD2	RALB	NDUFB5
PDGFC	SGMS2	UQCR10	CBR1
HLA-C	EHMT1	ID2	IL32
BIRC5	SNTB2	ATP1B1	CLDN12
ZHX3	MYO19	GIPC1	PSME1
AKT1	CSF1	ARIH1	MAGED2
REPIN1	NASP	YTHDC1	C5orf42
ABRACL	ANXA11	C12orf49	GAK
SPTLC1	TAF9	UBR4	COASY
PPP2R3A	CASC4	CLMP	TRIP6
KIAA1715	MAF1	ISCU	PTBP3
GNAI2	TMEM38B	TIMM17A	ETFA
CUL4B	RBL2	TMCO1	PTPN12
ETFA	HSDL2	GBP3	HEG1
CNP	BUB1B	TMEM56	RHOBTB1
DNAJC7	CLU	FEN1	ATF4
DPP3	IVNS1ABP	SRPK2	PRPS2
MAPKAP1	NCOA2	ESYT2	URB1
DAPK3	ATP5G1	FARP2	ANO10
PARP10	NUP155	DPP9	BLMH
PRPS1	BLVRA	UFC1	SGMS2
ICMT	TMEM259	EMC4	SMARCD2
MRPS35	SCYL1	WDR41	CANT1
RBM47	PDLIM5	KIF2A	MAP4K4
EXT2	TMX3	RANGAP1	COG4
MGAT1	MAD2L1	MSRB3	ITGB1BP1
MAF1	TMEM8A	CPSF3	MRPL49
FUT8	ELK3	VPS29	USP8
TXNDC12	KIF2A	E2F4	PSMA5
NKTR	SNF8	GDF15	RRAS2
TNPO2	FAM107B	GNB4	KIAA0232
LRRC16A	PRR11	CDH6	NUP107
BUB1B	KIAA0947	COX8A	COA4
MLLT4	OSTC	EI24	EVI5
HMOX1	APH1A	LUC7L3	LSG1
KBTBD2	HLTF	COPS6	HIST2H2AC
EMC1	TNFRSF11B	ARHGAP29	RAB34
PTBP3	PDLIM1	SGPL1	TSC22D3
SULT1C2	ARPC1A	MACROD2	GLUL
EIF4E	NCAPG	HIST1H2BG	YEATS2
NDUFB4	TMX4	FAM134C	ARIH1
FOXK2	ANXA3	LGALS3	SETD7
ELAC2	HMGB3	UTP6	DESI2
NF1	HIF1AN	CNIH4	TACC1
NCOA4	PRPF19	MTFR1	PDLIM5
MTIF2	SAP30BP	STRADB	DNPEP
GNL2	HIST1H2AE	UPF1	ME2
ARIH1	NDUFA10	PDP1	CNP
SLC7A7	ADAM12	BUB1B	DRAM1
EXOSC10	IFITM3	HIF1AN	GMFB
PPARGC1A	RABGAP1	SRSF11	RAD23A
CNOT2	MRPS35	TAOK1	GM2A
HEG1	CD46	SLMO2	EBP
LACTB2	DHFR	MRPL15	CDC42SE2
TBC1D9	CCAR2	EPS15	EIF4E
SART3	NDUFB5	TSR1	EPHX1
MRTO4	PSEN1	PVRL3	MRPS7
ARHGAP18	COPS2	ATP6V1D	KXD1
C16orf62	DTYMK	GOLGA2	ATP11B
AGPAT3	SLC2A1	PLEKHM1	SLFN11
GALE	NOV	FEM1B	MTIF2
LZTS2	AGPAT5	NACC1	GBA
STMN1	TMEM33	SH3GLB1	TMEM131
DNTTIP2	SRSF5	BOD1	DCP2
ARHGEF12	CHMP2A	PSMD14	BLVRA
GSTO1	PAIP2	DDAH1	NASP
TBC1D5	MICU2	ZC3H11A	EPDR1
CSF1	TBRG4	TMEM106C	DLGAP5
UGT1A6	H3F3A	COX5A	TRAPPC8
NASP	PIK3AP1	STOML2	AGPAT5
SEC24C	RBM23	GTF3C3	KRT18
MTCH1	ATP11B	BAZ1A	CAB39
TOR1AIP1	KIAA0930	SRSF5	ARAP1
IMP4	SVIL	DROSHA	XPO5
TXNDC9	IL13RA1	PAPD4	SMC5
FUCA2	INTS10	GGCT	ATP2B1
IDI1	ICAM1	CIRH1A	MAP2K2
ANXA6	RHOBTB1	MTPN	UBE2L6
TRAPPC8	RIN2	GNG5	ATG2B
PAIP1	TAF2	NEDD4L	MRTO4
ATPIF1	RALB	KXD1	PRKRIR
DERA	FAM127A	CIRBP	RSPRY1
SERPINH1	DNAJB11	SLC25A37	PHAX
REEP5	TMEM14B	MAP7D1	NUP62
AMIGO2	XPO7	WDR45B	ATP5J2
TSPO	SHISA5	HDAC3	GRB2
NIPA2	NDUFS6	NPTN	ERAP2
PPP1R37	UTP20	TBC1D9	GYG1
BRD2	TOM1L1	BLMH	NPTN
CLNS1A	ABI2	HGS	HMGB2
NUDT5	ZCRB1	TMEM50A	AP1M1
KIAA1462	NFKBIA	MMS19	ZNF706
SLC9A3R1	TMEM165	ATG2B	PDLIM1
PTPLAD1	ATG2B	NDUFB7	TGFBR1
[truncated: 1,002 more rows]
