# Supplementary material for: TFE3 fusions drive oxidative metabolism and ferroptosis resistance in translocation renal cell carcinoma
Source: EMBO Mol Med. 2025 Mar 27;17(5):1041–70. doi: 10.1038/s44321-025-00221-7 (PMC12081665; doi:10.1038/s44321-025-00221-7)
Supplement: Supplementary file 16 — EV and Appendix Figure Source data [file 44321_2025_221_MOESM16_ESM.zip › Fig EV and Appendix/Appendix Fig-S1/Appendix-Fig-S1D.xlsx]

## Sheet: Top3000-protcod-tRCC
Batch effect removed, gene mean expression siCTR
2422 common elements in "UOK120 Top3000", "UOK109 Top3000", "TF1 Top3000" and "UOK146 Top3000":
EEF1A1
FN1
ACTB
EEF2
MT-CO3
FTL
AHNAK
ENO1
NPM1
MT-CO1
ITGB1
TMSB10
AKR1B1
GAPDH
DCBLD2
FLNA
SPARC
CANX
HSPA8
RPLP0
SPP1
MYH9
ANXA2
S100A6
PPIA
VIM
PKM
FTH1
CLTC
B2M
PLK2
RPL4
SQSTM1
HDLBP
ITGAV
RPL23
RPS20
LDHA
FAT1
MT-CO2
GNB2L1
RPS24
RPS6
EIF4G2
RPL7
GSTP1
RPS2
ITGA3
RPL12
RPS11
TGFBI
RPL19
RPS3
RPL13A
THBS1
ALDOA
GPNMB
YWHAZ
CSDE1
TMBIM6
PABPC1
PSAP
TPT1
LDHB
TPM4
HSPD1
GLS
RPS4X
HSP90AA1
RPS18
RPL27A
MSN
RPL6
TPM1
RPL7A
CD63
CALR
HSPA9
ATP13A3
RPL8
RPSA
RPS27A
ALDH1A1
CTNNA1
SOD2
RPL37A
CTSB
UGCG
LAMC1
PFKP
UBC
RPS7
ACTG1
RPS27
RPL11
TUBA1B
RPL3
RPS19
HIF1A
XRCC5
IQGAP1
RPL13
RPL32
RPL37
MICAL2
DYNC1H1
COL4A2
TFRC
HSP90B1
CDK6
KPNB1
ASPH
VDAC1
LGALS1
DDX5
PRDX1
CAPRIN1
CFL1
ATP5B
MATR3
RPL35
RPL24
2002-09-01
RPL27
RPS14
EIF4B
RPS16
ATP1A1
JAK1
RPS12
CD44
TPI1
MYL6
TMSB4X
GRN
EIF2S3
IGF2R
RPS8
APLP2
RPLP2
RPL9
PRKDC
TUBA1C
YWHAQ
CCT6A
RPL38
TOP2A
ACTN4
SSR3
RPS3A
EEF1B2
RPL5
IARS
YBX1
RPL10
ANXA5
AP2M1
CAP1
TNPO1
CCT7
TOMM20
VAT1
RPS23
SF3B1
SEMA3C
DKK3
CAPN2
MET
PGK1
NACA
RPN1
RPL21
IPO7
NAP1L1
ITM2B
KPNA2
ANLN
CCT5
RPLP1
ATP5A1
LPP
RAI14
GARS
P4HB
ARPC2
HSP90AB1
COPA
HNRNPA1
ACTR3
TRIO
LGALS3BP
RPL41
TLN1
RPL30
RAN
ST13
RPL35A
CENPF
WDR1
S100A10
IPO5
RHOA
TALDO1
SND1
WWTR1
CDV3
LARP1
CRIM1
RCN1
GDI2
RPL18
HSPA4
NCL
NDST1
H3F3B
EIF3E
PTMA
CTSD
DPYSL3
HNRNPK
CCT2
RANBP2
TRIP12
RPL14
TCP1
ENAH
CCNG1
BTF3
LARS
RPL31
VCP
MTDH
TXN
HNRNPH1
CCT3
CNOT1
BZW1
NQO1
TAGLN2
USP9X
EIF3L
FAM129B
IGFBP3
ANXA1
PSMD2
LAMB1
KDELR2
HINT1
COPB2
HDGF
CAV1
G3BP1
HNRNPC
TFPI2
MLEC
RPL29
KIAA0100
GPR56
COL4A1
M6PR
UBA52
GPX4
S100A11
PTPRJ
SET
VCAN
RPL10A
CD2AP
PDIA4
BIRC6
RPS5
PDIA3
CD151
BSG
PRPF40A
RPL23A
ERGIC1
GPI
NCKAP1
RPL36
SLC25A5
RAC1
SPAG9
UBE2D3
LOXL2
RNF213
RPS13
CTTN
XPO1
MORF4L2
HAVCR1
TPR
RPL39
NONO
TPM3
EIF5
RPS15
COPB1
DHX9
EIF3B
GANAB
SURF4
EIF4H
CORO1C
PSMD1
CLIC1
TBL1XR1
YWHAB
RPL34
CTNNB1
EIF3D
TKT
TXNRD1
PFN1
YWHAE
CD59
OAZ1
RPL18A
ADAM12
PTK2
SPTBN1
ARF1
HUWE1
TUBB
RPL15
CALM2
PTP4A2
LMNA
ETF1
HADHA
RBM3
STAT1
ASAH1
COX4I1
TMEM123
VMP1
PRDX6
CHD4
CNN3
CAPZA1
SMS
STIP1
PANK3
HMGCR
NUDT21
MYOF
TM9SF3
GNB1
GCN1L1
TMEM2
CBX5
CTSA
FAM208B
SPTAN1
RPS25
CAND1
CKAP5
SLC25A3
PICALM
ILF2
CYCS
MGST1
NNMT
PPP1CB
DBI
TRAM1
DHCR24
RPN2
CPD
XPOT
DLG1
ADAM10
SERBP1
SFPQ
G3BP2
RPS21
PAM
LEPREL1
CNDP2
PTTG1IP
ATP6V0E1
IL6ST
IMPAD1
CCND1
CSNK2A1
SF3B3
RHEB
EFTUD2
ACLY
UBE2H
CAV2
MKI67
SLC11A2
COPG1
UBE3C
AARS
PGAM1
ACSL4
MOB1A
COX7C
TM9SF2
LEPROT
SLC4A2
FNDC3B
HSPB1
RAD23B
FOSL2
RPS26
PTEN
NOTCH2
USP34
2009-09-01
ITPR2
YBX3
GNAS
PARP1
EEF1D
HLA-B
CAPZA2
RND3
2011-09-01
NUP98
RARS
CHCHD2
WDR43
DDX3X
LAPTM4B
VPS35
AP2B1
VCL
RPS9
MAPK6
KIAA1033
MPZL1
PRKCSH
ESYT1
ADAR
PSMB7
LMAN1
ATP5F1
CDH2
PTBP1
TTC37
CS
DDB1
KIAA0020
SDCBP
SVIL
PRSS23
TRIM28
PTGFRN
NAMPT
ATP6V1B2
PPIF
EPRS
ARPC3
RPL22
NUP205
EIF3M
PRKAR1A
SLC38A1
NDUFA4
MACF1
MDH2
MYL12A
DNM2
SMC4
CTSC
ZBTB38
ATP5C1
TP53BP2
SLC38A2
RPL28
EIF3I
MORF4L1
GOLM1
NMT1
SMARCA5
PSMD8
RAP1B
SEL1L3
NPC1
GNPDA1
STT3A
DAB2
CALM3
ITGA5
CDC27
RAB7A
NBN
WWC1
OGT
CCNI
PFDN5
PRDX5
UQCRH
DDX1
HN1
CYFIP1
KRT8
EIF3H
ACSL3
MMP14
ARPP19
NFE2L1
PHB
SCRN1
AZIN1
ANXA4
MCFD2
CALM1
VPS41
CBX3
CELF1
ECT2
MYO1E
C5orf15
ILF3
SUB1
EFR3A
CXXC5
WNK1
DST
PSMD11
HEATR1
SLC25A13
ACTN1
SLC39A14
LITAF
SEC31A
MYO1C
ABHD2
TWF1
SMAD3
SFXN1
ANKRD52
DEK
DHX15
CALU
MBTPS1
HMGB1
PRPF8
SH3BP4
CAPNS1
HSBP1
RAB2A
UTRN
NDUFS5
HLA-A
MGAT4B
UBR5
ARF4
ALDH18A1
SLC35F5
LMAN2
SEC23A
IARS2
SKAP2
ERAP1
RAB10
MDM2
SCIN
SRP14
EPAS1
TUBA1A
NSMAF
MVP
POLR2B
ATP5G3
AGRN
EIF4G1
PTPN11
RHOBTB3
DNAJC10
MYL12B
FAM129A
PPP6R3
DNAJC13
USP22
PCM1
PSMB3
NRBP1
WDFY1
TMPO
DYNLL1
USP7
KARS
FAU
SLC20A1
PRELID1
AFF4
XRCC6
EEA1
PDS5A
HNRNPU
COPZ1
PPP1R14B
PPP2CA
FUBP1
TFPI
EIF4A2
PPIB
SSR2
RHOC
KPNA4
MT2A
ARL6IP5
TMEM248
RBM39
FH
PYGB
UBXN4
NAA50
PSMA4
TUBB4B
COX6C
NCAPD2
PPA1
CDKN1A
CCT8
SEC61G
UQCRB
OSBPL8
MCM4
SLC3A2
RTN4
COTL1
ELOVL5
LRPPRC
BIRC5
IRAK1
KIAA0196
DDX17
SUPT6H
ABCE1
MYO1B
DYNC1LI2
PON2
USP24
S100A16
DPP4
DAZAP2
SPDL1
SNRPD3
TCEA1
ARHGAP21
DLD
HECTD1
STT3B
SQLE
PABPC4
POLD2
BICC1
CDK4
PLIN2
NUP50
STAG2
TJP1
NPLOC4
CAPN1
ARL6IP1
HEXB
STX3
PTP4A1
COX7A2
TMED2
UQCRC2
HTT
PDAP1
NNT
RSL1D1
PSMB4
CKAP4
IPO9
TARS
NARS
APP
COLGALT1
MCL1
CAST
BIRC3
LRRC59
DYRK2
AGPS
CMPK1
HIST1H1C
OLA1
FXR1
DNAJA1
SFT2D2
PSD3
FGFR1
HLA-C
SUN1
SERF2
TMOD3
RIC8A
ODC1
RACGAP1
CCNB1
SRRM2
MT-CYB
PTGES3
ANKIB1
PNRC2
SLC39A1
PRMT1
EIF2AK1
XPO6
AHCYL1
ACTR2
RAD21
AHR
RAB11A
MTA2
CACYBP
CEP55
COX7B
OPA1
KIFC3
EPS8
LASP1
ADAM9
CD276
MRPL51
MT-ND4
PDIA6
CLIC4
UGDH
RNF216
SSR1
QKI
SLC26A2
VDAC2
ZNF207
PAPOLA
EFCAB14
ERGIC3
ADIPOR2
BCAP31
SPG20
TBCA
TRA2B
CERS2
GPR126
WSB2
STARD7
IGF2BP2
NT5E
SKP1
SPATS2L
OAT
SMAD5
SCARB2
PRC1
CNOT7
PPP2R1A
EIF3K
CUL4A
DCTN2
PGD
NPEPPS
NUTF2
SRSF3
TOMM70A
HIST1H2BK
CPNE3
GNS
PHB2
NSD1
PPP1CA
GSR
SUMO2
ROCK2
PARP4
MED13
RPS6KA3
AKT3
PLEKHB2
USMG5
BHMT2
UBAP2L
MTCH2
DNM1L
SEC61A1
BBX
LMNB2
HM13
IK
SUMO1
TMBIM1
PDCD6IP
MAT2A
ARRDC3
FKBP1A
HK1
GCLM
C11orf58
MAP1B
COX7A2L
EXOC4
KIF1C
PA2G4
MRPL3
SEC13
VCAM1
ZNF638
AK2
FADS1
RRM1
ATRX
POLR2L
PSMC2
STRAP
ABCC3
2007-09-01
FARP1
ERGIC2
TMEM14B
MGST3
ZC3H15
ATP5G2
DAD1
SEC23IP
TNFRSF10B
CHD1
CALD1
DENND5A
API5
FKBP4
SNRPD2
UXS1
DCTN4
LARP4B
TUFM
NAP1L4
ASAP1
CCDC93
NDUFV1
FLII
H2AFY
PSMC3
TM7SF3
CAPG
MARS
RRM2
PAK2
SF3B2
EPT1
PAWR
RPS29
HDAC2
YWHAH
LRP6
BCLAF1
PDHA1
ANKRD10
CDC37
TP53BP1
CLTA
ANXA6
FAF2
ZDHHC5
GGA2
H2AFV
DRAP1
CNBP
JADE1
PGM3
ARF3
XIAP
YKT6
USP10
PFKM
MRPS27
SCYL2
WBP11
UQCRC1
RBMX
KCTD3
IMPDH2
GUK1
RB1CC1
SLC7A1
TMEM167A
SRPK1
IGF2BP3
RPL7L1
SSBP1
ITGB5
PAX8
TOPBP1
INPPL1
SNX3
EDF1
UBE2Z
ZNF146
HSD17B4
TNRC6A
DAP3
LYPLA1
MT-ATP6
RAB6A
POLR1A
MDH1
FAM126A
QARS
LAMP1
HN1L
GNPTAB
UBA1
PIP5K1A
COL6A1
SON
GTF3A
SRSF1
PRKCI
TMEM132A
ACP5
TUBA4A
MIA3
SAR1A
MKLN1
PPT1
STAT3
RHOQ
PSMD13
GLUD1
EIF3G
SLC41A2
TMEM106B
YTHDF3
TK1
RNF10
U2SURP
EPS8L2
MFN2
ATP6V1A
MED13L
TMED7
GNL3
HMGN1
PKP4
AP1G1
PRKAG2
RTCB
DNMT1
LPGAT1
PIP4K2A
RRM2B
ENSA
ZNF664
ATP5H
ATXN10
TCERG1
RANBP1
MCM7
EIF2A
ARL1
IL32
LTBR
ARHGAP35
SLC25A39
TGFA
TRPM7
CLPTM1L
FKBP9
NDUFS8
DPYSL2
DDOST
ATP6V1C1
KIAA1191
RBBP7
UBB
RBBP4
PSMD4
TMEM66
SHMT2
HSPA5
CSNK1A1
GCC2
GSPT1
CNN2
PSMA7
AMFR
TMEM14C
EGFR
USP32
LBR
HSPB8
DAZAP1
KTN1
STAT6
ARL8B
PRRC2A
TNS3
CTSL
CACUL1
GNG12
PAICS
CEBPZ
DARS
DKC1
MCM5
DDX18
KCMF1
CFLAR
WDFY3
UBL5
TNFAIP1
GOLGA4
SIKE1
KLF6
PARK7
SMG5
AKAP13
CPVL
ACADVL
PEBP1
VEZT
SOD1
NAA15
NR3C1
COX6B1
SSB
SUCLG1
GUCD1
VDAC3
CUL3
CSF1
HMGCS1
AP3D1
GTF3C1
HYOU1
ADH5
GTF2I
TRAK2
U2AF2
DDX42
ATP6V1E1
PFN2
ACACA
SKA2
TRIM25
HNRNPA2B1
SMARCC1
PRDX4
HELZ
UBA2
SUPT5H
FAM3C
FAM107B
NOP58
GORASP2
C6orf62
NF2
SNRPG
ZDHHC7
UGP2
PSMD12
TCEB2
FSTL3
SERP1
ANXA7
MAN1A2
C12orf75
C1QBP
HP1BP3
AXL
QPRT
VMA21
NUMA1
P4HA2
TUBB6
PPIP5K2
RPS15A
WAC
PSME3
OST4
PRKAR2A
ACP1
LRRFIP1
LIMS1
NOL11
SDHA
SEL1L
FAM134A
APPL1
ZZZ3
BNIP3L
RMND5A
CHCHD3
ATF4
TOMM7
ZMPSTE24
ZDHHC2
HERC2
AP3S1
TRIP6
ESD
SRRT
SEC11A
INTS1
RRAS2
DCTN1
UFM1
NRP2
UQCRQ
KDM5B
MAP4K3
KCTD9
KDM5A
NDRG1
SLC9A3R1
COL8A1
NSA2
SORT1
NMD3
ARL5A
CDC23
RFWD3
LMNB1
SARS
BAG6
DCAF7
DENR
ATP6V1G1
NFKBIZ
CALCOCO2
SPIN1
YME1L1
PDCD11
DAG1
DOCK1
AP1S1
NCOA4
EIF1
AATF
VARS
MSH6
GPR143
SKIV2L2
DNAJC7
CHD9
RPL22L1
ALCAM
C1orf43
CYBA
USP33
CCT4
PITRM1
FAM49B
DNAJB6
BUB1
TNIP1
SKIL
TPCN1
HNRNPDL
ATXN1L
WARS
CDC42
IDH1
SEC62
RSL24D1
DPY19L1
CKS2
TM4SF1
OSTC
TMED9
TSN
FAM13B
ATIC
TRAP1
BCAT1
RFC1
CAD
NUP93
KIAA1715
C14orf166
NHP2
JOSD1
ASH1L
PRKD3
KHSRP
UBE2Q1
NFE2L2
OSTM1
KDELR1
RAB18
ATP5G1
NUPL1
PPP4R1
FAM91A1
EWSR1
2015-09-01
NAE1
AKT2
USP5
PEA15
RALA
SF3A1
CPSF6
REEP5
ADD3
HLA-E
EIF5A
TBC1D9B
PIEZO1
MGLL
GHITM
AP2A2
PLXNB2
COX5B
MAPK1
UBFD1
TTYH3
PTTG1
ARFGEF1
COPS2
C12orf23
SREBF2
ATR
RPS28
WHSC1
POR
CAT
H2AFZ
RB1
CANT1
TPP2
CASC4
GLB1
DNAJB1
SSR4
APOL2
SDHB
SPTLC2
GULP1
RYK
MTMR2
SNRPC
STX7
CLDN1
BUD31
CTSZ
TNFRSF1A
URI1
GEMIN5
PSMC5
HIST1H2BD
RNF4
ZYX
SRI
KIF20A
FAM49A
ARPC1B
MRPL33
DDX23
HSD17B12
HBP1
CEP170
PAFAH1B1
PDZD8
NRD1
HERC1
CNOT2
DMXL1
NF1
BUB3
TMCO3
ALS2
BCL2L1
MAPKAP1
USP15
MTHFD1L
PPARGC1A
AES
SNX5
DEGS1
EPB41L3
CARS2
HERPUD1
PKN1
CLNS1A
PSMB1
MARCH7
DCAF6
SLC6A8
POLR2E
GART
CRTAP
PDLIM5
ATP6AP2
MAPKAPK3
ACO2
GPX1
BAX
CDC42SE2
VOPP1
ARL4C
DCP2
PTAR1
WDR11
DYNLT1
XPR1
SERPINH1
ADD1
ASNSD1
HNRNPAB
DDX39A
FTSJ3
TAF9
UBASH3B
TRMT112
LPIN1
DYNC1I2
FAM208A
COG5
EIF3F
TRIM37
GRB10
IST1
WSB1
RNF14
ATP6V1H
EIF2AK2
NOP56
ZFR
KBTBD2
NUDCD3
GLRX3
HNRNPF
VAMP3
2010-09-01
NOP10
UBE2S
RPS27L
LAPTM4A
DDX46
MT-ND3
SUCO
UBQLN1
PLS3
NUP107
SPTLC1
SRSF2
RAB8A
NLN
EPHA2
METTL9
ACAP2
NOMO1
RAB1A
OS9
KDM2A
VPS36
CHD7
PPP1R12A
KIAA0947
DCTN5
NDUFB3
SRP9
RER1
PRKAA1
AMOTL2
TIMMDC1
RASSF8
NUP188
ARHGAP18
LARP4
FLOT1
LAMP2
HIST1H2BC
SUPT16H
TSPAN3
TIMP1
HNRNPUL1
SCAF11
UBA6
ARIH2
ARF5
KIF5B
UBE2N
SLAIN2
NUDT5
CUTA
VPS25
MSI2
XPNPEP1
FNBP4
PAG1
GTF2H1
CDC123
LMBR1
PRDX3
KCTD20
NDUFB9
ANKRD40
PSMA3
ATP6V0D1
STK25
MSANTD3
CEP350
RNH1
BECN1
GALNT2
SELT
TBK1
PUF60
MTHFD1
IREB2
MPHOSPH9
DNAJC8
UTP20
TOMM22
AP3B1
NUCB1
FDPS
ITCH
OPTN
EIF4A3
NUP160
SHCBP1
ATP6V1F
EBNA1BP2
CBFB
KIAA0930
CASC3
PCYT1A
MICU1
VAPA
RHOBTB1
HJURP
APH1A
HIGD1A
MLF2
DUSP3
SMC1A
GIGYF2
NDUFA10
SF3B14
SBDS
ACTR1A
DOCK4
ZCRB1
SULF2
PSMA5
ANKRD11
NDUFB4
PWP1
OCIAD1
ARPC1A
GBAS
CDC6
PSMC1
ENTPD4
ABCF2
VASP
PAFAH1B2
APEX1
NFKB1
MARCH6
DICER1
GPBP1L1
ZMYM4
MFAP3
RNF19A
EIF4E2
SLTM
PUM1
PCNA
SHOC2
PPP1CC
GNL2
PTGR1
CBX1
WDR3
GOT2
TARDBP
OCIAD2
NUCKS1
CTNNAL1
RAB3GAP2
MFSD1
SPECC1
OSMR
FAM114A1
MTCH1
ACOX1
CAMSAP1
NDUFA5
MPC2
PPFIBP1
PLA2G16
MLLT4
TRIP13
PPFIA1
HEG1
CASC5
ARHGDIA
TAPBP
TFDP1
GBE1
TANK
MED14
MT-ND1
PLOD3
SAP18
BAZ2A
SLC31A1
FBXW11
TINAGL1
PDGFC
PLP2
SNX2
OTUD4
SIPA1L3
ADAMTS1
MAPK1IP1L
TNFRSF12A
SNRPE
YWHAG
PSMB6
CDCA7L
SZRD1
CYC1
RPL36AL
QRICH1
SSRP1
PGRMC1
RIN2
MPRIP
EIF2S1
DSTN
EMP3
CYFIP2
CTBP2
LHFPL2
MCM6
BANF1
PITPNM1
MGEA5
FSTL1
NAT10
THOC2
KLHDC10
BHLHE41
EXT1
SRP54
PDCD5
NDUFB5
PDXK
TMED10
LSM4
ACTL6A
LAMTOR5
FLNB
LIPA
BLOC1S6
CCDC47
SPG11
RPE
BRI3
SPG21
ZFAND6
EIF6
AP2S1
CDC42BPB
C19orf43
SF3A3
SRSF10
ATP1B3
ZFAND5
NUP62
CMTM6
PRCP
WBSCR22
UHRF1BP1L
HSPA12A
C19orf10
WDR12
IWS1
PTPRK
ERBB2IP
HDDC2
FUCA2
PRR11
BFAR
RFX5
DHX8
CAPZB
GMFB
PPP2R5C
SEC61B
HNRNPR
HDAC1
GLTSCR2
BROX
MRPL17
TTC17
KIAA0232
ROCK1
HNRNPL
ANAPC5
CDK16
ACAT1
SS18
NFKBIA
RECQL
UTP18
PPP2CB
REST
SMG1
PSMD7
ALPK2
G6PD
LIMK1
PTCD3
TTK
SAE1
CNOT11
MAGT1
LAMC2
ZNF451
TSC22D1
MDFIC
TM4SF18
UGGT1
CCDC14
PTPN12
DBN1
WDR6
ZNF644
TSPO
HNRNPM
CCNH
MRPS16
TLK2
ZMAT2
NHP2L1
NDUFA1
ATXN7L3
MTRR
EPDR1
SF1
RBFOX2
TM9SF4
PRRC2C
MT-ND5
PLAU
PCBD1
IGFBP7
DCUN1D1
MRPS35
CST3
USP40
OGFOD1
THRAP3
GPR125
KDM5C
CHP1
HMGXB3
MRFAP1
FAR1
GOLT1B
SHFM1
PTPRM
ATP10D
MT-ND4L
FBL
SECISBP2L
CLUH
RAB21
SEC24C
FBXL5
FBXO18
ATP5J2
NUAK1
KIAA0368
CHMP2A
HIST2H2AC
MYO19
CPSF2
TMX2
HMGN2
ECE1
NET1
SNX10
EVA1A
SLU7
COBLL1
NT5C2
PRKRIR
BIRC2
FAM192A
PACSIN2
LAMB2
PTPN14
CDS2
MRTO4
MRPL37
SRSF7
INTS8
TOM1L1
LGALS8
XPO5
CAB39
YY1
ZNF217
LGR4
ACIN1
POMP
EIF4E
DDX54
PAIP1
ARHGAP1
MYO9A
ASNA1
PSMD5
HTATIP2
TAF2
ATM
TES
MAP4
TBC1D1
PIGS
FYTTD1
ICMT
DNTTIP2
PRPF19
ADSL
NUP85
RBM8A
DDX21
PHAX
DENND6A
FASN
USP8
PRDM4
TMEM87B
GALNT1
FIS1
CHD8
NDFIP2
ADRM1
MAN2A1
ZNF148
UCK2
RALY
SNRNP200
IDH3A
YARS
SLC30A5
INO80
SYPL1
NABP1
RAB34
GNB2
NIFK
PES1
ATP5L
CD82
FANCI
MAP3K4
SNX8
EXT2
MFHAS1
PPP1R37
ABHD12
RNF11
PTDSS1
NDUFA12
LONP1
PPP1R10
BTBD1
PSMD3
RNF40
PCNX
FDFT1
HMGA1
FOPNL
LAMA3
AMZ2
MFF
APEH
SOAT1
RIF1
ETV6
MYO9B
PTPLAD1
PLRG1
POLE
MRPS7
POLR2C
PPP2R4
WWP1
TCF25
ATG13
BNIP2
PSMC6
PLK1
PHC3
NAPA
STK10
FRMD6
EXOC5
CLPTM1
ZNF106
MYH10
TMEM33
SHISA5
FHL2
TMEM165
PPP2R3A
AK5
SUMF2
RSPRY1
RALB
UQCR10
ATP1B1
GIPC1
ARIH1
YTHDC1
C12orf49
UBR4
ISCU
TIMM17A
TMCO1
FEN1
SRPK2
FARP2
DPP9
EMC4
KIF2A
RANGAP1
CPSF3
VPS29
E2F4
GDF15
CDH6
COX8A
EI24
LUC7L3
COPS6
ARHGAP29
SGPL1
HIST1H2BG
FAM134C
LGALS3
MTFR1
STRADB
UPF1
PDP1
BUB1B
HIF1AN
SRSF11
TAOK1
SLMO2
MRPL15
EPS15
TSR1
PVRL3
ATP6V1D
GOLGA2
PLEKHM1
FEM1B
NACC1
SH3GLB1
BOD1
PSMD14
DDAH1
ZC3H11A
TMEM106C
COX5A
STOML2
GTF3C3
BAZ1A
SRSF5
DROSHA
PAPD4
GGCT
CIRH1A
MTPN
GNG5
NEDD4L
KXD1
CIRBP
MAP7D1
WDR45B
NPTN
TBC1D9
HGS
TMEM50A
MMS19
ATG2B
NDUFB7
IDE
GPX8
MRPS23
CD81
EPB41L2
AHCY
EMC1
DCTD
ERP29
TPD52
GGT1
RNF181
MGAT1
SLC16A1
GDI1
ELP2
MTIF2
SGTA
SNRPB
SART3
TXNDC9
TCEB1
ICAM1
EHD1
HMGN3
UBE2D2
GSTO1
KRIT1
MTOR
SCYL1
COG4
CPSF7
TMEM184B
SRPR
CENPE
DDX41
NCBP1
IFRD1
PDLIM1
SRPRB
ETFA
ARPC5
AHSA1
FAM98A
CSE1L
GOLPH3
KNTC1
CNP
NDUFA3
DAP
RQCD1
ERH
GRB2
WTAP
ELOVL1
EXOSC10
RBM5
TMEM131
FABP5
RAD50
LSG1
NTAN1
ELK3
PTPLB
SNRPF
TOR1AIP1
CTBP1
PSME2
LAP3
NUP155
DESI2
MATN2
ITGB1BP1
KIRREL
ANK2
CD47
CDC73
ATP11B
PSME1
YTHDF2
LGMN
PDHX
ALYREF
ANXA11
UBE2E1
VPS39
MAL2
PFDN1
METAP1
DNAJA3
TRAPPC10
KATNAL1
MAD2L1
SGMS2
GPS1
RNF149
CHMP1A
EIF5A2
EIF3J
PIP4K2B
SNF8
CPNE8
[truncated: 424 more rows]

## Sheet: KEGG-common
Category	Term	Count	%	PValue	Genes	List Total	Pop Hits	Pop Total	Fold Enrichment	Bonferroni	Benjamini	FDR
KEGG_PATHWAY	hsa05014:Amyotrophic lateral sclerosis	148	6.488382288469969	1.2505596355192556E-30	MT-ND4L, MT-ND4, NUP107, MT-ND5, NUP188, NDUFA12, MT-CO1, NDUFA10, MT-ND3, ACTB, ACTG1, MT-ND1, PSMD8, TUBB6, PSMD7, TBK1, PSMD4, PSMD2, KIF5B, PSMD3, PSMD1, NUP214, ANXA11, SDHA, ATG13, SDHB, TUBA4A, COX6B1, NUP93, COX7A2L, UQCRC1, SRSF3, MATR3, MT-CO2, VDAC1, NUP98, MT-CO3, UQCRC2, PFN1, SRSF7, SQSTM1, OPTN, PFN2, ATF4, PSMD12, NUP205, VCP, PSMD11, NDUFB10, UQCRB, PSMD14, PSMD13, COX7A2, UQCRH,…	1351	364	8465	2.5476041353169405	4.239397164410277E-28	4.239397164410277E-28	3.3139830341260273E-28			Pathways	Number of genes	p-value	FDR
KEGG_PATHWAY	hsa03010:Ribosome	91	3.98947829899167	3.1320325954433953E-30	RPL4, RPL5, RPL30, MRPS16, RPL3, RPL32, RPL31, RPL34, RPLP1, RPLP0, RPL10A, RPL8, RPL9, MRPL32, RPL6, MRPL33, RPL7, RPS4X, RPS15, RPS14, MRPL3, RPL7A, RPS16, RPS19, RPL18A, RPL36AL, RPS18, RPL36, RPLP2, RPL35, RPL38, RPL37, MRPL9, RPS11, RPL39, RPS13, RPS12, RPS9, RPL21, RPS7, RPS8, RPL23, RPS5, RPL22, RPS6, RPL13A, RPS3A, RPSA, MRPS7, MRPS5, RPL37A, RPL24, RPL27, RPL29, RPL28, UBA52, RPL10, RPL1…	1351	167	8465	3.4142595637740065	1.061759049855311E-27	5.308795249276555E-28	4.1499431889624985E-28			Ribosome	91	3.13203e-30	4.14994e-28
KEGG_PATHWAY	hsa05012:Parkinson disease	117	5.129329241560719	8.858278088681843E-28	MT-ND4L, MT-ND4, MT-ND5, NDUFA12, MT-CO1, NDUFA10, UBE2L6, PARK7, MT-ND3, MT-ND1, PSMD8, TUBB6, PSMD7, PSMD4, PSMD2, KIF5B, PSMD3, PSMD1, SLC39A1, SLC11A2, SDHA, SDHB, TUBA4A, COX6B1, COX7A2L, PPIF, UQCRC1, VDAC3, VDAC2, MT-CO2, VDAC1, MT-CO3, UQCRC2, UBA52, ATF4, PSMD12, PSMD11, NDUFB10, UQCRB, PSMD14, PSMD13, ITPR2, COX7A2, TXN, UQCRH, UBB, UBC, CYC1, PLCG1, NDUFV1, TRAP1, HSPA5, EIF2S1, UQCRQ,…	1351	266	8465	2.75597858450716	3.0029562720631447E-25	1.0009854240210483E-25	7.824812311668961E-26			Pathways of neurodegeneration - multiple diseases	157	3.42032e-21	1.81277e-19
KEGG_PATHWAY	hsa05016:Huntington disease	124	5.436212187637001	1.7549310834009816E-25	MT-ND4L, MT-ND4, MT-ND5, NDUFA12, MT-CO1, NDUFA10, MT-ND3, MT-ND1, PSMD8, TUBB6, PSMD7, PSMD4, PSMD2, KIF5B, PSMD3, PSMD1, AP2M1, SDHA, ATG13, SDHB, TUBA4A, COX6B1, COX7A2L, PPIF, UQCRC1, VDAC3, TFAM, VDAC2, MT-CO2, VDAC1, MT-CO3, UQCRC2, PSMD12, PSMD11, NDUFB10, UQCRB, PSMD14, PSMD13, COX7A2, UQCRH, CYC1, NDUFV1, PPARGC1A, UQCRQ, GNAQ, CYCS, MT-CYB, ATG2B, COX7B, COX4I1, CLTC, CLTB, CLTA, COX7C,…	1351	306	8465	2.5390536179929657	5.949216372729327E-23	1.487304093182332E-23	1.1626418427531504E-23			Protein processing in endoplasmic reticulum	73	4.7509e-16	1.39888e-14
KEGG_PATHWAY	hsa05022:Pathways of neurodegeneration - multiple diseases	157	6.882946076282333	3.42032026796202E-21	APP, MT-ND4L, MT-ND4, MT-ND5, CSF1, NDUFA12, MT-CO1, NDUFA10, UBE2L6, PARK7, MT-ND3, MT-ND1, PSMD8, TUBB6, PSMD7, TBK1, PSMD4, PSMD2, KIF5B, PSMD3, CAPN2, PSMD1, CAPN1, MAP2K2, CSNK2A1, CSNK2A2, SDHA, ATG13, SDHB, TUBA4A, COX6B1, COX7A2L, PPIF, UQCRC1, VDAC3, VDAC2, MT-CO2, VDAC1, MT-CO3, UQCRC2, UBA52, SQSTM1, OPTN, ATF4, PSMD12, VCP, PSMD11, NDUFB10, UQCRB, PSMD14, PSMD13, ITPR2, COX7A2, PSEN1,…	1351	476	8465	2.066637535843353	1.1594885708391247E-18	2.3189771416782493E-19	1.8127697420198705E-19			Oxidative phosphorylation	60	8.12073e-15	2.15199e-13
KEGG_PATHWAY	hsa05020:Prion disease	107	4.690925032880315	1.026550776671506E-20	MT-ND4L, MT-ND4, MT-ND5, NDUFA12, MT-CO1, NDUFA10, MT-ND3, MT-ND1, PSMD8, TUBB6, PSMD7, PSMD4, PSMD2, KIF5B, PSMD3, PSMD1, CSNK2A1, CSNK2A2, CYBA, SDHA, SDHB, TUBA4A, COX6B1, COX7A2L, PPIF, UQCRC1, VDAC3, VDAC2, MT-CO2, VDAC1, MT-CO3, UQCRC2, ATF4, PSMD12, PSMD11, NDUFB10, UQCRB, PSMD14, PSMD13, ITPR2, COX7A2, UQCRH, STIP1, CYC1, NDUFV1, HSPA8, PRNP, HSPA5, CAV2, CAV1, EIF2S1, UQCRQ, CYCS, MT-CYB…	1351	273	8465	2.4557985808911047	3.480007132916405E-18	5.800011888194009E-19	4.533932596965818E-19			Chemical carcinogenesis - reactive oxygen species	82	4.7226e-14	1.13772e-12
KEGG_PATHWAY	hsa05171:Coronavirus disease - COVID-19	95	4.164839982463832	5.643136933514238E-20	RPL4, RPL5, RPL30, RPL3, RPL32, RPL31, RPL34, RPLP1, RPLP0, ADAR, RPL10A, RPL8, RPL9, RPL6, RPL7, RPS4X, RPS15, RPS14, RPL7A, TBK1, RPS16, RPS19, RPL18A, RPL36AL, RPS18, RPL36, RPLP2, RPL35, RPL38, RPL37, RPS11, RPL39, RPS13, JAK1, RPS12, RPS9, RPL21, RPS7, RPS8, RPL23, RPS5, RPL22, RPS6, RPL13A, RPS3A, RPSA, TYK2, TNFRSF1A, PIK3CA, RPL37A, RPL24, RPL27, RPL29, IL6ST, RPL28, UBA52, RPL10, RPL12, …	1351	232	8465	2.5657080323642765	1.9130234204613268E-17	2.732890600659038E-18	2.1363304105446757E-18			Proteasome	31	6.5805e-14	1.45319e-12
KEGG_PATHWAY	hsa05010:Alzheimer disease	132	5.786935554581324	1.4410033950151732E-19	APP, MT-ND4L, MT-ND4, MT-ND5, CSF1, NDUFA12, MT-CO1, NDUFA10, MT-ND3, MT-ND1, PSMD8, TUBB6, PSMD7, PSMD4, PSMD2, AKT2, KIF5B, AKT3, PSMD3, CAPN2, PSMD1, CAPN1, SLC39A1, MAP2K2, CSNK2A1, SLC11A2, CSNK2A2, ADAM10, SDHA, ATG13, SDHB, TUBA4A, COX6B1, COX7A2L, PPIF, UQCRC1, VDAC3, VDAC2, MT-CO2, VDAC1, MT-CO3, UQCRC2, ATF4, PSMD12, PSMD11, NDUFB10, UQCRB, PSMD14, PSMD13, ITPR2, COX7A2, PSEN1, RTN4, UQ…	1351	384	8465	2.1538443745373796	4.885001509101437E-17	6.106251886376796E-18	4.773323745987761E-18			Nucleocytoplasmic transport	51	8.41903e-14	1.71619e-12
KEGG_PATHWAY	hsa04141:Protein processing in endoplasmic reticulum	73	3.2003507233669444	4.750896262543453E-16	TRAM1, HSP90AB1, PRKCSH, UBE2D2, UBE2D3, MAGT1, HERPUD1, SEC61A1, MAN1A2, SEC61G, CAPN2, CAPN1, SEC61B, UBXN4, SEC62, SIL1, SKP1, PDIA3, HSP90AA1, SEC13, SSR4, SSR2, SSR3, RAD23A, PDIA6, RAD23B, CKAP4, DDOST, PDIA4, DAD1, DNAJB11, CANX, ERP29, ATF4, SEC23A, VCP, RPN2, SAR1A, SEL1L, RPN1, HSP90B1, DNAJB1, LMAN1, GANAB, HSPH1, OS9, LMAN2, UBQLN1, SSR1, UGGT1, SEC31A, BCAP31, MBTPS1, HSPA8, HSPA5, A…	1351	174	8465	2.628725422632873	1.5054624213917123E-13	1.7895042588913672E-14	1.3988750106377945E-14			Cell cycle	57	9.1903e-10	1.43261e-08
KEGG_PATHWAY	hsa00190:Oxidative phosphorylation	60	2.63042525208242	8.120732185748636E-15	MT-ND4L, MT-ND4, COX7B, MT-ND5, NDUFA12, MT-CO1, COX4I1, NDUFA10, MT-ND3, COX7C, MT-ND1, MT-ATP6, ATP6V1E1, COX8A, ATP6V1G1, ATP6V0E1, ATP6AP1, SDHA, SDHB, COX6B1, COX7A2L, NDUFS8, PPA1, NDUFS5, ATP6V1B2, UQCRC1, NDUFS3, MT-CO2, NDUFS1, MT-CO3, UQCRC2, ATP6V0D1, ATP6V1A, NDUFB9, NDUFB7, UQCRB, NDUFB10, NDUFB5, NDUFB4, NDUFB3, NDUFB2, COX7A2, UQCR10, COX5B, COX5A, UQCRH, ATP6V1H, CYC1, ATP6V1D, ND…	1351	134	8465	2.805550338610427	2.747468919039875E-12	2.7529282109687876E-13	2.1519940292233887E-13			Endocytosis	79	9.77587e-10	1.43923e-08
KEGG_PATHWAY	hsa05208:Chemical carcinogenesis - reactive oxygen species	82	3.5949145111793075	4.7225992581930876E-14	MT-ND4L, MT-ND4, COX7B, MT-ND5, NDUFA12, MT-CO1, COX4I1, NDUFA10, PTEN, PTPRJ, AHR, MT-ND3, COX7C, MT-ND1, MT-ATP6, AKT2, AKT3, RAC1, ACP1, COX8A, MAP2K2, GSTO1, CYBA, SDHA, SDHB, COX6B1, COX7A2L, NDUFS8, PIK3CA, PRKD3, NDUFS5, CAT, UQCRC1, NDUFS3, PPIF, VDAC3, VDAC2, MT-CO2, NDUFS1, VDAC1, MT-CO3, UQCRC2, SLC25A5, MET, NDUFB9, SLC26A2, NDUFB7, UQCRB, NDUFB10, NDUFB5, MGST3, NDUFB4, NDUFB3, MGST1…	1351	223	8465	2.3039900688080244	1.5995538227286943E-11	1.4554192259340515E-12	1.1377170940192437E-12			Lysosome	50	2.23662e-09	3.11949e-08
KEGG_PATHWAY	hsa03050:Proteasome	31	1.3590530469092503	6.58050140587298E-14	PSMD12, PSMD11, PSMD14, PSMD13, POMP, PSMA7, PSMD8, PSMB6, PSMB7, PSMB4, PSMD7, PSMD4, PSMB3, PSMD2, PSMD3, PSMB1, PSMD1, PSMF1, ADRM1, PSMA5, PSMC5, PSMA3, PSMC6, PSMA4, PSMC3, PSMC4, PSMC1, PSME3, PSMC2, PSME1, PSME2	1351	46	8465	4.222556560357867	2.2318480397132134E-11	1.858991647159117E-12	1.4531940604636163E-12			Ubiquitin mediated proteolysis	50	3.54932e-08	4.70285e-07
KEGG_PATHWAY	hsa03013:Nucleocytoplasmic transport	51	2.235861464270057	8.419026774163756E-14	IPO11, NUP107, NUP188, CSE1L, EIF4A3, PHAX, CASC3, IPO7, IPO5, IPO9, XPO1, SUMO1, XPO6, XPO5, NUP62, SUMO2, KPNA4, TNPO1, KPNA2, TNPO2, NUP214, UPF1, SEC13, NUP133, NCBP1, THOC2, RANGAP1, SENP2, NUP93, EEF1A1, TMEM33, NUP50, NUP54, NUP98, KPNB1, NUP205, RBM8A, NMD3, NUP160, NUP85, TPR, SAP18, NUP43, RANBP2, UBE2I, NUP155, ALYREF, XPOT, ACIN1, RNPS1, RAN	1351	108	8465	2.9588165145159966	2.8528512885372947E-11	2.195423135724241E-12	1.7161862270410732E-12			Focal adhesion	63	1.06858e-07	1.28715e-06
KEGG_PATHWAY	hsa05132:Salmonella infection	87	3.814116615519509	2.1114396751304007E-13	CYFIP2, CYFIP1, NCKAP1, ARF1, HSP90AB1, CSE1L, ARPC1B, ARPC1A, GCC2, PIK3C2A, ACTB, ACTG1, TUBA1C, TUBA1B, TUBB6, ACTR1A, TUBA1A, AKT2, KIF5B, AKT3, KPNA4, RAC1, VPS39, SKP1, ACTR3, ACTR2, HSP90AA1, MAP2K2, ANXA2, DYNLT1, TUBB, DYNLL1, RHOA, TUBA4A, TNFRSF1A, DNM2, DYNC1LI2, PIK3CA, EXOC4, PIK3C3, EXOC5, PFN1, GAPDH, BIRC2, ARL8A, ARL8B, RAB7A, BIRC3, PFN2, DCTN5, DYNC1I2, RALA, RAB5C, DCTN2, AHN…	1351	249	8465	2.1892306457510275	7.158473813717592E-11	5.112700356208613E-12	3.996653670782544E-12			Phagosome	51	1.46329e-07	1.55109e-06
KEGG_PATHWAY	hsa05415:Diabetic cardiomyopathy	75	3.288031565103025	4.939729489425335E-13	MT-ND4L, GSK3B, MT-ND4, COX7B, MT-ND5, NDUFA12, MT-CO1, COX4I1, NDUFA10, PTEN, SLC2A1, MT-ND3, COX7C, MT-ND1, MT-ATP6, PPP1CB, PPP1CC, MPC2, AKT2, AKT3, RAC1, CTSD, COX8A, G6PD, PARP1, CYBA, SDHA, SDHB, COX6B1, COX7A2L, NDUFS8, PIK3CA, NDUFS5, UQCRC1, NDUFS3, PPIF, VDAC3, VDAC2, MT-CO2, NDUFS1, VDAC1, MT-CO3, UQCRC2, SLC25A5, GAPDH, NDUFB9, NDUFB7, UQCRB, NDUFB10, NDUFB5, NDUFB4, NDUFB3, NDUFB2, …	1351	203	8465	2.3149245404790464	1.674450578192932E-10	1.1163788646101258E-11	8.726855431318093E-12			Proteoglycans in cancer	62	3.74915e-07	3.67972e-06
KEGG_PATHWAY	hsa04932:Non-alcoholic fatty liver disease	58	2.5427444103463395	1.6658344537047414E-10	GSK3B, COX7B, NDUFA12, MT-CO1, COX4I1, NDUFA10, PRKAG2, COX7C, AKT2, AKT3, RAC1, COX8A, SDHA, SDHB, COX6B1, TNFRSF1A, COX7A2L, NDUFS8, PIK3CA, NDUFS5, UQCRC1, NDUFS3, MT-CO2, NDUFS1, MT-CO3, UQCRC2, ATF4, NDUFB9, PRKAA1, NDUFB7, UQCRB, NDUFB10, NDUFB5, NDUFB4, NDUFB3, NDUFB2, COX7A2, UQCR10, COX5B, COX5A, ADIPOR2, RELA, UQCRH, CDC42, CYC1, NDUFV1, NDUFA5, NDUFA4, NDUFA3, NDUFA1, COX6C, EIF2S1, NF…	1351	155	8465	2.3445954012559396	5.647177570011763E-8	3.5294867487869208E-9	2.7590383139484777E-9			Carbon metabolism	40	1.44545e-06	1.23563e-05
KEGG_PATHWAY	hsa04110:Cell cycle	57	2.4989039894782987	9.190296753123294E-10	RB1, YWHAE, GSK3B, CDKN1A, MCM7, CCNH, YWHAB, BUB1B, CDC20, CCND3, CDC23, PTTG1, CCND1, YWHAQ, PPP2R1A, CDC27, YWHAG, SKP1, YWHAH, ATRX, PPP2R5C, SMC1A, YWHAZ, RBL2, TFDP1, MCM4, MCM5, ANAPC5, MCM6, MCM2, HDAC2, PCNA, PRKDC, HDAC1, TTK, PDS5A, PPP2CA, ORC4, PPP2CB, CCNB1, RAD21, ORC2, E2F4, BUB3, BUB1, SMAD2, SMAD3, PLK1, CDC6, STAG2, CDK6, CDK4, MDM2, ATM, TRIP13, ATR, MAD2L1	1351	157	8465	2.2748188414338046	3.115509962237084E-7	1.832653293711057E-8	1.4326050821045134E-8
KEGG_PATHWAY	hsa04144:Endocytosis	79	3.463393248575186	9.775871092305221E-10	ARF3, VPS29, ARF4, ARF1, TFRC, ARPC1B, ARPC1A, CLTC, CLTB, CLTA, AP2A2, EEA1, CAPZB, KIF5B, PSD3, CHMP1A, VPS35, VPS36, AP2M1, RAB8A, SH3GLB1, ACTR3, USP8, ACTR2, PRKCI, PDCD6IP, IST1, HLA-B, HLA-C, HLA-A, ARAP1, RHOA, ARFGAP1, ARFGAP2, HLA-E, DNM2, ACAP2, HGS, VPS25, ARF5, RAB7A, TSG101, RAB5C, NEDD4L, VPS26A, ASAP1, EGFR, SNX3, CYTH3, CDC42, SNX2, AP2S1, PIP5K1A, EPS15, SNX5, SNX6, ARFGEF1, SMA…	1351	251	8465	1.9720820640458152	3.3140197974734775E-7	1.8411223890508167E-8	1.4392254663671575E-8
KEGG_PATHWAY	hsa04142:Lysosome	50	2.1920210434020166	2.2366180393507183E-9	SCARB2, HEXB, CLTC, CTSZ, CLTB, CLTA, LIPA, LITAF, LAPTM4B, LAPTM4A, GNPTAB, NAGLU, GM2A, LAMP1, AP1G1, CTSL, LAMP2, AP1S1, ACP5, AP3S1, CTSD, CTSC, CTSB, ATP6AP1, ENTPD4, SLC11A2, AP3B1, NPC1, NPC2, ATP6V0D1, CD63, ASAH1, GNS, GGA2, PSAP, ATP6V1H, AP1M1, CTSA, CD164, SORT1, FUCA2, M6PR, AP3D1, IGF2R, GLB1, DMXL1, DMXL2, PPT1, GLA, LGMN	1351	132	8465	2.3733822308951846	7.582132161010335E-7	3.990597449157334E-8	3.1194935811996864E-8
KEGG_PATHWAY	hsa04120:Ubiquitin mediated proteolysis	50	2.1920210434020166	3.5493172788896756E-8	UBE3C, UBE2D2, UBE2D3, UBE2L6, PRPF19, UBE2Z, CDC20, HERC2, CDC23, UBE2Q1, HERC1, CDC27, SKP1, FBXW11, UBE2E1, DDB1, BIRC6, ANAPC5, UBA52, BIRC2, BIRC3, UBA6, CUL3, NEDD4L, XIAP, RHOBTB1, UBB, UBC, UBR5, RPS27A, UBE2H, UBE2I, UBE2C, HUWE1, WWP1, WWP2, UBE2A, UBE2G2, CUL4A, ITCH, UBE2S, UBE2N, MDM2, UBA2, UBA1, TRIP12, TRIM37, SAE1, CUL4B, UBE2M	1351	142	8465	2.2062426371701713	1.2032113383964038E-5	6.016092787718E-7	4.70284539452882E-7
KEGG_PATHWAY	hsa05131:Shigellosis	73	3.2003507233669444	8.34721260049711E-8	ITGB1, GSK3B, ARF1, CALCOCO2, UBE2D2, ARPC1B, UBE2D3, ARPC1A, ACTB, HK1, ACTG1, MAP1LC3B, TBK1, CAPNS1, AKT2, AKT3, CAPN2, CAPN1, RAC1, SKP1, CAST, ACTR3, ACTR2, FBXW11, ACTN1, ACTN4, RHOA, TNFRSF1A, PIK3CA, CTTN, PIK3C3, VDAC1, ITGA5, TLN1, PFN1, DOCK1, UBA52, SQSTM1, CD44, VCL, PFN2, BECN1, ROCK1, ROCK2, PXN, ITPR2, MYL12A, EGFR, RELA, MYL12B, CYTH3, CDC42, UBB, UBC, MAPK1, PLCG1, RPS27A, CBX3,…	1351	247	8465	1.8518146701948175	2.8296651533477046E-5	1.3474786055088193E-6	1.0533387329198734E-6
KEGG_PATHWAY	hsa04510:Focal adhesion	63	2.761946514686541	1.068578864174162E-7	ITGB1, GSK3B, ITGB5, PTEN, LAMC2, LAMC1, ACTB, ARHGAP35, ACTG1, PPP1CB, PPP1CC, CCND3, CCND1, AKT2, AKT3, CAPN2, ITGAV, RAC1, PPP1R12A, ITGA3, ACTN1, ACTN4, RHOA, COL4A2, PIK3CA, COL4A1, COL6A1, ITGA5, TLN1, DOCK1, MET, BIRC2, VCL, BIRC3, ROCK1, ROCK2, PXN, LAMA3, XIAP, THBS1, MYL12A, EGFR, MYL12B, RAP1B, CDC42, PDGFC, SPP1, FLNA, PIP5K1A, MAPK1, FLNB, PAK2, VASP, LAMB2, CAV2, CAV1, FN1, LAMB1, P…	1351	203	8465	1.9445366140023992	3.62241693235843E-5	1.6465828861592767E-6	1.2871518136643315E-6
KEGG_PATHWAY	hsa05017:Spinocerebellar ataxia	49	2.1481806225339763	1.2952227223023562E-7	RBPJ, PSMD8, PSMD7, PSMD4, OPA1, PSMD2, AKT2, RB1CC1, AKT3, PSMD3, PSMD1, ATG13, PSMA5, PSMA3, PSMA4, PIK3CA, PPIF, VDAC3, VDAC2, PIK3C3, VDAC1, SLC25A5, BECN1, PSMD12, PSMD11, PSMD14, PSMD13, ITPR2, PSMA7, PSMB6, PSMB7, PSMB4, PSMB3, PSMB1, ATXN1L, NOP56, ADRM1, PUM1, MTOR, PSMC5, PSMC6, PSMC3, PSMC4, PSMC1, GNAQ, PSMC2, CYCS, ATXN10, ATG2B	1351	143	8465	2.1469980796405665	4.390708918866615E-5	1.9090456646108644E-6	1.4923218322179321E-6
KEGG_PATHWAY	hsa04218:Cellular senescence	52	2.2797018851380977	1.3723520392366946E-7	RB1, CDKN1A, PTEN, FOXM1, ETS1, PPP1CB, PPP1CC, CCND3, CCND1, AKT2, AKT3, CAPN2, CAPN1, NBN, MAP2K2, FBXW11, IGFBP3, HLA-B, RRAS2, HLA-C, HLA-A, HLA-E, RBL2, PIK3CA, VDAC3, VDAC2, VDAC1, SLC25A5, SQSTM1, ITPR2, RELA, CCNB1, RBBP4, EIF4EBP1, MAPK1, TRPM7, E2F4, SMAD2, SMAD3, MTOR, NFKB1, PPP1CA, RAD50, CDK6, RHEB, CDK4, MDM2, CALM3, ATM, CALM1, CALM2, ATR	1351	156	8465	2.0885763631877623	4.652165517526896E-5	1.9384472554218312E-6	1.5153053766571836E-6
KEGG_PATHWAY	hsa04145:Phagosome	51	2.235861464270057	1.4632918377947637E-7	ITGB1, ITGB5, TFRC, ACTB, ACTG1, EEA1, TUBA1C, SEC61A1, TUBA1B, TUBB6, TUBA1A, LAMP1, CTSL, SEC61G, LAMP2, ITGAV, SEC61B, RAC1, ATP6V1E1, ATP6V1G1, ATP6V0E1, ATP6AP1, TUBB, STX7, HLA-B, HLA-C, CYBA, HLA-A, TUBA4A, HLA-E, DYNC1LI2, HGS, CANX, ATP6V1B2, PIK3C3, ITGA5, ATP6V0D1, RAB7A, VAMP3, ATP6V1A, DYNC1I2, RAB5C, THBS1, ATP6V1H, ATP6V1D, ATP6V1C1, ATP6V1F, DYNC1H1, M6PR, TUBB4B, CALR	1351	152	8465	2.1023169971561027	4.96043665900725E-5	1.9842237320496998E-6	1.5510893480624494E-6
KEGG_PATHWAY	hsa04714:Thermogenesis	68	2.9811486190267424	3.456559053685964E-7	MT-ND4L, MT-ND4, COX7B, MT-ND5, NDUFA12, MT-CO1, COX4I1, NDUFA10, PRKAG2, MT-ND3, COX7C, ACTB, MT-ND1, ACTG1, MT-ATP6, RPS6KA3, RPS6KA1, COX8A, SMARCC1, RPS6, ACTL6A, ACSL4, ACSL3, SDHA, SDHB, COX6B1, COX7A2L, CREB1, NDUFS8, NDUFS5, UQCRC1, NDUFS3, MT-CO2, NDUFS1, MT-CO3, UQCRC2, MGLL, SMARCD1, NDUFB9, PRKAA1, SMARCD2, NDUFB7, UQCRB, NDUFB10, NDUFB5, NDUFB4, NDUFB3, NDUFB2, COX7A2, UQCR10, COX5B,…	1351	232	8465	1.836506802113377	1.1717050716253397E-4	4.506821227690545E-6	3.5230313431799245E-6
KEGG_PATHWAY	hsa05205:Proteoglycans in cancer	62	2.7181060938185007	3.749149250787543E-7	ITGB1, CDKN1A, ITGB5, ACTB, ACTG1, PPP1CB, PPP1CC, CCND1, PLAU, CTSL, AKT2, AKT3, ITGAV, RAC1, PPP1R12A, ARHGEF12, MAP2K2, RPS6, RRAS2, ANK2, RHOA, PIK3CA, CTTN, ITGA5, EZR, MET, CD44, CD63, DDX5, ROCK1, ROCK2, SDC2, PXN, ITPR2, IQGAP1, THBS1, HIF1A, EGFR, CDC42, FLNA, DROSHA, MAPK1, FLNB, PLCG1, EIF4B, SMAD2, CAV2, LUM, CAV1, RDX, STAT3, FN1, MSN, PTPN11, MTOR, PTK2, PPP1CA, MDM2, CTNNB1, SDC1, …	1351	205	8465	1.8950009929410916	1.2708810705808204E-4	4.707265170433248E-6	3.679720560958144E-6
KEGG_PATHWAY	hsa05100:Bacterial invasion of epithelial cells	31	1.3590530469092503	8.815790743221448E-7	ITGB1, ARPC1B, PXN, ARPC1A, CLTC, CLTB, CLTA, ACTB, ACTG1, CDC42, CTNNA1, RAC1, ACTR3, ACTR2, CAV2, CAV1, FN1, ARPC5, RHOA, PTK2, CD2AP, DNM2, CTTN, PIK3CA, ARPC2, ARPC3, CTNNB1, ITGA5, DOCK1, MET, VCL	1351	77	8465	2.5225662568371674	2.988107850808719E-4	1.0673403792685968E-5	8.343516239120299E-6
KEGG_PATHWAY	hsa04810:Regulation of actin cytoskeleton	66	2.893467777290662	1.0158757697199428E-6	ITGB1, CYFIP2, CYFIP1, NCKAP1, ITGB5, ARPC1B, ARPC1A, ACTB, ARHGAP35, ACTG1, PPP1CB, PPP1CC, TMSB4X, AKT2, AKT3, CFL1, PIP4K2A, PIP4K2B, ITGAV, RAC1, ACTR3, ACTR2, PPP1R12A, ARHGEF12, MAP2K2, ITGA3, ACTN1, RRAS2, ACTN4, RHOA, ENAH, PIK3CA, MYH9, ITGA5, EZR, PFN1, DOCK1, VCL, PFN2, ROCK1, ROCK2, PXN, IQGAP1, MYL12A, EGFR, MYL12B, CDC42, SCIN, PDGFC, PIP5K1A, MAPK1, MYH10, PAK2, LIMK1, RDX, FN1, MS…	1351	229	8465	1.805843318389419	3.443227681670935E-4	1.1875237446036573E-5	9.283002723302926E-6
KEGG_PATHWAY	hsa05165:Human papillomavirus infection	87	3.814116615519509	1.2521053731564234E-6	RB1, ITGB1, GSK3B, CDKN1A, ITGB5, PTEN, LAMC2, CHD4, LAMC1, RBPJ, CCND3, TBK1, CCND1, PPP2R1A, AKT2, AKT3, ITGAV, ATP6V1E1, JAK1, ATP6V1G1, PRKCI, ATP6V0E1, MAP2K2, ATP6AP1, ITGA3, HLA-B, HLA-C, TYK2, PPP2R5C, HLA-A, TUBG1, HLA-E, TNFRSF1A, RBL2, PKM, CREB1, COL4A2, PIK3CA, COL4A1, COL6A1, ATP6V1B2, ITGA5, ATP6V0D1, ATP6V1A, NOTCH2, HDAC2, HDAC1, PXN, LAMA3, UBR4, PSEN1, THBS1, EGFR, RELA, PPP2CA…	1351	331	8465	1.6468834767130085	4.2437391514504874E-4	1.4148790716667585E-5	1.1060264129548409E-5
KEGG_PATHWAY	hsa01200:Carbon metabolism	40	1.7536168347216132	1.4454486641081802E-6	GPI, PRPS1, FH, ECHS1, SHMT2, RPE, ENO1, ADH5, HK1, ACAT1, ESD, IDH3B, PGK1, ME2, IDH3A, G6PD, PDHA1, TPI1, MDH1, MDH2, IDH1, PGAM1, GOT2, TALDO1, PGD, SDHA, SDHB, CS, GLUD1, PKM, ACOX1, CAT, SUCLG1, ACO2, ALDOA, TKT, DLD, PFKM, GAPDH, PFKP	1351	115	8465	2.179384031152447	4.898874172239998E-4	1.5806680552666875E-5	1.2356254709311863E-5
KEGG_PATHWAY	hsa05203:Viral carcinogenesis	60	2.63042525208242	1.645256887892473E-6	RB1, YWHAE, CDKN1A, DDX3X, YWHAB, CHD4, RBPJ, CDC20, CCND3, CCND1, YWHAQ, RAC1, YWHAG, JAK1, YWHAH, USP7, ACTN1, HLA-B, HLA-C, HLA-A, ACTN4, YWHAZ, RHOA, SND1, HLA-E, RBL2, DDB1, PKM, CREB1, PIK3CA, VDAC3, ATP6V0D1, IL6ST, ATF4, HDAC2, HDAC1, PXN, UBR4, RELA, HDAC7, CDC42, SCIN, MAPK1, RANBP1, STAT3, EIF2AK2, GTF2H1, NFKB1, NFKB2, NFKBIA, DLG1, HNRNPK, CDK6, CDK4, DNAJA3, PSMC1, MDM2, BAX, GRB2, …	1351	204	8465	1.8428614969303785	5.575870343326184E-4	1.7429440156110885E-5	1.3624783602859543E-5
KEGG_PATHWAY	hsa05110:Vibrio cholerae infection	23	1.0083296799649275	2.3439891057313372E-6	ATP6V1A, ATP6V1G1, ARF1, ATP6V0E1, ATP6AP1, KDELR1, ACTB, PDIA4, ACTG1, TJP1, SEC61A1, SEC61G, ATP6V1B2, GNAS, ATP6V1H, KDELR2, SEC61B, PLCG1, ATP6V1E1, ATP6V0D1, ATP6V1D, ATP6V1C1, ATP6V1F	1351	50	8465	2.882235381199112	7.942976166211979E-4	2.407916081342192E-5	1.882294281875165E-5
KEGG_PATHWAY	hsa03040:Spliceosome	61	2.6742656729504604	6.608355729226815E-6	TCERG1, DDX46, EIF4A3, DDX42, HNRNPU, PRPF19, USP39, EFTUD2, SNRPD2, DHX15, SNRPD3, TXNL4A, RBM17, NCBP1, BUD31, PRPF40A, THOC2, PLRG1, WBP11, SRSF2, SNRPG, SRSF3, SNRPE, SRSF5, SNRPF, SNRPC, SNRNP200, SRSF7, SLU7, SNRPA, SNRPB, SRSF9, SF3B2, DDX5, SF3B3, RBM8A, DHX8, SRSF1, DDX23, PRPF8, PUF60, ZMAT2, U2AF2, TRA2B, DHX38, HNRNPA1, SRSF10, SF3B1, SF3A3, HSPA8, SF3A1, FUS, ALYREF, LSM4, U2SURP, HN…	1351	217	8465	1.7613339837021222	0.0022377325295284134	6.588919388846737E-5	5.1506302007209E-5
KEGG_PATHWAY	hsa05222:Small cell lung cancer	33	1.446733888645331	6.84928356627602E-6	RB1, ITGB1, CDKN1A, LAMA3, PTEN, XIAP, LAMC2, LAMC1, RELA, CKS1B, CCND1, AKT2, AKT3, ITGAV, LAMB2, ITGA3, FN1, LAMB1, PTK2, NFKB1, NFKBIA, CDK6, COL4A2, TRAF4, PIK3CA, COL4A1, CDK4, CKS2, BAX, CYCS, BIRC2, BIRC3, BCL2L1	1351	92	8465	2.2474897821259616	0.0023192215210376954	6.634020368478772E-5	5.1858861287518435E-5
KEGG_PATHWAY	hsa04530:Tight junction	50	2.1920210434020166	1.1499559243560477E-5	ITGB1, ARPC1B, ARPC1A, PRKAG2, YBX3, CLDN1, ACTB, ACTG1, TUBA1C, TUBA1B, TUBA1A, CCND1, PPP2R1A, RAC1, RAB8A, ACTR3, ACTR2, PRKCI, ACTN1, ACTN4, RHOA, TUBA4A, MYL6, CTTN, MYH9, RAPGEF2, EZR, PRKAA1, PCNA, ROCK1, ROCK2, NEDD4L, MYL12A, MYL12B, PPP2CA, CDC42, PPP2CB, MYH10, VASP, HSPA4, RDX, MSN, ARPC5, TJP1, DLG1, ARPC2, ARPC3, CDK4, AMOTL2, NF2	1351	169	8465	1.8537660028293748	0.0038907842068774956	1.0718485502128113E-4	8.378757103433482E-5
KEGG_PATHWAY	hsa05130:Pathogenic Escherichia coli infection	56	2.4550635686102584	1.1698641993473164E-5	ITGB1, CYFIP2, CYFIP1, NCKAP1, ARF1, ARPC1B, ARPC1A, CLDN1, ACTB, ACTG1, TUBA1C, TUBA1B, TUBB6, TUBA1A, RAC1, ACTR3, ACTR2, ARHGEF12, TUBB, RHOA, TUBA4A, TNFRSF1A, CTTN, NCL, MYH9, TMBIM6, EZR, GAPDH, RAB1A, TMED10, ROCK1, ROCK2, RELA, CYTH3, CDC42, IRAK1, RPS3, MAPK1, ABCF2, MYH10, PAK2, TNFRSF10B, PTPN11, ARPC5, TUBB4B, NFKB1, TJP1, NFKBIA, MYO1E, MYO1B, MYO1C, ARPC2, ARPC3, CYCS, BAX, SEC24C	1351	197	8465	1.7811209594697668	0.003958009185021427	1.0718485502128113E-4	8.378757103433482E-5
KEGG_PATHWAY	hsa05169:Epstein-Barr virus infection	57	2.4989039894782987	1.2258560082686657E-5	RB1, CDKN1A, RBPJ, ICAM1, PSMD8, CCND3, TBK1, PSMD7, PSMD4, CCND1, SIN3A, PSMD2, AKT2, AKT3, PSMD3, PSMD1, RAC1, B2M, JAK1, PDIA3, USP7, HLA-B, HLA-C, TYK2, HLA-A, HLA-E, TAPBP, PIK3CA, CD44, PSMD12, HDAC2, PSMD11, PSMD14, PSMD13, HDAC1, RELA, IRAK1, STAT1, ADRM1, STAT3, EIF2AK2, NFKB1, NFKB2, NFKBIA, PSMC5, PSMC6, CDK6, PSMC3, PSMC4, CDK4, PSMC1, PSMC2, MDM2, CYCS, BAX, VIM, CALR	1351	202	8465	1.768052267847066	0.0041470544610880955	1.0935925968502043E-4	8.54873268924201E-5
KEGG_PATHWAY	hsa04210:Apoptosis	42	1.841297676457694	2.147342449591453E-5	CTSZ, XIAP, ITPR2, RELA, LMNB2, ACTB, ACTG1, LMNB1, TUBA1C, TUBA1B, TUBA1A, CTSL, AKT2, AKT3, LMNA, CAPN2, MAPK1, CAPN1, CTSD, SPTAN1, CTSC, MCL1, CTSB, PARP4, MAP2K2, PARP1, TNFRSF10B, CFLAR, EIF2S1, TUBA4A, NFKB1, TNFRSF1A, NFKBIA, PIK3CA, BAX, BIRC5, CYCS, ATM, BIRC2, BIRC3, ATF4, BCL2L1	1351	136	8465	1.935004571776897	0.007253137176618463	1.866536129260263E-4	1.4590916644659872E-4
KEGG_PATHWAY	hsa04137:Mitophagy - animal	27	1.183691363437089	2.3190087325605277E-5	BECN1, USP15, CALCOCO2, HIF1A, RELA, MAP1LC3B, TBK1, UBB, UBC, MFN2, RPS27A, USP8, FIS1, GABARAPL2, BNIP3L, CSNK2A1, ATG9A, CSNK2A2, RRAS2, TOMM7, TAX1BP1, UBA52, SQSTM1, OPTN, RAB7A, ATF4, BCL2L1	1351	72	8465	2.3496484085862326	0.007830709745273445	1.955842583984926E-4	1.5289034948554734E-4
KEGG_PATHWAY	hsa03015:mRNA surveillance pathway	33	1.446733888645331	2.3654733316631852E-5	SMG1, DAZAP1, RBM8A, EIF4A3, CASC3, MSI2, SMG5, GSPT1, PPP2CA, PPP1CB, PPP2CB, PPP1CC, PPP2R1A, PAPOLA, SAP18, UPF1, CPSF7, CPSF6, NCBP1, FUS, ALYREF, CPSF3, PABPC4, CPSF2, PPP2R3A, PPP2R5C, PPP1CA, NUDT21, ACIN1, RNPS1, ETF1, PABPC1, TARDBP	1351	97	8465	2.131639793356582	0.007986982634356488	1.955842583984926E-4	1.5289034948554734E-4
KEGG_PATHWAY	hsa04520:Adherens junction	32	1.4028934677772906	2.508949425182082E-5	ROCK1, ROCK2, PTPRM, PTPRJ, IQGAP1, MYL12A, EGFR, ACTB, ACTG1, MYL12B, RAP1B, CDC42, PDCD10, CTNNA1, KRIT1, MAPK1, RAC1, ACP1, FARP2, SMAD3, CSNK2A1, HEG1, ACTN1, CSNK2A2, ARHGAP29, ACTN4, RHOA, TJP1, CTNNB1, MET, VCL, FGFR1	1351	93	8465	2.155949794258335	0.008469376284337637	2.0250806074683948E-4	1.583027613507742E-4
KEGG_PATHWAY	hsa00480:Glutathione metabolism	23	1.0083296799649275	2.978542264437612E-5	GSTK1, RRM1, G6PD, RRM2, GPX1, GPX4, GSTO1, MGST3, GSTP1, IDH1, GSR, ODC1, MGST1, GPX8, TXNDC12, PGD, PRDX6, GGCT, RRM2B, SMS, LAP3, GCLM, GGT1	1351	57	8465	2.52827665017466	0.010046600976654108	2.348199599172908E-4	1.8356132559906214E-4
KEGG_PATHWAY	hsa04140:Autophagy - animal	41	1.7974572555896537	1.2139987154704736E-4	RAB1A, BECN1, PRKAA1, PTEN, HMGB1, HIF1A, TANK, PPP2CA, PPP2CB, MAP1LC3B, TBK1, LAMP1, CTSL, AKT2, RB1CC1, AKT3, LAMP2, MAPK1, CTSD, RAB8A, CTSB, SH3GLB1, GABARAPL2, ATG3, MAP2K2, DAPK3, ATG9A, RRAS2, CFLAR, EIF2S1, ATG13, MTOR, VMP1, PIK3CA, ATG16L1, RHEB, PIK3C3, SQSTM1, RAB7A, BCL2L1, ATG2B	1351	141	8465	1.8219495934191117	0.04032160392535378	9.353308285102058E-4	7.311583172719898E-4
KEGG_PATHWAY	hsa05135:Yersinia infection	40	1.7536168347216132	1.3553144255099443E-4	ITGB1, GSK3B, ROCK1, ROCK2, ARPC1B, PXN, ARPC1A, RELA, ACTB, ACTG1, CDC42, RPS6KA3, TBK1, IRAK1, AKT2, AKT3, RPS6KA1, PIP5K1A, MAPK1, PLCG1, RAC1, ACTR3, ACTR2, ARHGEF12, MAP2K2, LIMK1, FN1, ARPC5, RHOA, PTK2, NFKB1, NFKBIA, PIK3CA, ARPC2, ARPC3, GNAQ, PKN1, ITGA5, DOCK1, SKAP2	1351	137	8465	1.829409953157164	0.04490863489735408	0.001021003533884158	7.981296061336339E-4
KEGG_PATHWAY	hsa05163:Human cytomegalovirus infection	58	2.5427444103463395	1.63352102581062E-4	RB1, GSK3B, CDKN1A, AKAP13, TBK1, CCND1, AKT2, AKT3, ITGAV, RAC1, B2M, JAK1, PDIA3, ARHGEF12, MAP2K2, HLA-B, HLA-C, HLA-A, RHOA, HLA-E, TNFRSF1A, TAPBP, CREB1, PIK3CA, ATF4, ROCK1, ROCK2, PXN, ITPR2, EGFR, RELA, GNAI1, GNAI2, GNG5, EIF4EBP1, MAPK1, STAT3, GNG12, MTOR, NFKB1, PTK2, NFKBIA, CDK6, RHEB, CDK4, GNAQ, GNB2, GNB1, GNAS, MDM2, CYCS, BAX, CTNNB1, CALM3, GRB2, CALR, CALM1, CALM2	1351	225	8465	1.6151657208652026	0.05387528652204088	0.0012038339733691308	9.410501561735094E-4
KEGG_PATHWAY	hsa05212:Pancreatic cancer	26	1.1398509425690488	1.8930635753135753E-4	RB1, CDKN1A, RALA, RALB, TGFA, RELA, EGFR, CDC42, CCND1, AKT2, AKT3, MAPK1, RAC1, JAK1, SMAD2, RALBP1, SMAD3, STAT1, STAT3, MTOR, NFKB1, CDK6, PIK3CA, CDK4, BAX, BCL2L1	1351	76	8465	2.143538899061124	0.062164698665402196	0.0013654224511304297	0.001067365632889569
KEGG_PATHWAY	hsa05166:Human T-cell leukemia virus 1 infection	57	2.4989039894782987	2.0952460909899118E-4	RB1, CDKN1A, PTEN, SLC2A1, BUB1B, ETS1, ICAM1, CDC20, CCND3, XPO1, CDC23, PTTG1, CCND1, AKT2, AKT3, CDC27, TSPO, B2M, JAK1, MAP2K2, HLA-B, HLA-C, HLA-A, HLA-E, TNFRSF1A, CREB1, PIK3CA, CANX, VDAC3, VDAC2, ANAPC5, VDAC1, SLC25A5, TLN1, ATF4, XIAP, RELA, MAPK1, BUB3, SMAD2, RANBP1, FDPS, RANBP3, SMAD3, NFKB1, NFKB2, NFKBIA, DLG1, CDK4, BAX, ATM, CALR, LTBR, RAN, ATR, BCL2L1, MAD2L1	1351	222	8465	1.6087682797527358	0.06857190504600241	0.0014797675517616252	0.0011567504460673471
KEGG_PATHWAY	hsa05167:Kaposi sarcoma-associated herpesvirus infection	51	2.235861464270057	2.599188438967041E-4	RB1, GSK3B, CDKN1A, ICAM1, MAP1LC3B, TBK1, CCND1, AKT2, AKT3, RAC1, JAK1, ATG3, MAP2K2, HLA-B, HLA-C, TYK2, HLA-A, HLA-E, TNFRSF1A, CREB1, PIK3CA, PIK3C3, IL6ST, UBA52, BECN1, ITPR2, HIF1A, RELA, UBB, GNG5, UBC, MAPK1, PLCG1, RPS27A, STAT1, STAT3, EIF2AK2, GNG12, MTOR, NFKB1, NFKBIA, CDK6, CDK4, GNB2, GNB1, CYCS, BAX, CTNNB1, CALM3, CALM1, CALM2	1351	194	8465	1.6471762039573588	0.08435261666616345	0.0017982140424690344	0.0014056835435229914
KEGG_PATHWAY	hsa04260:Cardiac muscle contraction	28	1.2275317843051292	3.1449237477925476E-4	COX7B, UQCRB, MT-CO1, COX4I1, COX7A2, ATP1A1, UQCR10, COX5B, COX7C, COX5A, UQCRH, CYC1, COX8A, TPM4, TPM3, TPM1, ATP1B3, COX6C, ATP1B1, COX6B1, COX7A2L, ASPH, UQCRQ, UQCRC1, MT-CO2, UQCRC2, MT-CO3, MT-CYB	1351	87	8465	2.016556488595081	0.1011415260971209	0.0021322583010033474	0.0016668095863300503
KEGG_PATHWAY	hsa00020:Citrate cycle (TCA cycle)	14	0.6137658921525646	3.375119070604076E-4	FH, PDHA1, MDH1, MDH2, IDH1, SDHA, SDHB, CS, ACLY, IDH3B, SUCLG1, ACO2, DLD, IDH3A	1351	30	8465	2.924006908462867	0.10813084939636453	0.002243461499872121	0.0017537383406080005
KEGG_PATHWAY	hsa04066:HIF-1 signaling pathway	32	1.4028934677772906	6.477126377434155E-4	CDKN1A, TFRC, SLC2A1, ENO1, HIF1A, RELA, EGFR, HK1, LDHB, LDHA, AKT2, AKT3, MKNK2, PGK1, EIF4EBP1, MAPK1, PLCG1, TIMP1, EIF4E, MAP2K2, PDHA1, RPS6, STAT3, MTOR, NFKB1, PIK3CA, LTBR, ALDOA, EIF4E2, PFKM, GAPDH, PFKP	1351	109	8465	1.8394800996883043	0.1971968397496744	0.004222588157596498	0.0033008432500385597
KEGG_PATHWAY	hsa05160:Hepatitis C	42	1.841297676457694	6.77833488358748E-4	RB1, YWHAE, GSK3B, CDKN1A, CD81, YWHAB, CLDN1, RELA, EGFR, PPP2CA, PPP2CB, TBK1, CCND1, YWHAQ, PPP2R1A, AKT2, AKT3, MAPK1, YWHAG, JAK1, YWHAH, MAP2K2, STAT1, EIF2AK1, STAT3, EIF2AK2, TYK2, CFLAR, EIF2S1, YWHAZ, NFKB1, TNFRSF1A, NFKBIA, CDK6, PIK3CA, CDK4, PSME3, BAX, CTNNB1, CYCS, GRB2, EIF3E	1351	157	8465	1.6761823042143824	0.20535790918822638	0.004335576463275766	0.0033891674417937403
KEGG_PATHWAY	hsa05418:Fluid shear stress and atherosclerosis	38	1.6659359929855326	8.274489811897817E-4	PRKAA1, HSP90AB1, GSTP1, MGST3, SDC2, MGST1, TXN, RELA, ACTB, ACTG1, HSP90B1, ICAM1, SUMO1, CTSL, AKT2, AKT3, SUMO2, ITGAV, RAC1, NQO1, HSP90AA1, VCAM1, CAV2, GSTO1, CAV1, CYBA, RHOA, PTK2, NFKB1, TNFRSF1A, PIK3CA, CTNNB1, SDC1, CALM3, CALM1, CALM2, SQSTM1, NFE2L2	1351	139	8465	1.7129331323985961	0.24468569666633622	0.005194540826358074	0.004060629259542447
KEGG_PATHWAY	hsa05230:Central carbon metabolism in cancer	23	1.0083296799649275	9.092005522275922E-4	G6PD, MAP2K2, PDHA1, PGAM1, IDH1, PTEN, SLC2A1, HIF1A, EGFR, MTOR, GLS, HK1, LDHB, LDHA, PKM, PIK3CA, AKT2, AKT3, MAPK1, MET, PFKM, PFKP, FGFR1	1351	70	8465	2.0587395579993655	0.2653486078140769	0.005603981585548251	0.004380693569823854
KEGG_PATHWAY	hsa04216:Ferroptosis	16	0.7014467338886453	0.0010499650716916309	PRNP, TFRC, GPX4, SLC11A2, NCOA4, ACSL4, SLC3A2, ACSL3, SLC39A14, SAT1, MAP1LC3B, FTH1, VDAC3, VDAC2, GCLM, FTL	1351	41	8465	2.4451625715368923	0.2996150394942203	0.006356038558990408	0.004968584714255039
KEGG_PATHWAY	hsa05170:Human immunodeficiency virus 1 infection	52	2.2797018851380977	0.0012638030095839165	TBK1, AP1G1, AKT2, AKT3, CFL1, AP1S1, RAC1, B2M, SKP1, PDIA3, MAP2K2, FBXW11, HLA-B, HLA-C, HLA-A, HLA-E, TNFRSF1A, TAPBP, DDB1, PIK3CA, PXN, ITPR2, RELA, GNAI1, GNAI2, CCNB1, IRAK1, GNG5, MAPK1, PLCG1, PAK2, AP1M1, LIMK1, GNG12, MTOR, NFKB1, PTK2, CUL4A, NFKBIA, GNAQ, GNB2, GNB1, CYCS, BAX, CALM3, ATM, CALR, CALM1, CALM2, CUL4B, ATR, BCL2L1	1351	212	8465	1.5368769464966552	0.34864480662976094	0.007516302109630662	0.005875575395433997
KEGG_PATHWAY	hsa03060:Protein export	11	0.48224462954844366	0.001596174507281533	SEC61A1, SPCS3, HSPA5, SEC61G, SRP54, SRPRB, SEC61B, SRP14, SEC62, SEC11A, SRP9	1351	23	8465	2.996653042834615	0.4181458509062551	0.009329364792559306	0.007292866283269073
KEGG_PATHWAY	hsa05215:Prostate cancer	28	1.2275317843051292	0.0019899962322273753	RB1, GSK3B, CDKN1A, HSP90AB1, GSTP1, PTEN, TGFA, RELA, EGFR, HSP90B1, CCND1, PLAU, AKT2, AKT3, PDGFC, MAPK1, HSP90AA1, MAP2K2, MTOR, NFKB1, NFKBIA, CREB1, PIK3CA, MDM2, CTNNB1, GRB2, ATF4, FGFR1	1351	97	8465	1.8086640670904333	0.4909865553690207	0.011434046147882715	0.008938118670173804
KEGG_PATHWAY	hsa01521:EGFR tyrosine kinase inhibitor resistance	24	1.052170100832968	0.00221130334708273	GSK3B, MAP2K2, RPS6, STAT3, PTEN, TGFA, EGFR, MTOR, PIK3CA, AXL, AKT2, PDGFC, AKT3, EIF4EBP1, NF1, BAX, MAPK1, GRB2, PLCG1, EIF4E2, MET, EIF4E, JAK1, BCL2L1	1351	79	8465	1.9035126348040363	0.52785157838352	0.012493863911017426	0.009766589782948726
KEGG_PATHWAY	hsa05120:Epithelial cell signaling in Helicobacter pylori infection	22	0.9644892590968873	0.0022582950900381076	ATP6V1A, ATP6V1G1, ATP6V0E1, ATP6AP1, ADAM10, PTPN11, EGFR, RELA, NFKB1, CDC42, TJP1, NFKBIA, ATP6V1B2, ATP6V1H, PLCG1, RAC1, ATP6V1E1, ATP6V0D1, MET, ATP6V1D, ATP6V1C1, ATP6V1F	1351	70	8465	1.9692291424341755	0.5353299855482339	0.012550197303654401	0.009810626210821287
KEGG_PATHWAY	hsa01230:Biosynthesis of amino acids	23	1.0083296799649275	0.0024613047774963972	PRPS1, TPI1, SHMT2, PGAM1, RPE, IDH1, GOT2, TALDO1, ENO1, CS, PKM, MAT2A, PGK1, IDH3B, ALDH18A1, ACO2, ALDOA, BCAT1, TKT, GAPDH, PFKM, PFKP, IDH3A	1351	75	8465	1.921490254132741	0.5663037358945888	0.013457779347923849	0.01052009300058944
KEGG_PATHWAY	hsa05220:Chronic myeloid leukemia	23	1.0083296799649275	0.0029538728561245764	RB1, CDKN1A, HDAC2, MAP2K2, SMAD3, CTBP2, CTBP1, HDAC1, PTPN11, RELA, NFKB1, NFKBIA, CDK6, PIK3CA, CCND1, CDK4, AKT2, AKT3, MDM2, BAX, MAPK1, GRB2, BCL2L1	1351	76	8465	1.8962074876309944	0.6331656027644352	0.015779329090617945	0.012334873772901933
KEGG_PATHWAY	hsa04670:Leukocyte transendothelial migration	31	1.3590530469092503	0.0029789883828895236	ITGB1, ROCK1, ROCK2, PXN, CLDN1, MYL12A, GNAI1, ARHGAP35, ACTB, ACTG1, GNAI2, MYL12B, ICAM1, RAP1B, CDC42, CTNNA1, PLCG1, RAC1, VASP, VCAM1, ACTN1, MSN, PTPN11, CYBA, ACTN4, RHOA, PTK2, PIK3CA, CTNNB1, EZR, VCL	1351	114	8465	1.703838612074227	0.6362848460728464	0.015779329090617945	0.012334873772901933
KEGG_PATHWAY	hsa01524:Platinum drug resistance	22	0.9644892590968873	0.00394527557026811	TOP2A, TOP2B, CDKN1A, SLC31A1, GSTO1, MGST3, GSTP1, MGST1, XIAP, MSH6, PIK3CA, AKT2, AKT3, MDM2, BAX, BIRC5, MAPK1, CYCS, ATM, BIRC2, BIRC3, BCL2L1	1351	73	8465	1.8883019174026343	0.7381788598215029	0.02045916471367772	0.015993152357299693
KEGG_PATHWAY	hsa04919:Thyroid hormone signaling pathway	32	1.4028934677772906	0.003983200209742565	NOTCH2, GSK3B, HDAC2, HDAC1, SLC2A1, ATP1A1, HIF1A, ACTB, ACTG1, MED14, MED13, CCND1, SIN3A, AKT2, AKT3, MAPK1, ITGAV, PLCG1, NCOA2, MAP2K2, STAT1, ATP1B3, ATP1B1, MTOR, MED13L, NCOR1, PIK3CA, RHEB, MDM2, CTNNB1, PFKM, PFKP	1351	121	8465	1.6570523212068196	0.7415366310043169	0.02045916471367772	0.015993152357299693
KEGG_PATHWAY	hsa04910:Insulin signaling pathway	35	1.5344147303814117	0.004570105824475946	PYGB, GSK3B, PRKAA1, INPPL1, PRKAG2, ACACA, HK1, PPP1CB, PPP1CC, PRKAR2A, AKT2, AKT3, MKNK2, FLOT1, EIF4EBP1, FLOT2, MAPK1, PPARGC1A, EIF4E, PRKCI, MAP2K2, RPS6, PHKB, MTOR, PPP1CA, PIK3CA, PRKAR1A, RHEB, FASN, GRB2, CALM3, CALM1, EIF4E2, CALM2, RHOQ	1351	137	8465	1.6007337090125184	0.7883490560402125	0.02299687456752375	0.017976907847769303
KEGG_PATHWAY	hsa05200:Pathways in cancer	108	4.734765453748356	0.004630734842175145	RB1, ETS1, CCND3, CCND1, TFG, AKT2, AKT3, IL13RA1, SKP1, RALBP1, MAP2K2, TPM3, DAPK3, EML4, MSH6, COL4A2, COL4A1, IL6ST, NOTCH2, CTBP2, CTBP1, EPAS1, MGST3, MGST1, TGFA, HIF1A, HSP90B1, TPR, PLCG1, SMAD2, SMAD3, FN1, GNG12, PTK2, NFKB1, NFKB2, NFKBIA, CDK6, CDK4, GNAQ, GNB2, GNB1, MDM2, GNAS, CYCS, CALM3, GRB2, CALM1, CALM2, BCL2L1, NFE2L2, FGFR1, ITGB1, GSK3B, CDKN1A, HSP90AB1, PTEN, SLC2A1, LAM…	1351	531	8465	1.2743855775382955	0.7926744632159581	0.02299687456752375	0.017976907847769303
KEGG_PATHWAY	hsa04115:p53 signaling pathway	22	0.9644892590968873	0.004700210157055221	CDKN1A, RRM2, CD82, EI24, IGFBP3, PTEN, SHISA5, TNFRSF10B, THBS1, CCND3, CCNB1, CDK6, CCND1, RRM2B, CDK4, CCNG1, MDM2, BAX, CYCS, ATM, ATR, BCL2L1	1351	74	8465	1.8627843239242203	0.7975227224141562	0.02299687456752375	0.017976907847769303
KEGG_PATHWAY	hsa04151:PI3K-Akt signaling pathway	76	3.3318719859710653	0.004748617167335288	ITGB1, YWHAE, GSK3B, CDKN1A, HSP90AB1, CSF1, ITGB5, YWHAB, PTEN, LAMC2, LAMC1, CCND3, CCND1, YWHAQ, PPP2R1A, AKT2, AKT3, ITGAV, RAC1, YWHAG, JAK1, YWHAH, HSP90AA1, MAP2K2, ITGA3, RPS6, PPP2R5C, OSMR, YWHAZ, RBL2, CREB1, COL4A2, PIK3CA, COL4A1, CDC37, COL6A1, ITGA5, EIF4E2, MET, EPHA2, ATF4, PRKAA1, LAMA3, TGFA, THBS1, EGFR, RELA, HSP90B1, PPP2CA, PPP2CB, GNG5, PDGFC, SPP1, EIF4EBP1, MAPK1, EIF4E,…	1351	354	8465	1.3451847762904232	0.8008337707736632	0.02299687456752375	0.017976907847769303
KEGG_PATHWAY	hsa05210:Colorectal cancer	24	1.052170100832968	0.007039060921754901	SMAD2, GSK3B, CDKN1A, RALA, MAP2K2, RALB, SMAD3, TGFA, RHOA, EGFR, MTOR, MSH6, PIK3CA, CCND1, AKT2, AKT3, BAX, BIRC5, MAPK1, CTNNB1, CYCS, GRB2, RAC1, APPL1	1351	86	8465	1.7485755598781263	0.9087981159223887	0.033154253101230054	0.0259170415098111
KEGG_PATHWAY	hsa04150:mTOR signaling pathway	38	1.6659359929855326	0.007041611278137357	ATP6V1A, GSK3B, PRKAA1, CAB39, MAPKAP1, PTEN, SLC3A2, LRP6, RPS6KA3, AKT2, AKT3, RPS6KA1, GRB10, EIF4EBP1, ATP6V1H, MAPK1, ATP6V1E1, ATP6V1D, EIF4E, ATP6V1C1, EIF4B, ATP6V1F, ATP6V1G1, SEC13, MAP2K2, STRADB, RPS6, RHOA, MTOR, TNFRSF1A, PIK3CA, RHEB, ATP6V1B2, GRB2, LAMTOR1, LPIN1, EIF4E2, LAMTOR5	1351	156	8465	1.5262673423295186	0.9088774909185334	0.033154253101230054	0.0259170415098111
KEGG_PATHWAY	hsa04071:Sphingolipid signaling pathway	31	1.3590530469092503	0.007538439847821718	ASAH1, ROCK1, ROCK2, PTEN, SGMS2, RELA, GNAI1, GNAI2, PPP2CA, PPP2CB, SGPL1, SPTLC1, SPTLC2, PPP2R1A, AKT2, AKT3, MAPK1, RAC1, CTSD, MAP2K2, PPP2R3A, PPP2R5C, RHOA, NFKB1, TNFRSF1A, PIK3CA, GNAQ, BAX, DEGS1, CERS2, NSMAF	1351	121	8465	1.6052694361691064	0.9230971353220108	0.03500727545769264	0.02736556931058569
KEGG_PATHWAY	hsa04612:Antigen processing and presentation	22	0.9644892590968873	0.009008813909955532	PDIA3, HSPA8, HSP90AA1, HSP90AB1, HSPA5, HSPA4, HLA-B, HLA-C, HLA-A, TAPBP, HLA-E, CREB1, CTSL, PSME3, RFX5, CANX, PSME1, PSME2, CALR, B2M, CTSB, LGMN	1351	78	8465	1.767256922697337	0.9534778856220514	0.041270106965877365	0.03226129305592184
KEGG_PATHWAY	hsa05214:Glioma	21	0.920648838228847	0.011874289077343609	RB1, CDKN1A, MAP2K2, PTEN, TGFA, EGFR, MTOR, CDK6, PIK3CA, CCND1, CDK4, AKT2, AKT3, MDM2, BAX, MAPK1, GRB2, CALM3, PLCG1, CALM1, CALM2	1351	75	8465	1.75440414507772	0.9825684618530409	0.053671786629593106	0.04195582140661408
KEGG_PATHWAY	hsa04814:Motor proteins	44	1.9289785181937746	0.012205664922642872	DCTN5, DYNC1I2, DCTN2, DCTN1, DCTN4, MYL12A, ACTB, ACTG1, MYL12B, TUBA1C, TUBA1B, TUBB6, ACTR1A, TUBA1A, CAPZB, KIF5B, KIF1C, MYH10, DYNC1H1, TPM4, DYNLT1, TPM3, TUBB, TPM1, MYO9B, DYNLL1, TUBB4B, TUBG1, MYO9A, MYO19, TUBA4A, MYO1E, CENPE, MYO1B, MYL6, DYNC1LI2, MYO1C, KIF2A, KIFC1, CAPZA1, CAPZA2, MYH9, KIF20A, KIFC3	1351	193	8465	1.4284563727501791	0.9844419890524023	0.05444368958915702	0.04255922637500475
KEGG_PATHWAY	hsa04114:Oocyte meiosis	32	1.4028934677772906	0.01330373168505992	YWHAE, YWHAB, ITPR2, PPP2CA, CDC20, PPP1CB, PPP2CB, RPS6KA3, PPP1CC, CCNB1, CDC23, PTTG1, YWHAQ, PPP2R1A, CDC27, RPS6KA1, MAPK1, BUB1, YWHAG, SKP1, YWHAH, FBXW11, PLK1, PPP2R5C, SMC1A, YWHAZ, PPP1CA, CALM3, ANAPC5, CALM1, CALM2, MAD2L1	1351	131	8465	1.5305597776032456	0.9893290851702078	0.05857097456149757	0.04578557008494648
KEGG_PATHWAY	hsa04152:AMPK signaling pathway	30	1.31521262604121	0.013702743048060954	PRKAA1, CAB39, PRKAG2, HMGCR, ELAVL1, ADIPOR2, ACACA, PPP2CA, PPP2CB, CCND1, PPP2R1A, AKT2, AKT3, EIF4EBP1, PPARGC1A, RAB8A, RAB2A, STRADB, PPP2R3A, PPP2R5C, EEF2, MTOR, RAB10, TBC1D1, CREB1, PIK3CA, RHEB, FASN, PFKM, PFKP	1351	121	8465	1.5534865511313936	0.9906963626987094	0.05955422940118799	0.046554191124822474
KEGG_PATHWAY	hsa01212:Fatty acid metabolism	17	0.7452871547566856	0.01414127972322723	ELOVL1, ACADVL, ECHS1, ELOVL5, HSD17B4, ACSL4, ACSL3, HSD17B12, ACACA, ACAT1, HADHB, HADHA, SCP2, ACOX1, FASN, PPT1, FADS1	1351	57	8465	1.8687262196943135	0.9919983915812824	0.06068220033131684	0.04743593831209134
KEGG_PATHWAY	hsa00030:Pentose phosphate pathway	11	0.48224462954844366	0.01453349517147927	GPI, PRPS1, G6PD, RPE, TALDO1, ALDOA, PGD, TKT, PFKM, PFKP, DERA	1351	30	8465	2.2974339995065383	0.9930081338696892	0.061585685789143405	0.04814220275552508
KEGG_PATHWAY	hsa04722:Neurotrophin signaling pathway	29	1.2713722051731697	0.01937521709914552	YWHAE, GSK3B, PRDM4, PSEN1, RELA, RAP1B, CDC42, RPS6KA3, IRAK1, ARHGDIA, AKT2, AKT3, RPS6KA1, MAPK1, PLCG1, RAC1, MAP2K2, SORT1, PTPN11, RHOA, NFKB1, NFKBIA, PIK3CA, BAX, GRB2, CALM3, CALM1, CALM2, ATF4	1351	119	8465	1.5269423831708848	0.9986833475199977	0.0810888715630905	0.06338805594164891
KEGG_PATHWAY	hsa05211:Renal cell carcinoma	19	0.8329679964927663	0.0205549343859246	CDKN1A, FH, MAP2K2, EPAS1, SLC2A1, TGFA, PTPN11, ETS1, HIF1A, CDC42, RAP1B, PIK3CA, AKT2, AKT3, MAPK1, GRB2, RAC1, PAK2, MET	1351	69	8465	1.725345691329021	0.9991245164083361	0.08497710679059073	0.06642753185695147
KEGG_PATHWAY	hsa03030:DNA replication	12	0.526085050416484	0.020865235598992546	FEN1, PCNA, MCM7, RFC1, POLD2, RPA1, MCM4, MCM5, SSBP1, MCM6, POLE, MCM2	1351	36	8465	2.0885763631877623	0.9992136832600175	0.08522066106094546	0.0666179208883497
KEGG_PATHWAY	hsa05225:Hepatocellular carcinoma	38	1.6659359929855326	0.022629935910065527	RB1, SMARCD1, GSK3B, CDKN1A, SMARCD2, GSTP1, MGST3, PTEN, MGST1, TGFA, EGFR, ACTB, ACTG1, LRP6, CCND1, AKT2, AKT3, MAPK1, PLCG1, SMAD2, NQO1, SMARCC1, MAP2K2, SMAD3, GSTO1, CSNK1A1, TXNRD1, ACTL6A, MTOR, CDK6, PIK3CA, CDK4, BAX, CTNNB1, GRB2, MET, BCL2L1, NFE2L2	1351	168	8465	1.4172482464488387	0.999573408553364	0.09132795563705016	0.07139205971627814
KEGG_PATHWAY	hsa04136:Autophagy - other	11	0.48224462954844366	0.023126916720981164	PPP2CA, GABARAPL2, BECN1, ATG3, PPP2CB, ATG16L1, ATG9A, PIK3C3, ATG13, MTOR, ATG2B	1351	32	8465	2.1538443745373796	0.99964097015062	0.09223558551073664	0.07210156389482363
KEGG_PATHWAY	hsa01232:Nucleotide metabolism	22	0.9644892590968873	0.02375596871250204	HDDC2, RRM1, DTYMK, ADSL, RRM2, CANT1, ENTPD4, ENTPD6, GMPS, AK2, CTPS1, AK5, NT5C2, APRT, DCTD, NT5E, UCK2, RRM2B, GUK1, IMPDH2, CMPK1, TK1	1351	85	8465	1.6217181172987327	0.9997114010380075	0.09364271387835106	0.07320153149782606
KEGG_PATHWAY	hsa00513:Various types of N-glycan biosynthesis	13	0.5699254712845244	0.027380916624949268	RPN2, HEXB, RPN1, MAGT1, DDOST, DAD1, MAN1A2, MAN2A1, OSTC, MGAT4B, STT3A, MGAT1, STT3B	1351	42	8465	1.9393923372457793	0.9999182280033986	0.10669115788342301	0.08340164259323628
KEGG_PATHWAY	hsa05145:Toxoplasmosis	27	1.183691363437089	0.02771436911594452	ITGB1, LAMA3, XIAP, LAMC2, LAMC1, RELA, GNAI1, GNAI2, IRAK1, AKT2, AKT3, MAPK1, JAK1, HSPA8, LAMB2, STAT1, STAT3, LAMB1, TYK2, NFKB1, TNFRSF1A, NFKBIA, PPIF, CYCS, BIRC2, BIRC3, BCL2L1	1351	112	8465	1.510488262662578	0.9999272017264588	0.10676330829892264	0.08345804336051475
KEGG_PATHWAY	hsa04922:Glucagon signaling pathway	26	1.1398509425690488	0.02830437447823893	PYGB, PRKAA1, SLC2A1, PRKAG2, ITPR2, ACACA, LDHB, LDHA, PPP4C, AKT2, AKT3, PPARGC1A, PDHA1, PRMT1, PGAM1, PHKB, PKM, CREB1, GNAQ, GNAS, CALM3, CALM1, PFKM, CALM2, PFKP, ATF4	1351	107	8465	1.5225136105480883	0.9999407410529102	0.10781104436093257	0.08427707007565524
KEGG_PATHWAY	hsa01100:Metabolic pathways	272	11.92459447610697	0.029017085346065084	MT-ND4L, MT-ND4, AHCYL1, PANK3, MT-ND5, MT-CO1, UXS1, TXNDC12, ENO1, NUDT5, MT-ND3, GLS, MT-ND1, NDST1, SCP2, NAMPT, PIP4K2A, PIP4K2B, ATP6V1E1, EARS2, PDHX, GSTK1, ATP6V1G1, ATP6V0E1, ENTPD4, ENTPD6, TALDO1, ACSL4, ACSL3, COX7A2L, MTHFD1, UQCRC1, SUCLG1, MT-CO2, UQCRC2, LAP3, MT-CO3, ATP6V0D1, MTMR2, RPN2, SHMT2, MGST3, RPN1, MGST1, GNS, ADH5, UGCG, LDHB, PTDSS1, SGPL1, LDHA, PIP5K1A, PLCG1, ST3…	1351	1541	8465	1.1059560755101971	0.999953790806747	0.10929768813684515	0.08543919574119165
KEGG_PATHWAY	hsa05223:Non-small cell lung cancer	19	0.8329679964927663	0.030984677221806693	RB1, CDKN1A, MAP2K2, STAT3, TGFA, EGFR, EML4, CDK6, PIK3CA, CCND1, CDK4, AKT2, KIF5B, AKT3, BAX, MAPK1, GRB2, PLCG1, MET	1351	72	8465	1.6534562875236452	0.9999767678993265	0.11542643492519197	0.09023010399756894
KEGG_PATHWAY	hsa04721:Synaptic vesicle cycle	20	0.8768084173608066	0.03491002843529398	NAPA, ATP6V1A, ATP6V1G1, ATP6V0E1, CLTC, CLTB, CLTA, AP2B1, AP2A2, DNM2, ATP6V1B2, AP2S1, ATP6V1H, STX3, ATP6V1E1, ATP6V0D1, ATP6V1D, ATP6V1C1, AP2M1, ATP6V1F	1351	78	8465	1.6065972024521247	0.9999941320669273	0.12677119445605017	0.0990984263447
KEGG_PATHWAY	hsa04390:Hippo signaling pathway	35	1.5344147303814117	0.035021544328792106	YWHAE, GSK3B, YWHAB, WWC1, ACTB, ACTG1, PPP2CA, PPP1CB, PPP2CB, PPP1CC, CCND3, CCND1, YWHAQ, PPP2R1A, CTNNA1, TP53BP2, YWHAG, YWHAH, SMAD2, WWTR1, PRKCI, SMAD3, FBXW11, CSNK1D, YWHAZ, PPP1CA, MOB1A, DLG1, FRMD6, BIRC5, CTNNB1, NF2, AJUBA, BIRC2, BIRC3	1351	157	8465	1.3968185868453187	0.9999943574909692	0.12677119445605017	0.0990984263447
KEGG_PATHWAY	hsa00240:Pyrimidine metabolism	16	0.7014467338886453	0.03515189462793132	HDDC2, RRM1, DTYMK, RRM2, CANT1, ENTPD4, CAD, ENTPD6, CTPS1, NT5C2, DCTD, NT5E, UCK2, RRM2B, CMPK1, TK1	1351	58	8465	1.7284769902243546	0.9999946100653395	0.12677119445605017	0.0990984263447
KEGG_PATHWAY	hsa04211:Longevity regulating pathway	22	0.9644892590968873	0.03805515363682533	PRKAA1, PRKAG2, SOD2, ATG13, ADIPOR2, MTOR, RELA, NFKB1, CREB1, PIK3CA, RHEB, AKT2, RB1CC1, CAT, AKT3, EIF4EBP1, BAX, EIF4E2, PPARGC1A, EIF4E, APPL1, ATF4	1351	89	8465	1.5488319097796885	0.9999980595234943	0.1357968113987767	0.10615384961851275
KEGG_PATHWAY	hsa04962:Vasopressin-regulated water reabsorption	13	0.5699254712845244	0.03860348601967607	DCTN5, DYNC1H1, DYNC1I2, RAB5C, DCTN2, DCTN1, DCTN4, DYNLL1, RAB11A, DYNC1LI2, CREB1, ARHGDIA, GNAS	1351	44	8465	1.8512381400982436	0.9999984005815833	0.13631856000698114	0.10656170620014749
KEGG_PATHWAY	hsa04723:Retrograde endocannabinoid signaling	33	1.446733888645331	0.040704036413916095	NDUFB9, MT-ND4L, MT-ND4, NDUFB7, MT-ND5, NDUFB10, NDUFA12, NDUFB5, NDUFB4, NDUFA10, NDUFB3, NDUFB2, ITPR2, MT-ND3, GNAI1, GNAI2, MT-ND1, GNG5, MAPK1, NDUFV1, NDUFA5, NDUFA4, NDUFA3, NDUFA1, GNG12, NDUFS8, GNAQ, GNB2, NDUFS5, GNB1, NDUFS3, NDUFS1, MGLL	1351	148	8465	1.3970882429431655	0.9999992380311858	0.14225431282801604	0.11120174896585325
KEGG_PATHWAY	hsa04666:Fc gamma R-mediated phagocytosis	23	1.0083296799649275	0.05094056674528849	ACTR3, VASP, ACTR2, ARPC1B, LIMK1, ARPC1A, INPPL1, ASAP1, ARPC5, DNM2, CDC42, SCIN, PIK3CA, ARPC2, ARPC3, AKT2, CFL1, AKT3, PIP5K1A, MAPK1, PLCG1, RAC1, DOCK1	1351	97	8465	1.4856883408242845	0.9999999799337568	0.17621277680257957	0.13774745089287194
KEGG_PATHWAY	hsa04611:Platelet activation	28	1.2275317843051292	0.05245281627322836	ITGB1, ROCK1, ROCK2, ITPR2, MYL12A, GNAI1, ARHGAP35, ACTB, ACTG1, GNAI2, MYL12B, RAP1B, PPP1CB, PPP1CC, AKT2, AKT3, MAPK1, VASP, PRKCI, ARHGEF12, PPP1R12A, RHOA, PPP1CA, STIM1, PIK3CA, GNAQ, GNAS, TLN1	1351	124	8465	1.4148420524820327	0.999999988313445	0.17961115875378197	0.14040400315561127
KEGG_PATHWAY	hsa04966:Collecting duct acid secretion	9	0.394563787812363	0.05415145733520101	ATP6V1A, ATP6V1G1, ATP6V0E1, ATP6V1B2, ATP6V1E1, ATP6V0D1, ATP6V1D, ATP6V1C1, ATP6V1F	1351	27	8465	2.0885763631877623	0.9999999936390487	0.18357344036633144	0.14350136193828267
KEGG_PATHWAY	hsa04215:Apoptosis - multiple species	10	0.4384042086804033	0.05742676196649418	BECN1, BAX, XIAP, BIRC5, CYCS, BIRC6, BIRC2, BCL2L1, BIRC3, TNFRSF1A	1351	32	8465	1.958040340488527	0.9999999980374508	0.192749230758827	0.15067417743684117
KEGG_PATHWAY	hsa05216:Thyroid cancer	11	0.48224462954844366	0.05943331923601907	CDKN1A, MAP2K2, CCND1, TFG, PAX8, TPM3, TPR, NCOA4, BAX, MAPK1, CTNNB1	1351	37	8465	1.8627843239242203	0.9999999990470481	0.19752838451971044	0.15441009409357898
KEGG_PATHWAY	hsa04512:ECM-receptor interaction	21	0.920648838228847	0.06577173289255965	ITGB1, ITGB5, LAMB2, ITGA3, LAMA3, FN1, LAMB1, LAMC2, LAMC1, THBS1, COL4A2, COL4A1, COL6A1, DAG1, SPP1, SDC1, ITGAV, CD47, ITGA5, AGRN, CD44	1351	89	8465	1.4784304593351574	0.9999999999037129	0.21647201408327885	0.1692185360827991
KEGG_PATHWAY	hsa05164:Influenza A	36	1.578255151249452	0.06691101921302328	CALCOCO2, ADAR, RELA, ACTB, ACTG1, ICAM1, DNAJB1, CCND3, XPO1, TBK1, AKT2, AKT3, MAPK1, TRIM25, KPNA2, JAK1, FDPS, MAP2K2, STAT1, TNFRSF10B, EIF2AK2, TYK2, EIF2S1, NFKB1, RAB11A, TNFRSF1A, NFKBIA, CDK6, HNRNPUL1, PIK3CA, CDK4, BAX, CYCS, VDAC1, NUP98, SLC25A5	1351	171	8465	1.319100860960692	0.9999999999363325	0.2170621542307238	0.16967985507711447
KEGG_PATHWAY	hsa03420:Nucleotide excision repair	16	0.7014467338886453	0.06723164069093215	PCNA, RFC1, CCNH, RPA1, GTF2H1, RAD23A, RAD23B, CUL4A, DDB1, POLR2B, POLR2C, POLD2, POLR2E, POLE, POLR2L, CUL4B	1351	63	8465	1.5912962767144854	0.9999999999433343	0.2170621542307238	0.16967985507711447
KEGG_PATHWAY	hsa01210:2-Oxocarboxylic acid metabolism	7	0.3068829460762823	0.06887216084222109	CS, IDH1, GOT2, IDH3B, ACO2, BCAT1, IDH3A	1351	19	8465	2.3084265066812106	0.9999999999687998	0.217685405206657	0.17016705716744576
KEGG_PATHWAY	hsa00510:N-Glycan biosynthesis	14	0.6137658921525646	0.06935110254371374	RPN2, RPN1, MAGT1, DDOST, GANAB, DAD1, MAN1A2, MAN2A1, OSTC, MGAT5, MGAT4B, STT3A, MGAT1, STT3B	1351	53	8465	1.655098250073321	0.9999999999737935	0.217685405206657	0.17016705716744576
KEGG_PATHWAY	hsa04961:Endocrine and other factor-regulated calcium reabsorption	14	0.6137658921525646	0.06935110254371374	CLTC, CLTB, CLTA, ATP1B3, AP2B1, ATP1A1, ATP1B1, AP2A2, RAB11A, DNM2, GNAQ, AP2S1, GNAS, AP2M1	1351	53	8465	1.655098250073321	0.9999999999737935	0.217685405206657	0.17016705716744576
KEGG_PATHWAY	hsa05162:Measles	30	1.31521262604121	0.07304858788430293	GSK3B, ADAR, RELA, CCND3, TBK1, IRAK1, CCND1, AKT2, AKT3, JAK1, HSPA8, CSNK2A1, STAT1, EIF2AK1, CSNK2A2, STAT3, EIF2AK2, MSN, TYK2, EIF2S1, NFKB1, NFKBIA, CDK6, PIK3CA, CDK4, BAX, EIF3H, CYCS, CD46, BCL2L1	1351	139	8465	1.352315630840997	0.9999999999932031	0.2271878100254926	0.17759519072789245
KEGG_PATHWAY	hsa04931:Insulin resistance	24	1.052170100832968	0.08490451075261085	PYGB, GSK3B, PRKAA1, STAT3, PTEN, SLC2A1, PRKAG2, PTPN11, MTOR, RELA, NFKB1, PPP1CA, TNFRSF1A, NFKBIA, PPP1CB, RPS6KA3, PPP1CC, CREB1, PIK3CA, AKT2, AKT3, RPS6KA1, PPARGC1A, OGT	1351	108	8465	1.3923842421251746	0.9999999999999135	0.26158518801541875	0.20448399653122704
KEGG_PATHWAY	hsa00100:Steroid biosynthesis	7	0.3068829460762823	0.08565178722628755	SQLE, EBP, SOAT1, DHCR24, LIPA, LBR, FDFT1	1351	20	8465	2.1930051813471505	0.9999999999999344	0.26158518801541875	0.20448399653122704
KEGG_PATHWAY	hsa04217:Necroptosis	33	1.446733888645331	0.0922624777445268	PYGB, HSP90AB1, XIAP, HMGB1, FTH1, CHMP1A, CAPN2, TRPM7, STAT6, CAPN1, DNM1L, JAK1, HSP90AA1, PARP1, STAT1, STAT3, TNFRSF10B, EIF2AK2, TYK2, CFLAR, TNFRSF1A, GLUD1, CHMP2A, VDAC3, BAX, VDAC2, VDAC1, SLC25A5, PPIA, SQSTM1, BIRC2, BIRC3, FTL	1351	159	8465	1.3004343393433235	0.9999999999999944	0.27839766393838805	0.21762649245921187
KEGG_PATHWAY	hsa04015:Rap1 signaling pathway	42	1.841297676457694	0.09279922131279601	ITGB1, DOCK4, RALA, RALB, CSF1, THBS1, SIPA1L3, GNAI1, EGFR, ACTB, ACTG1, GNAI2, RAP1B, CDC42, AKT2, AKT3, PDGFC, KRIT1, MAPK1, PLCG1, RAC1, VASP, FARP2, PRKCI, MAP2K2, RHOA, ENAH, PIK3CA, PRKD3, GNAQ, GNAS, CTNNB1, RAPGEF2, CALM3, PFN1, CALM1, TLN1, MET, CALM2, FGFR1, PFN2, EPHA2	1351	210	8465	1.2531458179126571	0.9999999999999954	0.27839766393838805	0.21762649245921187
