# Supplementary material for: TFE3 fusions drive oxidative metabolism and ferroptosis resistance in translocation renal cell carcinoma
Source: EMBO Mol Med. 2025 Mar 27;17(5):1041–70. doi: 10.1038/s44321-025-00221-7 (PMC12081665; doi:10.1038/s44321-025-00221-7)
Supplement: Supplementary file 16 — EV and Appendix Figure Source data [file 44321_2025_221_MOESM16_ESM.zip › Fig EV and Appendix/Appendix Fig-S6/Appendix Fig-6C.xlsx]

## Sheet: Sheet1
Ensembl Gene ID	Gene name	Description	Gene biotype	HEK_GFP_24h	HEK_NT_24h	HEK_PT_24h	HEK_T_24h	log2FC(HEK_T_24h_vs_HEK_GFP_24h)	adj-pval(HEK_T_24h_vs_HEK_GFP_24h)	log2FC(HEK_NT_24h_vs_HEK_GFP_24h)	adj-pval(HEK_NT_24h_vs_HEK_GFP_24h)	log2FC(HEK_PT_24h_vs_HEK_GFP_24h)	adj-pval(HEK_PT_24h_vs_HEK_GFP_24h)
ENSG00000168003	SLC3A2	solute carrier family 3 (amino acid transporter heavy chain), member 2	protein_coding	5455.58	13690.9	14167.5	9481.59	0.797321	2.69283e-06	1.32738	2.44977e-17	1.37669	1.50156e-18
ENSG00000151012	SLC7A11	solute carrier family 7 (anionic amino acid transporter light chain, xc- system), member 11	protein_coding	58.2529	104.497	160.508	88.7366	0.607386	0.0686026	0.843241	0.00274135	1.46291	2.50791e-08
ENSG00000103257	SLC7A5	solute carrier family 7 (amino acid transporter light chain, L system), member 5	protein_coding	1745.46	5748.44	5695.36	2847.01	0.705829	0.00365798	1.71955	5.60682e-17	1.70622	1.16828e-16
ENSG00000001084	GCLC	glutamate-cysteine ligase, catalytic subunit	protein_coding	861.298	3459.82	2349.48	1393.58	0.694482	3.45993e-10	2.00623	4.49667e-87	1.4484	5.36865e-45
ENSG00000023909	GCLM	glutamate-cysteine ligase, modifier subunit	protein_coding	1408.24	1596.65	848.807	974.205	-0.531663	0.0560781	0.181151	0.582772	-0.731861	0.00215741
ENSG00000104687	GSR	glutathione reductase	protein_coding	1073.14	1868.3	4877.69	2128.75	0.98807	3.73784e-11	0.79987	8.39284e-08	2.1841	1.08055e-54
ENSG00000167468	GPX4	glutathione peroxidase 4	protein_coding	4308.54	6538.01	6995.24	5827.35	0.435603	0.379365	0.60164	0.135705	0.699065	0.0649113
ENSG00000084207	GSTP1	glutathione S-transferase pi 1	protein_coding	9523.49	7902.35	11580.1	9155.76	-0.0568235	0.928602	-0.269214	0.56696	0.281988	0.476079
ENSG00000117450	PRDX1	peroxiredoxin 1	protein_coding	12433.6	13734.2	15140.5	12909.3	0.0541635	0.928459	0.143533	0.776388	0.284087	0.446338
ENSG00000131979	GCH1	GTP cyclohydrolase 1	protein_coding	250.872	380.984	559.635	353.957	0.496302	0.0431816	0.602731	0.00492349	1.15663	4.20948e-09
ENSG00000116096	SPR	sepiapterin reductase (7,8-dihydrobiopterin:NADP+ oxidoreductase)	protein_coding	385.519	352.525	509.25	453.252	0.233014	0.466161	-0.129292	0.696348	0.399928	0.0927224
ENSG00000166228	PCBD1	pterin-4 alpha-carbinolamine dehydratase/dimerization cofactor of hepatocyte nuclear factor 1 alpha	protein_coding	895.755	1038	1082.47	1008.87	0.171304	0.509309	0.212601	0.33107	0.271866	0.160534
ENSG00000151552	QDPR	quinoid dihydropteridine reductase	protein_coding	561.71	759.078	1383.45	833.475	0.569207	0.228931	0.43436	0.338209	1.29994	0.000268302
ENSG00000116044	NFE2L2	nuclear factor, erythroid 2-like 2	protein_coding	727.32	1329.08	961.499	854.228	0.232301	0.180399	0.869958	2.85247e-12	0.402648	0.0034981
ENSG00000079999	KEAP1	kelch-like ECH-associated protein 1	protein_coding	1588.24	2070.11	1554.98	1719.68	0.114566	0.603348	0.382158	0.00999304	-0.0298411	0.878075
ENSG00000161011	SQSTM1	sequestosome 1	protein_coding	2139.7	3949.08	3325.69	3420.94	0.676859	0.000427584	0.884071	4.52496e-07	0.635986	0.000521743
ENSG00000187134	AKR1C1	aldo-keto reductase family 1, member C1	protein_coding	6.11184	8.75886	29.3061	13.0867	1.09592	0.173608	0.518583	0.570472	2.25384	0.000193955
ENSG00000196139	AKR1C3	aldo-keto reductase family 1, member C3	protein_coding	1.41544	2.77419	6.459	4.32918	1.6167		0.971968	0.652296	2.14969	0.16675
ENSG00000167996	FTH1	ferritin, heavy polypeptide 1	protein_coding	2370.44	2888.73	6701.03	4509.04	0.927594	0.000326298	0.285256	0.367262	1.49911	1.04688e-10
ENSG00000087086	FTL	ferritin, light polypeptide	protein_coding	9117.57	22305.6	27855.3	21547.3	1.24077	3.73784e-11	1.29068	1.81615e-12	1.61118	5.08964e-19
ENSG00000197111	PCBP2	poly(rC) binding protein 2	protein_coding	1461.36	2381.42	1981.11	1518.94	0.055907	0.768551	0.704514	1.70174e-11	0.438834	7.24353e-05
ENSG00000169564	PCBP1	poly(rC) binding protein 1	protein_coding	637.603	646.336	1350.23	836.554	0.39181	0.0310974	0.0195784	0.946536	1.08208	9.50591e-14
ENSG00000136810	TXN	thioredoxin	protein_coding	10997.9	19557.7	68023.7	35023.3	1.67109	0.157155	0.830513	0.513786	2.62881	0.00599384
ENSG00000198431	TXNRD1	thioredoxin reductase 1	protein_coding	1614.65	4522.99	3315.07	2315.37	0.520005	5.33387e-05	1.48607	2.91061e-39	1.03756	2.58963e-19
ENSG00000151224	MAT1A	methionine adenosyltransferase I, alpha	protein_coding	1.94804	36.2131	1544.32	111.159	5.83963	5.06557e-30	4.22203	1.03876e-15	9.63612	1.87409e-83
ENSG00000101444	AHCY	adenosylhomocysteinase	protein_coding	3049.39	2785.84	3665.19	3687.14	0.273939	0.282318	-0.13042	0.63415	0.265197	0.210671
ENSG00000160200	CBS	cystathionine-beta-synthase	protein_coding	9485.59	5036.87	4705.4	5865.86	-0.693384	0.000255381	-0.913211	1.46329e-07	-1.01106	4.76412e-09
ENSG00000116761	CTH	cystathionase (cystathionine gamma-lyase)	protein_coding	297.588	862.165	805.094	449.987	0.596665	0.00397734	1.53485	6.30941e-19	1.43632	1.51269e-16
ENSG00000100983	GSS	glutathione synthetase	protein_coding	578.601	514.868	559.645	504.603	-0.197093	0.11857	-0.168594	0.153029	-0.048002	0.706693
ENSG00000111786	SRSF9	serine/arginine-rich splicing factor 9	protein_coding	4775.54	5085.43	5736.96	5112.44	0.0983138	0.824123	0.0906935	0.830073	0.264538	0.369872
ENSG00000243955	GSTA1	glutathione S-transferase alpha 1	protein_coding	0	0.438091	0	0.797695	1.85497		1.12862		0.226602
ENSG00000117592	PRDX6	peroxiredoxin 6	protein_coding	5701.41	5976.49	5490.41	5290.72	-0.107862	0.761402	0.0679771	0.849953	-0.0546828	0.845376
ENSG00000150787	PTS	6-pyruvoyltetrahydropterin synthase	protein_coding	663.409	375.373	1091.55	733.966	0.145746	0.864301	-0.821603	0.135915	0.717689	0.177826
ENSG00000228716	DHFR	dihydrofolate reductase	protein_coding	3062.22	1950.97	2505.76	2310.5	-0.406306	0.0187946	-0.650345	1.02578e-05	-0.289519	0.0798311
ENSG00000075239	ACAT1	acetyl-CoA acetyltransferase 1	protein_coding	2308.27	3019.28	3851.3	2835.69	0.296858	0.416931	0.387404	0.198049	0.738197	0.00460021
ENSG00000113161	HMGCR	3-hydroxy-3-methylglutaryl-CoA reductase	protein_coding	2910.15	3765.56	2125.13	2626.03	-0.148326	0.541553	0.371819	0.0312113	-0.453847	0.00666701
ENSG00000110921	MVK	mevalonate kinase	protein_coding	405.029	224.275	275.607	384.057	-0.077299	0.822311	-0.852542	1.40122e-05	-0.558529	0.00707013
ENSG00000163344	PMVK	phosphomevalonate kinase	protein_coding	287.607	227.957	311.279	320.334	0.154811	0.717239	-0.335766	0.304845	0.114079	0.731534
ENSG00000067064	IDI1	isopentenyl-diphosphate delta isomerase 1	protein_coding	1205.07	3305.67	1600.36	1309.98	0.120392	0.706962	1.45587	8.70728e-16	0.408932	0.0530745
ENSG00000160752	FDPS	farnesyl diphosphate synthase	protein_coding	643.711	694.776	477.619	558.636	-0.20482	0.49974	0.109926	0.726445	-0.433292	0.0493948
ENSG00000152904	GGPS1	geranylgeranyl diphosphate synthase 1	protein_coding	674.205	781.77	766.732	729.767	0.114171	0.778558	0.213589	0.514714	0.184753	0.517575
ENSG00000148459	PDSS1	prenyl (decaprenyl) diphosphate synthase, subunit 1	protein_coding	472.808	430.985	498.986	425.848	-0.151201	0.615272	-0.133764	0.636704	0.0782195	0.752347
ENSG00000120942	UBIAD1	UbiA prenyltransferase domain containing 1	protein_coding	616.537	430.643	411.726	521.023	-0.242461	0.146517	-0.517375	8.22219e-05	-0.583662	8.19602e-06
ENSG00000173085	COQ2	coenzyme Q2 4-hydroxybenzoate polyprenyltransferase	protein_coding	213.503	148.05	223.52	220.864	0.0486113	0.931925	-0.528139	0.130098	0.0636387	0.87681
ENSG00000156709	AIFM1	apoptosis-inducing factor, mitochondrion-associated, 1	protein_coding	1132.29	1252.44	1167.85	1172.95	0.0510481	0.83151	0.145476	0.424168	0.0446769	0.80575
ENSG00000086065	CHMP5	charged multivesicular body protein 5	protein_coding	709.806	730.832	1680.52	1079.42	0.604739	0.534265	0.042115	0.970889	1.24327	0.0772379
ENSG00000176108	CHMP6	charged multivesicular body protein 6	protein_coding	511.424	407.046	746.932	643.892	0.331807	0.374222	-0.329461	0.325736	0.545186	0.055401
ENSG00000122873	CISD1	CDGSH iron sulfur domain 1	protein_coding	740.797	765.334	1207.08	986.921	0.413775	0.457303	0.0469927	0.946852	0.703454	0.0899867
ENSG00000047457	CP	ceruloplasmin (ferroxidase)	protein_coding	1.27684	2.39624	3.15314	2.21664	0.78784		0.905482		1.2702	0.513738
ENSG00000106211	HSPB1	heat shock 27kDa protein 1	protein_coding	1663.88	1757.06	2297.97	2136.54	0.360643	0.493357	0.0785744	0.896673	0.465658	0.247485
ENSG00000105281	SLC1A5	solute carrier family 1 (neutral amino acid transporter), member 5	protein_coding	3218.84	5094.19	2572.64	2642.14	-0.284912	0.0660584	0.662281	6.33358e-08	-0.323332	0.0168727
ENSG00000111371	SLC38A1	solute carrier family 38, member 1	protein_coding	1867.99	2690.4	4424.33	3306.22	0.823716	2.35189e-05	0.526348	0.00822715	1.24416	4.04614e-12
ENSG00000197142	ACSL5	acyl-CoA synthetase long-chain family member 5	protein_coding	2.26654	2.09429	0.564449	1.56252	-0.539233		-0.109329	0.95735	-1.97251	0.182771
ENSG00000123983	ACSL3	acyl-CoA synthetase long-chain family member 3	protein_coding	2387.79	2336.04	2040.93	2029.12	-0.234684	0.14635	-0.0315475	0.883708	-0.226705	0.107018
ENSG00000068366	ACSL4	acyl-CoA synthetase long-chain family member 4	protein_coding	1811.36	1225.31	1419.72	1848.16	0.0290943	0.940841	-0.563952	0.00794104	-0.351722	0.118956
ENSG00000164398	ACSL6	acyl-CoA synthetase long-chain family member 6	protein_coding	42.3986	70.525	106.625	54.6313	0.365695	0.130108	0.734215	8.25548e-05	1.33183	8.37905e-15
ENSG00000151726	ACSL1	acyl-CoA synthetase long-chain family member 1	protein_coding	230.816	1179.28	865.052	451.432	0.967504	7.37632e-13	2.35309	1.57646e-77	1.90608	9.85018e-51
ENSG00000012779	ALOX5	arachidonate 5-lipoxygenase	protein_coding	8.53494	3.96364	1.13637	8.82174	0.0456072	0.979239	-1.10965	0.394836	-2.86951	0.0585747
ENSG00000111684	LPCAT3	lysophosphatidylcholine acyltransferase 3	protein_coding	443.206	321.109	277.194	347.726	-0.349393	0.191349	-0.464433	0.0390203	-0.671306	0.00158762
ENSG00000072274	TFRC	transferrin receptor	protein_coding	5819.6	5356.55	5824.69	6503.33	0.160294	0.320751	-0.119576	0.441175	0.00105735	0.994452
ENSG00000134905	CARS2	cysteinyl-tRNA synthetase 2, mitochondrial (putative)	protein_coding	1312.6	902.288	1080.86	1262.09	-0.0568302	0.855709	-0.540835	0.00279463	-0.281057	0.153794
ENSG00000122025	FLT3	fms-related tyrosine kinase 3	protein_coding	1.85292	1.31455	1.55476	2.24775	0.280804	0.831792	-0.490987	0.690483	-0.29363	0.778299
ENSG00000007952	NOX1	NADPH oxidase 1	protein_coding	11.1647	14.9387	5.59102	10.4187	-0.096103	0.929169	0.41953	0.601386	-1.02472	0.136951
ENSG00000130066	SAT1	spermidine/spermine N1-acetyltransferase 1	protein_coding	695.869	1657.44	2008.86	968.251	0.476614	0.0787154	1.25206	2.39143e-09	1.52869	1.40371e-13
ENSG00000141504	SAT2	spermidine/spermine N1-acetyltransferase family member 2	protein_coding	591.504	718.919	1594.08	1221.37	1.04594	0.0443252	0.281378	0.667925	1.42981	0.00134876
ENSG00000079459	FDFT1	farnesyl-diphosphate farnesyltransferase 1	protein_coding	1471.1	913.614	873.446	1187.15	-0.309568	0.128454	-0.687234	1.52063e-05	-0.75216	2.02436e-06
ENSG00000167107	ACSF2	acyl-CoA synthetase family member 2	protein_coding	504.725	275.135	369.6	323.718	-0.640541	0.0124431	-0.875138	0.000117031	-0.446267	0.0711137
ENSG00000108839	ALOX12	arachidonate 12-lipoxygenase	protein_coding	73.7133	241.174	213.173	162.752	1.14279	2.93681e-09	1.70947	1.51622e-21	1.53294	4.21294e-17
ENSG00000161905	ALOX15	arachidonate 15-lipoxygenase	protein_coding	2.20581	3.94716	6.57771	0.694223	-1.6853		0.841402	0.688671	1.59424	0.311787
ENSG00000057663	ATG5	autophagy related 5	protein_coding	200.659	238.46	471.811	359.175	0.839896	0.1208	0.249018	0.707066	1.23303	0.00582065
ENSG00000197548	ATG7	autophagy related 7	protein_coding	699.083	804.722	1195.14	990.631	0.502752	0.103923	0.203093	0.565582	0.772163	0.00245221
ENSG00000156273	BACH1	BTB and CNC homology 1, basic leucine zipper transcription factor 1	protein_coding	839.813	2052.61	2374	1613.12	0.941653	1.06797e-11	1.28933	2.89378e-22	1.49934	4.58792e-30
ENSG00000110619	CARS	cysteinyl-tRNA synthetase	protein_coding	364.423	404.305	353.241	358.855	-0.0219882	0.913963	0.149821	0.25984	-0.0440446	0.754069
ENSG00000165168	CYBB	cytochrome b-245, beta polypeptide	protein_coding	3.36908	4.13802	1.70927	4.50652	0.424634	0.787498	0.300979	0.849166	-1.00371	0.404971
ENSG00000197635	DPP4	dipeptidyl-peptidase 4	protein_coding	50.7701	109.254	154.273	100.67	0.99045	0.000426391	1.10618	2.23051e-05	1.60772	6.78491e-11
ENSG00000079459	FDFT1	farnesyl-diphosphate farnesyltransferase 1	protein_coding	1471.1	913.614	873.446	1187.15	-0.309568	0.128454	-0.687234	1.52063e-05	-0.75216	2.02436e-06
ENSG00000136381	IREB2	iron-responsive element binding protein 2	protein_coding	2677.75	1993.73	2168.1	2056.75	-0.380472	0.0527706	-0.425487	0.0144756	-0.304325	0.0927386
ENSG00000101460	MAP1LC3A	microtubule-associated protein 1 light chain 3 alpha	protein_coding	2.0017	2.63028	1.13637	0.334574	-2.43235		0.391792		-0.790373	0.696488
ENSG00000197769	MAP1LC3C	microtubule-associated protein 1 light chain 3 gamma	protein_coding	4.85906	6.07399	2.29456	2.36669	-1.03477	0.461757	0.317936	0.823157	-1.16446	0.307016
ENSG00000140941	MAP1LC3B	microtubule-associated protein 1 light chain 3 beta	protein_coding	2166.3	5740.48	4001.91	3118.91	0.525771	0.0250621	1.40596	9.9882e-14	0.884976	8.10184e-06
ENSG00000086991	NOX4	NADPH oxidase 4	protein_coding	0	0	2.71347	0	0.0427608		0.166847		4.91027
ENSG00000156873	PHKG2	phosphorylase kinase, gamma 2 (testis)	protein_coding	791.933	1009.37	568.543	652.576	-0.278873	0.0637601	0.350017	0.00627295	-0.47578	0.000150607
ENSG00000127948	POR	P450 (cytochrome) oxidoreductase	protein_coding	1829.37	3081.47	4531.43	2617.42	0.516602	0.0116895	0.752176	2.34801e-05	1.30863	1.03873e-14
ENSG00000171867	PRNP	prion protein	protein_coding	383.056	525.261	667.406	581.888	0.603009	0.0101895	0.455479	0.0468712	0.800411	0.000116898
ENSG00000110911	SLC11A2	solute carrier family 11 (proton-coupled divalent metal ion transporter), member 2	protein_coding	852.682	829.488	789.743	949.451	0.155597	0.436752	-0.0393082	0.869534	-0.109942	0.509446
ENSG00000138821	SLC39A8	solute carrier family 39 (zinc transporter), member 8	protein_coding	933.058	1057.16	1099.93	1167.91	0.323622	0.103468	0.180087	0.389042	0.235667	0.19445
ENSG00000104635	SLC39A14	solute carrier family 39 (zinc transporter), member 14	protein_coding	3001.92	6613.59	4514.18	4085.88	0.444771	2.83473e-07	1.13957	1.89955e-47	0.589169	7.02895e-13
ENSG00000115107	STEAP3	STEAP family member 3, metalloreductase	protein_coding	173.51	76.8285	89.5087	128.523	-0.432731	0.073922	-1.17525	8.53495e-10	-0.954371	1.02898e-06
ENSG00000091513	TF	transferrin	protein_coding	3.77011	4.2173	6.62985	0.988469	-1.94862		0.16345	0.94887	0.843473	0.6074
ENSG00000165637	VDAC2	voltage-dependent anion channel 2	protein_coding	3973.81	7177.95	7344.52	5544.49	0.480497	0.118571	0.853049	0.000544076	0.885996	0.000321432
ENSG00000078668	VDAC3	voltage-dependent anion channel 3	protein_coding	4343.39	3699.69	6377.98	5072.14	0.223761	0.77475	-0.231417	0.749153	0.554153	0.293805
