# Supplementary material for: TFE3 fusions drive oxidative metabolism and ferroptosis resistance in translocation renal cell carcinoma
Source: EMBO Mol Med. 2025 Mar 27;17(5):1041–70. doi: 10.1038/s44321-025-00221-7 (PMC12081665; doi:10.1038/s44321-025-00221-7)
Supplement: Supplementary file 16 — EV and Appendix Figure Source data [file 44321_2025_221_MOESM16_ESM.zip › Fig EV and Appendix/Fig-EV1/Fig-EV1A-B.xlsx]

## Sheet: Common UP T-NT-PT 24h
	Protein_coding genes log2FC>|1|, adj.p.val<0,05														Protein_coding genes log2FC>|0,5|, adj.p.val<0,05
NT	PT	TFE3		558 common elements in "UP NT protcod24h", "UP PT protcod24h" and "UP T protcod 24h":	839 elements included exclusively in "UP NT protcod24h":	704 elements included exclusively in "UP PT protcod24h":	372 common elements in "UP NT protcod24h" and "UP PT protcod24h":	239 common elements in "UP PT protcod24h" and "UP T protcod 24h":	19 common elements in "UP NT protcod24h" and "UP T protcod 24h":	18 elements included exclusively in "UP T protcod 24h":				NT	PT	TFE3
Gene name	Gene name	Gene name		CALCR	KBTBD13	CD300LB	CSF3	PPY	DNAJC5G	YIPF7				Gene name	Gene name	Gene name		1055 common elements in "UP NT log2FC0.5", "UP PT log2FC0.5" and "UP T log2FC0.5":
CALCR	TRIM63	TRIM63		LGI3	HFE2	MCHR2	C1QL2	AGXT	LRRC26	INHBE				GCLC	C1orf112	FUCA2		GCLC
LGI3	CHAT	PPY		TRIM63	IGJ	PCED1B	GSX1	CLEC17A	PSMB9	KCNK15				ANKIB1	FUCA2	GCLC		LASP1
TRIM63	PPY	SFTPC		WNT7A	NEFM	CD5L	RUFY4	ENTHD1	HTR3A	KIAA0319				CYP51A1	GCLC	LASP1		M6PR
CSF3	DHRS9	LGI3		SFTPC	FAM71C	EBLN1	CPN2	PNLIPRP3	PIK3IP1	FLVCR2				LASP1	HECW1	M6PR		ICA1
WNT7A	SFTPC	DHRS9		DIRAS2	ASCL4	CYTH4	RAET1E	FRMD1	BCAN	CPA4				SNX11	LASP1	ICA1		ALS2
KBTBD13	CD300LB	ENTHD1		CNKSR2	PRTN3	NR1H4	GRIA2	TCERG1L	GFRA1	BSPRY				M6PR	M6PR	ALS2		CAMKK1
SFTPC	AGXT	NMRK2		AK5	SLC12A3	TRPM1	SCRT2	C5orf47	KCNJ5	GEM				ICA1	KLHL13	CAMKK1		ST7
DIRAS2	CLEC17A	CHAT		DHRS9	TCTEX1D4	ERVV-2	DPYS	RNLS	KCNS2	FMO5				ALS2	ICA1	CCDC132		CALCR
C1QL2	ENTHD1	CLEC17A		TRIM54	CERS3	TM4SF19	FGL2	CACNA1E	ADAMTS8	HLA-DRB1				RBM6	ALS2	SLC25A13		DVL2
GSX1	LGI3	PNLIPRP3		RNF223	CHRM1	TINAGL1	ZNF479	ITGBL1	DDX53	ZP3				CAMKK1	CAMKK1	ST7		LAMP2
RUFY4	MAT1A	FRMD1		NIM1K	SCRG1	MNDA	SLC22A4	ALDH3B2	APBA1	IL18R1				ST7	CCDC132	CALCR		TAC1
DNAJC5G	NMRK2	RDH8		SLC16A6	HIST1H2BE	PKHD1L1	TPRX2P	PCSK9	FLNC	THAP8				CALCR	NDUFAB1	DVL2		ZNF263
CNKSR2	PNLIPRP3	CALCR		PARP10	LAMB4	SLC6A14	C1orf195	TNFRSF14	IL32	TMEM45A				DVL2	ABCB5	LIG3		TNFRSF12A
HFE2	FRMD1	ADAM2		KISS1R	GDF10	C6orf10	PRELP	SPINK1	LINGO1	TMEM60				MYCBP2	SLC25A13	LAMP2		IFRD1
AK5	CD22	SLAMF7		RASD2	P2RY14	COL28A1	IFLTD1	LCE1A	CLCN5	EOMES				LAMP2	ST7	TAC1		VPS41
CPN2	MCHR2	SCGB1D2		VGF	CGREF1	DENND2D	BTBD19	KCNG4	CHST4	RELL2				GGNBP2	CALCR	ZNF263		TEAD3
IGJ	TCERG1L	MAT1A		CCDC64	C2CD4A	ADGB	CGB8	RP11-67H2.1	LDHD	RIMS1				ITGA2B	HCCS	TNFRSF12A		CRY1
NEFM	C5orf47	RNLS		KIF19	RP11-379H8.1	SH3TC2	HIST1H3D	SLAMF7	SLC27A2					SYNRG	DVL2	DBF4		ST3GAL1
FAM71C	RNLS	CD22		ABCG2	TRIM55	SLC45A2	EFCC1	ELN						TAC1	LIG3	IFRD1		ETV7
ASCL4	CACNA1E	GSX2		AC096677.1	LRRC10B	SP140	SERPIND1	UGT2B7						ZNF263	LAMP2	VPS41		GIPR
DHRS9	ITGBL1	LUZP4		GPR12	GP6	ACOT12	CR1L	GPIHBP1						TNFRSF12A	TMEM98	ARSD		PHF7
TRIM54	GSX2	TFE3		HIF3A	IRGM	PRLR	ABCA9	GPR150						KDM7A	SYNRG	TEAD3		ABHD5
RNF223	ALDH3B2	UGT2B7		CHRM4	PYCARD	FKBP6	ATP5J2-PTCD1	BIRC7						PHTF2	TAC1	MGST1		TMEM159
NIM1K	KIF19	RASD2		NR4A3	ACSBG1	ZDHHC15	FMO2	KRTAP19-1						IFRD1	ZNF263	CRY1		CD22
PRTN3	PCSK9	TNFRSF14		WFIKKN2	LEFTY2	PIK3R6	TDRD12	METTL21C						COX10	TNFRSF12A	ST3GAL1		PRICKLE3
SLC16A6	RDH8	DIRAS2		GNG10	CCR4	TMPRSS2	IL3RA	ADAM2						VPS41	RALA	IL32		RNF14
PARP10	TNFRSF14	SUN3		TFE3	HRH3	CD300C	HBA2	SPACA3						SCIN	DBF4	MAPK8IP2		GPRC5A
KISS1R	SCGB1D2	GPIHBP1		AP1M2	SV2C	FGG	CKM	AKR1D1						TEAD3	IFRD1	ETV7		PRDM11
RASD2	SPINK1	CNKSR2		ICAM1	TPBGL	ADAM7	LRRTM3	LUZP4						CDKL5	VPS41	GIPR		SERPINB1
SLC12A3	LCE1A	WNT7A		OSGIN1	PLK3	HELT	CTSV	CLDN14						CYTH3	SCIN	PHF7		ALAS1
VGF	DIRAS2	GNG10		PRRT4	RNF148	SYNDIG1L	HSD11B2	DDO						SYPL1	ARSD	ABHD5		RRAGD
CCDC64	KCNG4	SPACA3		ELSPBP1	ZNF860	CHI3L2	DAB2	MYO16						SPAG9	TSR3	TMEM159		MIPEP
TCTEX1D4	RP11-67H2.1	RP11-67H2.1		IRX6	CALB2	IFI16	ARHGAP19-SLIT1	ARSD						CRY1	TEAD3	CD22		GRN
RAET1E	SLAMF7	AK5		KCNQ4	DGKG	RHAG	TRIM47	NIPAL4						ST3GAL1	CAMK1G	PRICKLE3		ZCCHC8
GRIA2	ELN	DCDC2		TMEM151A	TRIM72	KCNIP1	SLC25A48	TULP1						IL32	SYPL1	RNF14		FUT8
KIF19	CNKSR2	ELSPBP1		TRIM7	COL8A2	SLC15A1	WNT7B	ATP1A2						SEC62	SS18L2	DNASE1L1		GAB2
CERS3	UGT2B7	C20orf26		GNG8	SYT17	S1PR4	LZTS2	SPATA12						RANBP9	MGST1	GPRC5A		ATP6V0A1
SCRT2	CALCR	METTL21C		POU4F2	DNAH3	PSG5	ARC	GCNT3						ETV7	CRY1	ATP1A2		PEX3
LRRC26	GPIHBP1	AGXT		PKIB	ISM1	AWAT1	NRP2	AQP5						METTL13	ST3GAL1	PRDM11		NSMAF
DPYS	GPR150	SPINK1		PCDH1	C17orf59	THBS2	SUSD2	C1orf170						IFFO1	MAPK8IP2	SERPINB1		USP2
FGL2	PCED1B	KRTAP19-1		SCRT1	TBX10	OTOP3	AIF1L	PMEL						GIPR	ETV7	ALAS1		TLL1
ZNF479	SUN3	NOV		GSX2	OR1F1	XIRP1	MYRFL	RP11-766F14.2						PHF7	STARD3NL	EHD2		PQLC2
ABCG2	CD5L	KCNG4		KCNJ3	C5orf27	ORM2	JAG2	CETP						STAB1	CD9	RRAGD		CTNS
AC096677.1	EBLN1	ITGBL1		NMRK2	C1orf95	NXF2B	RILP	NT5DC4						HFE	GIPR	SLAMF7		RTN4R
GPR12	BIRC7	C5orf47		PHYHIPL	SLC30A3	AP000695.1	ST3GAL1	CARD14						HIVEP2	PHF7	MIPEP		AIFM2
HIF3A	KRTAP19-1	GPNMB		COL5A3	SV2B	VWA2	RNF19B	DRAXIN						FMO1	BTK	SH2D2A		PREX2
SLC22A4	METTL21C	LCE1A		C15orf48	GCGR	SPHKAP	SH2B2	ME3						ABHD5	FMO1	GRN		ATP6V1H
CHRM1	CH25H	NIPAL4		MAT1A	XKR9	CAMK1G	WNT11	POPDC2						MBTD1	ABHD5	ALG1		FAM214A
CHRM4	ADAM2	HIF3A		PRR5L	SYT7	ERVV-1	OSBPL10	NXPH1						SYT7	UTP18	ZCCHC8		DTNBP1
SCRG1	SPACA3	TAC1		SCGB1D2	CCDC88B	ABCA13	RAPSN	PTPRR						PIK3C2A	PLAUR	FUT8		C12orf4
NR4A3	DAW1	SULT1C2		CHAT	SFN	PCDHGA12	FOXB2	KLHL1						PLAUR	TMEM159	GAB2		CELF2
WFIKKN2	AKR1D1	CLDN14		GIPR	HES7	FGF14	EPHA5	AL353354.1						TMEM159	CD22	ATP6V0A1		PER3
HIST1H2BE	LUZP4	AP1M2		VASN	VSTM2A	UPK1A	ISLR2	ASB11						CD22	PRICKLE3	PEX3		NEDD4L
GNG10	C20orf26	PCSK9		BHLHE41	PRDM12	VNN2	KLC3	RENBP						PRICKLE3	NR1H4	NSMAF		HEXB
TPRX2P	TCHH	TCERG1L		SLC9A9	BMP8B	C16orf54	VGLL3	TENM2						PSMC4	PSMC4	USP2		HERPUD1
TFE3	CLDN14	AC096677.1		FST	GPR183	ABCB5	RASAL1	ATP6V0D2						RNF14	CLK1	AGA		FNIP2
AP1M2	DDO	KIF19		CH25H	ICAM5	NCCRP1	LASP1	KRT75						GPRC5A	RNF14	TLL1		ALX4
ICAM1	CYTH4	DOK5		PPP1R27	FOSB	CYB5R2	FLRT1	IL2RB						CAPN1	DNASE1L1	CDH1		FOXN3
OSGIN1	RASD2	CH25H		RGS6	EFCAB4A	GRIN2B	DUSP9	COL6A5						MDH1	GPRC5A	PQLC2		RELT
LAMB4	MYO16	ARSD		CD22	SCARF1	SRMS	NPIPB15	PSG4						CCDC88C	CAPN1	CTNS		MCOLN3
C1orf195	NR1H4	WFIKKN2		SUN3	CSNK2A3	C12orf50	RNF152	KRT17						YAF2	MDH1	RTN4R		TRAF3IP2
PRRT4	GNG10	OSGIN1		MAFF	BMP6	KRT34	SHH	TMEM132E						ZMYND11	YAF2	MYO16		SOAT1
ELSPBP1	AK5	GPR150		FAM124A	RXRG	MYBPC1	PCDHB13	KRTAP21-2						XYLT2	CHDH	AIFM2		PKP2
GDF10	SULT1C2	NIM1K		HBEGF	TAP1	CD163L1	ACSL1	AQP6						ATP2C1	SRCIN1	JADE2		MSH4
P2RY14	GPNMB	AKR1D1		SLC27A6	EBF2	TMC2	PALM2	DNAH7						SRCIN1	CXorf56	PREX2		TMCC3
IRX6	ARSD	GNG8		TGFB2	GNAO1	CD300LG	MAP3K8	SLC12A8						RUFY3	ATP1A2	ATP6V1H		LAMC2
KCNQ4	TRPM1	TULP1		NAV3	HSPA2	PLD5	ARL5C	PCLO						CXorf56	PRDM11	FAM214A		CAMK2B
TMEM151A	ERVV-2	C15orf48		NKX1-2	SNAI3	COL9A1	KCNG3	TMCC3						PHLDB1	SERPINB1	DTNBP1		FLYWCH1
PRELP	PPEF1	RENBP		PLXDC1	HBA1	TPTE	FGF8	RP11-10A14.4						PRDM11	RTFDC1	XK		SEZ6
TRIM7	NIPAL4	BIRC7		NTRK2	SELPLG	VIPR2	ISM2	SPTBN4						SAMD4A	RB1CC1	C12orf4		CASP8
GNG8	TM4SF19	APOC1		NPHS1	NRXN3	ASIP	HIST1H3H	IP6K3						SERPINB1	ERP44	HDAC9		CTSA
CGREF1	TINAGL1	BHLHE41		SPHK1	AC024940.1	MROH2A	KLHL21	FMN1						SPAST	ALAS1	CELF2		SLC12A2
POU4F2	MNDA	DDO		CSDC2	COL10A1	PXDNL	LARGE	SEPHS2						NRXN3	GLRX2	PER3		SNAP91
PKIB	PKHD1L1	RNF223		CR2	SLC12A2	BCAS1	SCIN	PVALB						FHL1	SNAPC1	ELN		COL17A1
PCDH1	SLC6A14	GCNT3		TRHDE	DLL4	MYCT1	IGFBP3	L3MBTL4						RB1CC1	DERA	NEDD4L		SEC61A2
C2CD4A	COL17A1	NT5DC4		DAW1	HIST1H4H	UMODL1	PIK3CD	PLD6						ALAS1	RRAGD	HEXB		PRKCQ
SCRT1	C6orf10	HMOX1		NEUROG2	KCNF1	HNF4A	PRDM8	DNAH6						GLRX2	HSF2	HERPUD1		MSANTD3
GSX2	NIM1K	IP6K3		TCHH	OXCT2	ISPD	TMEM116	AMDHD2						RRAGD	TOMM34	FNIP2		PFKP
KCNJ3	DOK5	HSD17B14		IL6R	MUC1	SGCA	PPFIA3	MFSD1						HSF2	FAS	ALX4		SP100
NMRK2	COL28A1	ALDH3B2		PIK3AP1	SPAG4	CTNNA2	ABCA10	GDAP1L1						TOMM34	SLAMF7	FOXN3		NAV3
RP11-379H8.1	DENND2D	DAW1		EGR2	CXCR4	LY96	FAM222A	TGFBI						VIM	MIPEP	HHAT		PDK3
PSMB9	ADGB	RAB3IL1		PER3	FAM129C	PALM2-AKAP2	WFIKKN1	COLEC11						MIPEP	SH2D2A	RELT		IFI35
PHYHIPL	SULT2A1	COL6A5		MCF2	POM121L2	ARG1	ICA1L	CTD-2162K18.4						INSRR	RABEP1	MCOLN3		TFE3
COL5A3	EFCC1	PPEF1		CSRNP1	NOL4	LIX1	ONECUT1	CT55						RABEP1	GRN	TRAF3IP2		SIRT2
C15orf48	TULP1	ABCG2		SNCB	AL807752.1	ALDH1L1	PIP5KL1	MAL2						IKZF2	ALG1	SOAT1		VPS35
TRIM55	RUFY4	KRT75		FOSL2	SHISA7	DPEP3	HLA-E	SNCAIP						GRN	ZCCHC8	PKP2		RORA
MAT1A	ATP1A2	FAM124A		NEURL1	TUBB3	MYOM3	TCEB1	NUPR1						ZCCHC8	LRRC7	MSH4		MAPK6
PRR5L	ELSPBP1	LUM		FAM212B	HRH1	ITGAX	SLITRK5	FAIM3						LRRC7	FUT8	TMCC3		GNB5
SCGB1D2	AP1M2	GIPR		TXLNB	PCDHB16	C11orf72	S1PR2	HCST						FUT8	GAB2	LAMC2		FSTL3
CHAT	SPATA12	ATP6V0D2		HPGD	RAET1G	TRDN	KCNV1	DYNC1I1						GAB2	ATP6V0A1	CAMK2B		MNT
GIPR	IL3RA	ELN		PPEF1	TMEM184A	PTH2R	SEC14L5	ATP6V0B						ATP6V0A1	PEX3	FLYWCH1		JMJD6
IFLTD1	GCNT3	AL353354.1		RDH8	C7orf61	MALRD1	PRR19	SLC6A15						PEX3	GABARAPL2	SLC2A3		WIPI1
VASN	WFIKKN2	ATP1A2		ALOXE3	PER1	RHOH	ZCCHC8	ANKRD1						SH3YL1	NSMAF	SEZ6		CHAT
BHLHE41	SH3TC2	ASB11		ABCB1	LBH	ROPN1B	BNC2	DUSP15						NSMAF	ZZZ3	CASP8		ZFYVE26
SLC9A9	AQP5	TCHH		FAM189A2	CLDN6	ARHGDIB	EZR	ACTBL2						MYOM2	USP2	CTSA		AFF4
FST	COL20A1	SLC16A6		GADD45B	GNA15	SBK3	SPP1	RLN1						USP2	RPL26L1	SLC12A2		TRHDE
CH25H	C1orf170	NAV3		CAMK2B	FGF18	GBP6	RELT	VEGFB						TLL1	AGA	SNCAIP		SIDT1
HTR3A	SLC45A2	TXLNB		CNTNAP1	C22orf24	FBLN2	AK4	RHBDL2						VCAN	TLL1	SNAP91		SCARB1
PIK3IP1	AC096677.1	GPR85		CNTN3	ABTB2	SMCO3	KIAA1671	TMEM251						PQLC2	CDH1	COL17A1		DHRS9
PPP1R27	OSGIN1	ANKRD1		DCDC2	FRMD3	TSPAN19	IGDCC3	MOSPD1						CTNS	PQLC2	SEC61A2		PTGS2
LRRC10B	DGKI	PLXDC1		HSD17B14	SEMA5B	GPR115	ISG20	STK19						RTN4R	CTNS	PRKCQ		FRY
RGS6	SP140	SHC3		ANKS1B	C1QTNF9B	SDS	C4orf46	SULT2B1						PARP3	RTN4R	MSANTD3		SNCB
GP6	ACOT12	SLC27A6		ST8SIA1	TRIB1	LEKR1	PARD6B	C21orf90						AIFM2	MYO16	PFKP		SLC25A40
IRGM	RNF223	SCRT1		GRIN1	ROPN1L	NCF2	ZNF470	INSIG1						RETSAT	AIFM2	SP100		FOSL2
PYCARD	TXLNB	SPATA12		SLIT1	ABCA6	FAM21B	GCLC	LAMP1						AP2S1	AP2S1	KLF6		PLD1
BTBD19	PRLR	COL5A3		EID3	PDE4A	ZMYND15	FMO1	GGT1						BARX2	BARX2	NAV3		RAB7A
CGB8	FKBP6	CPEB1		CNTFR	NEFH	PLP1	DACT1	C1orf85						JADE2	TRIT1	PDK3		TRAF4
HIST1H3D	HIF3A	PKIB		GPR126	2006-09-01	DOCK2	MNT	EPM2A						ADRB1	CNTLN	IFI35		NMRK2
CD22	ZDHHC15	NPHS1		CDHR1	PRRT2	RLN2	TNS3	BCAS4						PREX2	PREX2	TFE3		ACTN2
EFCC1	PIK3R6	GPR12		HUS1B	C15orf65	GATA1	ONECUT3	HEXA						ATP6V1H	ATP6V1H	SIRT2		GPR137B
SUN3	TMPRSS2	SULT2A1		ELMO1	AQP3	MRO	EFCAB8	SMPDL3A						FAM214A	FAM214A	VPS35		MCCC1
MAFF	SCRT1	IRX6		FABP3	HIC1	CHRNB4	TJP2	RHEBL1						DTNBP1	DTNBP1	RORA		NEBL
ACSBG1	CD300C	ETV7		LUZP2	FGD6	CCDC79	C10orf111	ATP6V0E1						XK	C12orf4	MAPK6		MLLT10
FAM124A	PRELP	CCDC64		CPT1A	ANGPTL1	PLEKHN1	SPSB3	DCK						C12orf4	SCML1	GNB5		TP53INP2
LEFTY2	FGG	BAAT		DBP	TEX14	MGAM	IFRD1	LIPG						HDAC9	SNX29	FSTL3		TOLLIP
HBEGF	TAC1	PPARGC1A		C1orf51	CCDC168	SAMD9L	TSC22D4	NOD2						LMO3	MRPS10	MNT		FKBP7
SLC27A6	ADAM7	ALOXE3		GAD1	ADRA2A	CD274	C3orf70	LCP1						CELF2	CELF2	JMJD6		OSBPL6
CCR4	HELT	PVALB		RASGRP3	CCDC116	RDH12	MAST2	SH3GL2						PER3	PER3	WIPI1		STX7
TGFB2	BHLHE41	CHRM4		RAB3IL1	ADAMTSL4	S100A3	ARID3C	COMMD3						TNFRSF9	ELN	CHAT		EPHA6
HRH3	SYNDIG1L	KCNQ4		CNR1	UBTD1	PRDM9	PTHLH	TMEM55B						NEDD4L	NEDD4L	FAM50A		RAB21
SERPIND1	CHI3L2	CSDC2		LACC1	TMEM51	CD5	SLC35A3	CFD						HEXB	HEXB	CYBRD1		SLC4A4
NAV3	PMEL	NR4A3		BEST3	ST14	ARHGAP40	JMJD6	PPP2R3C						MCUR1	MCUR1	SLC6A15		RDH8
SV2C	RP11-766F14.2	PHYHIPL		ETV7	FAM63B	RGAG1	RP11-89K11.1	MTMR8						HERPUD1	HERPUD1	ZFYVE26		COL5A3
TPBGL	CSF3	KRTAP21-2		COL20A1	KLHL38	PROK1	PWWP2B	CDH1						FNIP2	HOMER3	AFF4		OSTM1
NKX1-2	BAAT	PER3		CCR10	POLH	PAPPA2	SLC30A4	PLA2G4A						ALX4	FNIP2	TRHDE		STK17B
PLK3	CETP	TRIM54		MXI1	PTX3	C10orf11	C19orf77	GTF2H1						FSTL4	ALX4	P4HA2		COL19A1
PLXDC1	NT5DC4	KCNJ3		LHX8	CHST6	PRODH	TNFAIP2	ERP29						FOXN3	FSTL4	SIDT1		TRAF5
NTRK2	IFI16	DRAXIN		AGTR1	PLK5	DLL1	COL25A1	RAB9A						LAMA3	FOXN3	SCARB1		CHMP2B
NPHS1	GSX1	CETP		SEZ6	CCDC176	CYP19A1	GLRX2	PELO						AP5M1	USE1	ALPK1		CD59
CR1L	CARD14	KCNJ5		ATOH1	METTL12	CT45A6	GPER1	ST7						KIF1B	HHAT	DHRS9		ABCB1
RNF148	RHAG	UPP1		ZNF486	NTN3	LAMA2	TENM4	WBP2						RELT	RELT	PTGS2		TTC39A
ABCA9	KCNIP1	RASGRP3		KCNJ4	HIST3H2BB	HIST1H2BL	CALR	WDR81						KCNH2	FAM114A2	FRY		MAST2
SPHK1	HMOX1	MAFF		EPOR	NKAIN1	MATN4	LPIN2	USP2						USP36	MCOLN3	SNCB		PPEF1
CSDC2	SLC15A1	ACTBL2		PLA2G7	GPR56	PDE1A	GABRA2	KIFC3						MCOLN3	TRAF3IP2	MGLL		PPP1R15A
CR2	S1PR4	CACNA1E		STX11	NANOS1	KDR	ARRB1	CLMP						TRAF3IP2	SOAT1	SLC25A40		HSD17B14
TRHDE	SCRT2	PTPRR		RASGRP1	RGS2	DLGAP1	KLRG2	ATP6V1E1						SOAT1	PKP2	FOSL2		TRIP6
DAW1	PSG5	IL6R		ESR2	KLHDC8A	SHROOM2	EDARADD	SNX8						PKP2	MSH4	PLD1		FTL
NEUROG2	APOC1	MYO16		KIF26B	LFNG	CPNE9	CRYBB3	GBA						MSH4	ATG5	RAB7A		C20orf26
TCHH	AWAT1	LUZP2		TMEM88	HIST1H2BK	RANBP3L	RPRM	FRRS1						TMCC3	TMCC3	TRAF4		PEBP1
ZNF860	FAM124A	PCDH1		BEST4	ANG	AMIGO2	VPS37A	GYG1						LAMC2	LAMC2	RAP1GAP		ERP29
IL6R	THBS2	ZNF486		VSIG10L	KCNK5	IKZF1	GLB1	RBM47						RASGRF1	CAMK2B	NMRK2		BLVRB
CALB2	PROK2	C1orf51		C20orf26	MLANA	ZBTB20	FSTL4	RNF180						CAMK2B	YIPF1	ACTN2		ICAM1
PIK3AP1	OTOP3	TGFB2		KREMEN2	FAM153A	TXN	SMAP1	VPS26A						YIPF1	FLYWCH1	GPR137B		SPG21
EGR2	DRAXIN	PROK2		RNF125	IGLON5	SQRDL	PDXDC1	DUSP1						DGKG	SLC2A3	MCCC1		GNPTG
DGKG	XIRP1	FST		SLC35F3	MYCL	MAGEA11	WDR19	GRN						FLYWCH1	NCKAP1	NEBL		MCOLN1
PER3	HPCA	RP11-766F14.2		KIAA1244	TTC6	IL16	SPTBN1	SPG21						TARBP1	VMP1	MLLT10		DLL3
MCF2	ORM2	RGS6		RGS16	SLC23A3	GRIA4	KDM6B	STARD10						MXD1	SEZ6	TP53INP2		ITGA6
CSRNP1	NOV	UAP1L1		AVPI1	PEX5L	ACE2	HTR7	TMEM178A						PSD	CASP8	TOLLIP		TOX4
SNCB	ME3	BEST3		GPRC5C	FKBP14	TMEM255B	KIF21A	NAGLU						CTDP1	LIMCH1	FKBP7		TRPM7
ATP5J2-PTCD1	RAB3IL1	PPP1R27		EFNA3	FBXL13	FSD2	ALX4	C8orf47						WNK1	CTSA	OSBPL6		UNC13D
TRIM72	LUM	PSG4		ITGA6	NEGR1	PCDHGA1	IFITM10	SAMD12						GNA15	SLC12A2	PAFAH1B3		MFSD11
FOSL2	NXF2B	ME3		GPR85	PCDH10	CD200R1	SURF2	CLIP4						PTPRU	SNCAIP	RIMS1		TGFB2
NEURL1	AP000695.1	HPGD		RTN4R	RPL3L	CXorf36	CAMK1D	PBK						QSER1	BCAS1	STX7		TMEM38B
COL8A2	PKIB	ATOH1		RAB9B	SLC6A8	KEL	MMP24	SLC25A26						HDAC7	CHI3L2	EPHA6		JAK2
FAM212B	VWA2	KIAA1045		NPL	OLFML2B	SOX6	DENND5B	SLC19A3						SPAG4	TAF11	RAB21		SYDE2
TXLNB	DCDC2	LRRC26		SMPD1	SCD	PDGFRB	TEAD4	TCEAL7						CS	OAT	SLC4A4		FAM21A
HPGD	PLXDC1	ICAM1		KIAA1045	TRPV1	EPS8	RIPPLY2	HARBI1						ELMO2	NTN1	RDH8		GADD45B
PPEF1	GNG8	MAL2		DDIT3	MXD1	FEZF1	MAFK	PPFIBP2						SEZ6	SNAP91	COL5A3		TRMT2A
SYT17	POPDC2	AL645728.1		CTNS	ADM	SPRY4	C17orf103	TMC6						CA11	SLK	OSTM1		GGT1
RDH8	KCNJ3	SEZ6		GALNT18	L47234.1	PID1	YPEL5	SLC38A7						CASP8	CYB5R4	STK17B		SRRD
DNAH3	SPHKAP	AQP5		SHC3	OLFML2A	KY	SLC7A5	RORB						CDON	COL17A1	COL19A1		2003-09-01
ALOXE3	RASGRP3	ASAH1		NR1D1	C9orf43	LINC00998	INSC	BEX4						CTSA	SEC61A2	TRAF5		HSCB
ABCB1	CAMK1G	ANXA3		SLC9A2	SOCS2	TBX4	LXN	FAM118B						SLC12A2	PRKCQ	RRAGB		JOSD1
FMO2	ERVV-1	S100A2		GCNT4	CNTF	SEMA3D	BACE2	PNP						OAT	FAM107B	CHMP2B		RAB36
FAM189A2	ABCA13	KLHL1		PREX2	SMARCA2	PCDHGA6	S100A13	LAMTOR3						NTN1	ME1	CD59		BIK
ISM1	CR1L	CLIC5		NPY1R	FOXD1	GLRX	TMEM170B	NUDT14						ERBB3	YBX1	ABCB1		HMOX1
GADD45B	SLC27A6	SLC22A1		SCN3B	CRYBB2	SSTR1	TEAD3	HNF4G						SNAP91	CTNNA2	TTC39A		RASD2
C17orf59	NXPH1	CNR1		SLC4A4	HIST1H4I	MAPK10	TTC39C	SLC25A33						SLK	MSANTD3	MAST2		FOXRED2
CAMK2B	CCDC64	NUPR1		SULT1C2	TEF	FAM174A	APLN	CDK4						COL17A1	MTFR1	AQP6		ABHD4
CNTNAP1	PCDHGA12	DNAJC5G		DDN	RASGRF1	ZFAND2A	CMC2	FJX1						SEC61A2	PFKP	SNX10		ATP6V1D
CNTN3	WNT7A	ENO2		ELOVL7	RARG	RP11-1220K2.2	PLCD1	DNAJC8						PRKCQ	SP100	PPEF1		CHGA
DCDC2	FGF14	YIPF7		SEMA7A	TBC1D4	AARD	CCDC148	GNPDA1						SLC9A7	KLF6	PPP1R15A		PPM1A
TBX10	PHYHIPL	SLC17A7		DOK5	FGF22	BTK	MT1X	CPVL						YBX1	TRAM1	HSD17B14		DOK5
OR1F1	UPK1A	MYADML2		SLC19A2	MYB	PIWIL2	DHDDS	DBF4						PDE4A	DNTTIP2	TRIP6		SLCO4A1
HSD17B14	HSD17B14	RRAGD		TMEFF2	CPEB2	FGGY	RPA4	KIAA1239						PPP2R5A	RHOA	FTL		MRGBP
ANKS1B	AL645728.1	KRT17		SLC8A2	MIP	C4orf19	JPH1	CUTA						DIP2B	NAV3	BAX		COL20A1
ST8SIA1	VNN2	KCNS2		ATP1A3	GPR176	PRCC	SASH1	IGFN1						NFYC	PDK3	CETP		TRIB3
BCAN	C15orf48	RAB32		SLC9B1	KM-PA-2	AKR1C1	GNB5	PNMA6C						ZBTB11	IFI35	SULT2B1		SNTA1
C5orf27	SHC3	PRR5L		CPLX1	GAB2	SUV39H1	SPAG1	LINS						ISOC1	TFE3	C20orf26		LPIN2
C1orf95	PTPRR	TCEAL7		TBX2	NPTX2	CXCL2	ZNF823	MSANTD3						MSANTD3	LAPTM4A	PEBP1		RNF125
GRIN1	KLHL1	ESR2		OSTF1	STAMBPL1	TRAPPC2P1	ZNF525	SLC2A3						KIF26A	SIRT2	ERP29		ANKRD12
SLIT1	C16orf54	TRIM7		TAC1	KAZALD1	ADCY10	ZNF263	RERG						MYO9A	PITX1	CDIP1		RIOK3
TDRD12	GPR12	SLIT1		KLF10	MEX3B	JSRP1	SLC5A10	PAFAH1B3						PFKP	ADAM7	DHX32		ATG4A
EID3	ABCB5	DDN		TOX2	MMP17	POMC	RAB40C	AAED1						IDI1	VPS35	BLVRB		PGRMC1
CNTFR	GIPR	RP11-10A14.4		LUM	ZCCHC2	GSR	GOLM1	ATG9B						SP100	FUNDC1	ICAM1		NXT2
GPR126	KCNQ4	DDX53		MSH4	SECTM1	ATP6V1G1	ZNF565	ASNA1						NEO1	MAOB	SPG21		MOSPD1
SLC30A3	CGB8	C1orf170		NPPC	PYGM	G0S2	GCHFR	LACE1						CACNB1	RORA	GNPTG		SRPX
SV2B	CSDC2	FOSL2		RIMS2	P4HA1	LAMTOR5	HOMER2	MAFG						EVI5	ATP1B3	MCOLN1		MCF2
CDHR1	AL353354.1	MBLAC1		AL645728.1	NFATC1	HECW1	FBXO10	SNAP91						DNTTIP2	PIGB	DLL3		RENBP
GCGR	TPRX2P	INHBE		GALR2	TCTEX1D2	LRRC27	MURC	EIF5A2						RHOA	MAPK6	ITGA6		GLA
HUS1B	MAFF	POU4F2		CELF2	SLC1A2	NSG2	VGLL2	CYP1A1						NAV3	GNB5	SEL1L3		RGCC
ELMO1	NCCRP1	HTR3A		CLDN1	HFE	PSCA	TMEM180	STAT4						PDK3	RAB27A	PPP2R3C		MAPK3
XKR9	PCDH1	NKX1-2		UPP1	NOA1	CDH7	FAM132B	ALAS1						IFI35	CECR5	OSGEP		SLC38A7
FABP3	CPN2	NR1D1		LRRC16B	TAP2	CD109	SMIM1	WBP5						COASY	TMEM260	TOX4		CMC2
IL3RA	CYB5R2	NPC2		TEX15	ZFP2	TVP23A	GMEB2	TRAPPC2L						PLEKHH3	FSTL3	TRPM7		NAGPA
LUZP2	TFE3	GPRC5A		LRRC4	SFT2D2	SLC30A8	RABGAP1L	FAM134A						TFE3	MNT	UNC13D		HAGHL
SYT7	GRIN2B	CDK15		COL19A1	RGS20	IFIT3	CLSTN2	VWA5A						ATP11A	JMJD6	MFSD11		SLC7A5
CPT1A	ASB11	SPHK1		B3GNT2	PTPRM	POU6F2	GALNT14	FAM83G						SIRT2	WIPI1	TGFB2		FBXO31
DBP	RENBP	BLVRB		SVEP1	DMGDH	KCNK9	HMOX2	ENOPH1						PYGM	NDST1	ECHDC1		CRYM
C1orf51	SRMS	SNCB		DCHS2	KDM7A	KCNS3	ANTXR2	SAT2						PITX1	ASNS	TMEM38B		USP31
GAD1	C12orf50	IL2RB		RGS9BP	OSBPL6	XKRX	FSCN2	GET4						VPS35	CHAT	SH2D3C		HMOX2
RASGRP3	TRPV2	TGFBI		SLFN5	LECT2	GADD45G	PRSS35	FAM213A						RORA	C16orf80	JAK2		TRIP4
RAB3IL1	KRT34	SLC19A2		SLC9B2	ZSCAN22	SNCA	GNA13	CCNA1						MAPK6	FAM50A	SYDE2		HOMER2
CNR1	C1orf51	SH2D3C		PRR7	ACOX1	SNTG2	POLR3G	CENPP						GNB5	CYBRD1	FAM21A		SCG3
CCDC88B	MYBPC1	MCF2		CPEB1	LRRN3	SUB1	NPC1	COMMD9						FGF22	SLC6A15	GADD45B		VPS18
LACC1	PPARGC1A	TRPV2		GABARAPL1	TRIM9	TMIE	SOD2	SH2D3C						FSTL3	ZFYVE26	TRMT2A		SLC30A4
BEST3	TMEM151A	CCDC160		FRY	SLC4A9	SIRPA	SLK	FCGRT						MNT	LIMS2	GGT1		RIPK2
ETV7	FGL2	BHLHE40		ZNF528	PSD4	CISD2	ULK4	IMMP2L						ZXDC	SREBF1	PIK3IP1		TRPA1
SFN	NAV3	RHBDL2		SH2D5	TRIM58	SHISA3	ZDHHC11B	SPOCK1						JMJD6	AFF4	SRRD		CPQ
COL20A1	CD163L1	BLK		PLA2G16	FAM230A	NAALADL2	C6orf99	ACADL						WIPI1	UBE2D1	2003-09-01		JPH1
CCR10	ZNF479	LIPG		APOC1	DHRS2	C7orf57	CTH	USP51						CHAT	MPP5	HSCB		RAB2A
HES7	C1orf195	C10orf25		BHLHE40	PTPLA	WDR66	PPIL3	ARMCX3						EPHA8	CHFR	JOSD1		NDRG1
HBA2	TMC2	HCST		SLC22A1	ANKRD20A4	HHAT	SRCIN1	C4orf36						SLC12A3	TRHDE	RAB36		SPAG1
MXI1	HPGD	PLD6		SRPX	EHD1	C1orf54	GRINA	ADORA1						ATP2B1	P4HA2	TOM1		SNX16
LHX8	UPP1	NPPC		COLEC12	ACHE	TTC1	ASB6	APOE						MGAT4A	SIDT1	BIK		GSR
AGTR1	ZNF114	KCNK15		GPR157	MT2A	RSPH1	MST4	RAB7L1						SNX13	SCARB1	HMOX1		ASAH1
SEZ6	CD300LG	NEU1		GPR146	MYOM2	NGF	FAM57A	CPPED1						TRIB2	DHRS9	RASD2		BNIP3L
CKM	SLC16A6	RP11-45M22.4		KLF14	BARHL2	TMEM126B	C9orf41	MYOF						ZFYVE26	CD5L	FOXRED2		FCGRT
GFRA1	TENM2	VGF		APOBR	HIST1H3B	MGST3	EXPH5	FAHD1						SREBF1	PTGS2	PVALB		SLC17A7
LRRTM3	CLIC5	PSMB9		PKP2	STAB1	RPL22L1	PTTG1IP	HS1BP3						AFF4	FRY	IL2RB		KLC3
CTSV	PLD5	PLA2G4C		CTD-2054N24.2	FILIP1L	SNRPG	NAPEPLD	PRKG2						MPP5	PICALM	ABHD4		SULT2A1
ATOH1	CHRM4	PLA2G16		SCG3	LHX4	KCNN3	FITM2	HLF						CHFR	MRPS34	TRIM9		NAPA
VSTM2A	CPEB1	POPDC2		MFSD11	MROH1	DERA	CAMSAP2	NDRG1						TRHDE	SNCB	ATP6V1D		ATP1A3
ZNF486	CNTN3	GAD1		GATA2	UGDH	SMCO4	CAMLG	GDF9						SIDT1	MGLL	CHGA		PLA2G4C
KCNJ4	PTGES	L3MBTL4		HERC5	SLC16A13	MED30	TXNRD1	CLCN7						TMEM38A	C19orf10	PPM1A		DBP
PRDM12	COL9A1	BCAN		KLF4	GNG12	FABP5	MACROD2	TPP1						PVR	SEMA3A	APEX1		ARRDC2
EPOR	TPTE	CNTFR		FOS	HS3ST5	C3orf20	NAV1	DYM						SCARB1	ACAT1	DOK5		RAB3A
BMP8B	PER3	RTN4R		HAGHL	UTRN	HYDIN	RITA1	KLF6						FERMT2	SLC25A40	SLCO4A1		TMEM147
HSD11B2	ATP6V0D2	SLC9A9		SPRED2	OTUD7A	THRA	C9orf89	HSPB8						DHRS9	FOSL2	MRGBP		USF2
GPR183	TGFB2	CNTN3		RAB3A	PVRL1	MAOB	ACVR1C	DNASE2						PTGS2	PLD1	BIRC7		RUNDC3B
PLA2G7	KRT75	CTSD		NEU1	FRMD5	BMP4	NUSAP1	NCR3LG1						FRY	RAB7A	COL20A1		TFPI2
STX11	VIPR2	ISG15		C16orf96	ASIC1	SYTL3	TGIF1	MGLL						SNCB	REXO2	TRIB3		NAMPT
RASGRP1	IFLTD1	NEURL1		RGCC	LMO1	GNG11	CIPC	SAMD9						SCARF1	PTPN23	SNTA1		MET
ESR2	ASIP	VSIG10L		ARHGEF28	SERINC5	TEX2	EGR1	HRK						SEMA3A	FMO4	LPIN2		GARS
KIF26B	MROH2A	GDAP1L1		HERC6	SLC35E4	DIO2	TXNDC5	C6orf1						SLC25A40	KLHL20	LIPG		SNX8
ICAM5	GPR85	FAM21A		CCRN4L	TNFRSF9	LCORL	ZNF296	WIPI1						FOSL2	TPD52	RNF125		RHEB
TMEM88	PXDNL	GPR146		PRUNE2	RP11-17M16.1	CMTM8	DR1	EFCAB2						TMEM131	TRAF4	ANKRD12		FSD1L
BEST4	RAET1E	MCOLN1		HMX1	SCHIP1	ACTL8	TNFAIP8	GALNT5						FSCN1	RAP1GAP	NOL4		PRUNE2
DAB2	IL2RB	RRAGC		GPRC5A	CD97	TRAF4	LRRC1							PLD1	NMRK2	RIOK3		KDM4C
FOSB	IRX6	COL20A1		RRAGD	C12orf61	PLEKHM1	CPSF4							RAB7A	DNAJC10	ATG4A		PIP5K1B
VSIG10L	COL6A5	APOBR		C10orf25	CHGA	WDR72	RIPK4							PAX2	DYNC1I2	PGRMC1		BAG1
C20orf26	BCAS1	PMEL		PROK2	CPM	CHODL	CORO1C							REXO2	ACTN2	NXT2		SH3GL2
KREMEN2	MYCT1	TTC39A		VPS18	PPARGC1B	BCAR3	ZFP1							TRAF4	GPR137B	MOSPD1		ZFAND5
KCNJ5	PSG4	FABP3		TNFRSF12A	DEGS2	ETV5	LEPREL1							PAG1	UBE2A	SUV39H1		HPS1
RNF125	MCF2	IL32		CBFA2T3	EGLN3	MREG	DCAF4L1							NMRK2	FKBP6	SRPX		PHYH
EFCAB4A	ABCG2	AVPI1		ABCA5	CCDC62	ERBB4	FKBP5							ACTN2	PIAS2	MCF2		RAB11FIP2
ARHGAP19-SLIT1	UMODL1	FAIM3		FSTL3	CDC14A	CRYGD	DTX3L							GPR137B	MCCC1	PLP2		LZTS2
SLC35F3	HNF4A	DDIT3		CRY1	HS6ST3	DONSON	MAPK6							UBE2A	NEBL	LUZP4		SFXN3
KIAA1244	LRRC32	CD63		SIDT1	SLC35D2	NRL	SGTB							PIAS2	SYNJ2	RENBP		ACBD5
RGS16	ISPD	CLDN1		VAT1	JAK2	FUNDC2	CA13							MCCC1	MLLT10	MTMR8		NEURL1
AVPI1	SGCA	LRRC16B		PGRMC1	ZNF521	GLRX3	ABCC1							NEBL	TP53INP2	GLA		MAP3K8
GPRC5C	CTNNA2	VASN		MAN1A1	CMTM6	KCNG2	SCARB1							N4BP2	TOLLIP	ARMCX3		NAGLU
EFNA3	LY96	AMDHD2		LRRC36	CHRNA7	C1D	CDKL1							SYNJ2	FKBP7	BEX4		CNTNAP1
SCARF1	KRT17	C16orf96		FAM27C	ANKRD20A3	CXorf57	SS18L1							MLLT10	OSBPL6	RGCC		VAT1
CSNK2A3	PPP1R27	PLA2G7		BIK	DOC2A	MRPL27	ZMAT3							CBFA2T2	LXN	MAPK3		ALOX12
ITGA6	ETV7	GCNT4		HMOX1	KLK2	CSF1R	C4orf29							TP53INP2	SP140	SLC38A7		DUSP3
GPR85	ALOXE3	SLC8A2		NR3C2	HIST4H4	AMZ1	FAM46B							TOLLIP	PAFAH1B3	VAC14		HLF
RTN4R	TMEM132E	NLRC5		NOV	PEAR1	PSMG1	FLYWCH1							UBE2D4	PGM1	CMC2		SLC16A6
BMP6	PALM2-AKAP2	ZNF528		DLL3	DLK2	CHST9	CSF1							FKBP7	STX7	NAGPA		TMEM97
RXRG	ARG1	SYT9		ZNF57	WNT9A	ZNF706	ACBD5							OSBPL6	SLC35C2	CLCN7		PMP22
KCNS2	KRTAP21-2	VAT1		CDK15	SNAI1	CAPZA2	ZNF799							LXN	EPHA6	HAGHL		TMEM33
RAB9B	AQP6	AKR1C2		COL17A1	ANKHD1	GPR137B	USF2							CDC14A	RAB21	SLC7A5		CHIC2
NPL	LIX1	NXPH1		TRPA1	EMX1	MIF	C4A							CIC	SLC4A4	FBXO31		KIAA1211
SMPD1	FGF8	COL17A1		BAAT	TCF24	FAM96A	NCOA7							PGM1	RDH8	CRYM		NFKB1
KIAA1045	FAM27C	KIFC3		MCIDAS	SAGE1	CHIC2	GDNF							STX7	MID2	CPPED1		ZNF330
TAP1	ALDH1L1	BEST4		FAM131C	MTMR10	PSMC2	KLHL32							PTPRH	COL5A3	USP31		INPP4B
DDIT3	SNCB	GPR126		ETV4	CTC1	EVA1A	ANKRD36							CRYBG3	CXCL2	HMOX2		FRG1
CTNS	DPEP3	VEGFB		CT45A5	ALDH3A1	HLA-DQA1	SLC3A2							EPHA6	OSTM1	BFAR		PPARGC1A
TRIM47	DPYS	DGKI		LRRC32	GHR	SLC25A32	IER3							RAB21	CDH7	TRIP4		HTATIP2
GALNT18	NPHS1	CR2		FBXO31	FAM171B	PCOLCE2	ABCC11							SLC4A4	STK17B	HOMER2		CPT1A
SHC3	VASN	GLA		NPC2	LGI2	NREP	TRIB3							SMARCA2	ZNF506	SCG3		IL10RA
EBF2	ANXA3	SP100		AGPAT9	HIST1H1C	PHOSPHO1	KIF1A							RDH8	DUSP12	VPS18		GALNT18
NR1D1	MYOM3	AGTR1		SPNS1	GLDC	MRPL50	POF1B							COL5A3	BZW1	SLC30A4		COMMD9
SLC9A2	ITGAX	GPRC5C		SULT2A1	RNF151	HOMER3	WDTC1							DLGAP4	ME2	RIPK2		CHKA
GNAO1	DDN	GOLGA7B		SLC25A30	HLA-DOB	FUOM	FAM8A1							IGSF9B	COL19A1	TRPA1		GTF2H1
GCNT4	RAB32	UGT3A2		ELF1	ZDHHC14	CDA	GLUD2							OSTM1	TRAF5	CPQ		PRDM4
PREX2	ABCA9	CSTB		ATG16L2	ERBB3	SS18L2	BACH1							UBA5	RNF13	JPH1		CORO1C
NPY1R	GRIA2	CBFA2T3		ARRDC2	SHPK	DYSF	SLC35F6							STK17B	TDRD3	RAB2A		PPM1H
SCN3B	AKR1C2	MXI1		CYSTM1	NAAA	DVL2	KLHL23							DUSP12	NUFIP1	NDRG1		SLC38A1
SLC4A4	NR4A3	SH3RF2		CDKL2	HIST1H2AI	LIMCH1	INPP5K							IL12RB2	RRAGB	SPAG1		C12orf49
SULT1C2	CBFA2T3	NPY1R		PLCG2	ACAP3	CXCL3	HRASLS							COL19A1	CHMP2B	SNX16		ENO2
HSPA2	DNAH7	CYSTM1		RRAGC	JMY	MRPL35	TMEM159							TRAF5	COL16A1	GSR		ST8SIA1
DDN	NEURL1	EPOR		APBB3	SLC5A11	SH2D2A	CHKA							SEMA5B	HADHA	ADAM2		FRK
SNAI3	C1QL2	VPS18		TUBB2A	NMRK1	HES4	TAF4B							XPO1	CD59	ASAH1		GCNT2
HBA1	C11orf72	MAGEB6		SOAT1	TTYH2	TP53INP2	SLC25A51							RNF13	TAF9	BNIP3L		MAN1A1
ELOVL7	ICAM1	DYNC1I1		STOM	NONO	CLPSL2	STK17B							LYRM2	SEH1L	FCGRT		NCOA7
SEMA7A	ASAH1	CTSA		GBE1	SLC16A2	TMEM126A	NSMAF							KAT6A	WDFY1	SLC17A7		SASH1
SLC25A48	COL5A3	SYT14		SLC26A11	NELL2	UBE2B	RNF43							NUFIP1	SLC25A24	KLC3		UST
DOK5	NKX1-2	SMPD1		SNX30	MYBL1	RPL26L1	TSPAN12							CHMP2B	ABCB1	SULT2A1		SOD2
SELPLG	LUZP2	TENM2		MTFP1	SRGAP1	NXT1	SAT1							SMAP2	CTTN	NAPA		CD83
NRXN3	TRDN	RGS7		SLC17A7	NARF	FAM221A	GFPT1							STARD7	WNT11	ATP1A3		PTP4A1
SLC19A2	ZNF486	ATP6V0B		SNTB1	VCAN	TRIM21	EPHX4							NOA1	TTC39A	PLA2G4C		SMAP1
WNT7B	RRAGD	TRHDE		MBLAC1	TRIM8	STAB2	AL591479.1							SSH1	MAST2	DBP		SNX3
LZTS2	GADD45B	CTNS		CDKN1A	ZNF487	H2AFZ	REXO2							NKAIN1	AQP6	DNASE2		PERP
ARC	PRR5L	DCHS2		ENO2	CGN	VAC14	GRK4							TXLNA	DIMT1	ARRDC2		KIAA1244
TMEFF2	PTH2R	OPTN		SLC16A7	HIST2H2BF	SIRT4	SLC25A19							EFR3B	SNX10	RAB3A		GPR126
AC024940.1	FST	RGS16		NLRC5	EVX2	ZFAND5	HS2ST1							HADHA	FAT2	TMEM147		EPM2A
SLC8A2	SLC12A8	FAM27C		PTX4	SREBF1	GPM6A	NPTN							CD59	ZFAND6	USF2		CUTA
COL10A1	MALRD1	LAT		DMRTA1	BSG	VPS35	BCL2							WDR47	PPEF1	RUNDC3B		GMDS
ATP1A3	IL6R	CELF2		TACC1	TMEM38A	POMP	IGFL4							WDFY1	PPP1R15A	TFPI2		SLC29A1
NRP2	RHOH	POPDC3		CAMKK1	ABHD15	THAP7	CALD1							ABCB1	HSD17B14	NAMPT		CLIC5
SLC9B1	POPDC3	DUSP15		APOL2	ZNF536	CYR61	MTHFR							CTTN	TRIP6	MET		MRPS30
SLC12A2	ROPN1B	MCIDAS		AFAP1L1	ATP6V0C	ENPP5	BAG1							WNT11	ACHE	CPVL		HBEGF
DLL4	SLC19A2	KIAA1244		PIP5K1B	TMEM200B	COX6C	MAPK3							TTC39A	FTL	CHN2		APBB3
HIST1H4H	BLVRB	ST8SIA1		ATP6V1B2	ARMC5	KIF9	TWIST1							MAST2	BAX	GARS		COL4A3BP
CPLX1	SLIT1	PTGES		EPCAM	BEND6	GTF2A2	STC2							EIF2AK1	CETP	SNX8		POLR3G
TBX2	NR1D1	SCN3B		ACTN2	PRR16	C15orf62	SRRD							HBQ1	PTHLH	RHEB		SLC27A6
OSTF1	PCLO	ATP1A3		PFKFB2	TLCD1	MTHFS	SPPL3							ITPKC	SLC6A14	PRKAG2		ST8SIA4
KCNF1	ARHGDIB	SLC9B2		CD63	CTIF	CNN1	FBXO27							PPEF1	METTL2A	FSD1L		HMGXB3
OXCT2	FOXB2	TMEM70		CTSL	CNKSR3	HK2	DECR2							LAT2	SULT2B1	PRUNE2		STC2
SUSD2	SBK3	TMEM38B		RAB32	C20orf96	TMEM232	RASL10A							PPP1R15A	KHSRP	RLN1		CNTN3
AIF1L	GBP6	SULT2B1		ABHD4	C3orf72	ARIH2OS	SLC25A25							HSD17B14	EDEM2	KDM4C		FGF12
TAC1	MBLAC1	FAM21C		ST8SIA4	MTSS1	RORA	SLC15A4							TRIP6	PDRG1	PIP5K1B		GBE1
MUC1	FBLN2	ZNF114		NR1D2	LRP11	TMEM117	ISCA1							ACHE	SLC15A1	BAG1		MAPKAPK3
SPAG4	ATOH1	STX11		OSBP2	HBQ1	SEC61G	CPNE8							FTL	KIF9	APBA1		KLHL24
CXCR4	SMCO3	PIFO		SYT14	PSMB10	ALS2CL	C12orf55							GNAO1	NSFL1C	SH3GL2		GPD2
KLF10	TRIM54	CT45A5		ECM1	CEND1	TJP3	STX7							PTHLH	MAPKAPK5	ZFAND5		PCGF1
FAM129C	TMCC3	PTX4		NRROS	LDB3	FTH1	AP001468.1							PHACTR3	SLC23A2	HPS1		CLIP4
TOX2	SLC9A9	SLC2A3		N4BP3	PITPNC1	COX14	ZNF529							GP6	C20orf26	PHYH		SPTBN1
LUM	S100A2	EPM2A		CERS1	ITPR1	PRKD2	KPNA3							KHSRP	SIRT4	RAB11FIP2		AUP1
POM121L2	TSPAN19	CCR10		HOOK1	ALKBH5	CD9	SLC25A16							EDEM2	PEBP1	LZTS2		HTRA2
NOL4	GPR115	BEX2		SLCO5A1	RASSF6	MANEAL	ARPC1B							KIF9	ERP29	SFXN3		ACADL
MSH4	ATP5J2-PTCD1	WSB2		PLIN2	NTN1	SPRYD7	SLCO4A1							MAPKAPK5	CDIP1	ACBD5		IL18R1
MYRFL	LRRTM3	SLC20A1		SP100	ADRB1	C3orf14	CLN6							SLC23A2	BLVRB	NEURL1		SLC9A2
NPPC	ESR2	NTRK2		SERAC1	AP1S2	SYNJ2	UTF1							C20orf26	SPTLC1	MAP3K8		STRN
AL807752.1	RP11-45M22.4	MRAS		ATP6V1D	CTC-479C5.12	STX8	HERPUD1							PEBP1	ICAM1	XPNPEP1		QPCT
JAG2	SPHK1	FRY		PLD1	ALCAM	NMD3	LAPTM4B							ERP29	SPG21	NAGLU		KISS1R
SHISA7	UAP1L1	LAMC2		ZNF257	ZNF540	SLC7A7	ZFP28							FUS	LEPREL1	CNTNAP1		EPAS1
RILP	POU4F2	NEUROG2		SLC41A2	INO80C	PFDN2	ZFYVE1							GPATCH2L	GNPTG	VAT1		SCP2
RIMS2	RP11-10A14.4	KIAA0319		DIRC2	IL12RB2	PRR15	AC027763.2							BLVRB	CERS4	ALOX12		RNF19B
TUBB3	SPTBN4	HUS1B		CLIC5	LY6K	SLC39A1	GPD2							PAPOLA	MCOLN1	PPY		MEF2D
HRH1	CCR10	KISS1R		UBE2QL1	PTBP3	LACTB2	RIOK3							ICAM1	DLL3	DUSP3		GADD45A
AL645728.1	TMEM70	SEPHS2		KLHL24	LMO3	NDUFAB1	PEBP1							SPG21	TXNL1	HLF		CTH
PCDHB16	IP6K3	ELOVL7		EPAS1	FAM46A	SLC7A11	DPP4							LEPREL1	CMTM6	SLC16A6		RRAGC
GALR2	FMN1	RAB9B		KDM4C	CALML6	AMHR2	CYP20A1							RAB11FIP3	ITGA6	DPH1		KCNQ4
RAET1G	EPOR	TMEM132E		TMEM150A	RAPH1	SNX2	MRPS30							GNPTG	SEL1L3	TMEM97		CR2
ST3GAL1	RGS7	DUSP1		GLIPR2	PHLDB1	CRIPT	MAP3K2							MCOLN1	CDV3	PMP22		APH1A
CELF2	FOSL2	MFSD1		RASGEF1B	INSRR	DUS3L	EVA1C							PDPR	ALKBH5	TMEM33		AKR1A1
CLDN1	ATP1A3	NOD2		LAT	FAM214A	TMEM8A	MET							DLL3	ORC6	CHIC2		SLC19A2
TMEM184A	SDS	DLL3		CTSD	PAPSS1	TBCA	FIGN							LAMB4	PPP2R3C	KIAA1211		DR1
UPP1	PLA2G16	STEAP1		TLL1	RAB6A	SEC11C	PITX1							NRCAM	OSGEP	LAMTOR3		SLC35A3
C7orf61	NPC2	FNIP2		IFI35	NRN1	NOP10	PCYT1A							CMTM6	TOX4	NFKB1		DHDDS
RNF19B	ENO2	FAM189A2		DGKI	C3orf35	HADHB	CDO1							ITGA6	TRPM7	ZNF330		CTSD
LRRC16B	PRR7	GABARAPL1		MAX	CCNYL1	GUCY1A2	SERTAD2							CDV3	WDR76	INPP4B		SLC8A2
PER1	STX11	IL10RA		MICB	ZNF827	FOSL1	PRDM4							ALKBH5	EZR	FRG1		CAMSAP2
LBH	CELF2	FLVCR2		C8orf31	DGCR6	DUSP11	MOB3B							CCDC80	UNC13D	PPARGC1A		MREG
CLDN6	NPPC	HPCA		TOR1AIP1	LONRF1	PCMT1	DNAAF2							HECTD1	MFSD11	HTATIP2		NRP2
GNA15	SLC17A7	RNF125		HEY2	TMEM127	RFK	OXGR1							TOX4	TGFB2	MTCH2		ELOVL4
TEX15	SEPHS2	TFPI2		TNFSF9	HIST1H2BJ	SSPN	PPP3CC							SEMA6A	ECHDC1	SC5D		CNR1
LRRC4	RGS16	SPNS1		CCDC160	DNALI1	PIGH	SIAH2							TRPM7	UPRT	VWA5A		TNFAIP3
COL19A1	TRIM7	IGFN1		ZNF208	SYCP2	SCP2	CMIP							EZR	FMO2	ST3GAL4		RAB32
B3GNT2	KLF14	PPP1R3B		MAGEB6	ARHGAP29	AP001816.1	CDCA2							UNC13D	SUCO	CPT1A		SLC16A7
SVEP1	PVALB	RASGEF1B		SLC17A5	STX1A	NTMT1	VPS53							MFSD11	TMEM38B	IL10RA		ABCG2
DCHS2	VGF	SLC6A15		GM2A	CEBPA	MARVELD1	ZNF124							TGFB2	SH2D3C	GALNT18		MFSD1
SH2B2	MXI1	GRIN1		SNX16	NQO2	AC026740.1	RIT1							NUP50	NANS	COMMD9		HS1BP3
WNT11	L3MBTL4	ATP6V1C1		PTGES	LONRF3	RTN4RL2	PIM3							FMO2	IKZF5	SOX6		CYP20A1
FGF18	NEUROG2	SLC38A6		UNC13D	C12orf57	PROSER2	TRPM7							SUCO	CREM	CHKA		HDHD3
RGS9BP	BHLHE40	GADD45B		ZNF114	THEGL	LSM10	PIP4K2C							HOOK2	C19orf77	GTF2H1		NR4A3
OSBPL10	HBA2	ZNF165		TMEM38B	FANK1	ANGPT1	RGS4							TMEM38B	FKBP5	PRDM4		DENND1A
SLFN5	CD70	KLF14		SCPEP1	KIAA1199	CFL2	WTAP							NANS	MRPS18A	CORO1C		NPC2
C22orf24	ATG16L2	CPQ		SAP30	LAT2	COMTD1	ZNF880							C19orf77	SIRT1	PPM1H		RHOQ
SLC9B2	LEKR1	NRROS		ZNF382	JAKMIP1	COQ10B	CUL4A							FKBP5	JAK2	CREBL2		SUPT7L
ABTB2	SERPIND1	PLAU		NAPA	STXBP1	FMO4	PGM1							ZNF184	SYDE2	SLC38A1		YPEL5
PRR7	RTN4R	LHX8		GYPC	C2orf47	TMEM260	SERTAD1							JAK2	SCD	C12orf49		LGALSL
FRMD3	NCF2	PGRMC1		NAGPA	LRRC7	COX7A2L	HSCB							SYDE2	RAB18	COPS7A		EPCAM
CPEB1	LAMC2	TMEM251		BLK	SAMD5	CISD3	MAFB							PCSK5	FAM21A	ENO2		SLC17A5
SEMA5B	ISLR2	STX3		WDSUB1	ANKRD18B	RAB36	HTATIP2							SCD	PSMD8	ST8SIA1		MXI1
GABARAPL1	FAM21B	KIF26B		PLA2G4C	CNTROB	TPRKB	ZNF320							ABLIM1	MAGEB2	FRK		AVPI1
C1QTNF9B	ZMYND15	UBE2QL1		IL17D	VEGFA	CREBL2	PLSCR1							ERMP1	TIMM13	GCNT2		GNA13
FRY	SLC9B2	ABRACL		FAM27A	PAPD7	BLOC1S6	CACNA1B							PALMD	GADD45B	MAN1A1		DUSP1
ZNF528	PLD6	CDKL2		ALOX12	NAMPTL	TMEFF1	APH1A							FAM21A	TRMT2A	NCOA7		MOB3B
RAPSN	RASAL1	CRY1		ABRACL	PARM1	BEX1								OCEL1	SERPIND1	SASH1		CYSTM1
FOXB2	PLP1	C8orf31		TRAF5	GUCY1A3	LGALS3								HSD3B7	DDT	UST		WBP4
SH2D5	HUS1B	RUNDC3B		MCOLN3	TENC1	RPP30								C19orf26	TBC1D10A	TULP1		ELF1
PLA2G16	MCOLN1	CHST4		TNFAIP3	PNCK	PECR								HCN2	SUSD2	SOD2		PPP3CC
EPHA5	DOCK2	B3GNT2		PPM1H	TROVE2	TCEAL8								GADD45B	GGT1	CD83		ZNF706
TRIB1	RLN2	DNAH6		UAP1L1	PDK3	FRG1								MKNK2	PRODH	CAP2		SCPEP1
ISLR2	RGS6	AMPD3		RGS7	SCUBE2	NCALD								TRMT2A	SLC35E4	PTP4A1		TBX2
ROPN1L	GATA1	CRYM		C10orf35	ECI2	NPM1								SERPIND1	CRYBB3	ACOT13		B4GALT4
KLC3	MRO	CCDC24		MCOLN1	MDGA2	SNTA1								SNAP29	CYTH4	SMAP1		FABP3
APOC1	GAD1	NUDT14		CD70	HTR6	DDT								CABIN1	SRRD	SNX3		TMEM54
VGLL3	CHRNB4	PRICKLE2		FGF12	CASKIN2	PSAP								SUSD2	NHP2L1	PERP		HPCA
BHLHE40	CCDC79	RHEBL1		OPTN	BNIP3L	GLYCTK								SPECC1L	2003-09-01	KIAA1244		SERAC1
SLC22A1	CLDN1	RAB3A		TMEM70	SPATS2L	SNX10								MAPK1	HSCB	GPR126		FAM213A
ABCA6	GPRC5C	RASGRP1		POPDC3	BATF3	KRT10								GGT1	JOSD1	EPM2A		GLIPR2
RASAL1	PLEKHN1	CPA4		LBX2	SEMA6D	GUF1								PRODH	RAB36	CUTA		SLC25A51
SRPX	MGAM	DMRTA1		ISG15	GMPR	CTC-534A2.2								SLC35E4	RASL10A	GMDS		KIAA1045
PDE4A	VPS18	C11orf96		ABHD6	TUBB4B	IRS2								CRYBB3	TOM1	SLC29A1		CNTFR
NEFH	SAMD9L	ATG9B		MFSD5	SLC34A3	BEGAIN								DGCR14	BIK	CLIC5		CALD1
SEPT6	MCIDAS	PRR7		FCRLB	CLIC3	SFR1								HIRA	HMOX1	ENPP5		PLAU
PRRT2	EID3	KCND3		RPS6KA4	ANKRD61	SSR3								PIK3IP1	MCAT	GHR		EGR2
COLEC12	GPR146	MCOLN3		2009-09-01	DST	CHCHD1								SRRD	THOC5	MRPS30		SLC25A16
LASP1	CD274	SLC9B1		BLVRB	FIBCD1	CHCHD5								TFIP11	RASD2	HBEGF		RBM19
C15orf65	DNAH6	PTPRB		RAD9A	PPM1J	DIMT1								2003-09-01	ZMAT5	APBB3		BHLHE41
AQP3	CDHR1	IFI35		ENDOD1	PDGFRL	EBP								HSCB	SAMM50	COL4A3BP		GIPC1
HIC1	GCNT2	FGF12		PTDSS1	DUSP14	COPS7A								JOSD1	FOXRED2	POLR3G		OPTN
FGD6	RDH12	FMN1		PTPRB	PCDHB2	THUMPD2								RAB36	PVALB	SLC27A6		RAB9B
GPR157	FAM21A	ATP6V0D1		CAST	GOLGA8T	MRPL34								RASL10A	ST13	SLC12A7		ACVR1C
ANGPTL1	DLL3	SLC12A8		LAMB3	LRIT3	B4GALT4								NEFH	IL2RB	ST8SIA4		SLC36A1
ADAMTS8	ISG15	C19orf24		CCSER1	MAF	ZCCHC10								BIK	ABHD4	GNPDA1		PFKFB2
FLRT1	SLC9B1	BRI3		PPP1R3B	ISYNA1	ARMCX6								HMOX1	CDKL1	HMGXB3		DAW1
DDX53	TCEB1	HEXA		RPP25	GALNTL6	COL16A1								RASD2	DDHD1	ATP6V0E1		DNPEP
GPR146	CNTFR	EPHA6		LGALSL	SP9	ZMAT5								PDGFB	ATP6V1D	STC2		PARD6B
TEX14	CYSTM1	CPLX1		HEXB	CABLES1	TRUB2								MYH9	PIGH	CPEB4		TOX2
KLF14	S100A3	HAGHL		SLC20A1	HFM1	SLC23A2								SAMM50	TIMM9	CNTN3		BCAS4
APOBR	CTSD	GCNT2		PRICKLE3	RCN3	MRPS18C								FOXRED2	ISM2	FGF12		PEPD
PKP2	FABP3	CDH1		ANXA3	HDAC7	ACSL6								ABHD4	CHGA	GBE1		NAGK
DUSP9	HAGHL	EID3		RUNDC3B	CABIN1	MAGEB2								CDKL1	PPM1A	MAPKAPK3		HIF3A
NPIPB15	PLA2G7	CPT1A		FAM13C	SNAP29	C3								TRIM9	HIF1A	KLHL24		CDKN1A
CCDC168	PARP10	TMEM151A		UGT3A2	EZH2	ARL8B								DDHD1	EIF5	GPD2		NRN1
ADRA2A	SLC22A1	PRRT4		CSTB	CHFR	CD59								ATP6V1D	APEX1	PCGF1		SCGB1D2
CCDC116	AMDHD2	CSRNP1		DTNBP1	CCNO	SIX3								SAMD15	PLTP	CLIP4		RNF113A
CTD-2054N24.2	FRY	KCNJ4		SLCO4C1	IQCJ-SCHIP1	AMN1								ISM2	HNF4A	SPTBN1		SLC25A19
SCG3	TMEM38B	RBM47		S100A2	TAF5	GGACT								CHGA	DOK5	AUP1		MIF4GD
MFSD11	TDRD12	BSPRY		ATP6V1C1	MAP3K3	ZFAND6								ITPK1	PSMA7	HTRA2		CCDC93
GATA2	PRDM9	GALNT18		GADD45A	REEP4	CCDC171								PPM1A	SLCO4A1	ACADL		TNFSF9
ADAMTSL4	CD5	CALCB		2003-09-01	AP4M1	PELI3								EIF5	MRGBP	DNAH6		CD70
UBTD1	CTSA	ZNF208		TMEM246	IPMK	GRID1								RPS6KA5	BIRC7	ST3GAL5		MAX
HERC5	TBX2	C1orf85		PLAU	DHRS13	WIPF3								YY1	ARFGAP1	IL18R1		UROD
KLF4	ARHGAP40	NAGPA		AKR1C2	SLC9A7	RRH								PABPN1	COL20A1	SLC9A2		NR1D1
FOS	CDK15	FAM27E2		SIRT2	TBX19	VAMP8								ARHGAP5	EEF1A2	STRN		HSPA2
APBA1	ZNF57	LRFN4		C12orf49	ZDHHC9	COMMD8								DHRS2	GMEB2	QPCT		AIF1L
RNF152	GPR126	CTD-2162K18.4		ASAH1	FAM151B	SLC25A18								SRP54	NDUFAF5	KISS1R		BEST3
HAGHL	RGAG1	DBP		RAB7A	TSPAN4	POR								PLTP	TRIB3	EPAS1		PTPRB
TMEM51	PROK1	INSIG1		NEBL	ATP2B1	ACYP2								ABHD12	CDS2	SCP2		POR
ST14	NAGPA	LRRC36		EMP3	KLF13	EEF1A2								NINL	SNTA1	CHD5		APOL2
SPRED2	MFSD1	SETDB2		EPHA6	IL23A	ECHDC1								MYBL2	ASIP	RNF19B		SPECC1
FAM63B	ATP6V1C1	SLC35F3		BEX2	IDI1	GMFB								DOK5	DHX35	MEF2D		ATP6V1F
KLHL38	PAPPA2	INPP4B		FAM174B	TMPPE	QDPR								BMP7	CELF4	DOCK7		VGF
RAB3A	CCDC160	SNX16		HPCA	MGAT4A	FAT2								HRH3	ADNP2	PLA2G4A		DNAJB9
FLNC	ABRACL	LRRC32		AP5Z1	ATF5	LONP1								PSMA7	VAPA	GADD45A		LRRC4
NEU1	GDAP1L1	FLCN		KCND3	B3GAT2	SLC25A13								SLCO4A1	LPIN2	CTH		GAD1
SHH	TGFBI	AQP6		ILDR2	NKPD1	ZNF438								MRGBP	LIPG	RRAGC		FAM63B
POLH	LSS	ATG16L2		PQLC2	SLC51A	SERPINB8								ARFGAP1	RNF125	BMP8B		CLN6
PCDHB13	COLEC11	PRICKLE3		MFSD8	MAP2K1	TRAF3IP2								COL20A1	ANKRD12	KCNQ4		DCTD
IL32	GDNF	GBA		CPQ	DGKE	FEM1B								EEF1A2	RBBP8	RAB7L1		AP1M2
PTX3	PRICKLE2	LDHD		STEAP1	GDPD3	ELOVL4								GMEB2	RIOK3	CR2		ARHGEF6
CHST6	CTD-2162K18.4	ITGA6		LRRC8D	ZFP91	PTP4A1								ISM1	ATG4A	APH1A		TMEM8A
PLK5	C10orf11	SLC9A2		JUNB	CISH	RAB1A								RNF24	PGRMC1	ATP6V0B		CBFA2T3
ACSL1	PRODH	ANKRD12		ZNF695	NDUFB10	PEX3								TRIB3	NXT2	AKR1A1		APOC1
PALM2	FGF12	GNPDA1		TFPI2	ZNF829	CD55								CDS2	MOSPD1	SLC19A2		KIF1A
C16orf96	RAB9B	CAMK2B		ATP6V1F	STARD9	SCN1B								PLCB4	SUV39H1	DR1		ARPC1B
RGCC	LHX8	EGR2		AKR1A1	OLIG1	RTN4RL1								IDH3B	SRPX	SLC35A3		UCK1
MAP3K8	CD63	RGCC		TMEM33	LRP10	HIP1R								SNTA1	MCF2	DHDDS		SMPDL3B
CCDC176	SMPD1	FAM27A		FAM27E3	STAT2	ARL8A								ZNF516	LUZP4	CTSD		ULBP2
METTL12	DLL1	ETV4		PTGS2	PHLDA2	SLC29A1								LPIN2	RENBP	COLEC11		PRR7
ARL5C	FMO2	M6PR		LAMC2	PDXK	SNX3								RNF125	MTMR8	SLC8A2		RAB11FIP4
ARHGEF28	CNR1	PFKFB2		GOLGA7B	CDK8	MLX								ANKRD12	SLC25A14	CAMSAP2		KREMEN2
KCNG3	CTNS	ZNF57		CD83	SRCRB4D	MFGE8								NOL4	PQBP1	MREG		LRRC9
NTN3	RAB3A	CT55		FAM27E2	CDKN2B	AP3S1								RIOK3	GATA1	NRP2		INPP5K
HIST3H2BB	NEU1	BHLHB9		CCDC78	NEK5	RNF115								ATG4A	SMS	ELOVL4		POPDC3
NKAIN1	CYP19A1	HBEGF		SLC35B2	C22orf29	CMTR2								PGRMC1	EEA1	CNR1		WBP2
GPR56	FCRLB	LRRC4		PCGF1	SNX22	KLF15								NXT2	RP2	TNFAIP3		CDK8
NANOS1	LRRC4	TNFRSF12A		BLOC1S3	JADE2	NRAS								MOSPD1	RBM3	RAB32		GPR12
RGS2	CT45A6	SAMD12		GCNT2	ZNF808	CD47								AMMECR1	ZDHHC15	SLC16A7		BEX2
KLHDC8A	CT55	PCLO		ULBP2	RTEL1	TMEM219								SRPX	TAF7L	ABCG2		TCEAL4
FGF8	RNF125	LAMP1		SYT9	PALMD	LIMS2								ATP11C	PBDC1	MFSD1		LARGE
HERC6	MAL2	RLN1		PDP2	WDR47	RNMTL1								MCF2	GLA	HS1BP3		AMPD3
LFNG	GLA	RNF180		C11orf96	GPD1	C15orf61								PLP2	ARMCX3	DNAH7		TEX15
HIST1H2BK	AP001468.1	CCNA1		FAM21A	TMEM178B	TCEAL1								RENBP	BEX4	CYP20A1		BHLHE40
ANG	DDIT3	GNS		RHOQ	UBE2D4	FAM103A1								ELF4	FGF14	BSPRY		ARL8B
CCRN4L	RAB40C	PRUNE2		NAMPT	PLIN5	CRB2								PIM2	KLF5	HDHD3		FST
KCNK5	SNCAIP	FAM131C		SETDB2	TUBGCP6	SLC38A1								SCML2	DNAJC3	NR4A3		NAV1
MLANA	CSRNP1	ERP29		FAM81A	DTNB	C8orf88								PCSK1N	KPNA3	DENND1A		CABLES1
PRUNE2	RGCC	PLIN2		MYADML2	DDHD1	RASGRF2								PBDC1	FLT1	KDSR		MST4
HMX1	LAMA2	TRPA1		PTP4A3	POMZP3	SLC16A1								GLA	RGCC	NPC2		AGO4
ISM2	SLC20A1	HEXB		SERINC2	SLC16A11	ARPC5L								CAB39L	CLN5	FLVCR2		HOOK1
GPRC5A	RRAGC	FSTL3		LAGE3	CABP1	UCK1								KLF5	HSF4	RHOQ		DSC2
RRAGD	KIAA1045	TMEM144		TRPV2	HN1	RAB2B								DNAJC3	MAPK3	SUPT7L		OSTF1
HIST1H3H	HIST1H2BL	ABHD6		FAM27E1	MAP1LC3B	RNF113A								KPNA3	GDPD3	YPEL5		CTSL
KLHL21	NUPR1	PPFIBP2		VPS11	GPATCH3	ATG5								RGCC	PARD6A	LGALSL		GOLM1
FAM153A	MATN4	RORB		CCDC24	DNAJC3	ANKMY2								MAPK3	SLC38A7	EPCAM		FAM189A2
IGLON5	SYT14	PGM5		TIPRL	KCNMB4	PINK1								GDPD3	VAC14	SLC17A5		HRK
LARGE	FAIM3	TMEM178A		SMIM4	STOX2	KCTD9								NDRG4	PLA2G15	CNNM1		CCDC64
MYCL	HCST	CPPED1		IGF2R	CHUK	GIPC1								SLC38A7	CMC2	MXI1		ANKRD6
C10orf25	C16orf96	ATP6V1H		GNS	KLF9	TIMM8A								CMC2	HSDL1	AVPI1		PRR5L
TTC6	DYNC1I1	ABCB1		KIAA1211	SLC12A6	ATOX1								HCFC1R1	NAGPA	GNA13		CD63
SLC23A3	GPRC5A	ANKS1B		PPP1R15A	DENND3	LMBRD1								NAGPA	SEC14L5	DUSP1		MAP7
PEX5L	CSTB	HOOK1		MAPKAPK3	PPP2R5A	ECI1								SEC14L5	ABCC1	MOB3B		HEY2
PROK2	MYRFL	CNTNAP1		TMEM144	CDON	TMEM261								ABCC1	CLCN7	CYSTM1		PKIB
SCIN	C19orf24	CDHR1		TTC39A	ESYT1	COA3								HAGHL	HAGHL	KCNJ5		STX11
FKBP14	PCGF1	CHMP2B		PPARGC1A	LRP8	NDUFAF5								SLC7A5	SLC7A5	WBP4		TEC
IGFBP3	GLRX2	APBB3		INPP1	FZD8	SDHB								FBXO31	FBXO31	ELF1		GNS
VPS18	PDE1A	RIMS2		FNIP2	VIM	ANK2								CRYM	NUBP1	TGFBI		CPM
PIK3CD	KDR	SVEP1		C9orf91	ANKRD36C	VPS29								EEF2K	CRYM	CCDC53		ABCB10
TNFRSF12A	FAM27A	NPL		FTL	KLF5	CRISPLD1								GGA2	EEF2K	PPP3CC		NPL
PRDM8	OPTN	C21orf90		LRFN4	F12	FUNDC1								USP31	GGA2	ZNF706		SP110
FBXL13	UBE2QL1	COL19A1		HTRA2	TACC2	ATG3								HMOX2	CPPED1	SCPEP1		SLC41A2
TMEM116	CDKL2	OSBP2		SLC33A1	CAMK2D	TMEM199								PYCARD	USP31	TBX2		SETDB2
CBFA2T3	UGT3A2	MTFP1		QPCT	CYB5D1	AGO4								SYT17	HMOX2	TRIM6		TNS3
NEGR1	DLGAP1	GALNT5		SH3RF2	FRMD8	CEP72								LACTB	BFAR	POPDC2		GPNMB
PCDH10	ATP6V0B	WDSUB1		AMPD3	SLC6A17	CYB5R1								TRIP4	LACTB	B4GALT4		NUPL2
RPL3L	APOBR	BLOC1S3		TOLLIP	ATP6V0A1	TSNARE1								ACSBG1	HERC1	TBC1D15		TEX2
ABCA5	CCDC78	SPOCK1		TRIP6	ITPKC	TEX10								CD276	TRIP4	FABP3		BLK
PPFIA3	FAM27E3	LCP1		FLCN	ADCY9	UROD								KIAA1199	HOMER2	RNF115		GYPC
FSTL3	SLC38A6	SLC38A7		NXT2	LARP1B	AUP1								HOMER2	SCG3	TMEM54		KLF4
ABCA10	SHROOM2	C10orf35		NAGK	NAT8L	SLC43A1								CEP152	VPS18	HPCA		BAAT
SLC6A8	SLC6A15	FAM27E1		CALCB	PDE1B	RRAGB								DMXL2	SLC30A4	SERAC1		TEX10
FAM222A	HIST1H3D	SYTL2		BRI3	C3orf58	PDE4DIP								SCG3	BLOC1S6	FAM213A		CTSV
CRY1	BHLHB9	C6orf1		ANKRD12	CTD-2260A17.2	ANKRD39								VPS18	SGK3	NXPH1		ARPC5L
SIDT1	SPNS1	ATP6V1D		TOR3A	DNPEP	CDIP1								SLC30A4	PDGFRL	GLIPR2		NOV
OLFML2B	GRIN1	WDR81		DXO	TBC1D12	MTFR1								BLOC1S6	ZDHHC2	SLC25A51		TUBB2A
WFIKKN1	CCDC148	KREMEN2		MICA	FZD5	TPK1								SGK3	ZFAND1	KIAA1045		LRRC1
VAT1	VAT1	ECM1		OSTM1	KCTD11	SLC36A1								PDGFRL	RIPK2	CNTFR		ARRB1
PGRMC1	CPNE9	PCGF1		ATP6V1H	ETFDH	CREBRF								ZDHHC2	TRPA1	CALD1		SYTL2
MAN1A1	RANBP3L	GEM		DUSP3	CCDC115	HS3ST3A1								RIPK2	CPQ	AKR1D1		LRRC32
SCD	INPP4B	TBX2		CTSA	DSC2	APEX1								NBN	LAPTM4B	PLAU		SLCO5A1
TRPV1	FMO1	CCSER1		PEPD	IKZF2	RNF114								TRPA1	JPH1	EGR2		HADHB
MXD1	GCHFR	PPP2R3C		INPP4B	SLC44A3	OLIG2								CPQ	STK3	SLC25A16		TRIM54
ADM	AMIGO2	GTF2H1		PXDC1	KIAA0226	OSGIN2								LAPTM4B	RAB2A	VPS26A		TMEM180
L47234.1	ANKRD1	ZNF382		CTSF	CCDC88C	EIF3CL								JPH1	NDRG1	RBM19		MYOF
OLFML2A	GABARAPL1	NAGK		IL10RA	ITGAV	RBPMS								GDAP1	ARMC1	BHLHE41		CH25H
LRRC36	IKZF1	SLC41A2		MEMO1	TBC1D3F	VAPA								RAB2A	SPAG1	DDX39A		CEP55
FAM27C	DUSP15	SNX8		PGM5	RNF24	FAM160A1								NDRG1	NCALD	CD97		CDK15
BIK	ZBTB20	TLL1		SYTL2	DAGLB	VAX1								SPAG1	SNX16	GIPC1		DIRC2
C9orf43	KIAA1244	PARP10		RHEB	ST3GAL5	EFCAB10								SNX16	SLC39A14	OPTN		SEMA7A
SOCS2	ACTBL2	NR1D2		SP110	PACS1	C19orf10								SQLE	GSR	NR4A1		HERC6
LINGO1	TXN	APOE		AIFM2	VKORC1	CHN2								INTS10	ERICH1	RAB9B		HERC5
ICA1L	SQRDL	STOM		GPNMB	ING2	PPM1A								ERI1	ADAM2	RAB9A		PRKG2
ONECUT1	CLSTN2	NSMCE2		ADPRM	ZNF566	TMC7								SLC39A14	KCTD9	ACVR1C		RASGEF1B
HMOX1	SERAC1	SNCAIP		FRK	LNPEP	HBE1								GSR	ASAH1	SLC36A1		AGPAT9
PIP5KL1	ABHD6	NAMPT		MAP7	ZFAND2B	RIPK2								NEFM	BNIP3L	PLA2G12A		CDKL2
HLA-E	RLN1	IGF2R		NSMCE2	ZNF616	SUPT7L								ASAH1	NFKBIB	PFKFB2		ANXA3
NR3C2	B3GNT2	SLC26A11		PIFO	KIAA1324L	TMEM97								BNIP3L	FCGRT	DAW1		RNF185
CNTF	PRICKLE3	PLA2G4A		ZNF165	GNAI2	NR4A1								HNRNPL	CKM	DNPEP		GABARAPL1
TCEB1	AMPD3	MAN1A1		PRICKLE2	FBXL14	SEL1L3								NFKBIB	SLC17A7	PARD6B		KIF21A
SMARCA2	PLD1	KLF10		FAM21C	HMGXB3	RAB18								PPP1R37	KLC3	TOX2		CPNE8
FOXD1	BLK	SMPDL3A		SLC38A6	IGF1R	MRGBP								FCGRT	OAZ1	GDAP1L1		LUM
CRYBB2	MAGEA11	PIK3AP1		C19orf24	VPS13A	RFC3								CKM	TIMM44	RNF114		SLC15A4
SLITRK5	IL16	MOSPD1		TMEM100	IQGAP2	SDHC								DOT1L	POP4	BCAS4		RITA1
NOV	TTC39A	TOX2		M6PR	DDAH1	TAF9								SLC17A7	TIMM50	KCNK15		FAM222A
DLL3	GALNT18	DNAJB9		NEDD4L	GPR155	MCCC1								KLC3	PIAS4	PEPD		SLC46A3
HIST1H4I	CKM	GFRA1		CHMP2B	ENOX1	HPS1								TRMT1	CCDC94	NAGK		CUL4A
ZNF57	GRIA4	TMEM88		CD8A	NEK8	ADK								TIMM44	PRKD2	HIF3A		SLC38A6
CDK15	CR2	AIFM2		LRRC9	BNIP3	GLB1L2								MED26	TJP3	CDKN1A		ESR2
TEF	ACE2	RAB7L1		MRAS	DHCR7	PRDM11								OLFM2	SULT2A1	NRN1		LINS
RASGRF1	CNTNAP1	FMO5		CRYM	ATP2A1	MMADHC								AKAP8	NAPA	SCGB1D2		MFGE8
RARG	PGRMC1	EPCAM		RP11-45M22.4	CLCN2	SPG20								ANKRD27	ATP1A3	RNF113A		EFTUD1
TBC1D4	DXO	LAGE3		ZNF330	DUSP12	COMMD5								PRX	MEIS3	BMP4		NLRC5
COL17A1	TMEM255B	NAPA		WSB2	TBC1D8	TMEM54								NUMBL	PLA2G4C	SLC25A19		MAP1LC3B
S1PR2	KLC3	SH2D5		TCEAL4	MAN2A2	DENND1B								SLC1A5	DBP	MIF4GD		OSGIN1
TRPA1	NLRC5	LACC1		LSS	CCSAP	ARMC10								DENND3	DNASE2	CCDC93		DEF8
BAAT	FSD2	HERC6		FBXO25	LRP2BP	DOCK7								ICAM5	SLC5A5	TNFSF9		VPS53
MCIDAS	SEZ6	STAT4		GMDS	KDM8	TMEM86A								SULT2A1	ARRDC2	CD70		TAF4B
KCNV1	FAM21C	SH3GL2		HDHD3	IRX5	VPS41								NAPA	RAB3A	MAX		NPC1
SEC14L5	EPHA6	SEPT3		RNASEK	TSPAN13	GCH1								ATP1A3	UPK1A	UROD		DYM
FGF22	VEGFB	SLC4A4		ATP6V0D1	LONRF2	SMOC1								PLA2G4C	ARMC6	HCST		DUS3L
MYB	SLC8A2	AFAP1L1		DNAJB9	ACTA1	GLB1L3								DBP	TMEM147	THRA		EMP3
FAM131C	ELOVL7	TNFSF9		RNF14	ZFP69B	C5orf28								ARRDC2	USF2	NR1D1		WDTC1
ETV4	PCDHGA1	ZNF257		BHLHB9	MORC4	NUPL2								RAB3A	SCN1B	DNAJC8		CYR61
CT45A5	PLIN2	HTRA2		RNF149	CARD9	TRMT10A								ISYNA1	ERF	HSPA2		BEST4
CPEB2	BEX2	SOAT1		STX3	NFKB1	KLF11								CRTC1	RUNDC3B	AIF1L		TIPRL
LRRC32	EGR1	HSPB8		SFXN3	TUFT1	FASTKD1								TMEM147	DNAJC2	CANX		ILDR2
FBXO31	CHMP2B	FCRLB		GLA	SEMA6A	FADS1								USF2	TFPI2	BEST3		RGS16
MIP	PPP1R3B	SP110		COPRS	UCP2	MARCH9								ERF	NAMPT	PTPRB		TOR1AIP1
NPC2	RHBDL2	GBE1		MTFR2	SOBP	MLF1								RUNDC3B	MET	POR		TUFT1
AGPAT9	TOX2	MAX		FKBP7	FUT8	DEF8								CDK6	VIPR2	APOL2		ECM1
SPNS1	TACC1	HLA-DRB1			ZMIZ1	ADH5								DNAJC2	TSPAN12	KRT17		SYT14
GPR176	AFAP1L1	PLD1			HIST3H2A	HMGN4								TFPI2	SSBP1	SPECC1		EFNA3
SULT2A1	WFIKKN1	HS1BP3			PIM2	CENPW								NAMPT	CPVL	CPA4		RIT1
KM-PA-2	TMEM251	ATP6V0E1			SLC5A6	SAYSD1								DNAH11	CHN2	ATP6V1F		ARL8A
GAB2	BEST3	ATP6V1F			ATP10D	MRAP2								MPP6	GARS	VGF		WDPCP
SLC25A30	COLEC12	TMEM55B			CCDC104	LATS2								MET	SNX8	DNAJB9		SLC20A1
ELF1	CD200R1	CCDC78			SURF4	DAD1								LFNG	CEP41	FLNC		TMEFF2
NPTX2	CXorf36	PPP1R15A			CNNM3	MRPS18A								TSPAN12	ANKMY2	LRRC4		VGLL4
STAMBPL1	ATP6V0D1	TACC1			RP11-1407O15.2	RYR1								FKBP14	POU6F2	CALU		FAM134A
PRR19	LRFN4	ZP3			CDC42BPG	LRRTM4								STX1A	AHR	GAD1		CSRNP1
ATG16L2	SLFN5	BCAS4			PPTC7	MGST1								GARS	BLVRA	FAM63B		AGTR1
KAZALD1	SLC5A10	EMP3			ABHD12	C16orf80								NPTX2	RHEB	CLN6		EPHA5
ARRDC2	ST8SIA1	SAP30			SLC25A29	UFM1								PTCD1	PRKAG2	DCTD		ATP10D
ZCCHC8	SP100	PTGS2			TBC1D3	HAT1								SNX8	BCL7B	AP1M2		ENOPH1
BNC2	KEL	DXO			FHL1	BLVRA								AGFG2	FSD1L	ARHGEF6		SNCA
CYSTM1	TNFSF9	NAGLU			DUSP7	ZNF852								EZH2	PRUNE2	TMEM8A		CAMK2D
CDKL2	CRY1	PEPD			PTPRU	MRPL39								ANKMY2	RLN2	CBFA2T3		PAM
PLCG2	SOX6	NEDD4L			RLTPR	RAD51B								TSPAN13	RLN1	MOSPD2		SLC25A48
MEX3B	PDGFRB	ADAMTS8			BOC	FICD								AHR	KDM4C	APOE		N4BP3
RRAGC	SNX16	ABHD4			EIF2B4	OSGEP								TMEM248	NCS1	APOC1		DCDC2
APBB3	MOSPD1	SMIM4			PTCD1	TXNL1								RHEB	CREB3	KIF1A		TRIM7
TUBB2A	SLC35F3	ADORA1			SLC6A6	FLT1								EIF4H	PIP5K1B	ARPC1B		PLA2G7
EZR	RIMS2	TOR1AIP1			KCTD5	UBE2N								FSD1L	BAG1	PGPEP1		ABRACL
SPP1	EFCAB8	SERAC1			PDGFB	SMPDL3B								NMRK1	SH3GL2	UCK1		MTFR2
RELT	SLC16A7	KLHL24			CHPT1	ZFP36L2								PRUNE2	ZFAND5	ARHGEF16		SH3KBP1
MMP17	RUNDC3B	CLCN7			DALRD3	CREM								CORO2A	HPS1	SMPDL3B		CXorf57
AK4	RHEB	SLFN5			MFSD12	ORC6								TBC1D13	PHYH	ULBP2		FBXO25
ZCCHC2	RASGEF1B	GLIPR2			FLVCR1	KCNAB1								KDM4C	RAB11FIP2	ATP6V1E1		ATP6V1B2
SOAT1	EPS8	TNFAIP3			PLEKHH3	BNIP1								ELAVL2	LZTS2	PRR7		TACC1
SECTM1	SETDB2	LAMB3			BARX2	SLC5A5								NCS1	SFXN3	PPT1		PLIN2
PYGM	STK19	HRK			EPHA8	METTL5								PIP5K1B	FGF8	RAB11FIP4		FBXO10
P4HA1	STX3	CD70			PAMR1	SNAPC1								BAG1	ACBD5	KREMEN2		NTRK2
KIAA1671	BRI3	FAM27E3			ZNF790	POP4								APBA1	NEURL1	KHDRBS3		SHC3
STOM	FEZF1	TRAF5			SYDE2	NCS1								SH3GL2	PITRM1	FMO5		SNX30
GBE1	C4orf46	OSTF1			C20orf112	SETD9								ZFAND5	MAP3K8	LRRC9		STOM
IGDCC3	SH2B2	RAB7A			ENDOG	TULP4								HPS1	GLRX3	TRIM21		SURF2
SLC26A11	EPAS1	RNF149			GOLGA6L4	FBXL5								PHYH	XPNPEP1	INPP5K		ASB6
NFATC1	SPRY4	KIAA1239			CCDC173	SERTM1								DNMBP	CUL2	POPDC3		NTMT1
SNX30	SRPX	TUBB2A			ARHGAP20	ANKRD33B								RAB11FIP2	DNAJC12	WBP2		SLC25A25
MTFP1	FNIP2	SLC16A7			HDAC9	SEMA3E								ERLIN1	PPIF	ANKEF1		PTGES
ISG20	SULT2B1	ARRDC2			PIGN	FAM19A2								GDF10	TBC1D12	BCAN		FAM13C
C4orf46	PREX2	CD8A			CCNE2	PHF11								LZTS2	RPL19	ALDH3B2		CDHR1
TCTEX1D2	C21orf90	LRRC9			HIST2H2BE	CRYL1								SFXN3	CSF3	CDK8		HTR7
SLC17A7	SCIN	ZNF330			ORAI1	CCDC93								KAZALD1	RNF43	GPR12		ENDOD1
SLC1A2	NR1D2	PDP2			GDF6	COA7								FGF8	TRIM37	DCLK1		PAK1
SNTB1	APOL2	DUSP3			MROH6	MFF								ACBD5	NAGLU	CCNA1		TMEM138
PARD6B	OSBP2	SCG3			BMP2K	ANKDD1A								LARP4B	MLX	SPG20		FADS1
ZNF470	INSIG1	HDHD3			RNF168	SLC25A40								NEURL1	CNTNAP1	BEX2		TMEM219
HFE	AGTR1	GM2A			PTPRF	EMC7								PITRM1	SGCA	TCEAL4		CNKSR2
MBLAC1	MAP3K8	RHEB			AKAP13	TOM1								MAP3K8	MRPL27	BEX1		LATS2
CDKN1A	NAGK	TMEM246			ZC2HC1C	ARPC5								CCDC6	VAT1	LARGE		FAM124A
GCLC	PID1	APOL2			TNFRSF19	SPNS2								ZMIZ1	ALOX12	SWAP70		CCRN4L
ENO2	CPLX1	TOLLIP			RAB3IP	LMX1B								PPIF	PPY	AMPD3		MAT1A
SLC16A7	KY	GYPC			CEBPD	TAF7L								TBC1D12	DUSP3	TEX15		POU4F2
NLRC5	LINC00998	CTSL			NPEPPS	MACROD1								GIT1	HLF	C14orf159		NR3C2
NOA1	LAMP1	QPCT			NBPF15	HSD17B11								AATF	SLC16A6	BHLHE40		AKR1C2
PTX4	FAM27E1	AAED1			SMAP2	USP18								CSF3	DPH1	ARL8B		INPP1
TAP2	ATP6V1H	DCK			SEC31A	TMEM99								RAPGEFL1	TMEM97	FST		ACSL1
ZFP2	DCHS2	PNMA6C			FYTTD1	IL1R1								RNF43	PMP22	NAV1		RABGAP1L
DMRTA1	C10orf25	KIAA1211			SETD7	STMN1								RAI1	TMEM33	CABLES1		TMEM56
FMO1	TBX4	JUNB			PCSK1N	GRM8								CCDC47	CHIC2	RERG		GUCY1A2
TACC1	PCDHB13	UNC13D			RGMB	SHISA5								ALDH3A1	NMU	MST4		JMY
CAMKK1	KCNJ4	LBX2			HAPLN2	PCBP1								NAGLU	KIAA1211	AGO4		PELO
SFT2D2	WSB2	PREX2			GLUD1	ICOSLG								CNTNAP1	LAMTOR3	HOOK1		RASGRP3
APOL2	GGT1	LGALSL			EEPD1	API5								VAT1	NFKB1	DSC2		PRDM8
RGS20	ABHD4	SIDT1			ECE1	ZFYVE26								ALOX12	UBE2D3	DTNA		TXNDC11
PTPRM	SEMA3D	FTL			ACRC	FDX1								SMURF2	MAPK10	ADAMTS8		DAB2
DMGDH	ZNF165	GGT1			C8orf82	ANXA5								DUSP3	ZNF330	OSTF1		CAST
KDM7A	C1orf85	HLF			ZNF570	CLN5								HLF	INPP4B	CTSL		TMEM251
OSBPL6	NRROS	STK19			LRCH3	SLC37A4								SLC16A6	FRG1	GOLM1		CD8A
LECT2	CPT1A	RAD9A			NPIPB5	SMIM12								EFNB3	UGDH	FAM189A2		DDAH1
DACT1	ZNF528	BIK			EPHA10	RWDD4								TMEM97	PPARGC1A	HRK		AK5
ZSCAN22	CT45A5	CPVL			ACAT2	IFI27L2								PMP22	HTATIP2	CCDC64		C17orf103
AFAP1L1	VSIG10L	SERINC2			GZF1	MRPS10								RAB34	MTCH2	TMEM60		ABCA5
MNT	PCDHGA6	FAM213A			COL4A3BP	PNPLA8								TMEM33	SC5D	ANKRD6		PGM5
TNS3	TNFAIP3	CYP1A1			ANGPTL2	SLC46A3								CHIC2	C11orf63	PRR5L		FAM27C
PIP5K1B	GLRX	FAM174B			NR4A2	CCDC132								KIAA1211	HSPA8	PRRG4		WNT7A
ATP6V1B2	ARHGAP19-SLIT1	MFSD5			ERC2	SFXN4								NFKB1	VWA5A	CD63		FLCN
ACOX1	SSTR1	ABCA5			CCDC80	BTBD10								MANBA	UNC93B1	CDK4		APOOL
LRRN3	EPM2A	SLC25A26			SLC10A3	ATL1								ZNF330	ST3GAL4	MAP7		KLF10
ONECUT3	MAPK10	SPTBN4			SATB2	CEBPB								INPP4B	CPT1A	CD164		ATP6V1C1
EPCAM	FAM174A	FOS			SPIRE1	PLA2G15								GAB1	TRIM3	LACE1		TMEM55A
TRIM9	ETV4	FLNC			SLC22A5	MID1IP1								FRG1	CHORDC1	HEY2		MARVELD1
ACTN2	ZFAND2A	SPG21			SPRY1	BCAS2								TRIM2	PANX1	PKIB		GOLGA7B
SLC4A9	FAM189A2	GPR157			NRCAM	ZIC5								SNX25	IL10RA	STX11		PIK3AP1
EFCAB8	RP11-1220K2.2	CCRN4L			TET1	PLA2G12A								LRP2BP	GALNT18	TEC		ELMO1
PFKFB2	AARD	PKP2			PSD	DAB1								UGDH	COMMD9	GNS		VPS37A
CD63	LACC1	TMCC3			TSPAN5	ZNF222								PPARGC1A	CD5	CPM		C9orf41
CTSL	BCAS4	CTSF			RAPGEFL1	PLCL2								HTATIP2	NAA40	ABCB10		WHAMM
TJP2	HEXA	CDK4			DMXL1	DSCR3								FNBP4	SOX6	NPL		BACH1
PSD4	GNS	C8orf47			TXLNA	ZFP41								EHD1	TCIRG1	SP110		CDK20
C10orf111	BTK	SNTB1			SH3KBP1	CPEB4								CPT1A	CHKA	SLC19A3		PCDH1
RAB32	SOAT1	IL18R1			CTR9	GABARAPL2								IL10RA	EXPH5	TMBIM1		SH3RF2
ABHD4	AIF1L	APBA1			AHR	ESD								GALNT18	GTF2H1	SLC41A2		PTDSS1
TRIM58	KLHL32	PIK3IP1			B3GALNT2	THAP5								PVRL1	PRDM4	RCBTB1		NPTN
FAM230A	STEAP1	C9orf91			TIPARP	RBM11								HIPK3	CORO1C	LCP1		NSMCE2
ST8SIA4	PIWIL2	CAMKK1			GOLGA4	ARMC1								SLC1A2	ASIC1	SETDB2		FRRS1
DHRS2	CPQ	SLC19A3			DPP3	PRMT3								COMMD9	BCL7A	TNS3		FAM81A
SPSB3	SMPDL3A	TMEM100			APOOL	MORN4								AMBRA1	PPM1H	GPNMB		AFAP1L1
IFRD1	PTX4	RERG			HECTD3	CENPN								NAA40	METAP2	NUPL2		DSCR3
NR1D2	SYTL2	EFNA3			MAN2A1	MPHOSPH6								TCIRG1	VPS29	TEX2		SLC35B2
PTPLA	TFPI2	ATP6V1E1			NKIRAS1	TMEM55A								CHKA	CREBL2	GALNT5		DGKI
TSC22D4	RHEBL1	ARHGEF28			SLC27A4	TCIRG1								EXPH5	RASAL1	BLK		C9orf91
ANKRD20A4	RASGRP1	RHOQ			MTURN	SNRPF								HPS5	ARHGDIB	GYPC		WDR19
C3orf70	ATP6V1D	PRKG2			KCTD13	MAGEA2B								GTF2H1	SLC38A1	KLF4		SPPL3
MAST2	ATP6V0E1	PQLC2			DUSP5	CBX3								PRDM4	C12orf49	BAAT		TRIM63
EHD1	FGGY	CTD-2054N24.2			C8G	CMSS1								SELPLG	COPS7A	TEX10		PTPDC1
OSBP2	C4orf19	FRK			ARHGAP23	ATF1								CORO1C	ENO2	C9orf156		MRAS
ARID3C	GPR157	FAM83G			SEMA3A	TEC								ASIC1	LDHB	CTSV		FAM46B
ACHE	DCK	SNAP91			USP36	AK9								CAPRIN2	HCFC2	ARPC5L		CLSTN2
PTHLH	PRCC	MGLL			DLG2	RFESD								MLEC	ST8SIA1	NOV		COLEC12
SYT14	CCSER1	WBP2			ERLIN1	C2orf88								IL23A	TDP2	GMPR		DONSON
SLC35A3	LIPG	TRIP6			PIKFYVE	NDUFAF4								TENC1	FRK	KIAA0319		C1orf51
MT2A	AKR1C1	CLCN5			ZBTB1	LRRC42								PPM1H	GCNT2	TUBB2A		CCDC24
JMJD6	FLCN	DNAH7			SSBP4	MTRF1								RASAL1	CEP85L	LRRC1		CYB5R1
ECM1	JUNB	SEMA7A			EGLN2	TRIP4								SLC38A1	MAN1A1	CPEB2		IRX6
NRROS	SUV39H1	SPRED2			C1orf233	SNN								C12orf49	HDDC2	ARRB1		TCHH
MYOM2	CXCL2	GDF9			ZNF701	THEM6								UHRF1BP1L	HINT3	SYTL2		LRRC36
BARHL2	NOD2	SLC17A5			ZFYVE28	RIMKLB								CHPT1	NCOA7	LRRC32		ATP6V0D1
HIST1H3B	NAMPT	VWA5A			RB1CC1	PERP								ENO2	SASH1	SLCO5A1		CSTB
N4BP3	TRAPPC2P1	SFXN3			FOXN3	PLEKHF2								C12orf57	UST	SLC37A4		LSS
STAB1	ISM2	IMMP2L			HERC3	PFKP								HCFC2	TULP1	TMEM62		ZNF208
RP11-89K11.1	ADCY10	FAM13C			CDKL5	DNAJB4								ST8SIA1	RHAG	HADHB		SPTBN4
FILIP1L	PLA2G4C	GATA2			SLC39A14	SLC12A7								RAB35	SOD2	THUMPD2		VPS11
CERS1	TAF4B	CAST			SOX13	GGA2								TDP2	CD83	TRIM54		IL6R
LHX4	HOOK1	AKR1A1			FOXO3	SMIM10								FRK	SAYSD1	TMEM180		CPSF4
MROH1	IFITM10	TMEFF2			XK	BARX1								RSPH4A	CAP2	MYOF		SH2B2
HOOK1	GATA2	TMEM150A			KIAA0922	HNRNPF								GCNT2	PRDM13	CH25H		SQSTM1
SLCO5A1	C10orf35	PIP5K1B			ANO5	KIAA1430								CEP85L	PTP4A1	CEP55		NAPEPLD
UGDH	JAG2	PXDC1			HSPA4L	ITSN2								FAM184A	COL9A1	STAT4		PSMC2
SLC16A13	NTRK2	DYM			TGFA	ARPC1A								MAN1A1	WASF1	CDK15		PCYT1A
GNG12	LCP1	THAP8			ELF4	PPIC								HINT3	VNN2	DIRC2		FBXO27
HS3ST5	SH3GL2	ELF1			GRHL1	FAM102A								NCOA7	ACOT13	SEMA7A		NPHS1
PLIN2	MT1X	ACADL			EML5	FBXO32								SASH1	SMAP1	HERC6		ZNF382
UTRN	COMMD3	AP5Z1			EVI5	NFKBIE								UST	SNX3	HERC5		DUSP14
OTUD7A	JSRP1	GRN			RALGAPA2	C4orf3								SOD2	HBS1L	PRKG2		PLXDC1
PVRL1	POMC	GALR2			ZNF34	CELF4								CD83	FIG4	RASGEF1B		CCDC78
PWWP2B	TMEM55B	TRAPPC2L			OAT	FAS								PTP4A1	PERP	AGPAT9		AMDHD2
SP100	HERC6	MAPKAPK3			ESYT2	RAB11FIP4								SMAP1	KIAA1244	CDKL2		RPS6KA4
SLC30A4	ZNF525	SEPT9			TTC21A	PPIH								B3GAT2	GPR126	ANXA3		AK4
C19orf77	KCNV1	ADPRM			RND3	ST3GAL4								SOBP	EPM2A	RNF185		LHX8
FRMD5	SLC26A11	FRRS1			SLC16A10	ATP5J								SNX3	CUTA	GABARAPL1		FCRLB
ASIC1	C11orf96	VPS11			MST1R	HSPBAP1								PERP	GMDS	KIF21A		FLVCR1
LMO1	GSR	PLCG2			ANXA11	CHORDC1								KIAA1244	VEGFA	CPNE8		RBM15
SERINC5	IFI35	SLC25A30			BBS9	UGP2								SLC16A10	SLC29A1	TMEM117		KIF26B
SLC35E4	CFD	DNASE2			EFR3B	C11orf45								GPR126	CLIC5	MARCH9		MEMO1
SERAC1	ZNF470	PAFAH1B3			SERPINB6									EPM2A	ENPP5	INHBE		KCNJ3
TNFRSF9	NSMCE2	ALOX12			PIK3C2A									PHF1	CEP72	LUM		RNF149
TNFAIP2	ATP6V1G1	FAM212B			HOXC10									CUTA	MRPS30	SLC15A4		TGFA
COL25A1	EPCAM	INPP1			PDE3A									PTK7	HBEGF	RITA1		NPPC
GLRX2	G0S2	BEX4			HIRA									DUSP22	APBB3	FAM222A		CLDN1
GPER1	PPP2R3C	SIRT2			SOGA2									GMDS	COL4A3BP	SLC46A3		PROK2
RP11-17M16.1	MYADML2	MTMR8			PEX5									VEGFA	RNF130	METTL21C		ICA1L
ATP6V1D	COL19A1	NCR3LG1			EFNA1									SLC29A1	ARSB	ZIC5		PRICKLE2
SCHIP1	QPCT	GYG1			TRNAU1AP									FAM46A	TTC1	CUL4A		ABHD6
PLD1	MTMR8	C12orf49			LMNA									CLIC5	RASGRF2	SLC38A6		RBM47
CD97	CDH1	KLF6			RASL11B									TBX18	CCNG1	ESR2		GYG1
TENM4	SHH	ACTN2			ZNF516									PCDHB2	POLR3G	SLC27A2		DTX3L
C12orf61	PLA2G4A	ALAS1			CHRFAM7A									MAN2A1	SUB1	GCNT3		SLC9B1
CHGA	BLOC1S3	NR3C2			ZNF843									PAPD7	SLC27A6	CYP1A1		SLC9B2
ZNF257	MRAS	COLEC11			DENND4B									GHR	PRLR	LINS		APEH
CALR	LAMTOR5	COMMD3			TNFRSF10D									NNT	SLC12A7	MFGE8		MFSD8
CPM	HECW1	TOR3A			CDKN2D									MRPS30	ST8SIA4	EFTUD1		C4orf29
SLC41A2	AVPI1	TIPRL			CTDP1									HBEGF	GNPDA1	CHST4		SAP30
LPIN2	GLIPR2	IL17D			NPIPB4									SLC4A9	NR3C1	NLRC5		ANXA5
PPARGC1B	SPP1	CFD			KHK									APBB3	HMGXB3	KIFC3		HPGD
GABRA2	ZNF257	SCPEP1			HERPUD2									COL4A3BP	PDGFRB	MAP1LC3B		TMEM144
DEGS2	GTF2H1	LAMTOR3			SAMD4A									RNF130	ATP6V0E1	OSGIN1		NPY1R
EGLN3	MTFR2	LRRC8D			JAM2									ARSB	BNIP1	DEF8		ELOVL7
ARRB1	CPNE8	KDM4C			KAT2B									RASGRF2	STC2	VPS53		TXLNB
KLRG2	ZNF208	MFSD11			GNL1									CCNG1	CPEB4	SPACA3		GPR85
EDARADD	TUBB2A	CUTA			DYNC1LI1									POLR3G	CNTN3	TAF4B		CAMLG
CCDC62	ONECUT1	SLCO4C1			CHRM3									SLC27A6	TIMMDC1	NPC1		STEAP1
CRYBB3	PIP5K1B	ASNA1			FAM78A									LNPEP	NIT2	SAT2		BRI3
CDC14A	ITGA6	MAFG			DLGAP4									ST8SIA4	FGF12	TMC6		CTSB
RPRM	ZNF330	MEMO1			TRNP1									NR3C1	HES1	CARD14		SUN3
HS6ST3	ZNF382	RGS9BP			ZNF850									SEC24A	C3orf14	DYM		GPR146
SLC35D2	LRRC27	CD83			NCAM1									H2AFY	IQCG	DUS3L		DIRAS2
VPS37A	POF1B	FBXO25			FAM69A									HMGXB3	GBE1	EMP3		SVEP1
JAK2	PIFO	MTFR2			NCOA2									STC2	UMPS	WDTC1		TMEM246
ZNF521	SLC41A2	ST7			SAMD15									ZNF346	ROPN1B	CYR61		SLITRK5
DIRC2	NSG2	ILDR2			TUB									CNTN3	ATP6V1A	BEST4		MARCH8
CLIC5	SPRED2	SLCO5A1			SLC25A38									KPNA1	EFCC1	TIPRL		PHYHIPL
UBE2QL1	ERP29	PPM1H			RANBP9									KAT2B	MAPKAPK3	ILDR2		DNAAF2
CMTM6	PSCA	ENOPH1			RAB30									FGF12	EIF1B	RGS16		C10orf25
KLHL24	FBXO25	TMEM45A			REPS2									PRKAR2A	KLHL24	TOR1AIP1		TMEM55B
EPAS1	RAB9A	MFSD8			FBXO2									USP4	SSR3	TUFT1		ZFYVE1
GLB1	S1PR2	HERC5			CYTH3									GNAI2	FAHD2A	ECM1		UBTD1
KDM4C	HTRA2	OSTM1			BAZ1A									GBE1	NCL	SYT14		SLC39A13
CHRNA7	PTPRB	SAMD9			TAPBP									SLC41A3	ACTR3	EFNA3		SMCO4
ANKRD20A3	WDSUB1	LSS			PARP9									PODXL2	POMC	RIT1		SCN3B
FSTL4	RNF149	EIF5A2			FAM178A									EFCC1	GPD2	ARL8A		TMEM100
SMAP1	PELO	TMEM60			CDK9									PLSCR4	SLC30A3	WDPCP		SMPD1
TMEM150A	SLC15A4	PELO			PTRF									CISH	GTF3C2	NT5DC4		TMEM135
DOC2A	TMEM144	SLC25A33			BCL11A									MAPKAPK3	EIF2B4	SLC20A1		SLFN5
GLIPR2	CDH7	NEBL			GPR137C									GORASP1	NRBP1	TMEFF2		STX3
PDXDC1	CD109	FAM118B			CNOT6L									PEX5L	PSMD14	SUMF1		PIP4K2C
KLK2	SMIM1	RAB9A			RBM15									KLHL24	PDE1A	VGLL4		C15orf48
HIST4H4	SCN3B	COMMD9			CREB3L2									SSR3	RPS15	FAM134A		TSC22D4
RASGEF1B	ST7	TMC6			IGF2BP3									CLCN2	PCGF1	CSRNP1		CNPY4
LAT	IGF2R	DTNBP1			CTTN									TTL	CLIP4	SLC25A26		TEF
CTSD	GMDS	MSH4			ZNF568									PIKFYVE	SPTBN1	ATG3		GNG8
TLL1	ONECUT3	ULBP2			TMEM158									GPD2	AUP1	TMEM108		ZNF641
IFI35	MICB	NDRG1			PDE3B									SLC30A3	HTRA2	AGTR1		ZNF528
PEAR1	ANKS1B	PTP4A3			TICAM1									EIF2B4	ACADL	NCEH1		ZNF701
DLK2	TOR3A	RPP25			NAB2									APC2	EVA1A	EPHA5		FAM57A
WDR19	OSTF1	ARMCX3			PHF1									PCGF1	DNAH6	ATP10D		TMEM88
DGKI	CRYM	RNF14			DBF4B									CLIP4	PECR	ENOPH1		RAB3IL1
MAX	ARRDC2	SLC35B2			HIST1H2BD									SPTBN1	UNC50	SNCA		SLC3A2
WNT9A	ENDOD1	ST8SIA4			PGF									AUP1	COQ10B	CAMK2D		ATG16L2
MICB	TEAD3	COLEC12			ZBTB2									RTN4	IL1R1	ANK2		ULK4
SNAI1	WBP2	ELMO1			ARHGEF6									HTRA2	IL18R1	PAM		KCNJ4
ANKHD1	SMIM4	USP2			PKNOX1									ACADL	SLC9A2	SLC25A48		VASN
C8orf31	WDR81	HNF4G			TRAPPC6B									GLS	FHL2	N4BP3		TTC39C
EMX1	CCDC24	USP51			TXNDC11									IGFBP2	CNPPD1	TENM2		SMIM4
TCF24	TVP23A	MICA			SMG1									ST3GAL5	ODC1	DCDC2		TAP1
SAGE1	TMEM100	RPS6KA4			MAPK1									CHST10	STRN	TRIM7		LGI3
MTMR10	ANKRD12	PTDSS1			OSBPL11									IL18R1	QPCT	PLA2G7		SFTPC
TOR1AIP1	RAB7A	CLIP4			SMG7									SLC9A2	DARS	ABRACL		SERINC2
HEY2	USP2	NXT2			FOXK2									CNPPD1	COX7A2L	MTFR2		UGT3A2
CTC1	KIFC3	FAM81A			ENTPD7									ODC1	ORC4	SH3KBP1		STX18
ALDH3A1	ZNF823	EOMES			PTK7									BIRC6	RND3	SNX12		TMEM150A
TNFSF9	FSTL4	PBK			NUDT11									PLEKHB2	KISS1R	CXorf57		CPLX1
GHR	CLMP	VPS26A			CTNNAL1									STRN	EPAS1	FBXO25		PXDC1
SPTBN1	TRIP6	MSANTD3			CYP2U1									QPCT	SUMO1	ATP6V1B2		FEM1B
FAM171B	C12orf55	HARBI1			ZNF10									ORC4	SCP2	TACC1		PARM1
CCDC160	RILP	ENDOD1			KIAA1919									RND3	PAPPA2	ATP6V0D2		SLC33A1
ZNF208	FAM132B	ZNF695			KIAA0368									KISS1R	LRRC42	MAL2		ELSPBP1
LGI2	PKP2	MAP7			ACTRT3									EPAS1	MRPL37	PLIN2		PTPN9
KDM6B	ATP6V1E1	HEY2			TSGA10									NFE2L2	CHD5	FBXO10		ZEB2
MAGEB6	PIK3AP1	TMEM33			RHOBTB3									PLEKHA3	RNF19B	NTRK2		SPNS1
SLC17A5	AP5Z1	C4orf36			BMP7									MARK1	SCAMP3	SHC3		LINGO1
HTR7	SLC30A8	KLF4			SUSD4									SCP2	MEF2D	SNX30		MAP3K2
KIF21A	EDARADD	HMX1			BSN									ANGPTL1	DOCK7	STOM		CNTROB
HIST1H1C	ATP6V1F	CARD14			ZEB2									FAM20B	FBXO2	SURF2		VGLL2
ALX4	IFIT3	COPRS			SUCO									QSOX1	SWT1	ASB6		USP38
GM2A	C12orf49	CLMP			DYNC2H1									RNF19B	NCF2	NTMT1		ADPRM
GLDC	SNX8	STARD10			RETSAT									SCAMP3	PLA2G4A	SLC25A25		GLB1
RNF151	SLC9A2	ATP6V1B2			EIF4A3									TRIM62	GADD45A	PTGES		CMTM8
SNX16	POU6F2	SNX30			HS3ST3B1									MEF2D	TROVE2	PROSER2		B3GNT2
IFITM10	POLR3G	SAT2			SPAST									FBXO2	UCHL5	COMMD3		FOS
SURF2	KCNK9	GMDS			SFMBT1									LEPR	BCAS2	FAM13C		GPRC5C
PTGES	ABCA5	FAHD1			MLLT3									KIAA2013	CTH	CDHR1		KRT8
CAMK1D	C8orf31	TPP1			CHST10									MFN2	AGMAT	ANKRD1		DENND5B
HLA-DOB	LRRC16B	SRPX			PHACTR3									SMG7	MRPS15	HTR7		TMC7
UNC13D	KCNS3	WIPI1			RNF13									GADD45A	RRAGC	RPP30		SCRT1
MMP24	STOM	FAM134A			PIK3C2B									RGS2	TBCE	ENDOD1		MURC
DENND5B	MFSD11	GET4			ATM									TROVE2	RLF	PAK1		ZNF296
ZDHHC14	XKRX	RNASEK			CLIP1									CTH	KCNQ4	LAMTOR1		POLH
ERBB3	GADD45G	WBP5			GREB1									ZBTB17	ACADM	TMEM138		SYT9
TEAD4	IGDCC3	LACE1			CDKN2C									KIF21B	SDHB	FADS1		TSNARE1
SHPK	ACTN2	MICB			FAM117B									MAP7D1	RPF1	FEZ1		KCNG3
NAAA	SNCA	EPAS1			TRIM71									RRAGC	ACTL8	DUSP15		JUNB
HIST1H2AI	SNTG2	TEX15			DCAF5									TBCE	RGS4	TMEM219		C10orf35
ZNF114	SAP30	CERS1			ATPAF2									BMP8B	RAB7L1	CNKSR2		CLCN5
ACAP3	SUB1	DNAJC8			PDGFA									MYCL	CR2	KLHL1		KCND3
RIPPLY2	GBA	N4BP3			TCF7L1									RLF	APH1A	LATS2		APLN
JMY	TOR1AIP1	EFCAB2			FEZ1									KCNQ4	IPO13	LPHN3		LRRC8D
SLC5A11	KDM4C	CENPP			AP2A2									RIMS3	ATP6V0B	FAM124A		PIK3CD
NMRK1	SURF2	PNP			SERPINB1									ETV3	AKR1A1	GPM6A		BCL2
TTYH2	TRAF5	AGPAT9			UBE4B									UAP1	SLC19A2	CCRN4L		PWWP2B
TMEM38B	TMIE	RELL2			MXRA7									RGS4	NSUN4	MAT1A		RNMTL1
NONO	FAM13C	LINGO1			ZFAND4									KIF17	DR1	ME3		ZNF57
SCPEP1	SIRPA	LINS			PLBD2									GPR89A	SLC35A3	EPS8		EPHX4
SAP30	GBE1	FJX1			PKN3									TXNIP	STMN1	POU4F2		KLF11
MAFK	CISD2	CDKN1A			ZNF527									ECE1	DHDDS	NR3C2		SNTB1
ZNF382	RGS9BP	TCEAL4			ZNF697									CR2	CHRNB4	AKR1C2		CEBPB
SLC16A2	CTSF	SLC27A2			GAP43									APH1A	CTSD	INPP1		ATOH1
NELL2	CCRN4L	FCGRT			UNC13B									LEPRE1	COLEC11	ACSL1		COPRS
C17orf103	FRRS1	RIMS1			ZSCAN30									IPO13	SLC8A2	GUF1		CSDC2
NAPA	PEPD	MYOF			ABHD3									AKR1A1	CAMSAP2	GFRA1		IL17D
YPEL5	ACBD5	DIRC2			KAT6A									SLC19A2	CRYGD	RABGAP1L		RASGRP1
MYBL1	GYG1	FBXO31			ZNRF2									DR1	MREG	TMEM56		RAD9A
SRGAP1	SHISA3	SLC33A1			ELMSAN1									SLC35A3	FASTKD2	HSPB8		FAM21C
GYPC	PARD6B	DBF4			PSPH									DHDDS	NRP2	TMEM178A		PDP2
NARF	IL10RA	FKBP7			PTPRH									ESYT2	C1orf54	SPOCK1		BNC2
NAGPA	NAALADL2	GADD45A			SERGEF									CTSD	ELOVL4	GUCY1A2		PPP1R3B
BLK	C7orf57				TEX19									SLC8A2	CNR1	JMY		PTPRM
WDSUB1	PWWP2B				ATP7A									CAMSAP2	ANKRD13C	PELO		VEGFB
VCAN	PTHLH				CNPPD1									MREG	ADGB	RASGRP3		NABP1
TRIM8	HDHD3				ECHDC2									NRP2	TNFAIP3	PRDM8		LRFN4
SLC7A5	CMC2													ELOVL4	RAB32	TXNDC11		WFIKKN2
INSC	WDR66													CNR1	ARG1	DAB2		SLCO4C1
LXN	RBM47													ANKRD13C	FBXL5	CAST		PIFO
ZNF487	RNF180													TNFAIP3	MED28	BMP6		NRROS
PLA2G4C	TRPA1													RAB32	SLC16A7	PTPRR		SLC25A30
IL17D	HHAT													MYB	TMEM5	FRMD1		CTSF
CGN	CALCB													SLC16A7	ZNF430	TMEM251		SLC16A13
HIST2H2BF	VPS26A													ZNF430	VAMP8	CD8A		C11orf45
BACE2	C1orf54													FOXO3	ABCG2	DDAH1		KLF14
EVX2	MFSD5													ABCG2	SPP1	AK5		NR1D2
SREBF1	TTC1													SPP1	MFSD1	C17orf103		SLC22A1
FAM27A	RSPH1													MFSD1	HS1BP3	CC2D1B		DDIT3
BSG	DUSP1													UBN1	DNAH7	ABCA5		CHRNA7
S100A13	TSC22D4													HS1BP3	CYP20A1	PGM5		RAB6A
ALOX12	GRN													CYP20A1	UBE2B	FAM27C		TMEM70
TMEM38A	BIK													SATB2	TJP2	CHODL		ETV4
ABRACL	ACSL1													KLF9	CTNNAL1	L3MBTL4		CALCB
TRAF5	LAT													TJP2	HDHD3	WNT7A		SPHK1
TMEM170B	MAGEB6													CCDC92	NR4A3	FLCN		DMRTA1
ABHD15	NGF													PTBP3	DENND1A	APOOL		RIMS2
TEAD3	MAN1A1													CTNNAL1	KDSR	CYP2U1		PLA2G16
MCOLN3	TRHDE													HDHD3	IFI27L2	KLF10		MAGEB6
ZNF536	TMEM126B													NR4A3	NPC2	ATP6V1C1		WSB2
TTC39C	PGM5													DENND1A	ZC2HC1C	TMEM55A		GRIN1
ATP6V0C	MGST3													DCAF4	RHOQ	MARVELD1		GCNT4
TNFAIP3	RPL22L1													PGF	SUPT7L	GOLGA7B		MTHFR
PPM1H	SPG21													CCDC176	ATL2	PIK3AP1		C8orf31
APLN	STARD10													NPC2	YPEL5	ELMO1		PPFIA3
UAP1L1	ABCC11													IRF2BPL	LGALSL	VPS37A		TGIF1
CMC2	TMEM178A													ACOT2	CRIPT	C9orf41		NIM1K
TMEM200B	SERINC2													ZC2HC1C	EPCAM	DCK		C8orf47
ARMC5	LGALSL													RHOQ	SLC17A5	WHAMM		RPRM
BEND6	NAGLU													SUPT7L	FAM178A	BACH1		SAMD12
PRR16	MFSD8													ATL2	IFIT3	CDK20		GBA
TLCD1	SNRPG													YPEL5	MXI1	PCDH1		ZNF114
PLCD1	C8orf47													LGALSL	FAM45A	SH3RF2		LCORL
CTIF	SAMD12													BCL11A	AVPI1	PTDSS1		SHISA3
RGS7	KCNN3													EPCAM	GNA13	KCNS2		NEUROG2
CNKSR3	PPP1R15A													SLC17A5	DUSP1	NPTN		MAF
C10orf35	CLIP4													FAM178A	RCL1	NSMCE2		PARP10
CCDC148	DERA													CNNM1	MOB3B	FRRS1		RPP25
MT1X	BEST4													MXI1	CD274	GALK2		GRINA
MCOLN1	SMCO4													AVPI1	GRIA2	RBPMS		FAM132B
C20orf96	ARID3C													GNA13	PCMT1	FAM81A		CTC1
C3orf72	NAPA													DUSP1	MYCT1	AFAP1L1		ALOXE3
MTSS1	SYT9													MOB3B	CYSTM1	TSC22D3		CALR
CD70	PRUNE2													MLANA	ENOX1	DSCR3		TMEM151A
FGF12	HEXB													GRIA2	MTRF1	SLC35B2		GATA2
LRP11	PTGS2													LRP11	UFM1	DGKI		FJX1
HBQ1	MTFP1													CYSTM1	WBP4	C9orf91		LBX2
PSMB10	RAD9A													WDR55	ELF1	WDR19		PLD6
DHDDS	CAST													ACAT2	ETF1	SPPL3		LACC1
OPTN	TOLLIP													SNX19	TGFBI	TNFRSF14		MROH1
CEND1	GCNT4													KCNJ5	EGR1	TRIM63		SERTAD2
LDB3	PBK													ENOX1	GLT8D2	WDR66		PDXDC1
TMEM70	MCOLN3													WBP4	CCDC53	PTPDC1		SEPHS2
RPA4	SLC25A26													ELF1	PPP3CC	TPRG1L		FAHD1
POPDC3	MED30													EGR1	RNF170	AAED1		CCDC43
LBX2	SLC19A3													ZFP30	ZNF706	MRAS		C17orf104
PITPNC1	FABP5													SOCS2	CRISPLD1	FAM46B		HARBI1
JPH1	HMOX2													APAF1	COIL	CLSTN2		GSX2
ITPR1	NEBL													CLU	SCPEP1	COLEC12		CHRM4
ALKBH5	C3orf20													PPP3CC	TBX2	RHBDL2		GPR157
ISG15	HYDIN													ZNF706	TBX4	DYNC1I1		SLC26A11
RASSF6	RPP25													RDH10	TRIM6	F11R		TMEM132E
NTN1	DUSP3													AKAP1	ABCC11	DONSON		DDN
ADRB1	SLC4A4													TRIM25	POPDC2	C1orf51		SIAH2
ABHD6	KREMEN2													SCPEP1	B4GALT4	CCDC24		SLC9A9
MFSD5	C9orf91													TBX2	TBC1D15	CLDN14		AP1S2
SASH1	TCEAL7													TEX14	FABP3	CYB5R1		FAM27A
GNB5	ATP6V1B2													FAM117A	RNF115	IRX6		MFSD5
AP1S2	THRA													KIAA0922	PDS5A	TCHH		PPP1R27
FCRLB	IL17D													ABCC11	TMEM54	LRRC36		GALR2
RPS6KA4	MAOB													ECHDC2	HPCA	ATP6V0D1		RGS6
CTC-479C5.12	NAPEPLD													LHX4	GPSM2	SLC37A1		RGS7
ALCAM	BMP4													B4GALT4	FYTTD1	CSTB		ZNF320
SPAG1	FAM222A													NAA50	SERAC1	LSS		CAMK1D
ZNF540	CAMSAP2													DESI2	FAM213A	ZNF208		PTTG1IP
SEPT9	SEMA7A													BAI2	PQLC1	SLC2A6		RIPK4
INO80C	PQLC2													FABP3	HERPUD2	SPTBN4		UPP1
IL12RB2	EMP3													PIK3CA	CBX3	VPS11		SLC35F3
LY6K	SYTL3													PDS5A	WIPF3	IL6R		CCSER1
PTBP3	PDXDC1													TMEM54	NXPH1	CPSF4		CSF1
BLVRB	HARBI1													HPCA	ARL4A	SH2B2		CCR10
LMO3	GNG11													CXCR4	TWIST1	SQSTM1		PTP4A3
ZNF823	TEX2													SV2C	GLIPR2	NAPEPLD		2009-09-01
ZNF525	STC2													UBL3	SLC25A51	PSMC2		CDCA2
FAM46A	PLCG2													FYTTD1	CLTA	PCYT1A		APOBR
RAD9A	DIO2													RBBP6	KIAA1045	FBXO27		OSBP2
ENDOD1	LCORL													SERAC1	CNTFR	NPHS1		JAG2
CLCN5	PPFIBP2													ANXA11	CALD1	THAP8		USP18
CALML6	SLCO4C1													LDB3	AKR1D1	ZNF382		CA13
RAPH1	CMTM8													FAM213A	PLAU	DUSP14		MAFF
PTDSS1	FAM46B													PQLC1	EGR2	PLXDC1		ANKS1B
PHLDB1	KISS1R													NBPF14	ECD	AQP5		MANEAL
INSRR	ZCCHC8													BBS9	SLC25A16	IP6K3		MYADML2
PTPRB	TMC6													EEPD1	VPS26A	CCDC78		FAM174B
FAM214A	DR1													HERPUD2	RBM19	AMDHD2		FAM131C
CAST	ZNF695													TWIST1	ACADS	RPS6KA4		PRKG1
LAMB3	KIAA1211													GLIPR2	RNF11	AK4		DNAH14
PAPSS1	EFNA3													SLC25A51	BHLHE41	DRAXIN		IRS2
RAB6A	GOLGA7B													CLTA	SSPN	LHX8		ZNF529
NRN1	RPRM													ACO1	CCDC91	TRIM58		EDARADD
ZNF263	SLC38A7													KIAA1045	DDX39A	PEA15		TOR3A
C3orf35	ACTL8													DCAF10	GIPC1	FCRLB		RGS9BP
CCSER1	LAMB3													CNTFR	SPRYD7	FLVCR1		INSIG1
CCNYL1	CRYBB3													TRIM24	OPTN	RBM15		LRRC16B
SLC5A10	STX7													CALD1	ATF1	KIF26B		VSIG10L
RAB40C	TRAF4													NUDT10	NR4A1	FAIM3		RTN4RL2
ZNF827	RORB													PLAU	NDUFAF4	MEMO1		C3orf70
PPP1R3B	PLEKHM1													EGR2	PLP1	KCNJ3		PLCD1
GOLM1	SLC35B2													P4HA1	MORF4L2	RNF149		SLIT1
RPP25	NAV1													SLC25A16	RAB9B	TGFA		EPOR
ZNF565	CAMKK1													RBM19	RAB9A	NPPC		LUZP2
DGCR6	NEDD4L													CDKN2C	METTL8	CLDN1		C11orf96
LONRF1	SLC33A1													BHLHE41	ACVR1C	IGFN1		ISG15
GCHFR	LAGE3													CD97	SLC36A1	PROK2		TRPV2
TMEM127	CPSF4													GIPC1	G0S2	ADORA1		C2orf88
HIST1H2BJ	WDR72													OPTN	PLA2G12A	EOMES		PLSCR1
DNALI1	DNAJB9													PDE1B	PFKFB2	EIF5A2		COL25A1
SYCP2	ELF1													COL10A1	AGO2	ICA1L		FAM83G
ARHGAP29	CHODL													RAB9B	DAW1	C4orf36		HUS1B
HOMER2	BCAR3													ACVR1C	DNPEP	PRICKLE2		BLOC1S3
FBXO10	PXDC1													BAZ2B	PREX1	PTX3		SH2D5
STX1A	ETV5													SLC36A1	ARHGAP40	ABHD6		WDSUB1
CEBPA	C4A													BATF3	MATN4	RBM47		KIF19
MURC	TMEM246													PFKFB2	PARD6B	PCOLCE2		CD55
NQO2	MAX													DAW1	TOX2	GYG1		ZNF124
VGLL2	MREG													DNPEP	GDAP1L1	DNAJC5G		C20orf96
LONRF3	ERBB4													PARD6B	RAB22A	DTX3L		GM2A
LGALSL	CRYGD													PLCG1	SNAI1	SMIM12		S100A2
C12orf57	CDKN1A													TOX2	RNF114	KLF15		ZFP28
THEGL	SPPL3													SNAI1	BCAS4	SLC9B1		LAMB3
FANK1	DONSON													BCAS4	PEPD	SLC9B2		LAGE3
TMEM180	BEX4													PEPD	NAGK	SHISA5		ZNF470
FAM132B	NRL													NAGK	SNRNP27	APEH		MAFG
KIAA1199	FAM118B													POF1B	POF1B	MFSD8		IGF2R
LAT2	FUNDC2													HIF3A	HIF3A	C4orf29		ZNF257
JAKMIP1	GALR2													USP9X	BTN2A2	SAP30		LRRC8B
SMIM1	GLRX3													SIRT5	SNRPC	ANXA5		ZNF165
GMEB2	KCNG2													SERPINB6	SERPINB6	HPGD		FITM2
STXBP1	MET													NQO2	NQO2	TMEM144		UAP1L1
C2orf47	PNP													ZNF391	ZNF391	NPY1R		DCHS2
LRRC7	C3orf70													HIST1H2BJ	MOCS1	ELOVL7		ZNF695
HEXB	MAP7													HIST1H3B	CDKN1A	RNF180		RAB40C
SLC20A1	LAMTOR3													CDKN1A	NRN1	SPINK1		DPP4
RABGAP1L	C1D													RREB1	SLC35B3	GDF9		FAM212B
CLSTN2	CXorf57													NRN1	SCGB1D2	TXLNB		SGTB
GALNT14	DBP													ATXN1	EMC3	CREBRF		HIST1H2BK
SAMD5	GM2A													LRRFIP1	C16orf70	GPR85		ZNF823
HMOX2	NUDT14													SCGB1D2	RNF113A	CAMLG		PLCG2
ANTXR2	HMX1													EMC3	2006-09-01	RELL2		SULT1C2
FSCN2	PRDM8													MT2A	BMP4	STEAP1		TMEM116
PRICKLE3	MRPL27													TM9SF2	GRK4	BRI3		PIM3
ANXA3	SEPT9													RNF113A	NUP85	CTSB		SPRED2
PRSS35	CSF1R													2006-09-01	SLC25A19	SUN3		GFPT1
ANKRD18B	CA13													FAM193A	MIF4GD	HNF4G		ITSN2
CNTROB	C6orf99													GRK4	SRMS	OSGIN2		TXNRD1
RUNDC3B	HNF4G													HS3ST3B1	CHCHD5	GPR146		GPATCH3
VEGFA	AMZ1													ARMC7	CCDC93	SLC25A32		PNP
PAPD7	TMEM33													NUP85	TNFSF9	GEM		CIPC
FAM13C	NPY1R													SLC25A19	ATG4C	DIRAS2		BHLHB9
UGT3A2	SLC25A33													MIF4GD	CD70	SVEP1		RORB
CSTB	PTTG1IP													CCDC93	C3	TMEM246		CCDC160
GNA13	PPIL3													PSD4	TBC1D20	MID1IP1		MAFB
DTNBP1	SGTB													TNFSF9	S1PR4	ASB11		TAP2
POLR3G	SLC7A5													CD70	MAX	SLITRK5		DXO
NPC1	HBEGF													FOSB	MMP24	MARCH8		NEU1
SOD2	CDK4													GZF1	DYNLRB1	PHYHIPL		MICB
NAMPTL	TMEM88													BFSP1	UROD	DNAAF2		MICA
SLK	VGLL2													TBC1D20	MCF2L	C10orf25		HLA-E
PARM1	MSH4													MAX	UBA2	TMEM55B		ZNF616
ULK4	EXPH5													MMP24	HCST	ZFYVE1		FAM27E2
GUCY1A3	EPHX4													UROD	THRA	UBTD1		C4orf46
SLCO4C1	SLC25A48													HECTD3	NR1D1	SLC39A13		TMEM170B
ZDHHC11B	ST3GAL1													NR1D1	FLRT1	TC2N		SNX2
TENC1	TMEM170B													FRMD8	SBDS	SMCO4		PRR13
S100A2	PSMG1													PRMT1	DNAJC8	CLMP		SAMD9
ATP6V1C1	SLC25A30													FLRT1	ATG14	SCN3B		C16orf96
PNCK	PDP2													SBDS	HSPA2	TMEM100		VGLL3
C6orf99	CHST9													ZNF384	AIF1L	SMPD1		DENND1B
CTH	MAPK6													PCNXL4	TIMM8A	TPP1		KLHL23
TROVE2	ZNF706													HSPA2	CANX	PPFIBP2		NRAS
GADD45A	GNB5													ZBTB1	HRASLS	TMEM135		HEXA
PDK3	CAPZA2													AIF1L	BEST3	HTR3A		LBH
SCUBE2	INPP5K													FAM78A	RAB3IP	SLFN5		LAT
PPIL3	GPR137B													SLC10A3	PTPRB	LDHD		SLC35F6
SRCIN1	MIF													HRASLS	SIN3B	ANKDD1A		MBLAC1
ECI2	RIPK4													BEST3	EPS15L1	STX3		STARD10
SEPT3	RELT													RAB3IP	PKMYT1	PIP4K2C		CPEB1
MDGA2	IGFBP3													PTPRB	WFIKKN1	C15orf48		ARHGEF28
TMEM246	TMEM150A													WFIKKN1	WDR24	TSC22D4		ISPD
HTR6	FAM96A													WDR24	RNF6	CNPY4		AL645728.1
PLAU	ABCA10													TICAM1	ECHS1	TEF		UBE2QL1
GRINA	FJX1													TNFRSF19	GNG11	NOD2		HMX1
CASKIN2	CHIC2													RNF6	POR	MYO5B		RNASEK
ASB6	ARC													ECHS1	FGL2	GNG8		CERS1
BNIP3L	PSMC2													POR	MTERF	TRAPPC2L		PRRT4
MST4	PIM3													FGL2	KDR	ZNF641		C19orf24
SPATS2L	CD8A													STYXL1	SDF2L1	RHEBL1		NKX1-2
BATF3	GYPC													RBM48	GAL3ST1	ZNF528		FAM27E3
SEMA6D	DNAJC8													RASL11B	TPST2	ZNF701		MCIDAS
GMPR	EVA1A													TUBGCP6	APOL2	FAM57A		PNMA6C
TUBB4B	GNPDA1													SDF2L1	KRT17	GLOD4		FAM27E1
AKR1C2	AL591479.1													C22orf24	SPECC1	WDR81		RNF223
SLC34A3	KIF26B													APOL2	ATP6V1F	TMEM88		MTFP1
FAM57A	HLA-DQA1													SPECC1	VGF	RAB3IL1		CT45A5
CLIC3	LRRC9													ATP6V1F	DNAJB9	FTH1		DECR2
C9orf41	AGPAT9													VGF	LRRC4	SLC3A2		GNG10
ANKRD61	STK17B													DNAJB9	CALU	ATG16L2		AP5Z1
EXPH5	TIPRL													FLNC	FEZF1	ULK4		PTX4
PTTG1IP	C19orf77													LRRC4	MYO1B	PBK		EID3
NAPEPLD	CTSL													MYO1B	CHN1	KCNJ4		ZNF486
CHST4	SLC25A32													CHN1	GAD1	VASN		CTD-2054N24.2
DST	PCOLCE2													GAD1	HAT1	TTC39C		RP11-45M22.4
SIRT2	CPVL													HOXD9	FAM63B	SMIM4		S1PR2
FITM2	HERC5													HOXD10	CLN6	TAP1		AC096677.1
FIBCD1	NREP													HOXD11	SPCS3	KCNG4
C12orf49	SIDT1													DLL4	SERGEF	LGI3
PPM1J	PHOSPHO1													FAM63B	DCTD	SFTPC
PDGFRL	RIPPLY2													CLN6	RPAIN	SERINC2
DUSP14	MRPL50													VPS13C	MPDU1	UGT3A2
ASAH1	MEMO1													SERGEF	AP1M2	STX18
PCDHB2	DACT1													DCTD	RAB2B	TMEM150A
CAMSAP2	APLN													FXR2	NRL	MFF
GOLGA8T	AKR1A1													MPDU1	DAD1	CPLX1
LRIT3	FAM81A													AP1M2	CDO1	PXDC1
MAF	DBF4													CDKN2D	ARHGEF6	FEM1B
ISYNA1	HOMER3													MTUS1	FGF13	ACTBL2
GALNTL6	CAMLG													HEATR5A	SGOL1	HSPBAP1
CAMLG	KIAA1239													FOXA1	TMEM8A	PARM1
TXNRD1	FUOM													EGLN3	DOHH	PCSK9
SP9	CUTA													CDO1	CBFA2T3	SLC33A1
MACROD2	SLC25A25													ARHGEF6	SAT1	ELSPBP1
CABLES1	IFRD1													MAP7D3	MOSPD2	PTPN9
NAV1	CDA													TTI2	ECSIT	CT55
RAB7A	SNTB1													TMEM8A	CNN1	ZEB2
NEBL	ECM1													DOHH	THEM6	SPNS1
HFM1	KLHL24													CBFA2T3	APOE	LINGO1
EMP3	SS18L2													FAM155B	APOC1	MAP3K2
RCN3	IGFN1													SAT1	GADD45G	CNTROB
HDAC7	DYSF													ECSIT	ACE2	TMEM192
RITA1	TXNDC5													THEM6	KIF1A	VGLL2
EPHA6	CTD-2054N24.2													APOC1	NSUN5	USP38
BEX2	SPTBN1													KIF1A	DDA1	ADPRM
FAM174B	FAM27E2													TULP4	MRPL34	GLB1
CABIN1	DVL2													ARPC1B	TULP4	CMTM8
SNAP29	AIFM2													ZSWIM6	QRSL1	B3GNT2
C9orf89	RAPSN													SCO2	ARPC1B	FOS
EZH2	CALD1													SSBP4	UCK1	GPRC5C
ACVR1C	COPRS													JUND	ARHGEF16	KRT8
CHFR	PNMA6C													PRDM12	SMPDL3B	KRT75
CCNO	FTL													UCK1	CLIP1	DENND5B
IQCJ-SCHIP1	SCARB1													FIBCD1	HIP1R	TMC7
TAF5	LIMCH1													SMPDL3B	SLC6A8	SCRT1
MAP3K3	DPP4													CLIP1	DUSP9	MURC
NUSAP1	LINS													CCDC62	UBE4B	ZNF296
REEP4	CXCL3													ZNF426	ULBP2	POLH
AP4M1	MRPL35													SLC6A8	ATP6V1E1	SYT9
IPMK	SH2D2A													PNCK	PRR7	USP32
DHRS13	HES4													DUSP9	NFATC1	TSNARE1
SLC9A7	TP53INP2													ZNF331	CAP1	KCNG3
HPCA	CLPSL2													UBE4B	PPT1	MORN4
TGIF1	MSANTD3													CASZ1	RAB11FIP4	JUNB
CIPC	TMEM126A													HABP4	CAPN7	C10orf35
EGR1	UBE2B													SLC35D2	C3orf20	UGT2B7
TBX19	TLL1													ULBP2	NR1H2	CLCN5
TXNDC5	SLC2A3													C1QL1	VPS25	KCND3
ZDHHC9	RPL26L1													GSE1	KREMEN2	APLN
FAM151B	C17orf103													F12	BARX1	LRRC8D
TSPAN4	KDM6B													PRR7	KRT34	PIK3CD
ZNF296	NXT1													NFATC1	ZSCAN5A	SLC25A33
ATP2B1	SNX30													RAB11FIP4	SNRPA1	TMEM51
KLF13	FAM221A													CAPN7	C19orf40	BCL2
IL23A	GRINA													ZFYVE20	LRRC9	PWWP2B
DR1	FSTL3													SLC6A6	ACTR10	RNMTL1
IDI1	TRIM21													NR1H2	GCH1	PRNP
AP5Z1	NPIPB15													ANKHD1	LGALS3	ZNF57
TMPPE	STAB2													DIAPH1	TRIM21	EPHX4
TNFAIP8	PRRT4													ACAP3	HSD17B7	KLF11
LRRC1	PTP4A3													KREMEN2	MRPL35	SNTB1
MGAT4A	LRRC36													PRKAB2	RAN	CEBPB
KCND3	H2AFZ													CHSY1	CLUH	ATOH1
ATF5	RNF152													THAP1	INPP5K	COPRS
ILDR2	RASL10A													RHPN2	POPDC3	CSDC2
B3GAT2	RERG													C19orf40	SEC61G	IL17D
PQLC2	RPS6KA4													LRRC9	GRSF1	AGXT
MFSD8	VAC14													GCH1	UTP3	NIPAL4
NKPD1	HTR7													FBXW9	ITGB4	RASGRP1
CPQ	SH2D5													RAF1	WBP2	SMPDL3A
SLC51A	MICA													CLUH	UNK	RAD9A
MAP2K1	SCPEP1													INPP5K	TRIM47	FAM21C
DGKE	PAFAH1B3													TBC1D14	KDM6B	COL6A5
STEAP1	HSD11B2													POPDC3	ERAL1	PDP2
GDPD3	SIRT4													LANCL2	ANKEF1	BNC2
LRRC8D	SEC14L5													GRSF1	NXT1	PPP1R3B
CPSF4	ZFAND5													IGJ	ALDH3B2	TRIB1
ZFP91	FITM2													WBP2	POMP	PTPRM
CISH	SLC35A3													TRIM47	CDK8	VEGFB
NDUFB10	SOD2													ANKRD20A3	GPR12	NABP1
ZNF829	GPER1													KDM6B	CHRM3	LRFN4
RIPK4	KCND3													DLG4	PEMT	WFIKKN2
CORO1C	CD83													BCAN	SCO1	SLCO4C1
ZFP1	MAPK3													HAPLN2	DCLK1	PIFO
LEPREL1	AAED1													IGHMBP2	CCNA1	NRROS
STARD9	SH3RF2													PPP1R3D	COG6	SLC25A30
DCAF4L1	DAB2													DMGDH	SPG20	CTSF
OLIG1	ATG9B													CDK8	RFC3	KIAA1239
LRP10	WNT7B													GPR12	MORC4	SLC16A13
STAT2	GPM6A													CHRM3	BEX2	C11orf45
PHLDA2	ASNA1													MYH10	TCEAL4	PELI3
FKBP5	LACE1													PIK3C2B	BEX1	KLF14
PDXK	VPS35													DSTYK	FAM104A	NR1D2
CDK8	MAFG													SLC41A1	SLC39A11	SLC22A1
SRCRB4D	POMP													TMCC2	MACROD1	DDIT3
CDKN2B	BCL2													MORC4	LARGE	DOLK
NEK5	ZNF296													BEX2	ATP13A3	CHRNA7
C22orf29	EGR2													RNF128	TMTC1	NRIP3
SNX22	THAP7													TCEAL4	CCDC59	LONRF3
JADE2	SNAP91													WDR74	SWAP70	RAB6A
ZNF808	LASP1													LARGE	AMPD3	TMEM70
JUNB	ALOX12													MKRN1	TEX15	ETV4
ZNF695	SAT1													AGAP3	C14orf159	CALCB
TFPI2	CYR61													AMPD3	TTC9	NUPR1
RTEL1	MMP24													TEX15	CTIF	SPHK1
PALMD	EIF5A2													NUMB	MRO	ENTHD1
WDR47	ENPP5													CTIF	CDK7	DMRTA1
ATP6V1F	N4BP3													BHLHE40	BHLHE40	RIMS2
GPD1	COX6C													ARL8B	ARL8B	PLA2G16
TMEM178B	CYP1A1													MEIS2	EMC7	MAGEB6
UBE2D4	STAT4													NOTCH2	TRPM1	TCERG1L
AKR1A1	KIF9													SPIRE1	LAMTOR5	METRNL
PLIN5	GTF2A2													GRHL1	NGF	WSB2
TMEM33	C15orf62													FST	GRHL1	GRIN1
TUBGCP6	JPH1													NAV1	FST	GCNT4
DTNB	MTHFS													CDC73	NAV1	SMCR8
FAM27E3	CNN1													ANKRD16	TIMM17A	MTHFR
DDHD1	HK2													CABLES1	CCNH	C8orf31
POMZP3	CUL4A													MST4	CABLES1	PPFIA3
SLC16A11	C4orf29													PHC2	DOCK2	TGIF1
PTGS2	ISCA1													AGO4	RERG	NIM1K
LAMC2	TMEM232													HOOK1	MST4	C8orf47
CABP1	TMEM116													DSC2	SPOCD1	RPRM
DTX3L	ALAS1													TPP2	YARS	SAMD12
HN1	ARIH2OS													ADAMTS8	AGO4	GBA
GOLGA7B	TNFRSF12A													OSTF1	HOOK1	AGTRAP
MAP1LC3B	PFKFB2													CTSL	DSC2	YIPF7
CD83	C9orf41													AGTPBP1	ELP2	GPR150
GPATCH3	RORA													GOLM1	DTNA	ZNF114
DNAJC3	ARHGEF28													FAM189A2	GGACT	LCORL
MAPK6	SMAP1													ISCA1	TPP2	SHISA3
FAM27E2	FAM212B													HRK	TMED7	NEUROG2
KCNMB4	LRRC1													CCDC64	NREP	MAF
STOX2	TMEM117													SRPK2	OSTF1	PARP10
CHUK	SEC61G													ANKRD6	RFK	RPP25
SGTB	FAM131C													KIAA1009	C9orf40	GRINA
KLF9	FLRT1													PRR5L	CTSL	FAM132B
CA13	ALS2CL													CAPRIN1	GOLM1	CTC1
SLC12A6	TRPM7													CD63	FAM189A2	ALOXE3
ABCC1	TJP3													COQ10A	ISCA1	CALR
DENND3	BACH1													MIP	SDS	TMEM151A
CCDC78	FTH1													MAP7	HRK	GATA2
SLC35B2	ZNF799													AHI1	CCDC64	FJX1
PPP2R5A	INSC													HEY2	TMEM60	LBX2
SCARB1	WBP5													PKIB	PNPLA8	PLD6
CDON	WNT11													SMPD2	SRPK2	LACC1
PCGF1	TMEM159													STX11	MTO1	MROH1
ESYT1	COX14													TEC	ANKRD6	SERTAD2
LRP8	TJP2													EMX1	KIAA1009	PDXDC1
FZD8	M6PR													KCNMB4	MRAP2	SEPHS2
CDKL1	PRKD2													GNS	PRR5L	FAHD1
BLOC1S3	CD9													CPM	PRRG4	CCDC43
VIM	MANEAL													MPHOSPH6	CD63	C17orf104
SS18L1	TRAPPC2L													EGLN1	AMHR2	HARBI1
ZMAT3	EVA1C													ABCB10	CDK4	GSX2
ANKRD36C	GOLM1													TAF5L	COQ10A	CHRM4
KLF5	GNA13													RNASEL	MAP7	GPR157
F12	KLF10													NPL	CD164	CMTR2
C4orf29	SPRYD7													LAMC1	LACE1	SLC26A11
FAM46B	C3orf14													RC3H1	AHI1	TMEM132E
TACC2	SYNJ2													SP110	HEY2	DDN
CAMK2D	SERTAD1													USP37	PKIB	SAGE1
CYB5D1	SLC17A5													TSGA10	STX11	TMEM45A
FRMD8	HEY2													TMEM127	TEC	ATG9B
GCNT2	STX8													TGFBRAP1	DYSF	SIAH2
ULBP2	SLC35F6													ANKRD36	GNS	SLC9A9
FLYWCH1	CACNA1B													SLC41A2	CPM	PNMAL1
SYT9	SRRD													VILL	MPHOSPH6	AP1S2
SLC6A17	BNC2													FLNB	KCNK1	FAM27A
ATP6V0A1	NMD3													TBC1D4	ABCB10	MFSD5
ITPKC	ST8SIA4													SPRY2	GLUL	PPP1R27
CSF1	FAM134A													SETDB2	STX6	GALR2
ADCY9	SLC7A7													SCRN1	RNASEL	RGS6
PDP2	PFDN2													TNS3	NPL	GPIHBP1
LARP1B	PRR15													IGF2BP3	PIGC	RGS7
C11orf96	KIAA1671													GPNMB	ACBD6	C21orf90
NAT8L	SLC39A1													NUPL2	SP110	TCEAL7
PDE1B	LACTB2													BZW2	MRPL44	ZNF320
C3orf58	PEBP1													HUS1	TTLL4	CAMK1D
CTD-2260A17.2	PPFIA3													TEX2	SLC19A3	PTTG1IP
FAM21A	NDUFAB1													BLK	SERPINE2	DAZAP2
RHOQ	DHDDS													CCDC115	TMBIM1	RIPK4
NAMPT	SLC7A11													IMP4	TSGA10	PSMG1
DNPEP	AMHR2													GYPC	TMEM127	UPP1
TBC1D12	CAMK1D													CDK9	TGFBRAP1	SLC35F3
FZD5	TEX15													KIAA0368	ANKRD36	NUDT14
KCTD11	SNX2													KLF4	STAB2	CCSER1
SETDB2	CRIPT													STXBP1	PWP1	KRTAP19-1
FAM81A	DUS3L													SLC2A8	SLC41A2	CSF1
ETFDH	SS18L1													ANGPTL2	VILL	THAP7
CCDC115	TMEM8A													BAAT	THSD1	CCR10
DSC2	RHOQ													TEX10	SUCLA2	PTP4A3
ACBD5	TNFAIP2													DPM2	RCBTB1	SNN
IKZF2	APBB3													CTSV	PHF11	2009-09-01
SLC44A3	FRK													ARPC5L	LCP1	CDCA2
KIAA0226	KLHL23													NOV	SETDB2	LRRC26
MYADML2	TBCA													POLR1E	TNS3	RNLS
CCDC88C	TCEAL4													IL11RA	CHST12	APOBR
ITGAV	SEC11C													GRHPR	GPNMB	DDX53
PTP4A3	GCLC													GMPR	NUPL2	SMIM10
TBC1D3F	VWA5A													TUBB2A	BZW2	OSBP2
LDHD	NOP10													LRRC1	HUS1	IMMP2L
SERINC2	HADHB													RIPK1	MTHFS	JAG2
RNF24	ZMAT3													HMGA1	TACO1	USP18
ZNF799	GUCY1A2													IER3	TEX2	CA13
USF2	RIT1													FAM8A1	MARCH7	MAFF
DAGLB	FOSL1													CPEB2	GALNT5	ANKS1B
ST3GAL5	DUSP11													FCHSD2	BLK	C5orf47
LAGE3	SFXN3													ARRB1	IMP4	MANEAL
TRPV2	PCMT1													SYTL2	GYPC	MYADML2
PACS1	FAM83G													RAB30	TXN	WBP5
VKORC1	ENOPH1													LRRC32	KIAA0368	RAD51D
ING2	YPEL5													PRCP	KLF4	FAM174B
FAM27E1	CTH													SLCO5A1	BAAT	FAM131C
ZNF566	RFK													FDX1	ATP6V1G1	PRKG1
C4A	SSPN													ARHGAP20	TEX10	OLFML2A
NCOA7	ARL5C													ALKBH8	MRPL50	PMEL
LNPEP	FBXO31													NUSAP1	DPM2	DNAH14
ZFAND2B	SAT2													RMDN3	C9orf156	TRIM69
ZNF616	LXN													UACA	CTSV	LAMP1
KIAA1324L	MURC													ADAM10	LMX1B	IRS2
GNAI2	FOS													SEMA6D	ARPC5L	ZNF529
FBXL14	PIGH													GCHFR	NOV	EDARADD
HMGXB3	SCP2													ARHGAP29	TMEM261	TOR3A
VPS11	GET4													CGREF1	APTX	RGS9BP
IGF1R	AP001816.1													HADHB	KIAA0319	SPATA12
CCDC24	NTMT1													KHK	SLC22A23	PCLO
VPS13A	MAFK													RAB1A	TUBB2A	INSIG1
IQGAP2	FAM213A													ACTR2	LRRC1	C6orf1
DDAH1	CAMK2B													SLC5A6	IER3	LRRC16B
GPR155	SVEP1													FBXO11	FAM8A1	VSIG10L
ENOX1	MARVELD1													TRIM54	ARRB1	LCE1A
GDNF	AC026740.1													DTNB	SYTL2	RTN4RL2
NEK8	CCNA1													TMEM180	LRRC32	KRTAP21-2
TIPRL	RTN4RL2													MYOF	SLCO5A1	C3orf70
KLHL32	PROSER2													STAMBPL1	DCUN1D5	PLCD1
BNIP3	SRCIN1													CH25H	SLC37A4	SLIT1
ANKRD36	TWIST1													TACC2	FDX1	EPOR
SMIM4	LSM10													DUSP5	SQRDL	LUZP2
DHCR7	ANGPT1													CEP55	NUSAP1	C11orf96
SLC3A2	PCYT1A													FAM149B1	HAUS2	ISG15
ATP2A1	NPL													TET1	PAQR5	C1orf170
CLCN2	CENPP													CDK15	RMDN3	TRPV2
DUSP12	CFL2													PPIG	TMEM62	C2orf88
IGF2R	COMMD9													FASTKD1	CYP19A1	CLEC17A
TBC1D8	CSF1													IDH1	GCHFR	NCR3LG1
MAN2A2	ALX4													FAM117B	BCAR3	CENPP
CCSAP	COMTD1													ITGAV	HADHB	PLSCR1
LRP2BP	COQ10B													DIRC2	THUMPD2	ZP3
GNS	FMO4													PARP9	RAB1A	COL25A1
IER3	TMEM260													MNS1	SIX3	FAM83G
KDM8	PPM1H													PARP16	TRIM54	NHLRC3
IRX5	RNF14													SEMA7A	DTNB	HUS1B
KIAA1211	DUSP9													HERC3	TMEM180	BLOC1S3
PPP1R15A	VPS11													HERC6	MYOF	FHIT
SLC27A2	COX7A2L													HERC5	STAMBPL1	SH2D5
MAPKAPK3	RGS4													PCDH10	CH25H	HLA-DRB1
TSPAN13	ADPRM													PRKG2	TACC2	WDSUB1
LONRF2	CISD3													RASGEF1B	DUSP5	KIF19
ABCC11	RAB36													SEC31A	CEP55	CD55
ACTA1	TPRKB													AGPAT9	NCOA4	LONP1
TMEM144	TNS3													RAP1GDS1	ZNF365	ZNF124
ZFP69B	CREBL2													LARP1B	STAT4	C20orf96
MORC4	BLOC1S6													NAAA	CARF	GM2A
TRIB3	NXT2													BMP2K	METTL5	S100A2
CARD9	MRPS30													2011-09-01	CDK15	ZFP28
TTC39A	NSMAF													FRAS1	FASTKD1	LAMB3
KIF1A	TMEFF1													CNOT6L	OLA1	ANXA4
POF1B	NPTN													USO1	CIR1	LAGE3
PPARGC1A	BEX1													CDKL2	FAM117B	ZNF470
NFKB1	CHKA													ANXA3	DIRC2	MAFG
TUFT1	DMRTA1													PAPSS1	SPPL2A	IGF2R
SEMA6A	UNC13D													RNF185	SEMA7A	ZNF257
INPP1	LGALS3													GABARAPL1	HERC6	LRRC8B
WDTC1	PLCD1													KIF21A	HERC5	ZNF165
FNIP2	RPP30													CPNE8	PRKG2	FITM2
FAM8A1	HOMER2													YARS2	RASGEF1B	UAP1L1
C9orf91	GADD45A													PEX5	AGPAT9	DCHS2
UCP2	PECR													SCAF11	BMPR1B	ZNF695
SOBP	SLC3A2													POC1B	RAP1GDS1	RAB40C
GLUD2	SLCO5A1													LUM	NUP54	DPP4
FUT8	TCEAL8													SLC15A4	2011-09-01	PSAP
FTL	RNF43													RITA1	SCARB2	CFD
ZMIZ1	FRG1													GIT2	CDKL2	FAM118B
BACH1	FSCN2													FAM222A	ANXA3	FAM212B
HIST3H2A	NCALD													SLC46A3	GSTCD	SGTB
PIM2	NPM1													SLC7A1	RNF185	NKIRAS1
SLC5A6	SNTA1													LNX2	GABARAPL1	HIST1H2BK
ATP10D	FAM174B													GALNT6	KIF21A	ZNF823
CCDC104	DDT													ESYT1	CPNE8	PLCG2
LRFN4	PSAP													TMBIM6	YARS2	SIRPA
SLC35F6	GLYCTK													HNRNPA1L2	TMEM117	SULT1C2
SURF4	SH2D3C													CUL4A	AMIGO2	CACNA1E
CNNM3	SNX10													TTC6	MARCH9	TMEM116
RP11-1407O15.2	ABCB1													MDGA2	LUM	PIM3
CDC42BPG	KRT10													SLC38A6	SNRPF	ASNA1
PPTC7	CDCA2													NAA30	SLC15A4	SPRED2
ABHD12	FCGRT													DCAF5	RITA1	GFPT1
HTRA2	GUF1													ESR2	FAM222A	ITSN2
KLHL23	CTC-534A2.2													STON2	SLC46A3	TXNRD1
INPP5K	IRS2													SLC12A6	ESYT1	ITGBL1
HRASLS	BEGAIN													SERF2	TMBIM6	C1orf85
SLC25A29	SFR1													SLC27A2	ESD	GPATCH3
TMEM159	CYP20A1													ANP32A	VPS37B	PNP
TBC1D3	IMMP2L													NCOA2	METTL21C	CIPC
FHL1	SSR3													IGF1R	ZIC5	BHLHB9
DUSP7	SPOCK1													LINS	CUL4A	ARMCX6
PTPRU	FLYWCH1													SCAMP2	SSTR1	RORB
RLTPR	CHCHD1													MFGE8	SLC38A6	EFCAB2
BOC	ACADL													FURIN	RDH12	DDO
SLC33A1	CHCHD5													EFTUD1	ESR2	PNLIPRP3
EIF2B4	USP51													GLYR1	SORD	CCDC160
QPCT	DIMT1													ARMC5	GCNT3	MAFB
SH3RF2	EBP													CHST4	GTF2A2	TAP2
PTCD1	DTNBP1													NLRC5	ETFA	STK19
AMPD3	SERTAD2													MAP1LC3B	CYP1A1	DXO
TOLLIP	COPS7A													ZCCHC14	LINS	NEU1
SLC6A6	HS2ST1													OSGIN1	MFGE8	MICB
CHKA	RNF19B													RPL3L	EFTUD1	MICA
KCTD5	THUMPD2													NDUFB10	SH3GL3	HLA-E
TAF4B	MRPL34													DEF8	ITGAX	ZNF616
PDGFB	B4GALT4													GALNS	ARMC5	FAM27E2
SLC25A51	LARGE													MYO19	NLRC5	C4orf46
CHPT1	ZCCHC10													C17orf80	KIFC3	TMEM170B
DALRD3	ARMCX6													VPS53	MAP1LC3B	SNX2
STK17B	COL16A1													NPEPPS	OSGIN1	PRR13
NSMAF	ZMAT5													CLTC	NDUFB10	SAMD9
MFSD12	ARMCX3													TAF4B	DEF8	C16orf96
FLVCR1	TRUB2													AFG3L2	COPS3	VGLL3
PLEKHH3	SLC23A2													IMPA2	GID4	SLC48A1
RNF43	MRPS18C													GNAL	KSR1	DENND1B
TRIP6	HRASLS													SLC39A6	DPEP3	KLHL23
FLCN	ACSL6													GALNT1	PRPSAP2	NRAS
BARX2	MAGEB2													GAREM	RASL10B	HEXA
EPHA8	C3													OSBPL1A	TOM1L1	LBH
PAMR1	ARL8B													GATA6	VPS53	LAT
ZNF790	CD59													GREB1L	NPEPPS	SLC35F6
SYDE2	MAPKAPK3													C18orf8	SPACA3	CLIC1
C20orf112	APH1A													PELP1	TAF4B	MBLAC1
ENDOG	SIX3													NPC1	GNAL	STARD10
GOLGA6L4	TSPAN12													ARRB2	C18orf21	CPEB1
CCDC173	LZTS2													TTYH2	ESCO1	ARHGEF28
TSPAN12	AMN1													EIF4A3	OSBPL1A	ISPD
ARHGAP20	ZFYVE1													NARF	NPC1	AL645728.1
SAT1	GGACT													FOXK2	ARRB2	UBE2QL1
HDAC9	PTDSS1													SECTM1	ZMYND15	HMX1
PIGN	HLA-E													DYM	SAT2	AL353354.1
NXT2	C4orf36													ZCCHC2	TMC6	FNIP1
CCNE2	PIK3CD													ARL5C	CARD14	RNASEK
NAGK	ADORA1													PRDM15	TTYH2	SLC12A8
GFPT1	MST4													DUS3L	FOXK2	CERS1
HIST2H2BE	RNASEK													IFNAR1	SECTM1	PRRT4
ORAI1	APOE													APP	DYM	PLEKHM1
EPHX4	ZFAND6													EMP3	TNFRSF11A	C19orf24
GDF6	RAB7L1													LMTK3	ZCCHC2	NKX1-2
CALCB	CCDC171													GEMIN7	MIEN1	FAM27E3
AL591479.1	PELI3													RNPEPL1	ARL5C	MCIDAS
MROH6	SLC22A4													ZNF787	TXNL4A	PNMA6C
BMP2K	TMEM180													IGLON5	DUS3L	FAM27E1
BRI3	GRID1													RCN3	IFNAR1	RNF223
REXO2	WIPF3													EPHA2	APP	GET4
RNF168	RRH													MAP3K6	EMP3	PSMB9
PTPRF	VAMP8													WDTC1	SAE1	MTFP1
GRK4	COMMD8													CYR61	ZNF787	CT45A5
AKAP13	SLC25A18													PTPRF	RCN3	DECR2
ANKRD12	CPPED1													BEST4	EPHA2	GNG10
SLC25A19	POR													BARHL2	MYOM3	AP5Z1
HS2ST1	SPSB3													SLC44A3	WDTC1	PSG4
NPTN	ACYP2													ZNF697	CYR61	IL10RB
ZC2HC1C	EEF1A2													TIPRL	TINAGL1	USP51
TNFRSF19	VPS53													RXRG	PTPRF	RP11-766F14.2
RAB3IP	ECHDC1													TBX19	BEST4	FMN1
BCL2	GMFB													ILDR2	PROK1	PTX4
CEBPD	QDPR													RFWD2	TIPRL	RP11-67H2.1
NPEPPS	SLC25A19													CRABP2	ILDR2	RP11-10A14.4
NBPF15	MYOF													RGS16	MGST3	EID3
SMAP2	FAT2													TOR1AIP1	ADCY10	ZNF486
SEC31A	PPP3CC													RGL1	SDHC	CTD-2054N24.2
FYTTD1	C10orf111													TUFT1	PFDN2	RP11-45M22.4
SETD7	FAHD1													ECM1	PRCC	CTD-2162K18.4
PCSK1N	HSCB													CGN	RGS16	S1PR2
RGMB	PRR19													SNX27	TOR1AIP1	AC096677.1
TOR3A	PLAU													ADAMTSL4	RGL1
DXO	LONP1													PIP5K1A	TUFT1
MICA	ZNF565													ANP32E	ECM1
IGFL4	ZDHHC11B													FAM63A	FAM63A
HAPLN2	SLC25A13													SYT14	C1orf56
OSTM1	PIP4K2C													VASH2	SYT14
ATP6V1H	ZNF438													SUSD4	JTB
DUSP3	SERPINB8													TP53BP2	SLC39A1
CALD1	TRAF3IP2													SLC39A1	CREB3L4
CTSA	FEM1B													CREB3L4	EFNA3
GLUD1	KLHL21													EFNA3	KCNN3
EEPD1	ELOVL4													RIT1	C1orf43
ECE1	NR3C2													ACTA1	RIT1
ACRC	SP110													GALNT2	DEGS1
PEPD	PTP4A1													LYST	PSEN2
INPP4B	RAB1A													MLK4	ETNK2
C8orf82	PEX3													CEP170	ARL8A
MTHFR	DNAAF2													LEFTY2	PDIA6
BAG1	CD55													C1orf35	WDPCP
PXDC1	SIRT2													WNT9A	SNRPG
ZNF570	PLSCR1													EPHX1	TPRKB
CTSF	DTX3L													SOX13	DUSP11
LRCH3	SCN1B													ARL8A	C1QL2
MAPK3	RTN4RL1													PDIA6	NT5DC4
NPIPB5	HIP1R													WDPCP	SLC20A1
TWIST1	KIF1A													ASXL2	TMEFF2
EPHA10	ARL8A													C1QL2	METTL21A
ACAT2	TGIF1													SLC20A1	PTH2R
GZF1	SLC29A1													TMEFF2	CPNE9
COL4A3BP	HS1BP3													GULP1	VGLL4
ANGPTL2	SNX3													FAM171B	FAM134A
NR4A2	ZNF529													METTL21A	DYNC1LI1
ERC2	MLX													NBEAL1	OSBPL10
IL10RA	MFGE8													VGLL4	CSRNP1
CCDC80	AP3S1													FAM134A	SLC25A26
SLC10A3	RNF115													STK11IP	ATG3
SATB2	CMTR2													DYNC1LI1	AGTR1
SPIRE1	KLF15													OSBPL10	ALDH1L1
STC2	NRAS													CSRNP1	NCEH1
SLC22A5	LRRC8D													SLC25A38	TM4SF19
MEMO1	CD47													GOLGA4	EPHA5
SPRY1	MAP3K2													LIMD1	ATP10D
NRCAM	GPD2													BOC	ENOPH1
TET1	TMEM219													AGTR1	TRMT10A
PGM5	CALR													OSBPL11	SNCA
SRRD	LIMS2													KIAA0226	CAMK2D
SYTL2	RNMTL1													STXBP5L	CISD2
SPPL3	TNFAIP8													ECE2	ANK2
FBXO27	C15orf61													FIP1L1	LIX1
RHEB	TCEAL1													EPHA5	PPIP5K2
PSD	DIRC2													ATP10D	PAM
TSPAN5	FAM103A1													ENOPH1	FBXL17
RAPGEFL1	RIOK3													KLHL8	TNFAIP8
DMXL1	GALNT14													SNCA	YIPF5
DECR2	KLF4													CAMK2D	SLC25A48
RASL10A	PRKG2													USP53	N4BP3
TXLNA	CRB2													SETD7	BOD1
SH3KBP1	FAM57A													ROPN1L	TENM2
CTR9	SLC38A1													MYO10	FAM50B
SP110	C8orf88													PLK2	DCDC2
AIFM2	IGFL4													IQGAP2	TRIM7
SLC25A25	HERPUD1													PPIP5K2	PLA2G7
AHR	RASGRF2													PAM	NFKBIE
SLC15A4	GFPT1													FBXL17	PRSS35
B3GALNT2	SLC16A1													TNFAIP8	FAXC
TIPARP	LAPTM4B													ARHGAP26	ARHGAP18
GOLGA4	ELMO1													LECT2	ABRACL
ISCA1	SCG3													SLC25A48	MTFR2
CPNE8	ARPC5L													N4BP3	WTAP
C12orf55	TRIB3													FAM50B	SDK1
STX7	UCK1													GFOD1	IGFBP3
DPP3	RAB2B													DCDC2	SHROOM2
APOOL	RNF113A													TRIM7	SH3KBP1
HECTD3	TMEFF2													TRIM41	CXorf36
MAN2A1	ATG5													PLA2G7	KRBOX4
AP001468.1	CIPC													ANO7	EBP
NKIRAS1	RITA1													NFKBIE	SNX12
ZNF529	ANKMY2													PRSS35	ZNF711
SLC27A4	LBX2													RNF217	CXorf57
MTURN	CTSV													ABRACL	FBXO25
GPNMB	SLC25A16													MTFR2	ATP6V1B2
KCTD13	HLF													WTAP	PXDNL
DUSP5	PINK1													IGFBP3	TACC1
C8G	ISG20													PURB	GOLGA7
KPNA3	KCTD9													SRCRB4D	MRPS28
SLC25A16	MOB3B													POMZP3	LACTB2
ARHGAP23	CLN6													PSPH	ATP6V0D2
SEMA3A	GIPC1													SH3KBP1	DPYS
USP36	NCOA7													SLC16A2	MAL2
DLG2	TIMM8A													KRBOX4	PLIN2
ERLIN1	ATOX1													NONO	C9orf72
PIKFYVE	LMBRD1													ACRC	FBXO10
ZBTB1	ECI1													CXorf57	NTRK2
ARPC1B	TMEM261													FBXO25	SHC3
SSBP4	NDRG1													ATP6V1B2	C9orf3
SLCO4A1	COA3													DOCK5	INIP
CLN6	NDUFAF5													RGS20	SNX30
EGLN2	SDHB													TACC1	STOM
C1orf233	ANK2													TRIM55	GSN
ADPRM	VPS29													DPYS	MRRF
UTF1	CRISPLD1													NFIB	CRB2
ZNF701	DECR2													PLIN2	SURF2
ZFYVE28	FUNDC1													CDKN2B	ASB6
RB1CC1	ATG3													FBXO10	PTGES2
FOXN3	TMEM199													NTRK2	NTMT1
HERC3	KCNG3													SHC3	SLC25A25
HERPUD1	AGO4													SNX30	PTGES
FRK	CEP72													STOM	C9orf142
CDKL5	DCAF4L1													GSN	CACNA1B
SLC39A14	CYB5R1													POLE3	PROSER2
SOX13	TSNARE1													SURF4	COMMD3
MAP7	TEX10													SURF2	FAM13C
NSMCE2	SASH1													ASB6	CDHR1
FOXO3	ZNF124													NTMT1	C10orf11
XK	IER3													CIZ1	ANKRD1
KIAA0922	UROD													SLC25A25	HTR7
ANO5	AUP1													PTGES	RPP30
HSPA4L	SLC43A1													CACNA1B	VAX1
TGFA	INPP1													FAM13C	FUOM
PIFO	FKBP7													CDHR1	LRRC27
ELF4	ABCC1													GLUD1	BTBD10
GRHL1	HTATIP2													HTR7	HSD17B12
EML5	RRAGB													TAF5	APIP
EVI5	PDE4DIP													PPRC1	SLC43A1
RALGAPA2	AK4													CNNM2	PTPRJ
ZNF165	GDF9													ADM	ENDOD1
ZNF34	ANKRD39													ZNF215	TENM4
OAT	SIAH2													PAMR1	PAK1
ESYT2	CLCN7													TNKS1BP1	ZC3H12C
TTC21A	CDIP1													CELF1	ATM
PRICKLE2	MTFR1													ENDOD1	GLB1L2
RND3	TPK1													TENM4	LAMTOR1
SLC16A10	SLC36A1													PAK1	TMEM138
FAM21C	CREBRF													NCAM1	FADS1
SLC38A6	HS3ST3A1													ATM	TMC2
LAPTM4B	APEX1													GLB1L2	EI24
MST1R	RPA4													ST14	DUSP15
C19orf24	RNF114													HYOU1	COMMD7
ZFP28	OLIG2													TMEM138	YTHDF1
ANXA11	USF2													FADS1	TMEM219
TMEM100	ARPC1B													FEZ1	CNKSR2
BBS9	OSGIN2													YTHDF1	CWC15
EFR3B	EIF3CL													ALDOA	KLHL1
ZFYVE1	RBPMS													DOC2A	LATS2
SERPINB6	TPP1													TMEM219	FAM124A
PIK3C2A	VAPA													CNKSR2	LYPD6B
HOXC10	FAM160A1													LATS2	GPM6A
PDE3A	REXO2													LPHN3	ABCB9
HIRA	WDR19													FAM124A	UBC
SOGA2	VAX1													LYPD6B	SLC7A11
AC027763.2	EFCAB10													ADRA2A	CCRN4L
M6PR	SUSD2													WDR17	NGLY1
PEX5	GRK4													DLG2	TMEM86A
GPD2	C19orf10													PRSS23	IPMK
EFNA1	CHN2													PIP4K2A	PLBD2
TRNAU1AP	PPM1A													UBC	MAT1A
LMNA	TMC7													ITPR1	ME3
RIOK3	VPS37A													SLC7A11	FRMD4A
RASL11B	DENND5B													CCRN4L	EPS8
ZNF516	BAG1													NGLY1	QDPR
CHRFAM7A	HBE1													IPMK	POU4F2
PEBP1	CDKL1													PLBD2	NR3C2
ZNF843	RIPK2													MAT1A	AKR1C2
DENND4B	SUPT7L													MAGI1	INPP1
NEDD4L	CORO1C													CSNK1G3	ACSL1
TNFRSF10D	TMEM97													ANKRD50	SLC25A4
DPP4	OSTM1													ZNF827	AMN1
CDKN2D	NR4A1													POU4F2	CCDC122
CTDP1	SEL1L3													NR3C2	GUF1
CHMP2B	RAB18													AKR1C2	GABRA2
NPIPB4	GLUD2													INPP1	C5orf28
KHK	MRGBP													WWC2	MCHR2
CYP20A1	SLITRK5													ACSL1	RABGAP1L
HERPUD2	PALM2													SLC25A4	TMEM56
CD8A	RFC3													GABRA2	HSPB8
SAMD4A	TTC39C													GFRA1	TMEM178A
LRRC9	OXGR1													DST	POU4F1
JAM2	SDHC													BEND6	EPG5
KAT2B	SPAG1													SCHIP1	ATP5A1
GNL1	ILDR2													RABGAP1L	HAUS1
DYNC1LI1	TAF9													TMEM56	SPOCK1
MRAS	DYM													POU4F1	FAM151B
MRPS30	MCCC1													HAUS1	GUCY1A2
MAP3K2	HPS1													PDK1	JMY
CRYM	SLCO4A1													PDE3B	XRCC4
RP11-45M22.4	VGLL3													TCF7L1	ZFP36L2
EVA1C	ADK													FAM151B	GRIA4
CHRM3	MACROD2													TADA1	PELO
FAM78A	GLB1L2													GUCY1A2	RASGRP3
DLGAP4	SEPT3													JMY	FAM21B
TRNP1	PRDM11													HOMER1	PRDM8
MET	MMADHC													DCLRE1C	IFLTD1
ZNF850	SPG20													USP12	TXNDC11
NCAM1	COMMD5													ZFP36L2	DAB2
FAM69A	TMEM54													CCNO	CAST
NCOA2	DENND1B													PELO	PTPRR
FIGN	ARMC10													RASGRP3	CCDC148
SAMD15	DOCK7													PRDM8	GPR115
PITX1	TMEM86A													UTRN	FRMD1
TUB	VPS41													IFLTD1	FAM49B
PCYT1A	GCH1													JAKMIP1	TMEM251
SLC25A38	PGM1													GPR125	CD8A
RANBP9	COL25A1													LGI2	RPIA
RAB30	SMOC1													TXNDC11	CNKSR3
CDO1	GMEB2													DAB2	CMIP
REPS2	GLB1L3													CAST	SPHKAP
FBXO2	PIP5KL1													SYCP2L	PID1
SERTAD2	GLB1													BMP6	DDAH1
CYTH3	CMIP													RASSF3	DGKE
PRDM4	ZFP28													NR4A2	HS2ST1
ZNF330	C5orf28													CCDC148	HS3ST3A1
WSB2	NUPL2													ASAP1	SEMA3D
BAZ1A	TRMT10A													TRAPPC8	SLC5A10
TAPBP	KLF11													INO80C	AK5
PARP9	FASTKD1													TMEM251	C17orf103
FAM178A	MTHFR													ADPRHL1	CHST9
CDK9	FADS1													CD8A	ANKH
PTRF	WDTC1													CNKSR3	FAM134B
BCL11A	ACVR1C													CMIP	ANGPT1
GPR137C	MARCH9													TRIP12	ABCA9
TCEAL4	ULBP2													DDAH1	ABCA10
CNOT6L	MLF1													DGKE	ABCA5
RBM15	MAST2													HS2ST1	C4orf19
CREB3L2	DEF8													SLC5A10	UCHL1
MOB3B	ADH5													AK5	PGM5
IGF2BP3	HMGN4													C17orf103	LONRF1
CTTN	CENPW													ANKH	FAM27C
DNAAF2	SAYSD1													FAM105B	TCEB1
OXGR1	MRAP2													PITPNC1	LY96
ZNF568	LATS2													CERS3	CXADR
LSS	DAD1													ABCA9	C21orf91
TMEM158	GABRA2													ABCA6	CHODL
PDE3B	NRP2													ABCA10	L3MBTL4
TICAM1	CERS1													ABCA5	MRPL39
PPP3CC	TENM4													UCHL1	ATP5J
NAB2	KLF6													PGM5	WNT7A
PHF1	MRPS18A													LONRF1	FLCN
DBF4B	EZR													TRIM11	PLCL2
FBXO25	RYR1													ENAH	APOOL
SIAH2	LRRTM4													CCSAP	AK9
HIST1H2BD	MGST1													CCDC173	KLF10
CMIP	C16orf80													FAM69A	ATP6V1C1
CDCA2	UFM1													FAM27C	TMEM55A
GMDS	HAT1													TCEB1	AGPAT5
PGF	BLVRA													CXADR	MARVELD1
ZBTB2	ZNF852													JAM2	GOLGA7B
ARHGEF6	MNT													WNT7A	ZCCHC10
PKNOX1	LPIN2													FLCN	SLC16A1
TRAPPC6B	MRPL39													APOOL	SLC7A7
VPS53	RAD51B													CYP2U1	SETD9
ZNF124	RABGAP1L													KLF10	PIK3AP1
TXNDC11	FICD													AZIN1	KDM8
SMG1	OSGEP													ATP6V1C1	KCTD18
MAPK1	KLRG2													TMEM55A	ELMO1
HDHD3	S100A13													GTF3C6	RMND1
OSBPL11	TXNL1													AGPAT5	VPS37A
SMG7	FLT1													MARVELD1	C9orf41
RNASEK	UBE2N													GOLGA7B	ADK
FOXK2	LEPREL1													PPM1J	DCK
ENTPD7	ULK4													SLC16A1	WHAMM
PTK7	SMPDL3B													CNOT8	CCT8
NUDT11	ZFP36L2													PIK3AP1	BACH1
CTNNAL1	CREM													KDM8	CDK20
CYP2U1	ORC6													KCTD18	PCGF6
ZNF10	KCNAB1													FAM126B	SFR1
KIAA1919	BNIP1													PPARGC1B	PCDH1
KIAA0368	ZFP1													ELMO1	SH3RF2
ATP6V0D1	SLC5A5													VPS37A	PTDSS1
ACTRT3	METTL5													C9orf41	SUPV3L1
TSGA10	SNAPC1													ELMSAN1	EEF1A1
RHOBTB3	POP4													FAM161B	CD109
DNAJB9	NCS1													GNAQ	UBE2L6
RIT1	ANTXR2													WHAMM	NPTN
PIM3	SETD9													USP16	FBXO32
RNF14	TULP4													BACH1	NSMCE2
BMP7	FBXL5													TSPAN7	FRRS1
SUSD4	BACE2													TIAM1	VPS8
BSN	SERTM1													CDK20	RBPMS
ZEB2	ANKRD33B													PCGF6	CLDN12
SUCO	SEMA3E													FGF18	HYDIN
DYNC2H1	FAM19A2													PCDH1	FAM81A
RETSAT	PHF11													SH3RF2	MUM1L1
EIF4A3	CRYL1													GDF6	AFAP1L1
TRPM7	CCDC93													PTDSS1	TSC22D3
HS3ST3B1	COA7													KCNS2	DSCR3
SPAST	HSPB8													SUPV3L1	SLC35B2
SFMBT1	ANKRD36													TYSND1	CREB3L1
PIP4K2C	MFF													NPTN	PALM2-AKAP2
MLLT3	ANKDD1A													RAB11FIP1	DGKI
RGS4	SLC25A40													NSMCE2	C9orf91
CHST10	EMC7													FRRS1	WDR19
PHACTR3	TOM1													ZIC3	GAREML
WTAP	FAM8A1													SMG1	SPPL3
RNF13	ARPC5													LRP8	TNFRSF14
PIK3C2B	FBXO10													FAM81A	TRIM63
ZNF880	SPNS2													APPL1	WDR66
ATM	OSBPL10													AFAP1L1	PTPDC1
CLIP1	LMX1B													DSCR3	GALNT14
GREB1	TAF7L													DYRK1A	TPRG1L
CDKN2C	TEAD4													ETS2	AAED1
CUL4A	MACROD1													SLC35B2	MRAS
PGM1	HSD17B11													C9orf43	FAM46B
FAM117B	USP18													DGKI	CLSTN2
TRIM71	TMEM99													C9orf91	COLEC12
DCAF5	IL1R1													SNX22	SLC13A3
ATPAF2	NUSAP1													CABP1	RHBDL2
PDGFA	STMN1													WDR19	DYNC1I1
TCF7L1	GRM8													FMNL2	PPP1R15B
SERTAD1	C9orf89													SPPL3	ZSCAN12
FEZ1	SHISA5													SKI	SLC45A3
HSCB	SLK													ANKRD61	CDA
AP2A2	PCBP1													TRIM63	PINK1
MAFB	ICOSLG													UBXN11	B4GALT3
BHLHB9	API5													PTPDC1	C21orf59
HTATIP2	KIF21A													GALNT14	DONSON
SERPINB1	ZFYVE26													MRAS	C1orf51
RNF149	FDX1													ABHD3	CCDC24
UBE4B	DNASE2													FAM46B	CLDN14
STX3	ANXA5													CLSTN2	CYB5R1
MXRA7	CLN5													COLEC12	IRX6
SFXN3	SLC37A4													HIST1H2BD	BTG2
ZFAND4	SMIM12													HIST1H4H	HK2
PLBD2	RWDD4													MITD1	TCHH
GLA	IFI27L2													EIF5B	LRRC36
PKN3	EPHA5													NRG2	ATP6V0D1
COPRS	MRPS10													SPATA2	ZNF222
ZNF527	PNPLA8													DNAH3	SSU72
ZNF697	ICA1L													ZFAND2B	VMA21
ZNF320	NCR3LG1													POM121L2	KALRN
GAP43	SLC46A3													ELK4	RSPH1
UNC13B	CCDC132													HTR6	SLC37A1
PLSCR1	SFXN4													F11R	PDXK
ZSCAN30	BTBD10													B4GALT3	CSTB
ABHD3	ATL1													SLC5A11	ICOSLG
KAT6A	BTBD19													EPB41	SPATC1L
MTFR2	CEBPB													FBXW5	LSS
ZNRF2	PLA2G15													C21orf59	ZNF208
ELMSAN1	MID1IP1													PAXBP1	CACFD1
PSPH	BCAS2													DONSON	C9orf116
PTPRH	ZIC5													C1orf51	C19orf47
SERGEF	PLA2G12A													SNF8	RDH13
FKBP7	DAB1													CCDC24	SPTBN4
CACNA1B	ZNF222													RUNX1	MED27
TEX19	CDO1													MORC3	VPS11
APH1A	JMJD6													CYB5R1	IL6R
ATP7A	PLCL2													IRX6	UBE2Q1
CNPPD1	DSCR3													HK2	SLC25A44
ECHDC2	ZFP41													STARD9	CPSF4
	CPEB4													TCHH	SH2B2
	KPNA3													ISL2	SQSTM1
	PITX1													LRRC36	NAPEPLD
	ARRB1													ATP6V0D1	PSMC2
	GABARAPL2													ZFYVE28	YDJC
	AC027763.2													RLTPR	PCYT1A
	ESD													SSU72	FBXO27
	MGLL													VMA21	NPHS1
	THAP5													KALRN	THAP8
	RBM11													PKNOX1	ZNF382
	ARMC1													PDXK	DUSP14
	PRMT3													CSTB	PLXDC1
	MORN4													ICOSLG	PRPSAP1
	CENPN													RALGDS	CD300LG
	MPHOSPH6													SPATC1L	AQP5
	TMEM55A													LSS	LARP4
	ZNF880													DIP2A	IP6K3
	TCIRG1													ZNF208	CXCL16
	SNRPF													C19orf47	CCDC78
	FBXO27													RDH13	SPSB3
	SLC25A51													PKN3	AMDHD2
	MAGEA2B													SPTBN4	RPS6KA4
	SAMD9													NEK8	COA7
	TRIM47													TLCD1	KLHL21
	TXNRD1													ZBTB7B	AK4
	CBX3													VPS11	DRAXIN
	CMSS1													IL6R	TMCO4
	ATF1													UBE2Q1	OMA1
	MAFB													SLC25A44	DNAJB4
	TEC													LMNA	LHX8
	ZNF320													LY6K	GFI1
	AK9													IER2	ARPC5
	RFESD													CPSF4	PEA15
	PRDM4													ZNF333	FCRLB
	C2orf88													SH2B2	FLVCR1
	NDUFAF4													SQSTM1	RBM15
	LRRC42													FBXL13	DENND2D
	MTRF1													NAPEPLD	KIF26B
	TRIP4													PSMC2	FAIM3
	SNN													MFSD12	MEMO1
	THEM6													YDJC	DPY30
	FKBP5													CCDC116	C2orf47
	RIMKLB													PCYT1A	KCNJ3
	PERP													FBXO27	RNF149
	HIST1H3H													NPHS1	S100A11
	UTF1													ZNF382	TGFA
	PLEKHF2													DUSP14	NPPC
	PFKP													PLXDC1	GNPDA2
	DNAJB4													ACOX1	ANTXR2
	SLC12A7													LSM12	HELQ
	FIGN													DBF4B	MRPS18C
	GGA2													LARP4	CLDN1
	SMIM10													EIF4A1	IGFN1
	PRSS35													CCDC78	PROK2
	BARX1													SPSB3	ADORA1
	HRK													AMDHD2	FBLN2
	HNRNPF													NTN3	STT3B
	WTAP													PAQR4	MNDA
	KIAA1430													ADCY9	IFI16
	C6orf1													C11orf48	EIF5A2
	ITSN2													RPS6KA4	RPL22L1
	ARPC1A													KLHL21	ICA1L
	PPIC													GMEB1	CD200R1
	FAM102A													AK4	C4orf36
	FBXO32													KIAA1522	PSMD6
	NPC1													DNAJB4	PRICKLE2
	NFKBIE													LHX8	ABHD6
	C4orf3													HFM1	RBM47
	WIPI1													SLC30A7	PCOLCE2
	CELF4													TRIM58	CXCL3
	FAS													OLFML2B	GYG1
	RAB11FIP4													FCRLB	ZNF513
	PPIH													FLVCR1	DTX3L
	EFCAB2													ATF3	SMIM12
	ASB6													RBM15	KLF15
	ST3GAL4													BROX	RPN1
	ZNF263													KIF26B	EXO5
	GALNT5													KLHDC8A	AIMP1
	RP11-89K11.1													B3GALNT2	H2AFZ
	ATP5J													REL	SLC9B1
	HSPBAP1													KIAA1841	SLC9B2
	CHORDC1													MEMO1	SHISA5
	SLC30A4													C2orf47	APEH
	UGP2													KCNF1	MFSD8
	C11orf45													KCNJ3	C4orf29
														CCDC104	C4orf3
														OTUD7B	SAP30
														RPRD2	ANXA5
														RNF149	HPGD
														TGFA	TMEM144
														CCNYL1	NPY1R
														FZD5	FAM160A1
														NPPC	SLC45A2
														ANTXR2	ELOVL7
														GPR155	RANBP3L
														CLDN1	RNF180
														YY1AP1	SLC25A46
														PROK2	ANKRD33B
														TGFBR2	WDR41
														GLB1L	PRDM9
														STT3B	SPINK1
														ICA1L	RHOBTB3
														RYBP	KIAA1430
														ATXN7	PAPD4
														PRICKLE2	UTP15
														PPM1K	ACSL6
														TIPARP	GDF9
														PTX3	TXLNB
														SLMAP	CREBRF
														ABHD6	PDSS2
														RBM47	RAET1E
														GYG1	STK17A
														DNAJC5G	COG5
														ZNF513	GPR85
														DTX3L	RP9
														DNALI1	CAMLG
														RPN1	RELL2
														PRKCD	KCNK5
														SFMBT1	STEAP1
														SLC51A	CDCA7L
														RNF168	MIOS
														SLC9B1	SYTL3
														SLC9B2	FABP5
														SPRY1	SHH
														BSN	CHMP4C
														APEH	SLC13A4
														RNF123	BRI3
														HSPA4L	CTSB
														MFSD8	SUN3
														C4orf29	C7orf57
														MST1R	HNF4G
														DUSP7	SLC30A8
														SAP30	MED30
														SCRG1	KCNV1
														ANXA5	ORC5
														GUCY1A3	OSGIN2
														HPGD	GPR146
														TMEM144	GPER1
														NPY1R	SLC4A2
														TMEM184C	TMUB1
														ELOVL7	COX6C
														WDR41	YWHAZ
														RHOBTB3	SLC25A32
														SERINC5	KIAA0196
														PAPD4	CCDC171
														ACSL6	DIRAS2
														TXLNB	RASEF
														DCBLD1	GKAP1
														RAET1E	SVEP1
														DAGLB	TMEM246
														STK17A	DYNLT3
														GPR85	MID1IP1
														CAMLG	PTCHD1
														KCNK5	ASB11
														STEAP1	C9orf89
														KIAA1324L	ATP7A
														SHH	SLITRK5
														BRI3	MELK
														CTSB	OTUD1
														SUN3	MARCH8
														KCNV1	CFL2
														GPR146	PHYHIPL
														GPER1	CRYL1
														TMEM184A	DNAAF2
														TMUB1	C10orf25
														TP53INP1	EML5
														CCDC171	RPUSD4
														DIRAS2	NUDT5
														GKAP1	DACT1
														KIF27	OXGR1
														SVEP1	VDAC2
														TMEM246	COMTD1
														ZHX1	FAM175B
														PTCHD1	GHITM
														C9orf89	TSC1
														ATP7A	LOH12CR1
														AQP3	FUNDC2
														SLITRK5	TMEM55B
														HECTD2	C12orf50
														FBXO33	VWA2
														MARCH8	ZFYVE1
														GTF2A1	UBTD1
														PHYHIPL	ARHGAP42
														CRYL1	SLC39A13
														DNAAF2	RAPSN
														C10orf25	MOAP1
														EML5	PTPLA
														RPUSD4	SMCO4
														ARF6	R3HCC1L
														NUDT5	CEP57
														DACT1	GLB1L3
														OXGR1	TPTE
														VDAC2	API5
														SNAPC4	ALKBH3
														TSC1	CLMP
														LOH12CR1	SCN3B
														TMEM55B	MYRFL
														ZFYVE1	TMEM100
														UBTD1	SMPD1
														ARHGAP42	TPP1
														SLC39A13	PPFIBP2
														RAPSN	CYB5R2
														PTPLA	SERPINB8
														SMCO4	TUB
														ABTB2	WDR72
														GPR176	ST5
														API5	CENPN
														ZNF319	RIMKLB
														SCN3B	SEC11C
[truncated: 977 more rows]

## Sheet: GO common UP T-NT-PT 24h
	BP_FAT (common UP T-NT-PT 24h - 558genes)
Category	Term	Count	%	PValue	Genes	List Total	Pop Hits	Pop Total	Fold Enrichment	Bonferroni	Benjamini	FDR			Metascape
GOTERM_BP_FAT	GO:0006811~ion transport	81	15.517241379310345	1.0946270654590903E-7	CLIC5, SLC35B2, RAB3A, BEST3, SLC4A4, SLC8A2, BEST4, MFSD5, SLC16A6, SLC16A7, SLC26A11, TMEM38B, RGS7, CPT1A, KCND3, ACTN2, SLC9B1, SLC9B2, SLC9A2, NPC2, DDIT3, SLC9A9, ATP6V1B2, SPNS1, PKP2, SLC27A6, KCNQ4, PLIN2, ATP6V0D1, STEAP1, PTGES, FTL, ABCG2, CAMK2B, CD63, RNASEK, ABCB1, SLC20A1, SLC41A2, HPCA, SLC22A1, NEDD4L, ATP1A3, SLCO5A1, PTGS2, CALCR, GALR2, CNR1, SLC17A5, PLCG2, ATP6V1H, LRRC8D, …	480	1779	19325	1.8331049747048904	6.168509798418764E-4	6.170412767992891E-4	6.063139315577901E-4
GOTERM_BP_FAT	GO:0030004~cellular monovalent inorganic cation homeostasis	16	3.065134099616858	4.913163849131005E-7	RNASEK, ATP1A3, NEDD4L, SLC4A4, SLC9B1, SLC9A2, LACC1, SLC9A9, ATP6V1B2, SPNS1, ATP6V1H, ATP6V0D1, ATP6V1D, ATP6V1C1, RAB7A, ATP6V1F	480	125	19325	5.153333333333333	0.0027657194734844737	0.0013847752308775736	0.0013607007280168318
GOTERM_BP_FAT	GO:0048878~chemical homeostasis	63	12.068965517241379	7.778537594849452E-7	HEXB, SLC4A4, CLDN1, SLC8A2, ICAM1, NPPC, PROK2, TMEM38B, SLC9B1, SLC9B2, SLC9A2, VGF, SOAT1, NPC2, DDIT3, SLC9A9, ATP6V1B2, SPNS1, AGTR1, CRY1, ATP6V0D1, STEAP1, RAB7A, FTL, CALCB, RNASEK, ABHD4, GIPR, EPAS1, NEDD4L, ATP1A3, ALOX12, GATA2, CALCR, GALR2, CNR1, PLCG2, ATP6V1H, HMOX1, LRRC8D, SLC17A7, TAC1, SCN3B, PPARGC1A, ATP6V1D, ALOXE3, CCR10, ATP6V1C1, GPR157, ATP6V1F, MCOLN3, GPR12, TRPA1, AB…	480	1316	19325	1.9273603723404256	0.004375164307894419	0.001461587214072212	0.0014361773245957037
GOTERM_BP_FAT	GO:0030641~regulation of cellular pH	14	2.681992337164751	1.1320318082971988E-6	RNASEK, SLC4A4, SLC9B1, SLC9A2, LACC1, SLC9A9, ATP6V1B2, SPNS1, ATP6V1H, ATP6V0D1, ATP6V1D, ATP6V1C1, RAB7A, ATP6V1F	480	100	19325	5.636458333333333	0.00636094987065805	0.0015953158258428274	0.001567581046539546
GOTERM_BP_FAT	GO:0098771~inorganic ion homeostasis	45	8.620689655172415	2.186718810217762E-6	RNASEK, CALCB, GIPR, EPAS1, HEXB, ATP1A3, NEDD4L, GATA2, SLC4A4, SLC8A2, NPPC, CALCR, GALR2, CNR1, PLCG2, PROK2, ATP6V1H, HMOX1, SLC17A7, TAC1, TMEM38B, ATP6V1D, CCR10, ATP6V1C1, ATP6V1F, GPR157, MCOLN3, GPR12, TRPA1, TRPV2, MCOLN1, SLC9B1, GRIN1, SLC9B2, SLC9A2, LACC1, DDIT3, SLC9A9, ATP6V1B2, SPNS1, AGTR1, ATP6V0D1, STEAP1, RAB7A, FTL	480	835	19325	2.1697230538922154	0.012250886722617205	0.0020539987901466153	0.0020182897460745254
GOTERM_BP_FAT	GO:0030003~cellular cation homeostasis	41	7.854406130268199	2.982477088664844E-6	RNASEK, CALCB, GIPR, HEXB, ATP1A3, NEDD4L, GATA2, SLC4A4, SLC8A2, NPPC, CALCR, GALR2, CNR1, PLCG2, PROK2, ATP6V1H, HMOX1, TAC1, TMEM38B, ATP6V1D, CCR10, ATP6V1C1, ATP6V1F, GPR157, MCOLN3, GPR12, TRPA1, TRPV2, MCOLN1, SLC9B1, GRIN1, SLC9A2, LACC1, DDIT3, SLC9A9, ATP6V1B2, SPNS1, AGTR1, ATP6V0D1, RAB7A, FTL	480	735	19325	2.2458191609977325	0.01667171125532263	0.0020539987901466153	0.0020182897460745254
GOTERM_BP_FAT	GO:0055080~cation homeostasis	44	8.42911877394636	3.110038680359658E-6	RNASEK, CALCB, GIPR, EPAS1, HEXB, ATP1A3, NEDD4L, GATA2, SLC4A4, SLC8A2, NPPC, CALCR, GALR2, CNR1, PLCG2, PROK2, ATP6V1H, HMOX1, TAC1, TMEM38B, ATP6V1D, CCR10, ATP6V1C1, ATP6V1F, GPR157, MCOLN3, GPR12, TRPA1, TRPV2, MCOLN1, SLC9B1, GRIN1, SLC9B2, SLC9A2, LACC1, DDIT3, SLC9A9, ATP6V1B2, SPNS1, AGTR1, ATP6V0D1, STEAP1, RAB7A, FTL	480	819	19325	2.1629527879527877	0.017378535905387738	0.0020539987901466153	0.0020182897460745254
GOTERM_BP_FAT	GO:0006885~regulation of pH	14	2.681992337164751	3.371480334943846E-6	RNASEK, SLC4A4, SLC9B1, SLC9A2, LACC1, SLC9A9, ATP6V1B2, SPNS1, ATP6V1H, ATP6V0D1, ATP6V1D, ATP6V1C1, RAB7A, ATP6V1F	480	110	19325	5.12405303030303	0.018825609071872473	0.0020539987901466153	0.0020182897460745254
GOTERM_BP_FAT	GO:0051453~regulation of intracellular pH	13	2.490421455938697	3.5494225290060674E-6	RNASEK, SLC4A4, SLC9B1, SLC9A2, SLC9A9, ATP6V1B2, SPNS1, ATP6V1H, ATP6V0D1, ATP6V1D, ATP6V1C1, RAB7A, ATP6V1F	480	94	19325	5.567929964539007	0.019809295974696717	0.0020539987901466153	0.0020182897460745254
GOTERM_BP_FAT	GO:0050801~ion homeostasis	47	9.003831417624522	3.852744097595712E-6	RNASEK, CALCB, GIPR, EPAS1, HEXB, ATP1A3, NEDD4L, GATA2, SLC4A4, SLC8A2, NPPC, CALCR, GALR2, CNR1, PLCG2, PROK2, ATP6V1H, HMOX1, SLC17A7, TAC1, TMEM38B, SCN3B, ATP6V1D, CCR10, ATP6V1C1, ATP6V1F, GPR157, MCOLN3, GPR12, TRPA1, TRPV2, MCOLN1, SLC9B1, GRIN1, SLC9B2, SLC9A2, LACC1, FABP3, DDIT3, SLC9A9, ATP6V1B2, SPNS1, AGTR1, ATP6V0D1, STEAP1, RAB7A, FTL	480	910	19325	2.0793841575091574	0.02148382346995381	0.0020539987901466153	0.0020182897460745254
GOTERM_BP_FAT	GO:0015672~monovalent inorganic cation transport	36	6.896551724137931	4.008158008091674E-6	CD63, RNASEK, SLC20A1, ATP1A3, NEDD4L, SLC4A4, SLC8A2, GALR2, SLC17A5, ATP6V1H, SLC38A6, STOM, SLC17A7, TMEM38B, SCN3B, PPARGC1A, ATP6V1D, ATP6V1C1, ATP6V1F, KCNJ3, RGS7, KCNJ4, ACTN2, KCND3, SLC33A1, CTNS, KLHL24, SLC9B1, SLC9B2, SLC9A2, SLC9A9, PKP2, ATP6V1B2, KCNQ4, ATP6V0D1, FGF12	480	610	19325	2.3760245901639343	0.022340698360760136	0.0020539987901466153	0.0020182897460745254
GOTERM_BP_FAT	GO:0044712~single-organism catabolic process	51	9.770114942528735	4.379842157288172E-6	HEXB, PEPD, ENO2, SLC4A4, FLCN, GM2A, CTSL, SMPD1, MAN1A1, UPP1, SULT2A1, GABARAPL1, CPT1A, SPHK1, PLA2G4C, AKR1A1, AMPD3, MAT1A, CBFA2T3, SIRT2, INPP4B, BLVRB, OPTN, CERS1, RAB7A, PFKFB2, ASAH1, ABHD4, HPGD, INPP1, CHAT, HTRA2, HSD17B14, ABHD6, NPL, SNX30, PLD1, PLA2G7, GNS, CNR1, NEU1, PLCG2, HMOX1, DNAJB9, CRYM, GAD1, HAGHL, NAGK, HOOK1, APOC1, GLA	480	1029	19325	1.995414237123421	0.024386938255617663	0.0020574308533861186	0.002021662142434932
GOTERM_BP_FAT	GO:0006873~cellular ion homeostasis	41	7.854406130268199	5.1366781614285396E-6	RNASEK, CALCB, GIPR, HEXB, ATP1A3, NEDD4L, GATA2, SLC4A4, SLC8A2, NPPC, CALCR, GALR2, CNR1, PLCG2, PROK2, ATP6V1H, HMOX1, TAC1, TMEM38B, ATP6V1D, CCR10, ATP6V1C1, ATP6V1F, GPR157, MCOLN3, GPR12, TRPA1, TRPV2, MCOLN1, SLC9B1, GRIN1, SLC9A2, LACC1, DDIT3, SLC9A9, ATP6V1B2, SPNS1, AGTR1, ATP6V0D1, RAB7A, FTL	480	752	19325	2.1950493129432624	0.028540334869920136	0.002227342676613283	0.002188620025857899
GOTERM_BP_FAT	GO:0055067~monovalent inorganic cation homeostasis	17	3.256704980842912	5.77589269251657E-6	RNASEK, ATP1A3, NEDD4L, SLC4A4, SLC9B1, SLC9B2, SLC9A2, LACC1, SLC9A9, ATP6V1B2, SPNS1, ATP6V1H, ATP6V0D1, ATP6V1D, ATP6V1C1, RAB7A, ATP6V1F	480	171	19325	4.002497563352827	0.03203446931452458	0.002263729246457404	0.00222437401031179
GOTERM_BP_FAT	GO:0055082~cellular chemical homeostasis	46	8.812260536398467	6.509774084192565E-6	RNASEK, CALCB, GIPR, HEXB, ATP1A3, NEDD4L, GATA2, SLC4A4, SLC8A2, ICAM1, NPPC, CALCR, GALR2, CNR1, PLCG2, PROK2, ATP6V1H, HMOX1, LRRC8D, TAC1, TMEM38B, PPARGC1A, ATP6V1D, CCR10, ATP6V1C1, ATP6V1F, GPR157, MCOLN3, GPR12, TRPA1, TRPV2, NR1D1, MCOLN1, SLC9B1, GRIN1, SLC9A2, LACC1, HOOK1, DDIT3, SLC9A9, ATP6V1B2, SPNS1, AGTR1, ATP6V0D1, RAB7A, FTL	480	900	19325	2.05775462962963	0.03603058875948728	0.002263729246457404	0.00222437401031179
GOTERM_BP_FAT	GO:0080171~lytic vacuole organization	13	2.490421455938697	6.826928719137106E-6	VPS18, SRPX, RNASEK, HEXB, NAGPA, MCOLN1, MFSD8, HOOK1, SPNS1, ATP6V1H, ATP6V1D, RAB7A, ATP6V1F	480	100	19325	5.233854166666666	0.037752445780128485	0.002263729246457404	0.00222437401031179
GOTERM_BP_FAT	GO:0007040~lysosome organization	13	2.490421455938697	6.826928719137106E-6	VPS18, SRPX, RNASEK, HEXB, NAGPA, MCOLN1, MFSD8, HOOK1, SPNS1, ATP6V1H, ATP6V1D, RAB7A, ATP6V1F	480	100	19325	5.233854166666666	0.037752445780128485	0.002263729246457404	0.00222437401031179
GOTERM_BP_FAT	GO:0098660~inorganic ion transmembrane transport	48	9.195402298850574	1.1964487166632331E-5	CLIC5, RNASEK, SLC20A1, SLC41A2, HPCA, ATP1A3, NEDD4L, BEST3, SLC4A4, SLC8A2, BEST4, CALCR, GALR2, SLC17A5, PLCG2, ATP6V1H, STOM, SLC17A7, SLC26A11, TMEM38B, SCN3B, ATP6V1D, ATP6V1C1, ATP6V1F, KCNJ3, RGS7, KCNJ4, MCOLN3, TRPA1, ACTN2, KCND3, SLC33A1, TRPV2, CTNS, KLHL24, MCOLN1, SLC9B1, GRIN1, SLC9B2, SLC9A2, DDIT3, SLC9A9, SLC25A30, ATP6V1B2, KCNQ4, ATP6V0D1, STEAP1, FGF12	480	980	19325	1.9719387755102042	0.06522013659936143	0.0037098500386412267	0.003645353798835153
GOTERM_BP_FAT	GO:0034220~ion transmembrane transport	57	10.919540229885058	1.250437302362663E-5	CLIC5, SLC35B2, BEST3, SLC4A4, SLC8A2, BEST4, SLC16A7, SLC26A11, TMEM38B, RGS7, CPT1A, KCND3, ACTN2, SLC9B1, SLC9B2, SLC9A2, DDIT3, SLC9A9, ATP6V1B2, KCNQ4, ATP6V0D1, STEAP1, CD63, RNASEK, ABCB1, SLC20A1, SLC41A2, HPCA, SLC22A1, NEDD4L, ATP1A3, CALCR, GALR2, SLC17A5, PLCG2, ATP6V1H, LRRC8D, SLC38A6, STOM, SLC17A7, SCN3B, ATP6V1D, ATP6V1C1, KCNJ3, ATP6V1F, KCNJ4, MCOLN3, TRPA1, SLC33A1, TRPV2, CTN…	480	1250	19325	1.835875	0.06806069651783819	0.0037098500386412267	0.003645353798835153
GOTERM_BP_FAT	GO:0044255~cellular lipid metabolic process	52	9.961685823754788	1.4967346068362734E-5	RDH8, HEXB, SCPEP1, GM2A, SMPD1, SERAC1, TMEM38B, CPT1A, TMEM150A, SPHK1, PLA2G4C, ELOVL7, BAAT, LSS, SIRT2, INPP4B, SOAT1, AGTR1, SLC27A6, DGKI, CERS1, PTGES, RAB7A, ASAH1, ABHD4, HPGD, INPP1, CHAT, HTRA2, ABHD6, ALOX12, PLD1, PTGS2, PLA2G7, PTDSS1, GALR2, CNR1, NEU1, PLCG2, ST8SIA4, PIP5K1B, PPARGC1A, ALOXE3, ST8SIA1, APOBR, AKR1C2, FABP3, NR4A3, DHRS9, APOC1, GLA, SERINC2	480	1107	19325	1.891184884071063	0.0809103054243051	0.004027942970305362	0.003957916642278055
GOTERM_BP_FAT	GO:0042592~homeostatic process	81	15.517241379310345	1.503062637056873E-5	HEXB, HUS1B, TNFAIP3, SLC4A4, CLDN1, SLC8A2, ICAM1, NPPC, FLCN, PROK2, TMEM38B, NSMCE2, SLC9B1, SLC9B2, SLC9A2, EID3, VGF, SOAT1, NPC2, CDHR1, DDIT3, SLC9A9, ATP6V1B2, SPNS1, AGTR1, CRY1, ATP6V0D1, STEAP1, PTGES, RAB7A, FTL, SP100, CALCB, RNASEK, ABHD4, GIPR, EPAS1, ILDR2, NEDD4L, ATP1A3, ALOX12, GATA2, PTGS2, CALCR, GALR2, CNR1, PLCG2, GCNT2, ATP6V1H, HMOX1, LRRC8D, SLC17A7, GCNT4, TAC1, SCN3B, …	480	2018	19325	1.616002849355798	0.08123810133573284	0.004027942970305362	0.003957916642278055
GOTERM_BP_FAT	GO:0006820~anion transport	36	6.896551724137931	1.572019608776263E-5	SLC35B2, CLIC5, ABCB1, SLC20A1, SLC22A1, SLCO5A1, PTGS2, BEST3, SLC4A4, BEST4, MFSD5, SLC17A5, SLC16A6, LRRC8D, SLC16A7, SLC38A6, SLC17A7, SLC26A11, SLC19A2, NTRK2, CPT1A, SLC33A1, DTNBP1, CTNS, FABP3, OSTM1, NPC2, APOC1, SLCO4C1, SLC25A30, SPNS1, SFXN3, SLC27A6, PLIN2, PTGES, ABCG2	480	650	19325	2.2298076923076926	0.08480254747208416	0.004027942970305362	0.003957916642278055
GOTERM_BP_FAT	GO:0072348~sulfur compound transport	10	1.9157088122605364	1.8090776874093943E-5	SLC35B2, SLC35F3, SLC22A1, SLC33A1, SLC25A30, LRRC8D, CTNS, SLC26A11, SLC19A2, ABCG2	480	61	19325	6.600068306010929	0.09695115189905568	0.004280862465375496	0.004206439098051245
GOTERM_BP_FAT	GO:0055085~transmembrane transport	68	13.026819923371647	1.8226130773285773E-5	CLIC5, SLC35B2, BEST3, SLC4A4, SLC8A2, TMEM144, MFSD8, BEST4, SLC16A6, SLC16A7, SLC26A11, TMEM38B, RGS7, CPT1A, KCND3, ACTN2, SLC9B1, SLC9B2, SLC9A2, DDIT3, SLC9A9, ATP6V1B2, SPNS1, KCNQ4, ATP6V0D1, STEAP1, ABCG2, CD63, RNASEK, ABCB1, SLC20A1, SLC41A2, HPCA, SLC22A1, NEDD4L, ATP1A3, SLCO5A1, CALCR, GALR2, BLOC1S3, SLC17A5, PLCG2, ATP6V1H, LRRC8D, SLC38A6, STOM, SLC17A7, SCN3B, PPARGC1A, ATP6V1D, …	480	1610	19325	1.7004399585921324	0.09763991878869194	0.004280862465375496	0.004206439098051245
GOTERM_BP_FAT	GO:0099504~synaptic vesicle cycle	16	3.065134099616858	2.9864955334588097E-5	NAPA, RAB3A, WNT7A, SYT9, CPLX1, STX11, RIMS2, ATP6V1B2, ATP6V1H, SLC17A7, STX3, ATP6V0D1, SNCB, ATP6V1D, ATP6V1C1, ATP6V1F	480	174	19325	3.702107279693487	0.15494305818783383	0.006623567227224531	0.006508415623841879
GOTERM_BP_FAT	GO:0070050~neuron cellular homeostasis	10	1.9157088122605364	3.055042538723395E-5	CNR1, HEXB, CHMP2B, ATP6V1B2, ATP6V1H, ATP6V0D1, ATP6V1D, ATP6V1C1, ATP6V1F, SLC8A2	480	65	19325	6.193910256410256	0.1582021515556853	0.006623567227224531	0.006508415623841879
GOTERM_BP_FAT	GO:0097401~synaptic vesicle lumen acidification	6	1.1494252873563218	3.1921834692718055E-5	ATP6V1B2, ATP6V1H, ATP6V0D1, ATP6V1D, ATP6V1C1, ATP6V1F	480	16	19325	15.097656250000002	0.1646848951878358	0.006664569709735247	0.006548705272702419
GOTERM_BP_FAT	GO:0010646~regulation of cell communication	127	24.32950191570881	4.087280332548857E-5	SLC35B2, NRROS, RAB3A, IFI35, ICAM1, SLC8A2, NR3C2, PREX2, RIMS2, NPPC, TMEM88, PLAU, IL6R, RGS6, RGS7, VPS18, CPT1A, FST, SAP30, SLC9B2, RNF125, RRAGC, DOK5, RGS9BP, DDIT3, RRAGD, AGTR1, OPTN, DGKI, RTN4R, PFKFB2, BLK, SEMA7A, GIPR, ARHGEF28, HTRA2, ABHD6, GATA2, CPLX1, RASGRP1, CALCR, VPS11, PLCG2, HMOX1, PIP5K1B, TGFB2, EGR2, GADD45B, GADD45A, DCDC2, ISG15, KLHL24, NR1D1, SYT9, VASN, RHEB, TRI…	480	3664	19325	1.3954893331513827	0.20578788100021705	0.008228571155206397	0.008085516343567186
GOTERM_BP_FAT	GO:0098662~inorganic cation transmembrane transport	43	8.237547892720306	4.281552530400399E-5	RNASEK, SLC20A1, SLC41A2, HPCA, ATP1A3, NEDD4L, SLC4A4, SLC8A2, CALCR, GALR2, SLC17A5, PLCG2, ATP6V1H, STOM, SLC17A7, TMEM38B, SCN3B, ATP6V1D, ATP6V1C1, ATP6V1F, KCNJ3, RGS7, KCNJ4, MCOLN3, TRPA1, ACTN2, KCND3, SLC33A1, TRPV2, CTNS, KLHL24, MCOLN1, SLC9B1, GRIN1, SLC9B2, SLC9A2, DDIT3, SLC9A9, ATP6V1B2, KCNQ4, ATP6V0D1, STEAP1, FGF12	480	883	19325	1.960586542091355	0.2144383058113376	0.008322452280643811	0.008177765333064763
GOTERM_BP_FAT	GO:0016188~synaptic vesicle maturation	7	1.3409961685823755	5.324378736331318E-5	RAB3A, ATP6V1B2, ATP6V1H, ATP6V0D1, ATP6V1D, ATP6V1C1, ATP6V1F	480	28	19325	10.065104166666668	0.2592878715719721	0.009916958788213916	0.009744551131438156
GOTERM_BP_FAT	GO:0032940~secretion by cell	42	8.045977011494253	5.5939299342324976E-5	BLK, NAPA, PFKFB2, RAB3A, GIPR, ILDR2, GATA2, NAGPA, RASGRP1, CPLX1, STX11, RIMS2, CNR1, BLOC1S3, VPS11, HMOX1, STX3, TMEM38B, APBB3, VPS18, NTRK2, TGFB2, CPT1A, ANXA3, LGI3, DTNBP1, M6PR, WNT7A, RAB3IL1, NR1D1, SYT9, UNC13D, SYTL2, SLC9B2, NR4A3, RGCC, VGF, AGTR1, CRY1, DGKI, LAT, RAB7A	480	864	19325	1.957103587962963	0.27045822717245016	0.009916958788213916	0.009744551131438156
GOTERM_BP_FAT	GO:0019725~cellular homeostasis	47	9.003831417624522	5.629637772269742E-5	RNASEK, CALCB, GIPR, HEXB, ATP1A3, NEDD4L, GATA2, SLC4A4, SLC8A2, ICAM1, NPPC, CALCR, GALR2, CNR1, PLCG2, PROK2, ATP6V1H, HMOX1, LRRC8D, TAC1, TMEM38B, PPARGC1A, ATP6V1D, CCR10, ATP6V1C1, ATP6V1F, GPR157, MCOLN3, GPR12, TRPA1, TRPV2, NR1D1, MCOLN1, SLC9B1, GRIN1, SLC9A2, LACC1, HOOK1, DDIT3, SLC9A9, CHMP2B, ATP6V1B2, SPNS1, AGTR1, ATP6V0D1, RAB7A, FTL	480	1012	19325	1.8698019598155469	0.27192529127777176	0.009916958788213916	0.009744551131438156
GOTERM_BP_FAT	GO:0023051~regulation of signaling	127	24.32950191570881	6.473942028136634E-5	SLC35B2, NRROS, RAB3A, IFI35, ICAM1, SLC8A2, NR3C2, PREX2, RIMS2, NPPC, TMEM88, PLAU, IL6R, RGS6, RGS7, VPS18, CPT1A, FST, SAP30, SLC9B2, RNF125, RRAGC, DOK5, RGS9BP, DDIT3, RRAGD, AGTR1, OPTN, DGKI, RTN4R, PFKFB2, BLK, SEMA7A, GIPR, ARHGEF28, HTRA2, ABHD6, GATA2, CPLX1, RASGRP1, CALCR, VPS11, PLCG2, HMOX1, PIP5K1B, TGFB2, EGR2, GADD45B, GADD45A, DCDC2, ISG15, KLHL24, NR1D1, SYT9, VASN, RHEB, TRI…	480	3700	19325	1.381911599099099	0.3057671982457967	0.011052548178542669	0.010860398148119186
GOTERM_BP_FAT	GO:0035556~intracellular signal transduction	102	19.54022988505747	6.719929529509097E-5	SLC35B2, IFI35, ICAM1, NR3C2, RPS6KA4, PREX2, NPPC, TMEM38B, IL6R, RGS6, RGS7, WSB2, RNF125, RRAGC, MAPKAPK3, DOK5, DDIT3, TIPRL, RRAGD, ELMO1, AGTR1, OPTN, DGKI, RTN4R, BLK, SEMA7A, SHC3, GIPR, ARHGEF28, HPCA, HTRA2, PLD1, RASGRP1, RASGRP3, CALCR, PLCG2, HMOX1, PIP5K1B, CCR10, TGFB2, GADD45B, GADD45A, DCDC2, NR1D1, LACC1, NR4A3, RHEB, TRIP6, FGF12, LAT, CD22, RAD9A, CDKN1A, ECM1, TNFAIP3, MFSD8,…	480	2823	19325	1.4546803046404533	0.3153278413363494	0.011052548178542669	0.010860398148119186
GOTERM_BP_FAT	GO:0045055~regulated exocytosis	19	3.6398467432950192	6.862501086553014E-5	BLK, NAPA, VPS18, RAB3A, ANXA3, DTNBP1, WNT7A, GATA2, SYT9, RASGRP1, CPLX1, STX11, UNC13D, RIMS2, NR4A3, HMOX1, STX3, LAT, DGKI	480	254	19325	3.0116059711286085	0.32080870477057155	0.011052548178542669	0.010860398148119186
GOTERM_BP_FAT	GO:0006887~exocytosis	24	4.597701149425287	7.972252089603931E-5	BLK, NAPA, VPS18, RAB3A, ANXA3, LGI3, DTNBP1, WNT7A, RAB3IL1, GATA2, SYT9, RASGRP1, CPLX1, STX11, UNC13D, SYTL2, RIMS2, NR4A3, VPS11, HMOX1, STX3, LAT, DGKI, RAB7A	480	379	19325	2.549472295514512	0.36199793867664143	0.012483218063638156	0.012266195645643381
GOTERM_BP_FAT	GO:0007610~behavior	34	6.513409961685824	8.990483187164766E-5	CSTB, CNTFR, HEXB, SEZ6, HTRA2, PTGS2, SLC8A2, PREX2, RASD2, PGRMC1, GM2A, GALR2, CNR1, GNG8, GCNT4, GPR157, NTRK2, CPT1A, EGR2, MCOLN3, GAD1, NPY1R, DTNBP1, CTNS, NR1D2, NR1D1, FOS, GRIN1, NR4A3, PER3, DMRTA1, FGF12, DGKI, LHX8	480	651	19325	2.102694572452637	0.3975895890666733	0.013681207252023672	0.013443357631534345
GOTERM_BP_FAT	GO:0044242~cellular lipid catabolic process	18	3.4482758620689653	9.351267165685826E-5	ASAH1, CPT1A, HEXB, SPHK1, CHAT, PLA2G4C, ABHD6, PLD1, PLA2G7, SIRT2, GM2A, CNR1, SMPD1, APOC1, NEU1, PLCG2, GLA, RAB7A	480	237	19325	3.0577531645569622	0.4097184062359076	0.013681207252023672	0.013443357631534345
GOTERM_BP_FAT	GO:0015711~organic anion transport	29	5.555555555555555	9.476175942793049E-5	SLC35B2, ABCB1, SLC22A1, SLCO5A1, PTGS2, SLC4A4, SLC17A5, SLC16A6, LRRC8D, SLC16A7, SLC38A6, SLC17A7, SLC19A2, NTRK2, CPT1A, SLC33A1, DTNBP1, CTNS, FABP3, NPC2, APOC1, SLCO4C1, SLC25A30, SPNS1, SFXN3, SLC27A6, PLIN2, PTGES, ABCG2	480	515	19325	2.2670914239482203	0.41386043312564447	0.013681207252023672	0.013443357631534345
GOTERM_BP_FAT	GO:0007033~vacuole organization	19	3.6398467432950192	9.708147775074451E-5	VPS18, SRPX, GABARAPL1, RNASEK, HEXB, NAGPA, MCOLN1, SNX30, MFSD8, ATG16L2, HOOK1, CHMP2B, VPS11, SPNS1, ATP6V1H, CTSD, ATP6V1D, RAB7A, ATP6V1F	480	261	19325	2.9308349297573435	0.42147577381512424	0.013681207252023672	0.013443357631534345
GOTERM_BP_FAT	GO:1901615~organic hydroxy compound metabolic process	30	5.747126436781609	1.1307404600523006E-4	PFKFB2, ASAH1, RDH8, CPQ, INPP1, EPAS1, ALOX12, GALR2, SMPD1, PLCG2, GCNT4, CRYM, SNCB, APOL2, SULT2A1, TGFB2, ABCA5, SPHK1, HAGHL, CTNS, APOBR, NR1D1, BAAT, LSS, INPP4B, CH25H, SOAT1, DHRS9, NPC2, APOC1	480	548	19325	2.2040374087591244	0.47135303700759745	0.015546302373938583	0.01527602782495047
GOTERM_BP_FAT	GO:0046903~secretion	46	8.812260536398467	1.1584497864597049E-4	BLK, NAPA, PFKFB2, RAB3A, GIPR, ILDR2, GATA2, NAGPA, PTGS2, RASGRP1, CPLX1, STX11, RIMS2, CNR1, BLOC1S3, VPS11, HMOX1, STX3, TMEM38B, APBB3, VPS18, NTRK2, TGFB2, CPT1A, ANXA3, LGI3, DTNBP1, M6PR, WNT7A, RAB3IL1, NR1D1, SYT9, UNC13D, SYTL2, SLC9B2, NR4A3, RGCC, VGF, NPHS1, NEURL1, AGTR1, CRY1, DGKI, LAT, PTGES, RAB7A	480	1014	19325	1.8264094345825117	0.47954714530535403	0.015548051062555612	0.01527774611238168
GOTERM_BP_FAT	GO:0016050~vesicle organization	23	4.406130268199234	1.2079678969940294E-4	VPS18, SRPX, RAB3A, RNASEK, SPHK1, DTNBP1, SYT9, CPLX1, STX11, UNC13D, RAB32, HOOK1, BLOC1S3, CHMP2B, ATP6V1B2, VPS11, ATP6V1H, STX3, ATP6V0D1, ATP6V1D, ATP6V1C1, RAB7A, ATP6V1F	480	364	19325	2.543927426739927	0.49387552099879917	0.015835616361291497	0.015560312049883557
GOTERM_BP_FAT	GO:0030149~sphingolipid catabolic process	7	1.3409961685823755	1.4093386449623213E-4	ASAH1, GM2A, SMPD1, HEXB, SPHK1, NEU1, GLA	480	33	19325	8.540088383838384	0.5481929999926327	0.018055549867392287	0.017741651714650676
GOTERM_BP_FAT	GO:0032787~monocarboxylic acid metabolic process	34	6.513409961685824	1.6884940455674352E-4	PFKFB2, ASAH1, HPGD, HEXB, CHAT, ALOX12, ABHD6, ENO2, PTGS2, SLC4A4, FLCN, SCPEP1, CNR1, PPARGC1A, ALOXE3, SULT2A1, CPT1A, GAD1, PLA2G4C, HAGHL, AKR1A1, AKR1C2, NR1D1, ELOVL7, BAAT, CBFA2T3, SIRT2, FABP3, NR4A3, DHRS9, HOOK1, APOC1, SLC27A6, PTGES	480	674	19325	2.030940900098912	0.6139870876180535	0.021151202077474736	0.02078348559644005
GOTERM_BP_FAT	GO:0006629~lipid metabolic process	60	11.494252873563218	1.7502011095528366E-4	RDH8, HEXB, SCPEP1, GM2A, SMPD1, SERAC1, TMEM38B, SULT2A1, CPT1A, TMEM150A, SPHK1, PLA2G4C, AKR1A1, ELOVL7, BAAT, LSS, SIRT2, CH25H, INPP4B, SOAT1, NPC2, AGTR1, SLC27A6, DGKI, CERS1, PTGES, RAB7A, ASAH1, ABHD4, HPGD, INPP1, CHAT, HTRA2, HSD17B14, ABHD6, ALOX12, PLD1, PTGS2, PLA2G7, PTDSS1, GALR2, CNR1, NEU1, PLCG2, ST8SIA4, PIP5K1B, PPARGC1A, ALOXE3, APOL2, ABCA5, ST8SIA1, APOBR, AKR1C2, NR1D1, F…	480	1474	19325	1.6388229308005426	0.6271856527999358	0.02144757316206378	0.021074704230028614
GOTERM_BP_FAT	GO:0009966~regulation of signal transduction	112	21.455938697318008	1.8052335025882371E-4	SLC35B2, NRROS, IFI35, ICAM1, SLC8A2, NR3C2, PREX2, RIMS2, NPPC, TMEM88, PLAU, IL6R, RGS6, RGS7, VPS18, FST, SAP30, RNF125, RRAGC, DOK5, RGS9BP, DDIT3, RRAGD, OPTN, DGKI, RTN4R, BLK, SEMA7A, GIPR, ARHGEF28, HTRA2, ABHD6, GATA2, RASGRP1, CALCR, VPS11, PLCG2, HMOX1, PIP5K1B, TGFB2, GADD45B, GADD45A, DCDC2, ISG15, KLHL24, NR1D1, VASN, RHEB, TRIP6, CD22, RAD9A, SRPX, ECM1, PRR7, RNF14, WFIKKN2, TNFAI…	480	3248	19325	1.3882902298850575	0.6385754553488889	0.021597531272356012	0.021222055298488546
GOTERM_BP_FAT	GO:0016042~lipid catabolic process	22	4.21455938697318	1.8390659944528801E-4	ASAH1, CPT1A, ABHD4, HPGD, HEXB, SPHK1, CHAT, PLA2G4C, HSD17B14, ABHD6, PLD1, PLA2G7, SIRT2, GM2A, CNR1, SMPD1, APOC1, NEU1, PLCG2, GLA, SULT2A1, RAB7A	480	349	19325	2.537905921680993	0.6454042387585156	0.021597531272356012	0.021222055298488546
GOTERM_BP_FAT	GO:0098655~cation transmembrane transport	45	8.620689655172415	2.1572875141897277E-4	CD63, RNASEK, SLC20A1, SLC41A2, HPCA, SLC22A1, ATP1A3, NEDD4L, SLC4A4, SLC8A2, CALCR, GALR2, SLC17A5, PLCG2, ATP6V1H, STOM, SLC17A7, TMEM38B, SCN3B, ATP6V1D, ATP6V1C1, ATP6V1F, KCNJ3, RGS7, KCNJ4, MCOLN3, TRPA1, ACTN2, KCND3, SLC33A1, TRPV2, CTNS, KLHL24, MCOLN1, SLC9B1, GRIN1, SLC9B2, SLC9A2, DDIT3, SLC9A9, ATP6V1B2, KCNQ4, ATP6V0D1, STEAP1, FGF12	480	1011	19325	1.7920066765578635	0.7036440936090107	0.024817611668341826	0.02438615416550388
GOTERM_BP_FAT	GO:0006665~sphingolipid metabolic process	14	2.681992337164751	2.7731007256413093E-4	ASAH1, ST8SIA1, HEXB, SPHK1, HTRA2, ELOVL7, GM2A, SMPD1, NEU1, ST8SIA4, ALOXE3, SERINC2, GLA, CERS1	480	167	19325	3.3751247504990016	0.7905800398149313	0.03126393758088012	0.030720409838654424
GOTERM_BP_FAT	GO:0046466~membrane lipid catabolic process	7	1.3409961685823755	3.163619470229864E-4	ASAH1, GM2A, SMPD1, HEXB, SPHK1, NEU1, GLA	480	38	19325	7.416392543859649	0.8319702856547804	0.03496729990918773	0.03435938871686905
GOTERM_BP_FAT	GO:0010033~response to organic substance	111	21.26436781609195	3.3640566430931466E-4	CNTFR, CD83, NRROS, CHRM4, ENO2, CLDN1, ICAM1, NR3C2, RPS6KA4, NPPC, TMEM38B, IL6R, RGS7, VPS18, CPT1A, ACTN2, FST, SAP30, CH25H, RNF125, RRAGC, MAPKAPK3, DOK5, DDIT3, RRAGD, AGTR1, OPTN, PFKFB2, MAX, GIPR, HPCA, ILDR2, HTRA2, GATA2, CALCR, VPS11, PLCG2, HMOX1, UGT3A2, TAC1, CCR10, TGFB2, EGR2, SLC33A1, ISG15, NR1D2, NR1D1, VASN, ESR2, IGF2R, CPEB1, NR4A3, TOLLIP, FGF12, ECM1, RNF14, WFIKKN2, TNF…	480	3265	19325	1.368730857580398	0.8499276499411388	0.035960404560220254	0.03533522811053042
GOTERM_BP_FAT	GO:0048584~positive regulation of response to stimulus	92	17.624521072796934	3.3810563095470526E-4	SLC35B2, SRPX, ECM1, PRR7, TNFAIP3, IFI35, CLDN1, ICAM1, NR3C2, RIMS2, NPPC, SPRED2, FLCN, GLIPR2, PLAU, CTSL, SVEP1, CTSD, IL6R, CR2, DUSP3, TNFRSF12A, SPHK1, KLF14, PTP4A3, ELF1, RNF125, MAPKAPK3, RRAGC, DOK5, CD8A, TMEM33, DDIT3, TRAF5, RRAGD, AGTR1, OPTN, DGKI, HBEGF, AVPI1, BLK, COLEC12, RTN4R, PPP1R15A, CD63, SEMA7A, GIPR, SLC20A1, NLRC5, HTRA2, PRR5L, GATA2, PTGS2, PLA2G7, RASGRP1, RASD2, …	480	2594	19325	1.427894500128502	0.8513593620986103	0.035960404560220254	0.03533522811053042
GOTERM_BP_FAT	GO:0006672~ceramide metabolic process	11	2.10727969348659	3.5288872190664757E-4	ASAH1, GM2A, SMPD1, HEXB, SPHK1, NEU1, ST8SIA4, HTRA2, ALOXE3, GLA, CERS1	480	108	19325	4.100597993827161	0.8632478064271302	0.036837661581255045	0.0361972339007578
GOTERM_BP_FAT	GO:1902600~hydrogen ion transmembrane transport	15	2.8735632183908044	4.403146495353041E-4	RNASEK, SLC33A1, CTNS, ATP1A3, SLC9B2, SLC9A2, SLC9A9, SLC17A5, ATP6V1B2, ATP6V1H, SLC17A7, ATP6V0D1, ATP6V1D, ATP6V1C1, ATP6V1F	480	198	19325	3.0500315656565657	0.9164742475571868	0.0446122332818744	0.04383664363106303
GOTERM_BP_FAT	GO:0006818~hydrogen transport	16	3.065134099616858	4.5110826628824566E-4	RNASEK, SLC33A1, CTNS, ATP1A3, SLC9B2, SLC9A2, SLC9A9, SLC17A5, ATP6V1B2, ATP6V1H, SLC17A7, ATP6V0D1, PPARGC1A, ATP6V1D, ATP6V1C1, ATP6V1F	480	222	19325	2.9016516516516515	0.9214068733532295	0.0446122332818744	0.04383664363106303
GOTERM_BP_FAT	GO:0015992~proton transport	16	3.065134099616858	4.5110826628824566E-4	RNASEK, SLC33A1, CTNS, ATP1A3, SLC9B2, SLC9A2, SLC9A9, SLC17A5, ATP6V1B2, ATP6V1H, SLC17A7, ATP6V0D1, PPARGC1A, ATP6V1D, ATP6V1C1, ATP6V1F	480	222	19325	2.9016516516516515	0.9214068733532295	0.0446122332818744	0.04383664363106303
GOTERM_BP_FAT	GO:0006812~cation transport	52	9.961685823754788	4.648861815592405E-4	SLC4A4, SLC8A2, TMEM38B, RGS7, KCND3, ACTN2, SLC9B1, SLC9B2, SLC9A2, DDIT3, SLC9A9, ATP6V1B2, PKP2, KCNQ4, ATP6V0D1, STEAP1, FTL, CAMK2B, CD63, RNASEK, SLC20A1, SLC41A2, HPCA, SLC22A1, NEDD4L, ATP1A3, PTGS2, CALCR, GALR2, CNR1, SLC17A5, PLCG2, ATP6V1H, SLC38A6, STOM, SLC17A7, SCN3B, PPARGC1A, ATP6V1D, ATP6V1C1, KCNJ3, ATP6V1F, KCNJ4, MCOLN3, TRPA1, SLC33A1, TRPV2, CTNS, KLHL24, MCOLN1, GRIN1, FGF…	480	1271	19325	1.6471610280618934	0.9272824649513141	0.045182127680162734	0.044396630338907464
GOTERM_BP_FAT	GO:0021700~developmental maturation	20	3.8314176245210727	5.389236186924891E-4	CAMK2B, CD63, TGFB2, RAB3A, EPAS1, SEZ6, ELSPBP1, GATA2, SIRT2, RAB32, NPPC, DDIT3, BLOC1S3, NEURL1, ATP6V1B2, ATP6V1H, ATP6V0D1, ATP6V1D, ATP6V1C1, ATP6V1F	480	326	19325	2.4699642126789363	0.9521043855047612	0.051490041331687476	0.050594880066740636
GOTERM_BP_FAT	GO:0070887~cellular response to chemical stimulus	108	20.689655172413794	5.621299448122899E-4	CNTFR, NRROS, CHRM4, CLDN1, ICAM1, NR3C2, RPS6KA4, NPPC, TMEM38B, JUNB, IL6R, SULT2A1, VPS18, CPT1A, ACTN2, FST, SAP30, CH25H, RNF125, RRAGC, DOK5, DDIT3, RRAGD, AGTR1, ATP6V0D1, OPTN, ABCB1, MAX, EPAS1, HPCA, SLC22A1, HTRA2, PLA2G7, VPS11, PLCG2, HMOX1, UGT3A2, TAC1, PPARGC1A, CCR10, TGFB2, EGR2, SLC33A1, ISG15, NR1D2, NR1D1, SYT9, VASN, ESR2, CPEB1, RGCC, NR4A3, TOLLIP, FGF12, ECM1, RNF14, WFIK…	480	3202	19325	1.3579403497813867	0.9579803305814053	0.05281210831511464	0.051893962738587894
GOTERM_BP_FAT	GO:0006914~autophagy	28	5.363984674329502	6.285732840134541E-4	SRPX, HTRA2, SNX30, MFSD8, FLCN, VPS11, ATP6V1H, HMOX1, CTSD, ATP6V1D, ATP6V1C1, CTSA, VPS18, GABARAPL1, IL10RA, MCOLN1, SIRT2, ATG16L2, RRAGC, RHEB, TOLLIP, RRAGD, CHMP2B, ATP6V1B2, ATP6V0D1, OPTN, CERS1, RAB7A	480	550	19325	2.0496212121212123	0.9711135216505404	0.05808635413088264	0.057076515084434794
GOTERM_BP_FAT	GO:0051452~intracellular pH reduction	8	1.532567049808429	6.831284547292001E-4	RNASEK, ATP6V1B2, ATP6V1H, ATP6V0D1, ATP6V1D, ATP6V1C1, ATP6V1F, RAB7A	480	60	19325	5.368055555555555	0.9787651375441948	0.061318034930913194	0.06025201268091683
GOTERM_BP_FAT	GO:0006793~phosphorus metabolic process	111	21.26436781609195	6.853000178548041E-4	SLC35B2, ENO2, SLC4A4, ICAM1, SLC8A2, RPS6KA4, HERC5, NPPC, NAMPT, TMEM38B, IL6R, SULT2A1, CDKL2, EPHA6, INPP4B, MAPKAPK3, DOK5, TIPRL, PPEF1, DGKI, PFKFB2, BLK, SEMA7A, ABHD4, GIPR, CHAT, HPCA, ABHD6, AK5, PLD1, PLA2G7, RASGRP1, RASGRP3, PTDSS1, CALCR, GALR2, UAP1L1, PLCG2, PIP5K1B, PPARGC1A, TGFB2, GADD45B, GADD45A, PARP10, LACC1, PKIB, PTPRB, RGCC, HOOK1, TOLLIP, SERINC2, FGF12, CDK15, LAT, CD…	480	3328	19325	1.3428203876201925	0.979023666964067	0.061318034930913194	0.06025201268091683
GOTERM_BP_FAT	GO:0007166~cell surface receptor signaling pathway	101	19.34865900383142	7.287262286761935E-4	CNTFR, NRROS, CHRM4, ICAM1, RPS6KA4, RIMS2, NPPC, TMEM88, PLAU, SVEP1, IL6R, ANKS1B, EPHA6, FST, SAP30, MAPKAPK3, DOK5, CD8A, DDIT3, DGKI, RTN4R, BLK, SEMA7A, SHC3, GIPR, ARHGEF28, HTRA2, GATA2, CALCR, GALR2, PLCG2, HMOX1, CCR10, TGFB2, SLC33A1, DCDC2, ISG15, KLHL24, VASN, IGF2R, EFNA3, NR4A3, TOLLIP, TNFSF9, FGF12, LAT, CD22, CSRNP1, SRPX, ECM1, RNF14, WFIKKN2, TNFAIP3, LRRC32, TMEM100, SPRED2, …	480	2975	19325	1.366824229691877	0.983581182940749	0.06391240602095895	0.06280128028208119
GOTERM_BP_FAT	GO:0035725~sodium ion transmembrane transport	14	2.681992337164751	7.36971153337295E-4	SLC20A1, ATP1A3, NEDD4L, KLHL24, SLC4A4, SLC9B1, SLC8A2, SLC9B2, SLC9A2, SLC9A9, STOM, SLC17A7, SCN3B, FGF12	480	185	19325	3.046734234234234	0.9843273472088808	0.06391240602095895	0.06280128028208119
GOTERM_BP_FAT	GO:1903305~regulation of regulated secretory pathway	13	2.490421455938697	8.186411258645305E-4	BLK, NAPA, VPS18, RAB3A, DTNBP1, WNT7A, GATA2, SYT9, CPLX1, UNC13D, RIMS2, HMOX1, DGKI	480	164	19325	3.1913744918699187	0.9901133502444195	0.0698223064682402	0.06860843631853512
GOTERM_BP_FAT	GO:0010647~positive regulation of cell communication	70	13.409961685823754	8.298908166351061E-4	SLC35B2, SRPX, ECM1, PRR7, TNFAIP3, IFI35, SLC8A2, ICAM1, NR3C2, RIMS2, NPPC, SPRED2, FLCN, GLIPR2, CTSL, CTSD, IL6R, TNFRSF12A, SPHK1, KLF14, PTP4A3, RRAGC, DOK5, TMEM33, DDIT3, TRAF5, RRAGD, DGKI, HBEGF, AVPI1, BLK, RTN4R, PFKFB2, CD63, SEMA7A, GIPR, SLC20A1, NLRC5, HTRA2, PRR5L, PTGS2, RASGRP1, RASD2, CALCR, GPNMB, PLCG2, GCNT2, HMOX1, STX3, NTRK2, TGFB2, GADD45B, GADD45A, BIK, IL10RA, GSX2, D…	480	1904	19325	1.4801623774509804	0.9907213272203917	0.0698223064682402	0.06860843631853512
GOTERM_BP_FAT	GO:0002275~myeloid cell activation involved in immune response	10	1.9157088122605364	8.477613797799526E-4	BLK, NR4A3, ANXA3, PLCG2, HMOX1, IFI35, GATA2, RASGRP1, LAT, UNC13D	480	100	19325	4.026041666666666	0.9916111991727576	0.07027692496793518	0.0690551512147229
GOTERM_BP_FAT	GO:0046942~carboxylic acid transport	21	4.022988505747127	8.738757414201662E-4	NTRK2, CPT1A, ABCB1, SLC22A1, DTNBP1, CTNS, PTGS2, FABP3, SLC16A6, SLC17A5, SLC25A30, SFXN3, SLC27A6, LRRC8D, SLC16A7, SLC38A6, SLC17A7, PLIN2, SLC19A2, PTGES, ABCG2	480	366	19325	2.310023907103825	0.9927604134567803	0.07139184861428229	0.07015069176414929
GOTERM_BP_FAT	GO:0023056~positive regulation of signaling	70	13.409961685823754	8.88410827654037E-4	SLC35B2, SRPX, ECM1, PRR7, TNFAIP3, IFI35, SLC8A2, ICAM1, NR3C2, RIMS2, NPPC, SPRED2, FLCN, GLIPR2, CTSL, CTSD, IL6R, TNFRSF12A, SPHK1, KLF14, PTP4A3, RRAGC, DOK5, TMEM33, DDIT3, TRAF5, RRAGD, DGKI, HBEGF, AVPI1, BLK, RTN4R, PFKFB2, CD63, SEMA7A, GIPR, SLC20A1, NLRC5, HTRA2, PRR5L, PTGS2, RASGRP1, RASD2, CALCR, GPNMB, PLCG2, GCNT2, HMOX1, STX3, NTRK2, TGFB2, GADD45B, GADD45A, BIK, IL10RA, GSX2, D…	480	1910	19325	1.4755126527050613	0.9933304155484972	0.07154245479265438	0.07029867963393872
GOTERM_BP_FAT	GO:0045851~pH reduction	8	1.532567049808429	9.183032682797439E-4	RNASEK, ATP6V1B2, ATP6V1H, ATP6V0D1, ATP6V1D, ATP6V1C1, ATP6V1F, RAB7A	480	63	19325	5.112433862433862	0.9943655388778828	0.07290810596187207	0.07164058877466904
GOTERM_BP_FAT	GO:0015849~organic acid transport	21	4.022988505747127	9.317239650345358E-4	NTRK2, CPT1A, ABCB1, SLC22A1, DTNBP1, CTNS, PTGS2, FABP3, SLC16A6, SLC17A5, SLC25A30, SFXN3, SLC27A6, LRRC8D, SLC16A7, SLC38A6, SLC17A7, PLIN2, SLC19A2, PTGES, ABCG2	480	368	19325	2.2974694293478257	0.9947764408426986	0.07294622209582886	0.07167804225453185
GOTERM_BP_FAT	GO:2000300~regulation of synaptic vesicle exocytosis	9	1.7241379310344827	9.622362658255367E-4	RIMS2, NAPA, VPS18, RAB3A, DTNBP1, WNT7A, SYT9, CPLX1, DGKI	480	82	19325	4.418826219512194	0.9956025794606609	0.07430309356792535	0.07301132433435134
GOTERM_BP_FAT	GO:0019233~sensory perception of pain	9	1.7241379310344827	0.0010422604399406923	TRPA1, CNR1, NPY1R, PROK2, SCN3B, PTGS2, TAC1, ALOXE3, PTGES	480	83	19325	4.3655873493975905	0.9972004203129221	0.07939489324250923	0.0780146023896148
GOTERM_BP_FAT	GO:0033036~macromolecule localization	104	19.923371647509576	0.0011367871991815122	NRROS, RAB3A, RIMS2, TMEM88, VPS18, CPT1A, ACTN2, ARRDC2, SYTL2, SLC9B2, SLC9A2, RAB32, RRAGC, SOAT1, DDIT3, RRAGD, SPNS1, SIDT1, AGTR1, PKP2, SLC27A6, SCG3, OPTN, PTGES, OSBP2, ABCG2, PFKFB2, BLK, ABCB1, GIPR, HPCA, SLC22A1, ILDR2, NEDD4L, HTRA2, CPLX1, TOR1AIP1, GOLGA7B, BLOC1S3, VPS11, MAP7, SCN3B, ATP6V1D, AP1M2, CTSA, TGFB2, EGR2, ABCA5, M6PR, ISG15, NR1D1, SYT9, ATG16L2, HOOK1, TOLLIP, CHMP…	480	3125	19325	1.3398666666666668	0.9983577934927035	0.08464054873228984	0.08316906145612088
GOTERM_BP_FAT	GO:0006814~sodium ion transport	16	3.065134099616858	0.0011411533978453127	SLC20A1, ATP1A3, NEDD4L, KLHL24, SLC4A4, SLC9B1, SLC8A2, SLC9B2, SLC9A2, SLC9A9, PKP2, SLC38A6, STOM, SLC17A7, SCN3B, FGF12	480	243	19325	2.650891632373114	0.998397763537412	0.08464054873228984	0.08316906145612088
GOTERM_BP_FAT	GO:0006796~phosphate-containing compound metabolic process	107	20.49808429118774	0.0012036430900620833	SLC35B2, ENO2, SLC4A4, ICAM1, SLC8A2, RPS6KA4, HERC5, NPPC, NAMPT, TMEM38B, IL6R, SULT2A1, CDKL2, EPHA6, INPP4B, MAPKAPK3, DOK5, TIPRL, PPEF1, DGKI, PFKFB2, BLK, SEMA7A, ABHD4, GIPR, CHAT, HPCA, ABHD6, AK5, PLD1, PLA2G7, RASGRP1, RASGRP3, PTDSS1, CALCR, GALR2, PLCG2, PIP5K1B, PPARGC1A, TGFB2, GADD45B, GADD45A, PARP10, LACC1, PKIB, PTPRB, RGCC, HOOK1, TOLLIP, SERINC2, FGF12, CDK15, LAT, CDKN1A, HE…	480	3238	19325	1.330409074531604	0.9988739312552363	0.08811605322960993	0.08658414384225817
GOTERM_BP_FAT	GO:0031338~regulation of vesicle fusion	6	1.1494252873563218	0.001225602546822237	VPS18, RAB3A, SPHK1, VPS11, SYT9, CPLX1	480	33	19325	7.320075757575758	0.9990051898989015	0.0885733532876532	0.0870334936775432
GOTERM_BP_FAT	GO:0097480~establishment of synaptic vesicle localization	14	2.681992337164751	0.0013171954109291464	NAPA, VPS18, RAB3A, DTNBP1, WNT7A, SYT9, CPLX1, STX11, RIMS2, BLOC1S3, SLC17A7, STX3, SNCB, DGKI	480	197	19325	2.8611463620981388	0.9994067679605075	0.09281288164259498	0.09119931726420677
GOTERM_BP_FAT	GO:0048489~synaptic vesicle transport	14	2.681992337164751	0.0013171954109291464	NAPA, VPS18, RAB3A, DTNBP1, WNT7A, SYT9, CPLX1, STX11, RIMS2, BLOC1S3, SLC17A7, STX3, SNCB, DGKI	480	197	19325	2.8611463620981388	0.9994067679605075	0.09281288164259498	0.09119931726420677
GOTERM_BP_FAT	GO:1902803~regulation of synaptic vesicle transport	10	1.9157088122605364	0.0013729567803796759	RIMS2, NAPA, VPS18, RAB3A, DTNBP1, WNT7A, SLC17A7, SYT9, CPLX1, DGKI	480	107	19325	3.762655763239875	0.9995669576984076	0.0955476218642004	0.09388651366077809
GOTERM_BP_FAT	GO:0007035~vacuolar acidification	6	1.1494252873563218	0.0014080195507023762	RNASEK, ATP6V1B2, ATP6V1H, ATP6V0D1, ATP6V1D, ATP6V1F	480	34	19325	7.1047794117647065	0.9996447181670771	0.09637075502566586	0.09469533654198388
GOTERM_BP_FAT	GO:0030258~lipid modification	17	3.256704980842912	0.001418976879036769	CPT1A, TMEM150A, INPP1, SPHK1, CHAT, ALOX12, PLA2G7, INPP4B, NR4A3, SOAT1, CNR1, APOC1, AGTR1, PIP5K1B, PPARGC1A, ALOXE3, DGKI	480	274	19325	2.497909063260341	0.9996660278922099	0.09637075502566586	0.09469533654198388
GOTERM_BP_FAT	GO:0040011~locomotion	74	14.17624521072797	0.001444717931742496	ECM1, HEXB, TNFAIP3, LAMC2, CLDN1, ICAM1, NPPC, FLCN, GLIPR2, PLAU, PROK2, IL6R, EPHA6, DUSP3, S100A2, ANXA3, SPHK1, SLC9B1, SLC9B2, SAP30, CH25H, PTP4A3, TMEFF2, TUBB2A, NAV3, DDIT3, AGTR1, ELMO1, B3GNT2, ITGA6, RHOQ, HBEGF, RAB7A, CAMK2B, CD63, SP100, SEMA7A, PRR5L, ABHD6, GATA2, PLD1, PTGS2, PLA2G7, PGRMC1, GPNMB, SLIT1, PLCG2, GCNT2, HMOX1, STX3, TAC1, CCR10, ATOH1, NTRK2, TGFB2, EGR2, LAMB3,…	480	2083	19325	1.4302788446151384	0.9997111963332377	0.09672968218163097	0.09504802370126912
GOTERM_BP_FAT	GO:0071310~cellular response to organic substance	88	16.85823754789272	0.0014585813350077405	CNTFR, ECM1, NRROS, RNF14, WFIKKN2, TNFAIP3, LRRC32, CLDN1, ICAM1, NR3C2, RPS6KA4, TMEM100, SPRED2, FLCN, CTSL, TMEM38B, CTSD, IL6R, VPS18, CPT1A, DUSP3, ACTN2, SPHK1, FST, FOS, SIRT2, SAP30, PTP4A3, MRAS, RNF125, RRAGC, DOK5, TMEM33, DDIT3, TRAF5, RRAGD, AGTR1, CRY1, B3GNT2, RHOQ, OPTN, CERS1, COLEC12, PPP1R15A, CD63, SP100, ASAH1, HPGD, MAX, HPCA, NLRC5, HTRA2, ATP1A3, PTGS2, FSTL3, VPS11, PLCG…	480	2577	19325	1.3748221446125986	0.9997329367582515	0.09672968218163097	0.09504802370126912
GOTERM_BP_FAT	GO:0009967~positive regulation of signal transduction	63	12.068965517241379	0.00159387537563414	SLC35B2, SRPX, ECM1, PRR7, TNFAIP3, IFI35, ICAM1, NR3C2, RIMS2, NPPC, SPRED2, FLCN, GLIPR2, CTSL, CTSD, IL6R, TNFRSF12A, SPHK1, KLF14, PTP4A3, RRAGC, DOK5, TMEM33, DDIT3, TRAF5, RRAGD, DGKI, HBEGF, AVPI1, RTN4R, CD63, SEMA7A, GIPR, SLC20A1, NLRC5, HTRA2, PRR5L, RASGRP1, RASD2, CALCR, GPNMB, PLCG2, GCNT2, HMOX1, NTRK2, TGFB2, GADD45B, GADD45A, BIK, IL10RA, GSX2, DCDC2, WNT7A, CTNS, AKR1C2, GRIN1, …	480	1712	19325	1.481545706775701	0.9998755794671741	0.10447297084243776	0.10265669425159886
GOTERM_BP_FAT	GO:0099003~vesicle-mediated transport in synapse	14	2.681992337164751	0.0016490183172431759	NAPA, VPS18, RAB3A, DTNBP1, WNT7A, SYT9, CPLX1, STX11, RIMS2, BLOC1S3, SLC17A7, STX3, SNCB, DGKI	480	202	19325	2.790325907590759	0.9999088668495094	0.10676278998679352	0.10490670458343965
GOTERM_BP_FAT	GO:0044057~regulation of system process	27	5.172413793103448	0.001692831411402158	CAMK2B, EPAS1, CELF2, ATP1A3, PTGS2, SLC8A2, TMEM100, HEY2, PROK2, TAC1, TMEM38B, SCN3B, KCNJ3, TGFB2, EGR2, TRIM63, KCND3, SPHK1, GSX2, TBX2, NR4A3, NPHS1, PKP2, AGTR1, CRY1, FGF12, HBEGF	480	559	19325	1.9445997316636852	0.9999288397873525	0.10676278998679352	0.10490670458343965
GOTERM_BP_FAT	GO:0045576~mast cell activation	8	1.532567049808429	0.0017156779970398375	BLK, NR4A3, CNR1, HMOX1, GATA2, RASGRP1, LAT, UNC13D	480	70	19325	4.601190476190476	0.999937452404892	0.10676278998679352	0.10490670458343965
GOTERM_BP_FAT	GO:0006928~movement of cell or subcellular component	80	15.32567049808429	0.001726949421770715	ECM1, HEXB, TNFAIP3, LAMC2, CLDN1, ICAM1, FLCN, KIF19, GLIPR2, PLAU, IL6R, EPHA6, DUSP3, S100A2, KCND3, ANXA3, SPHK1, SLC9B1, SLC9B2, SAP30, CH25H, PTP4A3, TMEFF2, TUBB2A, NAV3, DDIT3, AGTR1, PKP2, ELMO1, B3GNT2, ITGA6, RHOQ, HBEGF, CAMK2B, CD63, SP100, SEMA7A, NEDD4L, PRR5L, ABHD6, GATA2, PLD1, PTGS2, PLA2G7, RASGRP1, PGRMC1, GPNMB, BLOC1S3, SLIT1, PLCG2, GCNT2, HMOX1, TAC1, SCN3B, CCR10, ATOH1,…	480	2307	19325	1.3961132784279728	0.9999413093040994	0.10676278998679352	0.10490670458343965
GOTERM_BP_FAT	GO:1902533~positive regulation of intracellular signal transduction	45	8.620689655172415	0.0017272903116079194	RTN4R, SLC35B2, SEMA7A, ECM1, GIPR, SLC20A1, PRR5L, IFI35, RASGRP1, NR3C2, ICAM1, RASD2, FLCN, NPPC, SPRED2, CALCR, GPNMB, GLIPR2, PLCG2, GCNT2, HMOX1, IL6R, NTRK2, TGFB2, GADD45B, GADD45A, IL10RA, SPHK1, CTNS, AKR1C2, WNT7A, SH3RF2, PTP4A3, RRAGC, DOK5, RHEB, DDIT3, TRAF5, RRAGD, TRIP6, PIK3AP1, DGKI, AVPI1, HBEGF, RAD9A	480	1120	19325	1.6176060267857142	0.9999414221703636	0.10676278998679352	0.10490670458343965
GOTERM_BP_FAT	GO:0050873~brown fat cell differentiation	7	1.3409961685823755	0.0017424475215158778	FLCN, FABP3, LAMB3, TFE3, GATA2, PTGS2, PPARGC1A	480	52	19325	5.4196714743589745	0.9999462272618975	0.10676278998679352	0.10490670458343965
GOTERM_BP_FAT	GO:0030001~metal ion transport	39	7.471264367816093	0.001789814886127868	CAMK2B, CD63, SLC20A1, SLC41A2, HPCA, ATP1A3, NEDD4L, PTGS2, SLC4A4, SLC8A2, CALCR, GALR2, PLCG2, SLC38A6, STOM, SLC17A7, TMEM38B, SCN3B, KCNJ3, RGS7, KCNJ4, MCOLN3, TRPA1, ACTN2, KCND3, TRPV2, KLHL24, MCOLN1, SLC9B1, GRIN1, SLC9B2, SLC9A2, DDIT3, SLC9A9, PKP2, KCNQ4, STEAP1, FGF12, FTL	480	931	19325	1.6865265843179378	0.9999588475127451	0.10684765600992008	0.10499009519938748
GOTERM_BP_FAT	GO:0017157~regulation of exocytosis	15	2.8735632183908044	0.001797612078368274	BLK, NAPA, VPS18, RAB3A, LGI3, DTNBP1, WNT7A, GATA2, SYT9, CPLX1, UNC13D, RIMS2, HMOX1, DGKI, RAB7A	480	229	19325	2.63714519650655	0.9999606202149081	0.10684765600992008	0.10499009519938748
GOTERM_BP_FAT	GO:0097479~synaptic vesicle localization	14	2.681992337164751	0.0018006967040877075	NAPA, VPS18, RAB3A, DTNBP1, WNT7A, SYT9, CPLX1, STX11, RIMS2, BLOC1S3, SLC17A7, STX3, SNCB, DGKI	480	204	19325	2.7629697712418304	0.9999613002461101	0.10684765600992008	0.10499009519938748
GOTERM_BP_FAT	GO:0005975~carbohydrate metabolic process	30	5.747126436781609	0.001831476383495199	PFKFB2, INPP1, HEXB, GBE1, NPL, NAGPA, ENO2, SLC4A4, FLCN, GM2A, NEU1, ST8SIA4, MAN1A1, GCNT4, PGM5, PPARGC1A, GABARAPL1, CPT1A, ST8SIA1, NPY1R, AKR1A1, NR1D1, CBFA2T3, INPP4B, NAGK, HOOK1, PPP1R3B, CRY1, B3GNT2, GLA	480	652	19325	1.8524731595092023	0.999967474886492	0.10754200389335872	0.10567237175187402
GOTERM_BP_FAT	GO:0046514~ceramide catabolic process	5	0.9578544061302682	0.0019123322505329543	ASAH1, GM2A, HEXB, NEU1, GLA	480	22	19325	9.150094696969695	0.9999793983080394	0.11047105461431492	0.10855050053373964
GOTERM_BP_FAT	GO:0009395~phospholipid catabolic process	7	1.3409961685823755	0.0019244985261221664	SMPD1, APOC1, PLA2G4C, PLCG2, ABHD6, PLD1, PLA2G7	480	53	19325	5.317413522012579	0.9999807663742064	0.11047105461431492	0.10855050053373964
GOTERM_BP_FAT	GO:0061025~membrane fusion	14	2.681992337164751	0.001959612443987066	NAPA, VAT1, VPS18, RAB3A, SPHK1, SYT9, CPLX1, STX11, CH25H, CTSL, CHMP2B, VPS11, STX3, RAB7A	480	206	19325	2.7361448220064726	0.9999842263980091	0.11047105461431492	0.10855050053373964
GOTERM_BP_FAT	GO:0010942~positive regulation of cell death	32	6.130268199233716	0.001959749061811512	BLK, SRPX, CDKN1A, PRR7, HPGD, HTRA2, PTGS2, ICAM1, FLCN, CALCR, AIFM2, CTSL, CNR1, SMPD1, HMOX1, TAC1, CTSD, TGFB2, TNFRSF12A, GADD45B, GADD45A, BIK, OSGIN1, FOS, POU4F2, SIRT2, IGF2R, RGCC, DDIT3, NEURL1, ITGA6, RAD9A	480	715	19325	1.801864801864802	0.9999842385646488	0.11047105461431492	0.10855050053373964
GOTERM_BP_FAT	GO:0008610~lipid biosynthetic process	32	6.130268199233716	0.0020949129245282803	ASAH1, ABHD4, RDH8, HEXB, CHAT, ALOX12, ABHD6, PLD1, PTGS2, PTDSS1, SMPD1, PLCG2, ST8SIA4, PIP5K1B, SERAC1, TMEM38B, ALOXE3, ST8SIA1, SPHK1, PLA2G4C, NR1D1, ELOVL7, BAAT, LSS, SIRT2, INPP4B, CH25H, FABP3, DHRS9, APOC1, CERS1, PTGES	480	719	19325	1.7918405192396847	0.9999926544134662	0.11653317908610789	0.1145072341596508
GOTERM_BP_FAT	GO:0006906~vesicle fusion	10	1.9157088122605364	0.002133248417691675	VPS18, RAB3A, SPHK1, CHMP2B, VPS11, STX3, SYT9, CPLX1, STX11, RAB7A	480	114	19325	3.5316154970760234	0.9999940846854666	0.11653317908610789	0.1145072341596508
GOTERM_BP_FAT	GO:0061795~Golgi lumen acidification	4	0.7662835249042145	0.0021525890565914137	RNASEK, ATP6V1H, ATP6V1D, ATP6V1F	480	11	19325	14.640151515151514	0.9999946969222447	0.11653317908610789	0.1145072341596508
GOTERM_BP_FAT	GO:0007032~endosome organization	9	1.7241379310344827	0.002172084877057646	VPS18, RNASEK, HOOK1, CHMP2B, VPS11, ATP6V1H, ATP6V1D, ATP6V1F, RAB7A	480	93	19325	3.8961693548387095	0.9999952499684067	0.11653317908610789	0.1145072341596508
GOTERM_BP_FAT	GO:0044723~single-organism carbohydrate metabolic process	25	4.789272030651341	0.0021767287796571185	PFKFB2, INPP1, HEXB, GBE1, ENO2, SLC4A4, FLCN, GM2A, NEU1, ST8SIA4, PGM5, PPARGC1A, GABARAPL1, CPT1A, ST8SIA1, NPY1R, AKR1A1, NR1D1, CBFA2T3, INPP4B, HOOK1, PPP1R3B, CRY1, B3GNT2, GLA	480	510	19325	1.9735498366013073	0.9999953729637454	0.11653317908610789	0.1145072341596508
GOTERM_BP_FAT	GO:0048284~organelle fusion	13	2.490421455938697	0.0021913281857597012	VAT1, VPS18, RAB3A, SPHK1, SYT9, MCOLN1, CPLX1, STX11, MFSD8, CHMP2B, VPS11, STX3, RAB7A	480	184	19325	2.8444859601449273	0.999995739274031	0.11653317908610789	0.1145072341596508
GOTERM_BP_FAT	GO:0007267~cell-cell signaling	61	11.685823754789272	0.002251101234998998	PRR7, RAB3A, RNF14, CHRM4, TNFAIP3, SLC8A2, RIMS2, TMEM88, NAMPT, KLF10, VPS18, CPT1A, KREMEN2, SLC9B2, VGF, DDIT3, AGTR1, PKP2, CRY1, DGKI, BLK, CAMK2B, NAPA, PFKFB2, GIPR, CHAT, PRICKLE2, SEZ6, ILDR2, ABHD6, PTGS2, TRHDE, CPLX1, STX11, RASD2, GPNMB, CNR1, PLCG2, SLC17A7, STX3, TAC1, SNCB, PCDH1, SCN3B, KCNJ3, NTRK2, EGR2, CD70, GAD1, DTNBP1, WNT7A, NR1D1, SYT9, KLF4, ESR2, GRIN1, EFNA3, LBX2, N…	480	1670	19325	1.4705900698602792	0.9999969603304809	0.11859306225877897	0.1165313059874715
GOTERM_BP_FAT	GO:0051049~regulation of transport	68	13.026819923371647	0.002399474560132318	CLIC5, RAB3A, BEST3, RIMS2, SMPD1, TMEM38B, RGS7, VPS18, CPT1A, KCND3, ACTN2, SPHK1, UNC13D, SLC9B2, AGTR1, PKP2, CRY1, KCNQ4, RHOQ, DGKI, PTGES, RAB7A, BLK, CAMK2B, NAPA, PFKFB2, CD63, SP100, ABCB1, GIPR, HPCA, NEDD4L, HTRA2, PRR5L, GATA2, PLD1, PTGS2, CPLX1, CALCR, GALR2, CNR1, VPS11, PLCG2, HMOX1, STOM, SLC17A7, SCN3B, PPARGC1A, APBB3, KCNJ3, KCNJ4, TGFB2, ABCA5, LGI3, TRPV2, DTNBP1, WNT7A, KL…	480	1915	19325	1.4296127067014794	0.9999986855491088	0.12523924162468406	0.12306194063493435
GOTERM_BP_FAT	GO:0003013~circulatory system process	26	4.980842911877394	0.0025312513789036762	EPAS1, CELF2, ATP1A3, NEDD4L, PTGS2, TRHDE, SLC8A2, SCPEP1, NPPC, CNR1, HEY2, HMOX1, SVEP1, TAC1, TMEM38B, SCN3B, KCNJ3, TGFB2, KCND3, NPY1R, TBX2, PTP4A3, PKP2, AGTR1, FGF12, HBEGF	480	546	19325	1.9171626984126986	0.9999993757739926	0.1309051745218351	0.12862937052979323
GOTERM_BP_FAT	GO:0007623~circadian rhythm	13	2.490421455938697	0.002617942965818849	KLF10, NTRK2, BHLHE41, NR1D2, NR1D1, DBP, PER3, BHLHE40, NAMPT, CRY1, PROK2, PPARGC1A, GPR157	480	188	19325	2.7839649822695036	0.9999996175604448	0.1341576772574623	0.13182532806973277
GOTERM_BP_FAT	GO:0009719~response to endogenous stimulus	63	12.068965517241379	0.002649809218779035	NRROS, RNF14, WFIKKN2, TNFAIP3, LRRC32, CLDN1, ICAM1, NR3C2, TMEM100, SPRED2, FLCN, CTSL, SMPD1, TMEM38B, CTSD, RGS7, VPS18, CPT1A, DUSP3, TRIM63, ANXA3, ACTN2, FST, FOS, SIRT2, SAP30, VGF, RRAGC, DDIT3, RRAGD, AGTR1, CRY1, RHOQ, HPGD, MAX, HPCA, ATP1A3, PTGS2, FSTL3, CALCR, CNR1, VPS11, GCNT2, HMOX1, TAC1, NTRK2, TGFB2, EGR2, KDM4C, SLC33A1, WNT7A, AKR1C2, NR1D2, NR1D1, VASN, ESR2, POU4F2, GRIN1…	480	1750	19325	1.449375	0.9999996805929926	0.13456733843475155	0.13222786723258625
GOTERM_BP_FAT	GO:0090174~organelle membrane fusion	10	1.9157088122605364	0.002699011391950306	VPS18, RAB3A, SPHK1, CHMP2B, VPS11, STX3, SYT9, CPLX1, STX11, RAB7A	480	118	19325	3.411899717514124	0.9999997581374038	0.13562107715724472	0.13326328656625483
GOTERM_BP_FAT	GO:0010817~regulation of hormone levels	26	4.980842911877394	0.0027186769059373166	BLK, PFKFB2, RAB3A, RDH8, GIPR, CPQ, SLC22A1, ILDR2, PLA2G7, CPLX1, RIMS2, SCPEP1, CTSL, CNR1, GCNT4, CRYM, SULT2A1, CPT1A, AKR1C2, NR1D1, SYT9, SLC9B2, VGF, DHRS9, AGTR1, CRY1	480	549	19325	1.9066863995142684	0.9999997835814693	0.13562107715724472	0.13326328656625483
GOTERM_BP_FAT	GO:0048168~regulation of neuronal synaptic plasticity	7	1.3409961685823755	0.002799788170080709	CAMK2B, EGR2, RAB3A, VGF, NEURL1, GRIN1, SLC8A2	480	57	19325	4.944261695906433	0.9999998631719674	0.1384421571468856	0.13603532170243024
GOTERM_BP_FAT	GO:0006643~membrane lipid metabolic process	14	2.681992337164751	0.0028507128562148248	ASAH1, ST8SIA1, HEXB, SPHK1, HTRA2, ELOVL7, GM2A, SMPD1, NEU1, ST8SIA4, ALOXE3, SERINC2, GLA, CERS1	480	215	19325	2.6216085271317833	0.9999998973988519	0.1397345075694171	0.13730520443977315
GOTERM_BP_FAT	GO:0002279~mast cell activation involved in immune response	7	1.3409961685823755	0.003058813105103874	BLK, NR4A3, HMOX1, GATA2, RASGRP1, LAT, UNC13D	480	58	19325	4.859015804597702	0.9999999683634966	0.1486424954609529	0.14605832576870997
GOTERM_BP_FAT	GO:0030522~intracellular receptor signaling pathway	16	3.065134099616858	0.0031546019920957145	VPS18, SP100, KDM4C, RNF14, TNFAIP3, NR1D2, NR1D1, POU4F2, ESR2, NR3C2, LACC1, NR4A3, RNF125, VPS11, CRY1, ALOXE3	480	270	19325	2.3858024691358026	0.9999999815941797	0.15198710623456022	0.14934479003605267
GOTERM_BP_FAT	GO:0048511~rhythmic process	19	3.6398467432950192	0.003397340964924467	KLF10, NTRK2, TGFB2, EGR2, BHLHE41, NR1D2, NR1D1, NPPC, DBP, PER3, VGF, DMRTA1, MSH4, BHLHE40, NAMPT, CRY1, PROK2, PPARGC1A, GPR157	480	354	19325	2.1608698210922785	0.9999999953361092	0.1622950086379595	0.15947348817556461
GOTERM_BP_FAT	GO:0007167~enzyme linked receptor protein signaling pathway	41	7.854406130268199	0.003610715568761748	BLK, CSRNP1, NRROS, SHC3, HPGD, ARHGEF28, WFIKKN2, LRRC32, FSTL3, TMEM100, FLCN, NPPC, SPRED2, GCNT2, SVEP1, CTSD, ANKS1B, NTRK2, TGFB2, EPHA6, DUSP3, FST, SLC33A1, FOS, SIRT2, IGF2R, VASN, SAP30, TBX2, EFNA3, NR4A3, GPRC5A, MAPKAPK3, DOK5, CD8A, NEURL1, FGF12, RHOQ, FRK, RAB7A, HBEGF	480	1033	19325	1.597944901581155	0.9999999986050927	0.1710386862278149	0.16806515575942288
GOTERM_BP_FAT	GO:0006813~potassium ion transport	15	2.8735632183908044	0.00372290659295219	KCNJ4, CD63, KCND3, ACTN2, ATP1A3, NEDD4L, KLHL24, SLC9A2, GALR2, SLC9A9, KCNQ4, SLC17A7, TMEM38B, KCNJ3, RGS7	480	248	19325	2.4351058467741935	0.999999999260603	0.17317624389007955	0.17016555169543204
GOTERM_BP_FAT	GO:0071804~cellular potassium ion transport	14	2.681992337164751	0.0037480045688468517	KCNJ4, KCND3, ACTN2, ATP1A3, NEDD4L, KLHL24, SLC9A2, GALR2, SLC9A9, KCNQ4, SLC17A7, TMEM38B, KCNJ3, RGS7	480	222	19325	2.538945195195195	0.9999999993584885	0.17317624389007955	0.17016555169543204
GOTERM_BP_FAT	GO:0071805~potassium ion transmembrane transport	14	2.681992337164751	0.0037480045688468517	KCNJ4, KCND3, ACTN2, ATP1A3, NEDD4L, KLHL24, SLC9A2, GALR2, SLC9A9, KCNQ4, SLC17A7, TMEM38B, KCNJ3, RGS7	480	222	19325	2.538945195195195	0.9999999993584885	0.17317624389007955	0.17016555169543204
GOTERM_BP_FAT	GO:0006836~neurotransmitter transport	14	2.681992337164751	0.003928894526792513	NAPA, VPS18, RAB3A, CHAT, SLC22A1, DTNBP1, WNT7A, SYT9, CPLX1, STX11, RIMS2, SLC17A7, STX3, DGKI	480	223	19325	2.5275597907324365	0.9999999997695068	0.17959261339390994	0.17647037175605237
GOTERM_BP_FAT	GO:0009611~response to wounding	29	5.555555555555555	0.003959817012368363	BLK, RTN4R, CDKN1A, RAB3A, GIPR, CPQ, MAX, TNFAIP3, ALOX12, GATA2, CLDN1, NPPC, PLAU, SMPD1, BLOC1S3, PLCG2, HMOX1, IL6R, TGFB2, TNFRSF12A, TFPI2, DTNBP1, WNT7A, KLF4, TMEFF2, DDIT3, CHMP2B, DGKI, HBEGF	480	657	19325	1.777096017250127	0.9999999998065109	0.17959261339390994	0.17647037175605237
GOTERM_BP_FAT	GO:0008015~blood circulation	25	4.789272030651341	0.003982451068695892	EPAS1, CELF2, ATP1A3, NEDD4L, PTGS2, TRHDE, SLC8A2, SCPEP1, NPPC, CNR1, HEY2, HMOX1, TAC1, TMEM38B, SCN3B, KCNJ3, TGFB2, KCND3, NPY1R, TBX2, PTP4A3, PKP2, AGTR1, FGF12, HBEGF	480	535	19325	1.8813278816199377	0.9999999998297745	0.17959261339390994	0.17647037175605237
GOTERM_BP_FAT	GO:0048871~multicellular organismal homeostasis	21	4.022988505747127	0.004097250305918868	EPAS1, IL10RA, ILDR2, TNFAIP3, ALOX12, NR1D2, NR1D1, GATA2, KLF4, PTGS2, CLDN1, FLCN, NR4A3, CNR1, CDHR1, GCNT2, HMOX1, PPARGC1A, ALOXE3, PTGES, RAB7A	480	418	19325	2.0226525119617222	0.9999999999111121	0.1819819233896393	0.17881814327749018
GOTERM_BP_FAT	GO:0043068~positive regulation of programmed cell death	29	5.555555555555555	0.004104216391943548	BLK, SRPX, CDKN1A, PRR7, HPGD, HTRA2, PTGS2, ICAM1, FLCN, AIFM2, CTSL, CNR1, SMPD1, HMOX1, CTSD, TGFB2, TNFRSF12A, GADD45B, GADD45A, BIK, OSGIN1, POU4F2, SIRT2, IGF2R, RGCC, DDIT3, NEURL1, ITGA6, RAD9A	480	659	19325	1.7717027061203845	0.9999999999145487	0.1819819233896393	0.17881814327749018
GOTERM_BP_FAT	GO:0080134~regulation of response to stress	61	11.685823754789272	0.004154621868622518	CDKN1A, RAB3A, TNFAIP3, IFI35, CLDN1, HERC5, SPRED2, AIFM2, PLAU, SVEP1, IL6R, CR2, DUSP3, TNFRSF12A, SPHK1, TEX15, SIRT2, RNF125, MAPKAPK3, TMEM33, DDIT3, TRAF5, AGTR1, CRY1, OPTN, HBEGF, PTGES, BLK, COLEC12, RTN4R, PPP1R15A, SEMA7A, ABCB1, NLRC5, HTRA2, ALOX12, PTGS2, PLA2G7, RASGRP1, CNR1, PLCG2, DNAJB9, MICA, MICB, TGFB2, GADD45B, GADD45A, IL10RA, DTNBP1, WNT7A, ISG15, NR1D2, NR1D1, KLF4, TBX…	480	1716	19325	1.4311686577311578	0.9999999999357596	0.1819819233896393	0.17881814327749018
GOTERM_BP_FAT	GO:0045944~positive regulation of transcription from RNA polymerase II promoter	49	9.386973180076629	0.004213290060457027	CSRNP1, HEXB, RPS6KA4, FLCN, DBP, MCIDAS, NAMPT, HEY2, ZNF208, JUNB, KLF10, TFE3, FOS, KLF14, ETV4, SIRT2, ELF1, TOX2, DDIT3, ITGA6, RHOQ, SP100, MAX, EPAS1, NLRC5, GATA2, FSTL3, DDN, EPCAM, GALR2, PPARGC1A, ATOH1, TGFB2, EGR2, IRX6, LUM, WNT7A, NR1D2, NR1D1, KLF4, ESR2, POU4F2, FOSL2, GRIN1, TBX2, RGCC, NR4A3, MAFF, NEUROG2	480	1308	19325	1.508226618246687	0.999999999953913	0.1819819233896393	0.17881814327749018
GOTERM_BP_FAT	GO:0006082~organic acid metabolic process	44	8.42911877394636	0.004243196862436004	PFKFB2, SLC35B2, ASAH1, HPGD, HEXB, CHAT, ALOX12, ABHD6, NPL, PEPD, ENO2, PTGS2, SLC4A4, GNS, FLCN, SCPEP1, CNR1, CRYM, PPARGC1A, ALOXE3, SULT2A1, CPT1A, GAD1, PLA2G4C, HAGHL, AKR1A1, CTNS, AKR1C2, NR1D1, MAT1A, ELOVL7, BAAT, CBFA2T3, SIRT2, FABP3, NR4A3, NAGK, DHRS9, HOOK1, APOC1, SLC27A6, B3GNT2, PTGES, ABCG2	480	1142	19325	1.5511894337419732	0.9999999999610908	0.1819819233896393	0.17881814327749018
GOTERM_BP_FAT	GO:0007269~neurotransmitter secretion	11	2.10727969348659	0.004261418110241687	RIMS2, NAPA, VPS18, RAB3A, DTNBP1, WNT7A, STX3, SYT9, CPLX1, STX11, DGKI	480	150	19325	2.9524305555555554	0.9999999999649043	0.1819819233896393	0.17881814327749018
GOTERM_BP_FAT	GO:0099643~signal release from synapse	11	2.10727969348659	0.004261418110241687	RIMS2, NAPA, VPS18, RAB3A, DTNBP1, WNT7A, STX3, SYT9, CPLX1, STX11, DGKI	480	150	19325	2.9524305555555554	0.9999999999649043	0.1819819233896393	0.17881814327749018
GOTERM_BP_FAT	GO:0048388~endosomal lumen acidification	4	0.7662835249042145	0.004493178071679594	RNASEK, ATP6V1H, ATP6V1D, ATP6V1F	480	14	19325	11.502976190476192	0.999999999990551	0.18992455837906785	0.18662269449381885
GOTERM_BP_FAT	GO:0040012~regulation of locomotion	45	8.620689655172415	0.0045147934757486415	CAMK2B, SP100, SEMA7A, ECM1, CHRM4, LAMC2, PRR5L, ABHD6, GATA2, PTGS2, PLA2G7, CLDN1, ICAM1, FLCN, GPNMB, GLIPR2, PLAU, PLCG2, GCNT2, SLIT1, HMOX1, STX3, TAC1, IL6R, TGFB2, DUSP3, GADD45A, ANXA3, SPHK1, GSX2, OSGIN1, WNT7A, KLF4, POU4F2, SCRT1, FBXO31, SAP30, SH3RF2, TMEFF2, NR4A3, RGCC, NAV3, TRIP6, ITGA6, HBEGF	480	1180	19325	1.5353548728813557	0.9999999999916396	0.18992455837906785	0.18662269449381885
GOTERM_BP_FAT	GO:0023061~signal release	22	4.21455938697318	0.004714868121998426	BLK, NAPA, PFKFB2, VPS18, CPT1A, RAB3A, GIPR, DTNBP1, ILDR2, WNT7A, NR1D1, SYT9, CPLX1, STX11, SLC9B2, RIMS2, VGF, CNR1, AGTR1, CRY1, STX3, DGKI	480	453	19325	1.9552520235467254	0.9999999999973075	0.19687193780522314	0.19344929279814282
GOTERM_BP_FAT	GO:0009605~response to external stimulus	90	17.24137931034483	0.004807510053924144	CDKN1A, TNFAIP3, LAMC2, IFI35, CLDN1, HERC5, NPPC, FLCN, PLAU, SMPD1, PROK2, SVEP1, UPP1, IL6R, HERC6, KLF10, GABARAPL1, CPT1A, CR2, EPHA6, DUSP3, ANXA3, FOS, SIRT2, UNC13D, C15ORF48, RAB32, CH25H, RNF125, VGF, MAPKAPK3, RRAGC, RGS9BP, NPC2, DDIT3, SLC9A9, RRAGD, AGTR1, CRY1, B3GNT2, PLIN2, OPTN, HBEGF, PTGES, RAB7A, BLK, COLEC12, RTN4R, NIM1K, CD63, SEMA7A, HPGD, GIPR, MAX, NLRC5, ALOX12, PLD1, …	480	2756	19325	1.3147451015965166	0.9999999999984068	0.1979613014047099	0.19451971766554696
GOTERM_BP_FAT	GO:0043299~leukocyte degranulation	8	1.532567049808429	0.004826085120005363	BLK, NR4A3, ANXA3, HMOX1, GATA2, RASGRP1, LAT, UNC13D	480	84	19325	3.8343253968253967	0.9999999999985659	0.1979613014047099	0.19451971766554696
GOTERM_BP_FAT	GO:0008219~cell death	76	14.559386973180077	0.00490326819796231	CSRNP1, SRPX, CNTFR, CDKN1A, PRR7, GBE1, TNFAIP3, HIF3A, PEPD, ENO2, ICAM1, NPPC, FLCN, AIFM2, CTSL, SMPD1, HEY2, PROK2, CTSD, IL6R, CAST, TNFRSF12A, ACTN2, SPHK1, FOS, EMP3, SIRT2, RRAGC, DDIT3, TRAF5, ELMO1, ITGA6, OPTN, BLK, PPP1R15A, SP100, BEX2, HPGD, MTFP1, MAX, PRUNE2, HTRA2, ALOX12, GATA2, PTGS2, CALCR, GPNMB, CNR1, PLCG2, HMOX1, TAC1, SNCB, FNIP2, PPARGC1A, ATOH1, NTRK2, TGFB2, GADD45B, …	480	2257	19325	1.355689706099542	0.9999999999990739	0.1979613014047099	0.19451971766554696
GOTERM_BP_FAT	GO:0033003~regulation of mast cell activation	6	1.1494252873563218	0.004948695709849198	BLK, NR4A3, CNR1, HMOX1, GATA2, UNC13D	480	45	19325	5.368055555555555	0.999999999999284	0.1979613014047099	0.19451971766554696
GOTERM_BP_FAT	GO:0008202~steroid metabolic process	18	3.4482758620689653	0.0049511890296989065	ASAH1, ABCA5, RDH8, HSD17B14, APOBR, AKR1C2, NR1D1, BAAT, LSS, CH25H, SOAT1, DHRS9, NPC2, SMPD1, APOC1, AGTR1, APOL2, SULT2A1	480	339	19325	2.137721238938053	0.999999999999294	0.1979613014047099	0.19451971766554696
GOTERM_BP_FAT	GO:0019752~carboxylic acid metabolic process	40	7.662835249042145	0.00495166640022425	PFKFB2, ASAH1, HPGD, HEXB, CHAT, ALOX12, ABHD6, NPL, PEPD, ENO2, PTGS2, SLC4A4, FLCN, SCPEP1, CNR1, CRYM, PPARGC1A, ALOXE3, SULT2A1, CPT1A, GAD1, PLA2G4C, HAGHL, AKR1A1, CTNS, AKR1C2, NR1D1, MAT1A, ELOVL7, BAAT, CBFA2T3, SIRT2, FABP3, NR4A3, NAGK, DHRS9, HOOK1, APOC1, SLC27A6, PTGES	480	1020	19325	1.5788398692810457	0.9999999999992959	0.1979613014047099	0.19451971766554696
GOTERM_BP_FAT	GO:0060627~regulation of vesicle-mediated transport	26	4.980842911877394	0.005275315405165367	BLK, NAPA, CD63, RAB3A, NEDD4L, GATA2, PLD1, CPLX1, RIMS2, SMPD1, VPS11, PLCG2, HMOX1, SLC17A7, VPS18, ACTN2, SPHK1, LGI3, DTNBP1, WNT7A, SYT9, UNC13D, APOC1, DGKI, CD22, RAB7A	480	578	19325	1.8110222029988468	0.9999999999998875	0.20124857423377207	0.19774984081619007
GOTERM_BP_FAT	GO:0017156~calcium ion regulated exocytosis	11	2.10727969348659	0.005360783611263539	RIMS2, NAPA, VPS18, RAB3A, DTNBP1, WNT7A, STX3, SYT9, CPLX1, STX11, DGKI	480	155	19325	2.8571908602150535	0.9999999999999307	0.20124857423377207	0.19774984081619007
GOTERM_BP_FAT	GO:0099531~presynaptic process involved in chemical synaptic transmission	11	2.10727969348659	0.005360783611263539	RIMS2, NAPA, VPS18, RAB3A, DTNBP1, WNT7A, STX3, SYT9, CPLX1, STX11, DGKI	480	155	19325	2.8571908602150535	0.9999999999999307	0.20124857423377207	0.19774984081619007
GOTERM_BP_FAT	GO:0006687~glycosphingolipid metabolic process	7	1.3409961685823755	0.005401213912145837	GM2A, ST8SIA1, SMPD1, HEXB, NEU1, ST8SIA4, GLA	480	65	19325	4.33573717948718	0.9999999999999448	0.20124857423377207	0.19774984081619007
GOTERM_BP_FAT	GO:0043436~oxoacid metabolic process	43	8.237547892720306	0.005404112373298581	PFKFB2, SLC35B2, ASAH1, HPGD, HEXB, CHAT, ALOX12, ABHD6, NPL, PEPD, ENO2, PTGS2, SLC4A4, GNS, FLCN, SCPEP1, CNR1, CRYM, PPARGC1A, ALOXE3, SULT2A1, CPT1A, GAD1, PLA2G4C, HAGHL, AKR1A1, CTNS, AKR1C2, NR1D1, MAT1A, ELOVL7, BAAT, CBFA2T3, SIRT2, FABP3, NR4A3, NAGK, DHRS9, HOOK1, APOC1, SLC27A6, B3GNT2, PTGES	480	1127	19325	1.5361117272996156	0.9999999999999458	0.20124857423377207	0.19774984081619007
GOTERM_BP_FAT	GO:0051050~positive regulation of transport	38	7.2796934865900385	0.005407195231540857	BLK, PFKFB2, CD63, RAB3A, ABCB1, GIPR, HPCA, NEDD4L, HTRA2, PRR5L, GATA2, PTGS2, CALCR, GALR2, SMPD1, VPS11, PLCG2, STOM, SCN3B, APBB3, PPARGC1A, RGS7, TGFB2, ABCA5, ACTN2, TRPV2, DTNBP1, SYT9, UNC13D, POU4F2, GRIN1, NR4A3, RGCC, PKP2, FGF12, RHOQ, PTGES, RAB7A	480	961	19325	1.5919831772459243	0.9999999999999467	0.20124857423377207	0.19774984081619007
GOTERM_BP_FAT	GO:0090382~phagosome maturation	5	0.9578544061302682	0.005416376776346782	RAB32, SRPX, SLC9A9, MCOLN1, RAB7A	480	29	19325	6.941451149425287	0.9999999999999494	0.20124857423377207	0.19774984081619007
GOTERM_BP_FAT	GO:0086005~ventricular cardiac muscle cell action potential	5	0.9578544061302682	0.005416376776346782	KCND3, PKP2, NEDD4L, SCN3B, KCNJ3	480	29	19325	6.941451149425287	0.9999999999999494	0.20124857423377207	0.19774984081619007
GOTERM_BP_FAT	GO:0055065~metal ion homeostasis	31	5.938697318007663	0.005419634407454505	CALCB, GIPR, EPAS1, HEXB, ATP1A3, NEDD4L, GATA2, SLC8A2, NPPC, CALCR, GALR2, CNR1, PLCG2, PROK2, HMOX1, TAC1, TMEM38B, CCR10, GPR157, MCOLN3, GPR12, TRPA1, TRPV2, MCOLN1, GRIN1, SLC9B2, DDIT3, AGTR1, ATP6V0D1, STEAP1, FTL	480	735	19325	1.6980583900226758	0.9999999999999504	0.20124857423377207	0.19774984081619007
GOTERM_BP_FAT	GO:0042180~cellular ketone metabolic process	15	2.8735632183908044	0.005445897179605112	CPT1A, HPGD, HAGHL, AKR1A1, AKR1C2, NR1D1, PTGS2, SIRT2, FABP3, NR4A3, DHRS9, AIFM2, CNR1, APOC1, PPARGC1A	480	259	19325	2.331684362934363	0.9999999999999573	0.20124857423377207	0.19774984081619007
GOTERM_BP_FAT	GO:0001101~response to acid chemical	19	3.6398467432950192	0.005449813968861656	NTRK2, SP100, CPT1A, GIPR, HPCA, HTRA2, AKR1C2, ATP1A3, KLF4, PTGS2, CLDN1, IGF2R, GRIN1, TBX2, CPEB1, RRAGC, RRAGD, NEURL1, MICB	480	371	19325	2.061854222821204	0.9999999999999581	0.20124857423377207	0.19774984081619007
GOTERM_BP_FAT	GO:0046479~glycosphingolipid catabolic process	4	0.7662835249042145	0.005514117369335569	GM2A, HEXB, NEU1, GLA	480	15	19325	10.73611111111111	0.9999999999999709	0.20124857423377207	0.19774984081619007
GOTERM_BP_FAT	GO:0006066~alcohol metabolic process	18	3.4482758620689653	0.005554978879196928	ASAH1, ABCA5, RDH8, INPP1, SPHK1, APOBR, LSS, INPP4B, CH25H, SOAT1, DHRS9, GALR2, NPC2, SMPD1, APOC1, PLCG2, APOL2, SULT2A1	480	343	19325	2.1127915451895043	0.9999999999999769	0.20124857423377207	0.19774984081619007
GOTERM_BP_FAT	GO:0099536~synaptic signaling	31	5.938697318007663	0.005572966990879281	NAPA, CAMK2B, PRR7, RAB3A, CHRM4, CHAT, SEZ6, ABHD6, PTGS2, CPLX1, STX11, SLC8A2, RIMS2, RASD2, CNR1, SLC17A7, STX3, TAC1, SNCB, VPS18, NTRK2, EGR2, GAD1, DTNBP1, WNT7A, SYT9, GRIN1, VGF, NEURL1, FGF12, DGKI	480	737	19325	1.6934503618272276	0.9999999999999791	0.20124857423377207	0.19774984081619007
GOTERM_BP_FAT	GO:0009266~response to temperature stimulus	12	2.2988505747126435	0.005600047717919105	VGF, TRPA1, ST8SIA1, TRPV2, HTRA2, HMOX1, FOS, PTGS2, TAC1, MICA, RGS7, MICB	480	181	19325	2.669198895027624	0.9999999999999821	0.20124857423377207	0.19774984081619007
GOTERM_BP_FAT	GO:0046434~organophosphate catabolic process	11	2.10727969348659	0.005605113740411959	INPP4B, INPP1, SMPD1, APOC1, PLA2G4C, PLCG2, ABHD6, AMPD3, UPP1, PLD1, PLA2G7	480	156	19325	2.838875534188034	0.9999999999999827	0.20124857423377207	0.19774984081619007
GOTERM_BP_FAT	GO:0016052~carbohydrate catabolic process	12	2.2988505747126435	0.005831601153449243	PFKFB2, FLCN, GABARAPL1, GM2A, HOOK1, PPP1R3B, HEXB, NEU1, AKR1A1, ENO2, SLC4A4, CBFA2T3	480	182	19325	2.654532967032967	0.9999999999999952	0.2076647169526789	0.2040544380345731
GOTERM_BP_FAT	GO:0090407~organophosphate biosynthetic process	27	5.172413793103448	0.005857493346722716	SLC35B2, ABHD4, GIPR, HEXB, HPCA, CHAT, AK5, PLD1, FLCN, NPPC, PTDSS1, CALCR, NMRK2, GALR2, NAMPT, PLCG2, PIP5K1B, UPP1, SERAC1, TMEM38B, PPARGC1A, PLA2G4C, AKR1A1, AMPD3, PARP10, INPP4B, FABP3	480	614	19325	1.7704092019543975	0.9999999999999959	0.2076647169526789	0.2040544380345731
GOTERM_BP_FAT	GO:0001505~regulation of neurotransmitter levels	14	2.681992337164751	0.005995966449171495	NAPA, VPS18, RAB3A, GAD1, CHAT, SLC22A1, DTNBP1, WNT7A, SYT9, CPLX1, STX11, RIMS2, STX3, DGKI	480	235	19325	2.3984929078014185	0.9999999999999981	0.21124539296237327	0.2075728635122557
GOTERM_BP_FAT	GO:0019217~regulation of fatty acid metabolic process	9	1.7241379310344827	0.006081087670336015	FABP3, CPT1A, NR4A3, HPGD, CNR1, APOC1, PTGS2, PPARGC1A, SIRT2	480	110	19325	3.294034090909091	0.9999999999999988	0.21291360992350383	0.20921207829808192
GOTERM_BP_FAT	GO:0035751~regulation of lysosomal lumen pH	5	0.9578544061302682	0.006129326780387349	RNASEK, SPNS1, ATP6V1H, ATP6V1D, ATP6V1F	480	30	19325	6.710069444444445	0.9999999999999991	0.21327787074718205	0.20957000639855267
GOTERM_BP_FAT	GO:0051480~regulation of cytosolic calcium ion concentration	20	3.8314176245210727	0.0062275946454296745	MCOLN3, CALCB, TRPA1, GIPR, TRPV2, GATA2, MCOLN1, SLC8A2, GRIN1, CALCR, GALR2, CNR1, DDIT3, PLCG2, AGTR1, PROK2, TAC1, TMEM38B, CCR10, GPR157	480	405	19325	1.9881687242798354	0.9999999999999994	0.2139776408540535	0.2102576109083914
GOTERM_BP_FAT	GO:1901135~carbohydrate derivative metabolic process	47	9.003831417624522	0.006246948073642469	PFKFB2, SLC35B2, GIPR, HEXB, GALNT18, HPCA, ABHD6, NPL, AK5, NAGPA, ENO2, SLC4A4, GNS, FLCN, NPPC, SULT1C2, CALCR, GM2A, GMDS, CTSL, GALR2, SMPD1, NEU1, UAP1L1, GCNT2, ST8SIA4, MAN1A1, GCNT4, UPP1, PPARGC1A, SULT2A1, ST8SIA1, AKR1A1, CTNS, AKR1C2, AMPD3, CBFA2T3, SIRT2, PARP10, NAGK, SOAT1, HOOK1, ATP6V1B2, B3GNT2, GLA, RHOQ, HBEGF	480	1269	19325	1.4911265432098766	0.9999999999999996	0.2139776408540535	0.2102576109083914
GOTERM_BP_FAT	GO:0006869~lipid transport	21	4.022988505747127	0.0062733311723717385	CPT1A, ABCB1, ABCA5, SLC22A1, APOBR, PTGS2, FABP3, GM2A, SOAT1, NPC2, APOC1, SPNS1, AGTR1, CRY1, SLC27A6, PLIN2, SERAC1, PTGES, APOL2, OSBP2, ABCG2	480	435	19325	1.9436063218390802	0.9999999999999996	0.2139776408540535	0.2102576109083914
GOTERM_BP_FAT	GO:0019637~organophosphate metabolic process	44	8.42911877394636	0.006306241964289685	PFKFB2, SLC35B2, ABHD4, GIPR, INPP1, HEXB, HPCA, CHAT, ABHD6, AK5, PLD1, ENO2, PLA2G7, SLC4A4, FLCN, NPPC, PTDSS1, CALCR, NMRK2, GALR2, SMPD1, NAMPT, PLCG2, PIP5K1B, UPP1, SERAC1, TMEM38B, PPARGC1A, SULT2A1, TMEM150A, PLA2G4C, AKR1A1, CTNS, AMPD3, CBFA2T3, PARP10, LACC1, INPP4B, FABP3, HOOK1, APOC1, ATP6V1B2, SERINC2, RHOQ	480	1169	19325	1.5153621328771028	0.9999999999999997	0.2139776408540535	0.2102576109083914
GOTERM_BP_FAT	GO:0010256~endomembrane system organization	33	6.321839080459771	0.006352933957546603	COLEC12, RNASEK, RAB3A, TOR1AIP1, PGRMC1, TMEM88, FAM174B, SMPD1, BLOC1S3, VPS11, MAP7, ATP6V1H, STX3, TMEM38B, SCN3B, ATP6V1D, ATP6V1F, SUN3, VPS18, TGFB2, TMEM150A, ACTN2, DTNBP1, UNC13D, SIRT2, TMEFF2, HOOK1, TMEM33, CHMP2B, PKP2, RHOQ, OPTN, RAB7A	480	807	19325	1.6463367410161092	0.9999999999999998	0.2139776408540535	0.2102576109083914
GOTERM_BP_FAT	GO:0043065~positive regulation of apoptotic process	28	5.363984674329502	0.006381114633569881	BLK, SRPX, PRR7, HPGD, HTRA2, PTGS2, ICAM1, FLCN, AIFM2, CTSL, CNR1, SMPD1, HMOX1, CTSD, TGFB2, TNFRSF12A, GADD45B, GADD45A, BIK, OSGIN1, POU4F2, SIRT2, IGF2R, RGCC, DDIT3, NEURL1, ITGA6, RAD9A	480	649	19325	1.7369671289162816	0.9999999999999998	0.2139776408540535	0.2102576109083914
GOTERM_BP_FAT	GO:0006875~cellular metal ion homeostasis	28	5.363984674329502	0.0064619555659404665	CALCB, GIPR, HEXB, ATP1A3, NEDD4L, GATA2, SLC8A2, NPPC, CALCR, GALR2, CNR1, PLCG2, PROK2, HMOX1, TAC1, TMEM38B, CCR10, GPR157, MCOLN3, GPR12, TRPA1, TRPV2, MCOLN1, GRIN1, DDIT3, AGTR1, ATP6V0D1, FTL	480	650	19325	1.734294871794872	0.9999999999999999	0.2139776408540535	0.2102576109083914
GOTERM_BP_FAT	GO:0007268~chemical synaptic transmission	30	5.747126436781609	0.006515348210546543	NAPA, CAMK2B, RAB3A, CHRM4, CHAT, SEZ6, ABHD6, PTGS2, CPLX1, STX11, SLC8A2, RIMS2, RASD2, CNR1, SLC17A7, STX3, TAC1, SNCB, VPS18, NTRK2, EGR2, GAD1, DTNBP1, WNT7A, SYT9, GRIN1, VGF, NEURL1, FGF12, DGKI	480	713	19325	1.6939866760168303	0.9999999999999999	0.2139776408540535	0.2102576109083914
GOTERM_BP_FAT	GO:0098916~anterograde trans-synaptic signaling	30	5.747126436781609	0.006515348210546543	NAPA, CAMK2B, RAB3A, CHRM4, CHAT, SEZ6, ABHD6, PTGS2, CPLX1, STX11, SLC8A2, RIMS2, RASD2, CNR1, SLC17A7, STX3, TAC1, SNCB, VPS18, NTRK2, EGR2, GAD1, DTNBP1, WNT7A, SYT9, GRIN1, VGF, NEURL1, FGF12, DGKI	480	713	19325	1.6939866760168303	0.9999999999999999	0.2139776408540535	0.2102576109083914
GOTERM_BP_FAT	GO:0086002~cardiac muscle cell action potential involved in contraction	6	1.1494252873563218	0.006529032149529395	KCND3, PKP2, NEDD4L, SCN3B, FGF12, KCNJ3	480	48	19325	5.032552083333333	0.9999999999999999	0.2139776408540535	0.2102576109083914
GOTERM_BP_FAT	GO:0022406~membrane docking	8	1.532567049808429	0.006610238511847717	VPS18, RAB3A, VPS11, STX3, STX11, ICAM1, RAB7A, SYTL2	480	89	19325	3.6189138576779025	0.9999999999999999	0.21538678896696867	0.21164226079262718
GOTERM_BP_FAT	GO:0008333~endosome to lysosome transport	7	1.3409961685823755	0.006727987379130769	VPS18, SNX16, HOOK1, CHMP2B, M6PR, VPS11, RAB7A	480	68	19325	4.144454656862745	1.0	0.2154110772322656	0.21166612680317884
GOTERM_BP_FAT	GO:0046928~regulation of neurotransmitter secretion	9	1.7241379310344827	0.00676383904028934	RIMS2, NAPA, VPS18, RAB3A, DTNBP1, WNT7A, SYT9, CPLX1, DGKI	480	112	19325	3.235212053571429	1.0	0.2154110772322656	0.21166612680317884
GOTERM_BP_FAT	GO:0002444~myeloid leukocyte mediated immunity	9	1.7241379310344827	0.00676383904028934	BLK, NR4A3, ANXA3, HMOX1, GATA2, IL6R, RASGRP1, LAT, UNC13D	480	112	19325	3.235212053571429	1.0	0.2154110772322656	0.21166612680317884
GOTERM_BP_FAT	GO:0017158~regulation of calcium ion-dependent exocytosis	9	1.7241379310344827	0.00676383904028934	RIMS2, NAPA, VPS18, RAB3A, DTNBP1, WNT7A, SYT9, CPLX1, DGKI	480	112	19325	3.235212053571429	1.0	0.2154110772322656	0.21166612680317884
GOTERM_BP_FAT	GO:0016477~cell migration	56	10.727969348659004	0.006957977644378728	ECM1, HEXB, TNFAIP3, LAMC2, CLDN1, ICAM1, FLCN, GLIPR2, PLAU, IL6R, DUSP3, S100A2, ANXA3, SPHK1, SAP30, CH25H, PTP4A3, TMEFF2, TUBB2A, NAV3, DDIT3, AGTR1, ELMO1, ITGA6, RHOQ, HBEGF, CAMK2B, CD63, SP100, SEMA7A, PRR5L, ABHD6, GATA2, PTGS2, PLA2G7, GPNMB, SLIT1, PLCG2, GCNT2, HMOX1, CCR10, ATOH1, NTRK2, TGFB2, LAMB3, GADD45A, DCDC2, WNT7A, KLF4, SCRT1, FBXO31, SH3RF2, PTPRB, RGCC, NR4A3, TRIP6	480	1585	19325	1.4224500525762356	1.0	0.21918285740724275	0.21537233407463502
GOTERM_BP_FAT	GO:0044724~single-organism carbohydrate catabolic process	11	2.10727969348659	0.006960037515681471	PFKFB2, FLCN, GABARAPL1, GM2A, HOOK1, HEXB, NEU1, AKR1A1, ENO2, SLC4A4, CBFA2T3	480	161	19325	2.750711697722567	1.0	0.21918285740724275	0.21537233407463502
GOTERM_BP_FAT	GO:0065009~regulation of molecular function	88	16.85823754789272	0.0070111295261006115	CDKN1A, ECM1, PRR7, WFIKKN2, TNFAIP3, SLC8A2, RPS6KA4, PREX2, HERC5, FLCN, RASGEF1B, PLAU, CTSL, SMPD1, HEY2, CTSD, IL6R, RGS6, RGS7, CAST, EPHA6, DUSP3, ANXA3, ACTN2, SPHK1, SIRT2, GPRC5A, DDIT3, TRAF5, TIPRL, AGTR1, ELMO1, ITGA6, DGKI, CERS1, HBEGF, BLK, RTN4R, PFKFB2, PPP1R15A, CSTB, SP100, ABCB1, GIPR, RGS16, HPCA, NLRC5, PPM1H, NEDD4L, HTRA2, PTGS2, RASGRP1, CAMKK1, TOR1AIP1, RASGRP3, CALCR,…	480	2722	19325	1.3015858437423462	1.0	0.2195652063257175	0.2157480358059516
GOTERM_BP_FAT	GO:0048545~response to steroid hormone	18	3.4482758620689653	0.007127017863062623	VPS18, TGFB2, TRIM63, KDM4C, RNF14, ANXA3, ATP1A3, NR1D1, FOS, PTGS2, CLDN1, POU4F2, ESR2, NR3C2, NR4A3, CALCR, VPS11, CRY1	480	352	19325	2.0587713068181817	1.0	0.22196132427670723	0.21810249692543573
GOTERM_BP_FAT	GO:0010506~regulation of autophagy	19	3.6398467432950192	0.00719046679597926	CTSA, IL10RA, HTRA2, SNX30, SIRT2, MFSD8, FLCN, RRAGC, RHEB, DDIT3, RRAGD, ATP6V1B2, ATP6V1H, HMOX1, ATP6V0D1, ATP6V1D, ATP6V1C1, OPTN, CERS1	480	382	19325	2.002481457242583	1.0	0.2227069303787642	0.21883514056554462
GOTERM_BP_FAT	GO:0048167~regulation of synaptic plasticity	13	2.490421455938697	0.007338782819354385	CAMK2B, NTRK2, EGR2, RAB3A, ABHD6, PTGS2, SLC8A2, GRIN1, RIMS2, VGF, NEURL1, STX3, DGKI	480	214	19325	2.4457262461059193	1.0	0.22605857241912933	0.2221285138601308
GOTERM_BP_FAT	GO:0033002~muscle cell proliferation	14	2.681992337164751	0.007399364782050321	CDKN1A, TGFB2, HPGD, TNFAIP3, FOS, PTGS2, TBX2, NR4A3, DDIT3, HEY2, HMOX1, PPARGC1A, IL6R, HBEGF	480	241	19325	2.33877939142462	1.0	0.22668597432835683	0.2227450083031344
GOTERM_BP_FAT	GO:0008203~cholesterol metabolic process	10	1.9157088122605364	0.007522527559239943	CH25H, ABCA5, SOAT1, NPC2, SMPD1, APOC1, APOBR, LSS, APOL2, SULT2A1	480	138	19325	2.9174214975845407	1.0	0.2292134478455976	0.22522854135475698
GOTERM_BP_FAT	GO:0031100~animal organ regeneration	7	1.3409961685823755	0.007734441857672285	CPT1A, NR4A3, ANXA3, HMOX1, BAAT, CLDN1, IGF2R	480	70	19325	4.026041666666667	1.0	0.2333702981994786	0.2293131243084818
GOTERM_BP_FAT	GO:0071495~cellular response to endogenous stimulus	50	9.578544061302683	0.007764777666201799	NRROS, RNF14, WFIKKN2, LRRC32, CLDN1, ICAM1, NR3C2, TMEM100, SPRED2, FLCN, CTSL, TMEM38B, CTSD, VPS18, DUSP3, ACTN2, FST, FOS, SIRT2, SAP30, RRAGC, RRAGD, AGTR1, CRY1, RHOQ, HPGD, MAX, HPCA, ATP1A3, PTGS2, FSTL3, VPS11, GCNT2, TAC1, NTRK2, TGFB2, KDM4C, SLC33A1, WNT7A, AKR1C2, NR1D2, NR1D1, VASN, ESR2, POU4F2, TBX2, CPEB1, NR4A3, NEURL1, FGF12	480	1387	19325	1.4513488344148042	1.0	0.2333702981994786	0.2293131243084818
GOTERM_BP_FAT	GO:0099537~trans-synaptic signaling	30	5.747126436781609	0.007804044621203327	NAPA, CAMK2B, RAB3A, CHRM4, CHAT, SEZ6, ABHD6, PTGS2, CPLX1, STX11, SLC8A2, RIMS2, RASD2, CNR1, SLC17A7, STX3, TAC1, SNCB, VPS18, NTRK2, EGR2, GAD1, DTNBP1, WNT7A, SYT9, GRIN1, VGF, NEURL1, FGF12, DGKI	480	723	19325	1.6705567081604427	1.0	0.2333702981994786	0.2293131243084818
GOTERM_BP_FAT	GO:0097164~ammonium ion metabolic process	13	2.490421455938697	0.007877695596588578	TGFB2, ASAH1, CPT1A, ABHD4, SPHK1, CHAT, PLA2G4C, AKR1A1, AKR1C2, PLA2G7, SMPD1, APOC1, SNCB	480	216	19325	2.4230806327160495	1.0	0.2333702981994786	0.2293131243084818
GOTERM_BP_FAT	GO:1901565~organonitrogen compound catabolic process	19	3.6398467432950192	0.007896968720525407	ASAH1, CPQ, HEXB, GAD1, SPHK1, MAT1A, AMPD3, TRHDE, PLA2G7, GNS, GM2A, SMPD1, APOC1, NEU1, BLVRB, HMOX1, UPP1, CRYM, GLA	480	385	19325	1.9868777056277054	1.0	0.2333702981994786	0.2293131243084818
GOTERM_BP_FAT	GO:0019377~glycolipid catabolic process	4	0.7662835249042145	0.007943822375135873	GM2A, HEXB, NEU1, GLA	480	17	19325	9.473039215686274	1.0	0.2333702981994786	0.2293131243084818
GOTERM_BP_FAT	GO:0031325~positive regulation of cellular metabolic process	112	21.455938697318008	0.007961709448141216	SLC4A4, ICAM1, SLC8A2, RPS6KA4, MCIDAS, ZNF208, NAMPT, JUNB, IL6R, CPT1A, EPHA6, ACTN2, SOAT1, DOK5, DDIT3, AGTR1, OPTN, PFKFB2, SEMA7A, MAX, GIPR, EPAS1, HPCA, HTRA2, GATA2, PLD1, RASGRP1, CALCR, GALR2, VPS11, PLCG2, HMOX1, PPARGC1A, TGFB2, EGR2, GADD45B, GADD45A, SETDB2, NR1D2, NR1D1, ESR2, FOSL2, PKIB, EFNA3, CPEB1, RGCC, NR4A3, TOLLIP, MAFF, LAT, CSRNP1, CDKN1A, PRR7, RNF14, HEXB, TNFAIP3, FL…	480	3620	19325	1.2456261510128914	1.0	0.2333702981994786	0.2293131243084818
GOTERM_BP_FAT	GO:0072358~cardiovascular system development	34	6.513409961685824	0.008041646695288483	SP100, ECM1, HPGD, EPAS1, TNFAIP3, HIF3A, GATA2, PTGS2, TMEM100, NPPC, GPNMB, HEY2, PROK2, HMOX1, SVEP1, JUNB, IL6R, NTRK2, TGFB2, EGR2, TNFRSF12A, GADD45A, ANXA3, SPHK1, WNT7A, KLF4, PLXDC1, UNC13D, TBX2, EFNA3, PTPRB, RGCC, DDIT3, AGTR1	480	854	19325	1.602873731459797	1.0	0.2333702981994786	0.2293131243084818
GOTERM_BP_FAT	GO:0001944~vasculature development	34	6.513409961685824	0.008041646695288483	SP100, ECM1, HPGD, EPAS1, TNFAIP3, HIF3A, GATA2, PTGS2, TMEM100, NPPC, GPNMB, HEY2, PROK2, HMOX1, SVEP1, JUNB, IL6R, NTRK2, TGFB2, EGR2, TNFRSF12A, GADD45A, ANXA3, SPHK1, WNT7A, KLF4, PLXDC1, UNC13D, TBX2, EFNA3, PTPRB, RGCC, DDIT3, AGTR1	480	854	19325	1.602873731459797	1.0	0.2333702981994786	0.2293131243084818
GOTERM_BP_FAT	GO:0009914~hormone transport	17	3.256704980842912	0.00807294804841198	BLK, PFKFB2, CPT1A, RAB3A, GIPR, SLC22A1, ILDR2, NR1D1, SYT9, CPLX1, SLC9B2, RIMS2, VGF, CNR1, AGTR1, CRY1, CRYM	480	328	19325	2.0866679369918697	1.0	0.2333702981994786	0.2293131243084818
GOTERM_BP_FAT	GO:1903522~regulation of blood circulation	15	2.8735632183908044	0.008250310712310992	TGFB2, KCND3, EPAS1, CELF2, ATP1A3, PTGS2, SLC8A2, TBX2, HEY2, PKP2, AGTR1, TMEM38B, SCN3B, HBEGF, KCNJ3	480	272	19325	2.2202435661764706	1.0	0.23586190928942402	0.23176141840591089
GOTERM_BP_FAT	GO:0032922~circadian regulation of gene expression	7	1.3409961685823755	0.008276372254737499	PER3, NAMPT, BHLHE40, BHLHE41, CRY1, NR1D1, PPARGC1A	480	71	19325	3.969336854460094	1.0	0.23586190928942402	0.23176141840591089
GOTERM_BP_FAT	GO:0007399~nervous system development	84	16.091954022988507	0.00828466525444491	CNTFR, CNTNAP1, NRROS, RAB3A, HEXB, BHLHE41, LRRC4, LAMC2, FRY, CLDN1, MFSD8, RIMS2, PREX2, SMPD1, HEY2, RGS7, EPHA6, ANXA3, SPHK1, FOS, SIRT2, TUBB2A, NAV3, DOK5, CDHR1, B3GNT2, ITGA6, ATP6V0D1, BLK, CAMK2B, RTN4R, NAPA, SEMA7A, SHC3, HPCA, SEZ6, NEDD4L, HTRA2, ATP1A3, GATA2, DLL3, PGRMC1, GALR2, CNR1, BLOC1S3, SLIT1, ST8SIA4, SLC17A7, STX3, N4BP3, PCDH1, SCN3B, ATOH1, GPR157, NTRK2, TGFB2, EGR2…	480	2594	19325	1.3037297609868927	1.0	0.23586190928942402	0.23176141840591089
GOTERM_BP_FAT	GO:0022008~neurogenesis	60	11.494252873563218	0.008389957560147685	CNTNAP1, NRROS, RAB3A, HEXB, BHLHE41, LAMC2, FRY, MFSD8, RIMS2, PREX2, HEY2, EPHA6, SIRT2, TUBB2A, NAV3, DOK5, CDHR1, B3GNT2, ITGA6, BLK, CAMK2B, RTN4R, NAPA, SEMA7A, SEZ6, NEDD4L, HTRA2, GATA2, DLL3, PGRMC1, GALR2, CNR1, BLOC1S3, SLIT1, STX3, ATOH1, GPR157, NTRK2, TGFB2, EGR2, MCOLN3, IRX6, MCF2, GSX2, TRPV2, DTNBP1, DCDC2, WNT7A, KLF4, SCRT1, POU4F2, FBXO31, TBX2, EFNA3, PTPRB, RHEB, NEURL1, BH…	480	1740	19325	1.3882902298850575	1.0	0.23719492955096447	0.2330712639316644
GOTERM_BP_FAT	GO:0048585~negative regulation of response to stimulus	64	12.260536398467432	0.008470744226093438	CDKN1A, ECM1, NRROS, WFIKKN2, TNFAIP3, IFI35, ICAM1, SPRED2, FCRLB, FLCN, TMEM88, PLAU, SMPD1, HEY2, SVEP1, RGS6, RGS7, VPS18, CR2, DUSP3, FST, SIRT2, SAP30, ELF1, RNF125, GPRC5A, RGS9BP, DDIT3, CRY1, ITGA6, OPTN, RAB7A, RTN4R, PPP1R15A, SEMA7A, GIPR, RGS16, NLRC5, HTRA2, PRR5L, ALOX12, GATA2, PTGS2, FSTL3, DLL3, VPS11, SLIT1, HMOX1, DNAJB9, MICA, MICB, TGFB2, IL10RA, ISG15, NR1D2, NR1D1, KLF4, V…	480	1883	19325	1.3683837847406621	1.0	0.23719492955096447	0.2330712639316644
GOTERM_BP_FAT	GO:0030334~regulation of cell migration	40	7.662835249042145	0.008509926680453174	CAMK2B, SP100, SEMA7A, ECM1, LAMC2, PRR5L, ABHD6, GATA2, PTGS2, PLA2G7, CLDN1, ICAM1, FLCN, GPNMB, GLIPR2, PLAU, PLCG2, GCNT2, HMOX1, IL6R, TGFB2, DUSP3, GADD45A, ANXA3, SPHK1, GSX2, OSGIN1, WNT7A, KLF4, SCRT1, FBXO31, SAP30, SH3RF2, TMEFF2, NR4A3, RGCC, NAV3, TRIP6, ITGA6, HBEGF	480	1055	19325	1.5264612954186414	1.0	0.23719492955096447	0.2330712639316644
GOTERM_BP_FAT	GO:1990962~drug transport across blood-brain barrier	3	0.5747126436781609	0.008607977830109094	ABCB1, SLC22A1, ABCG2	480	6	19325	20.130208333333332	1.0	0.23719492955096447	0.2330712639316644
GOTERM_BP_FAT	GO:0015888~thiamine transport	3	0.5747126436781609	0.008607977830109094	SLC35F3, SLC22A1, SLC19A2	480	6	19325	20.130208333333332	1.0	0.23719492955096447	0.2330712639316644
GOTERM_BP_FAT	GO:0048870~cell motility	63	12.068965517241379	0.008626035224046074	ECM1, HEXB, TNFAIP3, LAMC2, CLDN1, ICAM1, FLCN, GLIPR2, PLAU, IL6R, DUSP3, S100A2, ANXA3, SPHK1, SLC9B1, SLC9B2, SAP30, CH25H, PTP4A3, TMEFF2, TUBB2A, NAV3, DDIT3, AGTR1, ELMO1, ITGA6, RHOQ, HBEGF, CAMK2B, CD63, SP100, SEMA7A, PRR5L, ABHD6, GATA2, PLD1, PTGS2, PLA2G7, GPNMB, SLIT1, PLCG2, GCNT2, HMOX1, TAC1, CCR10, ATOH1, NTRK2, TGFB2, LAMB3, GADD45A, GSX2, OSGIN1, DCDC2, WNT7A, KLF4, SCRT1, FBXO…	480	1848	19325	1.3725142045454546	1.0	0.23719492955096447	0.2330712639316644
GOTERM_BP_FAT	GO:0051674~localization of cell	63	12.068965517241379	0.008626035224046074	ECM1, HEXB, TNFAIP3, LAMC2, CLDN1, ICAM1, FLCN, GLIPR2, PLAU, IL6R, DUSP3, S100A2, ANXA3, SPHK1, SLC9B1, SLC9B2, SAP30, CH25H, PTP4A3, TMEFF2, TUBB2A, NAV3, DDIT3, AGTR1, ELMO1, ITGA6, RHOQ, HBEGF, CAMK2B, CD63, SP100, SEMA7A, PRR5L, ABHD6, GATA2, PLD1, PTGS2, PLA2G7, GPNMB, SLIT1, PLCG2, GCNT2, HMOX1, TAC1, CCR10, ATOH1, NTRK2, TGFB2, LAMB3, GADD45A, GSX2, OSGIN1, DCDC2, WNT7A, KLF4, SCRT1, FBXO…	480	1848	19325	1.3725142045454546	1.0	0.23719492955096447	0.2330712639316644
GOTERM_BP_FAT	GO:0043269~regulation of ion transport	31	5.938697318007663	0.008816267039954447	CAMK2B, CD63, CLIC5, RAB3A, ABCB1, HPCA, NEDD4L, PTGS2, BEST3, CALCR, GALR2, CNR1, PLCG2, STOM, TMEM38B, SCN3B, PPARGC1A, KCNJ3, RGS7, KCNJ4, ACTN2, KCND3, TRPV2, DTNBP1, KLHL24, SYT9, GRIN1, PKP2, KCNQ4, FGF12, PTGES	480	762	19325	1.637890966754156	1.0	0.24001910916334454	0.23584634480322253
GOTERM_BP_FAT	GO:0016079~synaptic vesicle exocytosis	7	1.3409961685823755	0.008845036169146094	RIMS2, NAPA, RAB3A, STX3, SYT9, CPLX1, STX11	480	72	19325	3.914207175925926	1.0	0.24001910916334454	0.23584634480322253
GOTERM_BP_FAT	GO:0006874~cellular calcium ion homeostasis	23	4.406130268199234	0.008856479458218141	MCOLN3, CALCB, GPR12, TRPA1, GIPR, HEXB, TRPV2, GATA2, MCOLN1, SLC8A2, GRIN1, NPPC, CALCR, GALR2, CNR1, DDIT3, PLCG2, AGTR1, PROK2, TAC1, TMEM38B, CCR10, GPR157	480	511	19325	1.8121126875407698	1.0	0.24001910916334454	0.23584634480322253
GOTERM_BP_FAT	GO:1902652~secondary alcohol metabolic process	10	1.9157088122605364	0.008997727204641044	CH25H, ABCA5, SOAT1, NPC2, SMPD1, APOC1, APOBR, LSS, APOL2, SULT2A1	480	142	19325	2.8352406103286385	1.0	0.2417501458556972	0.2375472871908297
GOTERM_BP_FAT	GO:0008016~regulation of heart contraction	13	2.490421455938697	0.00904839914872296	TGFB2, KCND3, EPAS1, CELF2, ATP1A3, SLC8A2, TBX2, HEY2, PKP2, TMEM38B, SCN3B, HBEGF, KCNJ3	480	220	19325	2.3790246212121215	1.0	0.2417501458556972	0.2375472871908297
GOTERM_BP_FAT	GO:1903530~regulation of secretion by cell	26	4.980842911877394	0.009060719593834948	BLK, NAPA, PFKFB2, RAB3A, GIPR, GATA2, CPLX1, RIMS2, CNR1, HMOX1, APBB3, VPS18, TGFB2, CPT1A, LGI3, DTNBP1, WNT7A, NR1D1, SYT9, UNC13D, SLC9B2, RGCC, AGTR1, CRY1, DGKI, RAB7A	480	604	19325	1.7330642935982339	1.0	0.2417501458556972	0.2375472871908297
GOTERM_BP_FAT	GO:0051650~establishment of vesicle localization	17	3.256704980842912	0.009091898336244068	NAPA, VPS18, RAB3A, DTNBP1, WNT7A, SYT9, RASGRP1, CPLX1, STX11, RIMS2, BLOC1S3, SLC17A7, STX3, SNCB, AP1M2, DGKI, RAB7A	480	332	19325	2.061527359437751	1.0	0.2417501458556972	0.2375472871908297
GOTERM_BP_FAT	GO:0010876~lipid localization	22	4.21455938697318	0.009295787186096662	CPT1A, ABCB1, ABCA5, HEXB, SLC22A1, APOBR, PTGS2, FABP3, GM2A, SOAT1, NPC2, APOC1, SPNS1, AGTR1, CRY1, SLC27A6, PLIN2, SERAC1, PTGES, APOL2, OSBP2, ABCG2	480	482	19325	1.8376123789764869	1.0	0.2460110439813469	0.24173410903187517
GOTERM_BP_FAT	GO:0042594~response to starvation	13	2.490421455938697	0.009340990134398323	KLF10, NIM1K, CDKN1A, GABARAPL1, MAX, FOS, FLCN, RRAGC, DDIT3, RRAGD, PLIN2, UPP1, PPARGC1A	480	221	19325	2.3682598039215685	1.0	0.24605215601683805	0.24177450632912295
GOTERM_BP_FAT	GO:0043401~steroid hormone mediated signaling pathway	10	1.9157088122605364	0.009398563585170622	VPS18, KDM4C, NR4A3, RNF14, CRY1, VPS11, NR1D1, POU4F2, ESR2, NR3C2	480	143	19325	2.815413752913753	1.0	0.24641722292840373	0.24213322650353525
GOTERM_BP_FAT	GO:0051046~regulation of secretion	28	5.363984674329502	0.009504497106907189	BLK, NAPA, PFKFB2, RAB3A, GIPR, GATA2, CPLX1, RIMS2, CNR1, HMOX1, APBB3, VPS18, TGFB2, CPT1A, LGI3, DTNBP1, WNT7A, NR1D1, SYT9, UNC13D, SLC9B2, RGCC, NPHS1, AGTR1, CRY1, DGKI, PTGES, RAB7A	480	670	19325	1.6825248756218905	1.0	0.2480409731094251	0.24372874757018018
GOTERM_BP_FAT	GO:0051270~regulation of cellular component movement	44	8.42911877394636	0.009870146263415945	CAMK2B, SP100, SEMA7A, ECM1, LAMC2, PRR5L, ABHD6, GATA2, PTGS2, PLA2G7, CLDN1, ICAM1, FLCN, GPNMB, GLIPR2, PLAU, PLCG2, GCNT2, SLIT1, HMOX1, TAC1, IL6R, TGFB2, DUSP3, GADD45A, ANXA3, SPHK1, GSX2, OSGIN1, WNT7A, KLF4, POU4F2, SCRT1, FBXO31, SAP30, SH3RF2, TMEFF2, NR4A3, RGCC, NAV3, TRIP6, PKP2, ITGA6, HBEGF	480	1202	19325	1.4737590127565168	1.0	0.2563963801238511	0.25193889471456643
GOTERM_BP_FAT	GO:0016192~vesicle-mediated transport	57	10.919540229885058	0.009964638665212853	SRPX, RAB3A, RIMS2, CTSL, SMPD1, VPS18, ANXA3, ACTN2, SPHK1, RAB3IL1, UNC13D, SYTL2, SLC9B2, RAB32, MAPKAPK3, ELMO1, RHOQ, OPTN, DGKI, RAB7A, BLK, COLEC12, NAPA, CD63, RNASEK, AP5Z1, NEDD4L, SNX30, GATA2, RASGRP1, CPLX1, STX11, BLOC1S3, VPS11, PLCG2, ATP6V1H, HMOX1, SLC17A7, STX3, SNCB, AP1M2, IL10RA, LGI3, DTNBP1, M6PR, WNT7A, APOBR, SYT9, IGF2R, NR4A3, SNX16, HOOK1, APOC1, CHMP2B, RAB9B, LAT, C…	480	1651	19325	1.3899719866747424	1.0	0.2576636153936003	0.253184098929422
GOTERM_BP_FAT	GO:0007204~positive regulation of cytosolic calcium ion concentration	18	3.4482758620689653	0.010023297249033286	MCOLN3, TRPA1, GIPR, TRPV2, GATA2, MCOLN1, SLC8A2, GRIN1, CALCR, GALR2, DDIT3, PLCG2, AGTR1, PROK2, TAC1, TMEM38B, CCR10, GPR157	480	365	19325	1.985445205479452	1.0	0.2579969250812814	0.2535116139835405
GOTERM_BP_FAT	GO:1901215~negative regulation of neuron death	13	2.490421455938697	0.010342851254636843	NTRK2, CNTFR, GBE1, DTNBP1, HTRA2, ENO2, NPPC, NR4A3, GPNMB, HMOX1, TAC1, SNCB, PPARGC1A	480	224	19325	2.3365420386904763	1.0	0.26468985033983133	0.2600881818400436
GOTERM_BP_FAT	GO:0031329~regulation of cellular catabolic process	31	5.938697318007663	0.010418257382221584	HPGD, RNF14, TNFAIP3, HTRA2, PRR5L, SNX30, SLC4A4, MFSD8, FLCN, CNR1, VPS11, ATP6V1H, HMOX1, ATP6V1D, ATP6V1C1, CTSA, CPT1A, IL10RA, CBFA2T3, SIRT2, SH3RF2, RRAGC, PPP1R3B, RHEB, DDIT3, APOC1, RRAGD, ATP6V1B2, ATP6V0D1, OPTN, CERS1	480	773	19325	1.6145833333333335	1.0	0.26468985033983133	0.2600881818400436
GOTERM_BP_FAT	GO:0060249~anatomical structure homeostasis	22	4.21455938697318	0.010424187826049772	SP100, EPAS1, HEXB, IL10RA, NSMCE2, HUS1B, ILDR2, TNFAIP3, GATA2, SLC8A2, PKIB, CNR1, CDHR1, CHMP2B, ATP6V1B2, GCNT2, ATP6V1H, ATP6V0D1, ATP6V1D, ATP6V1C1, RAB7A, ATP6V1F	480	487	19325	1.818745722108145	1.0	0.26468985033983133	0.2600881818400436
GOTERM_BP_FAT	GO:0002684~positive regulation of immune system process	44	8.42911877394636	0.010589433711493502	BLK, COLEC12, CDKN1A, SEMA7A, CD83, NLRC5, TNFAIP3, IFI35, GATA2, PLA2G7, RASGRP1, ICAM1, CNR1, BLOC1S3, PLCG2, HMOX1, DNAJB9, SVEP1, IL6R, MICA, MICB, KLF10, TGFB2, CR2, DUSP3, CD70, ISG15, NR1D1, FOS, UNC13D, POU4F2, SLC9B2, LACC1, ELF1, NR4A3, RNF125, RGCC, MAPKAPK3, CD8A, TNFSF9, PIK3AP1, ULBP2, LAT, CD22	480	1206	19325	1.4688709231619679	1.0	0.2676799902766317	0.26302633779355383
GOTERM_BP_FAT	GO:0044093~positive regulation of molecular function	55	10.53639846743295	0.010724532746075443	CDKN1A, PRR7, SLC8A2, RPS6KA4, PREX2, FLCN, RASGEF1B, CTSL, CTSD, IL6R, RGS6, RGS7, EPHA6, ANXA3, ACTN2, SPHK1, SIRT2, DDIT3, TRAF5, AGTR1, ITGA6, HBEGF, BLK, RTN4R, PFKFB2, PPP1R15A, SP100, ABCB1, GIPR, RGS16, HPCA, PPM1H, HTRA2, RASGRP1, CAMKK1, TOR1AIP1, RASGRP3, CALCR, GALR2, PLCG2, PPARGC1A, NTRK2, TGFB2, KLF4, ESR2, POU4F2, GRIN1, PKIB, EFNA3, RGCC, PDP2, NEURL1, SERINC2, LAT, NEUROG2	480	1584	19325	1.3979311342592593	1.0	0.26988478165012175	0.26519279857371375
GOTERM_BP_FAT	GO:0010941~regulation of cell death	61	11.685823754789272	0.010968722077530675	SRPX, CNTFR, CDKN1A, PRR7, GBE1, TNFAIP3, PEPD, ENO2, ICAM1, NPPC, FLCN, AIFM2, CTSL, SMPD1, HEY2, PROK2, CTSD, CAST, TNFRSF12A, ACTN2, SPHK1, FOS, SIRT2, DDIT3, TRAF5, ITGA6, BLK, SP100, BEX2, HPGD, HTRA2, ALOX12, GATA2, PTGS2, CALCR, GPNMB, CNR1, PLCG2, HMOX1, TAC1, SNCB, PPARGC1A, ATOH1, NTRK2, TGFB2, GADD45B, GADD45A, BIK, DTNBP1, OSGIN1, WNT7A, KLF4, IGF2R, POU4F2, SH3RF2, RGCC, NR4A3, NEURL…	480	1798	19325	1.3658984519836854	1.0	0.2748030504490685	0.27002556261085514
GOTERM_BP_FAT	GO:0031099~regeneration	12	2.2988505747126435	0.01148261394342798	RTN4R, CDKN1A, CPT1A, NR4A3, ANXA3, CPQ, WNT7A, HMOX1, KLF4, BAAT, CLDN1, IGF2R	480	200	19325	2.415625	1.0	0.28640484424382096	0.28142565766658223
GOTERM_BP_FAT	GO:0070848~response to growth factor	31	5.938697318007663	0.011549983003400996	CD63, NRROS, HPGD, WFIKKN2, HTRA2, LRRC32, CLDN1, FSTL3, TMEM100, FLCN, SPRED2, GCNT2, TAC1, NTRK2, TGFB2, DUSP3, ANXA3, FST, SPHK1, SLC33A1, WNT7A, FOS, KLF4, SIRT2, VASN, SAP30, TBX2, PTP4A3, DOK5, DDIT3, FGF12	480	778	19325	1.6042068337617825	1.0	0.2868160977540591	0.2818297614794631
GOTERM_BP_FAT	GO:0001508~action potential	10	1.9157088122605364	0.01160835301242327	NTRK2, CNTNAP1, CNR1, KCND3, PKP2, NEDD4L, SCN3B, FGF12, KCNJ3, SLC8A2	480	148	19325	2.720298423423423	1.0	0.28700125408346483	0.2820116988412829
GOTERM_BP_FAT	GO:0033299~secretion of lysosomal enzymes	3	0.5747126436781609	0.01185447930140435	BLOC1S3, M6PR, NAGPA	480	7	19325	17.25446428571429	1.0	0.29053782531311445	0.2854867863064291
GOTERM_BP_FAT	GO:0006689~ganglioside catabolic process	3	0.5747126436781609	0.01185447930140435	GM2A, HEXB, NEU1	480	7	19325	17.25446428571429	1.0	0.29053782531311445	0.2854867863064291
GOTERM_BP_FAT	GO:0002697~regulation of immune effector process	21	4.022988505747127	0.012013631692446073	BLK, SEMA7A, TGFB2, CR2, TNFAIP3, GATA2, RASGRP1, UNC13D, HERC5, LACC1, NR4A3, RNF125, PLCG2, HMOX1, DNAJB9, SVEP1, ULBP2, JUNB, CD22, MICA, MICB	480	463	19325	1.826066414686825	1.0	0.2925614305769435	0.2874752109217119
GOTERM_BP_FAT	GO:0072359~circulatory system development	45	8.620689655172415	0.012040846530752332	POPDC3, CDKN1A, SP100, ECM1, HPGD, EPAS1, TNFAIP3, HIF3A, GATA2, PTGS2, TMEM100, NPPC, GPNMB, HEY2, PROK2, HMOX1, SVEP1, JUNB, IL6R, NTRK2, TGFB2, EGR2, TNFRSF12A, ACTN2, NEBL, GADD45A, ANXA3, SPHK1, SETDB2, NPY1R, DAW1, WNT7A, KLF4, PLXDC1, EPOR, UNC13D, POU4F2, TBX2, EFNA3, PTPRB, RGCC, DDIT3, PKP2, AGTR1, FGF12	480	1250	19325	1.449375	1.0	0.2925614305769435	0.2874752109217119
GOTERM_BP_FAT	GO:0051648~vesicle localization	17	3.256704980842912	0.012402265874962431	NAPA, VPS18, RAB3A, DTNBP1, WNT7A, SYT9, RASGRP1, CPLX1, STX11, RIMS2, BLOC1S3, SLC17A7, STX3, SNCB, AP1M2, DGKI, RAB7A	480	344	19325	1.9896136143410852	1.0	0.30004966839984215	0.2948332647271112
GOTERM_BP_FAT	GO:0006650~glycerophospholipid metabolic process	16	3.065134099616858	0.01248332616417486	TMEM150A, ABHD4, INPP1, CHAT, PLA2G4C, ABHD6, PLD1, PLA2G7, INPP4B, PTDSS1, GALR2, APOC1, PLCG2, PIP5K1B, SERAC1, SERINC2	480	315	19325	2.044973544973545	1.0	0.3007201264421098	0.2954920667665152
GOTERM_BP_FAT	GO:2000145~regulation of cell motility	41	7.854406130268199	0.012630748755917028	CAMK2B, SP100, SEMA7A, ECM1, LAMC2, PRR5L, ABHD6, GATA2, PTGS2, PLA2G7, CLDN1, ICAM1, FLCN, GPNMB, GLIPR2, PLAU, PLCG2, GCNT2, HMOX1, TAC1, IL6R, TGFB2, DUSP3, GADD45A, ANXA3, SPHK1, GSX2, OSGIN1, WNT7A, KLF4, SCRT1, FBXO31, SAP30, SH3RF2, TMEFF2, NR4A3, RGCC, NAV3, TRIP6, ITGA6, HBEGF	480	1118	19325	1.476455351818724	1.0	0.30297672654086927	0.29770943557031665
GOTERM_BP_FAT	GO:0046486~glycerolipid metabolic process	19	3.6398467432950192	0.01281857552981684	CPT1A, TMEM150A, ABHD4, INPP1, CHAT, PLA2G4C, APOBR, ABHD6, PLD1, PLA2G7, INPP4B, PTDSS1, GALR2, APOC1, PLCG2, PIP5K1B, SERAC1, SERINC2, DGKI	480	405	19325	1.8887602880658436	1.0	0.3061792807693963	0.3008563129646419
GOTERM_BP_FAT	GO:0046320~regulation of fatty acid oxidation	5	0.9578544061302682	0.012898339835364548	FABP3, CPT1A, NR4A3, CNR1, PPARGC1A	480	37	19325	5.440596846846846	1.0	0.3067845639322783	0.30145107319866765
GOTERM_BP_FAT	GO:0006631~fatty acid metabolic process	20	3.8314176245210727	0.012994455926851884	ASAH1, CPT1A, HPGD, CHAT, PLA2G4C, AKR1C2, ALOX12, ABHD6, ELOVL7, PTGS2, BAAT, SIRT2, FABP3, NR4A3, CNR1, APOC1, SLC27A6, PPARGC1A, ALOXE3, PTGES	480	436	19325	1.846808103975535	1.0	0.30765428583106647	0.30230567486575793
GOTERM_BP_FAT	GO:0044801~single-organism membrane fusion	11	2.10727969348659	0.013044061435803599	VAT1, VPS18, RAB3A, SPHK1, CHMP2B, VPS11, STX3, SYT9, CPLX1, STX11, RAB7A	480	177	19325	2.5020597928436907	1.0	0.30765428583106647	0.30230567486575793
GOTERM_BP_FAT	GO:0060537~muscle tissue development	20	3.8314176245210727	0.013307757774695995	POPDC3, TGFB2, EGR2, CNTNAP1, NEBL, ACTN2, NR1D2, FOS, SIRT2, COL19A1, SAP30, TBX2, FLCN, NPHS1, HEY2, MAFF, NEURL1, PKP2, PGM5, PPARGC1A	480	437	19325	1.842581998474447	1.0	0.31256596073317217	0.307131959641838
GOTERM_BP_FAT	GO:0009893~positive regulation of metabolic process	118	22.60536398467433	0.013533064477033861	SLC4A4, ICAM1, SLC8A2, RPS6KA4, MCIDAS, ZNF208, NAMPT, JUNB, IL6R, CPT1A, EPHA6, ACTN2, SOAT1, DOK5, DDIT3, AGTR1, OPTN, PFKFB2, SEMA7A, MAX, GIPR, EPAS1, HPCA, NEDD4L, HTRA2, ABHD6, GATA2, PLD1, RASGRP1, CALCR, GALR2, VPS11, PLCG2, HMOX1, PPARGC1A, TGFB2, EGR2, GADD45B, GADD45A, SETDB2, NR1D2, NR1D1, ESR2, FOSL2, PKIB, EFNA3, CPEB1, RGCC, NR4A3, TOLLIP, MAFF, LAT, CSRNP1, CDKN1A, PRR7, RNF14, HE…	480	3911	19325	1.2147095798176084	1.0	0.3157975115206211	0.31030732948602446
GOTERM_BP_FAT	GO:0032418~lysosome localization	7	1.3409961685823755	0.01363125257331001	FLCN, RAB3A, NR4A3, HMOX1, GATA2, RASGRP1, LAT	480	79	19325	3.5673786919831225	1.0	0.3157975115206211	0.31030732948602446
GOTERM_BP_FAT	GO:0009306~protein secretion	18	3.4482758620689653	0.013640802811705564	BLK, PFKFB2, TGFB2, CPT1A, RAB3A, GIPR, M6PR, ILDR2, NR1D1, SYT9, NAGPA, CPLX1, SLC9B2, RIMS2, VGF, CNR1, BLOC1S3, APBB3	480	377	19325	1.9222480106100794	1.0	0.3157975115206211	0.31030732948602446
GOTERM_BP_FAT	GO:0055074~calcium ion homeostasis	23	4.406130268199234	0.013669432820832276	MCOLN3, CALCB, GPR12, TRPA1, GIPR, HEXB, TRPV2, GATA2, MCOLN1, SLC8A2, GRIN1, NPPC, CALCR, GALR2, CNR1, DDIT3, PLCG2, AGTR1, PROK2, TAC1, TMEM38B, CCR10, GPR157	480	531	19325	1.7438598556183305	1.0	0.3157975115206211	0.31030732948602446
GOTERM_BP_FAT	GO:0051588~regulation of neurotransmitter transport	9	1.7241379310344827	0.013876568596380664	RIMS2, NAPA, VPS18, RAB3A, DTNBP1, WNT7A, SYT9, CPLX1, DGKI	480	127	19325	2.853100393700787	1.0	0.31927435582774616	0.3137237283891939
GOTERM_BP_FAT	GO:0007219~Notch signaling pathway	11	2.10727969348659	0.014021034944816144	TMEM100, TGFB2, PTP4A3, GMDS, HEY2, GSX2, NEURL1, GATA2, ATOH1, DLL3, TBX2	480	179	19325	2.4741038175046555	1.0	0.3212868861135309	0.315701270566409
GOTERM_BP_FAT	GO:0006644~phospholipid metabolic process	20	3.8314176245210727	0.01411429313822899	TMEM150A, ABHD4, INPP1, HEXB, CHAT, PLA2G4C, ABHD6, PLD1, PLA2G7, INPP4B, FABP3, PTDSS1, GALR2, SMPD1, APOC1, PLCG2, PIP5K1B, SERAC1, TMEM38B, SERINC2	480	440	19325	1.8300189393939394	1.0	0.32211445514249726	0.3165144521969651
GOTERM_BP_FAT	GO:0016125~sterol metabolic process	10	1.9157088122605364	0.014185316310952486	CH25H, ABCA5, SOAT1, NPC2, SMPD1, APOC1, APOBR, LSS, APOL2, SULT2A1	480	153	19325	2.6313997821350763	1.0	0.3224299517937063	0.3168244638966364
GOTERM_BP_FAT	GO:0009628~response to abiotic stimulus	43	8.237547892720306	0.014246262832309073	CDKN1A, RAB3A, EPAS1, HPCA, HTRA2, HIF3A, PTGS2, CLDN1, NPPC, PLAU, SMPD1, MAP7, HMOX1, LRRC8D, TAC1, MICA, KCNJ3, RGS7, MICB, TGFB2, TRIM63, TRPA1, ST8SIA1, GADD45A, TRPV2, CTNS, FOS, MCOLN1, CBFA2T3, POU4F2, SIRT2, VASN, GRIN1, CPEB1, PER3, RGCC, VGF, RGS9BP, BHLHE40, CRY1, ATP6V0D1, CERS1, RAD9A	480	1194	19325	1.4499145030709102	1.0	0.3225147935169729	0.3169078306351806
GOTERM_BP_FAT	GO:0033993~response to lipid	36	6.896551724137931	0.01446875934526834	SP100, HPGD, RNF14, GIPR, TNFAIP3, ATP1A3, HTRA2, GATA2, ENO2, PTGS2, CLDN1, NR3C2, CALCR, CNR1, VPS11, PLCG2, MICB, VPS18, TGFB2, CPT1A, TRIM63, KDM4C, ANXA3, IL10RA, AKR1C2, WNT7A, NR1D1, FOS, KLF4, POU4F2, IGF2R, ESR2, TBX2, NR4A3, MAPKAPK3, CRY1	480	958	19325	1.5129175365344467	1.0	0.3262415857171105	0.3205698320537653
GOTERM_BP_FAT	GO:0016241~regulation of macroautophagy	11	2.10727969348659	0.015051772604709097	RHEB, ATP6V1B2, HTRA2, ATP6V1H, HMOX1, SNX30, ATP6V0D1, ATP6V1D, ATP6V1C1, OPTN, CERS1	480	181	19325	2.446765653775322	1.0	0.3366938181458142	0.3308403510217607
GOTERM_BP_FAT	GO:0009267~cellular response to starvation	11	2.10727969348659	0.015051772604709097	KLF10, FLCN, NIM1K, CDKN1A, GABARAPL1, RRAGC, MAX, RRAGD, PLIN2, FOS, UPP1	480	181	19325	2.446765653775322	1.0	0.3366938181458142	0.3308403510217607
GOTERM_BP_FAT	GO:0040017~positive regulation of locomotion	26	4.980842911877394	0.015281018863099849	SEMA7A, LAMC2, GATA2, PTGS2, PLA2G7, CLDN1, ICAM1, GPNMB, GLIPR2, PLAU, PLCG2, GCNT2, HMOX1, STX3, TAC1, IL6R, TGFB2, ANXA3, SPHK1, WNT7A, FBXO31, SH3RF2, NR4A3, TRIP6, ITGA6, HBEGF	480	633	19325	1.653666403370195	1.0	0.3404707641553117	0.3345516343190121
GOTERM_BP_FAT	GO:0010562~positive regulation of phosphorus metabolic process	42	8.045977011494253	0.0158925012464802	PFKFB2, PPP1R15A, CDKN1A, SEMA7A, GIPR, HPCA, PRR5L, PTGS2, RASGRP1, SLC4A4, CAMKK1, SLC8A2, ICAM1, RPS6KA4, FLCN, CALCR, GPNMB, GLIPR2, SMPD1, PLCG2, GCNT2, FNIP2, PPARGC1A, IL6R, NTRK2, TGFB2, EPHA6, GADD45B, GADD45A, SPHK1, DTNBP1, WNT7A, SH3RF2, FABP3, RGCC, DOK5, TRAF5, NEURL1, ITGA6, LAT, AVPI1, HBEGF	480	1169	19325	1.4464820359281436	1.0	0.3513177628486623	0.34521005648726993
GOTERM_BP_FAT	GO:0045937~positive regulation of phosphate metabolic process	42	8.045977011494253	0.0158925012464802	PFKFB2, PPP1R15A, CDKN1A, SEMA7A, GIPR, HPCA, PRR5L, PTGS2, RASGRP1, SLC4A4, CAMKK1, SLC8A2, ICAM1, RPS6KA4, FLCN, CALCR, GPNMB, GLIPR2, SMPD1, PLCG2, GCNT2, FNIP2, PPARGC1A, IL6R, NTRK2, TGFB2, EPHA6, GADD45B, GADD45A, SPHK1, DTNBP1, WNT7A, SH3RF2, FABP3, RGCC, DOK5, TRAF5, NEURL1, ITGA6, LAT, AVPI1, HBEGF	480	1169	19325	1.4464820359281436	1.0	0.3513177628486623	0.34521005648726993
GOTERM_BP_FAT	GO:0002274~myeloid leukocyte activation	13	2.490421455938697	0.01604478706099964	BLK, ANXA3, SPHK1, NR1D1, IFI35, GATA2, RASGRP1, UNC13D, NR4A3, CNR1, PLCG2, HMOX1, LAT	480	238	19325	2.199098389355742	1.0	0.3532986900892772	0.34715654504248833
GOTERM_BP_FAT	GO:1901136~carbohydrate derivative catabolic process	11	2.10727969348659	0.01613795637518642	NAGK, GM2A, CTSL, HEXB, NEU1, MAN1A1, AMPD3, NPL, UPP1, GLA, GNS	480	183	19325	2.4200250455373404	1.0	0.3539675489763651	0.3478137757282396
GOTERM_BP_FAT	GO:0007042~lysosomal lumen acidification	4	0.7662835249042145	0.016419724580909525	RNASEK, ATP6V1H, ATP6V1D, ATP6V1F	480	22	19325	7.320075757575757	1.0	0.35875188938987207	0.3525149397428599
GOTERM_BP_FAT	GO:0060538~skeletal muscle organ development	11	2.10727969348659	0.01728125497949759	POPDC3, CNTFR, EGR2, CNTNAP1, NPHS1, MAFF, NEURL1, NR1D2, FOS, COL19A1, SAP30	480	185	19325	2.3938626126126126	1.0	0.37611750702481817	0.3695786537893326
GOTERM_BP_FAT	GO:0045444~fat cell differentiation	13	2.490421455938697	0.018066322860616255	EGR2, LAMB3, TFE3, GATA2, KLF4, PTGS2, SIRT2, FLCN, FABP3, NR4A3, DDIT3, PPARGC1A, ALOXE3	480	242	19325	2.162749655647383	1.0	0.3916917767895916	0.38488216278828247
GOTERM_BP_FAT	GO:0001659~temperature homeostasis	5	0.9578544061302682	0.018310441089231626	CNR1, NR1D1, PTGS2, PPARGC1A, PTGES	480	41	19325	4.909806910569105	1.0	0.39441065424367067	0.3875537721936654
GOTERM_BP_FAT	GO:0042060~wound healing	22	4.21455938697318	0.018338225339910516	BLK, CDKN1A, TGFB2, RAB3A, CPQ, TFPI2, DTNBP1, WNT7A, TNFAIP3, ALOX12, GATA2, CLDN1, TMEFF2, PLAU, SMPD1, BLOC1S3, CHMP2B, PLCG2, HMOX1, IL6R, DGKI, HBEGF	480	515	19325	1.7198624595469256	1.0	0.39441065424367067	0.3875537721936654
GOTERM_BP_FAT	GO:0051641~cellular localization	96	18.39080459770115	0.018459918324171938	CDKN1A, CNTNAP1, RAB3A, HEXB, LRRC4, TNFAIP3, NAGPA, NXT2, SLC8A2, RIMS2, FLCN, GM2A, TMEM88, HEY2, MAN1A1, SERAC1, TMEM38B, ANKS1B, VPS18, CPT1A, TMEM150A, ACTN2, UNC13D, SYTL2, SLC9B2, RAB32, RRAGC, NPC2, DDIT3, RRAGD, ATP6V1B2, PKP2, SCG3, ATP6V0D1, RHOQ, OPTN, DGKI, RAB7A, FTL, BLK, NAPA, PPP1R15A, CD63, SP100, HPCA, SLC22A1, NEDD4L, HTRA2, PRR5L, GATA2, PTGS2, RASGRP1, CPLX1, STX11, TOR1AIP1…	480	3128	19325	1.235613810741688	1.0	0.39441065424367067	0.3875537721936654
GOTERM_BP_FAT	GO:0007264~small GTPase mediated signal transduction	20	3.8314176245210727	0.018540379460557727	RTN4R, CDKN1A, TGFB2, ARHGEF28, PLD1, RASGRP1, RASGRP3, FLCN, MRAS, RRAGC, DOK5, RHEB, RASGEF1B, ELMO1, AGTR1, HMOX1, LAT, RAB9B, RHOQ, DGKI	480	453	19325	1.7775018395879323	1.0	0.39441065424367067	0.3875537721936654
GOTERM_BP_FAT	GO:0019216~regulation of lipid metabolic process	18	3.4482758620689653	0.018557635714766516	ASAH1, CPT1A, HPGD, SPHK1, NR1D2, ABHD6, NR1D1, PTGS2, SIRT2, CH25H, FABP3, NR4A3, NPC2, CNR1, APOC1, PLCG2, AGTR1, PPARGC1A	480	391	19325	1.853420716112532	1.0	0.39441065424367067	0.3875537721936654
GOTERM_BP_FAT	GO:0007041~lysosomal transport	9	1.7241379310344827	0.018611536992871457	VPS18, SNX16, HOOK1, CHMP2B, M6PR, VPS11, NAGPA, IGF2R, RAB7A	480	134	19325	2.7040578358208953	1.0	0.39441065424367067	0.3875537721936654
GOTERM_BP_FAT	GO:0072503~cellular divalent inorganic cation homeostasis	23	4.406130268199234	0.019010510012209547	MCOLN3, CALCB, GPR12, TRPA1, GIPR, HEXB, TRPV2, GATA2, MCOLN1, SLC8A2, GRIN1, NPPC, CALCR, GALR2, CNR1, DDIT3, PLCG2, AGTR1, PROK2, TAC1, TMEM38B, CCR10, GPR157	480	549	19325	1.6866841226472373	1.0	0.4013567226173229	0.3943790822383097
GOTERM_BP_FAT	GO:0042391~regulation of membrane potential	20	3.8314176245210727	0.019599674919640722	POPDC3, NTRK2, CNTNAP1, KCND3, ACTN2, SEZ6, WNT7A, CTNS, ATP1A3, NEDD4L, SLC4A4, SLC8A2, GRIN1, RIMS2, CNR1, PKP2, SCN3B, FGF12, DGKI, KCNJ3	480	456	19325	1.7658077485380117	1.0	0.41106658164753873	0.4039201340687808
GOTERM_BP_FAT	GO:0031620~regulation of fever generation	3	0.5747126436781609	0.019666076763508098	CNR1, PTGS2, PTGES	480	9	19325	13.42013888888889	1.0	0.41106658164753873	0.4039201340687808
GOTERM_BP_FAT	GO:1901214~regulation of neuron death	16	3.065134099616858	0.019689192308823038	NTRK2, CNTFR, TGFB2, GBE1, DTNBP1, HTRA2, FOS, ENO2, NPPC, NR4A3, GPNMB, DDIT3, HMOX1, TAC1, SNCB, PPARGC1A	480	333	19325	1.9344344344344346	1.0	0.41106658164753873	0.4039201340687808
GOTERM_BP_FAT	GO:2000147~positive regulation of cell motility	25	4.789272030651341	0.019771637102587534	SEMA7A, LAMC2, GATA2, PTGS2, PLA2G7, CLDN1, ICAM1, GPNMB, GLIPR2, PLAU, PLCG2, GCNT2, HMOX1, TAC1, IL6R, TGFB2, ANXA3, SPHK1, WNT7A, FBXO31, SH3RF2, NR4A3, TRIP6, ITGA6, HBEGF	480	615	19325	1.6366023035230355	1.0	0.4111265560615898	0.40397906581961074
GOTERM_BP_FAT	GO:0045923~positive regulation of fatty acid metabolic process	5	0.9578544061302682	0.01985252591170803	CPT1A, NR4A3, PTGS2, PPARGC1A, SIRT2	480	42	19325	4.792906746031745	1.0	0.4111265560615898	0.40397906581961074
GOTERM_BP_FAT	GO:0048666~neuron development	41	7.854406130268199	0.019910865674084444	BLK, CAMK2B, RTN4R, SEMA7A, CNTNAP1, RAB3A, SEZ6, NEDD4L, HTRA2, LAMC2, GATA2, FRY, MFSD8, RIMS2, PREX2, PGRMC1, GALR2, CNR1, BLOC1S3, SLIT1, STX3, ATOH1, NTRK2, TGFB2, EGR2, EPHA6, MCF2, TRPV2, DTNBP1, DCDC2, WNT7A, KLF4, POU4F2, FBXO31, EFNA3, CDHR1, NEURL1, B3GNT2, ITGA6, NEUROG2, LHX8	480	1152	19325	1.4328794126157407	1.0	0.4111265560615898	0.40397906581961074
GOTERM_BP_FAT	GO:0071363~cellular response to growth factor stimulus	29	5.555555555555555	0.02032607549272822	CD63, NRROS, HPGD, WFIKKN2, HTRA2, LRRC32, CLDN1, FSTL3, TMEM100, FLCN, SPRED2, GCNT2, TAC1, NTRK2, TGFB2, DUSP3, FST, SPHK1, SLC33A1, WNT7A, FOS, KLF4, SIRT2, VASN, SAP30, TBX2, PTP4A3, DOK5, FGF12	480	748	19325	1.560898507130125	1.0	0.4181682027463831	0.41089829253365545
GOTERM_BP_FAT	GO:0030072~peptide hormone secretion	13	2.490421455938697	0.02082857388499291	BLK, PFKFB2, CPT1A, RAB3A, GIPR, ILDR2, NR1D1, SYT9, CPLX1, SLC9B2, RIMS2, VGF, CNR1	480	247	19325	2.118969298245614	1.0	0.4269478945080183	0.4195253481780935
GOTERM_BP_FAT	GO:0070997~neuron death	17	3.256704980842912	0.021077334303119314	NTRK2, CNTFR, TGFB2, MAX, GBE1, DTNBP1, HTRA2, FOS, ENO2, NPPC, NR4A3, GPNMB, DDIT3, HMOX1, TAC1, SNCB, PPARGC1A	480	366	19325	1.8700193533697633	1.0	0.43048164299523034	0.4229976619745575
GOTERM_BP_FAT	GO:0006954~inflammatory response	31	5.938697318007663	0.02132078272609075	SEMA7A, ECM1, NRROS, TNFAIP3, IFI35, PTGS2, PLA2G7, RASGRP1, RPS6KA4, CNR1, PROK2, HMOX1, SVEP1, TAC1, IL6R, APOL2, CR2, IL10RA, SPHK1, PLA2G4C, NR1D2, NR1D1, FOS, KLF4, UNC13D, LACC1, TOLLIP, AGTR1, IL17D, LAT, PTGES	480	818	19325	1.525761511817441	1.0	0.4338817769926844	0.4263386841870638
GOTERM_BP_FAT	GO:0018958~phenol-containing compound metabolic process	8	1.532567049808429	0.021514194014597303	TGFB2, EPAS1, CPQ, CTNS, GCNT4, CRYM, SNCB, SULT2A1	480	112	19325	2.875744047619048	1.0	0.4346792532626702	0.4271222962252848
GOTERM_BP_FAT	GO:0030148~sphingolipid biosynthetic process	8	1.532567049808429	0.021514194014597303	ASAH1, ST8SIA1, SMPD1, SPHK1, ST8SIA4, ELOVL7, ALOXE3, CERS1	480	112	19325	2.875744047619048	1.0	0.4346792532626702	0.4271222962252848
GOTERM_BP_FAT	GO:1901700~response to oxygen-containing compound	57	10.919540229885058	0.02159286849835107	CHRM4, TNFAIP3, ENO2, CLDN1, ICAM1, NPPC, SMPD1, MAN1A1, CTSD, RGS7, CPT1A, ACTN2, SPHK1, FOS, SIRT2, VGF, MAPKAPK3, RRAGC, RRAGD, AGTR1, CRY1, RHOQ, CERS1, COLEC12, PFKFB2, SP100, HPGD, GIPR, MAX, HPCA, ILDR2, HTRA2, ATP1A3, PTGS2, CALCR, CNR1, PLCG2, UGT3A2, HMOX1, MICB, NTRK2, TGFB2, EGR2, TRPA1, IL10RA, WNT7A, AKR1C2, NR1D1, KLF4, IGF2R, ESR2, POU4F2, GRIN1, TBX2, CPEB1, NR4A3, NEURL1	480	1722	19325	1.3326618757259001	1.0	0.4347107133043035	0.42715320932988066
GOTERM_BP_FAT	GO:0030335~positive regulation of cell migration	24	4.597701149425287	0.02167384728438202	SEMA7A, TGFB2, ANXA3, SPHK1, WNT7A, LAMC2, GATA2, PTGS2, PLA2G7, CLDN1, FBXO31, ICAM1, SH3RF2, NR4A3, GPNMB, GLIPR2, PLAU, TRIP6, PLCG2, GCNT2, HMOX1, ITGA6, IL6R, HBEGF	480	588	19325	1.6432823129251701	1.0	0.43478817488278093	0.4272293242284413
GOTERM_BP_FAT	GO:0003012~muscle system process	20	3.8314176245210727	0.022267593873167502	CAMK2B, TRIM63, CCDC78, KCND3, ACTN2, SPHK1, NEDD4L, PTGS2, TBX2, NR4A3, GALR2, HEY2, PKP2, PROK2, HMOX1, TMEM38B, SCN3B, FGF12, SNTB1, KCNJ3	480	462	19325	1.7428751803751803	1.0	0.4449869504115175	0.43725079267862255
GOTERM_BP_FAT	GO:1903034~regulation of response to wounding	12	2.2988505747126435	0.022406608505090887	BLK, RTN4R, CDKN1A, RAB3A, TNFRSF12A, PLAU, TNFAIP3, ALOX12, KLF4, IL6R, CLDN1, HBEGF	480	221	19325	2.1860859728506785	1.0	0.4449869504115175	0.43725079267862255
GOTERM_BP_FAT	GO:0086003~cardiac muscle cell contraction	6	1.1494252873563218	0.022419069348389383	KCND3, PKP2, NEDD4L, SCN3B, FGF12, KCNJ3	480	65	19325	3.716346153846154	1.0	0.4449869504115175	0.43725079267862255
GOTERM_BP_FAT	GO:0042403~thyroid hormone metabolic process	4	0.7662835249042145	0.02322180704505186	CPQ, GCNT4, CRYM, SULT2A1	480	25	19325	6.441666666666666	1.0	0.45769694515020043	0.4497398224564414
GOTERM_BP_FAT	GO:0090335~regulation of brown fat cell differentiation	4	0.7662835249042145	0.02322180704505186	FLCN, TFE3, GATA2, PTGS2	480	25	19325	6.441666666666666	1.0	0.45769694515020043	0.4497398224564414
GOTERM_BP_FAT	GO:0032844~regulation of homeostatic process	22	4.21455938697318	0.023304448751483055	MCOLN3, TRPA1, NSMCE2, TNFAIP3, NEDD4L, ISG15, NR1D1, GATA2, MCOLN1, PTGS2, GRIN1, SLC9B2, PKIB, EID3, CALCR, CNR1, DDIT3, PLCG2, AGTR1, TMEM38B, SCN3B, PTGES	480	528	19325	1.677517361111111	1.0	0.45772535753348426	0.4497677408866364
GOTERM_BP_FAT	GO:0048699~generation of neurons	54	10.344827586206897	0.023457609295018104	CNTNAP1, RAB3A, BHLHE41, LAMC2, FRY, MFSD8, RIMS2, PREX2, HEY2, EPHA6, SIRT2, TUBB2A, DOK5, CDHR1, B3GNT2, ITGA6, BLK, CAMK2B, RTN4R, NAPA, SEMA7A, SEZ6, NEDD4L, HTRA2, GATA2, DLL3, PGRMC1, GALR2, CNR1, BLOC1S3, SLIT1, STX3, ATOH1, NTRK2, TGFB2, EGR2, MCOLN3, IRX6, MCF2, GSX2, TRPV2, DTNBP1, DCDC2, WNT7A, KLF4, SCRT1, POU4F2, FBXO31, EFNA3, RHEB, NEURL1, BHLHE40, NEUROG2, LHX8	480	1622	19325	1.3403591245376079	1.0	0.4591338319306148	0.4511517287677267
GOTERM_BP_FAT	GO:1904036~negative regulation of epithelial cell apoptotic process	6	1.1494252873563218	0.02377964606475486	CAST, TNFAIP3, HMOX1, GATA2, ATOH1, ICAM1	480	66	19325	3.660037878787879	1.0	0.46382652203122193	0.45576283582241234
GOTERM_BP_FAT	GO:0031667~response to nutrient levels	21	4.022988505747127	0.023986446295560654	KLF10, NIM1K, CDKN1A, GABARAPL1, CPT1A, GIPR, MAX, FOS, PTGS2, SIRT2, FLCN, NPPC, VGF, RRAGC, CNR1, DDIT3, RRAGD, HMOX1, PLIN2, UPP1, PPARGC1A	480	498	19325	1.6977284136546185	1.0	0.4652720805482243	0.4571832631109835
GOTERM_BP_FAT	GO:0043485~endosome to pigment granule transport	3	0.5747126436781609	0.024183913358280948	RAB32, CD63, BLOC1S3	480	10	19325	12.078125	1.0	0.4652720805482243	0.4571832631109835
GOTERM_BP_FAT	GO:0048757~pigment granule maturation	3	0.5747126436781609	0.024183913358280948	RAB32, CD63, BLOC1S3	480	10	19325	12.078125	1.0	0.4652720805482243	0.4571832631109835
GOTERM_BP_FAT	GO:0035646~endosome to melanosome transport	3	0.5747126436781609	0.024183913358280948	RAB32, CD63, BLOC1S3	480	10	19325	12.078125	1.0	0.4652720805482243	0.4571832631109835
GOTERM_BP_FAT	GO:0046879~hormone secretion	15	2.8735632183908044	0.024328727954174616	BLK, PFKFB2, CPT1A, RAB3A, GIPR, ILDR2, NR1D1, SYT9, CPLX1, SLC9B2, RIMS2, VGF, CNR1, AGTR1, CRY1	480	312	19325	1.935596955128205	1.0	0.46552832936069233	0.45743505700352577
GOTERM_BP_FAT	GO:0015698~inorganic anion transport	10	1.9157088122605364	0.024444985895115297	CLIC5, BEST4, OSTM1, SLC20A1, MFSD5, SLC25A30, SLC26A11, SLC17A7, BEST3, SLC4A4	480	168	19325	2.3964533730158726	1.0	0.46552832936069233	0.45743505700352577
GOTERM_BP_FAT	GO:0045834~positive regulation of lipid metabolic process	10	1.9157088122605364	0.024444985895115297	FABP3, CPT1A, NR4A3, APOC1, AGTR1, ABHD6, NR1D1, PTGS2, PPARGC1A, SIRT2	480	168	19325	2.3964533730158726	1.0	0.46552832936069233	0.45743505700352577
GOTERM_BP_FAT	GO:0009755~hormone-mediated signaling pathway	11	2.10727969348659	0.024763947757693673	VPS18, KDM4C, NR4A3, RNF14, CRY1, VPS11, NR1D2, NR1D1, POU4F2, ESR2, NR3C2	480	196	19325	2.2595131802721085	1.0	0.4687817481922947	0.4606319147129893
GOTERM_BP_FAT	GO:0007611~learning or memory	14	2.681992337164751	0.02492167359570624	NTRK2, EGR2, DTNBP1, CTNS, FOS, PTGS2, SLC8A2, GRIN1, PGRMC1, GM2A, GALR2, CNR1, DGKI, LHX8	480	283	19325	1.9916813898704357	1.0	0.4687817481922947	0.4606319147129893
GOTERM_BP_FAT	GO:0098656~anion transmembrane transport	14	2.681992337164751	0.02492167359570624	SLC35B2, CLIC5, CPT1A, ABCB1, SLC20A1, BEST3, SLC4A4, BEST4, SLC25A30, LRRC8D, SLC16A7, SLC38A6, SLC26A11, SLC17A7	480	283	19325	1.9916813898704357	1.0	0.4687817481922947	0.4606319147129893
GOTERM_BP_FAT	GO:0001709~cell fate determination	5	0.9578544061302682	0.024948469834608553	WNT7A, GATA2, KLF4, ATOH1, TBX2	480	45	19325	4.473379629629629	1.0	0.4687817481922947	0.4606319147129893
GOTERM_BP_FAT	GO:0033554~cellular response to stress	67	12.835249042145595	0.025114343824951105	SRPX, CDKN1A, HUS1B, TNFAIP3, HIF3A, SPRED2, FLCN, AIFM2, MAN1A1, UPP1, KLF10, GABARAPL1, DUSP3, SPHK1, NSMCE2, FOS, TEX15, SIRT2, EID3, RRAGC, TMEM33, MSH4, DDIT3, TRAF5, RRAGD, TIPRL, CRY1, PLIN2, OPTN, BLK, RTN4R, PPP1R15A, NIM1K, SP100, AP5Z1, MAX, EPAS1, HTRA2, PRR5L, PTGS2, RASGRP1, HMOX1, DNAJB9, LRRC8D, FNIP2, PPARGC1A, MICA, TGFB2, GADD45B, TRPA1, ST8SIA1, GADD45A, TFPI2, DTNBP1, WNT7A, …	480	2098	19325	1.2857235065141404	1.0	0.4695626631662979	0.4613992533755764
GOTERM_BP_FAT	GO:0048278~vesicle docking	6	1.1494252873563218	0.025192355177931915	VPS18, RAB3A, VPS11, STX3, STX11, SYTL2	480	67	19325	3.6054104477611943	1.0	0.4695626631662979	0.4613992533755764
GOTERM_BP_FAT	GO:0002682~regulation of immune system process	56	10.727969348659004	0.02523993027131245	CDKN1A, ECM1, CD83, TNFAIP3, IFI35, LRRC32, ICAM1, HERC5, FCRLB, FLCN, SVEP1, JUNB, IL6R, KLF10, CR2, DUSP3, SPHK1, TFE3, FOS, UNC13D, SLC9B2, ELF1, RNF125, MAPKAPK3, CD8A, BLK, COLEC12, SEMA7A, NLRC5, ILDR2, GATA2, PLA2G7, RASGRP1, FSTL3, GPNMB, CNR1, BLOC1S3, PLCG2, HMOX1, DNAJB9, MICA, MICB, TGFB2, CD70, ISG15, NR1D1, POU4F2, LACC1, RGCC, NR4A3, TNFSF9, PIK3AP1, ULBP2, IL17D, LAT, CD22	480	1703	19325	1.3238892151105892	1.0	0.4695626631662979	0.4613992533755764
GOTERM_BP_FAT	GO:0050804~modulation of synaptic transmission	21	4.022988505747127	0.025479552187677446	NAPA, CAMK2B, VPS18, NTRK2, EGR2, RAB3A, LRRC4, DTNBP1, WNT7A, ABHD6, SYT9, PTGS2, CPLX1, SLC8A2, GRIN1, RIMS2, VGF, CNR1, NEURL1, STX3, DGKI	480	501	19325	1.6875623752495008	1.0	0.47246130158532157	0.4642474985774519
GOTERM_BP_FAT	GO:0071277~cellular response to calcium ion	7	1.3409961685823755	0.02559055247266534	SMPD1, HPCA, PLCG2, FOS, SYT9, MCOLN1, JUNB	480	91	19325	3.096955128205128	1.0	0.4729637517652935	0.4647412135937486
GOTERM_BP_FAT	GO:0044706~multi-multicellular organism process	12	2.2988505747126435	0.026111941357581478	CLIC5, HPGD, CNR1, HEXB, MAFF, PLA2G4C, FOS, PTGS2, TAC1, JUNB, EPOR, APOL2	480	226	19325	2.1377212389380533	1.0	0.4810229197146627	0.47266027182890136
GOTERM_BP_FAT	GO:0051272~positive regulation of cellular component movement	25	4.789272030651341	0.02642672123718375	SEMA7A, LAMC2, GATA2, PTGS2, PLA2G7, CLDN1, ICAM1, GPNMB, GLIPR2, PLAU, PLCG2, GCNT2, HMOX1, TAC1, IL6R, TGFB2, ANXA3, SPHK1, WNT7A, FBXO31, SH3RF2, NR4A3, TRIP6, ITGA6, HBEGF	480	633	19325	1.5900638493944184	1.0	0.48335352008303506	0.47495035439771704
GOTERM_BP_FAT	GO:0034440~lipid oxidation	8	1.532567049808429	0.02655482594023388	CPT1A, NR4A3, CNR1, CHAT, ALOX12, ALOXE3, PLA2G7, PPARGC1A	480	117	19325	2.7528490028490027	1.0	0.48335352008303506	0.47495035439771704
GOTERM_BP_FAT	GO:0009311~oligosaccharide metabolic process	6	1.1494252873563218	0.02665778119383257	GM2A, ST8SIA1, HEXB, NEU1, ST8SIA4, GLA	480	68	19325	3.5523897058823533	1.0	0.48335352008303506	0.47495035439771704
GOTERM_BP_FAT	GO:0046513~ceramide biosynthetic process	6	1.1494252873563218	0.02665778119383257	ASAH1, SMPD1, SPHK1, ST8SIA4, ALOXE3, CERS1	480	68	19325	3.5523897058823533	1.0	0.48335352008303506	0.47495035439771704
GOTERM_BP_FAT	GO:0014706~striated muscle tissue development	18	3.4482758620689653	0.026759215098431655	POPDC3, TGFB2, EGR2, CNTNAP1, NEBL, ACTN2, NR1D2, FOS, SIRT2, COL19A1, SAP30, TBX2, NPHS1, HEY2, MAFF, NEURL1, PKP2, PGM5	480	408	19325	1.7761948529411766	1.0	0.48335352008303506	0.47495035439771704
GOTERM_BP_FAT	GO:0071827~plasma lipoprotein particle organization	5	0.9578544061302682	0.026806283272312707	ABCA5, SOAT1, APOC1, AGTR1, PLA2G7	480	46	19325	4.376132246376811	1.0	0.48335352008303506	0.47495035439771704
GOTERM_BP_FAT	GO:0008104~protein localization	83	15.900383141762454	0.026838682239842107	CDKN1A, CNTNAP1, NRROS, RAB3A, LRRC4, TNFAIP3, NAGPA, NXT2, RIMS2, FLCN, TMEM88, HEY2, MAN1A1, CTSD, VPS18, CPT1A, TMEM150A, ACTN2, ARRDC2, RAB3IL1, SYTL2, SLC9B2, SLC9A2, RAB32, PTP4A3, VGF, RRAGC, DDIT3, RRAGD, PKP2, SCG3, RHOQ, OPTN, RAB7A, BLK, NAPA, PFKFB2, PPP1R15A, CD63, SP100, AP5Z1, GIPR, HPCA, ILDR2, NEDD4L, HTRA2, PRR5L, SNX30, PTGS2, CPLX1, STX11, TOR1AIP1, GOLGA7B, PGRMC1, CNR1, BLOC…	480	2696	19325	1.2394712846191889	1.0	0.48335352008303506	0.47495035439771704
GOTERM_BP_FAT	GO:0030073~insulin secretion	10	1.9157088122605364	0.027003366236889505	BLK, RIMS2, PFKFB2, RAB3A, VGF, GIPR, ILDR2, NR1D1, CPLX1, SLC9B2	480	171	19325	2.354410331384016	1.0	0.4844975578217921	0.47607450288715747
GOTERM_BP_FAT	GO:0030855~epithelial cell differentiation	29	5.555555555555555	0.027074105147040006	CDKN1A, ASAH1, EPAS1, TCHH, GATA2, CLDN1, ICAM1, TMEM100, NPPC, SPRED2, MCIDAS, HEY2, TMEM38B, ATOH1, CPT1A, MCOLN3, CCDC78, FST, AKR1C2, WNT7A, KLF4, ETV4, FOSL2, SLC9A2, NPHS1, DHRS9, RHEB, TOLLIP, MAFF	480	767	19325	1.5222321816601476	1.0	0.4844975578217921	0.47607450288715747
GOTERM_BP_FAT	GO:0006357~regulation of transcription from RNA polymerase II promoter	87	16.666666666666664	0.027424624788059404	CSRNP1, ECM1, RNF14, HEXB, BHLHE41, HIF3A, NR3C2, RPS6KA4, TMEM100, FLCN, DBP, MCIDAS, ZNF528, NAMPT, HEY2, ZNF208, NKX1-2, JUNB, ZNF486, KLF10, ZNF165, SP110, FST, TFE3, FOS, KLF14, ZNF57, ETV4, SIRT2, SAP30, ETV7, ELF1, TOX2, DMRTA1, DDIT3, CRY1, ITGA6, MAGEB6, ZNF114, RHOQ, HMX1, SP100, MAX, EPAS1, NLRC5, GATA2, FSTL3, DDN, EPCAM, GALR2, MXI1, PCGF1, HMOX1, CRYM, FNIP2, PPARGC1A, ATOH1, TGFB2,…	480	2844	19325	1.2315950246132208	1.0	0.48921712003256596	0.4807120148767755
GOTERM_BP_FAT	GO:0045936~negative regulation of phosphate metabolic process	23	4.406130268199234	0.02751749383516702	PPP1R15A, CDKN1A, TGFB2, DUSP3, GADD45B, GADD45A, HPCA, DTNBP1, TNFAIP3, PRR5L, CBFA2T3, SIRT2, PKIB, FLCN, SH3RF2, SPRED2, PTPRB, GPRC5A, RNF149, GALR2, SMPD1, APOC1, TIPRL	480	569	19325	1.6273982132396017	1.0	0.4893252768102097	0.48081829133435366
GOTERM_BP_FAT	GO:0010563~negative regulation of phosphorus metabolic process	23	4.406130268199234	0.02764102878428088	PPP1R15A, CDKN1A, TGFB2, DUSP3, GADD45B, GADD45A, HPCA, DTNBP1, TNFAIP3, PRR5L, CBFA2T3, SIRT2, PKIB, FLCN, SH3RF2, SPRED2, PTPRB, GPRC5A, RNF149, GALR2, SMPD1, APOC1, TIPRL	480	570	19325	1.624543128654971	1.0	0.4899763498647526	0.4814580453966409
GOTERM_BP_FAT	GO:0031175~neuron projection development	35	6.704980842911877	0.028173621250730505	BLK, CAMK2B, RTN4R, SEMA7A, CNTNAP1, RAB3A, SEZ6, NEDD4L, LAMC2, FRY, RIMS2, PREX2, PGRMC1, GALR2, CNR1, BLOC1S3, SLIT1, STX3, ATOH1, NTRK2, EGR2, EPHA6, MCF2, TRPV2, DTNBP1, DCDC2, WNT7A, KLF4, POU4F2, FBXO31, EFNA3, NEURL1, B3GNT2, ITGA6, NEUROG2	480	974	19325	1.4467295516769336	1.0	0.4956872387255577	0.4870696496897045
GOTERM_BP_FAT	GO:0046718~viral entry into host cell	9	1.7241379310344827	0.02822700082151925	VPS18, CH25H, CR2, RNASEK, CTSL, SMPD1, AGTR1, CLDN1, ICAM1	480	145	19325	2.4989224137931036	1.0	0.4956872387255577	0.4870696496897045
GOTERM_BP_FAT	GO:0033559~unsaturated fatty acid metabolic process	9	1.7241379310344827	0.02822700082151925	HPGD, PLA2G4C, AKR1C2, ABHD6, ALOX12, ELOVL7, PTGS2, ALOXE3, PTGES	480	145	19325	2.4989224137931036	1.0	0.4956872387255577	0.4870696496897045
GOTERM_BP_FAT	GO:0003008~system process	72	13.793103448275861	0.028518117480632887	CLIC5, CNTNAP1, RAB3A, RDH8, HEXB, CELF2, SLC8A2, TMEM100, NPPC, SCPEP1, GM2A, HEY2, PROK2, SVEP1, TMEM38B, TRIM63, CCDC78, KCND3, ACTN2, SPHK1, NPY1R, FOS, PTP4A3, RGS9BP, DDIT3, AGTR1, PKP2, CRY1, KCNQ4, B3GNT2, PPEF1, DGKI, HBEGF, PTGES, ABCG2, CAMK2B, EPAS1, RGS16, NEDD4L, ATP1A3, PTGS2, TRHDE, PGRMC1, GALR2, CNR1, HMOX1, CRYM, TAC1, SCN3B, ALOXE3, KCNJ3, NTRK2, TGFB2, EGR2, TRPA1, LUM, IL10R…	480	2294	19325	1.263622493461203	1.0	0.49817313148715764	0.4895123248726923
GOTERM_BP_FAT	GO:0043303~mast cell degranulation	5	0.9578544061302682	0.028744744930318044	NR4A3, HMOX1, GATA2, RASGRP1, LAT	480	47	19325	4.283023049645389	1.0	0.49817313148715764	0.4895123248726923
GOTERM_BP_FAT	GO:0071604~transforming growth factor beta production	5	0.9578544061302682	0.028744744930318044	TGFB2, NRROS, LUM, LRRC32, PTGS2	480	47	19325	4.283023049645389	1.0	0.49817313148715764	0.4895123248726923
GOTERM_BP_FAT	GO:0015718~monocarboxylic acid transport	11	2.10727969348659	0.02878755132081885	FABP3, CPT1A, SLC22A1, SLC16A6, SLC17A5, SLC27A6, SLC16A7, PLIN2, PTGS2, PTGES, ABCG2	480	201	19325	2.2033063847429517	1.0	0.49817313148715764	0.4895123248726923
GOTERM_BP_FAT	GO:0007519~skeletal muscle tissue development	10	1.9157088122605364	0.028810438329752244	POPDC3, EGR2, CNTNAP1, NPHS1, MAFF, NEURL1, NR1D2, FOS, COL19A1, SAP30	480	173	19325	2.3271917148362236	1.0	0.49817313148715764	0.4895123248726923
GOTERM_BP_FAT	GO:0019372~lipoxygenase pathway	3	0.5747126436781609	0.029079763202577696	HPGD, ALOX12, ALOXE3	480	11	19325	10.980113636363637	1.0	0.49976410113698316	0.4910756353020666
GOTERM_BP_FAT	GO:0031630~regulation of synaptic vesicle fusion to presynaptic membrane	3	0.5747126436781609	0.029079763202577696	RAB3A, SYT9, CPLX1	480	11	19325	10.980113636363637	1.0	0.49976410113698316	0.4910756353020666
GOTERM_BP_FAT	GO:0051656~establishment of organelle localization	23	4.406130268199234	0.029298612951080914	NAPA, VPS18, RAB3A, DTNBP1, WNT7A, GATA2, SYT9, RASGRP1, CPLX1, STX11, RIMS2, NR4A3, BLOC1S3, CHMP2B, SLIT1, HMOX1, SLC17A7, STX3, SNCB, LAT, AP1M2, DGKI, RAB7A	480	574	19325	1.6132222706155634	1.0	0.5019947756998271	0.49326752928886686
GOTERM_BP_FAT	GO:0032446~protein modification by small protein conjugation	34	6.513409961685824	0.029671595953936446	PRR7, WDSUB1, RNF14, FBXO25, TNFAIP3, NEDD4L, HERC5, RASD2, TRIM7, VPS11, PCGF1, HERC6, VPS18, EGR2, TRIM63, WSB2, SPHK1, NSMCE2, DAW1, UBE2QL1, ISG15, KLHL24, FBXO31, RNF223, PARP10, SH3RF2, RNF125, EID3, RNF149, TOLLIP, TRAF5, NEURL1, CRY1, TRIM54	480	943	19325	1.45159508660304	1.0	0.5049699229622927	0.49619095321769374
GOTERM_BP_FAT	GO:0010565~regulation of cellular ketone metabolic process	10	1.9157088122605364	0.029745060119407165	FABP3, CPT1A, NR4A3, HPGD, CNR1, APOC1, NR1D1, PTGS2, PPARGC1A, SIRT2	480	174	19325	2.313817049808429	1.0	0.5049699229622927	0.49619095321769374
GOTERM_BP_FAT	GO:0001568~blood vessel development	30	5.747126436781609	0.030134216036547735	ECM1, HPGD, EPAS1, TNFAIP3, HIF3A, GATA2, PTGS2, TMEM100, NPPC, HEY2, PROK2, HMOX1, JUNB, IL6R, NTRK2, TGFB2, EGR2, TNFRSF12A, GADD45A, ANXA3, SPHK1, WNT7A, KLF4, PLXDC1, TBX2, EFNA3, PTPRB, RGCC, DDIT3, AGTR1	480	808	19325	1.4948174504950495	1.0	0.5049699229622927	0.49619095321769374
GOTERM_BP_FAT	GO:0014070~response to organic cyclic compound	35	6.704980842911877	0.03046770107413324	COLEC12, CD83, HPGD, RNF14, HPCA, ATP1A3, ENO2, PTGS2, CLDN1, NR3C2, CALCR, CNR1, SMPD1, VPS11, UGT3A2, HMOX1, TMEM38B, VPS18, TGFB2, CPT1A, TRIM63, KDM4C, TRPA1, ANXA3, FST, WNT7A, NR1D1, FOS, POU4F2, SIRT2, ESR2, NR4A3, VGF, CRY1, PLIN2	480	980	19325	1.437872023809524	1.0	0.5049699229622927	0.49619095321769374
GOTERM_BP_FAT	GO:0060047~heart contraction	12	2.2988505747126435	0.030512520928048858	TGFB2, EPAS1, KCND3, HEY2, PKP2, ATP1A3, NEDD4L, SCN3B, TMEM38B, FGF12, KCNJ3, SLC8A2	480	232	19325	2.0824353448275863	1.0	0.5049699229622927	0.49619095321769374
GOTERM_BP_FAT	GO:0008654~phospholipid biosynthetic process	12	2.2988505747126435	0.030512520928048858	INPP4B, FABP3, PTDSS1, ABHD4, HEXB, PLA2G4C, CHAT, PLCG2, PIP5K1B, SERAC1, PLD1, TMEM38B	480	232	19325	2.0824353448275863	1.0	0.5049699229622927	0.49619095321769374
GOTERM_BP_FAT	GO:0048659~smooth muscle cell proliferation	10	1.9157088122605364	0.030700681210509735	CDKN1A, NR4A3, HPGD, DDIT3, TNFAIP3, HMOX1, PTGS2, IL6R, PPARGC1A, HBEGF	480	175	19325	2.300595238095238	1.0	0.5049699229622927	0.49619095321769374
GOTERM_BP_FAT	GO:0007034~vacuolar transport	10	1.9157088122605364	0.030700681210509735	VPS18, SNX16, HOOK1, CHMP2B, M6PR, VPS11, NAGPA, ATP6V0D1, IGF2R, RAB7A	480	175	19325	2.300595238095238	1.0	0.5049699229622927	0.49619095321769374
GOTERM_BP_FAT	GO:0006936~muscle contraction	16	3.065134099616858	0.030920513799458718	TRIM63, CCDC78, KCND3, ACTN2, SPHK1, NEDD4L, PTGS2, TBX2, GALR2, PKP2, PROK2, TMEM38B, SCN3B, FGF12, SNTB1, KCNJ3	480	353	19325	1.8248347497639281	1.0	0.5049699229622927	0.49619095321769374
GOTERM_BP_FAT	GO:0006366~transcription from RNA polymerase II promoter	69	13.218390804597702	0.030933110848071335	CSRNP1, HEXB, BHLHE41, HIF3A, RPS6KA4, TMEM100, FLCN, DBP, MCIDAS, NAMPT, HEY2, ZNF208, JUNB, KLF10, FST, TFE3, FOS, KLF14, ETV4, SIRT2, SAP30, ETV7, ELF1, TOX2, DDIT3, CRY1, ITGA6, MAGEB6, RHOQ, HMX1, SP100, MAX, EPAS1, NLRC5, GATA2, FSTL3, DDN, EPCAM, GALR2, MXI1, PCGF1, HMOX1, CRYM, FNIP2, PPARGC1A, ATOH1, TGFB2, EGR2, IRX6, LUM, GADD45A, SLC33A1, WNT7A, NR1D2, NR1D1, KLF4, SCRT1, ESR2, POU4F2…	480	2194	19325	1.2661662488605285	1.0	0.5049699229622927	0.49619095321769374
GOTERM_BP_FAT	GO:0044092~negative regulation of molecular function	37	7.088122605363985	0.031052069156668624	PPP1R15A, CSTB, CDKN1A, SP100, ECM1, HPCA, WFIKKN2, NLRC5, TNFAIP3, NEDD4L, PTGS2, CALCR, GALR2, CNR1, SMPD1, HEY2, HMOX1, CAST, TGFB2, DUSP3, GADD45B, ACTN2, GADD45A, TFPI2, DTNBP1, KLF4, POU4F2, PARP10, PKIB, PTPRB, GPRC5A, DDIT3, APOC1, TIPRL, BHLHE40, GLA, CERS1	480	1050	19325	1.4187003968253968	1.0	0.5049699229622927	0.49619095321769374
GOTERM_BP_FAT	GO:0072507~divalent inorganic cation homeostasis	23	4.406130268199234	0.03116686892309526	MCOLN3, CALCB, GPR12, TRPA1, GIPR, HEXB, TRPV2, GATA2, MCOLN1, SLC8A2, GRIN1, NPPC, CALCR, GALR2, CNR1, DDIT3, PLCG2, AGTR1, PROK2, TAC1, TMEM38B, CCR10, GPR157	480	577	19325	1.6048346331600232	1.0	0.5049699229622927	0.49619095321769374
GOTERM_BP_FAT	GO:0002683~negative regulation of immune system process	23	4.406130268199234	0.03116686892309526	BLK, TGFB2, CR2, DUSP3, NLRC5, ILDR2, TNFAIP3, ISG15, NR1D1, GATA2, LRRC32, FSTL3, FCRLB, ELF1, RNF125, GPNMB, CNR1, HMOX1, SVEP1, IL17D, CD22, MICA, MICB	480	577	19325	1.6048346331600232	1.0	0.5049699229622927	0.49619095321769374
GOTERM_BP_FAT	GO:0007169~transmembrane receptor protein tyrosine kinase signaling pathway	25	4.789272030651341	0.031233902919131015	BLK, CSRNP1, SHC3, ARHGEF28, SVEP1, CTSD, ANKS1B, NTRK2, EPHA6, DUSP3, SIRT2, IGF2R, TBX2, EFNA3, NR4A3, GPRC5A, MAPKAPK3, DOK5, CD8A, NEURL1, FGF12, RHOQ, FRK, RAB7A, HBEGF	480	643	19325	1.5653350181441161	1.0	0.5049699229622927	0.49619095321769374
GOTERM_BP_FAT	GO:0001573~ganglioside metabolic process	4	0.7662835249042145	0.031328008563657785	GM2A, HEXB, NEU1, ST8SIA4	480	28	19325	5.751488095238096	1.0	0.5049699229622927	0.49619095321769374
GOTERM_BP_FAT	GO:0003272~endocardial cushion formation	4	0.7662835249042145	0.031328008563657785	TMEM100, TGFB2, HEY2, TBX2	480	28	19325	5.751488095238096	1.0	0.5049699229622927	0.49619095321769374
GOTERM_BP_FAT	GO:0045672~positive regulation of osteoclast differentiation	4	0.7662835249042145	0.031328008563657785	KLF10, FOS, POU4F2, SLC9B2	480	28	19325	5.751488095238096	1.0	0.5049699229622927	0.49619095321769374
GOTERM_BP_FAT	GO:0051806~entry into cell of other organism involved in symbiotic interaction	9	1.7241379310344827	0.03135346337356794	VPS18, CH25H, CR2, RNASEK, CTSL, SMPD1, AGTR1, CLDN1, ICAM1	480	148	19325	2.448268581081081	1.0	0.5049699229622927	0.49619095321769374
GOTERM_BP_FAT	GO:0044409~entry into host	9	1.7241379310344827	0.03135346337356794	VPS18, CH25H, CR2, RNASEK, CTSL, SMPD1, AGTR1, CLDN1, ICAM1	480	148	19325	2.448268581081081	1.0	0.5049699229622927	0.49619095321769374
GOTERM_BP_FAT	GO:0030260~entry into host cell	9	1.7241379310344827	0.03135346337356794	VPS18, CH25H, CR2, RNASEK, CTSL, SMPD1, AGTR1, CLDN1, ICAM1	480	148	19325	2.448268581081081	1.0	0.5049699229622927	0.49619095321769374
GOTERM_BP_FAT	GO:0019882~antigen processing and presentation	9	1.7241379310344827	0.03135346337356794	RAB32, CTSL, CD8A, CTSF, ULBP2, CTSD, MICA, MICB, ICAM1	480	148	19325	2.448268581081081	1.0	0.5049699229622927	0.49619095321769374
GOTERM_BP_FAT	GO:0032386~regulation of intracellular transport	21	4.022988505747127	0.031826154443482475	BLK, NAPA, VPS18, SP100, RAB3A, HPCA, DTNBP1, HTRA2, WNT7A, PRR5L, GATA2, SYT9, PTGS2, CPLX1, UNC13D, RIMS2, VPS11, STOM, HMOX1, SLC17A7, DGKI	480	513	19325	1.648087231968811	1.0	0.5111225999940476	0.5022366651351836
GOTERM_BP_FAT	GO:0050790~regulation of catalytic activity	63	12.068965517241379	0.032096598163357325	CDKN1A, ECM1, PRR7, WFIKKN2, TNFAIP3, SLC8A2, PREX2, HERC5, FLCN, RASGEF1B, CTSL, SMPD1, CTSD, IL6R, RGS6, RGS7, CAST, EPHA6, DUSP3, GPRC5A, TIPRL, AGTR1, ELMO1, ITGA6, DGKI, CERS1, HBEGF, RTN4R, PFKFB2, PPP1R15A, CSTB, GIPR, RGS16, HPCA, NLRC5, PPM1H, HTRA2, PTGS2, RASGRP1, CAMKK1, TOR1AIP1, RASGRP3, CALCR, GALR2, CNR1, NTRK2, TGFB2, GADD45B, GADD45A, TFPI2, DTNBP1, KLF4, GRIN1, PKIB, EFNA3, PTP…	480	1979	19325	1.281660560889338	1.0	0.5140014882012649	0.5050655034853302
GOTERM_BP_FAT	GO:0051828~entry into other organism involved in symbiotic interaction	9	1.7241379310344827	0.03244623824969388	VPS18, CH25H, CR2, RNASEK, CTSL, SMPD1, AGTR1, CLDN1, ICAM1	480	149	19325	2.4318372483221475	1.0	0.5181287394150833	0.5091210018840068
GOTERM_BP_FAT	GO:0061082~myeloid leukocyte cytokine production	5	0.9578544061302682	0.03286552373091757	SEMA7A, TGFB2, NR4A3, PLCG2, HMOX1	480	49	19325	4.1082057823129245	1.0	0.5205847500047949	0.5115343144006669
GOTERM_BP_FAT	GO:0071825~protein-lipid complex subunit organization	5	0.9578544061302682	0.03286552373091757	ABCA5, SOAT1, APOC1, AGTR1, PLA2G7	480	49	19325	4.1082057823129245	1.0	0.5205847500047949	0.5115343144006669
GOTERM_BP_FAT	GO:0048667~cell morphogenesis involved in neuron differentiation	23	4.406130268199234	0.03293215090963576	CAMK2B, RTN4R, NTRK2, SEMA7A, EGR2, CNTNAP1, EPHA6, RAB3A, MCF2, TRPV2, DTNBP1, DCDC2, WNT7A, LAMC2, POU4F2, FBXO31, PREX2, PGRMC1, EFNA3, CDHR1, SLIT1, B3GNT2, ATOH1	480	582	19325	1.5910473940435281	1.0	0.5205847500047949	0.5115343144006669
GOTERM_BP_FAT	GO:1902531~regulation of intracellular signal transduction	62	11.877394636015326	0.03296944398646652	SLC35B2, ECM1, TNFAIP3, IFI35, ICAM1, NR3C2, TMEM100, PREX2, NPPC, SPRED2, FLCN, GLIPR2, SMPD1, IL6R, DUSP3, SPHK1, PTP4A3, RNF125, RRAGC, DOK5, DDIT3, TRAF5, RRAGD, OPTN, DGKI, HBEGF, AVPI1, RTN4R, SEMA7A, GIPR, SLC20A1, ARHGEF28, SEZ6, HTRA2, PRR5L, PTGS2, RASGRP1, RASD2, CALCR, GPNMB, PLCG2, GCNT2, HMOX1, PIP5K1B, NTRK2, TGFB2, GADD45B, GADD45A, IL10RA, MCF2, DTNBP1, WNT7A, CTNS, AKR1C2, NR1D1…	480	1949	19325	1.2807315717461947	1.0	0.5205847500047949	0.5115343144006669
GOTERM_BP_FAT	GO:0051701~interaction with host	11	2.10727969348659	0.03320794589278549	VPS18, CH25H, CR2, RNASEK, CTSL, SMPD1, CHMP2B, AGTR1, CLDN1, ICAM1, RAB7A	480	206	19325	2.149828074433657	1.0	0.5228860083732731	0.5137955650841867
GOTERM_BP_FAT	GO:0006915~apoptotic process	62	11.877394636015326	0.03334734616625409	CSRNP1, SRPX, CNTFR, CDKN1A, PRR7, GBE1, TNFAIP3, HIF3A, ICAM1, NPPC, FLCN, AIFM2, CTSL, SMPD1, HEY2, PROK2, CTSD, IL6R, CAST, TNFRSF12A, SPHK1, EMP3, SIRT2, RRAGC, DDIT3, TRAF5, ELMO1, ITGA6, BLK, PPP1R15A, SP100, BEX2, HPGD, MTFP1, MAX, PRUNE2, HTRA2, ALOX12, GATA2, PTGS2, CNR1, HMOX1, SNCB, FNIP2, PPARGC1A, ATOH1, NTRK2, TGFB2, GADD45B, CD70, GADD45A, BIK, OSGIN1, WNT7A, KLF4, IGF2R, POU4F2, T…	480	1947	19325	1.282047166581065	1.0	0.523505849961688	0.5144046306435675
GOTERM_BP_FAT	GO:0030316~osteoclast differentiation	7	1.3409961685823755	0.03358970598853657	KLF10, OSTM1, FOS, JUNB, POU4F2, FSTL3, SLC9B2	480	97	19325	2.9053908934707904	1.0	0.523505849961688	0.5144046306435675
GOTERM_BP_FAT	GO:0006165~nucleoside diphosphate phosphorylation	7	1.3409961685823755	0.03358970598853657	PFKFB2, FLCN, HOOK1, AK5, ENO2, SLC4A4, CBFA2T3	480	97	19325	2.9053908934707904	1.0	0.523505849961688	0.5144046306435675
GOTERM_BP_FAT	GO:0050890~cognition	15	2.8735632183908044	0.03361878972611869	NTRK2, EGR2, DTNBP1, CTNS, FOS, PTGS2, SLC8A2, GRIN1, PGRMC1, GM2A, GALR2, CNR1, CHMP2B, DGKI, LHX8	480	326	19325	1.8524731595092023	1.0	0.523505849961688	0.5144046306435675
GOTERM_BP_FAT	GO:0007517~muscle organ development	18	3.4482758620689653	0.03376089000742227	POPDC3, CNTFR, TGFB2, EGR2, CNTNAP1, NR1D2, FOS, SIRT2, COL19A1, SAP30, TBX2, COPRS, NPHS1, HEY2, MAFF, NEURL1, PKP2, HBEGF	480	420	19325	1.7254464285714284	1.0	0.5242703497846815	0.5151558395347436
GOTERM_BP_FAT	GO:0043086~negative regulation of catalytic activity	26	4.980842911877394	0.033940879838149376	PPP1R15A, CSTB, CDKN1A, ECM1, HPCA, WFIKKN2, TNFAIP3, PTGS2, GALR2, CNR1, SMPD1, CAST, TGFB2, DUSP3, GADD45B, GADD45A, TFPI2, DTNBP1, KLF4, PKIB, PTPRB, GPRC5A, APOC1, TIPRL, GLA, CERS1	480	681	19325	1.537108418991679	1.0	0.5256174166144176	0.5164794874272236
GOTERM_BP_FAT	GO:0048514~blood vessel morphogenesis	27	5.172413793103448	0.03419185788160032	ECM1, HPGD, EPAS1, TNFAIP3, HIF3A, GATA2, PTGS2, TMEM100, NPPC, HEY2, PROK2, HMOX1, JUNB, NTRK2, TGFB2, TNFRSF12A, GADD45A, ANXA3, SPHK1, WNT7A, KLF4, PLXDC1, TBX2, EFNA3, PTPRB, RGCC, AGTR1	480	716	19325	1.5182000698324023	1.0	0.5258982987001074	0.5167554863402333
GOTERM_BP_FAT	GO:0043482~cellular pigment accumulation	3	0.5747126436781609	0.034332193351364115	RAB32, CD63, BLOC1S3	480	12	19325	10.065104166666666	1.0	0.5258982987001074	0.5167554863402333
GOTERM_BP_FAT	GO:0031650~regulation of heat generation	3	0.5747126436781609	0.034332193351364115	CNR1, PTGS2, PTGES	480	12	19325	10.065104166666666	1.0	0.5258982987001074	0.5167554863402333
GOTERM_BP_FAT	GO:0043476~pigment accumulation	3	0.5747126436781609	0.034332193351364115	RAB32, CD63, BLOC1S3	480	12	19325	10.065104166666666	1.0	0.5258982987001074	0.5167554863402333
GOTERM_BP_FAT	GO:0048660~regulation of smooth muscle cell proliferation	10	1.9157088122605364	0.034737125680359554	NPPC, CDKN1A, NR4A3, HPGD, TNFAIP3, HMOX1, PTGS2, IL6R, PPARGC1A, HBEGF	480	179	19325	2.249185288640596	1.0	0.5286548311868202	0.5194640961404643
GOTERM_BP_FAT	GO:0044708~single-organism behavior	20	3.8314176245210727	0.03475080285801098	CSTB, NTRK2, EGR2, GAD1, SEZ6, DTNBP1, HTRA2, CTNS, FOS, PTGS2, SLC8A2, GRIN1, PREX2, PGRMC1, GM2A, GALR2, CNR1, FGF12, DGKI, LHX8	480	485	19325	1.6602233676975944	1.0	0.5286548311868202	0.5194640961404643
GOTERM_BP_FAT	GO:0045670~regulation of osteoclast differentiation	6	1.1494252873563218	0.034793496961204595	KLF10, TFE3, FOS, POU4F2, FSTL3, SLC9B2	480	73	19325	3.3090753424657535	1.0	0.5286548311868202	0.5194640961404643
GOTERM_BP_FAT	GO:0002448~mast cell mediated immunity	5	0.9578544061302682	0.03504857116124829	NR4A3, HMOX1, GATA2, RASGRP1, LAT	480	50	19325	4.026041666666666	1.0	0.5298980462186819	0.5206856977124851
GOTERM_BP_FAT	GO:0046939~nucleotide phosphorylation	7	1.3409961685823755	0.03506332645725888	PFKFB2, FLCN, HOOK1, AK5, ENO2, SLC4A4, CBFA2T3	480	98	19325	2.8757440476190474	1.0	0.5298980462186819	0.5206856977124851
GOTERM_BP_FAT	GO:0009968~negative regulation of signal transduction	47	9.003831417624522	0.036077337769380005	PPP1R15A, ECM1, NRROS, GIPR, RGS16, WFIKKN2, NLRC5, TNFAIP3, HTRA2, PRR5L, IFI35, GATA2, PTGS2, FSTL3, ICAM1, DLL3, FLCN, SPRED2, TMEM88, SMPD1, HEY2, VPS11, HMOX1, DNAJB9, RGS6, RGS7, VPS18, TGFB2, DUSP3, FST, ISG15, NR1D1, VASN, SAP30, SH3RF2, ELF1, GPRC5A, RNF125, RNF149, RGS9BP, DDIT3, NEURL1, CRY1, ITGA6, OPTN, CD22, RAB7A	480	1416	19325	1.3363273893596987	1.0	0.5412237033404511	0.5318144567682737
GOTERM_BP_FAT	GO:0007155~cell adhesion	52	9.961685823754788	0.03608792701782318	SRPX, CNTNAP1, CD83, LRRC4, LAMC2, LRRC32, CLDN1, ICAM1, FLCN, PLAU, SVEP1, PGM5, JUNB, IL6R, DUSP3, TNFRSF12A, ACTN2, TFE3, UNC13D, TMEFF2, CDHR1, PKP2, ITGA6, BLK, COL17A1, CD63, ILDR2, ALOX12, RASGRP1, COL19A1, FSTL3, GPNMB, EPCAM, GCNT2, STX3, PCDH1, TGFB2, LAMB3, CD70, KLF4, LRFN4, RGCC, NR4A3, NPHS1, DCHS2, KIF26B, COL5A3, TRIP6, TNFSF9, CNTN3, LAT, CD22	480	1596	19325	1.3117428989139517	1.0	0.5412237033404511	0.5318144567682737
GOTERM_BP_FAT	GO:0007626~locomotory behavior	11	2.10727969348659	0.0361938848518848	PREX2, RASD2, CSTB, MCOLN3, HEXB, GAD1, NPY1R, SEZ6, HTRA2, CTNS, FGF12	480	209	19325	2.118969298245614	1.0	0.5412237033404511	0.5318144567682737
GOTERM_BP_FAT	GO:0030518~intracellular steroid hormone receptor signaling pathway	8	1.532567049808429	0.03619679548684585	VPS18, KDM4C, RNF14, CRY1, VPS11, POU4F2, ESR2, NR3C2	480	125	19325	2.5766666666666667	1.0	0.5412237033404511	0.5318144567682737
GOTERM_BP_FAT	GO:0061061~muscle structure development	27	5.172413793103448	0.03637024021895479	POPDC3, CNTFR, CNTNAP1, EPAS1, WFIKKN2, BHLHE41, COL19A1, NMRK2, HEY2, PGM5, TGFB2, EGR2, ACTN2, NEBL, NR1D2, FOS, SIRT2, SAP30, TBX2, COPRS, LBX2, NPHS1, DDIT3, MAFF, NEURL1, PKP2, HBEGF	480	722	19325	1.5055834487534625	1.0	0.5423784235826671	0.5329491020444195
GOTERM_BP_FAT	GO:0097553~calcium ion transmembrane import into cytosol	10	1.9157088122605364	0.036886379514861144	MCOLN3, CALCR, TRPA1, DDIT3, TRPV2, PLCG2, MCOLN1, TMEM38B, GRIN1, SLC8A2	480	181	19325	2.22433241252302	1.0	0.5471803192770323	0.5376675161389891
GOTERM_BP_FAT	GO:1902656~calcium ion import into cytosol	10	1.9157088122605364	0.036886379514861144	MCOLN3, CALCR, TRPA1, DDIT3, TRPV2, PLCG2, MCOLN1, TMEM38B, GRIN1, SLC8A2	480	181	19325	2.22433241252302	1.0	0.5471803192770323	0.5376675161389891
GOTERM_BP_FAT	GO:0007179~transforming growth factor beta receptor signaling pathway	11	2.10727969348659	0.03719739569935153	FLCN, SPRED2, TGFB2, NRROS, HPGD, WFIKKN2, GCNT2, FOS, LRRC32, VASN, SAP30	480	210	19325	2.108878968253968	1.0	0.54975233229847	0.5401948143695627
GOTERM_BP_FAT	GO:0007265~Ras protein signal transduction	16	3.065134099616858	0.03731468622948347	RTN4R, CDKN1A, TGFB2, ARHGEF28, PLD1, RASGRP1, RASGRP3, FLCN, MRAS, DOK5, RASGEF1B, ELMO1, AGTR1, LAT, RAB9B, DGKI	480	362	19325	1.7794659300184161	1.0	0.54975233229847	0.5401948143695627
GOTERM_BP_FAT	GO:0034369~plasma lipoprotein particle remodeling	4	0.7662835249042145	0.037449866170412	ABCA5, APOC1, AGTR1, PLA2G7	480	30	19325	5.368055555555555	1.0	0.54975233229847	0.5401948143695627
GOTERM_BP_FAT	GO:0034368~protein-lipid complex remodeling	4	0.7662835249042145	0.037449866170412	ABCA5, APOC1, AGTR1, PLA2G7	480	30	19325	5.368055555555555	1.0	0.54975233229847	0.5401948143695627
GOTERM_BP_FAT	GO:0046031~ADP metabolic process	7	1.3409961685823755	0.038133939269641634	PFKFB2, FLCN, HOOK1, AK5, ENO2, SLC4A4, CBFA2T3	480	100	19325	2.8182291666666663	1.0	0.5583403004232984	0.5486334795182988
GOTERM_BP_FAT	GO:0012501~programmed cell death	66	12.643678160919542	0.03823673736089725	CSRNP1, SRPX, CNTFR, CDKN1A, PRR7, GBE1, TNFAIP3, HIF3A, PEPD, ICAM1, NPPC, FLCN, AIFM2, CTSL, SMPD1, HEY2, PROK2, CTSD, IL6R, CAST, TNFRSF12A, ACTN2, SPHK1, EMP3, SIRT2, RRAGC, DDIT3, TRAF5, ELMO1, ITGA6, BLK, PPP1R15A, SP100, BEX2, HPGD, MTFP1, MAX, PRUNE2, HTRA2, ALOX12, GATA2, PTGS2, CNR1, PLCG2, HMOX1, SNCB, FNIP2, PPARGC1A, ATOH1, NTRK2, TGFB2, GADD45B, CD70, GADD45A, BIK, OSGIN1, WNT7A, KL…	480	2110	19325	1.2593305687203793	1.0	0.5583950479362119	0.5486872752383675
GOTERM_BP_FAT	GO:0045595~regulation of cell differentiation	63	12.068965517241379	0.038553229931607265	CD83, BHLHE41, RIMS2, TMEM100, NPPC, SPRED2, FLCN, GLIPR2, NMRK2, HEY2, JUNB, IL6R, KLF10, FST, TFE3, FOS, ETV4, SIRT2, UNC13D, SLC9B2, DDIT3, AGTR1, PKP2, ITGA6, CAMK2B, RTN4R, SEMA7A, SEZ6, NEDD4L, GATA2, PTGS2, RASGRP1, FSTL3, DLL3, CNR1, SLIT1, GCNT2, ATOH1, NTRK2, TGFB2, EGR2, KDM4C, ABCA5, MCF2, GSX2, TRPV2, DTNBP1, WNT7A, ISG15, NR1D2, NR1D1, KLF4, SCRT1, VASN, POU4F2, FBXO31, EFNA3, RGCC,…	480	2002	19325	1.2669361888111887	1.0	0.561562163112326	0.5517993296929525
GOTERM_BP_FAT	GO:0030182~neuron differentiation	47	9.003831417624522	0.039465465864063194	BLK, NAPA, CAMK2B, RTN4R, SEMA7A, CNTNAP1, RAB3A, SEZ6, NEDD4L, HTRA2, LAMC2, GATA2, FRY, MFSD8, RIMS2, PREX2, PGRMC1, GALR2, CNR1, HEY2, BLOC1S3, SLIT1, STX3, ATOH1, NTRK2, TGFB2, EGR2, MCOLN3, EPHA6, IRX6, MCF2, GSX2, TRPV2, DTNBP1, DCDC2, WNT7A, KLF4, POU4F2, FBXO31, EFNA3, DOK5, CDHR1, NEURL1, B3GNT2, ITGA6, NEUROG2, LHX8	480	1425	19325	1.327887426900585	1.0	0.5721232154595476	0.5621767767306075
GOTERM_BP_FAT	GO:0022610~biological adhesion	52	9.961685823754788	0.03948127209752777	SRPX, CNTNAP1, CD83, LRRC4, LAMC2, LRRC32, CLDN1, ICAM1, FLCN, PLAU, SVEP1, PGM5, JUNB, IL6R, DUSP3, TNFRSF12A, ACTN2, TFE3, UNC13D, TMEFF2, CDHR1, PKP2, ITGA6, BLK, COL17A1, CD63, ILDR2, ALOX12, RASGRP1, COL19A1, FSTL3, GPNMB, EPCAM, GCNT2, STX3, PCDH1, TGFB2, LAMB3, CD70, KLF4, LRFN4, RGCC, NR4A3, NPHS1, DCHS2, KIF26B, COL5A3, TRIP6, TNFSF9, CNTN3, LAT, CD22	480	1603	19325	1.3060147639841964	1.0	0.5721232154595476	0.5621767767306075
GOTERM_BP_FAT	GO:0031669~cellular response to nutrient levels	12	2.2988505747126435	0.03965252584172836	KLF10, FLCN, NIM1K, CDKN1A, GABARAPL1, RRAGC, MAX, RRAGD, HMOX1, PLIN2, FOS, UPP1	480	242	19325	1.9963842975206612	1.0	0.572601543869726	0.5626467893373092
GOTERM_BP_FAT	GO:0034433~steroid esterification	3	0.5747126436781609	0.03992059725754875	SOAT1, APOC1, AGTR1	480	13	19325	9.290865384615385	1.0	0.572601543869726	0.5626467893373092
GOTERM_BP_FAT	GO:0034434~sterol esterification	3	0.5747126436781609	0.03992059725754875	SOAT1, APOC1, AGTR1	480	13	19325	9.290865384615385	1.0	0.572601543869726	0.5626467893373092
GOTERM_BP_FAT	GO:0034435~cholesterol esterification	3	0.5747126436781609	0.03992059725754875	SOAT1, APOC1, AGTR1	480	13	19325	9.290865384615385	1.0	0.572601543869726	0.5626467893373092
GOTERM_BP_FAT	GO:0009991~response to extracellular stimulus	21	4.022988505747127	0.04012771432441201	KLF10, NIM1K, CDKN1A, GABARAPL1, CPT1A, GIPR, MAX, FOS, PTGS2, SIRT2, FLCN, NPPC, VGF, RRAGC, CNR1, DDIT3, RRAGD, HMOX1, PLIN2, UPP1, PPARGC1A	480	527	19325	1.604305028462998	1.0	0.5741114864129708	0.5641304813272033
GOTERM_BP_FAT	GO:0006690~icosanoid metabolic process	8	1.532567049808429	0.04033897331706682	HPGD, PLA2G4C, AKR1C2, ABHD6, ALOX12, PTGS2, ALOXE3, PTGES	480	128	19325	2.5162760416666665	1.0	0.5756728926286219	0.5656647422866661
GOTERM_BP_FAT	GO:0003015~heart process	12	2.2988505747126435	0.040667395037193424	TGFB2, EPAS1, KCND3, HEY2, PKP2, ATP1A3, NEDD4L, SCN3B, TMEM38B, FGF12, KCNJ3, SLC8A2	480	243	19325	1.9881687242798356	1.0	0.5788942066279276	0.5688300533106424
GOTERM_BP_FAT	GO:0007631~feeding behavior	7	1.3409961685823755	0.04137091662870953	NTRK2, CNTFR, CPT1A, NR4A3, GALR2, NPY1R, FOS	480	102	19325	2.7629697712418304	1.0	0.5843216090691137	0.5741630996334612
GOTERM_BP_FAT	GO:0050803~regulation of synapse structure or activity	10	1.9157088122605364	0.04145403435744985	CAMK2B, NTRK2, PGRMC1, CNTNAP1, LRFN4, IL10RA, NEURL1, SLIT1, WNT7A, SLC17A7	480	185	19325	2.1762387387387387	1.0	0.5843216090691137	0.5741630996334612
GOTERM_BP_FAT	GO:0006733~oxidoreduction coenzyme metabolic process	10	1.9157088122605364	0.04145403435744985	PFKFB2, PARP10, FLCN, HOOK1, AIFM2, NMRK2, NAMPT, ENO2, SLC4A4, CBFA2T3	480	185	19325	2.1762387387387387	1.0	0.5843216090691137	0.5741630996334612
GOTERM_BP_FAT	GO:0002790~peptide secretion	18	3.4482758620689653	0.0414633038189898	BLK, PFKFB2, TGFB2, CPT1A, RAB3A, GIPR, M6PR, ILDR2, NR1D1, SYT9, NAGPA, CPLX1, SLC9B2, RIMS2, VGF, CNR1, BLOC1S3, APBB3	480	431	19325	1.681409512761021	1.0	0.5843216090691137	0.5741630996334612
GOTERM_BP_FAT	GO:0031400~negative regulation of protein modification process	24	4.597701149425287	0.04166436776279564	PPP1R15A, CDKN1A, PRR7, KDM4C, DUSP3, GADD45B, GADD45A, DTNBP1, TNFAIP3, ISG15, PRR5L, FRY, SIRT2, PARP10, PKIB, FLCN, SH3RF2, SPRED2, PTPRB, GPRC5A, RNF149, SMPD1, TIPRL, CRY1	480	629	19325	1.5361685214626393	1.0	0.5856908755084265	0.5755085611923317
GOTERM_BP_FAT	GO:0019915~lipid storage	6	1.1494252873563218	0.04229668962227971	SOAT1, GM2A, NPC2, HEXB, CRY1, PLIN2	480	77	19325	3.137175324675325	1.0	0.5916288818878183	0.581343334535502
GOTERM_BP_FAT	GO:0086001~cardiac muscle cell action potential	6	1.1494252873563218	0.04229668962227971	KCND3, PKP2, NEDD4L, SCN3B, FGF12, KCNJ3	480	77	19325	3.137175324675325	1.0	0.5916288818878183	0.581343334535502
GOTERM_BP_FAT	GO:1990830~cellular response to leukemia inhibitory factor	7	1.3409961685823755	0.043052418347539506	PTP4A3, MRAS, RNF125, MCF2, B3GNT2, KLF4, ICAM1	480	103	19325	2.7361448220064726	1.0	0.5977610957687929	0.5873689390568287
GOTERM_BP_FAT	GO:0000165~MAPK cascade	30	5.747126436781609	0.04325557068105823	SEMA7A, RASGRP1, RASGRP3, ICAM1, FLCN, SPRED2, CALCR, GPNMB, GLIPR2, SMPD1, PLCG2, GCNT2, IL6R, NTRK2, TGFB2, DUSP3, GADD45B, GADD45A, SPHK1, DTNBP1, WNT7A, POU4F2, SH3RF2, NPHS1, MAPKAPK3, RNF149, DOK5, TRAF5, FGF12, AVPI1	480	836	19325	1.4447517942583732	1.0	0.5977610957687929	0.5873689390568287
GOTERM_BP_FAT	GO:0023014~signal transduction by protein phosphorylation	30	5.747126436781609	0.04325557068105823	SEMA7A, RASGRP1, RASGRP3, ICAM1, FLCN, SPRED2, CALCR, GPNMB, GLIPR2, SMPD1, PLCG2, GCNT2, IL6R, NTRK2, TGFB2, DUSP3, GADD45B, GADD45A, SPHK1, DTNBP1, WNT7A, POU4F2, SH3RF2, NPHS1, MAPKAPK3, RNF149, DOK5, TRAF5, FGF12, AVPI1	480	836	19325	1.4447517942583732	1.0	0.5977610957687929	0.5873689390568287
GOTERM_BP_FAT	GO:1901568~fatty acid derivative metabolic process	8	1.532567049808429	0.04326530549470773	HPGD, PLA2G4C, AKR1C2, ABHD6, ALOX12, PTGS2, ALOXE3, PTGES	480	130	19325	2.4775641025641026	1.0	0.5977610957687929	0.5873689390568287
GOTERM_BP_FAT	GO:0051101~regulation of DNA binding	8	1.532567049808429	0.04326530549470773	SP100, DDIT3, HEY2, WFIKKN2, HMOX1, KLF4, POU4F2, SIRT2	480	130	19325	2.4775641025641026	1.0	0.5977610957687929	0.5873689390568287
GOTERM_BP_FAT	GO:0048468~cell development	72	13.793103448275861	0.043635639734176696	CNTNAP1, ECM1, NRROS, RAB3A, HEXB, WFIKKN2, BHLHE41, LAMC2, FRY, CLDN1, ICAM1, MFSD8, RIMS2, PREX2, NPPC, HEY2, PGM5, EPHA6, ACTN2, ELSPBP1, SIRT2, UNC13D, SLC9B2, TMEFF2, CDHR1, DMRTA1, PKP2, B3GNT2, ITGA6, OSBP2, BLK, CAMK2B, RTN4R, SEMA7A, EPAS1, SEZ6, NEDD4L, HTRA2, GATA2, DLL3, PGRMC1, GALR2, CNR1, BLOC1S3, SLIT1, STX3, ATOH1, NTRK2, TGFB2, EGR2, LAMB3, NEBL, IRX6, MCF2, GSX2, TRPV2, DTNBP1,…	480	2347	19325	1.2350873455475075	1.0	0.6014036703705478	0.5909481870112585
GOTERM_BP_FAT	GO:0043304~regulation of mast cell degranulation	4	0.7662835249042145	0.04413524614420816	BLK, HMOX1, GATA2, UNC13D	480	32	19325	5.032552083333333	1.0	0.6038677506620219	0.5933694289368351
GOTERM_BP_FAT	GO:0034367~macromolecular complex remodeling	4	0.7662835249042145	0.04413524614420816	ABCA5, APOC1, AGTR1, PLA2G7	480	32	19325	5.032552083333333	1.0	0.6038677506620219	0.5933694289368351
GOTERM_BP_FAT	GO:0000904~cell morphogenesis involved in differentiation	28	5.363984674329502	0.04427145568687549	CAMK2B, RTN4R, SEMA7A, CNTNAP1, RAB3A, NEDD4L, LAMC2, PREX2, PGRMC1, SLIT1, ATOH1, NTRK2, EGR2, EPHA6, LAMB3, MCF2, TRPV2, DTNBP1, DCDC2, WNT7A, UNC13D, POU4F2, FBXO31, EFNA3, TMEFF2, CDHR1, PKP2, B3GNT2	480	769	19325	1.4659189423493715	1.0	0.6038677506620219	0.5933694289368351
GOTERM_BP_FAT	GO:0019220~regulation of phosphate metabolic process	57	10.919540229885058	0.044367467092630127	CDKN1A, TNFAIP3, SLC4A4, SLC8A2, ICAM1, RPS6KA4, HERC5, SPRED2, FLCN, GLIPR2, SMPD1, IL6R, EPHA6, DUSP3, SPHK1, CBFA2T3, SIRT2, GPRC5A, DOK5, TRAF5, TIPRL, ITGA6, HBEGF, AVPI1, PFKFB2, PPP1R15A, SEMA7A, GIPR, HPCA, NLRC5, PRR5L, PTGS2, RASGRP1, CAMKK1, CALCR, GPNMB, GALR2, PLCG2, GCNT2, FNIP2, PPARGC1A, NTRK2, TGFB2, GADD45B, GADD45A, DTNBP1, WNT7A, LACC1, SH3RF2, PKIB, PTPRB, FABP3, RGCC, RNF149…	480	1796	19325	1.277752644766147	1.0	0.6038677506620219	0.5933694289368351
GOTERM_BP_FAT	GO:0043392~negative regulation of DNA binding	5	0.9578544061302682	0.04460293916406117	SP100, DDIT3, HEY2, WFIKKN2, HMOX1	480	54	19325	3.7278163580246915	1.0	0.6038677506620219	0.5933694289368351
GOTERM_BP_FAT	GO:0032008~positive regulation of TOR signaling	5	0.9578544061302682	0.04460293916406117	FLCN, RRAGC, RHEB, RRAGD, CTNS	480	54	19325	3.7278163580246915	1.0	0.6038677506620219	0.5933694289368351
GOTERM_BP_FAT	GO:1990823~response to leukemia inhibitory factor	7	1.3409961685823755	0.04477622280979152	PTP4A3, MRAS, RNF125, MCF2, B3GNT2, KLF4, ICAM1	480	104	19325	2.7098357371794872	1.0	0.6038677506620219	0.5933694289368351
GOTERM_BP_FAT	GO:0031929~TOR signaling	8	1.532567049808429	0.04477855592987851	MFSD8, FLCN, RRAGC, RHEB, RRAGD, TIPRL, CTNS, PRR5L	480	131	19325	2.458651399491094	1.0	0.6038677506620219	0.5933694289368351
GOTERM_BP_FAT	GO:0045471~response to ethanol	8	1.532567049808429	0.04477855592987851	NPPC, CPT1A, HPGD, CNR1, FOS, CLDN1, RGS7, GRIN1	480	131	19325	2.458651399491094	1.0	0.6038677506620219	0.5933694289368351
GOTERM_BP_FAT	GO:0051174~regulation of phosphorus metabolic process	57	10.919540229885058	0.04538508079165176	CDKN1A, TNFAIP3, SLC4A4, SLC8A2, ICAM1, RPS6KA4, HERC5, SPRED2, FLCN, GLIPR2, SMPD1, IL6R, EPHA6, DUSP3, SPHK1, CBFA2T3, SIRT2, GPRC5A, DOK5, TRAF5, TIPRL, ITGA6, HBEGF, AVPI1, PFKFB2, PPP1R15A, SEMA7A, GIPR, HPCA, NLRC5, PRR5L, PTGS2, RASGRP1, CAMKK1, CALCR, GPNMB, GALR2, PLCG2, GCNT2, FNIP2, PPARGC1A, NTRK2, TGFB2, GADD45B, GADD45A, DTNBP1, WNT7A, LACC1, SH3RF2, PKIB, PTPRB, FABP3, RGCC, RNF149…	480	1801	19325	1.2742053026096611	1.0	0.6083526815650896	0.5977763887154569
GOTERM_BP_FAT	GO:0043067~regulation of programmed cell death	53	10.153256704980842	0.04542608750032768	SRPX, CNTFR, CDKN1A, PRR7, GBE1, TNFAIP3, PEPD, ICAM1, NPPC, FLCN, AIFM2, CTSL, SMPD1, HEY2, PROK2, CTSD, CAST, TNFRSF12A, ACTN2, SPHK1, SIRT2, DDIT3, TRAF5, ITGA6, BLK, SP100, BEX2, HPGD, HTRA2, ALOX12, GATA2, PTGS2, CNR1, PLCG2, HMOX1, SNCB, PPARGC1A, ATOH1, NTRK2, TGFB2, GADD45B, GADD45A, BIK, OSGIN1, WNT7A, KLF4, IGF2R, POU4F2, SH3RF2, RGCC, NEURL1, TNFSF9, RAD9A	480	1656	19325	1.288527828099839	1.0	0.6083526815650896	0.5977763887154569
GOTERM_BP_FAT	GO:0009894~regulation of catabolic process	33	6.321839080459771	0.04543489071117664	HPGD, RNF14, TNFAIP3, NEDD4L, HTRA2, PRR5L, SNX30, SLC4A4, MFSD8, FLCN, CNR1, VPS11, ATP6V1H, HMOX1, ATP6V1D, ATP6V1C1, CTSA, CPT1A, IL10RA, CBFA2T3, SIRT2, SH3RF2, RRAGC, PPP1R3B, RHEB, DDIT3, APOC1, RRAGD, ATP6V1B2, ATP6V0D1, OPTN, CERS1, RAB7A	480	943	19325	1.4089011134676566	1.0	0.6083526815650896	0.5977763887154569
GOTERM_BP_FAT	GO:0009408~response to heat	7	1.3409961685823755	0.0465425254246378	ST8SIA1, TRPV2, HTRA2, HMOX1, PTGS2, MICA, MICB	480	105	19325	2.6840277777777777	1.0	0.6196984167251061	0.6089248767501088
GOTERM_BP_FAT	GO:0071560~cellular response to transforming growth factor beta stimulus	13	2.490421455938697	0.046612050504070426	TGFB2, NRROS, HPGD, WFIKKN2, WNT7A, FOS, LRRC32, CLDN1, VASN, SAP30, FLCN, SPRED2, GCNT2	480	280	19325	1.869233630952381	1.0	0.6196984167251061	0.6089248767501088
GOTERM_BP_FAT	GO:0002699~positive regulation of immune effector process	13	2.490421455938697	0.046612050504070426	BLK, SEMA7A, GATA2, RASGRP1, UNC13D, LACC1, NR4A3, PLCG2, HMOX1, DNAJB9, ULBP2, MICA, MICB	480	280	19325	1.869233630952381	1.0	0.6196984167251061	0.6089248767501088
GOTERM_BP_FAT	GO:0048812~neuron projection morphogenesis	24	4.597701149425287	0.04681877435377925	CAMK2B, RTN4R, NTRK2, SEMA7A, EGR2, CNTNAP1, EPHA6, RAB3A, MCF2, TRPV2, DTNBP1, DCDC2, WNT7A, NEDD4L, LAMC2, POU4F2, FBXO31, RIMS2, PREX2, PGRMC1, EFNA3, SLIT1, B3GNT2, ATOH1	480	637	19325	1.5168759811616954	1.0	0.6209821906641262	0.6101863321072547
GOTERM_BP_FAT	GO:0006622~protein targeting to lysosome	4	0.7662835249042145	0.047685328645165434	SNX16, M6PR, NAGPA, RAB7A	480	33	19325	4.880050505050505	1.0	0.629513343261821	0.618569169474406
GOTERM_BP_FAT	GO:0061436~establishment of skin barrier	4	0.7662835249042145	0.047685328645165434	ALOX12, KLF4, ALOXE3, CLDN1	480	33	19325	4.880050505050505	1.0	0.629513343261821	0.618569169474406
GOTERM_BP_FAT	GO:0010959~regulation of metal ion transport	18	3.4482758620689653	0.0478777672427812	CAMK2B, CD63, ACTN2, HPCA, TRPV2, NEDD4L, KLHL24, PTGS2, GRIN1, CALCR, GALR2, PKP2, PLCG2, STOM, TMEM38B, SCN3B, FGF12, RGS7	480	439	19325	1.6507687927107062	1.0	0.6305770419335458	0.6196143756022549
GOTERM_BP_FAT	GO:0071383~cellular response to steroid hormone stimulus	11	2.10727969348659	0.04837307181944191	VPS18, KDM4C, NR4A3, RNF14, CRY1, VPS11, ATP1A3, NR1D1, POU4F2, ESR2, NR3C2	480	220	19325	2.0130208333333335	1.0	0.6356153982428765	0.624565139412328
GOTERM_BP_FAT	GO:0006722~triterpenoid metabolic process	2	0.38314176245210724	0.04895996987938711	HTRA2, LSS	480	2	19325	40.260416666666664	1.0	0.640341879837831	0.6292094504917057
GOTERM_BP_FAT	GO:0086097~phospholipase C-activating angiotensin-activated signaling pathway	2	0.38314176245210724	0.04895996987938711	ACTN2, AGTR1	480	2	19325	40.260416666666664	1.0	0.640341879837831	0.6292094504917057
GOTERM_BP_FAT	GO:0061041~regulation of wound healing	10	1.9157088122605364	0.04925956209866099	BLK, CDKN1A, RAB3A, TNFRSF12A, PLAU, TNFAIP3, ALOX12, IL6R, CLDN1, HBEGF	480	191	19325	2.1078752181500873	1.0	0.6427688693290555	0.6315942464455631
GOTERM_BP_FAT	GO:0043270~positive regulation of ion transport	14	2.681992337164751	0.049391483929795435	ABCB1, ACTN2, TRPV2, DTNBP1, GRIN1, CALCR, GALR2, PKP2, PLCG2, SCN3B, PPARGC1A, FGF12, PTGES, RGS7	480	313	19325	1.8007854100106497	1.0	0.6430018358250736	0.6318231627878451
GOTERM_BP_FAT	GO:0033561~regulation of water loss via skin	4	0.7662835249042145	0.051371204833625894	ALOX12, KLF4, ALOXE3, CLDN1	480	34	19325	4.736519607843137	1.0	0.6656999578095383	0.654126674881503
GOTERM_BP_FAT	GO:0033006~regulation of mast cell activation involved in immune response	4	0.7662835249042145	0.051371204833625894	BLK, HMOX1, GATA2, UNC13D	480	34	19325	4.736519607843137	1.0	0.6656999578095383	0.654126674881503
GOTERM_BP_FAT	GO:0007567~parturition	3	0.5747126436781609	0.05202686708521311	HPGD, MAFF, PLA2G4C	480	15	19325	8.052083333333334	1.0	0.6726501141269411	0.6609560018004482
GOTERM_BP_FAT	GO:0007420~brain development	29	5.555555555555555	0.05311958960621779	NAPA, RTN4R, SEMA7A, HPCA, SEZ6, ATP1A3, HTRA2, GATA2, SLIT1, SLC17A7, ATOH1, RGS7, NTRK2, EGR2, ANXA3, SPHK1, GSX2, DTNBP1, CTNS, WNT7A, EPOR, SIRT2, GRIN1, TUBB2A, NEURL1, TACC1, ATP6V0D1, NEUROG2, LHX8	480	816	19325	1.430823631535948	1.0	0.6852062393827225	0.6732938371369345
GOTERM_BP_FAT	GO:0007254~JNK cascade	10	1.9157088122605364	0.05332470538395548	SH3RF2, DUSP3, NPHS1, GADD45B, GADD45A, TRAF5, DTNBP1, WNT7A, FGF12, RASGRP1	480	194	19325	2.075279209621993	1.0	0.6862816535373448	0.6743505550724416
GOTERM_BP_FAT	GO:0010769~regulation of cell morphogenesis involved in differentiation	14	2.681992337164751	0.05358480834409218	CAMK2B, RTN4R, NTRK2, SEMA7A, MCF2, TRPV2, DTNBP1, WNT7A, NEDD4L, UNC13D, POU4F2, FBXO31, PKP2, SLIT1	480	317	19325	1.7780625657202946	1.0	0.688058233794186	0.6760962492435686
GOTERM_BP_FAT	GO:0045597~positive regulation of cell differentiation	37	7.088122605363985	0.05383234135917521	CAMK2B, SEMA7A, CD83, NEDD4L, GATA2, PTGS2, RASGRP1, RIMS2, TMEM100, NPPC, GLIPR2, CNR1, GCNT2, JUNB, IL6R, ATOH1, KLF10, NTRK2, TGFB2, EGR2, GSX2, TFE3, TRPV2, ISG15, FOS, ETV4, UNC13D, POU4F2, SIRT2, FBXO31, SLC9B2, RGCC, RHEB, NEURL1, AGTR1, TNFSF9, ITGA6	480	1100	19325	1.3542140151515152	1.0	0.688063596010881	0.6761015182374082
GOTERM_BP_FAT	GO:0051094~positive regulation of developmental process	50	9.578544061302683	0.05390763720587628	ECM1, CD83, TNFAIP3, RIMS2, TMEM100, NPPC, GLIPR2, HEY2, JUNB, IL6R, KLF10, ANXA3, SPHK1, FST, TFE3, FOS, ETV4, SIRT2, UNC13D, SLC9B2, SAP30, AGTR1, ITGA6, CAMK2B, SEMA7A, NEDD4L, GATA2, PTGS2, RASGRP1, CNR1, GCNT2, HMOX1, PPARGC1A, ATOH1, NTRK2, TGFB2, EGR2, GSX2, TRPV2, WNT7A, ISG15, KLF4, POU4F2, FBXO31, TBX2, RGCC, LBX2, RHEB, NEURL1, TNFSF9	480	1567	19325	1.2846335885981706	1.0	0.688063596010881	0.6761015182374082
GOTERM_BP_FAT	GO:0071559~response to transforming growth factor beta	13	2.490421455938697	0.054042872409023696	TGFB2, NRROS, HPGD, WFIKKN2, WNT7A, FOS, LRRC32, CLDN1, VASN, SAP30, FLCN, SPRED2, GCNT2	480	286	19325	1.8300189393939394	1.0	0.688063596010881	0.6761015182374082
GOTERM_BP_FAT	GO:1901342~regulation of vasculature development	18	3.4482758620689653	0.054073474016821055	TGFB2, ECM1, SP100, GADD45A, ANXA3, SPHK1, TNFAIP3, GATA2, KLF4, PTGS2, TMEM100, EFNA3, RGCC, GPNMB, HEY2, AGTR1, HMOX1, IL6R	480	446	19325	1.624859865470852	1.0	0.688063596010881	0.6761015182374082
GOTERM_BP_FAT	GO:0042327~positive regulation of phosphorylation	36	6.896551724137931	0.05430023409027086	PFKFB2, CDKN1A, SEMA7A, PRR5L, PTGS2, RASGRP1, SLC4A4, CAMKK1, SLC8A2, ICAM1, RPS6KA4, FLCN, CALCR, GPNMB, GLIPR2, PLCG2, GCNT2, FNIP2, IL6R, NTRK2, TGFB2, EPHA6, GADD45B, GADD45A, SPHK1, DTNBP1, WNT7A, SH3RF2, RGCC, DOK5, TRAF5, NEURL1, ITGA6, LAT, AVPI1, HBEGF	480	1066	19325	1.359638836772983	1.0	0.6891182078156957	0.6771377954747451
GOTERM_BP_FAT	GO:0007009~plasma membrane organization	17	3.256704980842912	0.05440085195635703	COLEC12, TGFB2, RAB3A, TMEM150A, ACTN2, PGRMC1, TMEFF2, TMEM88, SMPD1, CHMP2B, PKP2, MAP7, STX3, SCN3B, RHOQ, OPTN, RAB7A	480	414	19325	1.6532055152979066	1.0	0.6891182078156957	0.6771377954747451
GOTERM_BP_FAT	GO:0008277~regulation of G-protein coupled receptor protein signaling pathway	8	1.532567049808429	0.05456999718960262	CALCR, GIPR, RGS16, DTNBP1, CRY1, ABHD6, RGS6, RGS7	480	137	19325	2.3509732360097324	1.0	0.6897109286049102	0.6777202117336523
GOTERM_BP_FAT	GO:0071230~cellular response to amino acid stimulus	6	1.1494252873563218	0.05524725204970666	NTRK2, CPEB1, RRAGC, RRAGD, HPCA, NEURL1	480	83	19325	2.9103915662650603	1.0	0.6958018023995065	0.6837051948715392
GOTERM_BP_FAT	GO:0050767~regulation of neurogenesis	30	5.747126436781609	0.05529877727070763	CAMK2B, RTN4R, SEMA7A, BHLHE41, SEZ6, NEDD4L, GATA2, DLL3, RIMS2, CNR1, HEY2, SLIT1, ATOH1, NTRK2, EGR2, MCF2, GSX2, TRPV2, DTNBP1, WNT7A, KLF4, POU4F2, SIRT2, SCRT1, FBXO31, EFNA3, RHEB, BHLHE40, NEURL1, ITGA6	480	858	19325	1.4077068764568765	1.0	0.6958018023995065	0.6837051948715392
GOTERM_BP_FAT	GO:0006664~glycolipid metabolic process	7	1.3409961685823755	0.05601693762313518	GM2A, ST8SIA1, SMPD1, HEXB, NEU1, ST8SIA4, GLA	480	110	19325	2.562026515151515	1.0	0.7017955757192641	0.6895947656393479
GOTERM_BP_FAT	GO:0051235~maintenance of location	15	2.8735632183908044	0.056024127917982766	SP100, MCOLN3, NRROS, TRPA1, HEXB, MCOLN1, GM2A, SOAT1, NPC2, DDIT3, PLCG2, CRY1, PLIN2, TMEM38B, FTL	480	351	19325	1.7205306267806266	1.0	0.7017955757192641	0.6895947656393479
GOTERM_BP_FAT	GO:0071229~cellular response to acid chemical	11	2.10727969348659	0.05647389289678413	NTRK2, CPEB1, CPT1A, RRAGC, RRAGD, HPCA, NEURL1, HTRA2, ATP1A3, AKR1C2, CLDN1	480	226	19325	1.9595778023598818	1.0	0.7058610515724437	0.6935895626503045
GOTERM_BP_FAT	GO:0050866~negative regulation of cell activation	11	2.10727969348659	0.05738478912244003	BLK, DUSP3, GPNMB, CNR1, ILDR2, TNFAIP3, HMOX1, ALOX12, NR1D1, LRRC32, MICA	480	227	19325	1.9509453010279	1.0	0.71565941655574	0.7032175817460073
GOTERM_BP_FAT	GO:0045321~leukocyte activation	36	6.896551724137931	0.057790723016749576	BLK, CDKN1A, PRR7, CD83, ILDR2, TNFAIP3, IFI35, GATA2, LRRC32, RASGRP1, ICAM1, GPNMB, CTSL, CNR1, BLOC1S3, PLCG2, HMOX1, DNAJB9, JUNB, IL6R, MICA, MICB, CR2, DUSP3, CD70, ANXA3, SPHK1, NR1D1, UNC13D, NR4A3, CD8A, TOLLIP, TNFSF9, ULBP2, LAT, CD22	480	1070	19325	1.354556074766355	1.0	0.7185321453729843	0.7060403677880006
GOTERM_BP_FAT	GO:1903509~liposaccharide metabolic process	7	1.3409961685823755	0.058041202810608025	GM2A, ST8SIA1, SMPD1, HEXB, NEU1, ST8SIA4, GLA	480	111	19325	2.538945195195195	1.0	0.7185321453729843	0.7060403677880006
GOTERM_BP_FAT	GO:0046496~nicotinamide nucleotide metabolic process	9	1.7241379310344827	0.058316968495100555	PFKFB2, PARP10, FLCN, HOOK1, NMRK2, NAMPT, ENO2, SLC4A4, CBFA2T3	480	168	19325	2.1568080357142856	1.0	0.7185321453729843	0.7060403677880006
GOTERM_BP_FAT	GO:0019362~pyridine nucleotide metabolic process	9	1.7241379310344827	0.058316968495100555	PFKFB2, PARP10, FLCN, HOOK1, NMRK2, NAMPT, ENO2, SLC4A4, CBFA2T3	480	168	19325	2.1568080357142856	1.0	0.7185321453729843	0.7060403677880006
GOTERM_BP_FAT	GO:0019369~arachidonic acid metabolic process	5	0.9578544061302682	0.058391651958812796	PLA2G4C, ABHD6, ALOX12, PTGS2, ALOXE3	480	59	19325	3.411899717514124	1.0	0.7185321453729843	0.7060403677880006
GOTERM_BP_FAT	GO:0009313~oligosaccharide catabolic process	3	0.5747126436781609	0.058507407260280246	GM2A, HEXB, NEU1	480	16	19325	7.548828125000001	1.0	0.7185321453729843	0.7060403677880006
GOTERM_BP_FAT	GO:0002486~antigen processing and presentation of endogenous peptide antigen via MHC class I via ER pathway, TAP-independent	3	0.5747126436781609	0.058507407260280246	ULBP2, MICA, MICB	480	16	19325	7.548828125000001	1.0	0.7185321453729843	0.7060403677880006
GOTERM_BP_FAT	GO:0048858~cell projection morphogenesis	24	4.597701149425287	0.05888747617449072	CAMK2B, RTN4R, NTRK2, SEMA7A, EGR2, CNTNAP1, EPHA6, RAB3A, MCF2, TRPV2, DTNBP1, DCDC2, WNT7A, NEDD4L, LAMC2, POU4F2, FBXO31, RIMS2, PREX2, PGRMC1, EFNA3, SLIT1, B3GNT2, ATOH1	480	654	19325	1.4774464831804281	1.0	0.7216276156426178	0.7090820228924002
GOTERM_BP_FAT	GO:0045022~early endosome to late endosome transport	4	0.7662835249042145	0.05914195390619509	SNX16, HOOK1, VPS11, RAB7A	480	36	19325	4.47337962962963	1.0	0.7231739569831274	0.7106014808815935
GOTERM_BP_FAT	GO:0008283~cell proliferation	63	12.068965517241379	0.0593555212006574	SRPX, CNTFR, CDKN1A, ECM1, TNFAIP3, LAMC2, IFI35, LRRC32, CLDN1, NPPC, FLCN, NAMPT, HEY2, PROK2, JUNB, IL6R, KLF10, CR2, SPHK1, FST, FOS, CBFA2T3, SIRT2, DDIT3, TRAF5, AGTR1, HBEGF, PTGES, BLK, ABCB1, HPGD, SLC20A1, GATA2, PTGS2, RASGRP1, GPNMB, EPCAM, GCNT2, HMOX1, STX3, PPARGC1A, NTRK2, TGFB2, KDM4C, CD70, ST8SIA1, WNT7A, AKR1C2, NR1D1, KLF4, EPOR, FOSL2, TBX2, PARP10, FABP3, RGCC, NR4A3, DCHS2…	480	2056	19325	1.2336606274319066	1.0	0.7242144437404886	0.7116238786373189
GOTERM_BP_FAT	GO:0097191~extrinsic apoptotic signaling pathway	11	2.10727969348659	0.059921036693872026	SRPX, SP100, TGFB2, TNFRSF12A, CD70, HTRA2, TNFAIP3, HMOX1, ITGA6, IL6R, ICAM1	480	229	19325	1.9339064774381365	1.0	0.7295353862707487	0.7168523158690219
GOTERM_BP_FAT	GO:0034762~regulation of transmembrane transport	21	4.022988505747127	0.06099555254831197	KCNJ4, CD63, CLIC5, ABCB1, KCND3, ACTN2, HPCA, NEDD4L, KLHL24, GRIN1, CALCR, GALR2, PLCG2, KCNQ4, STOM, TMEM38B, SCN3B, PPARGC1A, FGF12, KCNJ3, RGS7	480	555	19325	1.523367117117117	1.0	0.7410170899026607	0.7281344085454741
GOTERM_BP_FAT	GO:0001775~cell activation	40	7.662835249042145	0.06205354154869293	BLK, CDKN1A, PRR7, CD83, ILDR2, TNFAIP3, ALOX12, IFI35, GATA2, LRRC32, RASGRP1, ICAM1, GPNMB, CTSL, CNR1, BLOC1S3, PLCG2, HMOX1, DNAJB9, JUNB, IL6R, MICA, MICB, CR2, DUSP3, CD70, ANXA3, SPHK1, WNT7A, NR1D1, UNC13D, NR4A3, RGCC, CD8A, TOLLIP, TNFSF9, ULBP2, DGKI, LAT, CD22	480	1221	19325	1.3189325689325688	1.0	0.7480990781327717	0.735093275461668
GOTERM_BP_FAT	GO:0001676~long-chain fatty acid metabolic process	7	1.3409961685823755	0.062219671696263086	CPT1A, PLA2G4C, SLC27A6, ABHD6, ALOX12, PTGS2, ALOXE3	480	113	19325	2.494008112094395	1.0	0.7480990781327717	0.735093275461668
GOTERM_BP_FAT	GO:0009135~purine nucleoside diphosphate metabolic process	7	1.3409961685823755	0.062219671696263086	PFKFB2, FLCN, HOOK1, AK5, ENO2, SLC4A4, CBFA2T3	480	113	19325	2.494008112094395	1.0	0.7480990781327717	0.735093275461668
GOTERM_BP_FAT	GO:0009179~purine ribonucleoside diphosphate metabolic process	7	1.3409961685823755	0.062219671696263086	PFKFB2, FLCN, HOOK1, AK5, ENO2, SLC4A4, CBFA2T3	480	113	19325	2.494008112094395	1.0	0.7480990781327717	0.735093275461668
GOTERM_BP_FAT	GO:0060322~head development	30	5.747126436781609	0.06241455551392214	NAPA, RTN4R, CSRNP1, SEMA7A, HPCA, SEZ6, ATP1A3, HTRA2, GATA2, SLIT1, SLC17A7, ATOH1, RGS7, NTRK2, EGR2, ANXA3, SPHK1, GSX2, DTNBP1, CTNS, WNT7A, EPOR, SIRT2, GRIN1, TUBB2A, NEURL1, TACC1, ATP6V0D1, NEUROG2, LHX8	480	865	19325	1.3963150289017343	1.0	0.7480990781327717	0.735093275461668
GOTERM_BP_FAT	GO:0008344~adult locomotory behavior	6	1.1494252873563218	0.06249068488281832	PREX2, CSTB, SEZ6, HTRA2, CTNS, FGF12	480	86	19325	2.8088662790697674	1.0	0.7480990781327717	0.735093275461668
GOTERM_BP_FAT	GO:0051247~positive regulation of protein metabolic process	55	10.53639846743295	0.06250748018459029	CDKN1A, PRR7, RNF14, TNFAIP3, SLC8A2, ICAM1, RPS6KA4, FLCN, GLIPR2, CTSL, SMPD1, CTSD, IL6R, SPHK1, CBFA2T3, SIRT2, SOAT1, DOK5, TRAF5, AGTR1, CRY1, HBEGF, RAB7A, AVPI1, PPP1R15A, SEMA7A, NEDD4L, HTRA2, PRR5L, PLD1, PTGS2, RASGRP1, CAMKK1, RASD2, CALCR, GPNMB, VPS11, PLCG2, GCNT2, FNIP2, PPARGC1A, NTRK2, TGFB2, GADD45B, GADD45A, DTNBP1, WNT7A, KLF4, GRIN1, SH3RF2, EFNA3, RGCC, TOLLIP, NEURL1, LAT	480	1766	19325	1.2538634862212155	1.0	0.7480990781327717	0.735093275461668
GOTERM_BP_FAT	GO:0051181~cofactor transport	4	0.7662835249042145	0.06322227279259052	SLC22A1, SLC33A1, SLC19A2, ABCG2	480	37	19325	4.3524774774774775	1.0	0.7534544434076802	0.7403555369939934
GOTERM_BP_FAT	GO:0014059~regulation of dopamine secretion	4	0.7662835249042145	0.06322227279259052	RAB3A, CNR1, DTNBP1, SYT9	480	37	19325	4.3524774774774775	1.0	0.7534544434076802	0.7403555369939934
GOTERM_BP_FAT	GO:0060284~regulation of cell development	34	6.513409961685824	0.06368316746319395	CAMK2B, RTN4R, SEMA7A, BHLHE41, SEZ6, NEDD4L, GATA2, DLL3, RIMS2, NPPC, CNR1, HEY2, SLIT1, ATOH1, NTRK2, EGR2, MCF2, GSX2, TRPV2, DTNBP1, WNT7A, KLF4, UNC13D, POU4F2, SIRT2, SCRT1, FBXO31, SLC9B2, EFNA3, RHEB, BHLHE40, NEURL1, PKP2, ITGA6	480	1008	19325	1.3579902447089947	1.0	0.7573460231857053	0.744179461136353
GOTERM_BP_FAT	GO:0032526~response to retinoic acid	7	1.3409961685823755	0.0643739244868715	SP100, HTRA2, ATP1A3, KLF4, IGF2R, MICB, TBX2	480	114	19325	2.4721308479532165	1.0	0.761511066522916	0.748272094637295
GOTERM_BP_FAT	GO:0097006~regulation of plasma lipoprotein particle levels	6	1.1494252873563218	0.06501869864513461	ABCA5, SOAT1, APOC1, AGTR1, HMOX1, PLA2G7	480	87	19325	2.7765804597701154	1.0	0.761511066522916	0.748272094637295
GOTERM_BP_FAT	GO:0009165~nucleotide biosynthetic process	14	2.681992337164751	0.06521343766959112	SLC35B2, GIPR, HPCA, AMPD3, AK5, PARP10, FLCN, NPPC, CALCR, GALR2, NMRK2, NAMPT, UPP1, PPARGC1A	480	327	19325	1.7236875637104994	1.0	0.761511066522916	0.748272094637295
GOTERM_BP_FAT	GO:0002484~antigen processing and presentation of endogenous peptide antigen via MHC class I via ER pathway	3	0.5747126436781609	0.06524921857913224	ULBP2, MICA, MICB	480	17	19325	7.1047794117647065	1.0	0.761511066522916	0.748272094637295
GOTERM_BP_FAT	GO:0031649~heat generation	3	0.5747126436781609	0.06524921857913224	CNR1, PTGS2, PTGES	480	17	19325	7.1047794117647065	1.0	0.761511066522916	0.748272094637295
GOTERM_BP_FAT	GO:0036499~PERK-mediated unfolded protein response	3	0.5747126436781609	0.06524921857913224	PPP1R15A, TMEM33, DDIT3	480	17	19325	7.1047794117647065	1.0	0.761511066522916	0.748272094637295
GOTERM_BP_FAT	GO:0003198~epithelial to mesenchymal transition involved in endocardial cushion formation	3	0.5747126436781609	0.06524921857913224	TMEM100, TGFB2, HEY2	480	17	19325	7.1047794117647065	1.0	0.761511066522916	0.748272094637295
GOTERM_BP_FAT	GO:0031629~synaptic vesicle fusion to presynaptic active zone membrane	3	0.5747126436781609	0.06524921857913224	STX3, SYT9, STX11	480	17	19325	7.1047794117647065	1.0	0.761511066522916	0.748272094637295
GOTERM_BP_FAT	GO:0046321~positive regulation of fatty acid oxidation	3	0.5747126436781609	0.06524921857913224	CPT1A, NR4A3, PPARGC1A	480	17	19325	7.1047794117647065	1.0	0.761511066522916	0.748272094637295
GOTERM_BP_FAT	GO:0071705~nitrogen compound transport	68	13.026819923371647	0.06546223183879918	SLC35B2, CDKN1A, RAB3A, SLC35F3, NAGPA, NXT2, RIMS2, MAN1A1, VPS18, CPT1A, ARRDC2, RAB3IL1, SYTL2, SLC9B2, RAB32, VGF, SIDT1, OPTN, RAB7A, ABCG2, BLK, NAPA, PFKFB2, CD63, SP100, ABCB1, AP5Z1, GIPR, HPCA, SLC22A1, ILDR2, HTRA2, PRR5L, SNX30, PTGS2, CPLX1, STX11, GOLGA7B, CNR1, BLOC1S3, SLC17A5, VPS11, LRRC8D, SLC38A6, STOM, SLC17A7, STX3, CRYM, APBB3, AP1M2, SLC19A2, CTSA, NTRK2, TGFB2, EGR2, IL10…	480	2251	19325	1.2162187176069894	1.0	0.761919837679372	0.7486737592524466
GOTERM_BP_FAT	GO:0034765~regulation of ion transmembrane transport	20	3.8314176245210727	0.06555457180672263	KCNJ4, CD63, CLIC5, ABCB1, KCND3, ACTN2, HPCA, NEDD4L, KLHL24, GRIN1, CALCR, GALR2, PLCG2, KCNQ4, STOM, TMEM38B, SCN3B, FGF12, KCNJ3, RGS7	480	525	19325	1.5337301587301586	1.0	0.761919837679372	0.7486737592524466
GOTERM_BP_FAT	GO:2000379~positive regulation of reactive oxygen species metabolic process	7	1.3409961685823755	0.06657152263442409	CDKN1A, GADD45A, PLCG2, AGTR1, KLF4, PTGS2, GRIN1	480	115	19325	2.4506340579710146	1.0	0.7720975786294046	0.758674558812892
GOTERM_BP_FAT	GO:0010604~positive regulation of macromolecule metabolic process	103	19.731800766283524	0.06670419031266987	ICAM1, SLC8A2, RPS6KA4, MCIDAS, ZNF208, NAMPT, JUNB, IL6R, ACTN2, SOAT1, DOK5, DDIT3, AGTR1, SEMA7A, MAX, EPAS1, NEDD4L, HTRA2, GATA2, PLD1, RASGRP1, CALCR, GALR2, VPS11, PLCG2, PPARGC1A, TGFB2, EGR2, GADD45B, GADD45A, SETDB2, NR1D2, NR1D1, ESR2, FOSL2, PKIB, EFNA3, CPEB1, RGCC, NR4A3, TOLLIP, MAFF, LAT, CSRNP1, CDKN1A, PRR7, RNF14, HEXB, TNFAIP3, LRRC32, FLCN, DBP, GLIPR2, CTSL, SMPD1, HEY2, CTS…	480	3583	19325	1.1573605684249697	1.0	0.7720975786294046	0.758674558812892
GOTERM_BP_FAT	GO:0014037~Schwann cell differentiation	4	0.7662835249042145	0.06742930230080656	NTRK2, EGR2, CNTNAP1, SIRT2	480	38	19325	4.237938596491228	1.0	0.7749132009532036	0.7614412311654771
GOTERM_BP_FAT	GO:0006096~glycolytic process	6	1.1494252873563218	0.06760325554640594	PFKFB2, FLCN, HOOK1, ENO2, SLC4A4, CBFA2T3	480	88	19325	2.745028409090909	1.0	0.7749132009532036	0.7614412311654771
GOTERM_BP_FAT	GO:0045682~regulation of epidermis development	6	1.1494252873563218	0.06760325554640594	TGFB2, FST, MAFF, HEY2, ETV4, ATOH1	480	88	19325	2.745028409090909	1.0	0.7749132009532036	0.7614412311654771
GOTERM_BP_FAT	GO:1901293~nucleoside phosphate biosynthetic process	14	2.681992337164751	0.06762187250614071	SLC35B2, GIPR, HPCA, AMPD3, AK5, PARP10, FLCN, NPPC, CALCR, GALR2, NMRK2, NAMPT, UPP1, PPARGC1A	480	329	19325	1.713209219858156	1.0	0.7749132009532036	0.7614412311654771
GOTERM_BP_FAT	GO:2000649~regulation of sodium ion transmembrane transporter activity	5	0.9578544061302682	0.0676347870975654	STOM, NEDD4L, KLHL24, SCN3B, FGF12	480	62	19325	3.2468077956989245	1.0	0.7749132009532036	0.7614412311654771
GOTERM_BP_FAT	GO:0072524~pyridine-containing compound metabolic process	9	1.7241379310344827	0.06860089773996683	PFKFB2, PARP10, FLCN, HOOK1, NMRK2, NAMPT, ENO2, SLC4A4, CBFA2T3	480	174	19325	2.0824353448275863	1.0	0.7798116109799373	0.7662544816778203
GOTERM_BP_FAT	GO:0051403~stress-activated MAPK cascade	12	2.2988505747126435	0.06862097354473692	SH3RF2, TGFB2, DUSP3, NPHS1, GADD45B, GADD45A, SPHK1, TRAF5, DTNBP1, WNT7A, FGF12, RASGRP1	480	266	19325	1.8162593984962405	1.0	0.7798116109799373	0.7662544816778203
GOTERM_BP_FAT	GO:0032270~positive regulation of cellular protein metabolic process	52	9.961685823754788	0.06880636552432612	CDKN1A, PRR7, RNF14, TNFAIP3, SLC8A2, ICAM1, RPS6KA4, FLCN, GLIPR2, CTSL, SMPD1, CTSD, IL6R, SPHK1, CBFA2T3, SIRT2, DOK5, TRAF5, AGTR1, CRY1, HBEGF, AVPI1, PPP1R15A, SEMA7A, HTRA2, PRR5L, PLD1, PTGS2, RASGRP1, CAMKK1, RASD2, CALCR, GPNMB, VPS11, PLCG2, GCNT2, FNIP2, PPARGC1A, NTRK2, TGFB2, GADD45B, GADD45A, DTNBP1, WNT7A, KLF4, GRIN1, SH3RF2, EFNA3, RGCC, TOLLIP, NEURL1, LAT	480	1668	19325	1.255120903277378	1.0	0.7798116109799373	0.7662544816778203
GOTERM_BP_FAT	GO:1904035~regulation of epithelial cell apoptotic process	7	1.3409961685823755	0.06881244147276057	CAST, RGCC, TNFAIP3, HMOX1, GATA2, ATOH1, ICAM1	480	116	19325	2.429507902298851	1.0	0.7798116109799373	0.7662544816778203
GOTERM_BP_FAT	GO:0006090~pyruvate metabolic process	7	1.3409961685823755	0.06881244147276057	PFKFB2, FLCN, NR4A3, HOOK1, ENO2, SLC4A4, CBFA2T3	480	116	19325	2.429507902298851	1.0	0.7798116109799373	0.7662544816778203
GOTERM_BP_FAT	GO:0051640~organelle localization	24	4.597701149425287	0.06889235094341117	NAPA, VPS18, RAB3A, DTNBP1, WNT7A, GATA2, SYT9, RASGRP1, CPLX1, STX11, RIMS2, FLCN, NR4A3, BLOC1S3, CHMP2B, SLIT1, HMOX1, SLC17A7, STX3, SNCB, LAT, AP1M2, DGKI, RAB7A	480	665	19325	1.4530075187969926	1.0	0.7798116109799373	0.7662544816778203
GOTERM_BP_FAT	GO:0008544~epidermis development	16	3.065134099616858	0.06998127792768859	COL17A1, CDKN1A, TGFB2, ASAH1, MCOLN3, LAMB3, FST, TCHH, LAMC2, KLF4, ETV4, FOSL2, HEY2, MAFF, SVEP1, ATOH1	480	396	19325	1.6266835016835017	1.0	0.7905500274115843	0.7768062093015372
GOTERM_BP_FAT	GO:0006757~ATP generation from ADP	6	1.1494252873563218	0.0702441705128261	PFKFB2, FLCN, HOOK1, ENO2, SLC4A4, CBFA2T3	480	89	19325	2.7141853932584272	1.0	0.7906551521309568	0.7769095064135834
GOTERM_BP_FAT	GO:0002695~negative regulation of leukocyte activation	10	1.9157088122605364	0.07029516902163908	BLK, DUSP3, GPNMB, CNR1, ILDR2, TNFAIP3, HMOX1, NR1D1, LRRC32, MICA	480	205	19325	1.963922764227642	1.0	0.7906551521309568	0.7769095064135834
GOTERM_BP_FAT	GO:0043085~positive regulation of catalytic activity	39	7.471264367816093	0.0704113688787902	PFKFB2, PPP1R15A, RTN4R, CDKN1A, PRR7, GIPR, RGS16, HPCA, PPM1H, HTRA2, RASGRP1, CAMKK1, TOR1AIP1, SLC8A2, RASGRP3, PREX2, FLCN, CALCR, CTSL, RASGEF1B, CTSD, IL6R, RGS6, RGS7, NTRK2, TGFB2, EPHA6, KLF4, GRIN1, PKIB, EFNA3, PDP2, RGCC, NEURL1, AGTR1, ITGA6, SERINC2, LAT, HBEGF	480	1197	19325	1.3117428989139515	1.0	0.7906551521309568	0.7769095064135834
GOTERM_BP_FAT	GO:0060135~maternal process involved in female pregnancy	5	0.9578544061302682	0.07087431228324023	CNR1, PTGS2, JUNB, EPOR, APOL2	480	63	19325	3.1952711640211637	1.0	0.7937448537287021	0.7799454931352281
GOTERM_BP_FAT	GO:0010632~regulation of epithelial cell migration	13	2.490421455938697	0.07153160794349164	TGFB2, SP100, GADD45A, ANXA3, WNT7A, GATA2, KLF4, PTGS2, RGCC, GLIPR2, PLCG2, HMOX1, HBEGF	480	299	19325	1.7504528985507246	1.0	0.7937448537287021	0.7799454931352281
GOTERM_BP_FAT	GO:0007618~mating	4	0.7662835249042145	0.07176045860544122	VGF, HEXB, DMRTA1, TAC1	480	39	19325	4.129273504273504	1.0	0.7937448537287021	0.7799454931352281
GOTERM_BP_FAT	GO:0098927~vesicle-mediated transport between endosomal compartments	4	0.7662835249042145	0.07176045860544122	SNX16, HOOK1, VPS11, RAB7A	480	39	19325	4.129273504273504	1.0	0.7937448537287021	0.7799454931352281
GOTERM_BP_FAT	GO:0071248~cellular response to metal ion	10	1.9157088122605364	0.07181868490812787	SMPD1, HPCA, PLCG2, HMOX1, FOS, SYT9, MCOLN1, PTGS2, CLDN1, JUNB	480	206	19325	1.9543891585760516	1.0	0.7937448537287021	0.7799454931352281
GOTERM_BP_FAT	GO:0071453~cellular response to oxygen levels	10	1.9157088122605364	0.07181868490812787	CPEB1, RGCC, EPAS1, HMOX1, FOS, ATP6V0D1, PTGS2, POU4F2, SIRT2, VASN	480	206	19325	1.9543891585760516	1.0	0.7937448537287021	0.7799454931352281
GOTERM_BP_FAT	GO:0044282~small molecule catabolic process	16	3.065134099616858	0.07190012297454337	PFKFB2, CPT1A, INPP1, HEXB, GAD1, HAGHL, CHAT, AKR1A1, NPL, MAT1A, ENO2, INPP4B, NAGK, CNR1, CRYM, SULT2A1	480	397	19325	1.6225860621326615	1.0	0.7937448537287021	0.7799454931352281
GOTERM_BP_FAT	GO:0002573~myeloid leukocyte differentiation	11	2.10727969348659	0.07214625809403719	KLF10, NRROS, OSTM1, TFE3, FOS, GATA2, JUNB, CBFA2T3, POU4F2, FSTL3, SLC9B2	480	237	19325	1.8686269338959212	1.0	0.7937448537287021	0.7799454931352281
GOTERM_BP_FAT	GO:0035435~phosphate ion transmembrane transport	3	0.5747126436781609	0.07223542841277704	SLC20A1, SLC25A30, SLC17A7	480	18	19325	6.710069444444445	1.0	0.7937448537287021	0.7799454931352281
GOTERM_BP_FAT	GO:0002476~antigen processing and presentation of endogenous peptide antigen via MHC class Ib	3	0.5747126436781609	0.07223542841277704	ULBP2, MICA, MICB	480	18	19325	6.710069444444445	1.0	0.7937448537287021	0.7799454931352281
GOTERM_BP_FAT	GO:0099500~vesicle fusion to plasma membrane	3	0.5747126436781609	0.07223542841277704	STX3, SYT9, STX11	480	18	19325	6.710069444444445	1.0	0.7937448537287021	0.7799454931352281
GOTERM_BP_FAT	GO:0010648~negative regulation of cell communication	48	9.195402298850574	0.07282618086603945	PPP1R15A, ECM1, NRROS, GIPR, RGS16, WFIKKN2, NLRC5, TNFAIP3, HTRA2, PRR5L, ABHD6, IFI35, GATA2, PTGS2, FSTL3, ICAM1, DLL3, FLCN, SPRED2, TMEM88, SMPD1, HEY2, VPS11, HMOX1, DNAJB9, RGS6, RGS7, VPS18, TGFB2, DUSP3, FST, ISG15, NR1D1, VASN, SAP30, SH3RF2, ELF1, GPRC5A, RNF125, RNF149, RGS9BP, DDIT3, NEURL1, CRY1, ITGA6, OPTN, CD22, RAB7A	480	1525	19325	1.2672131147540986	1.0	0.798679341521137	0.7847941941964836
GOTERM_BP_FAT	GO:0023057~negative regulation of signaling	48	9.195402298850574	0.07379815038639007	PPP1R15A, ECM1, NRROS, GIPR, RGS16, WFIKKN2, NLRC5, TNFAIP3, HTRA2, PRR5L, ABHD6, IFI35, GATA2, PTGS2, FSTL3, ICAM1, DLL3, FLCN, SPRED2, TMEM88, SMPD1, HEY2, VPS11, HMOX1, DNAJB9, RGS6, RGS7, VPS18, TGFB2, DUSP3, FST, ISG15, NR1D1, VASN, SAP30, SH3RF2, ELF1, GPRC5A, RNF125, RNF149, RGS9BP, DDIT3, NEURL1, CRY1, ITGA6, OPTN, CD22, RAB7A	480	1530	19325	1.2630718954248368	1.0	0.8077673276273413	0.7937241844470185
GOTERM_BP_FAT	GO:0051090~regulation of sequence-specific DNA binding transcription factor activity	18	3.4482758620689653	0.0740188099128794	SP100, ANXA3, SPHK1, NLRC5, TNFAIP3, KLF4, POU4F2, ESR2, PARP10, RPS6KA4, RGCC, DDIT3, BHLHE40, TRAF5, PLCG2, HMOX1, PPARGC1A, NEUROG2	480	466	19325	1.5551233905579398	1.0	0.8085888499206376	0.794531424465214
GOTERM_BP_FAT	GO:0022407~regulation of cell-cell adhesion	20	3.8314176245210727	0.07416009143320376	BLK, DUSP3, CD83, CD70, ILDR2, ALOX12, KLF4, LRRC32, RASGRP1, FSTL3, NR4A3, RGCC, GPNMB, EPCAM, KIF26B, GCNT2, TNFSF9, JUNB, IL6R, LAT	480	534	19325	1.5078807740324593	1.0	0.8085888499206376	0.794531424465214
GOTERM_BP_FAT	GO:0009117~nucleotide metabolic process	24	4.597701149425287	0.07430509024246258	PFKFB2, SLC35B2, GIPR, HPCA, CTNS, AMPD3, AK5, ENO2, SLC4A4, CBFA2T3, PARP10, FLCN, LACC1, NPPC, CALCR, HOOK1, GALR2, NMRK2, NAMPT, ATP6V1B2, UPP1, PPARGC1A, RHOQ, SULT2A1	480	672	19325	1.4378720238095237	1.0	0.8086057793373775	0.7945480595617764
GOTERM_BP_FAT	GO:0031668~cellular response to extracellular stimulus	12	2.2988505747126435	0.07606932609787365	KLF10, FLCN, NIM1K, CDKN1A, GABARAPL1, RRAGC, MAX, RRAGD, HMOX1, PLIN2, FOS, UPP1	480	271	19325	1.782749077490775	1.0	0.8261163127287031	0.8117541699847944
GOTERM_BP_FAT	GO:0045746~negative regulation of Notch signaling pathway	4	0.7662835249042145	0.07621305543874698	HEY2, NEURL1, GATA2, DLL3	480	40	19325	4.026041666666666	1.0	0.8261163127287031	0.8117541699847944
GOTERM_BP_FAT	GO:0032990~cell part morphogenesis	24	4.597701149425287	0.0763660041105023	CAMK2B, RTN4R, NTRK2, SEMA7A, EGR2, CNTNAP1, EPHA6, RAB3A, MCF2, TRPV2, DTNBP1, DCDC2, WNT7A, NEDD4L, LAMC2, POU4F2, FBXO31, RIMS2, PREX2, PGRMC1, EFNA3, SLIT1, B3GNT2, ATOH1	480	674	19325	1.4336053412462908	1.0	0.8261163127287031	0.8117541699847944
GOTERM_BP_FAT	GO:0002366~leukocyte activation involved in immune response	13	2.490421455938697	0.07650039298286021	BLK, ANXA3, IFI35, GATA2, RASGRP1, UNC13D, ICAM1, NR4A3, PLCG2, HMOX1, JUNB, IL6R, LAT	480	303	19325	1.7273446094609461	1.0	0.8261163127287031	0.8117541699847944
GOTERM_BP_FAT	GO:1903672~positive regulation of sprouting angiogenesis	5	0.9578544061302682	0.07758687473765105	AGTR1, HMOX1, GATA2, KLF4, PTGS2	480	65	19325	3.096955128205128	1.0	0.8340011427993284	0.8195019212285753
GOTERM_BP_FAT	GO:0022603~regulation of anatomical structure morphogenesis	38	7.2796934865900385	0.0778216613861562	CAMK2B, RTN4R, SP100, SEMA7A, ECM1, HEXB, PRICKLE2, TNFAIP3, NEDD4L, GATA2, PTGS2, RIMS2, TMEM100, GPNMB, HEY2, SLIT1, HMOX1, VAT1, NTRK2, TGFB2, GADD45A, ANXA3, MCF2, SPHK1, TRPV2, DTNBP1, WNT7A, KLF4, UNC13D, POU4F2, FBXO31, TBX2, EFNA3, LBX2, RGCC, PKP2, AGTR1, RHOQ	480	1173	19325	1.3042590224495596	1.0	0.8340011427993284	0.8195019212285753
GOTERM_BP_FAT	GO:0050806~positive regulation of synaptic transmission	9	1.7241379310344827	0.07797030375292638	RIMS2, NTRK2, DTNBP1, WNT7A, STX3, SYT9, PTGS2, GRIN1, SLC8A2	480	179	19325	2.0242667597765363	1.0	0.8340011427993284	0.8195019212285753
GOTERM_BP_FAT	GO:0010634~positive regulation of epithelial cell migration	9	1.7241379310344827	0.07797030375292638	TGFB2, ANXA3, GLIPR2, PLCG2, WNT7A, HMOX1, GATA2, PTGS2, HBEGF	480	179	19325	2.0242667597765363	1.0	0.8340011427993284	0.8195019212285753
GOTERM_BP_FAT	GO:0050807~regulation of synapse organization	9	1.7241379310344827	0.07797030375292638	CAMK2B, NTRK2, PGRMC1, CNTNAP1, LRFN4, IL10RA, NEURL1, SLIT1, WNT7A	480	179	19325	2.0242667597765363	1.0	0.8340011427993284	0.8195019212285753
GOTERM_BP_FAT	GO:0006835~dicarboxylic acid transport	6	1.1494252873563218	0.07850272792332505	NTRK2, SLC25A30, DTNBP1, LRRC8D, SLC17A7, SLC19A2	480	92	19325	2.625679347826087	1.0	0.8373219803874593	0.8227650256104554
GOTERM_BP_FAT	GO:0070482~response to oxygen levels	15	2.8735632183908044	0.0785778477248476	TGFB2, EPAS1, FOS, HIF3A, PTGS2, CBFA2T3, VASN, POU4F2, SIRT2, NPPC, CPEB1, RGCC, PLAU, HMOX1, ATP6V0D1	480	370	19325	1.632179054054054	1.0	0.8373219803874593	0.8227650256104554
GOTERM_BP_FAT	GO:0051128~regulation of cellular component organization	84	16.091954022988507	0.07911362075126263	CDKN1A, CNTNAP1, RAB3A, HEXB, CLDN1, ICAM1, RPS6KA4, RIMS2, FLCN, MCIDAS, SMPD1, HEY2, VPS18, DUSP3, ACTN2, SPHK1, NSMCE2, SIRT2, UNC13D, CH25H, TMEFF2, EID3, NAV3, TMEM33, AGTR1, PKP2, ITGA6, TRIM54, RHOQ, OPTN, CERS1, HBEGF, RAB7A, CAMK2B, RTN4R, NAPA, PPP1R15A, CD63, SEMA7A, SEZ6, NEDD4L, HTRA2, SNX30, GATA2, PLD1, CPLX1, PGRMC1, CNR1, VPS11, SLIT1, PLCG2, SLC17A7, STX3, FNIP2, PPARGC1A, VAT1,…	480	2886	19325	1.1718208593208592	1.0	0.8414405286318255	0.8268119723419693
GOTERM_BP_FAT	GO:0002428~antigen processing and presentation of peptide antigen via MHC class Ib	3	0.5747126436781609	0.07944983696734831	ULBP2, MICA, MICB	480	19	19325	6.3569078947368425	1.0	0.8434251054330366	0.8287620470096843
GOTERM_BP_FAT	GO:0003203~endocardial cushion morphogenesis	4	0.7662835249042145	0.08078431446632006	TMEM100, TGFB2, HEY2, TBX2	480	41	19325	3.9278455284552845	1.0	0.8512519811553276	0.8364528514492389
GOTERM_BP_FAT	GO:0006469~negative regulation of protein kinase activity	10	1.9157088122605364	0.08087119660944563	PKIB, CDKN1A, PTPRB, DUSP3, GPRC5A, GADD45B, GADD45A, SMPD1, DTNBP1, TNFAIP3	480	211	19325	1.9080766192733016	1.0	0.8512519811553276	0.8364528514492389
GOTERM_BP_FAT	GO:1902580~single-organism cellular localization	36	6.896551724137931	0.08092070303564074	NAPA, CDKN1A, RAB3A, GATA2, NXT2, PTGS2, RASGRP1, CPLX1, STX11, RIMS2, PGRMC1, TMEM88, BLOC1S3, MAP7, HMOX1, SLC17A7, SERAC1, STX3, SNCB, SCN3B, VPS18, CPT1A, TMEM150A, ACTN2, DTNBP1, WNT7A, SYT9, FABP3, NR4A3, NPC2, PKP2, RHOQ, DGKI, OPTN, LAT, RAB7A	480	1103	19325	1.3140299184043518	1.0	0.8512519811553276	0.8364528514492389
GOTERM_BP_FAT	GO:0072666~establishment of protein localization to vacuole	5	0.9578544061302682	0.08105830884409643	SNX16, M6PR, TNFAIP3, NAGPA, RAB7A	480	66	19325	3.0500315656565653	1.0	0.8512519811553276	0.8364528514492389
GOTERM_BP_FAT	GO:0071496~cellular response to external stimulus	14	2.681992337164751	0.08109319032826165	KLF10, NIM1K, CDKN1A, GABARAPL1, GADD45A, MAX, FOS, PTGS2, FLCN, RRAGC, RRAGD, HMOX1, PLIN2, UPP1	480	340	19325	1.6577818627450982	1.0	0.8512519811553276	0.8364528514492389
GOTERM_BP_FAT	GO:0016197~endosomal transport	14	2.681992337164751	0.08109319032826165	CD63, VPS18, AP5Z1, ACTN2, M6PR, SNX30, RAB32, SNX16, HOOK1, BLOC1S3, CHMP2B, VPS11, RAB9B, RAB7A	480	340	19325	1.6577818627450982	1.0	0.8512519811553276	0.8364528514492389
GOTERM_BP_FAT	GO:0051186~cofactor metabolic process	18	3.4482758620689653	0.08150886154039882	PFKFB2, AKR1A1, AKR1C2, MAT1A, ELOVL7, ENO2, BAAT, SLC4A4, CBFA2T3, PARP10, FLCN, PGRMC1, HOOK1, AIFM2, NMRK2, NAMPT, BLVRB, HMOX1	480	473	19325	1.5321088794926006	1.0	0.8528244823430604	0.8379980144932077
GOTERM_BP_FAT	GO:0043410~positive regulation of MAPK cascade	19	3.6398467432950192	0.08181663162115874	NTRK2, SEMA7A, TGFB2, GADD45B, GADD45A, SPHK1, WNT7A, RASGRP1, ICAM1, SH3RF2, CALCR, GPNMB, GLIPR2, DOK5, TRAF5, PLCG2, GCNT2, IL6R, AVPI1	480	507	19325	1.5087730111768574	1.0	0.8528244823430604	0.8379980144932077
GOTERM_BP_FAT	GO:1900542~regulation of purine nucleotide metabolic process	9	1.7241379310344827	0.0819222157629669	FLCN, LACC1, CALCR, GIPR, GALR2, HPCA, PPARGC1A, SLC4A4, CBFA2T3	480	181	19325	2.001899171270718	1.0	0.8528244823430604	0.8379980144932077
GOTERM_BP_FAT	GO:0035637~multicellular organismal signaling	8	1.532567049808429	0.08226086866955797	NTRK2, CNTNAP1, KCND3, PKP2, ATP1A3, SCN3B, FGF12, KCNJ3	480	151	19325	2.1330022075055184	1.0	0.8528244823430604	0.8379980144932077
GOTERM_BP_FAT	GO:0002698~negative regulation of immune effector process	8	1.532567049808429	0.08226086866955797	TGFB2, CR2, RNF125, HMOX1, SVEP1, MICA, CD22, MICB	480	151	19325	2.1330022075055184	1.0	0.8528244823430604	0.8379980144932077
GOTERM_BP_FAT	GO:0002263~cell activation involved in immune response	13	2.490421455938697	0.08227051374607464	BLK, ANXA3, IFI35, GATA2, RASGRP1, UNC13D, ICAM1, NR4A3, PLCG2, HMOX1, JUNB, IL6R, LAT	480	307	19325	1.7048384907709013	1.0	0.8528244823430604	0.8379980144932077
GOTERM_BP_FAT	GO:0072659~protein localization to plasma membrane	12	2.2988505747126435	0.08230202561550912	PGRMC1, TMEM150A, RAB3A, TMEM88, ACTN2, PKP2, MAP7, STX3, SCN3B, OPTN, RHOQ, RAB7A	480	275	19325	1.7568181818181818	1.0	0.8528244823430604	0.8379980144932077
GOTERM_BP_FAT	GO:0009185~ribonucleoside diphosphate metabolic process	7	1.3409961685823755	0.08316388186341733	PFKFB2, FLCN, HOOK1, AK5, ENO2, SLC4A4, CBFA2T3	480	122	19325	2.310023907103825	1.0	0.8601739487414376	0.8452197094338874
GOTERM_BP_FAT	GO:2000377~regulation of reactive oxygen species metabolic process	10	1.9157088122605364	0.08447124400653616	CDKN1A, GADD45A, PLCG2, AGTR1, CTNS, KLF4, PTGS2, GLA, SIRT2, GRIN1	480	213	19325	1.8901604068857587	1.0	0.8671366040816957	0.8520613180785014
GOTERM_BP_FAT	GO:0051592~response to calcium ion	8	1.532567049808429	0.08449995974091895	GIPR, SMPD1, HPCA, PLCG2, FOS, SYT9, MCOLN1, JUNB	480	152	19325	2.118969298245614	1.0	0.8671366040816957	0.8520613180785014
GOTERM_BP_FAT	GO:0007588~excretion	5	0.9578544061302682	0.08460535351755366	NPHS1, AGTR1, HMOX1, NEDD4L, ABCG2	480	67	19325	3.0045087064676617	1.0	0.8671366040816957	0.8520613180785014
GOTERM_BP_FAT	GO:0006935~chemotaxis	23	4.406130268199234	0.08463453685986283	SEMA7A, TGFB2, EGR2, EPHA6, DUSP3, LAMC2, PLD1, PLA2G7, POU4F2, CH25H, PGRMC1, EFNA3, GPNMB, PLAU, AGTR1, SLIT1, PROK2, B3GNT2, STX3, IL6R, CCR10, ATOH1, HBEGF	480	647	19325	1.4312049201442556	1.0	0.8671366040816957	0.8520613180785014
GOTERM_BP_FAT	GO:0060429~epithelium development	41	7.854406130268199	0.0849481882622442	CDKN1A, ASAH1, EPAS1, SLC22A1, PRICKLE2, TCHH, GATA2, SLC4A4, CLDN1, ICAM1, DLL3, TMEM100, NPPC, SPRED2, MCIDAS, EPCAM, HEY2, TMEM38B, ATOH1, TGFB2, CPT1A, MCOLN3, CCDC78, FST, SETDB2, AKR1C2, WNT7A, KLF4, ETV4, FOSL2, TBX2, SLC9A2, TMEFF2, LBX2, NPHS1, DHRS9, RHEB, TOLLIP, KIF26B, MAFF, HBEGF	480	1290	19325	1.2795946382428942	1.0	0.8671366040816957	0.8520613180785014
GOTERM_BP_FAT	GO:0015850~organic hydroxy compound transport	13	2.490421455938697	0.08497818312506042	RAB3A, ABCA5, SLC22A1, DTNBP1, SYT9, SOAT1, NPC2, CNR1, APOC1, AGTR1, SLC16A7, SERAC1, OSBP2	480	309	19325	1.6938039374325784	1.0	0.8671366040816957	0.8520613180785014
GOTERM_BP_FAT	GO:0006753~nucleoside phosphate metabolic process	24	4.597701149425287	0.08500188588299092	PFKFB2, SLC35B2, GIPR, HPCA, CTNS, AMPD3, AK5, ENO2, SLC4A4, CBFA2T3, PARP10, FLCN, LACC1, NPPC, CALCR, HOOK1, GALR2, NMRK2, NAMPT, ATP6V1B2, UPP1, PPARGC1A, RHOQ, SULT2A1	480	681	19325	1.418869309838473	1.0	0.8671366040816957	0.8520613180785014
GOTERM_BP_FAT	GO:0042981~regulation of apoptotic process	50	9.578544061302683	0.08540090042443296	SRPX, CNTFR, PRR7, GBE1, TNFAIP3, ICAM1, NPPC, FLCN, AIFM2, CTSL, SMPD1, HEY2, PROK2, CTSD, CAST, TNFRSF12A, ACTN2, SPHK1, SIRT2, DDIT3, TRAF5, ITGA6, BLK, SP100, BEX2, HPGD, HTRA2, ALOX12, GATA2, PTGS2, CNR1, HMOX1, SNCB, PPARGC1A, ATOH1, NTRK2, TGFB2, GADD45B, GADD45A, BIK, OSGIN1, WNT7A, KLF4, IGF2R, POU4F2, SH3RF2, RGCC, NEURL1, TNFSF9, RAD9A	480	1619	19325	1.2433729668519664	1.0	0.8671366040816957	0.8520613180785014
GOTERM_BP_FAT	GO:0010631~epithelial cell migration	15	2.8735632183908044	0.08542409540815368	TGFB2, SP100, S100A2, GADD45A, ANXA3, WNT7A, GATA2, KLF4, PTGS2, PTP4A3, RGCC, GLIPR2, PLCG2, HMOX1, HBEGF	480	375	19325	1.6104166666666668	1.0	0.8671366040816957	0.8520613180785014
GOTERM_BP_FAT	GO:0086091~regulation of heart rate by cardiac conduction	4	0.7662835249042145	0.08547137512325634	KCND3, PKP2, SCN3B, KCNJ3	480	42	19325	3.8343253968253967	1.0	0.8671366040816957	0.8520613180785014
GOTERM_BP_FAT	GO:0002703~regulation of leukocyte mediated immunity	11	2.10727969348659	0.08555539960084853	BLK, CR2, PLCG2, HMOX1, SVEP1, GATA2, ULBP2, RASGRP1, MICA, UNC13D, MICB	480	245	19325	1.807610544217687	1.0	0.8671366040816957	0.8520613180785014
GOTERM_BP_FAT	GO:0042752~regulation of circadian rhythm	7	1.3409961685823755	0.08570574560138144	KLF10, PER3, BHLHE40, CRY1, NR1D2, NR1D1, PPARGC1A	480	123	19325	2.2912432249322494	1.0	0.8671366040816957	0.8520613180785014
GOTERM_BP_FAT	GO:0009259~ribonucleotide metabolic process	20	3.8314176245210727	0.0859652199357875	PFKFB2, SLC35B2, GIPR, HPCA, CTNS, AMPD3, AK5, ENO2, SLC4A4, CBFA2T3, FLCN, NPPC, CALCR, HOOK1, GALR2, ATP6V1B2, UPP1, PPARGC1A, RHOQ, SULT2A1	480	544	19325	1.4801623774509802	1.0	0.8671366040816957	0.8520613180785014
GOTERM_BP_FAT	GO:2001235~positive regulation of apoptotic signaling pathway	9	1.7241379310344827	0.0859906619978123	SRPX, FLCN, PRR7, TNFRSF12A, CTSL, BIK, DDIT3, HTRA2, RAD9A	480	183	19325	1.9800204918032787	1.0	0.8671366040816957	0.8520613180785014
GOTERM_BP_FAT	GO:0060402~calcium ion transport into cytosol	10	1.9157088122605364	0.08640841403742225	MCOLN3, CALCR, TRPA1, DDIT3, TRPV2, PLCG2, MCOLN1, TMEM38B, GRIN1, SLC8A2	480	214	19325	1.8813278816199375	1.0	0.8697932677302664	0.8546717952737176
GOTERM_BP_FAT	GO:0046467~membrane lipid biosynthetic process	8	1.532567049808429	0.08677368113208608	ASAH1, ST8SIA1, SMPD1, SPHK1, ST8SIA4, ELOVL7, ALOXE3, CERS1	480	153	19325	2.105119825708061	1.0	0.8705801612339141	0.8554450085284105
GOTERM_BP_FAT	GO:0090128~regulation of synapse maturation	3	0.5747126436781609	0.08687689440003904	CAMK2B, CNTNAP1, NEURL1	480	20	19325	6.0390625	1.0	0.8705801612339141	0.8554450085284105
GOTERM_BP_FAT	GO:0002028~regulation of sodium ion transport	6	1.1494252873563218	0.08725878855723992	PKP2, STOM, NEDD4L, KLHL24, SCN3B, FGF12	480	95	19325	2.542763157894737	1.0	0.8705801612339141	0.8554450085284105
GOTERM_BP_FAT	GO:0070252~actin-mediated cell contraction	6	1.1494252873563218	0.08725878855723992	KCND3, PKP2, NEDD4L, SCN3B, FGF12, KCNJ3	480	95	19325	2.542763157894737	1.0	0.8705801612339141	0.8554450085284105
GOTERM_BP_FAT	GO:0010507~negative regulation of autophagy	6	1.1494252873563218	0.08725878855723992	CTSA, RRAGC, IL10RA, RRAGD, HMOX1, SIRT2	480	95	19325	2.542763157894737	1.0	0.8705801612339141	0.8554450085284105
GOTERM_BP_FAT	GO:0016925~protein sumoylation	5	0.9578544061302682	0.08822707679372385	RASD2, EGR2, EID3, TOLLIP, NSMCE2	480	68	19325	2.9603247549019605	1.0	0.8777619154603967	0.8625019069957669
GOTERM_BP_FAT	GO:0015908~fatty acid transport	7	1.3409961685823755	0.08829004897393028	FABP3, CPT1A, SLC22A1, SLC27A6, PLIN2, PTGS2, PTGES	480	124	19325	2.2727654569892475	1.0	0.8777619154603967	0.8625019069957669
GOTERM_BP_FAT	GO:0090132~epithelium migration	15	2.8735632183908044	0.08859641072754243	TGFB2, SP100, S100A2, GADD45A, ANXA3, WNT7A, GATA2, KLF4, PTGS2, PTP4A3, RGCC, GLIPR2, PLCG2, HMOX1, HBEGF	480	378	19325	1.5976355820105819	1.0	0.8792569846323182	0.86397098418989
GOTERM_BP_FAT	GO:0031098~stress-activated protein kinase signaling cascade	12	2.2988505747126435	0.08888072897656794	SH3RF2, TGFB2, DUSP3, NPHS1, GADD45B, GADD45A, SPHK1, TRAF5, DTNBP1, WNT7A, FGF12, RASGRP1	480	280	19325	1.7254464285714286	1.0	0.8805284169436088	0.865220312480158
GOTERM_BP_FAT	GO:0051241~negative regulation of multicellular organismal process	44	8.42911877394636	0.0891091858025412	RTN4R, SP100, SEMA7A, ECM1, CD83, TNFAIP3, ALOX12, GATA2, PTGS2, LRRC32, FSTL3, DLL3, RPS6KA4, FLCN, NPPC, SPRED2, GPNMB, PLAU, HEY2, SLIT1, HMOX1, IL6R, ATOH1, TGFB2, TRIM63, GADD45A, MCF2, DTNBP1, WNT7A, KREMEN2, KLF4, POU4F2, SIRT2, VASN, SAP30, TBX2, EFNA3, RNF125, RGCC, NAV3, DDIT3, APOC1, CRY1, IL17D	480	1407	19325	1.2590322198531152	1.0	0.8812429480156575	0.8659224213338169
GOTERM_BP_FAT	GO:0042330~taxis	23	4.406130268199234	0.08929612339588464	SEMA7A, TGFB2, EGR2, EPHA6, DUSP3, LAMC2, PLD1, PLA2G7, POU4F2, CH25H, PGRMC1, EFNA3, GPNMB, PLAU, AGTR1, SLIT1, PROK2, B3GNT2, STX3, IL6R, CCR10, ATOH1, HBEGF	480	652	19325	1.4202294222903886	1.0	0.8815450920886194	0.8662193125916025
GOTERM_BP_FAT	GO:0006140~regulation of nucleotide metabolic process	9	1.7241379310344827	0.0901753763671754	FLCN, LACC1, CALCR, GIPR, GALR2, HPCA, PPARGC1A, SLC4A4, CBFA2T3	480	185	19325	1.9586148648648647	1.0	0.8819797924746484	0.866646455653198
GOTERM_BP_FAT	GO:0009410~response to xenobiotic stimulus	17	3.256704980842912	0.09027003763734859	TGFB2, CPT1A, ABCB1, TRPA1, SLC22A1, FOS, ENO2, PTGS2, GRIN1, NPPC, RNF149, SMPD1, BLOC1S3, HMOX1, PLIN2, CERS1, SULT2A1	480	445	19325	1.5380383895131087	1.0	0.8819797924746484	0.866646455653198
GOTERM_BP_FAT	GO:0034142~toll-like receptor 4 signaling pathway	4	0.7662835249042145	0.09027130393860841	TNFAIP3, NR1D1, IFI35, PIK3AP1	480	43	19325	3.7451550387596897	1.0	0.8819797924746484	0.866646455653198
GOTERM_BP_FAT	GO:0098815~modulation of excitatory postsynaptic potential	4	0.7662835249042145	0.09027130393860841	RIMS2, WNT7A, GRIN1, SLC8A2	480	43	19325	3.7451550387596897	1.0	0.8819797924746484	0.866646455653198
GOTERM_BP_FAT	GO:0071634~regulation of transforming growth factor beta production	4	0.7662835249042145	0.09027130393860841	TGFB2, LUM, LRRC32, PTGS2	480	43	19325	3.7451550387596897	1.0	0.8819797924746484	0.866646455653198
GOTERM_BP_FAT	GO:0019722~calcium-mediated signaling	10	1.9157088122605364	0.09027893210180453	SPHK1, HPCA, PLCG2, AGTR1, MCOLN1, TMEM38B, LAT, CD22, CCR10, GRIN1	480	216	19325	1.8639081790123457	1.0	0.8819797924746484	0.866646455653198
GOTERM_BP_FAT	GO:0016567~protein ubiquitination	29	5.555555555555555	0.09059707104714393	PRR7, WDSUB1, RNF14, FBXO25, TNFAIP3, NEDD4L, HERC5, TRIM7, VPS11, PCGF1, HERC6, VPS18, TRIM63, WSB2, SPHK1, DAW1, UBE2QL1, ISG15, KLHL24, FBXO31, RNF223, PARP10, SH3RF2, RNF125, RNF149, TRAF5, NEURL1, CRY1, TRIM54	480	866	19325	1.3482125673595071	1.0	0.883556556215831	0.868195807145554
GOTERM_BP_FAT	GO:2000021~regulation of ion homeostasis	11	2.10727969348659	0.09081750137666943	MCOLN3, CALCR, TRPA1, DDIT3, PLCG2, AGTR1, NEDD4L, SCN3B, MCOLN1, TMEM38B, GRIN1	480	248	19325	1.7857442876344085	1.0	0.883615296184516	0.868253525912016
GOTERM_BP_FAT	GO:0002224~toll-like receptor signaling pathway	7	1.3409961685823755	0.09091659957193884	COLEC12, MAPKAPK3, PLCG2, TNFAIP3, NR1D1, IFI35, PIK3AP1	480	125	19325	2.254583333333333	1.0	0.883615296184516	0.868253525912016
GOTERM_BP_FAT	GO:0016310~phosphorylation	70	13.409961685823754	0.09123540459149271	CDKN1A, TNFAIP3, ENO2, SLC4A4, SLC8A2, ICAM1, RPS6KA4, HERC5, SPRED2, FLCN, GLIPR2, NMRK2, SMPD1, IL6R, CDKL2, TMEM150A, EPHA6, DUSP3, SPHK1, CBFA2T3, SIRT2, GPRC5A, MAPKAPK3, DOK5, TRAF5, CRY1, ITGA6, DGKI, HBEGF, AVPI1, BLK, CAMK2B, PFKFB2, NIM1K, SEMA7A, INPP1, NLRC5, PRR5L, AK5, PTGS2, RASGRP1, CAMKK1, RASGRP3, CALCR, GPNMB, PLCG2, GCNT2, PIP5K1B, FNIP2, NTRK2, TGFB2, GADD45B, GADD45A, DTNBP1…	480	2375	19325	1.186622807017544	1.0	0.8851875657181488	0.8697984613292222
GOTERM_BP_FAT	GO:0032101~regulation of response to external stimulus	32	6.130268199233716	0.09202905032169961	BLK, RTN4R, CDKN1A, SEMA7A, TNFAIP3, ALOX12, IFI35, PTGS2, PLA2G7, HERC5, PLAU, CNR1, SLIT1, SVEP1, STX3, IL6R, MICB, CR2, DUSP3, IL10RA, NR1D2, NR1D1, KLF4, POU4F2, SIRT2, LACC1, RNF125, AGTR1, PIK3AP1, IL17D, OPTN, PTGES	480	974	19325	1.3227241615331964	1.0	0.8912405298291571	0.8757461938484481
GOTERM_BP_FAT	GO:0051960~regulation of nervous system development	32	6.130268199233716	0.09230943259243174	CAMK2B, RTN4R, SEMA7A, CNTNAP1, BHLHE41, SEZ6, NEDD4L, GATA2, DLL3, RIMS2, CNR1, HEY2, SLIT1, ATOH1, NTRK2, EGR2, MCF2, GSX2, TRPV2, DTNBP1, WNT7A, KLF4, POU4F2, SIRT2, SCRT1, FBXO31, EFNA3, LRFN4, RHEB, BHLHE40, NEURL1, ITGA6	480	972	19325	1.325445816186557	1.0	0.8912405298291571	0.8757461938484481
GOTERM_BP_FAT	GO:0050776~regulation of immune response	34	6.513409961685824	0.09233359400749118	BLK, COLEC12, SEMA7A, ECM1, NLRC5, TNFAIP3, IFI35, GATA2, RASGRP1, FCRLB, CNR1, PLCG2, HMOX1, SVEP1, JUNB, MICA, MICB, TGFB2, CR2, DUSP3, ISG15, NR1D1, UNC13D, LACC1, ELF1, NR4A3, RNF125, RGCC, MAPKAPK3, CD8A, PIK3AP1, ULBP2, LAT, CD22	480	1047	19325	1.3074060808659662	1.0	0.8912405298291571	0.8757461938484481
GOTERM_BP_FAT	GO:0016236~macroautophagy	12	2.2988505747126435	0.09266625718028497	MFSD8, GABARAPL1, ATG16L2, CHMP2B, HTRA2, HMOX1, MCOLN1, SNX30, CTSD, OPTN, CERS1, RAB7A	480	281	19325	1.7193060498220643	1.0	0.8929225499577202	0.8773989718317923
GOTERM_BP_FAT	GO:0044262~cellular carbohydrate metabolic process	13	2.490421455938697	0.09300962983106184	PFKFB2, GABARAPL1, INPP1, GBE1, NR1D1, CBFA2T3, FLCN, INPP4B, NAGK, PPP1R3B, CRY1, B3GNT2, PPARGC1A	480	314	19325	1.6668325371549895	1.0	0.894701848733269	0.8791473372598149
GOTERM_BP_FAT	GO:0031397~negative regulation of protein ubiquitination	6	1.1494252873563218	0.0933677110107207	PARP10, SH3RF2, PRR7, CRY1, TNFAIP3, ISG15	480	97	19325	2.490335051546392	1.0	0.8966163321421338	0.8810285371181975
GOTERM_BP_FAT	GO:0043408~regulation of MAPK cascade	25	4.789272030651341	0.09439494816557698	SEMA7A, RASGRP1, ICAM1, FLCN, SPRED2, CALCR, GPNMB, GLIPR2, SMPD1, PLCG2, GCNT2, IL6R, NTRK2, TGFB2, DUSP3, GADD45B, GADD45A, SPHK1, DTNBP1, WNT7A, SH3RF2, RNF149, DOK5, TRAF5, AVPI1	480	727	19325	1.3844709995414948	1.0	0.9004836035435186	0.8848285754883004
GOTERM_BP_FAT	GO:0006491~N-glycan processing	3	0.5747126436781609	0.0945016786738915	ST8SIA1, ST8SIA4, MAN1A1	480	21	19325	5.751488095238095	1.0	0.9004836035435186	0.8848285754883004
GOTERM_BP_FAT	GO:0031347~regulation of defense response	29	5.555555555555555	0.09451307735655756	COLEC12, SEMA7A, NLRC5, TNFAIP3, IFI35, PTGS2, PLA2G7, RASGRP1, HERC5, CNR1, PLCG2, SVEP1, MICA, MICB, CR2, IL10RA, ISG15, NR1D2, NR1D1, KLF4, SIRT2, LACC1, RNF125, MAPKAPK3, AGTR1, PIK3AP1, IL17D, OPTN, PTGES	480	868	19325	1.3451060867895546	1.0	0.9004836035435186	0.8848285754883004
GOTERM_BP_FAT	GO:0072330~monocarboxylic acid biosynthetic process	11	2.10727969348659	0.09476631330529402	DHRS9, GAD1, APOC1, ALOX12, NR1D1, ELOVL7, BAAT, PTGS2, ALOXE3, SIRT2, PTGES	480	250	19325	1.7714583333333331	1.0	0.9004836035435186	0.8848285754883004
GOTERM_BP_FAT	GO:0034097~response to cytokine	33	6.321839080459771	0.09496751036500806	CNTFR, SP100, ECM1, ASAH1, NLRC5, TNFAIP3, HTRA2, PTGS2, CLDN1, ICAM1, RPS6KA4, SMPD1, IL6R, CCR10, TRIM63, CD70, IL10RA, MCF2, SPHK1, ISG15, NR1D1, FOS, KLF4, EPOR, POU4F2, CH25H, PTP4A3, MRAS, RNF125, MAPKAPK3, TOLLIP, TRAF5, B3GNT2	480	1011	19325	1.3141382294757666	1.0	0.9004836035435186	0.8848285754883004
GOTERM_BP_FAT	GO:0007622~rhythmic behavior	4	0.7662835249042145	0.09518110333792948	EGR2, PER3, NR1D2, GPR157	480	44	19325	3.6600378787878785	1.0	0.9004836035435186	0.8848285754883004
GOTERM_BP_FAT	GO:0045684~positive regulation of epidermis development	4	0.7662835249042145	0.09518110333792948	TGFB2, FST, ETV4, ATOH1	480	44	19325	3.6600378787878785	1.0	0.9004836035435186	0.8848285754883004
GOTERM_BP_FAT	GO:0009725~response to hormone	29	5.555555555555555	0.09551761748758697	RNF14, MAX, ATP1A3, PTGS2, CLDN1, NR3C2, CALCR, CTSL, VPS11, CTSD, VPS18, TGFB2, EGR2, TRIM63, KDM4C, ACTN2, ANXA3, AKR1C2, NR1D2, NR1D1, FOS, POU4F2, ESR2, CPEB1, NR4A3, VGF, AGTR1, CRY1, RHOQ	480	869	19325	1.3435582086689681	1.0	0.9004836035435186	0.8848285754883004
GOTERM_BP_FAT	GO:1904772~response to tetrachloromethane	2	0.38314176245210724	0.09552762017367822	CPT1A, IGF2R	480	4	19325	20.130208333333332	1.0	0.9004836035435186	0.8848285754883004
GOTERM_BP_FAT	GO:0035910~ascending aorta morphogenesis	2	0.38314176245210724	0.09552762017367822	TGFB2, HEY2	480	4	19325	20.130208333333332	1.0	0.9004836035435186	0.8848285754883004
GOTERM_BP_FAT	GO:0045065~cytotoxic T cell differentiation	2	0.38314176245210724	0.09552762017367822	CD8A, TNFSF9	480	4	19325	20.130208333333332	1.0	0.9004836035435186	0.8848285754883004
GOTERM_BP_FAT	GO:0001525~angiogenesis	22	4.21455938697318	0.09592779586763667	TGFB2, ECM1, TNFRSF12A, GADD45A, ANXA3, EPAS1, SPHK1, WNT7A, TNFAIP3, HIF3A, GATA2, KLF4, PTGS2, PLXDC1, TMEM100, NPPC, EFNA3, PTPRB, RGCC, AGTR1, PROK2, HMOX1	480	622	19325	1.424001875669882	1.0	0.9016913901229975	0.8860153645363283
GOTERM_BP_FAT	GO:0007612~learning	8	1.532567049808429	0.0962129451378525	NTRK2, PGRMC1, CTNS, FOS, PTGS2, DGKI, GRIN1, SLC8A2	480	157	19325	2.0514861995753715	1.0	0.9016913901229975	0.8860153645363283
GOTERM_BP_FAT	GO:0006865~amino acid transport	8	1.532567049808429	0.0962129451378525	NTRK2, SLC17A5, SFXN3, DTNBP1, LRRC8D, CTNS, SLC38A6, SLC17A7	480	157	19325	2.0514861995753715	1.0	0.9016913901229975	0.8860153645363283
GOTERM_BP_FAT	GO:0043200~response to amino acid	7	1.3409961685823755	0.09629558574668165	NTRK2, CPEB1, RRAGC, RRAGD, HPCA, NEURL1, GRIN1	480	127	19325	2.2190780839895012	1.0	0.9016913901229975	0.8860153645363283
GOTERM_BP_FAT	GO:1900371~regulation of purine nucleotide biosynthetic process	6	1.1494252873563218	0.09650235534162183	FLCN, CALCR, GIPR, GALR2, HPCA, PPARGC1A	480	98	19325	2.464923469387755	1.0	0.9018499374390216	0.8861711554860283
GOTERM_BP_FAT	GO:0043433~negative regulation of sequence-specific DNA binding transcription factor activity	9	1.7241379310344827	0.09667569221196526	PARP10, SP100, DDIT3, BHLHE40, NLRC5, TNFAIP3, HMOX1, KLF4, POU4F2	480	188	19325	1.9273603723404253	1.0	0.9018499374390216	0.8861711554860283
GOTERM_BP_FAT	GO:0061024~membrane organization	36	6.896551724137931	0.09679248042409228	NAPA, COLEC12, RAB3A, ABCB1, LRRC4, GATA2, CPLX1, STX11, TOR1AIP1, PGRMC1, TMEM88, CTSL, SMPD1, VPS11, PLCG2, MAP7, STX3, SCN3B, SUN3, VAT1, VPS18, TGFB2, TMEM150A, ACTN2, SPHK1, SYT9, SIRT2, CH25H, TMEFF2, TMEM33, CHMP2B, PKP2, ELMO1, RHOQ, OPTN, RAB7A	480	1126	19325	1.2871891651865008	1.0	0.9018499374390216	0.8861711554860283
GOTERM_BP_FAT	GO:0050778~positive regulation of immune response	28	5.363984674329502	0.09726221656144449	BLK, COLEC12, SEMA7A, NLRC5, TNFAIP3, IFI35, GATA2, RASGRP1, CNR1, PLCG2, SVEP1, MICA, MICB, TGFB2, CR2, DUSP3, NR1D1, LACC1, ELF1, NR4A3, RNF125, RGCC, MAPKAPK3, CD8A, PIK3AP1, ULBP2, LAT, CD22	480	835	19325	1.3500499001996007	1.0	0.9047312124700703	0.8890023391647541
GOTERM_BP_FAT	GO:0042127~regulation of cell proliferation	55	10.53639846743295	0.09766225092237857	SRPX, CNTFR, CDKN1A, ECM1, TNFAIP3, LAMC2, IFI35, LRRC32, CLDN1, NPPC, FLCN, PLAU, NAMPT, HEY2, JUNB, IL6R, KLF10, SPHK1, CBFA2T3, SIRT2, TRAF5, AGTR1, HBEGF, PTGES, BLK, HPGD, GATA2, PTGS2, GPNMB, EPCAM, GCNT2, HMOX1, STX3, PPARGC1A, NTRK2, TGFB2, KDM4C, CD70, ST8SIA1, OSGIN1, WNT7A, AKR1C2, NR1D1, KLF4, EPOR, FOSL2, TBX2, PARP10, FABP3, RGCC, NR4A3, NEURL1, TNFSF9, FRK, CD22	480	1825	19325	1.2133276255707763	1.0	0.9069556976102933	0.8911881513328747
GOTERM_BP_FAT	GO:1990778~protein localization to cell periphery	14	2.681992337164751	0.09798573087283564	RAB3A, TMEM150A, ACTN2, DTNBP1, CPLX1, PGRMC1, TMEM88, PKP2, MAP7, STX3, SCN3B, RHOQ, OPTN, RAB7A	480	349	19325	1.615031041069723	1.0	0.9084631002141028	0.8926693475405209
GOTERM_BP_FAT	GO:0090130~tissue migration	15	2.8735632183908044	0.09846461693909837	TGFB2, SP100, S100A2, GADD45A, ANXA3, WNT7A, GATA2, KLF4, PTGS2, PTP4A3, RGCC, GLIPR2, PLCG2, HMOX1, HBEGF	480	384	19325	1.5726725260416665	1.0	0.9114040159042652	0.8955591350175137
GOTERM_BP_FAT	GO:0032874~positive regulation of stress-activated MAPK cascade	8	1.532567049808429	0.09865827266168314	SH3RF2, TGFB2, GADD45B, GADD45A, SPHK1, TRAF5, WNT7A, RASGRP1	480	158	19325	2.0385021097046416	1.0	0.9116994803178817	0.8958494627427261
GOTERM_BP_FAT	GO:1902305~regulation of sodium ion transmembrane transport	5	0.9578544061302682	0.09953029187825671	STOM, NEDD4L, KLHL24, SCN3B, FGF12	480	71	19325	2.8352406103286385	1.0	0.913742324373644	0.8978567916809675
GOTERM_BP_FAT	GO:0046834~lipid phosphorylation	5	0.9578544061302682	0.09953029187825671	TMEM150A, INPP1, SPHK1, PIP5K1B, DGKI	480	71	19325	2.8352406103286385	1.0	0.913742324373644	0.8978567916809675
GOTERM_BP_FAT	GO:0030808~regulation of nucleotide biosynthetic process	6	1.1494252873563218	0.0996898225101634	FLCN, CALCR, GIPR, GALR2, HPCA, PPARGC1A	480	99	19325	2.4400252525252526	1.0	0.913742324373644	0.8978567916809675
GOTERM_BP_FAT	GO:0008593~regulation of Notch signaling pathway	6	1.1494252873563218	0.0996898225101634	TGFB2, HEY2, GSX2, NEURL1, GATA2, DLL3	480	99	19325	2.4400252525252526	1.0	0.913742324373644	0.8978567916809675
GOTERM_BP_FAT	GO:0048002~antigen processing and presentation of peptide antigen	6	1.1494252873563218	0.0996898225101634	CTSL, CTSF, ULBP2, CTSD, MICA, MICB	480	99	19325	2.4400252525252526	1.0	0.913742324373644	0.8978567916809675
	KEGG (common UP T-NT-PT 24h - 558genes)
Category	Term	Count	%	PValue	Genes	List Total	Pop Hits	Pop Total	Fold Enrichment	Bonferroni	Benjamini	FDR
KEGG_PATHWAY	hsa04142:Lysosome	23	4.406130268199234	9.670313159447057E-11	CTSA, CD63, ASAH1, HEXB, M6PR, CTNS, NAGPA, MCOLN1, GNS, IGF2R, MFSD8, GM2A, CTSL, NPC2, SMPD1, NEU1, SLC17A5, ATP6V1H, CTSF, ATP6V0D1, CTSD, GLA, AP1M2	266	132	8465	5.5449703804966965	2.6980161771383848E-8	2.6980173714857287E-8	2.6496658056884935E-8
KEGG_PATHWAY	hsa04721:Synaptic vesicle cycle	11	2.10727969348659	1.4684443217863295E-4	NAPA, RAB3A, ATP6V1B2, ATP6V1H, SLC17A7, STX3, ATP6V0D1, ATP6V1D, CPLX1, ATP6V1C1, ATP6V1F	266	78	8465	4.4879024484287635	0.040144575125900306	0.020484798288919297	0.020117687208472713
KEGG_PATHWAY	hsa04710:Circadian rhythm	7	1.3409961685823755	5.717042862700727E-4	DBP, PER3, BHLHE40, BHLHE41, CRY1, NR1D2, NR1D1	266	34	8465	6.551857585139318	0.14747360484279304	0.05316849862311676	0.05221565814599997
KEGG_PATHWAY	hsa05323:Rheumatoid arthritis	10	1.9157088122605364	0.0024392308239045398	TGFB2, CTSL, ATP6V1B2, ATP6V1H, FOS, ATP6V0D1, ATP6V1D, ATP6V1C1, ATP6V1F, ICAM1	266	93	8465	3.421861104373838	0.4940800155591851	0.17013634996734164	0.16708731143746097
KEGG_PATHWAY	hsa05110:Vibrio cholerae infection	7	1.3409961685823755	0.004448901300286615	PLCG2, ATP6V1B2, ATP6V1H, ATP6V0D1, ATP6V1D, ATP6V1C1, ATP6V1F	266	50	8465	4.455263157894737	0.71177468593916	0.24188380469033519	0.237548969480831
KEGG_PATHWAY	hsa00600:Sphingolipid metabolism	7	1.3409961685823755	0.005945982531032546	ASAH1, SMPD1, HEXB, SPHK1, NEU1, GLA, CERS1	266	53	8465	4.203078450844091	0.8105974710479672	0.24188380469033519	0.237548969480831
KEGG_PATHWAY	hsa05120:Epithelial cell signaling in Helicobacter pylori infection	8	1.532567049808429	0.006068769293305901	PLCG2, ATP6V1B2, ATP6V1H, ATP6V0D1, ATP6V1D, ATP6V1C1, ATP6V1F, HBEGF	266	70	8465	3.6369495166487646	0.8170139382047052	0.24188380469033519	0.237548969480831
KEGG_PATHWAY	hsa05222:Small cell lung cancer	9	1.7241379310344827	0.007984546213681378	CDKN1A, GADD45B, LAMB3, MAX, GADD45A, TRAF5, ITGA6, LAMC2, PTGS2	266	92	8465	3.1131497221314155	0.8931820782610062	0.27182495762471587	0.2669535426135202
KEGG_PATHWAY	hsa04966:Collecting duct acid secretion	5	0.9578544061302682	0.009340495807777353	ATP6V1B2, ATP6V0D1, ATP6V1D, ATP6V1C1, ATP6V1F	266	27	8465	5.893205235310498	0.9270692785867811	0.27182495762471587	0.2669535426135202
KEGG_PATHWAY	hsa04150:mTOR signaling pathway	12	2.2988505747126435	0.00974283002239125	FLCN, RRAGC, RHEB, RRAGD, ATP6V1B2, WNT7A, ATP6V1H, PRR5L, FNIP2, ATP6V1D, ATP6V1C1, ATP6V1F	266	156	8465	2.447946790052053	0.9348835412630931	0.27182495762471587	0.2669535426135202
KEGG_PATHWAY	hsa05200:Pathways in cancer	27	5.172413793103448	0.01513075859343845	CAMK2B, CDKN1A, EPAS1, MAX, LAMC2, PLD1, PTGS2, RASGRP1, RASGRP3, DLL3, GNG10, HEY2, PLCG2, GNG8, HMOX1, IL6R, TGFB2, GADD45B, LAMB3, GADD45A, WNT7A, FOS, EPOR, ESR2, TRAF5, AGTR1, ITGA6	266	531	8465	1.6181343188479673	0.9857890802470783	0.3734844702887183	0.3667912002118595
KEGG_PATHWAY	hsa04064:NF-kappa B signaling pathway	9	1.7241379310344827	0.016063848184461	GADD45B, PLAU, GADD45A, TRAF5, PLCG2, TNFAIP3, PTGS2, LAT, ICAM1	266	104	8465	2.75394013880856	0.9890913741682344	0.3734844702887183	0.3667912002118595
KEGG_PATHWAY	hsa04145:Phagosome	11	2.10727969348659	0.020863581817505562	COLEC12, TUBB2A, CTSL, M6PR, ATP6V1B2, ATP6V1H, ATP6V0D1, ATP6V1D, ATP6V1C1, ATP6V1F, RAB7A	266	152	8465	2.3030025722200236	0.9972122492373874	0.44776456362185013	0.43974010907665567
KEGG_PATHWAY	hsa04725:Cholinergic synapse	9	1.7241379310344827	0.025156588269793008	CAMK2B, KCNJ4, GNG10, CHRM4, CHAT, GNG8, KCNQ4, FOS, KCNJ3	266	113	8465	2.5345997737707098	0.999181862679395	0.501334866233732	0.49235037042309177
KEGG_PATHWAY	hsa00590:Arachidonic acid metabolism	6	1.1494252873563218	0.041540485865884685	HPGD, PLA2G4C, ALOX12, PTGS2, ALOXE3, PTGES	266	61	8465	3.1301614692468878	0.9999927709271724	0.7420578599414257	0.7287593319854861
KEGG_PATHWAY	hsa04072:Phospholipase D signaling pathway	10	1.9157088122605364	0.04255528945900649	MRAS, SHC3, RHEB, SPHK1, PLA2G4C, PLCG2, AGTR1, PIP5K1B, PLD1, DGKI	266	148	8465	2.1502235318024794	0.9999946207283834	0.7420578599414257	0.7287593319854861
KEGG_PATHWAY	hsa04662:B cell receptor signaling pathway	7	1.3409961685823755	0.047533409202599956	BLK, CR2, PLCG2, FOS, PIK3AP1, CD22, RASGRP3	266	84	8465	2.6519423558897244	0.9999987437370504	0.7801071275014934	0.7661267130301405
KEGG_PATHWAY	hsa01100:Metabolic pathways	60	11.494252873563218	0.051109822833966534	RDH8, HEXB, GBE1, GALNT18, ENO2, NMRK2, SMPD1, NAMPT, MAN1A1, UPP1, SPHK1, PLA2G4C, AKR1A1, AMPD3, MAT1A, ELOVL7, BAAT, LSS, SIRT2, INPP4B, ATP6V1B2, BLVRB, B3GNT2, ADPRM, ATP6V0D1, DGKI, CERS1, PTGES, PFKFB2, ASAH1, INPP1, ALOX12, NPL, AK5, PLD1, PTGS2, PLA2G7, GNS, PTDSS1, GMDS, NEU1, UAP1L1, PLCG2, GCNT2, ATP6V1H, HMOX1, PIP5K1B, GCNT4, ATP6V1D, ALOXE3, ATP6V1C1, ATP6V1F, ST8SIA1, GAD1, SETDB2…	266	1541	8465	1.239064566022454	0.9999995602049927	0.7922022539264812	0.7780050809170461
KEGG_PATHWAY	hsa04976:Bile secretion	7	1.3409961685823755	0.059876761265896083	ABCB1, SLC22A1, ATP1A3, BAAT, SLC4A4, ABCG2, SULT2A1	266	89	8465	2.5029568302779417	0.9999999669968138	0.8267225014099695	0.8119066859725148
KEGG_PATHWAY	hsa00520:Amino sugar and nucleotide sugar metabolism	5	0.9578544061302682	0.06638171391653944	NAGK, GMDS, HEXB, UAP1L1, NPL	266	49	8465	3.2472763541506824	0.9999999952439276	0.8267225014099695	0.8119066859725148
KEGG_PATHWAY	hsa04014:Ras signaling pathway	13	2.490421455938697	0.06682014317492581	NTRK2, SHC3, PLA2G4C, PLD1, RASGRP1, RASGRP3, GRIN1, GNG10, EFNA3, MRAS, PLCG2, GNG8, LAT	266	236	8465	1.7529788454186312	0.9999999958280965	0.8267225014099695	0.8119066859725148
KEGG_PATHWAY	hsa04140:Autophagy - animal	9	1.7241379310344827	0.0747584645153811	GABARAPL1, MRAS, ATG16L2, RRAGC, RHEB, CTSL, RRAGD, CTSD, RAB7A	266	141	8465	2.0312749960006395	0.99999999961525	0.8267225014099695	0.8119066859725148
KEGG_PATHWAY	hsa00603:Glycosphingolipid biosynthesis - globo and isoglobo series	3	0.5747126436781609	0.0784336617813803	ST8SIA1, HEXB, GLA	266	15	8465	6.364661654135338	0.9999999998732575	0.8267225014099695	0.8119066859725148
KEGG_PATHWAY	hsa00604:Glycosphingolipid biosynthesis - ganglio series	3	0.5747126436781609	0.0784336617813803	ST8SIA1, HEXB, SLC33A1	266	15	8465	6.364661654135338	0.9999999998732575	0.8267225014099695	0.8119066859725148
KEGG_PATHWAY	hsa05202:Transcriptional misregulation in cancer	11	2.10727969348659	0.08118640829594315	ETV7, CDKN1A, NR4A3, HPGD, GADD45B, PLAU, MAX, GADD45A, DDIT3, TFE3, ETV4	266	193	8465	1.8137636838209512	0.9999999999449892	0.8267225014099695	0.8119066859725148
KEGG_PATHWAY	hsa04713:Circadian entrainment	7	1.3409961685823755	0.08324789069623914	CAMK2B, GNG10, PER3, GNG8, FOS, KCNJ3, GRIN1	266	97	8465	2.296527400976668	0.9999999999706042	0.8267225014099695	0.8119066859725148
KEGG_PATHWAY	hsa05214:Glioma	6	1.1494252873563218	0.0853567000946168	CAMK2B, CDKN1A, SHC3, GADD45B, GADD45A, PLCG2	266	75	8465	2.545864661654135	0.9999999999845389	0.8267225014099695	0.8119066859725148
KEGG_PATHWAY	hsa05231:Choline metabolism in cancer	7	1.3409961685823755	0.08648092742774713	RHEB, SLC22A1, PLA2G4C, PIP5K1B, FOS, PLD1, DGKI	266	98	8465	2.273093447905478	0.9999999999890298	0.8267225014099695	0.8119066859725148
KEGG_PATHWAY	hsa01522:Endocrine resistance	7	1.3409961685823755	0.08648092742774713	CDKN1A, SHC3, BIK, FOS, ESR2, DLL3, HBEGF	266	98	8465	2.273093447905478	0.9999999999890298	0.8267225014099695	0.8119066859725148
KEGG_PATHWAY	hsa05224:Breast cancer	9	1.7241379310344827	0.09005913031069948	CDKN1A, SHC3, GADD45B, GADD45A, HEY2, WNT7A, FOS, ESR2, DLL3	266	147	8465	1.9483658124904095	0.9999999999963299	0.8267225014099695	0.8119066859725148
KEGG_PATHWAY	hsa04010:MAPK signaling pathway	15	2.8735632183908044	0.09185805571221883	NTRK2, TGFB2, DUSP3, GADD45B, GADD45A, MAX, PLA2G4C, FOS, RASGRP1, RASGRP3, RPS6KA4, EFNA3, MRAS, MAPKAPK3, DDIT3	266	302	8465	1.5806278942389085	0.999999999997887	0.8267225014099695	0.8119066859725148
	BP_FAT (UP only in NT, no in T-NT - 839genes)
Category	Term	Count	%	PValue	Genes	List Total	Pop Hits	Pop Total	Fold Enrichment	Bonferroni	Benjamini	FDR
GOTERM_BP_FAT	GO:0022008~neurogenesis	111	14.624505928853754	2.9114849078371007E-9	DGKG, SEMA5B, CNTF, CHRM1, NAB2, RAPH1, IGF1R, RGS2, GOLGA4, ALCAM, ZMIZ1, TUBB3, BSG, CREB3L2, NRCAM, CDON, DYNC2H1, HES7, NANOS1, MAP2K1, CDKL5, SEMA6A, EPHA8, SEMA6D, SOX13, MYCL, ACAP3, FEZ1, KCTD11, ATF5, NRN1, EPHA10, STXBP1, CEND1, PRDM12, FOXO3, C12ORF57, SOCS2, SPAST, MAN2A1, RAB6A, EIF2B4, PLK5, DTNB, FZD5, BCL11A, FZD8, GDF6, BMP7, BMP6, NR4A2, EFNA1, EHD1, PTK7, GPR183, ZNF536, LHX4, …	696	1740	19325	1.7712668450257631	1.8921561650731E-5	1.2982518403676513E-5	1.2794742325826752E-5
GOTERM_BP_FAT	GO:0030182~neuron differentiation	95	12.51646903820817	6.258035769488137E-9	DGKG, SEMA5B, BARHL2, CNTF, WDR47, RASGRF1, RAPH1, PTPRM, ADM, ECE1, HOXC10, PTPRF, IGF1R, RGS2, GOLGA4, ALCAM, TUBB3, ZMIZ1, BOC, BSG, CREB3L2, NRCAM, JAK2, ATP7A, SCARF1, NEFH, ZNF521, CDON, PSD, DYNC2H1, NANOS1, EMX1, MAP2K1, CDKL5, SEMA6A, FOXD1, EPHA8, SEMA6D, OLIG1, WNT9A, MYCL, UGDH, ACAP3, GAP43, CTTN, LRRC7, FEZ1, PEX5, KCTD11, ATF5, NRN1, EPHA10, SEMA3A, SATB2, STXBP1, NRXN3, CXCR4, CEN…	696	1425	19325	1.8510536398467436	4.067014745434694E-5	1.2982518403676513E-5	1.2794742325826752E-5
GOTERM_BP_FAT	GO:0007399~nervous system development	148	19.499341238471672	7.372267360365296E-9	DGKG, CHRM3, SEMA5B, CNTF, CHRM1, NAB2, RAPH1, ICAM5, RAPGEFL1, IGF1R, HTR6, RGS2, GOLGA4, ALCAM, ZMIZ1, TUBB3, BSG, CREB3L2, NRCAM, BSN, CDON, DYNC2H1, HES7, NANOS1, MAP2K1, CDKL5, SEMA6A, SLC6A17, EPHA8, SEMA6D, SOX13, MYCL, ACAP3, FEZ1, KCTD11, ATF5, NRN1, EPHA10, PCDH10, STXBP1, SLC1A2, CEND1, MST1R, PRDM12, FOXO3, C12ORF57, SOCS2, SPAST, MAN2A1, RAB6A, EIF2B4, ST14, PLK5, DTNB, LRRN3, FZD5, …	696	2594	19325	1.584170809737768	4.791121791913877E-5	1.2982518403676513E-5	1.2794742325826752E-5
GOTERM_BP_FAT	GO:0048699~generation of neurons	104	13.70223978919631	7.99047139786214E-9	DGKG, SEMA5B, CNTF, CHRM1, RAPH1, IGF1R, RGS2, GOLGA4, ALCAM, ZMIZ1, TUBB3, BSG, CREB3L2, NRCAM, CDON, DYNC2H1, HES7, NANOS1, MAP2K1, CDKL5, SEMA6A, EPHA8, SEMA6D, MYCL, ACAP3, FEZ1, KCTD11, ATF5, NRN1, EPHA10, STXBP1, CEND1, PRDM12, FOXO3, C12ORF57, SOCS2, SPAST, MAN2A1, RAB6A, PLK5, DTNB, FZD5, BCL11A, FZD8, GDF6, BMP7, BMP6, NR4A2, EFNA1, EHD1, PTK7, GPR183, ZNF536, LHX4, EZH2, BARHL2, WDR47, …	696	1622	19325	1.780298198619556	5.192872546488925E-5	1.2982518403676513E-5	1.2794742325826752E-5
GOTERM_BP_FAT	GO:0048468~cell development	133	17.523056653491437	8.4474489553061E-8	DGKG, SEMA5B, CNTF, CHRM1, RAPH1, IGF1R, RGS2, GOLGA4, ALCAM, ZMIZ1, TUBB3, BSG, MYB, CREB3L2, NRCAM, ROPN1L, CDON, HES7, NANOS1, MAP2K1, CDKL5, SEMA6A, EPHA8, SEMA6D, TTC21A, MYCL, ACAP3, MAF, FEZ1, KCTD11, ATF5, TRIB1, NRN1, EPHA10, STXBP1, PDGFB, PRDM12, FOXO3, C12ORF57, SOCS2, SPAST, MAN2A1, SFN, RAB6A, EIF2B4, ST14, PLK5, FZD5, BCL11A, TRPV1, HSPA2, GDF6, BMP7, SMARCA2, BMP6, NR4A2, EFNA1, E…	696	2347	19325	1.5734350283315948	5.488490577655325E-4	1.0979994152106868E-4	1.0821182111747113E-4
GOTERM_BP_FAT	GO:0023051~regulation of signaling	189	24.90118577075099	1.4702847058355157E-7	DGKG, CHRM3, DGKE, CNTF, RASL11B, HFE, EIF4A3, GPATCH3, IGF1R, ZFYVE28, SYDE2, PYCARD, HTR6, RGS2, ZMIZ1, PIM2, CDON, UNC13B, DYNC2H1, MAP2K1, CDKL5, SEMA6A, ENDOG, CISH, EPHA8, LMO3, RALGAPA2, FBXO2, SOX13, TICAM1, HIC1, SHISA7, MTURN, FRMD8, IL23A, KAT6A, KCTD13, ORAI1, TRIB1, STX1A, SLC27A4, CHRNA7, STXBP1, PDGFB, ITPR1, PDGFA, TGFA, MST1R, FOXO3, SOCS2, SCUBE2, HRH1, ARHGAP20, TMEM127, TSPAN5…	696	3700	19325	1.4183073159366264	9.550817196529726E-4	1.592563383870836E-4	1.569528923479413E-4
GOTERM_BP_FAT	GO:0061564~axon development	45	5.928853754940711	3.002340185209195E-7	SEMA5B, BARHL2, CNTF, WDR47, EPHA10, SEMA3A, STXBP1, NRXN3, RAPH1, PTPRM, ECE1, NTN1, IGF1R, NTN3, C12ORF57, GOLGA4, ALCAM, SPAST, TUBB3, BOC, BSG, NCAM1, NRCAM, JAK2, SCARF1, NEFH, MAP2K1, CDKL5, SEMA6A, FOXD1, BCL11A, EPHA8, SEMA6D, OLIG1, BMP7, VEGFA, NR4A2, NELL2, EFNA1, GAP43, XK, CTTN, PTK7, FEZ1, LHX4	696	534	19325	2.3398149941882993	0.0019493187848597104	2.787458409096365E-4	2.747141269466413E-4
GOTERM_BP_FAT	GO:0007409~axonogenesis	41	5.401844532279315	3.878422439000814E-7	SEMA5B, BARHL2, WDR47, EPHA10, SEMA3A, STXBP1, NRXN3, RAPH1, PTPRM, ECE1, NTN1, IGF1R, NTN3, C12ORF57, GOLGA4, ALCAM, SPAST, TUBB3, BOC, BSG, NCAM1, NRCAM, NEFH, MAP2K1, CDKL5, SEMA6A, FOXD1, BCL11A, EPHA8, SEMA6D, BMP7, VEGFA, NR4A2, NELL2, EFNA1, GAP43, XK, CTTN, PTK7, FEZ1, LHX4	696	467	19325	2.437683058898816	0.0025174132191030374	3.1507334288832865E-4	3.105161965225027E-4
GOTERM_BP_FAT	GO:0010646~regulation of cell communication	185	24.37417654808959	4.819181698980778E-7	DGKG, CHRM3, DGKE, CNTF, RASL11B, HFE, EIF4A3, GPATCH3, IGF1R, ZFYVE28, SYDE2, PYCARD, HTR6, RGS2, ZMIZ1, PIM2, CDON, UNC13B, DYNC2H1, MAP2K1, CDKL5, SEMA6A, ENDOG, CISH, EPHA8, LMO3, RALGAPA2, FBXO2, SOX13, TICAM1, HIC1, SHISA7, MTURN, FRMD8, IL23A, KAT6A, KCTD13, ORAI1, TRIB1, STX1A, SLC27A4, CHRNA7, STXBP1, PDGFB, ITPR1, PDGFA, TGFA, MST1R, FOXO3, SOCS2, SCUBE2, HRH1, ARHGAP20, TMEM127, TSPAN5…	696	3664	19325	1.4019306360738846	0.003127087386376348	3.479984651297342E-4	3.429650975774654E-4
GOTERM_BP_FAT	GO:0031175~neuron projection development	66	8.695652173913043	1.1544623795797036E-6	DGKG, SEMA5B, BARHL2, CNTF, WDR47, RASGRF1, RAPH1, PTPRM, ADM, ECE1, PTPRF, IGF1R, RGS2, GOLGA4, ALCAM, TUBB3, BOC, BSG, CREB3L2, NRCAM, JAK2, ATP7A, SCARF1, NEFH, PSD, EMX1, MAP2K1, CDKL5, SEMA6A, FOXD1, EPHA8, SEMA6D, OLIG1, GAP43, CTTN, LRRC7, FEZ1, NRN1, EPHA10, SEMA3A, STXBP1, NRXN3, CXCR4, PRDM12, NTN1, LRP8, NTN3, C12ORF57, SPAST, NCAM1, RAB6A, PLK5, NEGR1, BCL11A, BMP7, SYT17, VEGFA, NELL…	696	974	19325	1.8814610918360122	0.0074747791776912376	7.502851004888493E-4	7.394331541208002E-4
GOTERM_BP_FAT	GO:0016310~phosphorylation	129	16.99604743083004	1.450941753861667E-6	DGKG, DGKE, CNTF, HFE, NAB2, IGF1R, ZFYVE28, PYCARD, RGS2, PDK3, ROPN1L, PIM2, CDON, MAP2K1, CDKL5, SEMA6A, CISH, EPHA8, LMO3, CSNK2A3, IPMK, PGF, MTURN, CCNE2, IL23A, SHPK, GPD1, TRIB1, CCNO, NDUFB10, EPHA10, CHRNA7, PDGFB, PDGFA, TGFA, MST1R, SOCS2, SFN, FGF22, PPARGC1B, NEK8, PLK3, PLK5, FZD5, NEK5, FZD8, HSPA2, GDF6, BMP7, BMP6, NFKB1, CDK9, EFNA1, CDK8, MEX3B, PTK7, GPR183, FGF18, CCDC88C, A…	696	2375	19325	1.5081215970961888	0.009385357309414921	8.572427689406341E-4	8.44843812134907E-4
GOTERM_BP_FAT	GO:0070887~cellular response to chemical stimulus	162	21.34387351778656	3.098455364087843E-6	CHRM3, CNTF, CHRM1, RASL11B, GLDC, HFE, EIF4A3, AHR, AQP3, IGF1R, PYCARD, NPEPPS, MT2A, ZMIZ1, BSG, CREB3L2, PDK3, TMEM38A, SLC12A6, UNC13B, BNIP3L, MAP2K1, SEMA6A, ENDOG, EPHA8, LMO3, TICAM1, PGF, ALDH3A1, CYP2U1, IL23A, FEZ1, SHPK, GPD1, TRIB1, SLC27A4, PDE1B, CHRNA7, STXBP1, CTR9, PDGFB, SLC1A2, ITPR1, PDGFA, MST1R, FOXO3, SOCS2, HRH1, FUT8, HRH3, FGF22, PPARGC1B, PLK3, PLK5, BCL11A, TIPARP, N…	696	3202	19325	1.4047658790841928	0.01993549946182549	0.0016780717842672412	0.0016538005505818863
GOTERM_BP_FAT	GO:0007411~axon guidance	26	3.4255599472990776	4.479367917049007E-6	SEMA5B, EPHA10, SEMA3A, NRXN3, PTPRM, ECE1, NTN1, NTN3, ALCAM, TUBB3, BOC, BSG, NCAM1, NRCAM, SEMA6A, FOXD1, EPHA8, SEMA6D, BMP7, VEGFA, NELL2, EFNA1, GAP43, PTK7, FEZ1, LHX4	696	251	19325	2.876139121674223	0.02869182037580431	0.002223497550127223	0.002191337407072605
GOTERM_BP_FAT	GO:0097485~neuron projection guidance	26	3.4255599472990776	4.78980854004941E-6	SEMA5B, EPHA10, SEMA3A, NRXN3, PTPRM, ECE1, NTN1, NTN3, ALCAM, TUBB3, BOC, BSG, NCAM1, NRCAM, SEMA6A, FOXD1, EPHA8, SEMA6D, BMP7, VEGFA, NELL2, EFNA1, GAP43, PTK7, FEZ1, LHX4	696	252	19325	2.8647258711913888	0.030649520225707216	0.002223497550127223	0.002191337407072605
GOTERM_BP_FAT	GO:0048812~neuron projection morphogenesis	47	6.192358366271409	6.026397836685111E-6	SEMA5B, BARHL2, WDR47, NRN1, EPHA10, SEMA3A, STXBP1, NRXN3, RAPH1, PTPRM, CXCR4, ECE1, NTN1, LRP8, IGF1R, NTN3, C12ORF57, GOLGA4, ALCAM, SPAST, TUBB3, BOC, BSG, NCAM1, NRCAM, ATP7A, NEFH, EMX1, MAP2K1, CDKL5, SEMA6A, FOXD1, BCL11A, EPHA8, SEMA6D, BMP7, SYT17, VEGFA, NR4A2, NELL2, EFNA1, GAP43, XK, CTTN, PTK7, FEZ1, LHX4	696	637	19325	2.048654342373554	0.03840861816027197	0.002611037302707769	0.0025732718762645425
GOTERM_BP_FAT	GO:0009966~regulation of signal transduction	162	21.34387351778656	7.191053977014909E-6	DGKG, CNTF, RASL11B, HFE, EIF4A3, GPATCH3, IGF1R, ZFYVE28, SYDE2, PYCARD, HTR6, RGS2, ZMIZ1, PIM2, CDON, UNC13B, DYNC2H1, MAP2K1, SEMA6A, ENDOG, CISH, EPHA8, LMO3, RALGAPA2, SOX13, TICAM1, HIC1, SHISA7, MTURN, FRMD8, IL23A, KAT6A, KCTD13, TRIB1, STX1A, SLC27A4, CHRNA7, PDGFB, ITPR1, PDGFA, TGFA, MST1R, FOXO3, SOCS2, SCUBE2, ARHGAP20, TMEM127, TSPAN5, NPTX2, NEK8, PLK3, FZD5, DENND4B, NONO, FZD8, …	696	3248	19325	1.3848707958213011	0.04565957144044419	0.0029209162372887433	0.002878668795173781
GOTERM_BP_FAT	GO:0006796~phosphate-containing compound metabolic process	161	21.21212121212121	8.864495956861348E-6	DGKG, DGKE, CNTF, HFE, NAB2, CDC14A, IGF1R, ZFYVE28, NUDT11, PYCARD, ABHD12, RGS2, PDK3, ROPN1L, PIM2, PSPH, CDON, MAP2K1, CDKL5, SEMA6A, CISH, PPTC7, EPHA8, LMO3, CSNK2A3, IPMK, ENTPD7, PGF, MTURN, ADCY9, CCNE2, IL23A, SHPK, GPD1, NAAA, ORAI1, TRIB1, CCNO, PLBD2, IDI1, ISYNA1, NDUFB10, EPHA10, ABHD3, CHRNA7, PDGFB, PDGFA, TGFA, GMPR, ADRB1, MST1R, SOCS2, HRH1, SFN, FGF22, PPARGC1B, NEK8, PLK3, P…	696	3238	19325	1.380572742504597	0.05598253747321125	0.0033888446602142294	0.003339829211982172
GOTERM_BP_FAT	GO:0045595~regulation of cell differentiation	109	14.361001317523057	1.0527636090493731E-5	DGKG, SEMA5B, PHLDB1, CNTF, CHRM1, AQP3, IGF1R, RGS2, GOLGA4, ZMIZ1, MYB, CREB3L2, NRCAM, CDON, HES7, MAP2K1, CDKL5, SEMA6A, LMO3, SEMA6D, SOX13, MTURN, MYCL, ACAP3, MAF, IL23A, FEZ1, KCTD11, TRIB1, CTR9, PDGFB, ZBTB1, FOXO3, SOCS2, SCUBE2, MAN2A1, SFN, PPARGC1B, PLK5, BCL11A, TNFRSF9, SUCO, NFATC1, TRPV1, GDF6, BMP7, SMARCA2, BMP6, NFKB1, RPL3L, CDK9, EFNA1, EHD1, SLC6A6, PTK7, GPR183, FGF18, PD…	696	2002	19325	1.5117246259487638	0.0661313357729999	0.003801061497339931	0.003746083842200686
GOTERM_BP_FAT	GO:0048858~cell projection morphogenesis	47	6.192358366271409	1.1870444324548058E-5	SEMA5B, BARHL2, WDR47, NRN1, EPHA10, SEMA3A, STXBP1, NRXN3, RAPH1, PTPRM, CXCR4, ECE1, NTN1, LRP8, IGF1R, NTN3, C12ORF57, GOLGA4, ALCAM, SPAST, TUBB3, BOC, BSG, NCAM1, NRCAM, ATP7A, NEFH, EMX1, MAP2K1, CDKL5, SEMA6A, FOXD1, BCL11A, EPHA8, SEMA6D, BMP7, SYT17, VEGFA, NR4A2, NELL2, EFNA1, GAP43, XK, CTTN, PTK7, FEZ1, LHX4	696	654	19325	1.9954018594678196	0.07424575668512945	0.0039810939829077255	0.003923512380446835
GOTERM_BP_FAT	GO:0006793~phosphorus metabolic process	164	21.60737812911726	1.2251404778912833E-5	DGKG, DGKE, CNTF, HFE, NAB2, CDC14A, IGF1R, ZFYVE28, NUDT11, PYCARD, ABHD12, RGS2, PDK3, ROPN1L, PIM2, PSPH, CDON, MAP2K1, CDKL5, SEMA6A, CISH, PPTC7, EPHA8, LMO3, CSNK2A3, IPMK, ENTPD7, PGF, MTURN, ADCY9, CCNE2, IL23A, SHPK, GPD1, NAAA, ORAI1, TRIB1, CCNO, PLBD2, IDI1, ISYNA1, NDUFB10, EPHA10, ABHD3, CHRNA7, PDGFB, PDGFA, TGFA, GMPR, ADRB1, MST1R, SOCS2, HRH1, FUT8, SFN, FGF22, PPARGC1B, NEK8, P…	696	3328	19325	1.3682668131078692	0.07653498895976418	0.0039810939829077255	0.003923512380446835
GOTERM_BP_FAT	GO:0048666~neuron development	70	9.22266139657444	2.1308240451703646E-5	DGKG, SEMA5B, BARHL2, CNTF, WDR47, RASGRF1, RAPH1, PTPRM, ADM, ECE1, PTPRF, IGF1R, RGS2, GOLGA4, ALCAM, TUBB3, ZMIZ1, BOC, BSG, CREB3L2, NRCAM, JAK2, ATP7A, SCARF1, NEFH, PSD, NANOS1, EMX1, MAP2K1, CDKL5, SEMA6A, FOXD1, EPHA8, SEMA6D, OLIG1, UGDH, GAP43, CTTN, LRRC7, FEZ1, ATF5, NRN1, EPHA10, SEMA3A, STXBP1, NRXN3, CXCR4, PRDM12, NTN1, LRP8, NTN3, C12ORF57, SPAST, NCAM1, RAB6A, PLK5, NEGR1, BCL11…	696	1152	19325	1.687158265485313	0.12932258303152178	0.006594393080743905	0.006499013337769612
GOTERM_BP_FAT	GO:0010033~response to organic substance	160	21.080368906455863	2.23964843311046E-5	CHRM3, CNTF, CHRM1, RASL11B, GLDC, HFE, EIF4A3, AHR, AQP3, IGF1R, PYCARD, RGS2, MT2A, ZMIZ1, BSG, CREB3L2, PDK3, TMEM38A, SLC12A6, PSPH, UNC13B, MAP2K1, SEMA6A, ENDOG, EPHA8, LMO3, FBXO2, TAP2, UBE4B, TICAM1, PGF, FEZ1, SHPK, GPD1, TRIB1, SLC27A4, SLC22A5, PDE1B, CHRNA7, STXBP1, HSPA4L, CTR9, PDGFB, SLC1A2, ITPR1, PDGFA, MST1R, FOXO3, SOCS2, HRH1, FUT8, HRH3, FGF22, PPARGC1B, ASIC1, EIF2B4, PLK5,…	696	3265	19325	1.3606519864110822	0.1354588555560703	0.00661612507581131	0.006520431006396589
GOTERM_BP_FAT	GO:0032990~cell part morphogenesis	47	6.192358366271409	2.541094207151596E-5	SEMA5B, BARHL2, WDR47, NRN1, EPHA10, SEMA3A, STXBP1, NRXN3, RAPH1, PTPRM, CXCR4, ECE1, NTN1, LRP8, IGF1R, NTN3, C12ORF57, GOLGA4, ALCAM, SPAST, TUBB3, BOC, BSG, NCAM1, NRCAM, ATP7A, NEFH, EMX1, MAP2K1, CDKL5, SEMA6A, FOXD1, BCL11A, EPHA8, SEMA6D, BMP7, SYT17, VEGFA, NR4A2, NELL2, EFNA1, GAP43, XK, CTTN, PTK7, FEZ1, LHX4	696	674	19325	1.9361911217981513	0.1522316145074678	0.0071802483705557495	0.0070763949551330306
GOTERM_BP_FAT	GO:0051094~positive regulation of developmental process	88	11.594202898550725	2.9629635539641222E-5	PHLDB1, CNTF, ADM, PIK3C2A, IGF1R, HAPLN2, GHR, ING2, RGS2, GOLGA4, LBH, ZMIZ1, BOC, MYB, CREB3L2, NRCAM, JAK2, SCARF1, CDON, NCOA2, MAP2K1, CDKL5, SEMA6A, FOXD1, LMO3, SOX13, TET1, MTURN, PGF, VCAN, ZEB2, DDAH1, LRRC7, IL23A, FEZ1, PEX5, KCTD11, VSTM2A, TRIB1, CEBPA, CEBPD, SEMA3A, CHRNA7, PDGFB, ZBTB1, PDGFA, CXCR4, FOXO3, HDAC9, NTN1, LRP8, HDAC7, SOCS2, SCUBE2, ERBB3, MAN2A1, LMNA, SFN, PPARG…	696	1567	19325	1.5592793902984692	0.1751600027749708	0.008023458390505346	0.007907408984641751
GOTERM_BP_FAT	GO:0006357~regulation of transcription from RNA polymerase II promoter	142	18.708827404479578	3.167278617799811E-5	ZNF570, HFE, JADE2, AHR, IKZF2, ZMIZ1, ZSCAN30, MYB, CREB3L2, ZNF568, ZNF566, PKNOX1, CDON, LMO1, HES7, LMO3, ZFP2, SOX13, ZFP69B, EBF2, ZNF10, HIC1, MYCL, MAF, IL23A, KAT6A, ZSCAN22, ATF5, ZNF790, CTR9, PDGFB, ZBTB1, PRDM12, FOXO3, ZBTB2, ZNF829, ZNF827, ZNF701, SFN, PPARGC1B, ZNF540, PLK3, FZD5, BCL11A, SNAI3, ERLIN1, NFATC1, TRPV1, FOXN3, EVX2, ZNF34, GDF6, BMP7, SMARCA2, BMP6, NFKB1, CDK9, NR…	696	2844	19325	1.3863376416573712	0.18604052336747112	0.008233657494832387	0.008114567818803115
GOTERM_BP_FAT	GO:0035556~intracellular signal transduction	141	18.57707509881423	3.354937169134701E-5	DGKG, CHRM3, DGKE, CNTF, GPATCH3, AHR, RAPGEFL1, IGF1R, SYDE2, PYCARD, HTR6, RGS2, PIM2, TMEM38A, CDON, UNC13B, MAP2K1, SEMA6A, ENDOG, CISH, EPHA8, LMO3, RALGAPA2, TICAM1, HIC1, MTURN, RAB30, ADCY9, IL23A, KAT6A, KCTD13, TRIB1, CHRNA7, CTR9, PDGFB, RHOBTB3, ITPR1, PDGFA, TGFA, MST1R, FOXO3, SOCS2, HRH1, ARHGAP20, TMEM127, SFN, NEK8, PLK3, FZD5, DENND4B, NONO, FZD8, ARHGAP29, NFATC1, GDF6, BMP7, N…	696	2823	19325	1.386814894890493	0.19590754626934592	0.008294341867819651	0.008174374467361882
GOTERM_BP_FAT	GO:0048667~cell morphogenesis involved in neuron differentiation	42	5.533596837944664	3.4458721408082876E-5	SEMA5B, BARHL2, WDR47, EPHA10, SEMA3A, STXBP1, NRXN3, RAPH1, PTPRM, ECE1, NTN1, LRP8, IGF1R, NTN3, C12ORF57, GOLGA4, ALCAM, SPAST, TUBB3, BOC, BSG, NCAM1, NRCAM, NEFH, MAP2K1, CDKL5, SEMA6A, FOXD1, BCL11A, EPHA8, SEMA6D, BMP7, VEGFA, NR4A2, NELL2, EFNA1, GAP43, XK, CTTN, PTK7, FEZ1, LHX4	696	582	19325	2.003717857566062	0.2006457693617797	0.008294341867819651	0.008174374467361882
GOTERM_BP_FAT	GO:0036293~response to decreased oxygen levels	29	3.820816864295125	4.541797711733422E-5	CHRNA7, ITPR1, PDGFA, CXCR4, ADM, FOXO3, AQP3, PSMB10, DLL4, NPEPPS, ALKBH5, LMNA, UCP2, PDK3, ATP7A, BNIP3L, PLK3, EGLN3, EGLN2, ENDOG, BNIP3, BMP7, PGF, VEGFA, NR4A2, DDAH1, ATM, ANG, CPEB2	696	341	19325	2.361314760508309	0.2556010289976356	0.010541836903055539	0.010389362265590202
GOTERM_BP_FAT	GO:0006468~protein phosphorylation	104	13.70223978919631	4.9725792919268156E-5	CNTF, HFE, NAB2, IGF1R, ZFYVE28, PYCARD, RGS2, PDK3, PIM2, CDON, MAP2K1, CDKL5, SEMA6A, EPHA8, LMO3, CSNK2A3, PGF, MTURN, CCNE2, IL23A, TRIB1, CCNO, EPHA10, CHRNA7, PDGFB, PDGFA, TGFA, MST1R, SFN, FGF22, NEK8, PLK3, PLK5, FZD5, NEK5, FZD8, HSPA2, GDF6, BMP7, BMP6, NFKB1, CDK9, EFNA1, CDK8, MEX3B, PTK7, GPR183, FGF18, ATM, EZH2, SMG1, PTPRH, GHR, AKAP13, LBH, RB1CC1, ITGAV, JAK2, CNPPD1, DUSP5, CH…	696	1959	19325	1.4740396519453394	0.276153527281667	0.01114372166145944	0.010982541505100432
GOTERM_BP_FAT	GO:0001666~response to hypoxia	28	3.689064558629776	5.665120447237859E-5	CHRNA7, ITPR1, PDGFA, CXCR4, ADM, FOXO3, AQP3, PSMB10, NPEPPS, ALKBH5, LMNA, UCP2, PDK3, ATP7A, BNIP3L, PLK3, EGLN3, EGLN2, ENDOG, BNIP3, BMP7, PGF, VEGFA, NR4A2, DDAH1, ATM, ANG, CPEB2	696	327	19325	2.377500087876551	0.3080119602222503	0.012272539262199613	0.012095032154852829
GOTERM_BP_FAT	GO:0008361~regulation of cell size	20	2.635046113306983	6.240334348958402E-5	SLC12A2, SEMA5B, BARHL2, SLC12A3, RARG, CDKL5, SEMA6A, BCL11A, SEMA3A, SEMA6D, NTN1, VEGFA, GOLGA4, XK, CTTN, RB1CC1, PRR16, NRCAM, SLC12A6, ATP7A	696	191	19325	2.9074140940001203	0.33340458011689766	0.01297678484821694	0.012789091699158255
GOTERM_BP_FAT	GO:0051128~regulation of cellular component organization	142	18.708827404479578	6.389554010508418E-5	DGKG, SEMA5B, PHLDB1, CNTF, HFE, JADE2, ICAM5, CDC14A, IGF1R, PYCARD, NPEPPS, RGS2, GOLGA4, MYB, CREB3L2, NRCAM, UNC13B, NANOS1, BNIP3L, MAP2K1, CDKL5, SEMA6A, ENDOG, CISH, SEMA6D, CSNK2A3, TICAM1, SHISA7, DYNC1LI1, ACAP3, CLIP1, FEZ1, PRTN3, ATF5, STX1A, INO80C, RTEL1, CHRNA7, STXBP1, CTR9, PDGFB, RHOBTB3, PDGFA, TGFA, PRDM12, IQGAP2, SOCS2, SPAST, ZNF827, SFN, TBC1D12, CTC1, PLK5, PRRT2, LRRN3,…	696	2886	19325	1.3661622497829393	0.3398382394485139	0.01297678484821694	0.012789091699158255
GOTERM_BP_FAT	GO:0006928~movement of cell or subcellular component	118	15.5467720685112	6.849559690106535E-5	SEMA5B, IGF1R, CYB5D1, SYDE2, PYCARD, HTR6, ALCAM, ZMIZ1, TUBB3, BSG, NRCAM, ROPN1L, PHLDA2, DYNC2H1, NANOS1, MAP2K1, CDKL5, SEMA6A, EPHA8, SEMA6D, STARD9, TTC21A, PGF, DYNC1LI1, ACAP3, FRMD5, IL23A, FEZ1, KCTD13, PRTN3, TRIB1, DSC2, EPHA10, PDGFB, RHOBTB3, PDGFA, CEND1, MST1R, FOXO3, HRH1, FUT8, SPAST, RAB6A, SRGAP1, FGF22, GDF6, BMP7, NR4A2, EFNA1, DLG2, PTK7, GPR183, JMY, FGF18, CCDC88C, SNAI1…	696	2307	19325	1.4201841970215585	0.3592834569925816	0.013489481341212839	0.013294372671252228
GOTERM_BP_FAT	GO:0070482~response to oxygen levels	30	3.9525691699604746	7.819712950363664E-5	CHRNA7, ITPR1, PDGFA, CXCR4, ADM, FOXO3, AQP3, PSMB10, DLL4, NPEPPS, ALKBH5, LMNA, UCP2, PDK3, ATP7A, BNIP3L, PLK3, EGLN3, EGLN2, ENDOG, CCDC115, BNIP3, BMP7, PGF, VEGFA, NR4A2, DDAH1, ATM, ANG, CPEB2	696	370	19325	2.251281453867661	0.3984364013218754	0.014927654083249427	0.014711744022651574
GOTERM_BP_FAT	GO:0031325~positive regulation of cellular metabolic process	171	22.529644268774703	8.039204383962609E-5	CNTF, HFE, EIF4A3, NAB2, GPATCH3, AHR, IGF1R, PYCARD, ZMIZ1, MYB, CREB3L2, PIM2, PKNOX1, CDON, LMO1, NANOS1, BNIP3L, MAP2K1, ENDOG, EPHA8, LMO3, EBF2, TICAM1, PGF, MTURN, MAF, IL23A, KAT6A, GPD1, KCTD13, PRR16, ORAI1, ATF5, TRIB1, INO80C, RTEL1, PARM1, EPHA10, CHRNA7, CTR9, PDGFB, PDGFA, TGFA, ADRB1, MST1R, PRDM12, FOXO3, CTIF, HRH1, ZNF827, FGF22, PPARGC1B, CTC1, PLK3, FZD5, BCL11A, ERLIN1, FZD8…	696	3620	19325	1.3115891122118497	0.4069573114685767	0.014927654083249427	0.014711744022651574
GOTERM_BP_FAT	GO:0009719~response to endogenous stimulus	94	12.384716732542818	8.320711745676552E-5	TRIM71, TRIM72, PTPRU, RARG, RASL11B, GLDC, HFE, PDE3B, EIF4A3, ADM, AHR, PIK3C2A, IGF1R, KHK, GHR, ING2, RGS2, LBH, ZMIZ1, BSG, TMEM38A, JAK2, ATP7A, VKORC1, NCOA2, SREBF1, FOXD1, EPHA8, LMO3, INSRR, TET1, RGMB, SLC39A14, ADRA2A, PGF, KAT2B, ACTA1, ZEB2, TBC1D4, GPD1, ANG, ACSBG1, VSTM2A, SLC27A4, PDE1B, CHRNA7, PDGFB, SLC1A2, PDGFA, CXCR4, FOXO3, HDAC9, GNAI2, SOCS2, DLL4, HRH1, FUT8, STAMBPL1,…	696	1750	19325	1.4914203612479475	0.41770934882615096	0.01502119600976442	0.014803932980849532
GOTERM_BP_FAT	GO:0031328~positive regulation of cellular biosynthetic process	112	14.756258234519104	8.853387515990742E-5	EIF4A3, GPATCH3, AHR, IGF1R, ZMIZ1, MYB, CREB3L2, PIM2, PKNOX1, CDON, LMO1, MAP2K1, ENDOG, LMO3, EBF2, TICAM1, MAF, IL23A, KAT6A, KCTD13, PRR16, ORAI1, ATF5, INO80C, PARM1, CTR9, PDGFB, ADRB1, FOXO3, CTIF, HRH1, ZNF827, PPARGC1B, CTC1, FZD5, BCL11A, ERLIN1, NFATC1, TRPV1, GDF6, BMP7, SMARCA2, BMP6, NFKB1, CDK9, NR4A2, JMY, SNAI1, ATM, LHX4, FANK1, BARHL2, RARG, KDM8, ADM, LARP1B, HOXC10, TRIM8, Z…	696	2178	19325	1.4278099701297193	0.4375241766575034	0.01502215558557443	0.014804878677581818
GOTERM_BP_FAT	GO:0071495~cellular response to endogenous stimulus	78	10.276679841897234	9.071456152117443E-5	TRIM71, TRIM72, RARG, RASL11B, HFE, PDE3B, EIF4A3, AHR, PIK3C2A, IGF1R, GHR, ING2, LBH, ZMIZ1, TMEM38A, JAK2, ATP7A, NCOA2, SREBF1, FOXD1, EPHA8, LMO3, INSRR, TET1, RGMB, SLC39A14, ADRA2A, PGF, KAT2B, ACTA1, ZEB2, TBC1D4, GPD1, VSTM2A, SLC27A4, PDGFB, SLC1A2, PDGFA, CXCR4, FOXO3, HDAC9, GNAI2, SOCS2, DLL4, HRH1, FUT8, STAMBPL1, UCP2, MAPK1, LEFTY2, GPR155, RXRG, PPARGC1B, FGF22, GDF10, CDKN2B, EG…	696	1387	19325	1.5614511597842031	0.4454402246256468	0.01502215558557443	0.014804878677581818
GOTERM_BP_FAT	GO:0036211~protein modification process	186	24.50592885375494	9.375893281160414E-5	CHRM3, CNTF, UBE2D4, HFE, NAB2, JADE2, DCAF5, CDC14A, IGF1R, ZFYVE28, PYCARD, ABHD12, NPEPPS, RGS2, HERC3, ZMIZ1, MYB, PDK3, ROPN1L, PIM2, CDON, MAP2K1, CDKL5, SEMA6A, CISH, PPTC7, EPHA8, LMO3, FBXO2, CSNK2A3, UBE4B, TICAM1, PGF, MTURN, CCNE2, IL23A, KAT6A, KCTD13, KCTD11, TRIB1, CCNO, STX1A, EPHA10, CHRNA7, CTR9, PDGFB, PDGFA, TGFA, MST1R, PRDM12, SOCS2, FUT8, MAN2A2, MAN2A1, ST3GAL5, SFN, RAB6A…	696	4010	19325	1.2878901883222975	0.45630555484548263	0.01502215558557443	0.014804878677581818
GOTERM_BP_FAT	GO:0071900~regulation of protein serine/threonine kinase activity	31	4.084321475625823	9.469493533104186E-5	CEBPA, PDGFB, PDGFA, TGFA, MST1R, GHR, PYCARD, AKAP13, RGS2, SFN, CNPPD1, CDKN2D, CDKN2B, MAP2K1, CDKN2C, FZD5, FZD8, ZFP91, IRGM, BMP7, ADRA2A, DUSP7, VEGFA, KAT2B, CCNE2, FGF18, CCNYL1, SPRY1, TRIB1, CCNO, EZH2	696	393	19325	2.1901779708110323	0.4596031626016691	0.01502215558557443	0.014804878677581818
GOTERM_BP_FAT	GO:0006464~cellular protein modification process	186	24.50592885375494	9.476971518826768E-5	CHRM3, CNTF, UBE2D4, HFE, NAB2, JADE2, DCAF5, CDC14A, IGF1R, ZFYVE28, PYCARD, ABHD12, NPEPPS, RGS2, HERC3, ZMIZ1, MYB, PDK3, ROPN1L, PIM2, CDON, MAP2K1, CDKL5, SEMA6A, CISH, PPTC7, EPHA8, LMO3, FBXO2, CSNK2A3, UBE4B, TICAM1, PGF, MTURN, CCNE2, IL23A, KAT6A, KCTD13, KCTD11, TRIB1, CCNO, STX1A, EPHA10, CHRNA7, CTR9, PDGFB, PDGFA, TGFA, MST1R, PRDM12, SOCS2, FUT8, MAN2A2, MAN2A1, ST3GAL5, SFN, RAB6A…	696	4009	19325	1.288211438057474	0.45986575344185965	0.01502215558557443	0.014804878677581818
GOTERM_BP_FAT	GO:0051240~positive regulation of multicellular organismal process	102	13.438735177865613	9.799311601287431E-5	CHRM3, PHLDB1, CNTF, GPATCH3, IGF1R, PYCARD, RGS2, GOLGA4, ZMIZ1, BSG, MYB, CREB3L2, NRCAM, CDON, MAP2K1, CDKL5, SEMA6A, SOX13, TICAM1, PGF, MTURN, FRMD8, IL23A, FEZ1, KCTD11, TRIB1, SLC22A5, CHRNA7, PDGFB, ZBTB1, PDGFA, ADRB1, FOXO3, SOCS2, SCUBE2, HRH1, MAN2A1, PPARGC1B, PLK5, LRRN3, FZD5, BCL11A, SUCO, TRPV1, GP6, GDF6, BMP7, SMARCA2, BMP6, CDK9, CCDC88B, EHD1, RAET1G, PTK7, FGF18, PDE3A, SNAI…	696	1947	19325	1.4546030143633883	0.47106433290718	0.01516326811827786	0.014943950191963332
GOTERM_BP_FAT	GO:0051960~regulation of nervous system development	59	7.7733860342556	1.1098286880545025E-4	DGKG, SEMA5B, BARHL2, RARG, CNTF, CHRM1, ICAM5, PTPRF, IGF1R, HAPLN2, RGS2, GOLGA4, CREB3L2, NRCAM, SCARF1, CDON, HES7, EMX1, MAP2K1, CDKL5, SEMA6A, SEMA6D, MYCL, ACAP3, VCAN, CTTN, LRRC7, FEZ1, KCTD11, SEMA3A, CXCR4, CEND1, FOXO3, NTN1, LRP8, SOCS2, DLL4, MAN2A1, RXRG, JAM2, BEND6, CDKN2B, PLK5, LRRN3, NEGR1, BCL11A, GDF6, BMP7, BMP6, SYT17, VEGFA, EFNA1, EHD1, XK, PTK7, GPR183, ZNF536, VIM, EZH2	696	972	19325	1.6853729128234236	0.5138887112315103	0.01677389917131677	0.01653128545811416
GOTERM_BP_FAT	GO:0009891~positive regulation of biosynthetic process	113	14.888010540184455	1.2466516763309522E-4	EIF4A3, GPATCH3, AHR, IGF1R, ZMIZ1, MYB, CREB3L2, PIM2, PKNOX1, CDON, LMO1, MAP2K1, ENDOG, LMO3, EBF2, TICAM1, MAF, IL23A, KAT6A, KCTD13, PRR16, ORAI1, ATF5, INO80C, PARM1, CTR9, PDGFB, ADRB1, FOXO3, CTIF, HRH1, ZNF827, PPARGC1B, CTC1, FZD5, BCL11A, ERLIN1, SUCO, NFATC1, TRPV1, GDF6, BMP7, SMARCA2, BMP6, NFKB1, CDK9, NR4A2, JMY, SNAI1, ATM, LHX4, FANK1, BARHL2, RARG, KDM8, ADM, LARP1B, HOXC10, TR…	696	2220	19325	1.413304468261365	0.555252881081737	0.018413611919261042	0.01814728178840852
GOTERM_BP_FAT	GO:0051173~positive regulation of nitrogen compound metabolic process	116	15.2832674571805	1.2980161316567866E-4	EIF4A3, GPATCH3, AHR, IGF1R, ZMIZ1, MYB, CREB3L2, PIM2, PKNOX1, CDON, LMO1, NANOS1, MAP2K1, ENDOG, LMO3, EBF2, TICAM1, MAF, IL23A, KAT6A, GPD1, KCTD13, PRR16, ORAI1, ATF5, INO80C, RTEL1, PARM1, CHRNA7, CTR9, PDGFB, ADRB1, FOXO3, CTIF, ZNF827, PPARGC1B, CTC1, PLK3, FZD5, BCL11A, ERLIN1, NFATC1, TRPV1, GDF6, BMP7, SMARCA2, BMP6, NFKB1, CDK9, NR4A2, EFNA1, JMY, SNAI1, SPIRE1, ATM, LHX4, FANK1, BARHL…	696	2295	19325	1.4034132171387073	0.5698560839357103	0.018746237421416567	0.01847509627391493
GOTERM_BP_FAT	GO:0040011~locomotion	107	14.09749670619236	1.3562516069844175E-4	SEMA5B, IGF1R, SYDE2, PYCARD, HTR6, ALCAM, ZMIZ1, TUBB3, BSG, NRCAM, ROPN1L, PHLDA2, NANOS1, MAP2K1, CDKL5, SEMA6A, EPHA8, SEMA6D, TTC21A, PGF, ACAP3, FRMD5, IL23A, FEZ1, KCTD13, PRTN3, TRIB1, EPHA10, PDGFB, RHOBTB3, PDGFA, CEND1, MST1R, FOXO3, HRH1, FUT8, SRGAP1, FGF22, GDF6, BMP7, NR4A2, EFNA1, PTK7, GPR183, JMY, FGF18, SNAI1, ATM, LHX4, PTPRU, BARHL2, WDR47, SH3KBP1, LECT2, PTPRM, ECE1, PIK3C2…	696	2083	19325	1.4262799289265593	0.5858337007015517	0.019161476508242892	0.01888432944072868
GOTERM_BP_FAT	GO:0009893~positive regulation of metabolic process	181	23.847167325428195	1.4294176871579512E-4	CNTF, HFE, EIF4A3, NAB2, GPATCH3, AHR, IGF1R, PYCARD, ZMIZ1, MYB, CREB3L2, PIM2, PKNOX1, CDON, LMO1, NANOS1, BNIP3L, MAP2K1, ENDOG, EPHA8, LMO3, CSNK2A3, EBF2, TICAM1, PGF, MTURN, MAF, IL23A, KAT6A, GPD1, KCTD13, PRR16, ORAI1, ATF5, TRIB1, INO80C, RTEL1, PARM1, EPHA10, CHRNA7, CTR9, PDGFB, PDGFA, TGFA, ADRB1, MST1R, PRDM12, FOXO3, CTIF, HRH1, ZNF827, FGF22, PPARGC1B, CTC1, PLK3, FZD5, BCL11A, TIP…	696	3911	19325	1.2849937694154712	0.60506929353082	0.01976550116774367	0.01947961763031208
GOTERM_BP_FAT	GO:0001890~placenta development	17	2.2397891963109355	1.6285582777250717E-4	CEBPA, MAP2K1, ST14, RBM15, FZD5, PDGFB, ADM, BMP7, TEX19, STOX2, BSG, SNAI1, MAPK1, ZNF568, ANG, LHX4, PHLDA2	696	156	19325	3.025760757441792	0.6530193337193173	0.020728827116133566	0.020429010259860825
GOTERM_BP_FAT	GO:0050767~regulation of neurogenesis	53	6.982872200263504	1.6617210434832427E-4	DGKG, SEMA5B, BARHL2, CNTF, CHRM1, PTPRF, IGF1R, HAPLN2, RGS2, GOLGA4, CREB3L2, NRCAM, SCARF1, CDON, HES7, EMX1, MAP2K1, CDKL5, SEMA6A, SEMA6D, MYCL, ACAP3, VCAN, CTTN, LRRC7, FEZ1, KCTD11, SEMA3A, CXCR4, FOXO3, NTN1, LRP8, SOCS2, DLL4, MAN2A1, BEND6, CDKN2B, PLK5, NEGR1, BCL11A, GDF6, BMP7, BMP6, SYT17, VEGFA, EFNA1, EHD1, XK, PTK7, GPR183, ZNF536, VIM, EZH2	696	858	19325	1.7151371138440106	0.6604188202961226	0.020728827116133566	0.020429010259860825
GOTERM_BP_FAT	GO:0048608~reproductive structure development	34	4.479578392621871	1.6721606655663123E-4	CEBPA, RARG, SYCP2, SEMA3A, PDGFB, RHOBTB3, PDGFA, ADM, FOXO3, DLL4, LFNG, STOX2, ING2, BSG, MAPK1, ZNF568, PHLDA2, EIF2B4, MAP2K1, ST14, RBM15, IRX5, FZD5, TIPARP, BMP7, BMP6, TEX19, VEGFA, SNAI1, ATM, ANG, ACSBG1, PTX3, LHX4	696	464	19325	2.034563267934998	0.6627153635736058	0.020728827116133566	0.020429010259860825
GOTERM_BP_FAT	GO:0007267~cell-cell signaling	89	11.725955204216074	1.689008082922559E-4	ACHE, PTPRU, CHRM3, RARG, CHRM1, DOC2A, SH3KBP1, HFE, RASGRF1, EIF4A3, ADM, CALB2, HTR6, GPR176, STAB1, JAK2, SLC12A6, SLC16A2, ERC2, BSN, SNAP29, DLGAP4, UNC13B, SREBF1, FOXD1, FBXO2, SOX13, WNT9A, HIC1, ADRA2A, PGF, SHISA7, ZEB2, FRMD8, KCTD13, ORAI1, ANGPTL2, DAGLB, UTRN, ATP6V0C, STX1A, STXBP1, CHRNA7, CTR9, NRXN3, PDGFB, SLC1A2, ITPR1, PDGFA, FOXO3, MLLT3, LRP8, PSMB10, GNAI2, HRH1, SV2C, SV…	696	1670	19325	1.479734496524193	0.6663888092300796	0.020728827116133566	0.020429010259860825
GOTERM_BP_FAT	GO:0045597~positive regulation of cell differentiation	64	8.432147562582346	1.7336540857949167E-4	CNTF, ADM, IGF1R, HAPLN2, GHR, RGS2, GOLGA4, ZMIZ1, BOC, MYB, CREB3L2, NRCAM, JAK2, SCARF1, CDON, MAP2K1, CDKL5, SEMA6A, LMO3, SOX13, MTURN, VCAN, ZEB2, LRRC7, IL23A, FEZ1, KCTD11, VSTM2A, TRIB1, CEBPA, CEBPD, SEMA3A, ZBTB1, CXCR4, FOXO3, NTN1, LRP8, SOCS2, SCUBE2, MAN2A1, SFN, PPARGC1B, BEND6, GDF10, CDKN2B, PLK5, NEGR1, BCL11A, SUCO, GDF6, BMP7, SMARCA2, BMP6, NFKB1, SYT17, VEGFA, EHD1, SLC6A6,…	696	1100	19325	1.6154649947753394	0.6759312087993078	0.020728827116133566	0.020429010259860825
GOTERM_BP_FAT	GO:0095500~acetylcholine receptor signaling pathway	8	1.0540184453227932	1.7389717893720764E-4	ACHE, CHRM3, GNA15, CHRM1, HRH3, CHRNA7, ITPR1, GNAI2	696	34	19325	6.533130493576741	0.6770494433714918	0.020728827116133566	0.020429010259860825
GOTERM_BP_FAT	GO:1903831~signal transduction involved in cellular response to ammonium ion	8	1.0540184453227932	1.7389717893720764E-4	ACHE, CHRM3, GNA15, CHRM1, HRH3, CHRNA7, ITPR1, GNAI2	696	34	19325	6.533130493576741	0.6770494433714918	0.020728827116133566	0.020429010259860825
GOTERM_BP_FAT	GO:0006865~amino acid transport	17	2.2397891963109355	1.754247563297963E-4	SLC12A2, SLC6A17, STXBP1, SLC1A2, SLC16A10, TRPV1, MFSD12, SLC25A38, SLC6A6, RGS2, SLC25A29, SLC6A8, XK, HRH3, UCP2, SLC16A2, SERINC5	696	157	19325	3.006488395929424	0.6802402999713886	0.020728827116133566	0.020429010259860825
GOTERM_BP_FAT	GO:0009409~response to cold	10	1.3175230566534915	1.832228362385339E-4	DNAJC3, PCSK1N, UCP2, ZNF516, GMPR, ADM, ADRB1, HSPA2, ATP2B1, LRP11	696	57	19325	4.871193789070377	0.6960446045183866	0.02126366451275414	0.020956111894782317
GOTERM_BP_FAT	GO:0045664~regulation of neuron differentiation	44	5.797101449275362	1.9120565143119817E-4	DGKG, SEMA5B, BARHL2, CNTF, SEMA3A, CXCR4, FOXO3, NTN1, LRP8, PTPRF, IGF1R, SOCS2, RGS2, GOLGA4, CREB3L2, NRCAM, SCARF1, BEND6, CDON, MAP2K1, CDKL5, SEMA6A, PLK5, NEGR1, BCL11A, SEMA6D, GDF6, BMP7, BMP6, SYT17, VEGFA, EFNA1, EHD1, MYCL, ACAP3, XK, CTTN, LRRC7, PTK7, FEZ1, ZNF536, KCTD11, VIM, EZH2	696	671	19325	1.8207084982099115	0.7114146349904271	0.021585883739177976	0.021273670618469756
GOTERM_BP_FAT	GO:0061458~reproductive system development	34	4.479578392621871	1.92642138309328E-4	CEBPA, RARG, SYCP2, SEMA3A, PDGFB, RHOBTB3, PDGFA, ADM, FOXO3, DLL4, LFNG, STOX2, ING2, BSG, MAPK1, ZNF568, PHLDA2, EIF2B4, MAP2K1, ST14, RBM15, IRX5, FZD5, TIPARP, BMP7, BMP6, TEX19, VEGFA, SNAI1, ATM, ANG, ACSBG1, PTX3, LHX4	696	468	19325	2.017173838294528	0.7140967649891705	0.021585883739177976	0.021273670618469756
GOTERM_BP_FAT	GO:0045666~positive regulation of neuron differentiation	29	3.820816864295125	2.1175220508232417E-4	CNTF, CXCR4, NTN1, LRP8, IGF1R, SOCS2, RGS2, GOLGA4, CREB3L2, NRCAM, SCARF1, BEND6, CDON, MAP2K1, CDKL5, PLK5, NEGR1, BCL11A, GDF6, BMP7, BMP6, SYT17, VEGFA, EHD1, LRRC7, PTK7, FEZ1, KCTD11, EZH2	696	373	19325	2.1587354781054513	0.7474947669978698	0.023325043742881777	0.02298767582292011
GOTERM_BP_FAT	GO:0071310~cellular response to organic substance	126	16.600790513833992	2.360590321868838E-4	CNTF, RASL11B, GLDC, HFE, EIF4A3, AHR, IGF1R, PYCARD, MT2A, ZMIZ1, CREB3L2, PDK3, TMEM38A, SLC12A6, UNC13B, MAP2K1, SEMA6A, ENDOG, EPHA8, LMO3, TICAM1, PGF, FEZ1, SHPK, GPD1, TRIB1, SLC27A4, PDE1B, STXBP1, CTR9, PDGFB, SLC1A2, PDGFA, MST1R, FOXO3, SOCS2, HRH1, FUT8, FGF22, PPARGC1B, PLK5, BCL11A, TIPARP, NFATC1, TRPV1, HSPA2, GDF6, BMP7, BMP6, NFKB1, CDK9, NR4A2, EHD1, PTK7, LRIT3, FGF18, PDE3A, …	696	2577	19325	1.3575829954638514	0.7843996363777006	0.02556912750304263	0.025199301685949846
GOTERM_BP_FAT	GO:1905145~cellular response to acetylcholine	8	1.0540184453227932	2.535111693969639E-4	ACHE, CHRM3, GNA15, CHRM1, HRH3, CHRNA7, ITPR1, GNAI2	696	36	19325	6.170178799489144	0.8075228750600865	0.02700932934280112	0.02661867278668121
GOTERM_BP_FAT	GO:0060284~regulation of cell development	59	7.7733860342556	2.833595706908348E-4	DGKG, SEMA5B, BARHL2, CNTF, CHRM1, PTPRF, IGF1R, HAPLN2, AKAP13, RGS2, GOLGA4, CREB3L2, NRCAM, SCARF1, CDON, HES7, EMX1, MAP2K1, CDKL5, SEMA6A, SEMA6D, MYCL, ACAP3, VCAN, CTTN, LRRC7, FEZ1, KCTD11, TRIB1, CTDP1, SEMA3A, CXCR4, FOXO3, HDAC9, NTN1, LRP8, SOCS2, DLL4, MAN2A1, BEND6, CDKN2B, PLK5, NEGR1, BCL11A, TRPV1, GDF6, BMP7, BMP6, SYT17, VEGFA, EFNA1, EHD1, XK, PTK7, GPR183, PDE3A, ZNF536, VIM,…	696	1008	19325	1.62518102307973	0.8414705359961513	0.029702481450318317	0.02927287177862576
GOTERM_BP_FAT	GO:1901700~response to oxygen-containing compound	90	11.857707509881422	3.0122429456905134E-4	TRIM72, ACHE, CHRM3, RARG, CHRM1, GLDC, PDE3B, ADM, AHR, PIK3C2A, AQP3, IGF1R, KHK, GHR, PYCARD, RGS2, BSG, PDK3, JAK2, SLC12A6, ATP7A, PSPH, UNC13B, NCOA2, SREBF1, ENDOG, CHUK, INSRR, WNT9A, HBA1, TICAM1, SLC39A14, ADRA2A, KAT2B, TBC1D4, SHPK, GPD1, PEX5, TRIB1, SLC27A4, STXBP1, CHRNA7, CTR9, PDGFB, SLC1A2, ITPR1, PDGFA, FOXO3, HDAC9, LRP8, GNAI2, SOCS2, DLL4, GNA15, STAMBPL1, HRH3, UCP2, MAPK1,…	696	1722	19325	1.4511744563258442	0.8588527484774673	0.031073915720702616	0.030624469947853554
GOTERM_BP_FAT	GO:0009628~response to abiotic stimulus	67	8.827404479578393	3.3462710160219475E-4	SEMA5B, ADM, AQP3, IGF1R, GHR, PYCARD, ABHD12, NPEPPS, ALKBH5, PDK3, SLC12A6, ATP7A, CCR4, POLH, PSPH, BNIP3L, ENDOG, CCDC115, INSRR, UBE4B, PGF, SERPINB6, RNF168, DNAJC3, ACTA1, DDAH1, ZNF516, ANG, STX1A, PDE1B, CHRNA7, ZBTB1, SLC1A2, ITPR1, PDGFA, CXCR4, GMPR, ADRB1, PRDM12, FOXO3, PSMB10, DLL4, HRH1, PCSK1N, LMNA, UCP2, ASIC1, CDKN2D, SLC12A2, EIF2B4, PLK3, EGLN3, EGLN2, BNIP3, TRPV1, HSPA2, A…	696	1194	19325	1.5580476616800478	0.8864038288846009	0.03376627656720771	0.03327788912339827
GOTERM_BP_FAT	GO:0006935~chemotaxis	42	5.533596837944664	3.3771472178312066E-4	SEMA5B, EPHA10, SEMA3A, LECT2, NRXN3, PDGFB, PDGFA, PTPRM, CXCR4, ECE1, NTN1, NTN3, HRH1, ALCAM, TUBB3, BOC, BSG, MAPK1, NCAM1, NRCAM, ITGAV, CCR4, CHGA, SLC12A2, MAP2K1, SEMA6A, FOXD1, EPHA8, SEMA6D, BMP7, PGF, VEGFA, NELL2, EFNA1, PIKFYVE, GAP43, IL23A, PTK7, GPR183, FEZ1, FGF18, LHX4	696	647	19325	1.802416990886319	0.8886613331310506	0.03376627656720771	0.03327788912339827
GOTERM_BP_FAT	GO:1902531~regulation of intracellular signal transduction	99	13.043478260869565	3.8384587978131834E-4	DGKG, CNTF, GPATCH3, IGF1R, SYDE2, PYCARD, HTR6, RGS2, PIM2, CDON, MAP2K1, SEMA6A, ENDOG, EPHA8, LMO3, RALGAPA2, TICAM1, HIC1, MTURN, IL23A, KAT6A, KCTD13, TRIB1, CHRNA7, PDGFB, ITPR1, PDGFA, TGFA, MST1R, SOCS2, ARHGAP20, TMEM127, NEK8, PLK3, FZD5, DENND4B, NONO, FZD8, ARHGAP29, GDF6, BMP7, ARHGAP23, GPR137C, EFNA1, PEX5L, GPR183, FGF18, PDE3A, SNAI1, ATM, EZH2, RNF13, SCHIP1, PDE3B, RASGRF1, OTU…	696	1949	19325	1.4103718087082677	0.9175112426089453	0.03765376020583275	0.03710914511745787
GOTERM_BP_FAT	GO:0042330~taxis	42	5.533596837944664	3.927554439355571E-4	SEMA5B, EPHA10, SEMA3A, LECT2, NRXN3, PDGFB, PDGFA, PTPRM, CXCR4, ECE1, NTN1, NTN3, HRH1, ALCAM, TUBB3, BOC, BSG, MAPK1, NCAM1, NRCAM, ITGAV, CCR4, CHGA, SLC12A2, MAP2K1, SEMA6A, FOXD1, EPHA8, SEMA6D, BMP7, PGF, VEGFA, NELL2, EFNA1, PIKFYVE, GAP43, IL23A, PTK7, GPR183, FEZ1, FGF18, LHX4	696	652	19325	1.7885947746985402	0.9221537085548079	0.03765376020583275	0.03710914511745787
GOTERM_BP_FAT	GO:0099536~synaptic signaling	46	6.0606060606060606	3.939768724413951E-4	ACHE, CHRM3, CHRM1, DOC2A, STXBP1, CHRNA7, RASGRF1, EIF4A3, NRXN3, SLC1A2, LRP8, GNAI2, CALB2, HRH1, HTR6, GPR176, SV2C, SV2B, HRH3, KCNMB4, MAPK1, JAK2, SLC12A6, ERC2, NPTX2, BSN, SNAP29, ASIC1, DLGAP4, UNC13B, PRRT2, DTNB, FBXO2, TRPV1, ADRA2A, SYT7, SHISA7, DLG2, PCDHB2, PCDHB16, KCTD13, CHRFAM7A, DAGLB, UTRN, STX1A, EZH2	696	737	19325	1.73300815670862	0.9227694524585077	0.03765376020583275	0.03710914511745787
GOTERM_BP_FAT	GO:0014070~response to organic cyclic compound	57	7.5098814229249005	4.2281224585577015E-4	TRIM71, PTPRU, GLDC, EIF4A3, ADM, AHR, AQP3, IGF1R, GHR, LBH, ZMIZ1, BSG, TMEM38A, JAK2, PSPH, VKORC1, NCOA2, SREBF1, MAP2K1, ENDOG, LMO3, TICAM1, ACTA1, GPD1, ACSBG1, CEBPA, STXBP1, CHRNA7, PDGFB, SLC1A2, PDGFA, CXCR4, FOXO3, LRP8, SOCS2, DLL4, HRH1, MAPK1, RXRG, PPARGC1B, CDKN2D, SLC12A3, CDKN2B, EGLN2, TIPARP, CARD9, TRPV1, ATP2B1, BMP7, BMP6, NFKB1, PER1, KLF9, PDE3A, FOSB, CCDC62, EZH2	696	980	19325	1.6149498592540465	0.9359721966978751	0.0389569495540121	0.03839348544290622
GOTERM_BP_FAT	GO:1905144~response to acetylcholine	8	1.0540184453227932	4.2540955492579164E-4	ACHE, CHRM3, GNA15, CHRM1, HRH3, CHRNA7, ITPR1, GNAI2	696	39	19325	5.695549661066902	0.9370443605925587	0.0389569495540121	0.03839348544290622
GOTERM_BP_FAT	GO:0060359~response to ammonium ion	15	1.9762845849802373	4.255952328565716E-4	ACHE, CHRM3, CHRM1, GLDC, CHRNA7, SLC1A2, ITPR1, CXCR4, GNAI2, GHR, HRH1, GNA15, HRH3, FOSB, MAPK1	696	137	19325	3.0400515982884473	0.9371203169579906	0.0389569495540121	0.03839348544290622
GOTERM_BP_FAT	GO:0010975~regulation of neuron projection development	35	4.61133069828722	4.692052751112078E-4	DGKG, SEMA5B, BARHL2, CNTF, SEMA3A, CXCR4, NTN1, LRP8, PTPRF, IGF1R, RGS2, GOLGA4, CREB3L2, NRCAM, SCARF1, MAP2K1, CDKL5, SEMA6A, PLK5, NEGR1, BCL11A, SEMA6D, BMP7, SYT17, VEGFA, EFNA1, EHD1, ACAP3, XK, CTTN, LRRC7, PTK7, FEZ1, VIM, EZH2	696	512	19325	1.898053048670977	0.9526448971254053	0.04185623509142902	0.04125083639953884
GOTERM_BP_FAT	GO:0040007~growth	56	7.378129117259552	4.7931388721228214E-4	SEMA5B, BARHL2, RARG, FHL1, RAPH1, ADM, JADE2, GHR, AKAP13, MT2A, RGS2, GOLGA4, ALCAM, ZMIZ1, FLVCR1, NRCAM, PHLDA2, NANOS1, EMX1, CDKL5, SEMA6A, CISH, SEMA6D, CSNK2A3, GAP43, CTTN, PEX5, ATF5, CAMK2D, CTDP1, NRN1, SEMA3A, CTR9, SLC1A2, CXCR4, ADRB1, FOXO3, NTN1, SOCS2, SFN, CDKN2D, CTC1, CDKN2C, EGLN2, BCL11A, SMARCA2, KAZALD1, SYT17, VEGFA, KLF5, PTK7, SPRY1, CHPT1, PTX3, ATM, EZH2	696	963	19325	1.6146262279037014	0.9556573245689242	0.04185623509142902	0.04125083639953884
GOTERM_BP_FAT	GO:0009887~animal organ morphogenesis	63	8.300395256916996	4.8132596163971686E-4	RARG, CNTF, SYCP2, EIF4A3, NAB2, FHL1, PTPRM, ADM, SOBP, AQP3, GHR, LFNG, ZMIZ1, BSG, FLVCR1, DGCR6, PHLDA2, CDON, HS3ST3B1, EMX1, MAP2K1, RBM15, SEMA6A, FOXD1, WNT9A, ACTA1, COL8A2, TUFT1, SEMA3A, SATB2, PDGFA, TGFA, FOXO3, MLLT3, NTN1, BARX2, PSMB10, NTN3, SCUBE2, DLL4, C12ORF57, MAN2A1, MAPK1, PPARGC1B, FGF22, NEK8, IRX5, FZD5, TIPARP, LAMB4, FOXN3, TBX19, BMP7, BMP6, NFKB1, VEGFA, EFNA1, PTK7…	696	1120	19325	1.5618265086206897	0.9562336706369002	0.04185623509142902	0.04125083639953884
GOTERM_BP_FAT	GO:0071453~cellular response to oxygen levels	19	2.503293807641634	4.830308711889793E-4	PLK3, BNIP3L, EGLN3, ENDOG, EGLN2, CCDC115, BNIP3, FOXO3, AQP3, BMP7, PSMB10, VEGFA, DLL4, NPEPPS, DDAH1, LMNA, PDK3, ATP7A, CPEB2	696	206	19325	2.5609237250306887	0.9567161652723971	0.04185623509142902	0.04125083639953884
GOTERM_BP_FAT	GO:0036294~cellular response to decreased oxygen levels	18	2.371541501976284	4.928038052357012E-4	PLK3, BNIP3L, EGLN3, ENDOG, EGLN2, BNIP3, FOXO3, AQP3, BMP7, PSMB10, VEGFA, DLL4, NPEPPS, DDAH1, LMNA, PDK3, ATP7A, CPEB2	696	189	19325	2.6443623426382046	0.9593810815337793	0.04210389530334833	0.04149491451268596
GOTERM_BP_FAT	GO:0050873~brown fat cell differentiation	9	1.185770750988142	4.988459668191754E-4	CEBPA, RGS2, BNIP3, ZNF516, SOX13, EBF2, ADRB1, VSTM2A, BMP7	696	52	19325	4.805620026525199	0.9609459555374757	0.04210389530334833	0.04149491451268596
GOTERM_BP_FAT	GO:1901698~response to nitrogen compound	61	8.036890645586297	5.218293038293968E-4	TRIM71, TRIM72, ACHE, CHRM3, CHRM1, GLDC, PDE3B, ADM, AHR, PIK3C2A, IGF1R, KHK, GHR, RGS2, BSG, TMEM38A, JAK2, ATP7A, VKORC1, SREBF1, MAP2K1, INSRR, TICAM1, SLC39A14, KAT2B, ACTA1, TBC1D4, GPD1, SLC27A4, PDE1B, CHRNA7, SLC1A2, ITPR1, CXCR4, FOXO3, HDAC9, GNAI2, SOCS2, HRH1, GNA15, STAMBPL1, HRH3, UCP2, MAPK1, PPARGC1B, ASIC1, EIF2B4, BCL11A, GCGR, STAT2, CARD9, TRPV1, BMP7, NFKB1, NR4A2, PER1, PD…	696	1078	19325	1.5711633399441283	0.9663672105474563	0.04285015177838056	0.0422303773104366
GOTERM_BP_FAT	GO:0043549~regulation of kinase activity	46	6.0606060606060606	5.254900480620093E-4	CEBPA, EPHA10, NAB2, PDGFB, PDGFA, TGFA, MST1R, PTPRH, LRP8, IGF1R, GHR, ZFYVE28, PYCARD, DUSP12, AKAP13, RGS2, ERBB3, SFN, JAK2, CNPPD1, CDKN2D, CDKN2B, MAP2K1, CDKN2C, FZD5, EPHA8, INSRR, FZD8, PPP2R5A, ZFP91, IRGM, BMP7, ADRA2A, DUSP7, VEGFA, EFNA1, KAT2B, CCNE2, IL23A, FGF18, CCNYL1, SPRY1, ANG, TRIB1, CCNO, EZH2	696	747	19325	1.709808582990968	0.967158340181255	0.04285015177838056	0.0422303773104366
GOTERM_BP_FAT	GO:0050769~positive regulation of neurogenesis	34	4.479578392621871	5.274676322927288E-4	CNTF, SEMA3A, CXCR4, NTN1, LRP8, HAPLN2, IGF1R, SOCS2, RGS2, GOLGA4, MAN2A1, CREB3L2, NRCAM, SCARF1, BEND6, CDON, MAP2K1, CDKL5, SEMA6A, PLK5, NEGR1, BCL11A, GDF6, BMP7, BMP6, SYT17, VEGFA, EHD1, VCAN, LRRC7, PTK7, FEZ1, KCTD11, EZH2	696	495	19325	1.9071461743875537	0.9675779503545459	0.04285015177838056	0.0422303773104366
GOTERM_BP_FAT	GO:0010557~positive regulation of macromolecule biosynthetic process	102	13.438735177865613	5.47588400517285E-4	EIF4A3, GPATCH3, AHR, ZMIZ1, MYB, CREB3L2, PIM2, PKNOX1, CDON, LMO1, MAP2K1, ENDOG, LMO3, EBF2, MAF, IL23A, KAT6A, KCTD13, PRR16, ATF5, INO80C, PARM1, CTR9, PDGFB, FOXO3, CTIF, ZNF827, PPARGC1B, CTC1, FZD5, BCL11A, ERLIN1, SUCO, NFATC1, GDF6, BMP7, SMARCA2, BMP6, NFKB1, CDK9, NR4A2, JMY, SNAI1, ATM, LHX4, FANK1, BARHL2, RARG, KDM8, LARP1B, HOXC10, TRIM8, ZNF808, ING2, LBH, JAK2, ZNF521, MYBL1, NC…	696	2040	19325	1.3882902298850572	0.9715541142811177	0.043935518703232534	0.04330004574460754
GOTERM_BP_FAT	GO:0042325~regulation of phosphorylation	84	11.067193675889328	5.747235886281811E-4	CNTF, HFE, NAB2, PTPRH, IGF1R, GHR, ZFYVE28, PYCARD, DUSP12, AKAP13, RGS2, LBH, RB1CC1, ROPN1L, JAK2, ATP7A, CNPPD1, CDON, DUSP5, MAP2K1, SEMA6A, EPHA8, LMO3, INSRR, TNFRSF19, PPP2R5A, ZFP91, PARP9, ADRA2A, MTURN, PGF, DUSP7, DNAJC3, KAT2B, CCNE2, IL23A, GPD1, CNKSR3, ANG, TRIB1, CCNO, CEBPA, EPHA10, SEMA3A, CHRNA7, PDGFB, PDGFA, TGFA, MST1R, LRP8, GNAI2, ERBB3, MAPK1, SFN, LEFTY2, PPARGC1B, FGF2…	696	1615	19325	1.444165688053806	0.9761555155219898	0.04555034881090913	0.044891519331262196
GOTERM_BP_FAT	GO:0071242~cellular response to ammonium ion	11	1.4492753623188406	6.370807041166428E-4	ACHE, CHRM3, GNA15, HRH1, CHRM1, HRH3, CHRNA7, SLC1A2, ITPR1, MAPK1, GNAI2	696	81	19325	3.7706648219100334	0.9841043046158682	0.04988418669944652	0.04916267361285659
GOTERM_BP_FAT	GO:0033993~response to lipid	55	7.246376811594203	7.331726054553487E-4	PTPRU, RARG, GLDC, ADM, AHR, AQP3, IGF1R, GHR, PYCARD, LBH, ZMIZ1, PDK3, JAK2, PSPH, NCOA2, SREBF1, ENDOG, LMO3, WNT9A, TICAM1, ACTA1, SHPK, ACSBG1, TRIB1, STXBP1, CTR9, PDGFA, FOXO3, LRP8, SOCS2, DLL4, UCP2, MAPK1, RXRG, PPARGC1B, IL12RB2, CDKN2D, SLC12A3, EGLN2, SLC10A3, ATP2B1, IRGM, BMP7, BMP6, NFKB1, PER1, SCD, PTK7, KLF9, PDE3A, FOSB, ATM, VIM, CCDC62, EZH2	696	958	19325	1.594070201329398	0.9914910468669318	0.05651625735706301	0.055698819567931775
GOTERM_BP_FAT	GO:0007213~G-protein coupled acetylcholine receptor signaling pathway	6	0.7905138339920948	7.468914730200432E-4	CHRM3, GNA15, CHRM1, HRH3, ITPR1, GNAI2	696	21	19325	7.933087027914613	0.9922173727864658	0.05651625735706301	0.055698819567931775
GOTERM_BP_FAT	GO:0009725~response to hormone	51	6.719367588932807	7.478686155881549E-4	TRIM72, PTPRU, RARG, PDE3B, ADM, PIK3C2A, IGF1R, KHK, GHR, LBH, ZMIZ1, BSG, JAK2, NCOA2, SREBF1, EPHA8, LMO3, INSRR, SLC39A14, ADRA2A, PGF, KAT2B, ACTA1, TBC1D4, ANG, ACSBG1, SLC27A4, FOXO3, HDAC9, GNAI2, SOCS2, UCP2, MAPK1, RXRG, PPARGC1B, SLC12A3, EIF2B4, EGLN2, GCGR, STAT2, TRPV1, ATP2B1, BMP7, BMP6, NFKB1, NR4A2, PER1, KLF9, PDE3A, FOSB, CPEB2	696	869	19325	1.6295236300146818	0.9922666761013417	0.05651625735706301	0.055698819567931775
GOTERM_BP_FAT	GO:1901699~cellular response to nitrogen compound	45	5.928853754940711	7.628174179713425E-4	TRIM71, TRIM72, ACHE, CHRM3, CHRM1, CHRNA7, PDE3B, SLC1A2, ITPR1, CXCR4, AHR, FOXO3, PIK3C2A, HDAC9, GNAI2, IGF1R, GHR, SOCS2, HRH1, GNA15, STAMBPL1, HRH3, UCP2, MAPK1, TMEM38A, JAK2, ATP7A, SREBF1, MAP2K1, BCL11A, GCGR, INSRR, TRPV1, SLC39A14, NFKB1, NR4A2, KAT2B, ACTA1, TBC1D4, GPD1, PDE3A, VIM, CPEB2, EZH2, SLC27A4	696	738	19325	1.6930368657134847	0.9929831593662982	0.056983337924089134	0.05615914439202815
GOTERM_BP_FAT	GO:0071456~cellular response to hypoxia	17	2.2397891963109355	8.10783403280139E-4	PLK3, BNIP3L, EGLN3, ENDOG, EGLN2, BNIP3, FOXO3, AQP3, BMP7, PSMB10, VEGFA, NPEPPS, DDAH1, LMNA, PDK3, ATP7A, CPEB2	696	180	19325	2.6223259897828863	0.9948636810628617	0.05987819702179118	0.059012132931923755
GOTERM_BP_FAT	GO:0007167~enzyme linked receptor protein signaling pathway	58	7.64163372859025	8.869101048091982E-4	TRIM71, TRIM72, PTPRU, RASL11B, HFE, PIK3C2A, PTPRF, IGF1R, GHR, ZFYVE28, ING2, ZMIZ1, JAK2, SREBF1, MAP2K1, SEMA6A, FOXD1, EPHA8, INSRR, TET1, GAB2, RGMB, SLC39A14, ADRA2A, PDGFRL, MTSS1, PGF, ZEB2, ANGPTL1, SLC27A4, EPHA10, PDGFB, PDGFA, TGFA, MST1R, GNAI2, SOCS2, FUT8, ERBB3, REPS2, MAPK1, LEFTY2, GPR155, FGF22, GDF10, CDKN2B, TIPARP, BMP8B, LNPEP, GP6, GDF6, BMP7, BMP6, VEGFA, EFNA1, FGF18, S…	696	1033	19325	1.5589706356889317	0.9968695745939481	0.06417948954660462	0.0632512125782432
GOTERM_BP_FAT	GO:0030030~cell projection organization	83	10.935441370223979	8.887758207715672E-4	DGKG, SEMA5B, BARHL2, CNTF, WDR47, RASGRF1, RAPH1, PTPRM, ADM, ECE1, PTPRF, CDC14A, IGF1R, RGS2, GOLGA4, ALCAM, TUBB3, BOC, BSG, CREB3L2, BBS9, NRCAM, JAK2, ATP7A, SCARF1, NEFH, SNAP29, PSD, DYNC2H1, EMX1, MAP2K1, CDKL5, SEMA6A, FOXD1, EPHA8, SEMA6D, TTC21A, OLIG1, MTSS1, ACAP3, GAP43, CTTN, LRRC7, FEZ1, CCNO, ARHGEF6, NRN1, EPHA10, SEMA3A, STXBP1, CHRNA7, NRXN3, PDGFA, CXCR4, PRDM12, NTN1, LRP8,…	696	1615	19325	1.4269732393864987	0.9969073360326888	0.06417948954660462	0.0632512125782432
GOTERM_BP_FAT	GO:0001932~regulation of protein phosphorylation	77	10.144927536231885	9.29796930601231E-4	CNTF, HFE, NAB2, PTPRH, IGF1R, GHR, ZFYVE28, PYCARD, AKAP13, RGS2, LBH, RB1CC1, ROPN1L, JAK2, CNPPD1, CDON, DUSP5, MAP2K1, SEMA6A, EPHA8, LMO3, TNFRSF19, ZFP91, PARP9, ADRA2A, MTURN, PGF, DUSP7, DNAJC3, KAT2B, CCNE2, IL23A, CNKSR3, ANG, TRIB1, CCNO, CEBPA, SEMA3A, CHRNA7, PDGFB, PDGFA, TGFA, MST1R, LRP8, GNAI2, ERBB3, MAPK1, SFN, LEFTY2, FGF22, CDKN2D, GDF10, MAP3K3, CDKN2B, CDKN2C, FZD5, STAT2, …	696	1473	19325	1.451437171773923	0.9976316487946209	0.06486563875560857	0.06392743748725539
GOTERM_BP_FAT	GO:0030516~regulation of axon extension	12	1.5810276679841897	9.320617751363972E-4	SEMA5B, BARHL2, GOLGA4, SEMA6A, CDKL5, CTTN, BCL11A, SEMA3A, SEMA6D, NRCAM, NTN1, VEGFA	696	100	19325	3.3318965517241375	0.9976662857918123	0.06486563875560857	0.06392743748725539
GOTERM_BP_FAT	GO:1901701~cellular response to oxygen-containing compound	65	8.563899868247695	9.37042897207559E-4	TRIM72, ACHE, CHRM3, RARG, CHRM1, PDE3B, AHR, PIK3C2A, IGF1R, GHR, PYCARD, PDK3, JAK2, SLC12A6, ATP7A, UNC13B, SREBF1, ENDOG, CHUK, INSRR, WNT9A, TICAM1, SLC39A14, ADRA2A, KAT2B, TBC1D4, SHPK, GPD1, PEX5, TRIB1, SLC27A4, CHRNA7, CTR9, PDGFB, SLC1A2, ITPR1, FOXO3, HDAC9, LRP8, GNAI2, SOCS2, DLL4, GNA15, STAMBPL1, HRH3, UCP2, MAPK1, PPARGC1B, BCL11A, BNIP3, GCGR, TRPV1, ATP2B1, IRGM, BMP6, NFKB1, N…	696	1196	19325	1.5090111194402798	0.9977406921961545	0.06486563875560857	0.06392743748725539
GOTERM_BP_FAT	GO:0045956~positive regulation of calcium ion-dependent exocytosis	6	0.7905138339920948	9.382012683531627E-4	UNC13B, PRRT2, DOC2A, STXBP1, STX1A, SYT7	696	22	19325	7.572492163009404	0.9977576528198719	0.06486563875560857	0.06392743748725539
GOTERM_BP_FAT	GO:0045859~regulation of protein kinase activity	40	5.270092226613966	9.552370088633151E-4	CEBPA, NAB2, PDGFB, PDGFA, TGFA, MST1R, PTPRH, LRP8, GHR, ZFYVE28, PYCARD, AKAP13, RGS2, ERBB3, SFN, JAK2, CNPPD1, CDKN2D, CDKN2B, MAP2K1, CDKN2C, FZD5, FZD8, ZFP91, IRGM, BMP7, ADRA2A, DUSP7, VEGFA, EFNA1, KAT2B, CCNE2, IL23A, FGF18, CCNYL1, SPRY1, ANG, TRIB1, CCNO, EZH2	696	639	19325	1.7380785350673644	0.99799287575776	0.06510827527087865	0.0641665645653143
GOTERM_BP_FAT	GO:0046834~lipid phosphorylation	10	1.3175230566534915	9.707143236572837E-4	SOCS2, DGKG, ITPKC, SMG1, DGKE, CISH, IPMK, PIK3C2A, EFR3B, PIK3C2B	696	71	19325	3.9106767039015704	0.9981851207306519	0.06510827527087865	0.0641665645653143
GOTERM_BP_FAT	GO:0000904~cell morphogenesis involved in differentiation	46	6.0606060606060606	9.717653025504275E-4	SEMA5B, BARHL2, WDR47, EPHA10, SEMA3A, STXBP1, NRXN3, RAPH1, PTPRM, ECE1, NTN1, LRP8, IGF1R, NTN3, C12ORF57, GOLGA4, ALCAM, SPAST, TUBB3, BOC, BSG, NCAM1, NRCAM, ITGAV, NEFH, MAP2K1, ST14, CDKL5, SEMA6A, FOXD1, BCL11A, EPHA8, SEMA6D, LAMB4, BMP7, VEGFA, NR4A2, NELL2, EFNA1, GAP43, XK, CTTN, PTK7, FEZ1, CCDC88C, LHX4	696	769	19325	1.660893382957416	0.9981974866525908	0.06510827527087865	0.0641665645653143
GOTERM_BP_FAT	GO:0048589~developmental growth	42	5.533596837944664	0.001023351600910485	SEMA5B, BARHL2, RARG, NRN1, CTDP1, SEMA3A, CTR9, RAPH1, SLC1A2, CXCR4, ADM, ADRB1, FOXO3, NTN1, GHR, SOCS2, AKAP13, RGS2, GOLGA4, ALCAM, ZMIZ1, FLVCR1, NRCAM, PHLDA2, CTC1, EMX1, CDKL5, SEMA6A, BCL11A, SEMA6D, SYT17, VEGFA, GAP43, KLF5, CTTN, PTK7, PEX5, SPRY1, ATM, PTX3, ATF5, EZH2	696	684	19325	1.7049178261746323	0.9987113593962258	0.06786491892160451	0.06688333677379242
GOTERM_BP_FAT	GO:0010604~positive regulation of macromolecule metabolic process	162	21.34387351778656	0.0010643641398925241	CNTF, HFE, EIF4A3, NAB2, GPATCH3, AHR, IGF1R, PYCARD, ZMIZ1, MYB, CREB3L2, PIM2, PKNOX1, CDON, LMO1, NANOS1, MAP2K1, ENDOG, EPHA8, LMO3, CSNK2A3, EBF2, TICAM1, PGF, MTURN, MAF, IL23A, KAT6A, KCTD13, PRR16, ATF5, TRIB1, INO80C, RTEL1, PARM1, CHRNA7, CTR9, PDGFB, PDGFA, TGFA, MST1R, PRDM12, FOXO3, CTIF, ZNF827, FGF22, PPARGC1B, CTC1, PLK3, FZD5, BCL11A, TIPARP, ERLIN1, FZD8, SUCO, NFATC1, HSPA2, GD…	696	3583	19325	1.2553894347830272	0.9990131439979684	0.06987174288041935	0.06886113450516786
GOTERM_BP_FAT	GO:0032870~cellular response to hormone stimulus	39	5.138339920948617	0.001156643125118033	TRIM72, RARG, PDE3B, FOXO3, PIK3C2A, HDAC9, GNAI2, IGF1R, GHR, SOCS2, LBH, ZMIZ1, UCP2, MAPK1, JAK2, RXRG, PPARGC1B, SREBF1, NCOA2, EGLN2, EPHA8, LMO3, GCGR, INSRR, ATP2B1, BMP7, SLC39A14, ADRA2A, PGF, NFKB1, NR4A2, PER1, KAT2B, TBC1D4, KLF9, PDE3A, FOSB, CPEB2, SLC27A4	696	625	19325	1.7325862068965516	0.9994586119655078	0.07517023670142096	0.07408299216381002
GOTERM_BP_FAT	GO:0048870~cell motility	92	12.121212121212121	0.001212217746499678	SEMA5B, BARHL2, PTPRU, WDR47, SH3KBP1, PTPRM, PIK3C2A, RND3, PTPRF, IGF1R, PIK3C2B, SYDE2, PYCARD, HTR6, ING2, ZMIZ1, BSG, ROPN1L, NRCAM, ITGAV, JAK2, ATP7A, PHLDA2, CCR4, NANOS1, MAP2K1, CDKL5, SEMA6A, DST, EPHA8, SEMA6D, VPS13A, TTC21A, TET1, PARP9, CCSAP, ADRA2A, PGF, ACAP3, VCAN, ZEB2, FRMD5, CTTN, IL23A, PEX5, KCTD13, PRTN3, ANG, TRIB1, TRIM55, DNAH3, SELPLG, PKN3, SEMA3A, SATB2, PDGFB, RHOB…	696	1848	19325	1.3822803154699708	0.9996228931714383	0.07681436243813031	0.07570333765444293
GOTERM_BP_FAT	GO:0051674~localization of cell	92	12.121212121212121	0.001212217746499678	SEMA5B, BARHL2, PTPRU, WDR47, SH3KBP1, PTPRM, PIK3C2A, RND3, PTPRF, IGF1R, PIK3C2B, SYDE2, PYCARD, HTR6, ING2, ZMIZ1, BSG, ROPN1L, NRCAM, ITGAV, JAK2, ATP7A, PHLDA2, CCR4, NANOS1, MAP2K1, CDKL5, SEMA6A, DST, EPHA8, SEMA6D, VPS13A, TTC21A, TET1, PARP9, CCSAP, ADRA2A, PGF, ACAP3, VCAN, ZEB2, FRMD5, CTTN, IL23A, PEX5, KCTD13, PRTN3, ANG, TRIB1, TRIM55, DNAH3, SELPLG, PKN3, SEMA3A, SATB2, PDGFB, RHOB…	696	1848	19325	1.3822803154699708	0.9996228931714383	0.07681436243813031	0.07570333765444293
GOTERM_BP_FAT	GO:0006836~neurotransmitter transport	19	2.503293807641634	0.0012173994970191447	UNC13B, PRRT2, DOC2A, SLC6A17, STXBP1, SLC1A2, NRXN3, SYT7, ADRA2A, SLC6A6, SLC6A8, SV2C, SV2B, HRH3, KCNMB4, ERC2, SNAP29, STX1A, ASIC1	696	223	19325	2.3656963558579456	0.9996353961740753	0.07681436243813031	0.07570333765444293
GOTERM_BP_FAT	GO:0010976~positive regulation of neuron projection development	22	2.898550724637681	0.0013879857535746701	MAP2K1, CNTF, CDKL5, PLK5, NEGR1, BCL11A, CXCR4, NTN1, BMP7, LRP8, SYT17, IGF1R, VEGFA, EHD1, RGS2, GOLGA4, LRRC7, PTK7, FEZ1, CREB3L2, SCARF1, EZH2	696	282	19325	2.1661265998206574	0.9998798518973511	0.08623682472892591	0.08498951567760739
GOTERM_BP_FAT	GO:0032989~cellular component morphogenesis	63	8.300395256916996	0.0014140028822526133	SEMA5B, BARHL2, PHLDB1, WDR47, SH3KBP1, RAPH1, PTPRM, LDB3, ECE1, RND3, MYOM2, IGF1R, GOLGA4, ALCAM, TUBB3, BOC, BSG, NRCAM, ITGAV, ATP7A, NEFH, EMX1, MAP2K1, CDKL5, SEMA6A, FOXD1, EPHA8, SEMA6D, ACTA1, GAP43, CTTN, FEZ1, NRN1, EPHA10, SEMA3A, STXBP1, NRXN3, RHOBTB3, ITPR1, CXCR4, NTN1, LRP8, PSMB10, NTN3, C12ORF57, SPAST, FGD6, PALMD, NCAM1, ST14, BCL11A, LAMB4, BMP7, SYT17, VEGFA, NELL2, EFNA1,…	696	1170	19325	1.4950817860300618	0.9998985665791195	0.08623682472892591	0.08498951567760739
GOTERM_BP_FAT	GO:0006629~lipid metabolic process	76	10.013175230566535	0.001425697232228245	DGKG, DHRS13, SMG1, DGKE, MTMR10, SLC44A3, PIGN, PDE3B, ECI2, ADM, PIK3C2A, DCAF5, IGF1R, PIK3C2B, ABHD12, PDK3, SCARF1, CERS3, SREBF1, CISH, EPHA8, IPMK, PPP2R5A, ADRA2A, ITPKC, KAT2B, ALDH3A1, ARMC5, CYP2U1, ACOX1, GPD1, NAAA, PEX5, ANG, ACSBG1, DAGLB, PLBD2, PLIN5, SLC27A4, CEBPA, IDI1, ISYNA1, RETSAT, ABHD3, PDGFB, ETFDH, PDGFA, GDPD3, CLCN2, LRP8, ACAT2, SOCS2, CHST10, ST3GAL5, OSBPL6, TIPAR…	696	1474	19325	1.431615433802773	0.9999060001687967	0.08623682472892591	0.08498951567760739
GOTERM_BP_FAT	GO:0043405~regulation of MAP kinase activity	17	2.2397891963109355	0.0014372386651103639	FZD5, PDGFB, PDGFA, FZD8, TGFA, MST1R, BMP7, ADRA2A, DUSP7, VEGFA, GHR, AKAP13, RGS2, FGF18, SPRY1, TRIB1, EZH2	696	190	19325	2.4843088324258926	0.9999128023231338	0.08623682472892591	0.08498951567760739
GOTERM_BP_FAT	GO:0000902~cell morphogenesis	58	7.64163372859025	0.0014443533041267275	SEMA5B, BARHL2, WDR47, SH3KBP1, RAPH1, PTPRM, ECE1, RND3, IGF1R, GOLGA4, ALCAM, TUBB3, BOC, BSG, NRCAM, ITGAV, ATP7A, NEFH, EMX1, MAP2K1, CDKL5, SEMA6A, FOXD1, EPHA8, SEMA6D, GAP43, CTTN, FEZ1, NRN1, EPHA10, SEMA3A, STXBP1, NRXN3, RHOBTB3, ITPR1, CXCR4, NTN1, LRP8, PSMB10, NTN3, C12ORF57, SPAST, FGD6, PALMD, NCAM1, ST14, BCL11A, LAMB4, BMP7, SYT17, VEGFA, NELL2, EFNA1, NR4A2, XK, PTK7, CCDC88C, L…	696	1055	19325	1.5264612954186414	0.9999167479349095	0.08623682472892591	0.08498951567760739
GOTERM_BP_FAT	GO:0010243~response to organonitrogen compound	52	6.851119894598155	0.0014463477297204069	TRIM72, GLDC, PDE3B, ADM, AHR, PIK3C2A, IGF1R, KHK, GHR, RGS2, BSG, TMEM38A, JAK2, ATP7A, VKORC1, SREBF1, INSRR, SLC39A14, KAT2B, ACTA1, TBC1D4, GPD1, SLC27A4, PDE1B, CHRNA7, SLC1A2, CXCR4, FOXO3, HDAC9, GNAI2, SOCS2, HRH1, STAMBPL1, UCP2, MAPK1, PPARGC1B, ASIC1, EIF2B4, BCL11A, GCGR, STAT2, CARD9, TRPV1, BMP7, NFKB1, NR4A2, PER1, PDE3A, FOSB, VIM, CPEB2, EZH2	696	921	19325	1.567667577720369	0.9999178216076194	0.08623682472892591	0.08498951567760739
GOTERM_BP_FAT	GO:0001558~regulation of cell growth	30	3.9525691699604746	0.0015328998552210098	SEMA5B, BARHL2, CAMK2D, CTDP1, SEMA3A, FHL1, CXCR4, JADE2, NTN1, SOCS2, RGS2, GOLGA4, NRCAM, SFN, CDKN2D, NANOS1, CDKN2C, CDKL5, EGLN2, SEMA6A, CISH, BCL11A, SEMA6D, CSNK2A3, SMARCA2, KAZALD1, SYT17, VEGFA, CTTN, CHPT1	696	444	19325	1.8760678782230507	0.9999532155459037	0.09056651053710311	0.08925657793355062
GOTERM_BP_FAT	GO:0001892~embryonic placenta development	11	1.4492753623188406	0.001582089774590859	CEBPA, ST14, MAP2K1, FZD5, PDGFB, SNAI1, MAPK1, ZNF568, ADM, PHLDA2, BMP7	696	91	19325	3.356306050271568	0.9999660337630828	0.09232137558795372	0.09098606103105764
GOTERM_BP_FAT	GO:0099537~trans-synaptic signaling	43	5.665349143610013	0.0016124758443673616	ACHE, CHRM3, CHRM1, DOC2A, STXBP1, CHRNA7, RASGRF1, EIF4A3, NRXN3, SLC1A2, LRP8, GNAI2, CALB2, HRH1, HTR6, GPR176, SV2C, SV2B, HRH3, KCNMB4, MAPK1, SLC12A6, ERC2, NPTX2, BSN, SNAP29, ASIC1, DLGAP4, UNC13B, PRRT2, FBXO2, TRPV1, ADRA2A, SYT7, SHISA7, DLG2, PCDHB2, PCDHB16, KCTD13, CHRFAM7A, DAGLB, STX1A, EZH2	696	723	19325	1.651354906917219	0.9999721294103804	0.09232137558795372	0.09098606103105764
GOTERM_BP_FAT	GO:0045935~positive regulation of nucleobase-containing compound metabolic process	102	13.438735177865613	0.001614732626210523	GPATCH3, AHR, IGF1R, ZMIZ1, MYB, CREB3L2, PIM2, PKNOX1, CDON, LMO1, NANOS1, MAP2K1, ENDOG, LMO3, EBF2, MAF, IL23A, KAT6A, GPD1, KCTD13, ORAI1, ATF5, INO80C, RTEL1, PARM1, CTR9, PDGFB, ADRB1, FOXO3, ZNF827, PPARGC1B, CTC1, FZD5, BCL11A, ERLIN1, NFATC1, GDF6, BMP7, SMARCA2, BMP6, NFKB1, CDK9, NR4A2, JMY, SNAI1, SPIRE1, ATM, LHX4, FANK1, BARHL2, RARG, KDM8, HOXC10, TRIM8, ZNF808, ING2, LBH, JAK2, ZN…	696	2110	19325	1.3422332080405295	0.9999725358513841	0.09232137558795372	0.09098606103105764
GOTERM_BP_FAT	GO:0046486~glycerolipid metabolic process	28	3.689064558629776	0.00161942403708674	DGKG, SMG1, DGKE, MTMR10, SLC44A3, ABHD3, PIGN, PDGFB, PDGFA, GDPD3, PIK3C2A, PIK3C2B, SOCS2, ABHD12, SREBF1, CISH, IPMK, EFR3B, ITPKC, PIKFYVE, GPD1, NAAA, ATM, ANG, CHPT1, DAGLB, SERINC5, PLIN5	696	405	19325	1.9196111820632893	0.9999733618977994	0.09232137558795372	0.09098606103105764
GOTERM_BP_FAT	GO:0051338~regulation of transferase activity	50	6.587615283267458	0.0016977265452407238	NAB2, PTPRH, IGF1R, GHR, ZFYVE28, PYCARD, DUSP12, AKAP13, RGS2, JAK2, CNPPD1, MAP2K1, EPHA8, INSRR, PPP2R5A, ZFP91, ADRA2A, DUSP7, KAT2B, CCNE2, IL23A, ANG, TRIB1, CCNO, CEBPA, PARM1, EPHA10, CHRNA7, PDGFB, PDGFA, TGFA, MST1R, LRP8, ERBB3, MAPK1, SFN, CDKN2D, CDKN2B, CDKN2C, FZD5, FZD8, IRGM, BMP7, VEGFA, EFNA1, FGF18, CCNYL1, SPRY1, SERINC5, EZH2	696	880	19325	1.5776025339602926	0.9999839996727943	0.09594369406538664	0.0945559871501464
GOTERM_BP_FAT	GO:0048588~developmental cell growth	19	2.503293807641634	0.0017204583966189792	EMX1, SEMA5B, RARG, NRN1, CDKL5, SEMA6A, CTDP1, BCL11A, SEMA3A, SEMA6D, RAPH1, CXCR4, NTN1, SYT17, VEGFA, AKAP13, RGS2, GOLGA4, ALCAM	696	230	19325	2.2936969015492252	0.9999862006436961	0.09639016482436849	0.09499600026159105
GOTERM_BP_FAT	GO:0061448~connective tissue development	22	2.898550724637681	0.0017989616499670179	NCOA2, RARG, FOXD1, SATB2, PDGFB, EBF2, BMP8B, WNT9A, GDF6, BMP7, BARX2, SLC39A14, BMP6, GHR, DLL4, SCUBE2, MAF, FGF18, ZNF516, CREB3L2, SNAI1, ATP7A	696	288	19325	2.1209989623243937	0.9999917225915613	0.09992693814645853	0.09848161853024573
GOTERM_BP_FAT	GO:0051174~regulation of phosphorus metabolic process	89	11.725955204216074	0.0018684631148835598	CNTF, HFE, NAB2, SMG7, PTPRH, IGF1R, GHR, ZFYVE28, PYCARD, DUSP12, AKAP13, RGS2, LBH, RB1CC1, PDK3, ROPN1L, JAK2, ATP7A, CNPPD1, CDON, DUSP5, MAP2K1, SEMA6A, EPHA8, LMO3, INSRR, TNFRSF19, PPP2R5A, ZFP91, PARP9, ADRA2A, MTURN, PGF, DUSP7, DNAJC3, KAT2B, CCNE2, IL23A, GPD1, CNKSR3, ORAI1, ANG, TRIB1, CCNO, CEBPA, EPHA10, SEMA3A, CHRNA7, PDGFB, PDGFA, TGFA, ADRB1, MST1R, LRP8, GNAI2, HRH1, ERBB3, MA…	696	1801	19325	1.3721025037176025	0.999994735373952	0.10290798121718861	0.10141954449855255
GOTERM_BP_FAT	GO:0006366~transcription from RNA polymerase II promoter	105	13.83399209486166	0.0019016444010442977	HFE, AHR, ZMIZ1, MYB, CREB3L2, ZNF568, ZNF566, PKNOX1, CDON, LMO1, HES7, LMO3, SOX13, ZFP69B, EBF2, ZNF10, HIC1, MAF, IL23A, KAT6A, ATF5, CTR9, PDGFB, ZBTB1, PRDM12, FOXO3, ZBTB2, ZNF827, SFN, PPARGC1B, PLK3, FZD5, BCL11A, SNAI3, ERLIN1, NFATC1, TRPV1, GDF6, BMP7, SMARCA2, BMP6, NFKB1, CDK9, NR4A2, EFNA1, SNAI1, ZNF536, ATM, LHX4, MXD1, EZH2, BARHL2, RARG, HOXC10, ZNF808, ING2, JAK2, ZNF521, MYBL…	696	2194	19325	1.3288101562254424	0.9999957583274204	0.10385535262509993	0.10235321335032543
GOTERM_BP_FAT	GO:0001501~skeletal system development	35	4.61133069828722	0.0019468561022889866	RARG, SATB2, LECT2, EIF4A3, NAB2, BARX2, HOXC10, HAPLN2, PAPSS1, GHR, SCUBE2, DLL4, AKAP13, CREB3L2, FLVCR1, COL10A1, ATP7A, PPARGC1B, VKORC1, GDF10, CTC1, HES7, IRX5, TIPARP, BMP8B, FOXN3, WNT9A, GDF6, BMP7, SLC39A14, BMP6, VCAN, MAF, FGF18, SNAI1	696	556	19325	1.7478474117257918	0.9999968400369731	0.10543848173980103	0.10391344445967465
GOTERM_BP_FAT	GO:0033554~cellular response to stress	101	13.306982872200262	0.0019637435807166037	CNTF, AQP3, IGF1R, PYCARD, NPEPPS, ZMIZ1, CREB3L2, PDK3, SLC12A6, BNIP3L, MAP2K1, ENDOG, FBXO2, UBE4B, HIC1, MTURN, KAT6A, TRIB1, DSC2, INO80C, RTEL1, ZBTB1, ITPR1, FOXO3, FUT8, SFN, PPARGC1B, CTC1, PLK3, PLK5, FZD5, NONO, ERLIN1, FZD8, TRPV1, FOXN3, HSPA2, GDF6, BMP7, SMARCA2, NFKB1, CDK9, NR4A2, JMY, CCDC88C, SNAI1, SPIRE1, ATM, CPEB2, EZH2, HERPUD2, SMG1, RNF13, PHF1, RASGRF1, SETD7, ADM, ATP2…	696	2098	19325	1.3366760078016282	0.9999971691031009	0.10547412835600999	0.10394857549165162
GOTERM_BP_FAT	GO:0010720~positive regulation of cell development	36	4.743083003952568	0.002010700314618702	CNTF, SEMA3A, CXCR4, NTN1, LRP8, HAPLN2, IGF1R, SOCS2, RGS2, GOLGA4, MAN2A1, CREB3L2, NRCAM, SCARF1, BEND6, CDON, MAP2K1, CDKL5, SEMA6A, PLK5, NEGR1, BCL11A, GDF6, BMP7, BMP6, SYT17, VEGFA, EHD1, VCAN, LRRC7, PTK7, FEZ1, PDE3A, KCTD11, TRIB1, EZH2	696	579	19325	1.7263712703233876	0.9999979149056175	0.10711099462874545	0.10556176651748185
GOTERM_BP_FAT	GO:0098916~anterograde trans-synaptic signaling	42	5.533596837944664	0.0021224154803914687	ACHE, CHRM3, CHRM1, DOC2A, STXBP1, CHRNA7, RASGRF1, EIF4A3, NRXN3, SLC1A2, LRP8, GNAI2, CALB2, HRH1, HTR6, GPR176, SV2C, SV2B, HRH3, KCNMB4, MAPK1, SLC12A6, ERC2, NPTX2, BSN, SNAP29, ASIC1, DLGAP4, UNC13B, PRRT2, FBXO2, TRPV1, ADRA2A, SYT7, SHISA7, DLG2, PCDHB2, PCDHB16, KCTD13, CHRFAM7A, STX1A, EZH2	696	713	19325	1.6355733423610777	0.9999989926997278	0.11101297390212361	0.10940730848485948
GOTERM_BP_FAT	GO:0007268~chemical synaptic transmission	42	5.533596837944664	0.0021224154803914687	ACHE, CHRM3, CHRM1, DOC2A, STXBP1, CHRNA7, RASGRF1, EIF4A3, NRXN3, SLC1A2, LRP8, GNAI2, CALB2, HRH1, HTR6, GPR176, SV2C, SV2B, HRH3, KCNMB4, MAPK1, SLC12A6, ERC2, NPTX2, BSN, SNAP29, ASIC1, DLGAP4, UNC13B, PRRT2, FBXO2, TRPV1, ADRA2A, SYT7, SHISA7, DLG2, PCDHB2, PCDHB16, KCTD13, CHRFAM7A, STX1A, EZH2	696	713	19325	1.6355733423610777	0.9999989926997278	0.11101297390212361	0.10940730848485948
GOTERM_BP_FAT	GO:0051962~positive regulation of nervous system development	35	4.61133069828722	0.0021491552900312055	CNTF, SEMA3A, CXCR4, NTN1, LRP8, HAPLN2, IGF1R, SOCS2, RGS2, GOLGA4, MAN2A1, CREB3L2, NRCAM, SCARF1, BEND6, CDON, MAP2K1, CDKL5, SEMA6A, PLK5, LRRN3, NEGR1, BCL11A, GDF6, BMP7, BMP6, SYT17, VEGFA, EHD1, VCAN, LRRC7, PTK7, FEZ1, KCTD11, EZH2	696	560	19325	1.7353627873563218	0.9999991536990284	0.11101297390212361	0.10940730848485948
GOTERM_BP_FAT	GO:0045944~positive regulation of transcription from RNA polymerase II promoter	68	8.959156785243742	0.0021591788702081914	BARHL2, RARG, AHR, HOXC10, ZNF808, ZMIZ1, MYB, CREB3L2, JAK2, PKNOX1, ZNF521, MYBL1, CDON, LMO1, NCOA2, SREBF1, RBM15, KLF13, FOXD1, CHUK, LMO3, EBF2, TET1, OLIG1, KAT2B, ZEB2, MAF, ELF4, IL23A, KAT6A, ATF5, CEBPA, CEBPD, SATB2, CTR9, PDGFB, FOXK2, FOXO3, BARX2, STOX2, MUC1, ZNF827, RXRG, PPARGC1B, FZD5, BCL11A, STAT2, ERLIN1, NFATC1, GRHL1, TBX19, BMP7, SMARCA2, BMP6, NFKB1, VEGFA, CDK9, NR4A2, …	696	1308	19325	1.4434821962107631	0.9999992071839918	0.11101297390212361	0.10940730848485948
GOTERM_BP_FAT	GO:0048545~response to steroid hormone	25	3.293807641633729	0.0021693564680058007	PTPRU, ADM, FOXO3, IGF1R, GHR, LBH, ZMIZ1, MAPK1, JAK2, RXRG, PPARGC1B, SREBF1, NCOA2, SLC12A3, EGLN2, LMO3, ATP2B1, BMP7, BMP6, PER1, ACTA1, KLF9, PDE3A, FOSB, ACSBG1	696	352	19325	1.9720031674503655	0.9999992580339389	0.11101297390212361	0.10940730848485948
GOTERM_BP_FAT	GO:0001505~regulation of neurotransmitter levels	19	2.503293807641634	0.002209665132864882	UNC13B, ACHE, PRRT2, DOC2A, PDE1B, STXBP1, SLC1A2, NRXN3, SYT7, ADRA2A, SV2C, SV2B, HRH3, KCNMB4, DAGLB, ERC2, SNAP29, STX1A, ASIC1	696	235	19325	2.2448948398141355	0.9999994293576515	0.11120553478708242	0.10959708421468886
GOTERM_BP_FAT	GO:0060395~SMAD protein signal transduction	9	1.185770750988142	0.002223438638089054	GDF10, ZMIZ1, BMP8B, LNPEP, VIM, GDF6, LEFTY2, BMP7, BMP6	696	65	19325	3.8444960212201593	0.999999478322391	0.11120553478708242	0.10959708421468886
GOTERM_BP_FAT	GO:1902680~positive regulation of RNA biosynthetic process	87	11.462450592885375	0.0022244529192676898	FANK1, BARHL2, RARG, KDM8, GPATCH3, AHR, HOXC10, TRIM8, ZNF808, ING2, LBH, ZMIZ1, MYB, CREB3L2, PIM2, JAK2, PKNOX1, ZNF521, MYBL1, CDON, LMO1, NCOA2, SREBF1, MAP2K1, RBM15, KLF13, FOXD1, CHUK, LMO3, EBF2, TET1, OLIG1, RGMB, PARP9, KAT2B, ZEB2, MAF, ELF4, IL23A, KAT6A, ZNF516, ATF5, KDM7A, INO80C, CEBPA, CTDP1, CEBPD, SATB2, CTR9, PDGFB, FOXK2, FOXO3, MLLT3, BARX2, STOX2, MUC1, ZNF827, RXRG, PPARG…	696	1765	19325	1.368626062322946	0.9999994817574976	0.11120553478708242	0.10959708421468886
GOTERM_BP_FAT	GO:0007207~phospholipase C-activating G-protein coupled acetylcholine receptor signaling pathway	4	0.5270092226613966	0.0022649927651965775	CHRM3, GNA15, CHRM1, ITPR1	696	8	19325	13.882902298850574	0.9999996020278289	0.11204481295427818	0.1104242232608327
GOTERM_BP_FAT	GO:0010648~negative regulation of cell communication	77	10.144927536231885	0.0022757216971787536	DGKG, TRIM72, ACHE, PTPRU, RASL11B, PDE3B, EIF4A3, OTUD7A, ADM, GPATCH3, IGF1R, ZFYVE28, PYCARD, LFNG, ING2, RGS2, LBH, RB1CC1, ITGAV, DUSP5, SREBF1, SEMA6A, ENDOG, CISH, LMO3, SOX13, TET1, HIC1, ADRA2A, DUSP7, CTTN, FRMD8, CNKSR3, KCTD13, TRIB1, PLIN5, SLC27A4, STXBP1, ITPR1, TGFA, FOXO3, MLLT3, PSMB10, GNAI2, HDAC7, SOCS2, DLL4, MUC1, ERBB3, TMEM127, LMNA, UCP2, RGS20, GPR155, BEND6, ASIC1, CDK…	696	1525	19325	1.401945543621632	0.9999996288909013	0.11204481295427818	0.1104242232608327
GOTERM_BP_FAT	GO:0048511~rhythmic process	25	3.293807641633729	0.0023335592042839134	KDM8, ADRB1, AHR, FOXO3, IGF1R, DLL4, LFNG, GPR176, GDF10, HES7, SREBF1, NCOA2, EIF2B4, NONO, ENOX1, VEGFA, PER1, KAT2B, TEF, KLF9, ATM, ANG, PTX3, ATF5, EZH2	696	354	19325	1.9608619066173127	0.9999997453877387	0.1137893437543261	0.1121435215796982
GOTERM_BP_FAT	GO:0017158~regulation of calcium ion-dependent exocytosis	12	1.5810276679841897	0.002346172036171672	UNC13B, SV2C, PRRT2, DOC2A, SV2B, STXBP1, NRXN3, STX1A, ADRA2A, SYT7, SYT17, GNAI2	696	112	19325	2.9749076354679804	0.9999997654711051	0.1137893437543261	0.1121435215796982
GOTERM_BP_FAT	GO:0006650~glycerophospholipid metabolic process	23	3.0303030303030303	0.002425930417212156	DGKG, SMG1, MTMR10, DGKE, SLC44A3, CISH, ABHD3, PIGN, IPMK, PDGFB, PDGFA, GDPD3, PIK3C2A, EFR3B, PIK3C2B, SOCS2, ABHD12, ITPKC, PIKFYVE, NAAA, CHPT1, ATM, SERINC5	696	315	19325	2.0273444626892902	0.9999998605105023	0.11678608727008742	0.11509692090551006
GOTERM_BP_FAT	GO:0050810~regulation of steroid biosynthetic process	10	1.3175230566534915	0.002476278922134331	SREBF1, ARMC5, ERLIN1, SNAI1, ADM, DHCR7, CLCN2, NFKB1, BMP6, IGF1R	696	81	19325	3.4278771108273025	0.9999998995188276	0.11797149516669583	0.11626518334246605
GOTERM_BP_FAT	GO:0023057~negative regulation of signaling	77	10.144927536231885	0.0024868587225476734	DGKG, TRIM72, ACHE, PTPRU, RASL11B, PDE3B, EIF4A3, OTUD7A, ADM, GPATCH3, IGF1R, ZFYVE28, PYCARD, LFNG, ING2, RGS2, LBH, RB1CC1, ITGAV, DUSP5, SREBF1, SEMA6A, ENDOG, CISH, LMO3, SOX13, TET1, HIC1, ADRA2A, DUSP7, CTTN, FRMD8, CNKSR3, KCTD13, TRIB1, PLIN5, SLC27A4, STXBP1, ITPR1, TGFA, FOXO3, MLLT3, PSMB10, GNAI2, HDAC7, SOCS2, DLL4, MUC1, ERBB3, TMEM127, LMNA, UCP2, RGS20, GPR155, BEND6, ASIC1, CDK…	696	1530	19325	1.3973640222372474	0.9999999062115986	0.11797149516669583	0.11626518334246605
GOTERM_BP_FAT	GO:0050804~modulation of synaptic transmission	32	4.216073781291173	0.0025283409456404145	ACHE, DGKE, DOC2A, STXBP1, CHRNA7, RASGRF1, EIF4A3, NRXN3, LRP8, GNAI2, CALB2, HRH1, SV2C, SV2B, KCNMB4, MAPK1, JAK2, ERC2, NPTX2, ASIC1, DLGAP4, UNC13B, CDKL5, PRRT2, FBXO2, ADRA2A, SYT7, SHISA7, SLC6A6, KCTD13, CHRFAM7A, STX1A	696	501	19325	1.7734645651226282	0.9999999284232359	0.1190702014907033	0.11734799823787576
GOTERM_BP_FAT	GO:0019220~regulation of phosphate metabolic process	88	11.594202898550725	0.002575340724116419	CNTF, HFE, NAB2, SMG7, PTPRH, IGF1R, GHR, ZFYVE28, PYCARD, DUSP12, AKAP13, RGS2, LBH, RB1CC1, ROPN1L, JAK2, ATP7A, CNPPD1, CDON, DUSP5, MAP2K1, SEMA6A, EPHA8, LMO3, INSRR, TNFRSF19, PPP2R5A, ZFP91, PARP9, ADRA2A, MTURN, PGF, DUSP7, DNAJC3, KAT2B, CCNE2, IL23A, GPD1, CNKSR3, ORAI1, ANG, TRIB1, CCNO, CEBPA, EPHA10, SEMA3A, CHRNA7, PDGFB, PDGFA, TGFA, ADRB1, MST1R, LRP8, GNAI2, HRH1, ERBB3, MAPK1, S…	696	1796	19325	1.3604625860788984	0.9999999473041092	0.11908283170167615	0.11736044576846219
GOTERM_BP_FAT	GO:0051253~negative regulation of RNA metabolic process	74	9.749670619235836	0.0025792557722625307	RARG, NAB2, KDM8, AHR, TRIM8, ING2, LBH, MYB, ZNF568, ZNF566, ZNF487, LMO1, HES7, NCOA2, SREBF1, BATF3, FOXD1, SFMBT1, ZFP69B, SOX13, ZNF10, TET1, PARP9, HIC1, PTBP3, RNF168, KAT2B, ZEB2, MAF, KAT6A, ATF5, CEBPA, CEBPD, SATB2, CTR9, PDGFB, ZBTB1, FOXK2, PRDM12, FOXO3, HDAC9, BARX2, ZBTB2, HDAC7, DLL4, HIRA, MUC1, ZNF827, SFN, PPARGC1B, BEND6, ZNF540, PLK3, BCL11A, NONO, SNAI3, TRPV1, FOXN3, BMP7,…	696	1460	19325	1.4073079042670447	0.9999999486313618	0.11908283170167615	0.11736044576846219
GOTERM_BP_FAT	GO:0003006~developmental process involved in reproduction	45	5.928853754940711	0.0025835788998209474	CEBPA, RARG, SYCP2, SEMA3A, STXBP1, PDGFB, RHOBTB3, PDGFA, ADM, FOXO3, POMZP3, DLL4, LFNG, STOX2, ING2, BSG, MAPK1, ROPN1L, ZNF568, PHLDA2, JAM2, NANOS1, EIF2B4, MAP2K1, ST14, RBM15, IRX5, FZD5, TIPARP, INSRR, TTC21A, HSPA2, SMARCA2, BMP7, BMP6, TEX19, VEGFA, PDE3A, SNAI1, ATM, ANG, ACSBG1, PTX3, LHX4, CCDC62	696	787	19325	1.5876254217236998	0.9999999500581608	0.11908283170167615	0.11736044576846219
GOTERM_BP_FAT	GO:0071241~cellular response to inorganic substance	19	2.503293807641634	0.002617333908460519	SLC12A2, CEBPA, SLC12A3, CAMK2D, ENDOG, CHUK, HFE, BNIP3, EIF4A3, SYT7, BMP6, SYT17, ITPKC, MT2A, DLG2, UCP2, FOSB, MAPK1, ATP7A	696	239	19325	2.207323378059924	0.9999999599185613	0.11978910613440079	0.11805650481471566
GOTERM_BP_FAT	GO:1902679~negative regulation of RNA biosynthetic process	71	9.354413702239789	0.002675826235700356	RARG, NAB2, KDM8, AHR, TRIM8, ING2, LBH, MYB, ZNF568, ZNF566, ZNF487, LMO1, HES7, NCOA2, SREBF1, BATF3, FOXD1, SFMBT1, ZFP69B, SOX13, ZNF10, TET1, PARP9, HIC1, RNF168, ZEB2, MAF, KAT6A, ATF5, CEBPA, CEBPD, SATB2, CTR9, PDGFB, ZBTB1, FOXK2, PRDM12, FOXO3, HDAC9, BARX2, ZBTB2, HDAC7, DLL4, HIRA, MUC1, ZNF827, SFN, PPARGC1B, BEND6, ZNF540, PLK3, BCL11A, NONO, SNAI3, TRPV1, FOXN3, BMP7, SMARCA2, BMP6…	696	1392	19325	1.4162156080724007	0.9999999726213648	0.12160975318752877	0.1198508184591663
GOTERM_BP_FAT	GO:0042127~regulation of cell proliferation	89	11.725955204216074	0.002766836005235933	TRIM71, PTPRU, RARG, CNTF, CHRM1, PTPRM, ADM, AHR, HOXC10, IGF1R, HAPLN2, PYCARD, ING2, LBH, ZMIZ1, RB1CC1, ITGAV, PIM2, JAK2, ATP7A, SLC16A2, PHLDA2, CDON, LMO1, EMX1, MAP2K1, CNOT6L, KLF13, CSNK2A3, TBC1D8, TET1, WNT9A, GAB2, TICAM1, ADRA2A, MTSS1, PGF, KAT2B, VCAN, DDAH1, IL23A, TRNP1, PRTN3, ANG, ATF5, VSTM2A, TRIB1, CEBPA, CHRNA7, PDGFB, PDGFA, CEND1, TGFA, MST1R, DBF4B, FOXO3, NTN1, GNAI2, …	696	1825	19325	1.3540584159974807	0.9999999848700458	0.12432805074933695	0.12252979920749396
GOTERM_BP_FAT	GO:0016477~cell migration	79	10.408432147562582	0.002832790962658236	SEMA5B, BARHL2, PTPRU, WDR47, SH3KBP1, PTPRM, PIK3C2A, RND3, PTPRF, IGF1R, PIK3C2B, SYDE2, PYCARD, HTR6, ING2, ZMIZ1, BSG, NRCAM, ITGAV, JAK2, ATP7A, CCR4, NANOS1, CDKL5, SEMA6A, EPHA8, SEMA6D, TET1, PARP9, ADRA2A, PGF, ACAP3, VCAN, ZEB2, CTTN, IL23A, PEX5, KCTD13, PRTN3, ANG, TRIB1, TRIM55, SELPLG, PKN3, SEMA3A, SATB2, PDGFB, RHOBTB3, PDGFA, CXCR4, CEND1, MST1R, FOXO3, HDAC9, NTN1, LRP8, GNAI2, …	696	1585	19325	1.3839107654374705	0.9999999901562991	0.12432805074933695	0.12252979920749396
GOTERM_BP_FAT	GO:0009991~response to extracellular stimulus	33	4.3478260869565215	0.0028615676888736202	HFE, SLC1A2, FOXK2, ADM, ADRB1, FOXO3, AQP3, GNAI2, IGF1R, PIK3C2B, GHR, DLL4, PCSK1N, MAP1LC3B, UCP2, MAPK1, PSPH, CDKN2D, SREBF1, SLC12A3, CDKN2B, GCGR, BNIP3, TRPV1, ATP2B1, BMP7, NR4A2, KAT2B, ACTA1, JMY, DSC2, SLC27A4, LRP11	696	527	19325	1.7386556958712294	0.9999999918397255	0.12432805074933695	0.12252979920749396
GOTERM_BP_FAT	GO:1903508~positive regulation of nucleic acid-templated transcription	86	11.330698287220025	0.002871713118021276	FANK1, BARHL2, RARG, KDM8, GPATCH3, AHR, HOXC10, TRIM8, ZNF808, ING2, LBH, ZMIZ1, MYB, CREB3L2, PIM2, JAK2, PKNOX1, ZNF521, MYBL1, CDON, LMO1, NCOA2, SREBF1, MAP2K1, RBM15, KLF13, FOXD1, CHUK, LMO3, EBF2, TET1, OLIG1, RGMB, PARP9, KAT2B, ZEB2, MAF, ELF4, IL23A, KAT6A, ZNF516, ATF5, KDM7A, INO80C, CEBPA, CEBPD, SATB2, CTR9, PDGFB, FOXK2, FOXO3, MLLT3, BARX2, STOX2, MUC1, ZNF827, RXRG, PPARGC1B, FZ…	696	1756	19325	1.3598286989762522	0.9999999923618678	0.12432805074933695	0.12252979920749396
GOTERM_BP_FAT	GO:0045893~positive regulation of transcription, DNA-templated	86	11.330698287220025	0.002871713118021276	FANK1, BARHL2, RARG, KDM8, GPATCH3, AHR, HOXC10, TRIM8, ZNF808, ING2, LBH, ZMIZ1, MYB, CREB3L2, PIM2, JAK2, PKNOX1, ZNF521, MYBL1, CDON, LMO1, NCOA2, SREBF1, MAP2K1, RBM15, KLF13, FOXD1, CHUK, LMO3, EBF2, TET1, OLIG1, RGMB, PARP9, KAT2B, ZEB2, MAF, ELF4, IL23A, KAT6A, ZNF516, ATF5, KDM7A, INO80C, CEBPA, CEBPD, SATB2, CTR9, PDGFB, FOXK2, FOXO3, MLLT3, BARX2, STOX2, MUC1, ZNF827, RXRG, PPARGC1B, FZ…	696	1756	19325	1.3598286989762522	0.9999999923618678	0.12432805074933695	0.12252979920749396
GOTERM_BP_FAT	GO:0045892~negative regulation of transcription, DNA-templated	70	9.22266139657444	0.002872053584954642	RARG, NAB2, KDM8, AHR, ING2, LBH, MYB, ZNF568, ZNF566, ZNF487, LMO1, HES7, NCOA2, SREBF1, BATF3, FOXD1, SFMBT1, ZFP69B, SOX13, ZNF10, TET1, PARP9, HIC1, RNF168, ZEB2, MAF, KAT6A, ATF5, CEBPA, CEBPD, SATB2, CTR9, PDGFB, ZBTB1, FOXK2, PRDM12, FOXO3, HDAC9, BARX2, ZBTB2, HDAC7, DLL4, HIRA, MUC1, ZNF827, SFN, PPARGC1B, BEND6, ZNF540, PLK3, BCL11A, NONO, SNAI3, TRPV1, FOXN3, BMP7, SMARCA2, BMP6, NFKB1…	696	1372	19325	1.416622683556181	0.9999999923787986	0.12432805074933695	0.12252979920749396
GOTERM_BP_FAT	GO:0031058~positive regulation of histone modification	12	1.5810276679841897	0.002888680668279717	CDK9, SREBF1, MUC1, ING2, PHF1, LMNA, MYB, CTR9, TET1, ATM, PRDM12, VEGFA	696	115	19325	2.8973013493253372	0.9999999931615406	0.12432805074933695	0.12252979920749396
GOTERM_BP_FAT	GO:0061387~regulation of extent of cell growth	12	1.5810276679841897	0.002888680668279717	SEMA5B, BARHL2, GOLGA4, SEMA6A, CDKL5, CTTN, BCL11A, SEMA3A, SEMA6D, NRCAM, NTN1, VEGFA	696	115	19325	2.8973013493253372	0.9999999931615406	0.12432805074933695	0.12252979920749396
GOTERM_BP_FAT	GO:0045444~fat cell differentiation	19	2.503293807641634	0.0029968432182671256	GDF10, SREBF1, CEBPA, CEBPD, LMO3, BNIP3, SOX13, EBF2, ADRB1, OSBPL11, GDF6, BMP7, NR4A2, RGS2, KLF5, ZNF516, BBS9, ATF5, VSTM2A	696	242	19325	2.179959865108768	0.9999999966211367	0.1252397041325194	0.1234282666516059
GOTERM_BP_FAT	GO:1903507~negative regulation of nucleic acid-templated transcription	70	9.22266139657444	0.0030133561636494052	RARG, NAB2, KDM8, AHR, ING2, LBH, MYB, ZNF568, ZNF566, ZNF487, LMO1, HES7, NCOA2, SREBF1, BATF3, FOXD1, SFMBT1, ZFP69B, SOX13, ZNF10, TET1, PARP9, HIC1, RNF168, ZEB2, MAF, KAT6A, ATF5, CEBPA, CEBPD, SATB2, CTR9, PDGFB, ZBTB1, FOXK2, PRDM12, FOXO3, HDAC9, BARX2, ZBTB2, HDAC7, DLL4, HIRA, MUC1, ZNF827, SFN, PPARGC1B, BEND6, ZNF540, PLK3, BCL11A, NONO, SNAI3, TRPV1, FOXN3, BMP7, SMARCA2, BMP6, NFKB1…	696	1374	19325	1.4145606418042798	0.9999999969659504	0.1252397041325194	0.1234282666516059
GOTERM_BP_FAT	GO:0007269~neurotransmitter secretion	14	1.844532279314888	0.0030218640306794217	UNC13B, PRRT2, DOC2A, STXBP1, NRXN3, SYT7, ADRA2A, SV2C, SV2B, HRH3, ERC2, SNAP29, STX1A, ASIC1	696	150	19325	2.5914750957854404	0.9999999971296377	0.1252397041325194	0.1234282666516059
GOTERM_BP_FAT	GO:0099643~signal release from synapse	14	1.844532279314888	0.0030218640306794217	UNC13B, PRRT2, DOC2A, STXBP1, NRXN3, SYT7, ADRA2A, SV2C, SV2B, HRH3, ERC2, SNAP29, STX1A, ASIC1	696	150	19325	2.5914750957854404	0.9999999971296377	0.1252397041325194	0.1234282666516059
[truncated: 1,388 more rows]

## Sheet: Common DOWN T-NT-PT 24h
	Protein_coding genes log2FC>|1|, adj.p.val<0,05														Protein_coding genes log2FC>|0,5|, adj.p.val<0,05
[truncated: 2,694 more rows]

## Sheet: GO commun DOWN T-NT-PT 24h
	BP_FAT (common DOWN T-NT-PT 24h - 71genes)
[truncated: 2,583 more rows]
