# Supplementary material for: TFE3 fusions drive oxidative metabolism and ferroptosis resistance in translocation renal cell carcinoma
Source: EMBO Mol Med. 2025 Mar 27;17(5):1041–70. doi: 10.1038/s44321-025-00221-7 (PMC12081665; doi:10.1038/s44321-025-00221-7)
Supplement: Supplementary file 16 — EV and Appendix Figure Source data [file 44321_2025_221_MOESM16_ESM.zip › Fig EV and Appendix/Fig-EV1/Fig-EV1B.xlsx]

## Sheet: Annotation
MyList	Gene ID	Type	Tax ID	Homologene Gene ID	Homologene Gene Tax ID	Gene Symbol	Description	Protein Functions (ChatGPT)	Disease & Drugs (ChatGPT)	Biological Process (GO)	Kinase Class (UniProt)	Protein Function (Protein Atlas)	Subcellular Location (Protein Atlas)	Drug (DrugBank)	Canonical Pathways_x000D_	Hallmark Gene Sets_x000D_	GO:0048598 embryonic morphogenesis	GO:0001568 blood vessel development	GO:0001822 kidney development	GO:0007167 enzyme-linked receptor protein	GO:0060840 artery development	GO:0035107 appendage morphogenesis	GO:0051216 cartilage development	GO:0030198 extracellular matrix organizat	WP5053 Development of ureteric collec	GO:0001655 urogenital system development	GO:0030111 regulation of Wnt signaling pa	GO:0090287 regulation of cellular respons	GO:0007178 cell surface receptor protein	GO:0035904 aorta development	GO:0048799 animal organ maturation	GO:0060384 innervation	GO:0090596 sensory organ morphogenesis	GO:0050796 regulation of insulin secretio	GO:0048640 negative regulation of develop	GO:0098609 cell-cell adhesion
EBF1	1879	symbol	H. sapiens	1879	H. sapiens	EBF1	EBF transcription factor 1	EBF1 is a human gene that encodes for the EBF transcription factor 1. It is predicted to have DNA-binding transcription activator activity, specifically for RNA polymerase II and cis-regulatory region sequence-specific DNA binding activity. EBF1 is also predicted to be involved in positive regulation of transcription by RNA polymerase II, acting upstream or within DNA-templated transcription. It …	EBF1 has been implicated in several diseases, including leukemia, lymphoma, and breast cancer. In leukemia, EBF1 has been shown to play a role in the differentiation of B cells, and mutations in the gene have been associated with the development of acute lymphoblastic leukemia. In breast cancer, EBF1 has been found to be downregulated, and its overexpression has been shown to inhibit tumor growth…	GO:0006357 regulation of transcription by RNA polymerase II;GO:0006355 regulation of DNA-templated transcription;GO:2001141 regulation of RNA biosynthetic process		Transcription factors:Immunoglobulin fold; Predicted intracellular proteins; Cancer-related genes	Nucleoplasm (Approved); Additional: Vesicles				0.0	0.0	0.0	0.0	0.0	0.0	0.0	0.0	0.0	0.0	0.0	0.0	0.0	0.0	0.0	0.0	0.0	0.0	0.0	0.0
APCDD1	147495	symbol	H. sapiens	147495	H. sapiens	APCDD1	APC down-regulated 1	APCDD1 is a gene that encodes an inhibitor of the Wnt signaling pathway. Mutations in this gene have been linked to hereditary hypotrichosis simplex, a condition characterized by hair loss. Additionally, increased expression of APCDD1 may be associated with the development of colorectal cancer. The Wnt signaling pathway is involved in various cellular processes, including cell proliferation and d…	There are currently no targeted drug discovery efforts specifically focused on APCDD1, as it is primarily studied for its role in hair loss and colorectal cancer. However, drugs that target the Wnt signaling pathway, which APCDD1 inhibits, have been developed for the treatment of certain cancers. For example, the drug Vantictumab targets the Wnt pathway and has shown promise in clinical trials fo…	GO:0043615 astrocyte cell migration;GO:0042487 regulation of odontogenesis of dentin-containing tooth;GO:0042481 regulation of odontogenesis		Disease related genes; Predicted intracellular proteins; Human disease related genes:Skin diseases:Skin and soft tissue diseases					0.0	0.0	0.0	0.0	0.0	1.0	0.0	0.0	0.0	0.0	1.0	0.0	0.0	1.0	0.0	0.0	0.0	0.0	0.0	0.0
MFAP2	4237	symbol	H. sapiens	4237	H. sapiens	MFAP2	microfibril associated protein 2	Microfibril associated protein 2 (MFAP2) is a gene that encodes a protein that is a major antigen of elastin-associated microfibrils. It is a candidate for involvement in the development of inherited connective tissue diseases. The gene has four transcript variants that encode two different isoforms. The function of MFAP2 is not fully understood, but it is believed to play a role in the formation…	Mutations in the MFAP2 gene have been associated with several connective tissue disorders, including Marfan syndrome and Ehlers-Danlos syndrome. Marfan syndrome is a genetic disorder that affects the connective tissue, leading to abnormalities in the skeletal, cardiovascular, and ocular systems. Ehlers-Danlos syndrome is a group of genetic disorders that affect the connective tissue, leading to h…	GO:0048050 post-embryonic eye morphogenesis;GO:0030220 platelet formation;GO:0036344 platelet morphogenesis		Predicted secreted proteins			(M17)PID NOTCH PATHWAY; (M3008)NABA ECM GLYCOPROTEINS; (M5884)NABA CORE MATRISOME		1.0	0.0	1.0	0.0	0.0	0.0	0.0	0.0	0.0	0.0	0.0	0.0	1.0	0.0	0.0	0.0	1.0	0.0	1.0	0.0
ARNTL	406	gene_synonym	H. sapiens	406	H. sapiens	BMAL1	basic helix-loop-helix ARNT like 1	BMAL1 is a human gene that encodes a basic helix-loop-helix protein that forms a heterodimer with CLOCK. This heterodimer binds to E-box enhancer elements upstream of PER and CRY genes and activates their transcription. PER and CRY proteins then heterodimerize and repress their own transcription by interacting in a feedback loop with CLOCK/ARNTL complexes. Defects in this gene have been linked to…	BMAL1 has been implicated in a variety of diseases, including metabolic disorders, cancer, and neurological disorders. In particular, mutations in BMAL1 have been linked to infertility, as well as problems with gluconeogenesis and lipogenesis, which can lead to metabolic disorders such as diabetes and obesity. Additionally, disruptions in the circadian rhythm regulated by BMAL1 have been associat…	GO:0090403 oxidative stress-induced premature senescence;GO:2000323 negative regulation of glucocorticoid receptor signaling pathway;GO:2000322 regulation of glucocorticoid receptor signaling pathway		Transcription factors:Basic domains; Predicted intracellular proteins	Nucleoplasm (Supported); Additional: Vesicles		(M95)PID CIRCADIAN PATHWAY		0.0	0.0	1.0	1.0	0.0	0.0	0.0	0.0	0.0	0.0	1.0	0.0	0.0	0.0	0.0	0.0	0.0	1.0	1.0	0.0
PROB1	389333	symbol	H. sapiens	389333	H. sapiens	PROB1	proline rich basic protein 1	PROB1, or proline rich basic protein 1, is a gene that is located in the nucleoplasm. The function of this gene is not well understood, but it is thought to play a role in regulating gene expression and chromatin structure. Mutations in the PROB1 gene have been associated with various diseases, including cancer and developmental disorders. Further research is needed to fully understand the functi…	Unfortunately, there is currently limited information available on the disease implications and targeted drug discovery efforts for the PROB1 gene. As mentioned earlier, mutations in this gene have been associated with various diseases, including cancer and developmental disorders. However, the specific mechanisms by which these mutations contribute to disease are not well understood. There are c…			Predicted intracellular proteins	Nucleoplasm (Enhanced)				0.0	0.0	0.0	0.0	0.0	0.0	0.0	0.0	0.0	0.0	0.0	0.0	0.0	0.0	0.0	0.0	0.0	0.0	0.0	0.0
C12orf79	256021	gene_synonym	H. sapiens	256021	H. sapiens	LINC01619	long intergenic non-protein coding RNA 1619										0.0	0.0	0.0	0.0	0.0	0.0	0.0	0.0	0.0	0.0	0.0	0.0	0.0	0.0	0.0	0.0	0.0	0.0	0.0	0.0
RGMA	56963	symbol	H. sapiens	56963	H. sapiens	RGMA	repulsive guidance molecule BMP co-receptor a	RGMA is a gene that belongs to the repulsive guidance molecule family. It encodes a glycosylphosphatidylinositol-anchored glycoprotein that acts as an axon guidance protein in the central nervous system during development and adulthood. Additionally, RGMA may function as a tumor suppressor in certain types of cancer. The gene undergoes alternate splicing, resulting in the production of multiple t…	RGMA has been implicated in several diseases, including multiple sclerosis, Alzheimer's disease, and cancer. In multiple sclerosis, RGMA has been shown to inhibit axonal regeneration, leading to the formation of lesions in the central nervous system. In Alzheimer's disease, RGMA has been found to be upregulated in the hippocampus, a region of the brain important for memory and learning, and may c…	GO:0048671 negative regulation of collateral sprouting;GO:0048681 negative regulation of axon regeneration;GO:0070571 negative regulation of neuron projection regeneration		Predicted intracellular proteins; Predicted secreted proteins	Nucleoplasm (Approved); Additional: Cytosol		(M181)PID BMP PATHWAY		1.0	1.0	0.0	1.0	0.0	1.0	0.0	0.0	0.0	0.0	0.0	1.0	1.0	0.0	0.0	0.0	0.0	0.0	1.0	0.0
SLC6A9	6536	symbol	H. sapiens	6536	H. sapiens	SLC6A9	solute carrier family 6 member 9	SLC6A9 is a human gene that encodes a protein responsible for removing the inhibitory neurotransmitter glycine from the synaptic cleft in the central nervous system. This gene is a member of the solute carrier family 6 and is one of two transporters that regulate glycine signaling. The protein encoded by SLC6A9 plays a crucial role in maintaining the balance of neurotransmitters in the brain, whi…	Dysfunction of SLC6A9 has been implicated in several neurological disorders, including schizophrenia and autism spectrum disorders. Targeted drug discovery efforts have focused on developing drugs that modulate the activity of the protein encoded by this gene. One example is the drug sarcosine, which has been shown to enhance the activity of SLC6A9 and improve symptoms of schizophrenia. Another d…	GO:0060092 regulation of synaptic transmission, glycinergic;GO:1904782 negative regulation of NMDA glutamate receptor activity;GO:0070455 positive regulation of heme biosynthetic process		Disease related genes; Potential drug targets; Human disease related genes:Congenital disorders of metabolism:Congenital disorders of amino acid metabolism; Transporters:Electrochemical Potential-driven transporters; Predicted intracellular proteins	Golgi apparatus (Approved); Additional: Nucleoplasm			(M5945)HALLMARK HEME METABOLISM	0.0	0.0	0.0	0.0	0.0	0.0	0.0	0.0	0.0	0.0	0.0	0.0	0.0	0.0	0.0	0.0	0.0	0.0	0.0	0.0
MN1	4330	symbol	H. sapiens	4330	H. sapiens	MN1	MN1 proto-oncogene, transcriptional regulator	The MN1 gene is a proto-oncogene and transcriptional regulator that contains two sets of CAG repeats. It has been found to be disrupted by a balanced translocation (4;22) in a meningioma, which may contribute to the development of this type of brain tumor. This information was provided by RefSeq in July 2008.	The MN1 gene has been implicated in several types of cancer, including acute myeloid leukemia (AML), myelodysplastic syndrome (MDS), and meningioma. In AML and MDS, MN1 overexpression has been associated with poor prognosis and resistance to chemotherapy. Therefore, targeting MN1 has been proposed as a potential therapeutic strategy for these diseases. Several small molecule inhibitors of MN1 hav…	GO:0070564 positive regulation of vitamin D receptor signaling pathway;GO:0001957 intramembranous ossification;GO:0036072 direct ossification		Disease related genes; Cancer-related genes:Mutational cancer driver genes; Predicted intracellular proteins; Human disease related genes:Cancers:Cancers of eye, brain, and central nervous system	Nucleoplasm (Approved)				0.0	0.0	0.0	0.0	0.0	0.0	1.0	0.0	0.0	0.0	0.0	0.0	0.0	0.0	0.0	0.0	0.0	0.0	0.0	0.0
MEX3A	92312	symbol	H. sapiens	92312	H. sapiens	MEX3A	mex-3 RNA binding family member A	MEX3A is a human gene that belongs to the mex-3 RNA binding family member A. It is responsible for enabling RNA binding activity and is found in both the P-body and cytosol. This information is provided by the Alliance of Genome Resources as of April 2022.	There is limited information available on the disease implications of MEX3A. However, recent studies have suggested that MEX3A may play a role in the development and progression of certain cancers, including breast cancer and hepatocellular carcinoma. Targeted drug discovery efforts for MEX3A are still in the early stages, but there is potential for the development of drugs that target the RNA bi…			Predicted intracellular proteins	Cytosol (Supported)				0.0	0.0	0.0	0.0	0.0	0.0	0.0	0.0	0.0	0.0	0.0	0.0	0.0	0.0	0.0	0.0	0.0	0.0	0.0	0.0
SDK2	54549	symbol	H. sapiens	54549	H. sapiens	SDK2	sidekick cell adhesion molecule 2	The human gene SDK2, also known as sidekick cell adhesion molecule 2, encodes a protein that belongs to the immunoglobulin superfamily. The protein contains two immunoglobulin domains and thirteen fibronectin type III domains, which are present in both extracellular and intracellular proteins and contain binding sites for DNA, heparin, and the cell surface. SDK2 is similar to the Drosophila sidek…	There is limited information available on the disease implications of SDK2. However, some studies have suggested that SDK2 may play a role in the development of certain cancers, including breast cancer and glioblastoma. Targeted drug discovery efforts for SDK2 are also limited, as its specific function is not yet fully understood. However, some studies have suggested that targeting SDK2 may have …	GO:0010842 retina layer formation;GO:0060219 camera-type eye photoreceptor cell differentiation;GO:0001754 eye photoreceptor cell differentiation							0.0	0.0	1.0	0.0	0.0	0.0	0.0	0.0	0.0	0.0	0.0	0.0	0.0	0.0	0.0	1.0	1.0	0.0	1.0	1.0
GPR124	25960	gene_synonym	H. sapiens	25960	H. sapiens	ADGRA2	adhesion G protein-coupled receptor A2	ADGRA2 is a human gene that encodes for adhesion G protein-coupled receptor A2. This gene is predicted to enable G protein-coupled receptor activity and is involved in the positive regulation of the canonical Wnt signaling pathway. ADGRA2 is also a part of the Wnt signalosome. The Wnt signaling pathway is important for various cellular processes, including embryonic development, tissue homeostasi…	There is limited information available on the disease implications of ADGRA2. However, studies have suggested that dysregulation of the Wnt signaling pathway, in which ADGRA2 is involved, can lead to the development of various cancers, including colorectal cancer, breast cancer, and hepatocellular carcinoma. Therefore, ADGRA2 may have potential as a therapeutic target for these diseases. Currentl…	GO:0090210 regulation of establishment of blood-brain barrier;GO:1900747 negative regulation of vascular endothelial growth factor signaling pathway;GO:1902548 negative regulation of cellular response to vascular endothelial growth factor stimulus		G-protein coupled receptors:Family 2 (B) receptors; Predicted intracellular proteins; G-protein coupled receptors:GPCRs excl olfactory receptors	Plasma membrane (Supported); Additional: Vesicles		(M160)PID AVB3 INTEGRIN PATHWAY	(M5953)HALLMARK KRAS SIGNALING UP	0.0	1.0	0.0	0.0	0.0	1.0	0.0	0.0	0.0	0.0	1.0	1.0	0.0	0.0	0.0	0.0	0.0	0.0	1.0	0.0
GYLTL1B	120071	gene_synonym	H. sapiens	120071	H. sapiens	LARGE2	LARGE xylosyl- and glucuronyltransferase 2	LARGE2 is a human gene that is predicted to have dystroglycan binding activity, glucuronosyltransferase activity, and xylosyltransferase activity. It is also involved in protein O-linked mannosylation and is predicted to be located in an intracellular membrane-bounded organelle, specifically the Golgi apparatus. This information was provided by the Alliance of Genome Resources in April 2022.	Mutations in the LARGE2 gene have been associated with several diseases, including muscular dystrophy, congenital muscular dystrophy, and Walker-Warburg syndrome. In particular, LARGE2 is involved in the glycosylation of alpha-dystroglycan, a protein that is critical for maintaining the integrity of muscle tissue. Defects in this process can lead to muscle weakness and degeneration, as seen in mu…	GO:0035269 protein O-linked mannosylation;GO:0035268 protein mannosylation;GO:0097502 mannosylation		Predicted intracellular proteins					0.0	0.0	0.0	0.0	0.0	0.0	0.0	1.0	0.0	0.0	0.0	0.0	0.0	0.0	0.0	0.0	0.0	0.0	0.0	0.0
HOXC4	3221	symbol	H. sapiens	3221	H. sapiens	HOXC4	homeobox C4	HOXC4 is a gene belonging to the homeobox family of genes, which encode transcription factors that play a crucial role in the development of multicellular organisms. HOXC4 is part of the HOXC gene cluster located on chromosome 12, along with HOXC5 and HOXC6. These three genes share a non-coding exon, which may or may not be included in transcripts along with gene-specific exons. Two variants of H…	HOXC4 has been implicated in several diseases, including cancer, developmental disorders, and cardiovascular diseases. In cancer, HOXC4 has been found to be overexpressed in various types of tumors, including breast, lung, and prostate cancer. Targeting HOXC4 has been proposed as a potential therapeutic strategy for these cancers. However, there are currently no drugs specifically targeting HOXC4…	GO:0048704 embryonic skeletal system morphogenesis;GO:0048706 embryonic skeletal system development;GO:0051216 cartilage development		Predicted intracellular proteins; Transcription factors:Helix-turn-helix domains	Nucleoplasm (Supported)				1.0	0.0	0.0	0.0	0.0	0.0	1.0	0.0	0.0	0.0	0.0	0.0	0.0	0.0	0.0	0.0	0.0	0.0	0.0	0.0
ABAT	18	symbol	H. sapiens	18	H. sapiens	ABAT	4-aminobutyrate aminotransferase	ABAT is a gene responsible for breaking down gamma-aminobutyric acid (GABA), a neurotransmitter in the central nervous system, into succinic semialdehyde. The active enzyme is a homodimer of 50-kD subunits complexed to pyridoxal-5-phosphate. ABAT deficiency can lead to psychomotor retardation, hypotonia, hyperreflexia, lethargy, refractory seizures, and EEG abnormalities. The gene is controlled b…	ABAT deficiency is a rare autosomal recessive disorder that affects the metabolism of GABA. The disease is characterized by a range of neurological symptoms, including developmental delay, intellectual disability, seizures, and hypotonia. There is currently no cure for ABAT deficiency, and treatment is mainly supportive, focusing on managing symptoms and preventing complications. However, targete…	GO:0009450 gamma-aminobutyric acid catabolic process;GO:1902722 positive regulation of prolactin secretion;GO:1904448 regulation of aspartate secretion		Disease related genes; Human disease related genes:Congenital disorders of metabolism:Congenital disorders of amino acid metabolism; FDA approved drug targets:Small molecule drugs; Predicted intracellular proteins; Enzymes; ENZYME proteins:Transferases	Mitochondria (Supported)	Pyridoxal phosphate; Pyruvic acid; Glutamic acid; Alanine; Phenelzine; Vigabatrin; (4e)-4-Aminohex-4-Enoic Acid; 4-Amino Hexanoic Acid		(M5906)HALLMARK ESTROGEN RESPONSE EARLY; (M5939)HALLMARK P53 PATHWAY	0.0	0.0	1.0	0.0	0.0	0.0	0.0	0.0	0.0	0.0	0.0	0.0	0.0	0.0	0.0	0.0	0.0	1.0	0.0	0.0
ALDH1A2	8854	symbol	H. sapiens	8854	H. sapiens	ALDH1A2	aldehyde dehydrogenase 1 family member A2	ALDH1A2 is a gene that encodes an enzyme belonging to the aldehyde dehydrogenase family of proteins. This enzyme is responsible for catalyzing the synthesis of retinoic acid (RA) from retinaldehyde. RA is an active derivative of vitamin A and functions as a hormonal signaling molecule in developing and adult tissues. Studies of a similar mouse gene suggest that this enzyme, along with cytochrome …	There is limited information available on the disease implications of ALDH1A2. However, mutations in this gene have been associated with autosomal recessive microphthalmia with or without cysts or coloboma, a rare eye disorder characterized by small eyes and other abnormalities. Targeted drug discovery efforts for ALDH1A2 have focused on developing drugs that modulate retinoic acid signaling path…	GO:0035799 ureter maturation;GO:0042904 9-cis-retinoic acid biosynthetic process;GO:0042905 9-cis-retinoic acid metabolic process		Enzymes; Predicted intracellular proteins; ENZYME proteins:Oxidoreductases		NADH; Vitamin A; Tretinoin		(M5953)HALLMARK KRAS SIGNALING UP	1.0	1.0	1.0	0.0	0.0	1.0	0.0	0.0	0.0	0.0	0.0	0.0	0.0	0.0	1.0	0.0	1.0	1.0	0.0	0.0
SLC43A2	124935	symbol	H. sapiens	124935	H. sapiens	SLC43A2	solute carrier family 43 member 2	SLC43A2 is a gene that encodes a protein belonging to the L-amino acid transporter-3 or SLC43 family of transporters. This protein is responsible for transporting L-isomers of neutral amino acids, such as leucine, phenylalanine, valine, and methionine, across cell membranes. It does so in a sodium-, chloride-, and pH-independent manner. SLC43A2 may play a role in transferring amino acids across t…	There is limited information available on the disease implications of SLC43A2 mutations. However, some studies have suggested that mutations in this gene may be associated with developmental delay, intellectual disability, and autism spectrum disorder. Targeted drug discovery efforts for SLC43A2 are also limited, as the function of this transporter is not well understood. However, some studies ha…	GO:1905533 negative regulation of L-leucine import across plasma membrane;GO:0015821 methionine transport;GO:1905532 regulation of L-leucine import across plasma membrane		Transporters:Electrochemical Potential-driven transporters					0.0	0.0	0.0	0.0	0.0	0.0	0.0	0.0	0.0	0.0	0.0	0.0	0.0	0.0	0.0	0.0	0.0	0.0	0.0	0.0
PBX1	5087	symbol	H. sapiens	5087	H. sapiens	PBX1	PBX homeobox 1	PBX1 is a nuclear protein that belongs to the PBX homeobox family of transcriptional factors. It is involved in the regulation of osteogenesis and required for skeletal patterning and programming. A chromosomal translocation, t(1;19) involving this gene and TCF3/E2A gene, is associated with pre-B-cell acute lymphoblastic leukemia. The resulting fusion protein transforms cells by constitutively ac…	The chromosomal translocation t(1;19) involving PBX1 and TCF3/E2A gene is associated with pre-B-cell acute lymphoblastic leukemia (ALL). This fusion protein transforms cells by constitutively activating transcription of genes regulated by the PBX protein family. Targeted drug discovery efforts have focused on inhibiting the interaction between PBX1 and its binding partners, such as MEIS1, to disr…	GO:0001779 natural killer cell differentiation;GO:0035162 embryonic hemopoiesis;GO:0030325 adrenal gland development		Disease related genes; Human disease related genes:Congenital malformations:Congenital malformations of the urinary system; Transcription factors:Helix-turn-helix domains; Predicted intracellular proteins; Human disease related genes:Cancers:Cancers of haematopoietic and lymphoid tissues; Cancer-related genes	Nucleoplasm (Enhanced); Additional: Cytosol;Nuclear bodies		(M115)PID REG GR PATHWAY		1.0	1.0	1.0	1.0	0.0	1.0	0.0	0.0	1.0	1.0	0.0	1.0	0.0	0.0	0.0	0.0	0.0	0.0	0.0	0.0
C10orf10	11067	gene_synonym	H. sapiens	11067	H. sapiens	DEPP1	DEPP autophagy regulator 1	DEPP1, also known as DEPP autophagy regulator 1, is a gene that is induced by fasting and progesterone. The protein encoded by this gene contains a t-synaptosome-associated protein receptor (SNARE) coiled-coil homology domain and a peroxisomal targeting signal. When produced, the protein leads to phosphorylation and activation of the transcription factor ELK1. This suggests that DEPP1 may play a …	There is limited information available on the disease implications of DEPP1. However, some studies have suggested that DEPP1 may play a role in cancer development and progression. For example, DEPP1 has been found to be upregulated in hepatocellular carcinoma and may promote tumor growth and metastasis. As for targeted drug discovery efforts, there are currently no known drugs that specifically t…	GO:0006914 autophagy;GO:0061919 process utilizing autophagic mechanism;GO:0010506 regulation of autophagy		Predicted intracellular proteins	Mitochondria (Supported); Additional: Vesicles				0.0	0.0	0.0	0.0	0.0	0.0	0.0	0.0	0.0	0.0	0.0	0.0	0.0	0.0	0.0	0.0	0.0	0.0	0.0	0.0
CELSR1	9620	symbol	H. sapiens	9620	H. sapiens	CELSR1	cadherin EGF LAG seven-pass G-type receptor 1	CELSR1 is a gene that encodes a protein belonging to the flamingo subfamily of cadherins. These cadherins are nonclassic-type and do not interact with catenins. The protein has nine cadherin domains, seven epidermal growth factor-like repeats, and two laminin A G-type repeats in its ectodomain. It also has seven transmembrane domains, which is unique to this subfamily. The protein is thought to b…	Mutations in the CELSR1 gene have been associated with a variety of diseases, including neural tube defects, congenital heart defects, and cancer. In particular, mutations in CELSR1 have been linked to spina bifida, a birth defect in which the spinal cord does not develop properly. Targeted drug discovery efforts for CELSR1 are still in the early stages, but there is potential for the development…	GO:0060488 orthogonal dichotomous subdivision of terminal units involved in lung branching morphogenesis;GO:0060489 planar dichotomous subdivision of terminal units involved in lung branching morphogenesis;GO:0060490 lateral sprouting involved in lung morphogenesis		Disease related genes; Transporters; G-protein coupled receptors:Family 2 (B) receptors; G-protein coupled receptors:GPCRs excl olfactory receptors; Potential drug targets; Human disease related genes:Congenital malformations:Congenital malformations of skin; Predicted intracellular proteins	Plasma membrane (Enhanced); Additional: Nucleoplasm			(M5919)HALLMARK HEDGEHOG SIGNALING; (M5906)HALLMARK ESTROGEN RESPONSE EARLY	1.0	1.0	1.0	0.0	0.0	1.0	0.0	0.0	1.0	0.0	0.0	0.0	1.0	0.0	0.0	0.0	0.0	0.0	0.0	1.0
AMOT	154796	symbol	H. sapiens	154796	H. sapiens	AMOT	angiomotin	AMOT (angiomotin) is a gene that belongs to the motin family of angiostatin binding proteins. It is primarily expressed in endothelial cells of capillaries and larger vessels of the placenta. AMOT may play a role in mediating the inhibitory effect of angiostatin on tube formation and the migration of endothelial cells towards growth factors during the formation of new blood vessels. Alternative s…	Research on AMOT has revealed its potential involvement in various diseases, including cancer, cardiovascular diseases, and neurological disorders. In cancer, AMOT has been shown to play a role in tumor growth, invasion, and metastasis. Targeting AMOT has been proposed as a potential therapeutic strategy for cancer treatment. In cardiovascular diseases, AMOT has been implicated in the regulation …	GO:0003365 establishment of cell polarity involved in ameboidal cell migration;GO:0042074 cell migration involved in gastrulation;GO:0035329 hippo signaling		Predicted intracellular proteins	Cell Junctions (Supported); Additional: Nucleoplasm			(M5919)HALLMARK HEDGEHOG SIGNALING	1.0	1.0	0.0	0.0	0.0	0.0	0.0	0.0	1.0	0.0	0.0	0.0	1.0	0.0	0.0	0.0	0.0	0.0	1.0	0.0
KCNAB2	8514	symbol	H. sapiens	8514	H. sapiens	KCNAB2	potassium voltage-gated channel subfamily A regulatory beta subunit 2	KCNAB2 is a gene that encodes a regulatory beta subunit of the voltage-gated potassium channel subfamily A. This gene is involved in regulating various bodily functions such as neurotransmitter release, heart rate, insulin secretion, neuronal excitability, epithelial electrolyte transport, smooth muscle contraction, and cell volume. KCNAB2 is one of the beta subunits that associate with functiona…	There is limited information available on the disease implications of KCNAB2. However, mutations in KCNAB2 have been associated with epilepsy and sudden unexpected death in epilepsy (SUDEP). Targeted drug discovery efforts for KCNAB2 have been focused on developing drugs that modulate the activity of voltage-gated potassium channels, which could potentially be used to treat epilepsy and other neu…	GO:0070995 NADPH oxidation;GO:0006739 NADP metabolic process;GO:2000008 regulation of protein localization to cell surface		Predicted intracellular proteins					0.0	0.0	0.0	0.0	0.0	0.0	0.0	0.0	0.0	0.0	0.0	0.0	0.0	0.0	0.0	0.0	0.0	1.0	0.0	0.0
HOXA13	3209	symbol	H. sapiens	3209	H. sapiens	HOXA13	homeobox A13	HOXA13 is a gene that encodes a DNA-binding transcription factor that is part of the A cluster on chromosome 7. This gene is involved in regulating gene expression, morphogenesis, and differentiation during embryonic development. Mutations in HOXA13 can cause hand-foot-uterus syndrome, also known as hand-foot-genital syndrome, which is characterized by abnormalities in the development of the hand…	Hand-foot-uterus syndrome is a rare genetic disorder caused by mutations in the HOXA13 gene. The syndrome is characterized by malformations of the hands, feet, and reproductive organs. There is currently no cure for the syndrome, and treatment is focused on managing the symptoms. However, there have been efforts to develop targeted therapies for the disorder. One approach has been to target the p…	GO:0048619 embryonic hindgut morphogenesis;GO:2001055 positive regulation of mesenchymal cell apoptotic process;GO:0060847 endothelial cell fate specification		Disease related genes; Transcription factors:Helix-turn-helix domains; Human disease related genes:Congenital malformations:Congenital malformations of genital organs; Predicted intracellular proteins; Human disease related genes:Congenital malformations:Other congenital malformations; Cancer-related genes	Nucleoplasm (Supported); Additional: Intermediate filaments;Mitotic chromosome				1.0	1.0	1.0	0.0	1.0	1.0	0.0	0.0	0.0	1.0	0.0	1.0	0.0	0.0	0.0	0.0	1.0	0.0	1.0	0.0
MAPK15	225689	symbol	H. sapiens	225689	H. sapiens	MAPK15	mitogen-activated protein kinase 15	MAPK15, also known as mitogen-activated protein kinase 15, is a human gene that plays a role in various biological processes, including dopamine uptake, regulation of DNA metabolic processes, and organelle organization. It enables MAP kinase activity and chromatin binding activity and is located in several cellular components, including the Golgi apparatus, autophagosome, and microtubule organizi…	There is limited information available on the disease implications of MAPK15. However, studies have shown that it may play a role in breast cancer. High levels of MAPK15 expression have been associated with poor prognosis in breast cancer patients. Targeted drug discovery efforts for MAPK15 are also limited, as it is not a well-studied target. However, some studies have suggested that MAPK15 inhi…	GO:1902104 positive regulation of metaphase/anaphase transition of meiotic cell cycle;GO:1905134 positive regulation of meiotic chromosome separation;GO:1905186 regulation of metaphase/anaphase transition of meiosis I	yes	Enzymes; ENZYME proteins:Transferases; Predicted intracellular proteins; Kinases:CMGC Ser/Thr protein kinases	Cytosol;Nucleoplasm (Approved); Additional: Cell Junctions	Fostamatinib			0.0	0.0	0.0	0.0	0.0	0.0	0.0	0.0	0.0	0.0	0.0	0.0	0.0	0.0	0.0	0.0	0.0	0.0	1.0	0.0
ITGA8	8516	symbol	H. sapiens	8516	H. sapiens	ITGA8	integrin subunit alpha 8	ITGA8 is a gene that encodes the alpha 8 subunit of the integrin alpha8beta1 protein, which is a transmembrane receptor protein that plays a crucial role in various cellular processes such as cell adhesion, cytoskeletal rearrangement, and activation of cell signaling pathways. The protein is composed of multiple FG-GAP repeats that are predicted to fold into a beta propeller structure. ITGA8 regu…	Mutations in the ITGA8 gene have been associated with renal hypodysplasia/aplasia-1 (RHDA1), a condition characterized by underdeveloped or absent kidneys. Studies have also shown that ITGA8 plays a role in the progression of chronic kidney disease (CKD), making it a potential therapeutic target for the treatment of CKD. Targeted drug discovery efforts have focused on developing small molecule in…	GO:0048745 smooth muscle tissue development;GO:0048333 mesodermal cell differentiation;GO:0030511 positive regulation of transforming growth factor beta receptor signaling pathway		Disease related genes; Human disease related genes:Congenital malformations:Congenital malformations of the urinary system	Plasma membrane (Approved)		(M47)PID INTEGRIN CS PATHWAY; (M67)PID ARF6 TRAFFICKING PATHWAY; (M18)PID INTEGRIN1 PATHWAY		1.0	0.0	1.0	1.0	0.0	1.0	0.0	1.0	1.0	0.0	0.0	1.0	1.0	0.0	0.0	0.0	1.0	0.0	0.0	1.0
RP11-1055B8.7						None	None	None	None	None	None	None	None	None	None	None	nan	nan	nan	nan	nan	nan	nan	nan	nan	nan	nan	nan	nan	nan	nan	nan	nan	nan	nan	nan
HOXB6	3216	symbol	H. sapiens	3216	H. sapiens	HOXB6	homeobox B6	HOXB6 is a gene that belongs to the Antp homeobox family and is located on chromosome 17. It encodes a protein that acts as a transcription factor and is involved in the development of lung and skin. The protein can be found in both the nucleus and cytoplasm. Changes in the expression of HOXB6 or its protein localization have been linked to acute myeloid leukemia and colorectal cancer.	HOXB6 has been implicated in several diseases, including acute myeloid leukemia (AML) and colorectal cancer. In AML, HOXB6 is overexpressed and is associated with poor prognosis. In colorectal cancer, HOXB6 is also overexpressed and is involved in tumor growth and metastasis. Targeted drug discovery efforts have focused on developing inhibitors of HOXB6 expression or activity. One example is the …	GO:0048704 embryonic skeletal system morphogenesis;GO:0034101 erythrocyte homeostasis;GO:0048706 embryonic skeletal system development		Predicted intracellular proteins; Transcription factors:Helix-turn-helix domains	Nucleoplasm (Supported); Additional: Golgi apparatus				1.0	0.0	1.0	0.0	0.0	0.0	0.0	0.0	0.0	0.0	0.0	0.0	0.0	0.0	0.0	0.0	0.0	0.0	0.0	0.0
B4GALNT4	338707	symbol	H. sapiens	338707	H. sapiens	B4GALNT4	beta-1,4-N-acetyl-galactosaminyltransferase 4	B4GALNT4 is a human gene that encodes for the enzyme beta-1,4-N-acetyl-galactosaminyltransferase 4. This enzyme is responsible for transferring a specific sugar molecule, acetylgalactosamine, onto other molecules in the body. B4GALNT4 is predicted to be located in the Golgi cisterna membrane and is an integral component of the membrane. The Golgi apparatus is responsible for modifying and sorting…	Mutations in the B4GALNT4 gene have been associated with several diseases, including developmental disorders such as congenital muscular dystrophy and intellectual disability. In addition, altered expression of B4GALNT4 has been observed in various types of cancer, suggesting a potential role in tumor progression and metastasis. Targeted drug discovery efforts for B4GALNT4 have focused on develop…			Enzymes; ENZYME proteins:Transferases; Predicted intracellular proteins	Cytosol;Nucleoplasm (Uncertain); Additional: Vesicles				0.0	0.0	0.0	0.0	0.0	0.0	0.0	0.0	0.0	0.0	0.0	0.0	0.0	0.0	0.0	0.0	0.0	0.0	0.0	0.0
ADCY5	111	symbol	H. sapiens	111	H. sapiens	ADCY5	adenylate cyclase 5	ADCY5 is a gene that encodes a type of enzyme called membrane-bound adenylyl cyclase. This enzyme plays a role in G protein-coupled receptor signaling by producing a second messenger molecule called cAMP. The activity of ADCY5 is stimulated by the Gs alpha subunit of G protein-coupled receptors, but inhibited by protein kinase A, calcium, and Gi alpha subunits. Variations in this gene, specifical…	ADCY5 has been implicated in several diseases, including hyperkinetic movement disorders such as chorea and dystonia. Mutations in the gene have been linked to autosomal dominant familial dyskinesia and facial myokymia, a rare neurological disorder characterized by involuntary movements of the face and limbs. Additionally, variations in ADCY5 have been associated with an increased risk of develop…	GO:0007195 adenylate cyclase-inhibiting dopamine receptor signaling pathway;GO:0001973 G protein-coupled adenosine receptor signaling pathway;GO:0035588 G protein-coupled purinergic receptor signaling pathway		Human disease related genes:Nervous system diseases:Other nervous and sensory system diseases; Disease related genes; Enzymes; ENZYME proteins:Lyases	Vesicles (Approved)	Colforsin; 2',5'-DIDEOXY-ADENOSINE 3'-MONOPHOSPHATE; Aurothioglucose	(M56)PID LPA4 PATHWAY; (M8)PID ENDOTHELIN PATHWAY; (M15)PID LYSOPHOSPHOLIPID PATHWAY		0.0	0.0	0.0	0.0	0.0	0.0	0.0	0.0	0.0	1.0	0.0	0.0	0.0	0.0	0.0	0.0	1.0	1.0	0.0	0.0
BMF	90427	symbol	H. sapiens	90427	H. sapiens	BMF	Bcl2 modifying factor	BMF (Bcl2 modifying factor) is a gene that belongs to the BCL2 protein family and encodes a protein that contains a single BCL2 homology domain 3 (BH3). This protein has been shown to bind BCL2 proteins and function as an apoptotic activator, meaning it plays a role in programmed cell death. BMF is sequestered to myosin V motors by its association with dynein light chain 2, which may be important…	BMF has been implicated in various diseases, including cancer and autoimmune disorders. In cancer, BMF has been shown to play a role in the response to chemotherapy and targeted therapies, as well as in the development of drug resistance. Targeting BMF has been explored as a potential therapeutic strategy in cancer treatment. For example, a small molecule inhibitor of BMF, called BMF-2, has been …	GO:0043276 anoikis;GO:0090200 positive regulation of release of cytochrome c from mitochondria;GO:0090199 regulation of release of cytochrome c from mitochondria		Predicted intracellular proteins	Nucleoplasm (Approved)			(M5902)HALLMARK APOPTOSIS	0.0	0.0	0.0	0.0	0.0	0.0	0.0	0.0	0.0	0.0	0.0	0.0	0.0	0.0	0.0	0.0	0.0	0.0	0.0	0.0
PDCD4	27250	symbol	H. sapiens	27250	H. sapiens	PDCD4	programmed cell death 4	PDCD4 (programmed cell death 4) is a gene that acts as a tumor suppressor. It produces a protein that binds to a factor called eukaryotic translation initiation factor 4A1, which is involved in the process of protein synthesis. By binding to this factor, PDCD4 inhibits its function and prevents it from binding to RNA. This ultimately leads to the inhibition of protein synthesis. The gene undergoe…	PDCD4 has been implicated in various types of cancer, including breast, lung, colon, and prostate cancer. Studies have shown that decreased expression of PDCD4 is associated with tumor progression and poor prognosis in these cancers. Therefore, PDCD4 is considered a potential target for cancer therapy. Several drug discovery efforts have focused on developing small molecule inhibitors of eukaryot…	GO:0060940 epithelial to mesenchymal transition involved in cardiac fibroblast development;GO:0060938 epicardium-derived cardiac fibroblast cell differentiation;GO:0060939 epicardium-derived cardiac fibroblast cell development		Predicted intracellular proteins	Nucleoplasm (Approved)		(M121)PID MTOR 4PATHWAY	(M5902)HALLMARK APOPTOSIS; (M5905)HALLMARK ADIPOGENESIS; (M5907)HALLMARK ESTROGEN RESPONSE LATE	0.0	0.0	1.0	1.0	0.0	0.0	0.0	0.0	0.0	0.0	0.0	0.0	1.0	0.0	0.0	0.0	1.0	0.0	0.0	0.0
RP1-170O19.20						None	None	None	None	None	None	None	None	None	None	None	nan	nan	nan	nan	nan	nan	nan	nan	nan	nan	nan	nan	nan	nan	nan	nan	nan	nan	nan	nan
NPTX1	4884	symbol	H. sapiens	4884	H. sapiens	NPTX1	neuronal pentraxin 1	NPTX1 is a gene that belongs to the neuronal pentraxin gene family. It is similar to the rat NP1 gene, which encodes a binding protein for the snake venom toxin taipoxin. The human NPTX1 mRNA is exclusively found in the nervous system.	Research has shown that NPTX1 may play a role in several neurological disorders, including Alzheimer's disease, schizophrenia, and epilepsy. In Alzheimer's disease, NPTX1 levels have been found to be decreased in the hippocampus, a region of the brain important for memory and learning. This suggests that NPTX1 may be involved in the pathogenesis of Alzheimer's disease and could be a potential the…	GO:0060385 axonogenesis involved in innervation;GO:0043653 mitochondrial fragmentation involved in apoptotic process;GO:0097107 postsynaptic density assembly		Transporters:Transporter channels and pores; Predicted intracellular proteins; Predicted secreted proteins	Golgi apparatus (Approved); Additional: Vesicles				0.0	0.0	0.0	0.0	0.0	0.0	0.0	0.0	0.0	0.0	0.0	0.0	0.0	0.0	0.0	1.0	0.0	0.0	1.0	0.0
ADAMTS17	170691	symbol	H. sapiens	170691	H. sapiens	ADAMTS17	ADAM metallopeptidase with thrombospondin type 1 motif 17	ADAMTS17 is a gene that encodes a protein belonging to the ADAMTS family, which contains distinct protein modules including a propeptide region, a metalloproteinase domain, a disintegrin-like domain, and a thrombospondin type 1 (TS) motif. The protein is proteolytically processed to generate the mature protein, which may promote breast cancer cell growth and survival. Mutations in this gene are a…	Mutations in the ADAMTS17 gene have been associated with Weill-Marchesani-like syndrome, a rare genetic disorder that affects the eyes and skeletal system. The syndrome is characterized by short stature, lens dislocation, and glaucoma. There are currently no targeted drug discovery efforts for ADAMTS17-related disorders, and treatment is mainly supportive and symptomatic. However, there are sever…	GO:0030198 extracellular matrix organization;GO:0043062 extracellular structure organization;GO:0045229 external encapsulating structure organization		Disease related genes; Predicted intracellular proteins; Human disease related genes:Congenital malformations:Other congenital malformations; Predicted secreted proteins	Nucleoplasm (Approved)		(M3468)NABA ECM REGULATORS; (M5885)NABA MATRISOME ASSOCIATED; (M5889)NABA MATRISOME		0.0	0.0	0.0	0.0	0.0	0.0	0.0	1.0	0.0	0.0	0.0	0.0	0.0	0.0	0.0	0.0	0.0	0.0	0.0	0.0
HOXB3	3213	symbol	H. sapiens	3213	H. sapiens	HOXB3	homeobox B3	HOXB3 is a gene that belongs to the Antp homeobox family and is located on chromosome 17. It encodes a nuclear protein that acts as a sequence-specific transcription factor involved in development. The gene is part of a cluster of homeobox B genes. Increased expression of HOXB3 is linked to a specific biological subset of acute myeloid leukemia (AML).	HOXB3 has been implicated in several diseases, including acute myeloid leukemia (AML), breast cancer, and prostate cancer. In AML, increased expression of HOXB3 is associated with a specific biological subset of the disease, and targeting HOXB3 has been proposed as a potential therapeutic strategy. However, there are currently no drugs specifically targeting HOXB3 in clinical use. Efforts to disc…	GO:0021615 glossopharyngeal nerve morphogenesis;GO:0021563 glossopharyngeal nerve development;GO:0021546 rhombomere development		Predicted intracellular proteins; Transcription factors:Helix-turn-helix domains	Nucleoplasm (Supported)				1.0	1.0	1.0	0.0	0.0	1.0	1.0	0.0	0.0	0.0	0.0	0.0	0.0	0.0	0.0	1.0	0.0	0.0	1.0	0.0
UNC5B	219699	symbol	H. sapiens	219699	H. sapiens	UNC5B	unc-5 netrin receptor B	UNC5B is a gene that encodes a receptor protein belonging to the netrin family. This protein is responsible for the repulsive effect of netrin-1 and acts as a vascular netrin receptor. UNC5B is also classified as a dependence receptor (DpR), which plays a role in both pro- and anti-apoptotic processes. DpRs are involved in embryogenesis and cancer progression. Two different versions of the UNC5B …	UNC5B has been implicated in various diseases, including cancer, neurodegenerative disorders, and cardiovascular diseases. In cancer, UNC5B has been shown to act as a tumor suppressor by inducing apoptosis and inhibiting angiogenesis. Therefore, targeting UNC5B has been proposed as a potential therapeutic strategy for cancer treatment. Several studies have identified small molecules that can modu…	GO:0033564 anterior/posterior axon guidance;GO:0038007 netrin-activated signaling pathway;GO:1901099 negative regulation of signal transduction in absence of ligand					(M108)PID NETRIN PATHWAY		0.0	1.0	0.0	0.0	0.0	0.0	1.0	0.0	0.0	0.0	0.0	0.0	0.0	0.0	0.0	0.0	0.0	0.0	1.0	0.0
TRIM45	80263	symbol	H. sapiens	80263	H. sapiens	TRIM45	tripartite motif containing 45	TRIM45 is a gene that belongs to the tripartite motif family. It encodes a protein that may act as a transcriptional repressor of the mitogen-activated protein kinase pathway. The gene has multiple alternative spliced transcript variants.	There is limited information available on the disease implications of TRIM45. However, some studies have suggested that it may play a role in cancer development and progression. For example, one study found that TRIM45 expression was significantly upregulated in breast cancer tissues compared to normal tissues, and that higher TRIM45 expression was associated with poorer overall survival in breas…	GO:0070936 protein K48-linked ubiquitination;GO:0060348 bone development;GO:0050728 negative regulation of inflammatory response		Predicted intracellular proteins	Cytosol (Supported); Additional: Cytokinetic bridge;Nucleoplasm				1.0	0.0	0.0	0.0	0.0	0.0	1.0	0.0	0.0	0.0	0.0	0.0	0.0	0.0	0.0	0.0	0.0	0.0	0.0	0.0
TREX1	11277	symbol	H. sapiens	11277	H. sapiens	TREX1	three prime repair exonuclease 1	The TREX1 gene encodes a nuclear protein that has 3' exonuclease activity and may be involved in DNA repair and proofreading for DNA polymerase. Mutations in this gene can lead to various immune system diseases, including Aicardi-Goutieres syndrome, chilblain lupus, and Cree encephalitis. Alternative splicing of the gene results in multiple transcript variants.	Mutations in the TREX1 gene have been linked to several autoimmune diseases, including Aicardi-Goutieres syndrome, chilblain lupus, and Cree encephalitis. Aicardi-Goutieres syndrome is a rare genetic disorder that affects the brain and immune system, causing inflammation and damage to the brain and spinal cord. Chilblain lupus is a condition that causes painful, itchy, and swollen skin lesions in…	GO:0002383 immune response in brain or nervous system;GO:0097281 immune complex formation;GO:0035781 CD86 biosynthetic process		Disease related genes; Potential drug targets; Human disease related genes:Immune system diseases:Allergies and autoimmune diseases; Human disease related genes:Immune system diseases:Other immune system diseases; ENZYME proteins:Hydrolases; Human disease related genes:Nervous system diseases:Other nervous and sensory system diseases; Enzymes	Cytosol (Supported)				0.0	1.0	1.0	0.0	0.0	0.0	0.0	1.0	0.0	0.0	0.0	0.0	0.0	0.0	0.0	0.0	0.0	0.0	0.0	0.0
ABHD12B	145447	symbol	H. sapiens	145447	H. sapiens	ABHD12B	abhydrolase domain containing 12B	ABHD12B is a human gene that is predicted to have acylglycerol lipase, lysophospholipase, and palmitoyl-(protein) hydrolase activities. It is also predicted to be involved in the catabolic processes of monoacylglycerol and phosphatidylserine. ABHD12B is expected to be active in the endoplasmic reticulum membrane.	Unfortunately, there is currently very limited information available on the disease implications and targeted drug discovery efforts for ABHD12B. This is likely due to the fact that the gene has only recently been identified and its functions are still being studied. As a result, there are no known drugs on the market that specifically target ABHD12B. However, as research on the gene continues, i…	GO:0006660 phosphatidylserine catabolic process;GO:0052651 monoacylglycerol catabolic process;GO:0046462 monoacylglycerol metabolic process		Predicted intracellular proteins	Nucleoplasm (Uncertain)				0.0	0.0	0.0	0.0	0.0	0.0	0.0	0.0	0.0	0.0	0.0	0.0	0.0	0.0	0.0	0.0	0.0	0.0	0.0	0.0
SOX4	6659	symbol	H. sapiens	6659	H. sapiens	SOX4	SRY-box transcription factor 4	SOX4 is a gene that belongs to the SOX family of transcription factors and plays a crucial role in embryonic development and cell fate determination. It is an intronless gene that encodes a protein that acts as a transcriptional regulator by forming a complex with other proteins such as syndecan binding protein. The protein is involved in the apoptosis pathway leading to cell death and tumorigene…	SOX4 has been implicated in various diseases, including cancer, cardiovascular disease, and neurological disorders. In cancer, SOX4 is often overexpressed and promotes tumor growth and metastasis. Targeting SOX4 has been explored as a potential therapeutic strategy for cancer treatment. For example, small molecule inhibitors of SOX4 have been developed and tested in preclinical studies, showing p…	GO:2000759 regulation of N-terminal peptidyl-lysine acetylation;GO:2000761 positive regulation of N-terminal peptidyl-lysine acetylation;GO:0002328 pro-B cell differentiation		Disease related genes; Predicted intracellular proteins; Human disease related genes:Congenital malformations:Other congenital malformations; Transcription factors:Other all-alpha-helical DNA-binding domains	Nucleoplasm (Supported); Additional: Mitochondria				0.0	1.0	1.0	1.0	1.0	1.0	0.0	0.0	0.0	0.0	1.0	0.0	0.0	1.0	0.0	0.0	1.0	1.0	0.0	0.0
NRP1	8829	symbol	H. sapiens	8829	H. sapiens	NRP1	neuropilin 1	NRP1, or neuropilin 1, is a gene that encodes a protein involved in various signaling pathways that control cell migration. The protein contains specific domains that allow it to bind to many ligands and co-receptors, affecting cell survival, migration, and attraction. Some of the ligands and co-receptors bound by NRP1 include vascular endothelial growth factor (VEGF) and semaphorin family member…	NRP1 has been implicated in various diseases, including cancer, cardiovascular disease, and neurological disorders. In cancer, NRP1 is often overexpressed and promotes tumor growth, angiogenesis, and metastasis. Targeting NRP1 has been explored as a potential therapeutic strategy for cancer treatment. Several drugs targeting NRP1 are currently in preclinical and clinical development, including mo…	GO:0021649 vestibulocochlear nerve structural organization;GO:0038190 VEGF-activated neuropilin signaling pathway;GO:0061441 renal artery morphogenesis		Cancer-related genes:Candidate cancer biomarkers; Transporters:Accessory Factors Involved in Transport; Predicted secreted proteins; CD markers; Predicted intracellular proteins	Mitochondria (Uncertain)	Palifermin; Pegaptanib	(M137)PID VEGF VEGFR PATHWAY; (M226)PID VEGFR1 PATHWAY	(M5919)HALLMARK HEDGEHOG SIGNALING; (M5944)HALLMARK ANGIOGENESIS; (M5942)HALLMARK UV RESPONSE DN	1.0	1.0	1.0	1.0	1.0	1.0	1.0	0.0	0.0	0.0	0.0	1.0	1.0	0.0	0.0	1.0	0.0	0.0	1.0	0.0
FGFR3	2261	symbol	H. sapiens	2261	H. sapiens	FGFR3	fibroblast growth factor receptor 3	FGFR3 is a gene that encodes a protein belonging to the fibroblast growth factor receptor family. The protein consists of an extracellular region, a hydrophobic membrane-spanning segment, and a cytoplasmic tyrosine kinase domain. The extracellular portion interacts with fibroblast growth factors, leading to downstream signals that affect mitogenesis and differentiation. FGFR3 plays a role in bone…	Mutations in the FGFR3 gene have been associated with several genetic disorders, including achondroplasia, hypochondroplasia, and thanatophoric dysplasia. Achondroplasia is the most common form of dwarfism and is caused by a specific mutation in FGFR3 that leads to abnormal bone growth. Hypochondroplasia is a milder form of dwarfism caused by different mutations in the same gene. Thanatophoric dy…	GO:1902178 fibroblast growth factor receptor apoptotic signaling pathway;GO:0010518 positive regulation of phospholipase activity;GO:0035988 chondrocyte proliferation	yes	Cancer-related genes:Candidate cancer biomarkers; Cancer-related genes:Mutated cancer genes; Disease related genes; Predicted secreted proteins; Cancer-related genes:Mutational cancer driver genes; FDA approved drug targets:Small molecule drugs; CD markers; Human disease related genes:Cancers:Cancers of male genital organs; Human disease related genes:Cancers:Cancers of the urinary system; Human …	Endoplasmic reticulum (Supported)	Palifermin; XL999; Pazopanib; Ponatinib; Lenvatinib; Nintedanib; Fostamatinib; Erdafitinib; Pemigatinib; Selpercatinib	(M276)PID FGF PATHWAY	(M5907)HALLMARK ESTROGEN RESPONSE LATE; (M5956)HALLMARK KRAS SIGNALING DN	1.0	0.0	1.0	1.0	0.0	1.0	1.0	0.0	0.0	0.0	0.0	0.0	1.0	0.0	1.0	0.0	0.0	0.0	1.0	0.0
LRP1	4035	symbol	H. sapiens	4035	H. sapiens	LRP1	LDL receptor related protein 1	LRP1 is a gene that encodes a protein belonging to the low-density lipoprotein receptor family. The protein is processed by furin to form a mature receptor that is involved in various cellular processes, including lipid homeostasis, intracellular signaling, and clearance of apoptotic cells. The protein is also essential for the clearance of secreted amyloid precursor protein and beta-amyloid, whi…	LRP1 has been implicated in various diseases, including Alzheimer's disease, atherosclerosis, and cancer. In Alzheimer's disease, LRP1 dysfunction leads to the accumulation of beta-amyloid in the brain, which is a hallmark of the disease. Therefore, LRP1 has been considered a potential therapeutic target for Alzheimer's disease. Several drugs targeting LRP1 are currently in development, including…	GO:1904298 regulation of transcytosis;GO:1904300 positive regulation of transcytosis;GO:0002265 astrocyte activation involved in immune response		Disease related genes; Transporters; Potential drug targets; CD markers; Human disease related genes:Congenital malformations:Congenital malformations of skin; Predicted intracellular proteins; Candidate cardiovascular disease genes	Vesicles (Approved); Additional: Nucleoplasm	Antihemophilic factor, human recombinant; Tenecteplase; Coagulation Factor IX (Recombinant); Lanoteplase; Coagulation Factor IX Human; Lonoctocog alfa; Moroctocog alfa	(M159)PID AMB2 NEUTROPHILS PATHWAY; (M174)PID UPA UPAR PATHWAY; (M186)PID PDGFRB PATHWAY	(M5946)HALLMARK COAGULATION; (M5921)HALLMARK COMPLEMENT; (M5930)HALLMARK EPITHELIAL MESENCHYMAL TRANSITION	0.0	1.0	0.0	1.0	1.0	1.0	0.0	0.0	0.0	0.0	1.0	1.0	0.0	1.0	0.0	0.0	0.0	0.0	0.0	0.0
EDA2R	60401	symbol	H. sapiens	60401	H. sapiens	EDA2R	ectodysplasin A2 receptor	EDA2R is a gene that encodes a type III transmembrane protein belonging to the TNFR superfamily. It contains cysteine-rich repeats and a single transmembrane domain. The protein binds to the EDA-A2 isoform of ectodysplasin, which is essential for the maintenance of hair and teeth. The gene has alternatively spliced transcript variants that encode distinct protein isoforms.	Mutations in the EDA2R gene have been associated with X-linked hypohidrotic ectodermal dysplasia (XLHED), a rare genetic disorder characterized by abnormal development of hair, teeth, and sweat glands. XLHED is caused by a deficiency in the EDA-A2 isoform of ectodysplasin, which is the ligand for EDA2R. Targeted drug discovery efforts have focused on developing therapies that can replace or enhan…	GO:0010668 ectodermal cell differentiation;GO:0007398 ectoderm development;GO:0033209 tumor necrosis factor-mediated signaling pathway			Cell Junctions (Approved)				0.0	0.0	0.0	0.0	0.0	0.0	0.0	0.0	0.0	0.0	0.0	0.0	0.0	0.0	0.0	0.0	0.0	0.0	0.0	0.0
PCDH19	57526	symbol	H. sapiens	57526	H. sapiens	PCDH19	protocadherin 19	PCDH19, or protocadherin 19, is a gene that belongs to the delta-2 protocadherin subclass of the cadherin superfamily. It is primarily expressed in the brain and is thought to be a calcium-dependent cell-adhesion protein. Mutations in this gene on the X chromosome are associated with sporadic infantile epileptic encephalopathy and a female-restricted form of epilepsy known as EFMR or PCDH19RE. Mu…	Mutations in the PCDH19 gene have been linked to two types of epilepsy: sporadic infantile epileptic encephalopathy and a female-restricted form of epilepsy known as EFMR or PCDH19RE. EFMR is characterized by seizures that are triggered by fever and affect only females, as the gene is located on the X chromosome. There is currently no cure for either of these conditions, and treatment is focused …	GO:0007156 homophilic cell adhesion via plasma membrane adhesion molecules;GO:0098742 cell-cell adhesion via plasma-membrane adhesion molecules;GO:0098609 cell-cell adhesion		Disease related genes; Human disease related genes:Nervous system diseases:Epilepsy; Predicted intracellular proteins	Cytosol (Approved)	Calcium			0.0	0.0	0.0	0.0	0.0	0.0	0.0	0.0	1.0	0.0	0.0	0.0	0.0	0.0	0.0	0.0	0.0	0.0	0.0	1.0
SESN3	143686	symbol	H. sapiens	143686	H. sapiens	SESN3	sestrin 3	SESN3, also known as sestrin 3, is a stress-induced protein that helps reduce levels of reactive oxygen species in cells. It is activated downstream of RAC-alpha serine/threonine-protein kinase (Akt) and FoxO transcription factor, and is involved in regulating blood glucose and insulin resistance. Additionally, SESN3 plays a role in lipid storage in obesity. The gene encoding SESN3 undergoes alte…	SESN3 has been implicated in various diseases, including cancer, neurodegenerative disorders, and metabolic disorders. In cancer, SESN3 has been shown to have both tumor-suppressive and oncogenic roles, depending on the context. In neurodegenerative disorders, SESN3 has been found to protect against oxidative stress and promote neuronal survival. In metabolic disorders, SESN3 has been linked to i…	GO:0038203 TORC2 signaling;GO:1901031 regulation of response to reactive oxygen species;GO:0071233 cellular response to L-leucine		Predicted intracellular proteins	Nucleoplasm (Approved); Additional: Cytosol				0.0	0.0	0.0	0.0	0.0	1.0	1.0	0.0	0.0	0.0	0.0	0.0	0.0	0.0	0.0	0.0	0.0	0.0	0.0	0.0
COL3A1	1281	symbol	H. sapiens	1281	H. sapiens	COL3A1	collagen type III alpha 1 chain	COL3A1 is a gene that encodes for the pro-alpha1 chains of type III collagen, a type of fibrillar collagen found in extensible connective tissues such as skin, lung, uterus, intestine, and the vascular system. It is often found in association with type I collagen. Mutations in this gene have been linked to Ehlers-Danlos syndrome type IV, a genetic disorder that affects the connective tissues, as …	Mutations in the COL3A1 gene have been linked to several diseases, including Ehlers-Danlos syndrome type IV, a rare genetic disorder that affects the connective tissues and can lead to arterial and aortic aneurysms. There are currently no targeted drug discovery efforts for this gene, as treatment for Ehlers-Danlos syndrome type IV is primarily focused on managing symptoms and preventing complica…	GO:0032905 transforming growth factor beta1 production;GO:0071604 transforming growth factor beta production;GO:0060414 aorta smooth muscle tissue morphogenesis		Disease related genes; Predicted secreted proteins; Human disease related genes:Congenital malformations:Congenital malformations of the nervous system; Human disease related genes:Congenital malformations:Congenital malformations of skin; Predicted intracellular proteins; FDA approved drug targets:Biotech drugs	Endoplasmic reticulum (Approved)	Collagenase clostridium histolyticum	(M3005)NABA COLLAGENS; (M198)PID SYNDECAN 1 PATHWAY; (M8)PID ENDOTHELIN PATHWAY	(M5944)HALLMARK ANGIOGENESIS; (M5942)HALLMARK UV RESPONSE DN; (M5909)HALLMARK MYOGENESIS	1.0	1.0	1.0	1.0	1.0	1.0	1.0	1.0	0.0	0.0	0.0	0.0	1.0	1.0	0.0	0.0	0.0	0.0	1.0	0.0
NLGN2	57555	symbol	H. sapiens	57555	H. sapiens	NLGN2	neuroligin 2	NLGN2, also known as neuroligin 2, is a gene that encodes a protein found on the surface of neurons. This protein is part of a family of proteins that may play a role in the formation and remodeling of synapses in the central nervous system. NLGN2 may act as a ligand for beta-neurexins, which are proteins involved in synaptic transmission. The function of NLGN2 is not fully understood, but it is …	NLGN2 has been implicated in several neurological disorders, including autism and schizophrenia. Studies have shown that mutations in the NLGN2 gene may be associated with an increased risk of developing autism spectrum disorder (ASD). Additionally, altered expression of NLGN2 has been observed in the brains of individuals with schizophrenia, suggesting a potential role in the pathogenesis of thi…	GO:0007630 jump response;GO:1904032 regulation of t-SNARE clustering;GO:1904034 positive regulation of t-SNARE clustering		Transporters:Accessory Factors Involved in Transport; Predicted intracellular proteins	Mitochondria (Approved)			(M5915)HALLMARK APICAL JUNCTION	0.0	0.0	0.0	0.0	0.0	1.0	0.0	0.0	0.0	0.0	0.0	0.0	0.0	0.0	0.0	1.0	0.0	1.0	1.0	1.0
SULF2	55959	symbol	H. sapiens	55959	H. sapiens	SULF2	sulfatase 2	SULF2, also known as sulfatase 2, is a human gene that encodes for an enzyme called heparan sulfate 6-O-endosulfatase. This enzyme is responsible for selectively removing 6-O-sulfate groups from heparan sulfate, a type of proteoglycan that acts as a co-receptor for various growth factors and cytokines involved in cell signaling. By altering the binding sites for these signaling molecules, SULF2 m…	SULF2 has been implicated in various diseases, including cancer and inflammation. In cancer, SULF2 is often overexpressed and promotes tumor growth and metastasis by altering the activity of growth factors and cytokines. Targeting SULF2 has been explored as a potential therapeutic strategy for cancer, and several small molecule inhibitors have been developed. For example, PI-88 is a heparan sulfa…	GO:0014846 esophagus smooth muscle contraction;GO:1904470 regulation of endothelin production;GO:1904472 positive regulation of endothelin production		Predicted intracellular proteins			(M3468)NABA ECM REGULATORS; (M5885)NABA MATRISOME ASSOCIATED; (M5889)NABA MATRISOME	(M5916)HALLMARK APICAL SURFACE	1.0	0.0	1.0	1.0	0.0	1.0	1.0	1.0	0.0	0.0	1.0	1.0	0.0	0.0	0.0	1.0	0.0	0.0	0.0	0.0
ADAMTS7	11173	symbol	H. sapiens	11173	H. sapiens	ADAMTS7	ADAM metallopeptidase with thrombospondin type 1 motif 7	ADAMTS7 is a gene that encodes a protein belonging to the ADAMTS family, which contains distinct protein modules including a propeptide region, a metalloproteinase domain, a disintegrin-like domain, and a thrombospondin type 1 (TS) motif. The mature enzyme contains two C-terminal TS motifs and may regulate vascular smooth muscle cell (VSMC) migration. Mutations in this gene may be associated with…	ADAMTS7 has been implicated in the development of coronary artery disease (CAD), a leading cause of death worldwide. Genome-wide association studies have identified single nucleotide polymorphisms (SNPs) in the ADAMTS7 gene that are associated with an increased risk of CAD. ADAMTS7 is thought to play a role in the development of atherosclerosis, the underlying cause of CAD, by promoting the migra…	GO:0043931 ossification involved in bone maturation;GO:0070977 bone maturation;GO:0032331 negative regulation of chondrocyte differentiation		Predicted secreted proteins	Vesicles (Supported)		(M3468)NABA ECM REGULATORS; (M5885)NABA MATRISOME ASSOCIATED; (M5889)NABA MATRISOME		1.0	0.0	0.0	1.0	0.0	0.0	1.0	1.0	0.0	0.0	0.0	0.0	0.0	0.0	1.0	0.0	0.0	0.0	0.0	0.0
HOXB5	3215	symbol	H. sapiens	3215	H. sapiens	HOXB5	homeobox B5	HOXB5 is a gene that belongs to the Antp homeobox family and is located on chromosome 17. It encodes a nuclear protein that acts as a transcription factor with a homeobox DNA-binding domain. The gene is involved in the development of the lungs and gut. Overexpression of HOXB5 is linked to a specific type of acute myeloid leukemia (AML) and the occurrence of bronchopulmonary sequestration (BPS) an…	HOXB5 has been implicated in several diseases, including acute myeloid leukemia (AML), bronchopulmonary sequestration (BPS), and congenital cystic adenomatoid malformation (CCAM). In AML, overexpression of HOXB5 has been associated with poor prognosis and resistance to chemotherapy. Targeted drug discovery efforts have focused on developing inhibitors of HOXB5 expression or activity, as well as d…	GO:0045446 endothelial cell differentiation;GO:0048704 embryonic skeletal system morphogenesis;GO:0003158 endothelium development		Predicted intracellular proteins; Transcription factors:Helix-turn-helix domains	Nucleoplasm (Supported); Additional: Cytosol;Nucleoli fibrillar center				1.0	0.0	0.0	0.0	0.0	0.0	0.0	0.0	0.0	0.0	0.0	0.0	0.0	0.0	0.0	0.0	0.0	0.0	1.0	0.0
SMAD6	4091	symbol	H. sapiens	4091	H. sapiens	SMAD6	SMAD family member 6	SMAD6 is a gene that belongs to the SMAD family of proteins, which are involved in multiple signaling pathways. This gene functions in the negative regulation of BMP and TGF-beta/activin-signaling. SMAD6 is a signal transducer and transcriptional modulator that mediates these pathways. Multiple transcript variants have been found for this gene.	Research has shown that SMAD6 plays a crucial role in various diseases, including cancer, cardiovascular disease, and bone disorders. In cancer, SMAD6 has been found to be overexpressed in several types of tumors, including breast, lung, and prostate cancer, and is associated with tumor progression and poor prognosis. Targeted drug discovery efforts have focused on developing inhibitors of SMAD6 …	GO:0007352 zygotic specification of dorsal/ventral axis;GO:0003183 mitral valve morphogenesis;GO:0003174 mitral valve development		Disease related genes; Predicted intracellular proteins; Transcription factors:beta-Hairpin exposed by an alpha/beta-scaffold; Human disease related genes:Congenital malformations:Congenital malformations of the circulatory system; Human disease related genes:Congenital malformations:Other congenital malformations	Nucleoplasm (Supported); Additional: Golgi apparatus;Nuclear bodies		(M181)PID BMP PATHWAY	(M5896)HALLMARK TGF BETA SIGNALING	1.0	1.0	1.0	1.0	1.0	1.0	0.0	0.0	0.0	0.0	1.0	1.0	1.0	1.0	0.0	0.0	1.0	0.0	0.0	0.0
GRIN2C	2905	symbol	H. sapiens	2905	H. sapiens	GRIN2C	glutamate ionotropic receptor NMDA type subunit 2C	GRIN2C is a gene that encodes a subunit of the N-methyl-D-aspartate (NMDA) receptor, which is a type of ionotropic glutamate receptor found in the central nervous system. NMDA receptors play a crucial role in physiological processes such as learning, memory, and synaptic development. The receptor is made up of different subunits, including subunit 2C, which forms a channel that is permeable to ca…	There is growing evidence that GRIN2C mutations or dysregulation may contribute to the development of various neurological and psychiatric disorders. For example, a study found that a rare missense mutation in GRIN2C was associated with intellectual disability and developmental delay. Another study suggested that GRIN2C variants may be involved in the pathogenesis of schizophrenia. These findings…	GO:0033058 directional locomotion;GO:0098976 excitatory chemical synaptic transmission;GO:0035235 ionotropic glutamate receptor signaling pathway		Transporters:Transporter channels and pores; FDA approved drug targets:Small molecule drugs		Glutamic acid; Glycine; Meperidine; Tenocyclidine			0.0	0.0	1.0	0.0	0.0	1.0	0.0	0.0	0.0	1.0	0.0	0.0	0.0	0.0	0.0	1.0	0.0	1.0	0.0	0.0
DOCK4	9732	symbol	H. sapiens	9732	H. sapiens	DOCK4	dedicator of cytokinesis 4	DOCK4 is a gene that belongs to the dedicator of cytokinesis (DOCK) family and encodes a protein with a DHR-1 (CZH-1) domain, a DHR-2 (CZH-2) domain, and an SH3 domain. This protein is involved in regulating adherens junctions between cells and functions as a guanine nucleotide exchange factor. Mutations in DOCK4 have been linked to various types of cancer, including ovarian, prostate, glioma, an…	DOCK4 has been implicated in various types of cancer, including ovarian, prostate, glioma, and colorectal cancers. In ovarian cancer, DOCK4 has been shown to promote tumor growth and metastasis by regulating the activity of Rho GTPases. In prostate cancer, DOCK4 has been found to be overexpressed and associated with poor prognosis. In glioma, DOCK4 has been identified as a potential therapeutic t…	GO:1904694 negative regulation of vascular associated smooth muscle contraction;GO:0003056 regulation of vascular associated smooth muscle contraction;GO:0045906 negative regulation of vasoconstriction		Predicted intracellular proteins	Nucleoli;Plasma membrane (Approved); Additional: Cytosol;Golgi apparatus		(M186)PID PDGFRB PATHWAY	(M5893)HALLMARK MITOTIC SPINDLE; (M5921)HALLMARK COMPLEMENT	0.0	0.0	0.0	0.0	0.0	0.0	0.0	0.0	0.0	0.0	0.0	0.0	0.0	0.0	0.0	0.0	0.0	0.0	1.0	0.0
GAS1	2619	symbol	H. sapiens	2619	H. sapiens	GAS1	growth arrest specific 1	GAS1, or growth arrest-specific 1, is a gene that plays a crucial role in suppressing growth. It prevents normal and transformed cells from cycling and blocks entry to the S phase. GAS1 is considered a potential tumor suppressor gene, meaning that it may help prevent the development of cancer. Overall, GAS1 is an important gene in regulating cell growth and division, and its dysfunction may contr…	Dysfunction of the GAS1 gene has been implicated in various diseases, including cancer, developmental disorders, and neurological disorders. In cancer, GAS1 is often downregulated, leading to uncontrolled cell growth and tumor formation. Targeted drug discovery efforts have focused on developing drugs that can restore GAS1 function or mimic its effects. One example is the use of monoclonal antibo…	GO:0060628 regulation of ER to Golgi vesicle-mediated transport;GO:0010955 negative regulation of protein processing;GO:1903318 negative regulation of protein maturation		Cancer-related genes:Candidate cancer biomarkers; Predicted intracellular proteins	Nuclear speckles (Approved)		(M211)PID HEDGEHOG 2PATHWAY; (M176)PID FOXM1 PATHWAY	(M5916)HALLMARK APICAL SURFACE; (M5930)HALLMARK EPITHELIAL MESENCHYMAL TRANSITION	0.0	0.0	0.0	1.0	1.0	0.0	1.0	0.0	0.0	0.0	0.0	0.0	0.0	0.0	0.0	0.0	0.0	0.0	1.0	0.0
ULK1	8408	symbol	H. sapiens	8408	H. sapiens	ULK1	unc-51 like autophagy activating kinase 1	The human gene ULK1, also known as unc-51 like autophagy activating kinase 1, is involved in various processes such as autophagosome assembly, protein phosphorylation, and positive regulation by symbiont of host autophagy. ULK1 enables identical protein binding activity, protein serine/threonine kinase activity, and small GTPase binding activity. It is located in the autophagosome, cytosol, and p…	Research has shown that ULK1 dysregulation is associated with various diseases, including cancer, neurodegenerative disorders, and metabolic disorders. In cancer, ULK1 has been found to play a role in tumor growth and survival, making it a potential target for cancer therapy. Several drug discovery efforts have focused on developing ULK1 inhibitors, with promising preclinical results. For example…	GO:0048671 negative regulation of collateral sprouting;GO:1903059 regulation of protein lipidation;GO:0050746 regulation of lipoprotein metabolic process	yes	Predicted intracellular proteins; Enzymes; ENZYME proteins:Transferases; Kinases	Cytosol (Approved)	Fostamatinib	(M121)PID MTOR 4PATHWAY		0.0	0.0	0.0	1.0	0.0	1.0	1.0	0.0	0.0	0.0	0.0	0.0	1.0	0.0	0.0	0.0	0.0	0.0	1.0	0.0
NUTM2B	729262	symbol	H. sapiens	729262	H. sapiens	NUTM2B	NUT family member 2B	NUTM2B is a gene that belongs to the NUT family. It is located on chromosome 20 and encodes a protein that is involved in the regulation of gene expression. The NUT family of genes is known for their involvement in chromosomal translocations that lead to the development of NUT carcinoma, a rare and aggressive form of cancer. While the exact function of NUTM2B is not fully understood, it is believ…	NUTM2B has been implicated in various types of cancer, including breast and lung cancer. As a result, there have been efforts to develop targeted drugs that can inhibit the activity of this gene and potentially treat these cancers. One example of a successful drug targeting NUTM2B is the PARP inhibitor olaparib, which has been approved for the treatment of breast and ovarian cancer. Olaparib work…			Predicted intracellular proteins; Cancer-related genes	Nuclear bodies (Approved)				0.0	0.0	0.0	0.0	0.0	0.0	0.0	0.0	0.0	0.0	0.0	0.0	0.0	0.0	0.0	0.0	0.0	0.0	0.0	0.0
AMH	268	symbol	H. sapiens	268	H. sapiens	AMH	anti-Mullerian hormone	The AMH gene encodes a secreted ligand that belongs to the TGF-beta superfamily of proteins. This ligand binds to various TGF-beta receptors, leading to the activation of SMAD family transcription factors that regulate gene expression. The encoded protein is proteolytically processed to generate N- and C-terminal cleavage products that homodimerize and form a biologically active complex. This com…	Persistent Mullerian duct syndrome (PMDS) is a rare genetic disorder caused by mutations in the AMH gene. PMDS is characterized by the persistence of Mullerian ducts in males, leading to the development of female reproductive organs. There is currently no cure for PMDS, and treatment options are limited to surgical removal of the Mullerian ducts and hormone replacement therapy. Targeted drug disc…	GO:1990262 anti-Mullerian hormone receptor signaling pathway;GO:2000355 negative regulation of ovarian follicle development;GO:0001546 preantral ovarian follicle growth		Disease related genes; Human disease related genes:Reproductive system diseases:Reproductive system diseases; Predicted secreted proteins	Aggresome;Vesicles (Approved)		(M203)PID ALK2 PATHWAY; (M5883)NABA SECRETED FACTORS; (M5885)NABA MATRISOME ASSOCIATED	(M5915)HALLMARK APICAL JUNCTION	0.0	0.0	1.0	1.0	0.0	1.0	1.0	1.0	1.0	1.0	0.0	1.0	1.0	0.0	0.0	0.0	0.0	0.0	0.0	0.0
HOXA2	3199	symbol	H. sapiens	3199	H. sapiens	HOXA2	homeobox A2	HOXA2 is a gene that belongs to the homeobox A cluster on chromosome 7 in vertebrates. It encodes a DNA-binding transcription factor that is involved in regulating gene expression, morphogenesis, and differentiation during embryonic development. The protein may play a role in the proper placement of hindbrain segments along the anterior-posterior axis during development. Homeobox genes are found …	There is limited information available on the disease implications of HOXA2. However, some studies have suggested that mutations in this gene may be associated with developmental disorders such as craniofacial abnormalities and hearing loss. Targeted drug discovery efforts for HOXA2 are also limited, as the gene is primarily involved in embryonic development and its expression is tightly regulate…	GO:0021568 rhombomere 2 development;GO:0021658 rhombomere 3 morphogenesis;GO:0021569 rhombomere 3 development		Disease related genes; Transcription factors:Helix-turn-helix domains; Predicted intracellular proteins; Human disease related genes:Congenital malformations:Congenital malformations of ear	Nucleoplasm;Vesicles (Approved)				1.0	0.0	1.0	1.0	1.0	1.0	1.0	0.0	0.0	0.0	0.0	0.0	0.0	0.0	0.0	0.0	1.0	0.0	1.0	0.0
CDHR5	53841	symbol	H. sapiens	53841	H. sapiens	CDHR5	cadherin related family member 5	CDHR5 is a gene that belongs to the cadherin superfamily and encodes a mucin-like protein. The gene contains nonpolymorphic tandem repeats rich in proline, serine, and threonine, similar to mucin proteins, as well as calcium-binding motifs found in all cadherins. The specific function of this protein is not yet known, and the role of its hybrid extracellular region is also unclear. Different isof…	There is limited information available on the disease implications of CDHR5. However, some studies have suggested that mutations in this gene may be associated with the development of certain types of cancer, including lung cancer and colorectal cancer. Targeted drug discovery efforts for CDHR5 are also limited, as the specific function of the protein encoded by this gene is not yet fully underst…	GO:0090675 intermicrovillar adhesion;GO:0032532 regulation of microvillus length;GO:1904970 brush border assembly		Predicted intracellular proteins					0.0	0.0	0.0	0.0	0.0	0.0	0.0	0.0	0.0	0.0	0.0	0.0	0.0	0.0	0.0	0.0	0.0	0.0	1.0	1.0
SOX9	6662	symbol	H. sapiens	6662	H. sapiens	SOX9	SRY-box transcription factor 9	SOX9 is a gene that encodes for a protein that belongs to the HMG-box class of DNA-binding proteins. This protein plays a crucial role in chondrocyte differentiation and regulates the transcription of the anti-Muellerian hormone (AMH) gene along with steroidogenic factor 1. Deficiencies in SOX9 can lead to campomelic dysplasia, a skeletal malformation syndrome that is often accompanied by sex rev…	SOX9 gene mutations have been linked to several diseases, including campomelic dysplasia, a rare genetic disorder characterized by skeletal abnormalities and sex reversal. In addition, SOX9 has been implicated in the development of various cancers, including prostate, breast, and lung cancer. Targeted drug discovery efforts have focused on developing inhibitors of SOX9 expression or activity as p…	GO:0060517 epithelial cell proliferation involved in prostatic bud elongation;GO:0060784 regulation of cell proliferation involved in tissue homeostasis;GO:0014036 neural crest cell fate specification		Cancer-related genes:Candidate cancer biomarkers; Disease related genes; Transcription factors:Other all-alpha-helical DNA-binding domains; Predicted intracellular proteins; Human disease related genes:Congenital malformations:Other congenital malformations	Nucleoplasm (Enhanced)			(M5937)HALLMARK GLYCOLYSIS; (M5953)HALLMARK KRAS SIGNALING UP	1.0	1.0	1.0	1.0	0.0	1.0	1.0	1.0	0.0	1.0	1.0	0.0	1.0	1.0	0.0	0.0	1.0	0.0	1.0	1.0
GPT	2875	symbol	H. sapiens	2875	H. sapiens	GPT	glutamic--pyruvic transaminase	The GPT gene encodes for cytosolic alanine aminotransaminase 1 (ALT1), also known as glutamate-pyruvate transaminase 1. This enzyme plays a crucial role in the intermediary metabolism of glucose and amino acids by catalyzing the reversible transamination between alanine and 2-oxoglutarate to generate pyruvate and glutamate. Serum activity levels of this enzyme are used as a biomarker of liver inj…	Mutations in the GPT gene have been associated with various diseases, including liver diseases such as non-alcoholic fatty liver disease (NAFLD) and alcoholic liver disease (ALD). In NAFLD, the activity of ALT1 is elevated due to the accumulation of fat in the liver, which can lead to liver inflammation and fibrosis. In ALD, the activity of ALT1 is also elevated due to the toxic effects of alcoho…	GO:0042851 L-alanine metabolic process;GO:0042853 L-alanine catabolic process;GO:0006522 alanine metabolic process		Enzymes; ENZYME proteins:Transferases; Predicted intracellular proteins		Pyridoxal phosphate; Glutamic acid; Alanine; Phenelzine			0.0	0.0	0.0	0.0	0.0	0.0	0.0	0.0	0.0	0.0	0.0	0.0	0.0	0.0	0.0	0.0	0.0	0.0	0.0	0.0
MMP15	4324	symbol	H. sapiens	4324	H. sapiens	MMP15	matrix metallopeptidase 15	MMP15, also known as matrix metallopeptidase 15, is a gene that belongs to the peptidase M10 family and membrane-type subfamily of matrix metalloproteinases. These proteins are involved in breaking down the extracellular matrix in various physiological processes, including embryonic development, tissue remodeling, and reproduction. However, they are also implicated in disease processes such as ar…	MMP15 has been implicated in various diseases, including cancer, arthritis, and cardiovascular disease. In cancer, MMP15 has been shown to promote tumor growth, invasion, and metastasis by degrading the extracellular matrix and facilitating tumor cell migration. As a result, MMP15 has been identified as a potential therapeutic target for cancer treatment. Several drug discovery efforts have focus…	GO:0030574 collagen catabolic process;GO:0022617 extracellular matrix disassembly;GO:0035987 endodermal cell differentiation		Cancer-related genes:Candidate cancer biomarkers; Enzymes; Predicted intracellular proteins; Peptidases:Metallopeptidases	Cytosol;Plasma membrane (Approved); Additional: Nucleoplasm	Marimastat	(M3468)NABA ECM REGULATORS; (M5885)NABA MATRISOME ASSOCIATED; (M5889)NABA MATRISOME	(M5946)HALLMARK COAGULATION; (M5921)HALLMARK COMPLEMENT	1.0	0.0	0.0	0.0	0.0	0.0	0.0	1.0	1.0	0.0	0.0	0.0	1.0	0.0	0.0	0.0	0.0	0.0	0.0	0.0
FOXC1	2296	symbol	H. sapiens	2296	H. sapiens	FOXC1	forkhead box C1	FOXC1 is a gene that belongs to the forkhead family of transcription factors and contains a distinct DNA-binding forkhead domain. Its specific function is not yet known, but it has been shown to play a role in embryonic and ocular development. Mutations in this gene have been linked to various glaucoma phenotypes, including primary congenital glaucoma, autosomal dominant iridogoniodysgenesis anom…	There are currently no targeted drug discovery efforts specifically for FOXC1, as its function is not yet fully understood. However, mutations in this gene have been linked to various glaucoma phenotypes, including primary congenital glaucoma, autosomal dominant iridogoniodysgenesis anomaly, and Axenfeld-Rieger anomaly. Treatment for these conditions typically involves lowering intraocular pressu…	GO:1902038 positive regulation of hematopoietic stem cell differentiation;GO:0003275 apoptotic process involved in outflow tract morphogenesis;GO:1902257 negative regulation of apoptotic process involved in outflow tract morphogenesis		Disease related genes; Predicted intracellular proteins; Human disease related genes:Congenital malformations:Congenital malformations of eye; Transcription factors:Helix-turn-helix domains	Nucleoplasm (Supported); Additional: Cytosol			(M5906)HALLMARK ESTROGEN RESPONSE EARLY; (M5907)HALLMARK ESTROGEN RESPONSE LATE	1.0	1.0	1.0	1.0	1.0	1.0	1.0	1.0	1.0	1.0	0.0	1.0	0.0	0.0	0.0	0.0	0.0	0.0	1.0	0.0
NUTM2A	728118	symbol	H. sapiens	728118	H. sapiens	NUTM2A	NUT family member 2A	NUTM2A is a gene that belongs to the NUT family of genes. It is located on chromosome 8 and encodes a protein that is involved in the regulation of gene expression. The NUT family of genes is known for their involvement in chromosomal translocations that lead to the development of certain types of cancer, such as NUT midline carcinoma. However, the exact function of NUTM2A is not well understood …	There is limited information available on the disease implications and targeted drug discovery efforts for NUTM2A. However, as a member of the NUT family of genes, it is possible that NUTM2A may be involved in the development of NUT midline carcinoma, a rare and aggressive form of cancer that is often resistant to standard treatments. Currently, there are no targeted drugs available for the treat…			Predicted intracellular proteins	Nuclear bodies (Approved)				0.0	0.0	0.0	0.0	0.0	0.0	0.0	0.0	0.0	0.0	0.0	0.0	0.0	0.0	0.0	0.0	0.0	0.0	0.0	0.0
NRG4	145957	symbol	H. sapiens	145957	H. sapiens	NRG4	neuregulin 4	NRG4, also known as neuregulin 4, is a gene that encodes for a protein that activates type-1 growth factor receptors, such as EGFR, to initiate cell-to-cell signaling through tyrosine phosphorylation. This gene is involved in various biological processes, including the development of the nervous system, muscle growth and differentiation, and the regulation of metabolism. Dysregulation of NRG4 has…	NRG4 has been implicated in various diseases, including cancer, obesity, and diabetes. In cancer, NRG4 has been shown to promote tumor growth and metastasis in breast, lung, and pancreatic cancers. In obesity, NRG4 has been found to play a role in regulating adipose tissue metabolism and insulin sensitivity. In diabetes, NRG4 has been shown to improve glucose tolerance and insulin sensitivity. Ta…	GO:0038138 ERBB4-ERBB4 signaling pathway;GO:0038130 ERBB4 signaling pathway;GO:0038127 ERBB signaling pathway		Predicted secreted proteins			(M201)PID ERBB NETWORK PATHWAY; (M13)PID ERBB4 PATHWAY; (M5883)NABA SECRETED FACTORS		0.0	0.0	0.0	1.0	0.0	0.0	1.0	1.0	0.0	0.0	0.0	0.0	0.0	0.0	0.0	0.0	0.0	0.0	0.0	0.0
SRPK3	26576	symbol	H. sapiens	26576	H. sapiens	SRPK3	SRSF protein kinase 3	The SRPK3 gene encodes a protein kinase that is similar to a protein kinase specific for the SR family of splicing factors. This gene has been shown to play a role in muscle development in mice. There are multiple transcript variants of this gene that encode different isoforms.	There is limited information available on the disease implications of the SRPK3 gene. However, recent studies have suggested that it may play a role in cancer progression and metastasis. Specifically, SRPK3 has been shown to regulate the alternative splicing of genes involved in cell migration and invasion, which are key processes in cancer metastasis. As a result, there is growing interest in de…	GO:0000245 spliceosomal complex assembly;GO:0050684 regulation of mRNA processing;GO:0007519 skeletal muscle tissue development	yes	Enzymes; ENZYME proteins:Transferases; Predicted intracellular proteins; Kinases:CMGC Ser/Thr protein kinases					0.0	0.0	1.0	0.0	0.0	0.0	0.0	0.0	0.0	0.0	0.0	0.0	0.0	0.0	0.0	0.0	0.0	0.0	0.0	0.0
ENC1	8507	symbol	H. sapiens	8507	H. sapiens	ENC1	ectodermal-neural cortex 1	ENC1, also known as ectodermal-neural cortex 1, is a gene that encodes a protein belonging to the kelch-related family of actin-binding proteins. This protein is involved in the oxidative stress response and acts as a regulator of the transcription factor Nrf2. The expression of this gene may also play a role in malignant transformation. Multiple isoforms of the protein are produced due to altern…	There is limited information available on the disease implications of ENC1. However, studies have suggested that the overexpression of ENC1 may be associated with the development of certain cancers, including breast cancer and glioblastoma. Targeted drug discovery efforts for ENC1 are also limited, but some studies have explored the potential of targeting the protein as a therapeutic strategy for…	GO:0010499 proteasomal ubiquitin-independent protein catabolic process;GO:0010976 positive regulation of neuron projection development;GO:0017148 negative regulation of translation		Cancer-related genes:Candidate cancer biomarkers; Predicted intracellular proteins	Plasma membrane (Uncertain)				0.0	0.0	0.0	0.0	0.0	0.0	0.0	0.0	0.0	0.0	0.0	0.0	0.0	0.0	0.0	0.0	0.0	0.0	1.0	0.0
GPC3	2719	symbol	H. sapiens	2719	H. sapiens	GPC3	glypican 3	GPC3, or glypican 3, is a gene that encodes a protein that is part of the glypican-related integral membrane proteoglycan family. This protein is anchored to the cytoplasmic membrane via a glycosyl phosphatidylinositol linkage and may play a role in controlling cell division and growth regulation. The protein can bind to and inhibit the dipeptidyl peptidase activity of CD26 and induce apoptosis i…	GPC3 has been identified as a potential therapeutic target for cancer treatment, particularly hepatocellular carcinoma (HCC) and melanoma. In HCC, GPC3 is overexpressed in tumor cells and is associated with poor prognosis. Several monoclonal antibodies targeting GPC3 have been developed and are currently in clinical trials, including GC33, HN3, and YP7. These antibodies have shown promising resul…	GO:0061209 cell proliferation involved in mesonephros development;GO:0072138 mesenchymal cell proliferation involved in ureteric bud development;GO:0072180 mesonephric duct morphogenesis		Cancer-related genes:Candidate cancer biomarkers; Disease related genes; Human disease related genes:Congenital malformations:Congenital malformations of the musculoskeletal system; Human disease related genes:Cancers:Cancers of the urinary system; Human disease related genes:Congenital malformations:Other congenital malformations	Plasma membrane (Supported)		(M5880)NABA ECM AFFILIATED; (M5885)NABA MATRISOME ASSOCIATED; (M5889)NABA MATRISOME	(M5891)HALLMARK HYPOXIA; (M5932)HALLMARK INFLAMMATORY RESPONSE; (M5937)HALLMARK GLYCOLYSIS	1.0	1.0	1.0	0.0	1.0	1.0	1.0	1.0	1.0	0.0	1.0	1.0	0.0	0.0	0.0	0.0	0.0	0.0	1.0	0.0
HOXA10	3206	symbol	H. sapiens	3206	H. sapiens	HOXA10	homeobox A10	HOXA10 is a gene that encodes a DNA-binding transcription factor that is part of the A cluster on chromosome 7. It is a member of the homeobox gene family, which regulates gene expression, morphogenesis, and differentiation during embryonic development. HOXA10 may play a role in fertility, embryo viability, and regulation of hematopoietic lineage commitment. The gene has multiple alternatively sp…	HOXA10 has been implicated in several diseases, including endometriosis, breast cancer, and leukemia. In endometriosis, HOXA10 expression is decreased, leading to abnormal implantation and development of endometrial tissue outside the uterus. In breast cancer, HOXA10 is overexpressed and associated with poor prognosis. In leukemia, HOXA10 is involved in the regulation of hematopoietic stem cell d…	GO:0060065 uterus development;GO:0009954 proximal/distal pattern formation;GO:0033574 response to testosterone		Predicted intracellular proteins; Transcription factors:Helix-turn-helix domains	Nucleoplasm (Supported); Additional: Nuclear bodies	Calcitriol	(M32)PID HDAC CLASSIII PATHWAY		1.0	0.0	0.0	0.0	0.0	1.0	0.0	0.0	0.0	1.0	0.0	0.0	0.0	0.0	0.0	0.0	0.0	0.0	0.0	0.0
C21orf58	54058	symbol	H. sapiens	54058	H. sapiens	C21orf58	chromosome 21 open reading frame 58	C21orf58 is a gene located on chromosome 21 that encodes a protein of unknown function. The protein contains a conserved domain found in a family of proteins involved in RNA metabolism, suggesting a potential role in RNA processing. However, the exact function of C21orf58 remains unclear. Mutations in this gene have been associated with intellectual disability and developmental delay, indicating …	There is limited information available on the disease implications of C21orf58 mutations. However, studies have suggested that mutations in this gene may be associated with intellectual disability and developmental delay. Targeted drug discovery efforts for C21orf58 are currently limited due to the lack of understanding of its function. There are currently no drugs on the market that specifically…			Predicted intracellular proteins	Nucleoplasm (Supported); Additional: Nuclear bodies				0.0	0.0	0.0	0.0	0.0	0.0	0.0	0.0	0.0	0.0	0.0	0.0	0.0	0.0	0.0	0.0	0.0	0.0	0.0	0.0

## Sheet: Enrichment
			https://metascape.org/gp/index.html#/reportfinal/t3bciwv7p
GroupID	Category	Term	Description	LogP	Log(q-value)	Genes	Symbols	InTerm_InList
1_Summary	GO Biological Processes	GO:0048598	embryonic morphogenesis	-15.0874	-10.7441	2296,2719,3199,3206,3209,3213,3215,3216,3221,4237,4324,5087,6662,8516,8854,9620,56963,154796,1281,2261,11173,55959,80263,4091,8829	FOXC1,GPC3,HOXA2,HOXA10,HOXA13,HOXB3,HOXB5,HOXB6,HOXC4,MFAP2,MMP15,PBX1,SOX9,ITGA8,ALDH1A2,CELSR1,RGMA,AMOT,COL3A1,FGFR3,ADAMTS7,SULF2,TRIM45,SMAD6,NRP1	25/-
1_Member	GO Biological Processes	GO:0048598	embryonic morphogenesis	-15.0874	-10.7441	2296,2719,3199,3206,3209,3213,3215,3216,3221,4237,4324,5087,6662,8516,8854,9620,56963,154796	FOXC1,GPC3,HOXA2,HOXA10,HOXA13,HOXB3,HOXB5,HOXB6,HOXC4,MFAP2,MMP15,PBX1,SOX9,ITGA8,ALDH1A2,CELSR1,RGMA,AMOT	18/589
1_Member	GO Biological Processes	GO:0001501	skeletal system development	-12.4113	-8.36896	1281,2261,2296,3199,3206,3209,3213,3215,3216,3221,5087,6662,11173,55959,80263	COL3A1,FGFR3,FOXC1,HOXA2,HOXA10,HOXA13,HOXB3,HOXB5,HOXB6,HOXC4,PBX1,SOX9,ADAMTS7,SULF2,TRIM45	15/502
1_Member	GO Biological Processes	GO:0003002	regionalization	-9.84391	-6.40365	2296,2719,3199,3206,3213,3215,3216,3221,4091,5087,8829,8854	FOXC1,GPC3,HOXA2,HOXA10,HOXB3,HOXB5,HOXB6,HOXC4,SMAD6,PBX1,NRP1,ALDH1A2	12/411
1_Member	GO Biological Processes	GO:0043009	chordate embryonic development	-9.71768	-6.32857	1281,2296,3199,3213,3215,3216,3221,5087,6662,8854,9620,55959,56963,154796	COL3A1,FOXC1,HOXA2,HOXB3,HOXB5,HOXB6,HOXC4,PBX1,SOX9,ALDH1A2,CELSR1,SULF2,RGMA,AMOT	14/649
1_Member	GO Biological Processes	GO:0009792	embryo development ending in birth or egg hatching	-9.5378	-6.19445	1281,2296,3199,3213,3215,3216,3221,5087,6662,8854,9620,55959,56963,154796	COL3A1,FOXC1,HOXA2,HOXB3,HOXB5,HOXB6,HOXC4,PBX1,SOX9,ALDH1A2,CELSR1,SULF2,RGMA,AMOT	14/670
1_Member	GO Biological Processes	GO:0007389	pattern specification process	-9.30809	-6.00613	2296,2719,3199,3206,3213,3215,3216,3221,4091,5087,8829,8854	FOXC1,GPC3,HOXA2,HOXA10,HOXB3,HOXB5,HOXB6,HOXC4,SMAD6,PBX1,NRP1,ALDH1A2	12/458
1_Member	GO Biological Processes	GO:0009952	anterior/posterior pattern specification	-8.8789	-5.64949	2296,2719,3199,3206,3213,3215,3216,3221,5087	FOXC1,GPC3,HOXA2,HOXA10,HOXB3,HOXB5,HOXB6,HOXC4,PBX1	9/212
1_Member	GO Biological Processes	GO:0048705	skeletal system morphogenesis	-8.58497	-5.38775	1281,2261,2296,3199,3213,3215,3216,3221,6662	COL3A1,FGFR3,FOXC1,HOXA2,HOXB3,HOXB5,HOXB6,HOXC4,SOX9	9/229
1_Member	GO Biological Processes	GO:0048568	embryonic organ development	-8.22405	-5.08482	2296,3199,3213,3215,3216,3221,4237,5087,6662,8516,8854	FOXC1,HOXA2,HOXB3,HOXB5,HOXB6,HOXC4,MFAP2,PBX1,SOX9,ITGA8,ALDH1A2	11/452
1_Member	GO Biological Processes	GO:0048706	embryonic skeletal system development	-7.75663	-4.69203	3199,3213,3215,3216,3221,5087,55959	HOXA2,HOXB3,HOXB5,HOXB6,HOXC4,PBX1,SULF2	7/128
1_Member	GO Biological Processes	GO:0048562	embryonic organ morphogenesis	-6.43934	-3.66419	3199,3213,3215,3216,3221,4237,6662,8516	HOXA2,HOXB3,HOXB5,HOXB6,HOXC4,MFAP2,SOX9,ITGA8	8/295
1_Member	GO Biological Processes	GO:0048704	embryonic skeletal system morphogenesis	-5.60828	-2.98921	3199,3213,3215,3216,3221	HOXA2,HOXB3,HOXB5,HOXB6,HOXC4	5/94
1_Member	Reactome Gene Sets	R-HSA-5617472	Activation of anterior HOX genes in hindbrain development during early embryogenesis	-3.7686	-1.48215	3199,3213,3221,5087	HOXA2,HOXB3,HOXC4,PBX1	4/121
1_Member	Reactome Gene Sets	R-HSA-5619507	Activation of HOX genes during differentiation	-3.7686	-1.48215	3199,3213,3221,5087	HOXA2,HOXB3,HOXC4,PBX1	4/121
2_Summary	GO Biological Processes	GO:0001568	blood vessel development	-10.8419	-6.97566	1281,2296,2719,3209,3213,4035,4091,6659,8829,8854,11277,25960,154796,219699,5087,6662,9620,56963	COL3A1,FOXC1,GPC3,HOXA13,HOXB3,LRP1,SMAD6,SOX4,NRP1,ALDH1A2,TREX1,ADGRA2,AMOT,UNC5B,PBX1,SOX9,CELSR1,RGMA	18/-
2_Member	GO Biological Processes	GO:0001568	blood vessel development	-10.8419	-6.97566	1281,2296,2719,3209,3213,4035,4091,6659,8829,8854,11277,25960,154796,219699	COL3A1,FOXC1,GPC3,HOXA13,HOXB3,LRP1,SMAD6,SOX4,NRP1,ALDH1A2,TREX1,ADGRA2,AMOT,UNC5B	14/533
2_Member	GO Biological Processes	GO:0001944	vasculature development	-10.6197	-6.87843	1281,2296,2719,3209,3213,4035,4091,6659,8829,8854,11277,25960,154796,219699	COL3A1,FOXC1,GPC3,HOXA13,HOXB3,LRP1,SMAD6,SOX4,NRP1,ALDH1A2,TREX1,ADGRA2,AMOT,UNC5B	14/554
2_Member	GO Biological Processes	GO:0035239	tube morphogenesis	-10.4699	-6.82554	1281,2296,2719,3209,3213,4035,5087,6659,6662,8829,9620,25960,56963,154796,219699	COL3A1,FOXC1,GPC3,HOXA13,HOXB3,LRP1,PBX1,SOX4,SOX9,NRP1,CELSR1,ADGRA2,RGMA,AMOT,UNC5B	15/688
2_Member	GO Biological Processes	GO:0048514	blood vessel morphogenesis	-7.2571	-4.27548	1281,2296,3209,3213,4035,6659,8829,25960,154796,219699	COL3A1,FOXC1,HOXA13,HOXB3,LRP1,SOX4,NRP1,ADGRA2,AMOT,UNC5B	10/437
2_Member	GO Biological Processes	GO:0001525	angiogenesis	-3.8737	-1.55973	2296,3213,8829,25960,154796,219699	FOXC1,HOXB3,NRP1,ADGRA2,AMOT,UNC5B	6/344
2_Member	GO Biological Processes	GO:0043542	endothelial cell migration	-3.20419	-1.07035	8829,25960,154796	NRP1,ADGRA2,AMOT	3/73
2_Member	GO Biological Processes	GO:0001667	ameboidal-type cell migration	-2.95345	-0.870171	2719,8829,25960,154796	GPC3,NRP1,ADGRA2,AMOT	4/199
2_Member	GO Biological Processes	GO:0010631	epithelial cell migration	-2.75946	-0.723604	8829,25960,154796	NRP1,ADGRA2,AMOT	3/104
2_Member	GO Biological Processes	GO:0090132	epithelium migration	-2.72416	-0.709188	8829,25960,154796	NRP1,ADGRA2,AMOT	3/107
2_Member	GO Biological Processes	GO:0090130	tissue migration	-2.65663	-0.659638	8829,25960,154796	NRP1,ADGRA2,AMOT	3/113
2_Member	GO Biological Processes	GO:0045765	regulation of angiogenesis	-2.04849	-0.176955	2296,8829,25960,154796	FOXC1,NRP1,ADGRA2,AMOT	4/357
2_Member	GO Biological Processes	GO:1901342	regulation of vasculature development	-2.01164	-0.149736	2296,8829,25960,154796	FOXC1,NRP1,ADGRA2,AMOT	4/366
3_Summary	GO Biological Processes	GO:0001822	kidney development	-10.0317	-6.46648	2296,2719,4091,5087,6659,6662,8516,8829,8854,11277,55959,1281,3209,27250,3199,4237,54549,18,2905,3213,268,26576,9620,2261,406,3216	FOXC1,GPC3,SMAD6,PBX1,SOX4,SOX9,ITGA8,NRP1,ALDH1A2,TREX1,SULF2,COL3A1,HOXA13,PDCD4,HOXA2,MFAP2,SDK2,ABAT,GRIN2C,HOXB3,AMH,SRPK3,CELSR1,FGFR3,BMAL1,HOXB6	26/-
3_Member	GO Biological Processes	GO:0001822	kidney development	-10.0317	-6.46648	2296,2719,4091,5087,6659,6662,8516,8829,8854,11277,55959	FOXC1,GPC3,SMAD6,PBX1,SOX4,SOX9,ITGA8,NRP1,ALDH1A2,TREX1,SULF2	11/304
3_Member	GO Biological Processes	GO:0072001	renal system development	-9.88217	-6.40365	2296,2719,4091,5087,6659,6662,8516,8829,8854,11277,55959	FOXC1,GPC3,SMAD6,PBX1,SOX4,SOX9,ITGA8,NRP1,ALDH1A2,TREX1,SULF2	11/314
3_Member	GO Biological Processes	GO:0007507	heart development	-7.16493	-4.21952	1281,2296,2719,3209,4091,6659,6662,8829,8854,11277,27250	COL3A1,FOXC1,GPC3,HOXA13,SMAD6,SOX4,SOX9,NRP1,ALDH1A2,TREX1,PDCD4	11/574
3_Member	GO Biological Processes	GO:0007423	sensory organ development	-7.10438	-4.17601	2296,3199,3209,4237,5087,6659,6662,8516,8829,8854,54549	FOXC1,HOXA2,HOXA13,MFAP2,PBX1,SOX4,SOX9,ITGA8,NRP1,ALDH1A2,SDK2	11/582
3_Member	GO Biological Processes	GO:0003007	heart morphogenesis	-6.80588	-3.90969	2296,4091,6659,6662,8829,8854,11277,27250	FOXC1,SMAD6,SOX4,SOX9,NRP1,ALDH1A2,TREX1,PDCD4	8/264
3_Member	GO Biological Processes	GO:0060322	head development	-5.84218	-3.1323	18,1281,2296,2905,3199,3213,5087,6659,6662,8829,8854	ABAT,COL3A1,FOXC1,GRIN2C,HOXA2,HOXB3,PBX1,SOX4,SOX9,NRP1,ALDH1A2	11/781
3_Member	GO Biological Processes	GO:0060485	mesenchyme development	-5.8155	-3.1156	268,2296,6659,6662,8829,8854,27250	AMH,FOXC1,SOX4,SOX9,NRP1,ALDH1A2,PDCD4	7/247
3_Member	GO Biological Processes	GO:0001654	eye development	-5.59962	-2.98866	2296,4237,5087,6659,6662,8829,8854,54549	FOXC1,MFAP2,PBX1,SOX4,SOX9,NRP1,ALDH1A2,SDK2	8/382
3_Member	GO Biological Processes	GO:0150063	visual system development	-5.56621	-2.96322	2296,4237,5087,6659,6662,8829,8854,54549	FOXC1,MFAP2,PBX1,SOX4,SOX9,NRP1,ALDH1A2,SDK2	8/386
3_Member	GO Biological Processes	GO:0048880	sensory system development	-5.5168	-2.92164	2296,4237,5087,6659,6662,8829,8854,54549	FOXC1,MFAP2,PBX1,SOX4,SOX9,NRP1,ALDH1A2,SDK2	8/392
3_Member	GO Biological Processes	GO:0007420	brain development	-5.23239	-2.6708	18,1281,2296,2905,3199,3213,5087,6659,8829,8854	ABAT,COL3A1,FOXC1,GRIN2C,HOXA2,HOXB3,PBX1,SOX4,NRP1,ALDH1A2	10/731
3_Member	GO Biological Processes	GO:0035270	endocrine system development	-4.95117	-2.44667	3213,5087,6659,6662,8854	HOXB3,PBX1,SOX4,SOX9,ALDH1A2	5/128
3_Member	GO Biological Processes	GO:0060537	muscle tissue development	-4.80109	-2.309	1281,2296,6662,8516,8854,11277,26576	COL3A1,FOXC1,SOX9,ITGA8,ALDH1A2,TREX1,SRPK3	7/353
3_Member	GO Biological Processes	GO:0014032	neural crest cell development	-4.51163	-2.06995	2296,6662,8829,8854	FOXC1,SOX9,NRP1,ALDH1A2	4/78
3_Member	GO Biological Processes	GO:0030902	hindbrain development	-4.51021	-2.06995	18,2296,3199,3213,8854	ABAT,FOXC1,HOXA2,HOXB3,ALDH1A2	5/158
3_Member	GO Biological Processes	GO:0048864	stem cell development	-4.38489	-1.96896	2296,6662,8829,8854	FOXC1,SOX9,NRP1,ALDH1A2	4/84
3_Member	GO Biological Processes	GO:0048762	mesenchymal cell differentiation	-4.31035	-1.9164	2296,6662,8829,8854,27250	FOXC1,SOX9,NRP1,ALDH1A2,PDCD4	5/174
3_Member	GO Biological Processes	GO:0014033	neural crest cell differentiation	-4.24858	-1.86902	2296,6662,8829,8854	FOXC1,SOX9,NRP1,ALDH1A2	4/91
3_Member	GO Biological Processes	GO:0030324	lung development	-4.11861	-1.75753	1281,2719,6662,8854,9620	COL3A1,GPC3,SOX9,ALDH1A2,CELSR1	5/191
3_Member	GO Biological Processes	GO:0030323	respiratory tube development	-4.07618	-1.73283	1281,2719,6662,8854,9620	COL3A1,GPC3,SOX9,ALDH1A2,CELSR1	5/195
3_Member	GO Biological Processes	GO:0043010	camera-type eye development	-3.9293	-1.61017	2296,6659,6662,8829,8854,54549	FOXC1,SOX4,SOX9,NRP1,ALDH1A2,SDK2	6/336
3_Member	GO Biological Processes	GO:0035272	exocrine system development	-3.85545	-1.54553	2296,6662,8829	FOXC1,SOX9,NRP1	3/44
3_Member	GO Biological Processes	GO:0060541	respiratory system development	-3.84917	-1.54325	1281,2719,6662,8854,9620	COL3A1,GPC3,SOX9,ALDH1A2,CELSR1	5/218
3_Member	GO Biological Processes	GO:0008283	cell population proliferation	-3.64979	-1.39634	1281,2261,2296,2719,5087,6659,6662,8854	COL3A1,FGFR3,FOXC1,GPC3,PBX1,SOX4,SOX9,ALDH1A2	8/719
3_Member	GO Biological Processes	GO:0048565	digestive tract development	-3.62376	-1.37732	1281,3209,6662,8854	COL3A1,HOXA13,SOX9,ALDH1A2	4/132
3_Member	GO Biological Processes	GO:0055123	digestive system development	-3.49132	-1.26524	1281,3209,6662,8854	COL3A1,HOXA13,SOX9,ALDH1A2	4/143
3_Member	GO Biological Processes	GO:0048871	multicellular organismal-level homeostasis	-3.30158	-1.12136	406,1281,2296,3209,3216,6659,6662	BMAL1,COL3A1,FOXC1,HOXA13,HOXB6,SOX4,SOX9	7/616
3_Member	GO Biological Processes	GO:0031016	pancreas development	-3.23948	-1.07252	6659,6662,8854	SOX4,SOX9,ALDH1A2	3/71
3_Member	GO Biological Processes	GO:0048863	stem cell differentiation	-3.0884	-0.977868	2296,6662,8829,8854	FOXC1,SOX9,NRP1,ALDH1A2	4/183
3_Member	GO Biological Processes	GO:0061061	muscle structure development	-2.90907	-0.839882	1281,2296,3199,6662,8516,26576	COL3A1,FOXC1,HOXA2,SOX9,ITGA8,SRPK3	6/524
3_Member	GO Biological Processes	GO:0001894	tissue homeostasis	-2.77905	-0.741049	1281,2296,3209,6662	COL3A1,FOXC1,HOXA13,SOX9	4/222
3_Member	GO Biological Processes	GO:0060249	anatomical structure homeostasis	-2.77905	-0.741049	1281,2296,3209,6662	COL3A1,FOXC1,HOXA13,SOX9	4/222
3_Member	GO Biological Processes	GO:0050678	regulation of epithelial cell proliferation	-2.62283	-0.631668	2719,6662,8829,8854,55959	GPC3,SOX9,NRP1,ALDH1A2,SULF2	5/408
3_Member	WikiPathways	WP4657	22q11 2 copy number variation syndrome	-2.53244	-0.561739	406,2296,8854	BMAL1,FOXC1,ALDH1A2	3/125
3_Member	GO Biological Processes	GO:0001889	liver development	-2.4566	-0.502735	6662,8854,55959	SOX9,ALDH1A2,SULF2	3/133
3_Member	GO Biological Processes	GO:0061008	hepaticobiliary system development	-2.42942	-0.484011	6662,8854,55959	SOX9,ALDH1A2,SULF2	3/136
4_Summary	GO Biological Processes	GO:0007167	enzyme-linked receptor protein signaling pathway	-8.90361	-5.64949	268,1281,2261,2296,4035,4091,6662,8516,8829,27250,55959,56963,145957,2619,11173,406,3199,5087,6659,8408	AMH,COL3A1,FGFR3,FOXC1,LRP1,SMAD6,SOX9,ITGA8,NRP1,PDCD4,SULF2,RGMA,NRG4,GAS1,ADAMTS7,BMAL1,HOXA2,PBX1,SOX4,ULK1	20/-
4_Member	GO Biological Processes	GO:0007167	enzyme-linked receptor protein signaling pathway	-8.90361	-5.64949	268,1281,2261,2296,4035,4091,6662,8516,8829,27250,55959,56963,145957	AMH,COL3A1,FGFR3,FOXC1,LRP1,SMAD6,SOX9,ITGA8,NRP1,PDCD4,SULF2,RGMA,NRG4	13/618
4_Member	GO Biological Processes	GO:0071363	cellular response to growth factor stimulus	-7.86344	-4.77536	1281,2261,2296,2619,4091,6662,8516,8829,11173,27250,56963	COL3A1,FGFR3,FOXC1,GAS1,SMAD6,SOX9,ITGA8,NRP1,ADAMTS7,PDCD4,RGMA	11/490
4_Member	GO Biological Processes	GO:0070848	response to growth factor	-7.58279	-4.54047	1281,2261,2296,2619,4091,6662,8516,8829,11173,27250,56963	COL3A1,FGFR3,FOXC1,GAS1,SMAD6,SOX9,ITGA8,NRP1,ADAMTS7,PDCD4,RGMA	11/522
4_Member	GO Biological Processes	GO:0045596	negative regulation of cell differentiation	-6.16855	-3.41626	406,3199,4091,5087,6659,6662,8408,8829,11173,27250,56963	BMAL1,HOXA2,SMAD6,PBX1,SOX4,SOX9,ULK1,NRP1,ADAMTS7,PDCD4,RGMA	11/723
4_Member	GO Biological Processes	GO:0071772	response to BMP	-5.678	-3.02485	4091,6662,11173,27250,56963	SMAD6,SOX9,ADAMTS7,PDCD4,RGMA	5/91
4_Member	GO Biological Processes	GO:0071773	cellular response to BMP stimulus	-5.678	-3.02485	4091,6662,11173,27250,56963	SMAD6,SOX9,ADAMTS7,PDCD4,RGMA	5/91
4_Member	GO Biological Processes	GO:0030509	BMP signaling pathway	-3.13655	-1.01592	4091,27250,56963	SMAD6,PDCD4,RGMA	3/77
5_Summary	GO Biological Processes	GO:0060840	artery development	-8.44557	-5.27831	1281,2296,3209,4035,4091,6659,8829,2719,2619,3199	COL3A1,FOXC1,HOXA13,LRP1,SMAD6,SOX4,NRP1,GPC3,GAS1,HOXA2	10/-
5_Member	GO Biological Processes	GO:0060840	artery development	-8.44557	-5.27831	1281,2296,3209,4035,4091,6659,8829	COL3A1,FOXC1,HOXA13,LRP1,SMAD6,SOX4,NRP1	7/102
5_Member	GO Biological Processes	GO:0048844	artery morphogenesis	-7.88741	-4.77536	1281,2296,3209,4035,6659,8829	COL3A1,FOXC1,HOXA13,LRP1,SOX4,NRP1	6/70
5_Member	GO Biological Processes	GO:0003205	cardiac chamber development	-4.35841	-1.94956	2296,3209,4091,6659,8829	FOXC1,HOXA13,SMAD6,SOX4,NRP1	5/170
5_Member	GO Biological Processes	GO:0003279	cardiac septum development	-3.94356	-1.61724	3209,4091,6659,8829	HOXA13,SMAD6,SOX4,NRP1	4/109
5_Member	GO Biological Processes	GO:0060976	coronary vasculature development	-3.74236	-1.46346	2719,4091,8829	GPC3,SMAD6,NRP1	3/48
5_Member	GO Biological Processes	GO:0035924	cellular response to vascular endothelial growth factor stimulus	-3.71562	-1.44416	2296,2619,8829	FOXC1,GAS1,NRP1	3/49
5_Member	GO Biological Processes	GO:0003206	cardiac chamber morphogenesis	-3.67488	-1.41072	2296,4091,6659,8829	FOXC1,SMAD6,SOX4,NRP1	4/128
5_Member	GO Biological Processes	GO:0003231	cardiac ventricle development	-3.66195	-1.40496	2296,3209,4091,6659	FOXC1,HOXA13,SMAD6,SOX4	4/129
5_Member	GO Biological Processes	GO:0060411	cardiac septum morphogenesis	-3.20419	-1.07035	4091,6659,8829	SMAD6,SOX4,NRP1	3/73
5_Member	GO Biological Processes	GO:0003281	ventricular septum development	-3.16989	-1.04403	3209,4091,6659	HOXA13,SMAD6,SOX4	3/75
5_Member	GO Biological Processes	GO:0003151	outflow tract morphogenesis	-3.08822	-0.977868	2296,4091,8829	FOXC1,SMAD6,NRP1	3/80
5_Member	GO Biological Processes	GO:0035282	segmentation	-2.85918	-0.796861	2296,3199,8829	FOXC1,HOXA2,NRP1	3/96
6_Summary	GO Biological Processes	GO:0035107	appendage morphogenesis	-7.28077	-4.27985	1281,2719,3206,3209,5087,6662,8854,2296,8516,8829,9620,56963,3213,55959,4091,268,6659,2261,25960,147495,3199,4035,2905,8408,143686,57555	COL3A1,GPC3,HOXA10,HOXA13,PBX1,SOX9,ALDH1A2,FOXC1,ITGA8,NRP1,CELSR1,RGMA,HOXB3,SULF2,SMAD6,AMH,SOX4,FGFR3,ADGRA2,APCDD1,HOXA2,LRP1,GRIN2C,ULK1,SESN3,NLGN2	26/-
6_Member	GO Biological Processes	GO:0035107	appendage morphogenesis	-7.28077	-4.27985	1281,2719,3206,3209,5087,6662,8854	COL3A1,GPC3,HOXA10,HOXA13,PBX1,SOX9,ALDH1A2	7/150
6_Member	GO Biological Processes	GO:0035108	limb morphogenesis	-7.28077	-4.27985	1281,2719,3206,3209,5087,6662,8854	COL3A1,GPC3,HOXA10,HOXA13,PBX1,SOX9,ALDH1A2	7/150
6_Member	GO Biological Processes	GO:0048729	tissue morphogenesis	-7.18021	-4.21952	1281,2296,2719,3209,5087,6662,8516,8829,8854,9620,56963	COL3A1,FOXC1,GPC3,HOXA13,PBX1,SOX9,ITGA8,NRP1,ALDH1A2,CELSR1,RGMA	11/572
6_Member	GO Biological Processes	GO:0048736	appendage development	-6.64273	-3.81789	1281,2719,3206,3209,5087,6662,8854	COL3A1,GPC3,HOXA10,HOXA13,PBX1,SOX9,ALDH1A2	7/186
6_Member	GO Biological Processes	GO:0060173	limb development	-6.64273	-3.81789	1281,2719,3206,3209,5087,6662,8854	COL3A1,GPC3,HOXA10,HOXA13,PBX1,SOX9,ALDH1A2	7/186
6_Member	GO Biological Processes	GO:0048732	gland development	-6.28811	-3.52455	2296,3206,3209,3213,5087,6662,8829,8854,55959	FOXC1,HOXA10,HOXA13,HOXB3,PBX1,SOX9,NRP1,ALDH1A2,SULF2	9/425
6_Member	GO Biological Processes	GO:0001657	ureteric bud development	-5.75019	-3.06005	2296,2719,4091,5087,6662	FOXC1,GPC3,SMAD6,PBX1,SOX9	5/88
6_Member	GO Biological Processes	GO:0072163	mesonephric epithelium development	-5.72584	-3.05459	2296,2719,4091,5087,6662	FOXC1,GPC3,SMAD6,PBX1,SOX9	5/89
6_Member	GO Biological Processes	GO:0072164	mesonephric tubule development	-5.72584	-3.05459	2296,2719,4091,5087,6662	FOXC1,GPC3,SMAD6,PBX1,SOX9	5/89
6_Member	GO Biological Processes	GO:0061138	morphogenesis of a branching epithelium	-5.64053	-3.00475	2719,3209,5087,6662,8829,9620	GPC3,HOXA13,PBX1,SOX9,NRP1,CELSR1	6/167
6_Member	GO Biological Processes	GO:0001823	mesonephros development	-5.63126	-3.00391	2296,2719,4091,5087,6662	FOXC1,GPC3,SMAD6,PBX1,SOX9	5/93
6_Member	GO Biological Processes	GO:0001763	morphogenesis of a branching structure	-5.48035	-2.89287	2719,3209,5087,6662,8829,9620	GPC3,HOXA13,PBX1,SOX9,NRP1,CELSR1	6/178
6_Member	GO Biological Processes	GO:0030326	embryonic limb morphogenesis	-5.05256	-2.52875	2719,3206,3209,5087,8854	GPC3,HOXA10,HOXA13,PBX1,ALDH1A2	5/122
6_Member	GO Biological Processes	GO:0035113	embryonic appendage morphogenesis	-5.05256	-2.52875	2719,3206,3209,5087,8854	GPC3,HOXA10,HOXA13,PBX1,ALDH1A2	5/122
6_Member	GO Biological Processes	GO:0002009	morphogenesis of an epithelium	-5.02305	-2.50577	2719,3209,5087,6662,8829,8854,9620,56963	GPC3,HOXA13,PBX1,SOX9,NRP1,ALDH1A2,CELSR1,RGMA	8/458
6_Member	GO Biological Processes	GO:0048754	branching morphogenesis of an epithelial tube	-4.79293	-2.30691	2719,5087,6662,8829,9620	GPC3,PBX1,SOX9,NRP1,CELSR1	5/138
6_Member	GO Biological Processes	GO:0072006	nephron development	-4.76275	-2.28272	2296,2719,5087,6662,55959	FOXC1,GPC3,PBX1,SOX9,SULF2	5/140
6_Member	GO Biological Processes	GO:0072073	kidney epithelium development	-4.74783	-2.27371	2296,2719,4091,5087,6662	FOXC1,GPC3,SMAD6,PBX1,SOX9	5/141
6_Member	WikiPathways	WP4842	Mammalian disorder of sexual development	-4.6023	-2.14545	268,5087,6662	AMH,PBX1,SOX9	3/25
6_Member	GO Biological Processes	GO:0060993	kidney morphogenesis	-4.28637	-1.90206	2719,5087,6659,6662	GPC3,PBX1,SOX4,SOX9	4/89
6_Member	GO Biological Processes	GO:0009954	proximal/distal pattern formation	-4.19341	-1.82319	3206,5087,8854	HOXA10,PBX1,ALDH1A2	3/34
6_Member	GO Biological Processes	GO:0060562	epithelial tube morphogenesis	-4.09016	-1.74107	2719,5087,6662,8829,9620,56963	GPC3,PBX1,SOX9,NRP1,CELSR1,RGMA	6/314
6_Member	GO Biological Processes	GO:0072009	nephron epithelium development	-3.92821	-1.61017	2296,2719,5087,6662	FOXC1,GPC3,PBX1,SOX9	4/110
6_Member	GO Biological Processes	GO:0001658	branching involved in ureteric bud morphogenesis	-3.8262	-1.52424	2719,5087,6662	GPC3,PBX1,SOX9	3/45
6_Member	GO Biological Processes	GO:0060675	ureteric bud morphogenesis	-3.54316	-1.30361	2719,5087,6662	GPC3,PBX1,SOX9	3/56
6_Member	GO Biological Processes	GO:0072171	mesonephric tubule morphogenesis	-3.52038	-1.28896	2719,5087,6662	GPC3,PBX1,SOX9	3/57
6_Member	GO Biological Processes	GO:0030282	bone mineralization	-3.4333	-1.22667	2261,2719,6662	FGFR3,GPC3,SOX9	3/61
6_Member	GO Biological Processes	GO:0016055	Wnt signaling pathway	-3.32727	-1.13621	2719,6662,9620,25960,147495	GPC3,SOX9,CELSR1,ADGRA2,APCDD1	5/283
6_Member	GO Biological Processes	GO:0072078	nephron tubule morphogenesis	-3.29444	-1.12136	2719,5087,6662	GPC3,PBX1,SOX9	3/68
6_Member	GO Biological Processes	GO:0072088	nephron epithelium morphogenesis	-3.25753	-1.08736	2719,5087,6662	GPC3,PBX1,SOX9	3/70
6_Member	GO Biological Processes	GO:0045665	negative regulation of neuron differentiation	-3.2217	-1.07148	3199,5087,6662	HOXA2,PBX1,SOX9	3/72
6_Member	GO Biological Processes	GO:0061333	renal tubule morphogenesis	-3.2217	-1.07148	2719,5087,6662	GPC3,PBX1,SOX9	3/72
6_Member	GO Biological Processes	GO:0072028	nephron morphogenesis	-3.2217	-1.07148	2719,5087,6662	GPC3,PBX1,SOX9	3/72
6_Member	GO Biological Processes	GO:0030178	negative regulation of Wnt signaling pathway	-3.14237	-1.01912	2719,4035,6662,147495	GPC3,LRP1,SOX9,APCDD1	4/177
6_Member	GO Biological Processes	GO:0001656	metanephros development	-3.01178	-0.913943	2719,6662,8516	GPC3,SOX9,ITGA8	3/85
6_Member	GO Biological Processes	GO:0072080	nephron tubule development	-3.01178	-0.913943	2719,5087,6662	GPC3,PBX1,SOX9	3/85
6_Member	GO Biological Processes	GO:0061326	renal tubule development	-2.93996	-0.863784	2719,5087,6662	GPC3,PBX1,SOX9	3/90
6_Member	GO Biological Processes	GO:0045732	positive regulation of protein catabolic process	-2.91371	-0.842199	2719,4035,6662,56963	GPC3,LRP1,SOX9,RGMA	4/204
6_Member	GO Biological Processes	GO:0042176	regulation of protein catabolic process	-2.84389	-0.783842	2719,2905,4035,6662,56963	GPC3,GRIN2C,LRP1,SOX9,RGMA	5/363
6_Member	GO Biological Processes	GO:0031214	biomineral tissue development	-2.74757	-0.722285	2261,2719,6662	FGFR3,GPC3,SOX9	3/105
6_Member	GO Biological Processes	GO:0060070	canonical Wnt signaling pathway	-2.74757	-0.722285	2719,6662,25960	GPC3,SOX9,ADGRA2	3/105
6_Member	GO Biological Processes	GO:0030278	regulation of ossification	-2.54229	-0.568159	4091,5087,6662	SMAD6,PBX1,SOX9	3/124
6_Member	GO Biological Processes	GO:0009896	positive regulation of catabolic process	-2.53218	-0.561739	2719,4035,6662,8408,56963,143686	GPC3,LRP1,SOX9,ULK1,RGMA,SESN3	6/623
6_Member	GO Biological Processes	GO:1905475	regulation of protein localization to membrane	-2.06664	-0.188673	2719,4035,57555	GPC3,LRP1,NLGN2	3/184
6_Member	GO Biological Processes	GO:0045664	regulation of neuron differentiation	-2.01647	-0.150246	3199,5087,6662	HOXA2,PBX1,SOX9	3/192
7_Summary	GO Biological Processes	GO:0051216	cartilage development	-6.83961	-3.92762	1281,2261,3213,3221,6662,11173,55959,2296,80263,2719,3199,4330,268,2619,8408,8829,145957,143686,219699	COL3A1,FGFR3,HOXB3,HOXC4,SOX9,ADAMTS7,SULF2,FOXC1,TRIM45,GPC3,HOXA2,MN1,AMH,GAS1,ULK1,NRP1,NRG4,SESN3,UNC5B	19/-
7_Member	GO Biological Processes	GO:0051216	cartilage development	-6.83961	-3.92762	1281,2261,3213,3221,6662,11173,55959	COL3A1,FGFR3,HOXB3,HOXC4,SOX9,ADAMTS7,SULF2	7/174
7_Member	GO Biological Processes	GO:0060348	bone development	-6.4738	-3.68676	1281,2261,2296,6662,11173,55959,80263	COL3A1,FGFR3,FOXC1,SOX9,ADAMTS7,SULF2,TRIM45	7/197
7_Member	GO Biological Processes	GO:0061448	connective tissue development	-5.99673	-3.25544	1281,2261,3213,3221,6662,11173,55959	COL3A1,FGFR3,HOXB3,HOXC4,SOX9,ADAMTS7,SULF2	7/232
7_Member	GO Biological Processes	GO:0002062	chondrocyte differentiation	-5.85059	-3.1323	1281,2261,6662,11173,55959	COL3A1,FGFR3,SOX9,ADAMTS7,SULF2	5/84
7_Member	GO Biological Processes	GO:0001503	ossification	-5.36529	-2.78537	2261,2296,2719,3199,4330,6662,11173	FGFR3,FOXC1,GPC3,HOXA2,MN1,SOX9,ADAMTS7	7/289
7_Member	GO Biological Processes	GO:0040007	growth	-5.2148	-2.6708	268,1281,2261,2296,2619,6662,8408,8829	AMH,COL3A1,FGFR3,FOXC1,GAS1,SOX9,ULK1,NRP1	8/431
7_Member	GO Biological Processes	GO:0048589	developmental growth	-5.2148	-2.6708	268,1281,2261,2296,2619,6662,8408,8829	AMH,COL3A1,FGFR3,FOXC1,GAS1,SOX9,ULK1,NRP1	8/431
7_Member	GO Biological Processes	GO:0060350	endochondral bone morphogenesis	-4.96441	-2.45357	1281,2261,2296,6662	COL3A1,FGFR3,FOXC1,SOX9	4/60
7_Member	GO Biological Processes	GO:0060349	bone morphogenesis	-4.08879	-1.74107	1281,2261,2296,6662	COL3A1,FGFR3,FOXC1,SOX9	4/100
7_Member	WikiPathways	WP5373	Osteoarthritic chondrocyte hypertrophy	-3.68946	-1.42166	1281,2261,6662	COL3A1,FGFR3,SOX9	3/50
7_Member	GO Biological Processes	GO:0007169	cell surface receptor protein tyrosine kinase signaling pathway	-3.3923	-1.19197	2261,2296,6662,8829,55959,145957	FGFR3,FOXC1,SOX9,NRP1,SULF2,NRG4	6/423
7_Member	GO Biological Processes	GO:0035265	organ growth	-2.72416	-0.709188	2261,2296,6662	FGFR3,FOXC1,SOX9	3/107
7_Member	GO Biological Processes	GO:0051896	regulation of phosphatidylinositol 3-kinase/protein kinase B signal transduction	-2.45515	-0.502735	2261,6662,143686,219699	FGFR3,SOX9,SESN3,UNC5B	4/273
7_Member	GO Biological Processes	GO:0051897	positive regulation of phosphatidylinositol 3-kinase/protein kinase B signal transduction	-2.04755	-0.176955	2261,6662,219699	FGFR3,SOX9,UNC5B	3/187
8_Summary	GO Biological Processes	GO:0030198	extracellular matrix organization	-6.67074	-3.81789	1281,2296,4324,6662,8516,11173,55959,170691,268,2719,145957,120071,11277	COL3A1,FOXC1,MMP15,SOX9,ITGA8,ADAMTS7,SULF2,ADAMTS17,AMH,GPC3,NRG4,LARGE2,TREX1	13/-
8_Member	GO Biological Processes	GO:0030198	extracellular matrix organization	-6.67074	-3.81789	1281,2296,4324,6662,8516,11173,55959,170691	COL3A1,FOXC1,MMP15,SOX9,ITGA8,ADAMTS7,SULF2,ADAMTS17	8/275
8_Member	GO Biological Processes	GO:0043062	extracellular structure organization	-6.65874	-3.81789	1281,2296,4324,6662,8516,11173,55959,170691	COL3A1,FOXC1,MMP15,SOX9,ITGA8,ADAMTS7,SULF2,ADAMTS17	8/276
8_Member	GO Biological Processes	GO:0045229	external encapsulating structure organization	-6.64679	-3.81789	1281,2296,4324,6662,8516,11173,55959,170691	COL3A1,FOXC1,MMP15,SOX9,ITGA8,ADAMTS7,SULF2,ADAMTS17	8/277
8_Member	GO Biological Processes	GO:0030199	collagen fibril organization	-3.4333	-1.22667	1281,2296,11173	COL3A1,FOXC1,ADAMTS7	3/61
8_Member	Canonical Pathways	M5885	NABA MATRISOME ASSOCIATED	-2.8012	-0.754514	268,2719,4324,11173,55959,145957,170691	AMH,GPC3,MMP15,ADAMTS7,SULF2,NRG4,ADAMTS17	7/751
8_Member	Canonical Pathways	M3468	NABA ECM REGULATORS	-2.66915	-0.666691	4324,11173,55959,170691	MMP15,ADAMTS7,SULF2,ADAMTS17	4/238
8_Member	Reactome Gene Sets	R-HSA-5173105	O-linked glycosylation	-2.66762	-0.666691	11173,120071,170691	ADAMTS7,LARGE2,ADAMTS17	3/112
8_Member	Reactome Gene Sets	R-HSA-3781865	Diseases of glycosylation	-2.36002	-0.428289	2719,11173,170691	GPC3,ADAMTS7,ADAMTS17	3/144
8_Member	GO Biological Processes	GO:0009100	glycoprotein metabolic process	-2.15234	-0.254869	11173,11277,55959,120071	ADAMTS7,TREX1,SULF2,LARGE2	4/333
9_Summary	WikiPathways	WP5053	Development of ureteric collection system	-6.58453	-3.77266	2296,2719,5087,8516,9620,4324,154796,57526,268	FOXC1,GPC3,PBX1,ITGA8,CELSR1,MMP15,AMOT,PCDH19,AMH	9/-
9_Member	WikiPathways	WP5053	Development of ureteric collection system	-6.58453	-3.77266	2296,2719,5087,8516,9620	FOXC1,GPC3,PBX1,ITGA8,CELSR1	5/60
9_Member	GO Biological Processes	GO:0007369	gastrulation	-4.32226	-1.92339	2296,2719,4324,8516,154796	FOXC1,GPC3,MMP15,ITGA8,AMOT	5/173
9_Member	Reactome Gene Sets	R-HSA-9830369	Kidney development	-3.79762	-1.50348	2296,8516,57526	FOXC1,ITGA8,PCDH19	3/46
9_Member	GO Biological Processes	GO:0001704	formation of primary germ layer	-2.55223	-0.576233	2296,4324,8516	FOXC1,MMP15,ITGA8	3/123
9_Member	GO Biological Processes	GO:0007498	mesoderm development	-2.4658	-0.508061	268,2296,8516	AMH,FOXC1,ITGA8	3/132
10_Summary	GO Biological Processes	GO:0001655	urogenital system development	-6.47725	-3.68676	268,3206,3209,5087,6662,2296,111,2905	AMH,HOXA10,HOXA13,PBX1,SOX9,FOXC1,ADCY5,GRIN2C	8/-
10_Member	GO Biological Processes	GO:0001655	urogenital system development	-6.47725	-3.68676	268,3206,3209,5087,6662	AMH,HOXA10,HOXA13,PBX1,SOX9	5/63
10_Member	GO Biological Processes	GO:0007548	sex differentiation	-4.33941	-1.93558	268,2296,3206,3209,5087,6662	AMH,FOXC1,HOXA10,HOXA13,PBX1,SOX9	6/283
10_Member	GO Biological Processes	GO:0030850	prostate gland development	-3.79762	-1.50348	3206,3209,6662	HOXA10,HOXA13,SOX9	3/46
10_Member	GO Biological Processes	GO:0048608	reproductive structure development	-3.23231	-1.07148	268,2296,3206,3209,6662	AMH,FOXC1,HOXA10,HOXA13,SOX9	5/297
10_Member	GO Biological Processes	GO:0061458	reproductive system development	-3.2061	-1.07035	268,2296,3206,3209,6662	AMH,FOXC1,HOXA10,HOXA13,SOX9	5/301
10_Member	GO Biological Processes	GO:0046661	male sex differentiation	-3.19836	-1.0672	268,3206,3209,6662	AMH,HOXA10,HOXA13,SOX9	4/171
10_Member	KEGG Pathway	hsa04024	cAMP signaling pathway	-2.75076	-0.722285	111,268,2905,6662	ADCY5,AMH,GRIN2C,SOX9	4/226
10_Member	GO Biological Processes	GO:0008406	gonad development	-2.74378	-0.720578	268,2296,3206,6662	AMH,FOXC1,HOXA10,SOX9	4/227
10_Member	GO Biological Processes	GO:0045137	development of primary sexual characteristics	-2.70937	-0.698457	268,2296,3206,6662	AMH,FOXC1,HOXA10,SOX9	4/232
10_Member	GO Biological Processes	GO:0008584	male gonad development	-2.33507	-0.40836	268,3206,6662	AMH,HOXA10,SOX9	3/147
10_Member	GO Biological Processes	GO:0046546	development of primary male sexual characteristics	-2.32688	-0.402064	268,3206,6662	AMH,HOXA10,SOX9	3/148
11_Summary	GO Biological Processes	GO:0030111	regulation of Wnt signaling pathway	-5.94707	-3.21651	406,2719,4035,6659,6662,25960,55959,147495,4091	BMAL1,GPC3,LRP1,SOX4,SOX9,ADGRA2,SULF2,APCDD1,SMAD6	9/-
11_Member	GO Biological Processes	GO:0030111	regulation of Wnt signaling pathway	-5.94707	-3.21651	406,2719,4035,6659,6662,25960,55959,147495	BMAL1,GPC3,LRP1,SOX4,SOX9,ADGRA2,SULF2,APCDD1	8/343
11_Member	GO Biological Processes	GO:0090263	positive regulation of canonical Wnt signaling pathway	-5.21502	-2.6708	406,2719,6659,25960,55959	BMAL1,GPC3,SOX4,ADGRA2,SULF2	5/113
11_Member	GO Biological Processes	GO:0030177	positive regulation of Wnt signaling pathway	-4.6324	-2.16411	406,2719,6659,25960,55959	BMAL1,GPC3,SOX4,ADGRA2,SULF2	5/149
11_Member	GO Biological Processes	GO:0060828	regulation of canonical Wnt signaling pathway	-4.45304	-2.0235	406,2719,6659,6662,25960,55959	BMAL1,GPC3,SOX4,SOX9,ADGRA2,SULF2	6/270
11_Member	GO Biological Processes	GO:0090288	negative regulation of cellular response to growth factor stimulus	-2.40289	-0.462658	4091,25960,55959	SMAD6,ADGRA2,SULF2	3/139
12_Summary	GO Biological Processes	GO:0090287	regulation of cellular response to growth factor stimulus	-5.66761	-3.02323	2719,3209,4091,8516,8829,25960,55959,56963,268,4035,2296,5087	GPC3,HOXA13,SMAD6,ITGA8,NRP1,ADGRA2,SULF2,RGMA,AMH,LRP1,FOXC1,PBX1	12/-
12_Member	GO Biological Processes	GO:0090287	regulation of cellular response to growth factor stimulus	-5.66761	-3.02323	2719,3209,4091,8516,8829,25960,55959,56963	GPC3,HOXA13,SMAD6,ITGA8,NRP1,ADGRA2,SULF2,RGMA	8/374
12_Member	GO Biological Processes	GO:0090092	regulation of transmembrane receptor protein serine/threonine kinase signaling pathway	-5.06772	-2.53055	268,2719,3209,4035,4091,8516,56963	AMH,GPC3,HOXA13,LRP1,SMAD6,ITGA8,RGMA	7/321
12_Member	GO Biological Processes	GO:0030510	regulation of BMP signaling pathway	-3.75486	-1.47221	2719,3209,4091,56963	GPC3,HOXA13,SMAD6,RGMA	4/122
12_Member	WikiPathways	WP2857	Mesodermal commitment pathway	-3.43469	-1.22667	268,2296,4091,5087	AMH,FOXC1,SMAD6,PBX1	4/148
12_Member	GO Biological Processes	GO:0060390	regulation of SMAD protein signal transduction	-3.12022	-1.00218	268,4035,4091	AMH,LRP1,SMAD6	3/78
12_Member	GO Biological Processes	GO:0090100	positive regulation of transmembrane receptor protein serine/threonine kinase signaling pathway	-2.72416	-0.709188	268,2719,8516	AMH,GPC3,ITGA8	3/107
12_Member	KEGG Pathway	hsa04350	TGF-beta signaling pathway	-2.71263	-0.699691	268,4091,56963	AMH,SMAD6,RGMA	3/108
12_Member	Reactome Gene Sets	R-HSA-9006936	Signaling by TGFB family members	-2.24813	-0.345686	268,4091,8516	AMH,SMAD6,ITGA8	3/158
13_Summary	GO Biological Processes	GO:0007178	cell surface receptor protein serine/threonine kinase signaling pathway	-5.35697	-2.78448	268,1281,4091,8516,27250,56963,6662,8829,2261,154796,9620,4237,4324,8408	AMH,COL3A1,SMAD6,ITGA8,PDCD4,RGMA,SOX9,NRP1,FGFR3,AMOT,CELSR1,MFAP2,MMP15,ULK1	14/-
13_Member	GO Biological Processes	GO:0007178	cell surface receptor protein serine/threonine kinase signaling pathway	-5.35697	-2.78448	268,1281,4091,8516,27250,56963	AMH,COL3A1,SMAD6,ITGA8,PDCD4,RGMA	6/187
13_Member	GO Biological Processes	GO:0048745	smooth muscle tissue development	-4.54977	-2.09851	1281,6662,8516	COL3A1,SOX9,ITGA8	3/26
13_Member	GO Biological Processes	GO:0141091	transforming growth factor beta receptor superfamily signaling pathway	-4.29853	-1.90942	1281,4091,8516,27250,56963	COL3A1,SMAD6,ITGA8,PDCD4,RGMA	5/175
13_Member	GO Biological Processes	GO:0071560	cellular response to transforming growth factor beta stimulus	-3.29661	-1.12136	1281,4091,6662,8516	COL3A1,SMAD6,SOX9,ITGA8	4/161
13_Member	GO Biological Processes	GO:0071559	response to transforming growth factor beta	-3.22717	-1.07148	1281,4091,6662,8516	COL3A1,SMAD6,SOX9,ITGA8	4/168
13_Member	GO Biological Processes	GO:0007229	integrin-mediated signaling pathway	-2.88549	-0.818606	1281,8516,8829	COL3A1,ITGA8,NRP1	3/94
13_Member	GO Biological Processes	GO:0007179	transforming growth factor beta receptor signaling pathway	-2.80825	-0.75937	1281,4091,8516	COL3A1,SMAD6,ITGA8	3/100
13_Member	WikiPathways	WP4541	Hippo Merlin signaling dysregulation	-2.57236	-0.590738	2261,8516,154796	FGFR3,ITGA8,AMOT	3/121
13_Member	GO Biological Processes	GO:0001764	neuron migration	-2.37697	-0.441859	1281,8829,9620	COL3A1,NRP1,CELSR1	3/142
13_Member	Reactome Gene Sets	R-HSA-1474244	Extracellular matrix organization	-2.31029	-0.390185	1281,4237,4324,8516	COL3A1,MFAP2,MMP15,ITGA8	4/300
13_Member	WikiPathways	WP3932	Focal adhesion PI3K Akt mTOR signaling	-2.29512	-0.379905	1281,2261,8408,8516	COL3A1,FGFR3,ULK1,ITGA8	4/303
13_Member	GO Biological Processes	GO:0031589	cell-substrate adhesion	-2.06024	-0.185236	1281,4091,8516	COL3A1,SMAD6,ITGA8	3/185
14_Summary	GO Biological Processes	GO:0035904	aorta development	-4.9357	-2.43745	1281,4035,4091,6659,6662,147495	COL3A1,LRP1,SMAD6,SOX4,SOX9,APCDD1	6/-
14_Member	GO Biological Processes	GO:0035904	aorta development	-4.9357	-2.43745	1281,4035,4091,6659	COL3A1,LRP1,SMAD6,SOX4	4/61
14_Member	GO Biological Processes	GO:0035909	aorta morphogenesis	-4.19341	-1.82319	1281,4035,6659	COL3A1,LRP1,SOX4	3/34
14_Member	GO Biological Processes	GO:0042063	gliogenesis	-3.37673	-1.17951	1281,4035,6659,6662,147495	COL3A1,LRP1,SOX4,SOX9,APCDD1	5/276
15_Summary	GO Biological Processes	GO:0048799	animal organ maturation	-4.6023	-2.14545	2261,8854,11173	FGFR3,ALDH1A2,ADAMTS7	3/-
15_Member	GO Biological Processes	GO:0048799	animal organ maturation	-4.6023	-2.14545	2261,8854,11173	FGFR3,ALDH1A2,ADAMTS7	3/25
16_Summary	GO Biological Processes	GO:0060384	innervation	-4.49932	-2.06446	4884,8829,55959,3213,2905,57555,54549	NPTX1,NRP1,SULF2,HOXB3,GRIN2C,NLGN2,SDK2	7/-
16_Member	GO Biological Processes	GO:0060384	innervation	-4.49932	-2.06446	4884,8829,55959	NPTX1,NRP1,SULF2	3/27
16_Member	GO Biological Processes	GO:0021675	nerve development	-4.1403	-1.77467	3213,4884,8829,55959	HOXB3,NPTX1,NRP1,SULF2	4/97
16_Member	GO Biological Processes	GO:0035418	protein localization to synapse	-3.4545	-1.235	2905,4884,57555	GRIN2C,NPTX1,NLGN2	3/60
16_Member	GO Biological Processes	GO:1902414	protein localization to cell junction	-2.98253	-0.892031	2905,4884,57555	GRIN2C,NPTX1,NLGN2	3/87
16_Member	GO Biological Processes	GO:0099173	postsynapse organization	-2.70121	-0.692313	4884,8829,57555	NPTX1,NRP1,NLGN2	3/109
16_Member	GO Biological Processes	GO:0007416	synapse assembly	-2.59285	-0.60553	4884,54549,57555	NPTX1,SDK2,NLGN2	3/119
16_Member	GO Biological Processes	GO:0050808	synapse organization	-2.13443	-0.24287	4884,8829,54549,57555	NPTX1,NRP1,SDK2,NLGN2	4/337
17_Summary	GO Biological Processes	GO:0090596	sensory organ morphogenesis	-4.39986	-1.97559	3199,4237,6659,6662,8516,54549,4091,8854,3209,111,27250	HOXA2,MFAP2,SOX4,SOX9,ITGA8,SDK2,SMAD6,ALDH1A2,HOXA13,ADCY5,PDCD4	11/-
17_Member	GO Biological Processes	GO:0090596	sensory organ morphogenesis	-4.39986	-1.97559	3199,4237,6659,6662,8516,54549	HOXA2,MFAP2,SOX4,SOX9,ITGA8,SDK2	6/276
17_Member	GO Biological Processes	GO:0003179	heart valve morphogenesis	-3.41247	-1.209	4091,6659,6662	SMAD6,SOX4,SOX9	3/62
17_Member	GO Biological Processes	GO:0071300	cellular response to retinoic acid	-3.31334	-1.12532	3199,6662,8854	HOXA2,SOX9,ALDH1A2	3/67
17_Member	GO Biological Processes	GO:0048592	eye morphogenesis	-3.29661	-1.12136	4237,6659,6662,54549	MFAP2,SOX4,SOX9,SDK2	4/161
17_Member	GO Biological Processes	GO:0045668	negative regulation of osteoblast differentiation	-3.29444	-1.12136	3199,4091,6662	HOXA2,SMAD6,SOX9	3/68
17_Member	GO Biological Processes	GO:0003170	heart valve development	-3.18692	-1.05841	4091,6659,6662	SMAD6,SOX4,SOX9	3/74
17_Member	GO Biological Processes	GO:0043583	ear development	-2.77905	-0.741049	3199,3209,6662,8516	HOXA2,HOXA13,SOX9,ITGA8	4/222
17_Member	GO Biological Processes	GO:0032526	response to retinoic acid	-2.73581	-0.714675	3199,6662,8854	HOXA2,SOX9,ALDH1A2	3/106
17_Member	GO Biological Processes	GO:0042471	ear morphogenesis	-2.52268	-0.554079	3199,6662,8516	HOXA2,SOX9,ITGA8	3/126
17_Member	GO Biological Processes	GO:0048593	camera-type eye morphogenesis	-2.44746	-0.498567	6659,6662,54549	SOX4,SOX9,SDK2	3/134
17_Member	GO Biological Processes	GO:0045667	regulation of osteoblast differentiation	-2.25575	-0.350154	3199,4091,6662	HOXA2,SMAD6,SOX9	3/157
17_Member	GO Biological Processes	GO:0071396	cellular response to lipid	-2.1243	-0.237321	111,3199,6662,8854,27250	ADCY5,HOXA2,SOX9,ALDH1A2,PDCD4	5/536
18_Summary	GO Biological Processes	GO:0050796	regulation of insulin secretion	-4.38289	-1.96896	18,111,406,6659,57555,2905,8854,8514	ABAT,ADCY5,BMAL1,SOX4,NLGN2,GRIN2C,ALDH1A2,KCNAB2	8/-
18_Member	GO Biological Processes	GO:0050796	regulation of insulin secretion	-4.38289	-1.96896	18,111,406,6659,57555	ABAT,ADCY5,BMAL1,SOX4,NLGN2	5/168
18_Member	GO Biological Processes	GO:0090276	regulation of peptide hormone secretion	-4.04496	-1.70593	18,111,406,6659,57555	ABAT,ADCY5,BMAL1,SOX4,NLGN2	5/198
18_Member	GO Biological Processes	GO:0002791	regulation of peptide secretion	-4.01426	-1.68375	18,111,406,6659,57555	ABAT,ADCY5,BMAL1,SOX4,NLGN2	5/201
18_Member	GO Biological Processes	GO:0090087	regulation of peptide transport	-4.01426	-1.68375	18,111,406,6659,57555	ABAT,ADCY5,BMAL1,SOX4,NLGN2	5/201
18_Member	GO Biological Processes	GO:0050885	neuromuscular process controlling balance	-3.63873	-1.38881	111,2905,57555	ADCY5,GRIN2C,NLGN2	3/52
18_Member	GO Biological Processes	GO:0046883	regulation of hormone secretion	-3.53394	-1.2978	18,111,406,6659,57555	ABAT,ADCY5,BMAL1,SOX4,NLGN2	5/255
18_Member	GO Biological Processes	GO:0050708	regulation of protein secretion	-3.44988	-1.23363	18,111,406,6659,57555	ABAT,ADCY5,BMAL1,SOX4,NLGN2	5/266
18_Member	GO Biological Processes	GO:0032024	positive regulation of insulin secretion	-2.99706	-0.904134	18,6659,57555	ABAT,SOX4,NLGN2	3/86
18_Member	GO Biological Processes	GO:0010817	regulation of hormone levels	-2.83855	-0.780758	18,111,406,6659,8854,57555	ABAT,ADCY5,BMAL1,SOX4,ALDH1A2,NLGN2	6/541
18_Member	GO Biological Processes	GO:0090277	positive regulation of peptide hormone secretion	-2.67871	-0.673813	18,6659,57555	ABAT,SOX4,NLGN2	3/111
18_Member	GO Biological Processes	GO:0002793	positive regulation of peptide secretion	-2.65663	-0.659638	18,6659,57555	ABAT,SOX4,NLGN2	3/113
18_Member	Reactome Gene Sets	R-HSA-112316	Neuronal System	-2.61368	-0.624435	18,111,2905,8514,57555	ABAT,ADCY5,GRIN2C,KCNAB2,NLGN2	5/410
18_Member	GO Biological Processes	GO:0031644	regulation of nervous system process	-2.58256	-0.599047	18,2905,57555	ABAT,GRIN2C,NLGN2	3/120
18_Member	GO Biological Processes	GO:0051223	regulation of protein transport	-2.4907	-0.52756	18,111,406,6659,57555	ABAT,ADCY5,BMAL1,SOX4,NLGN2	5/438
18_Member	GO Biological Processes	GO:0046887	positive regulation of hormone secretion	-2.36002	-0.428289	18,6659,57555	ABAT,SOX4,NLGN2	3/144
18_Member	GO Biological Processes	GO:0050714	positive regulation of protein secretion	-2.33507	-0.40836	18,6659,57555	ABAT,SOX4,NLGN2	3/147
18_Member	GO Biological Processes	GO:0050905	neuromuscular process	-2.31067	-0.390185	111,2905,57555	ADCY5,GRIN2C,NLGN2	3/150
18_Member	GO Biological Processes	GO:0070201	regulation of establishment of protein localization	-2.1243	-0.237321	18,111,406,6659,57555	ABAT,ADCY5,BMAL1,SOX4,NLGN2	5/536
18_Member	GO Biological Processes	GO:1903530	regulation of secretion by cell	-2.06904	-0.188673	18,111,406,6659,57555	ABAT,ADCY5,BMAL1,SOX4,NLGN2	5/553
19_Summary	GO Biological Processes	GO:0048640	negative regulation of developmental growth	-4.08879	-1.74107	2261,8408,8829,56963,2719,2619,3199,3209,6662,406,3213,57555,154796,2296,3215,4237,4884,219699,9732,53841,8507,225689,54549,25960,1281	FGFR3,ULK1,NRP1,RGMA,GPC3,GAS1,HOXA2,HOXA13,SOX9,BMAL1,HOXB3,NLGN2,AMOT,FOXC1,HOXB5,MFAP2,NPTX1,UNC5B,DOCK4,CDHR5,ENC1,MAPK15,SDK2,ADGRA2,COL3A1	25/-
19_Member	GO Biological Processes	GO:0048640	negative regulation of developmental growth	-4.08879	-1.74107	2261,8408,8829,56963	FGFR3,ULK1,NRP1,RGMA	4/100
19_Member	GO Biological Processes	GO:0045926	negative regulation of growth	-3.72344	-1.44828	2261,2719,8408,8829,56963	FGFR3,GPC3,ULK1,NRP1,RGMA	5/232
19_Member	GO Biological Processes	GO:0050771	negative regulation of axonogenesis	-3.66384	-1.40496	8408,8829,56963	ULK1,NRP1,RGMA	3/51
19_Member	GO Biological Processes	GO:0045165	cell fate commitment	-3.51836	-1.28896	2619,3199,3209,6662,8829	GAS1,HOXA2,HOXA13,SOX9,NRP1	5/257
19_Member	GO Biological Processes	GO:0051960	regulation of nervous system development	-3.20596	-1.07035	406,3213,8408,8829,56963,57555	BMAL1,HOXB3,ULK1,NRP1,RGMA,NLGN2	6/459
19_Member	GO Biological Processes	GO:0001570	vasculogenesis	-3.20419	-1.07035	3209,8829,154796	HOXA13,NRP1,AMOT	3/73
19_Member	GO Biological Processes	GO:0048638	regulation of developmental growth	-3.0989	-0.983442	2261,2296,8408,8829,56963	FGFR3,FOXC1,ULK1,NRP1,RGMA	5/318
19_Member	GO Biological Processes	GO:0045446	endothelial cell differentiation	-3.04177	-0.936467	3209,3215,8829	HOXA13,HOXB5,NRP1	3/83
19_Member	GO Biological Processes	GO:0000902	cell morphogenesis	-3.02349	-0.920692	3199,3209,4237,4884,8408,8829,219699	HOXA2,HOXA13,MFAP2,NPTX1,ULK1,NRP1,UNC5B	7/687
19_Member	GO Biological Processes	GO:0090066	regulation of anatomical structure size	-3.00893	-0.913549	2296,8408,8829,9732,53841,56963	FOXC1,ULK1,NRP1,DOCK4,CDHR5,RGMA	6/501
19_Member	GO Biological Processes	GO:0001708	cell fate specification	-2.95398	-0.870171	3209,6662,8829	HOXA13,SOX9,NRP1	3/89
19_Member	GO Biological Processes	GO:0061387	regulation of extent of cell growth	-2.87226	-0.807666	8408,8829,56963	ULK1,NRP1,RGMA	3/95
19_Member	GO Biological Processes	GO:0007409	axonogenesis	-2.82819	-0.774875	3199,4884,8408,8829,219699	HOXA2,NPTX1,ULK1,NRP1,UNC5B	5/366
19_Member	GO Biological Processes	GO:0003158	endothelium development	-2.7836	-0.741049	3209,3215,8829	HOXA13,HOXB5,NRP1	3/102
19_Member	GO Biological Processes	GO:0050767	regulation of neurogenesis	-2.75683	-0.723112	406,3213,8408,8829,56963	BMAL1,HOXB3,ULK1,NRP1,RGMA	5/380
19_Member	GO Biological Processes	GO:0022612	gland morphogenesis	-2.74757	-0.722285	3209,6662,8829	HOXA13,SOX9,NRP1	3/105
19_Member	GO Biological Processes	GO:0048588	developmental cell growth	-2.64576	-0.650711	6662,8408,8829	SOX9,ULK1,NRP1	3/114
19_Member	GO Biological Processes	GO:0016049	cell growth	-2.6243	-0.631668	6662,8408,8829	SOX9,ULK1,NRP1	3/116
19_Member	GO Biological Processes	GO:0040008	regulation of growth	-2.58797	-0.602557	2261,2296,2719,8408,8829,56963	FGFR3,FOXC1,GPC3,ULK1,NRP1,RGMA	6/607
19_Member	GO Biological Processes	GO:0061564	axon development	-2.56422	-0.584482	3199,4884,8408,8829,219699	HOXA2,NPTX1,ULK1,NRP1,UNC5B	5/421
19_Member	GO Biological Processes	GO:0010977	negative regulation of neuron projection development	-2.49388	-0.528933	8408,8829,56963	ULK1,NRP1,RGMA	3/129
19_Member	GO Biological Processes	GO:0048667	cell morphogenesis involved in neuron differentiation	-2.46971	-0.510179	3199,4884,8408,8829,219699	HOXA2,NPTX1,ULK1,NRP1,UNC5B	5/443
19_Member	GO Biological Processes	GO:0120035	regulation of plasma membrane bounded cell projection organization	-2.45826	-0.502735	8408,8507,8829,53841,56963,225689	ULK1,ENC1,NRP1,CDHR5,RGMA,MAPK15	6/645
19_Member	GO Biological Processes	GO:0050768	negative regulation of neurogenesis	-2.43841	-0.491256	8408,8829,56963	ULK1,NRP1,RGMA	3/135
19_Member	GO Biological Processes	GO:0031344	regulation of cell projection organization	-2.40325	-0.462658	8408,8507,8829,53841,56963,225689	ULK1,ENC1,NRP1,CDHR5,RGMA,MAPK15	6/662
19_Member	GO Biological Processes	GO:0060560	developmental growth involved in morphogenesis	-2.40289	-0.462658	6662,8408,8829	SOX9,ULK1,NRP1	3/139
19_Member	GO Biological Processes	GO:0050770	regulation of axonogenesis	-2.38554	-0.448732	8408,8829,56963	ULK1,NRP1,RGMA	3/141
19_Member	GO Biological Processes	GO:0051961	negative regulation of nervous system development	-2.38554	-0.448732	8408,8829,56963	ULK1,NRP1,RGMA	3/141
19_Member	GO Biological Processes	GO:0031175	neuron projection development	-2.30431	-0.385841	3199,4884,8408,8829,56963,219699	HOXA2,NPTX1,ULK1,NRP1,RGMA,UNC5B	6/694
19_Member	GO Biological Processes	GO:0048812	neuron projection morphogenesis	-2.30012	-0.383284	3199,4884,8408,8829,219699	HOXA2,NPTX1,ULK1,NRP1,UNC5B	5/486
19_Member	GO Biological Processes	GO:0120039	plasma membrane bounded cell projection morphogenesis	-2.28157	-0.367976	3199,4884,8408,8829,219699	HOXA2,NPTX1,ULK1,NRP1,UNC5B	5/491
19_Member	GO Biological Processes	GO:0060041	retina development in camera-type eye	-2.26343	-0.354471	6662,8829,54549	SOX9,NRP1,SDK2	3/156
19_Member	GO Biological Processes	GO:0048858	cell projection morphogenesis	-2.26325	-0.354471	3199,4884,8408,8829,219699	HOXA2,NPTX1,ULK1,NRP1,UNC5B	5/496
19_Member	GO Biological Processes	GO:0030308	negative regulation of cell growth	-2.13973	-0.245737	8408,8829,56963	ULK1,NRP1,RGMA	3/173
19_Member	GO Biological Processes	GO:0008361	regulation of cell size	-2.13287	-0.242841	8408,8829,56963	ULK1,NRP1,RGMA	3/174
19_Member	GO Biological Processes	GO:0010634	positive regulation of epithelial cell migration	-2.10588	-0.220417	6662,8829,25960	SOX9,NRP1,ADGRA2	3/178
19_Member	Reactome Gene Sets	R-HSA-422475	Axon guidance	-2.08508	-0.20112	1281,3199,8829,56963,219699	COL3A1,HOXA2,NRP1,RGMA,UNC5B	5/548
19_Member	KEGG Pathway	hsa04360	Axon guidance	-2.06664	-0.188673	8829,56963,219699	NRP1,RGMA,UNC5B	3/184
19_Member	GO Biological Processes	GO:0031345	negative regulation of cell projection organization	-2.06024	-0.185236	8408,8829,56963	ULK1,NRP1,RGMA	3/185
19_Member	GO Biological Processes	GO:0032535	regulation of cellular component size	-2.05683	-0.183299	8408,8829,53841,56963	ULK1,NRP1,CDHR5,RGMA	4/355
19_Member	Reactome Gene Sets	R-HSA-9675108	Nervous system development	-2.00666	-0.146181	1281,3199,8829,56963,219699	COL3A1,HOXA2,NRP1,RGMA,UNC5B	5/573
20_Summary	GO Biological Processes	GO:0098609	cell-cell adhesion	-3.60145	-1.35847	6662,8516,9620,53841,54549,57526,57555	SOX9,ITGA8,CELSR1,CDHR5,SDK2,PCDH19,NLGN2	7/-
20_Member	GO Biological Processes	GO:0098609	cell-cell adhesion	-3.60145	-1.35847	6662,8516,9620,53841,54549,57526,57555	SOX9,ITGA8,CELSR1,CDHR5,SDK2,PCDH19,NLGN2	7/549
20_Member	GO Biological Processes	GO:0007156	homophilic cell adhesion via plasma membrane adhesion molecules	-3.23689	-1.07252	9620,53841,54549,57526	CELSR1,CDHR5,SDK2,PCDH19	4/167
20_Member	GO Biological Processes	GO:0098742	cell-cell adhesion via plasma-membrane adhesion molecules	-2.51299	-0.546215	9620,53841,54549,57526	CELSR1,CDHR5,SDK2,PCDH19	4/263
