# Supplementary material for: TFE3 fusions drive oxidative metabolism and ferroptosis resistance in translocation renal cell carcinoma
Source: EMBO Mol Med. 2025 Mar 27;17(5):1041–70. doi: 10.1038/s44321-025-00221-7 (PMC12081665; doi:10.1038/s44321-025-00221-7)
Supplement: Supplementary file 16 — EV and Appendix Figure Source data [file 44321_2025_221_MOESM16_ESM.zip › Fig EV and Appendix/Fig-EV1/Metascape-Fig-EV1A.xlsx]

## Sheet: Annotation
MyList	Gene ID	Type	Tax ID	Homologene Gene ID	Homologene Gene Tax ID	Gene Symbol	Description	Protein Functions (ChatGPT)	Disease & Drugs (ChatGPT)	Biological Process (GO)	Kinase Class (UniProt)	Protein Function (Protein Atlas)	Subcellular Location (Protein Atlas)	Drug (DrugBank)	Canonical Pathways_x000D_	Hallmark Gene Sets_x000D_	hsa04142 Lysosome	R-HSA-382551 Transport of small molecules	R-HSA-6798695 Neutrophil degranulation	GO:0140352 export from cell	R-HSA-983712 Ion channel transport	R-HSA-9639288 Amino acids regulate mTORC1	GO:0008610 lipid biosynthetic process	GO:0007040 lysosome organization	GO:0044248 cellular catabolic process	GO:1901615 organic hydroxy compound metab	GO:0015711 organic anion transport	GO:0007610 behavior	GO:0072348 sulfur compound transport	GO:0007623 circadian rhythm	GO:0044057 regulation of system process	WP5434 Cancer pathways	GO:0030522 intracellular receptor signali	GO:0050767 regulation of neurogenesis	GO:0007167 enzyme-linked receptor protein	WP2882 Nuclear receptors meta pathway
CALCR	799	symbol	H. sapiens	799	H. sapiens	CALCR	calcitonin receptor	CALCR is a gene that encodes a receptor for the hormone calcitonin. It is a member of a group of receptors that have seven transmembrane-spanning domains and are coupled to G proteins. The protein encoded by CALCR is involved in regulating bone resorption and maintaining calcium homeostasis. Variations in this gene have been linked to differences in bone mineral density and the onset of osteoporo…	CALCR has been implicated in several diseases related to bone metabolism, including osteoporosis, Paget's disease of bone, and hypercalcemia of malignancy. Targeted drug discovery efforts have focused on developing drugs that can modulate the activity of the CALCR receptor to treat these conditions. One example is calcitonin, a hormone that binds to the CALCR receptor and inhibits bone resorption…	GO:0038041 cross-receptor inhibition within G protein-coupled receptor heterodimer;GO:0097647 amylin receptor signaling pathway;GO:0097646 calcitonin family receptor signaling pathway		Human disease related genes:Musculoskeletal diseases:Skeletal diseases	Cell Junctions (Approved); Additional: Centriolar satellite;Vesicles	Salmon calcitonin; Pramlintide		(M5906)HALLMARK ESTROGEN RESPONSE EARLY; (M5907)HALLMARK ESTROGEN RESPONSE LATE	0.0	0.0	0.0	0.0	0.0	0.0	0.0	0.0	0.0	0.0	0.0	0.0	0.0	0.0	0.0	0.0	0.0	0.0	0.0	0.0
LGI3	203190	symbol	H. sapiens	203190	H. sapiens	LGI3	leucine rich repeat LGI family member 3	LGI3 is a human gene that belongs to the leucine-rich repeat LGI family. It is predicted to have catalytic activity and be involved in the regulation of exocytosis. The gene is also predicted to be located in the extracellular region and active in synaptic vesicles. These findings suggest that LGI3 may play a role in the release of neurotransmitters in the brain. Further research is needed to ful…	There is limited information available on the disease implications of LGI3. However, mutations in other members of the LGI family have been associated with various neurological disorders, including epilepsy and schizophrenia. Therefore, it is possible that mutations in LGI3 may also contribute to these or other neurological disorders. There are currently no targeted drug discovery efforts specifi…	GO:0017157 regulation of exocytosis;GO:0006887 exocytosis;GO:0032940 secretion by cell		Predicted intracellular proteins; Predicted secreted proteins			(M3008)NABA ECM GLYCOPROTEINS; (M5884)NABA CORE MATRISOME; (M5889)NABA MATRISOME		0.0	0.0	0.0	1.0	0.0	0.0	0.0	0.0	0.0	0.0	0.0	0.0	0.0	0.0	0.0	0.0	0.0	0.0	0.0	0.0
TRIM63	84676	symbol	H. sapiens	84676	H. sapiens	TRIM63	tripartite motif containing 63	TRIM63 is a gene that encodes a protein belonging to the RING zinc finger protein family, which is found in striated muscle and iris. The protein is an E3 ubiquitin ligase that is located in the Z-line and M-line lattices of myofibrils. TRIM63 plays a crucial role in the atrophy of skeletal and cardiac muscle and is necessary for the degradation of various proteins, including myosin heavy chain p…	TRIM63 has been implicated in various muscle-related diseases, including muscular dystrophy, heart failure, and cachexia. In these diseases, the protein is dysregulated, leading to muscle wasting and weakness. Targeted drug discovery efforts have focused on developing small molecules that can modulate TRIM63 activity and prevent muscle atrophy. One example is the drug bimagrumab, which is a monoc…	GO:0014878 response to electrical stimulus involved in regulation of muscle adaptation;GO:0014732 skeletal muscle atrophy;GO:0014891 striated muscle atrophy		Enzymes; ENZYME proteins:Transferases; Predicted intracellular proteins					0.0	0.0	0.0	0.0	0.0	0.0	0.0	0.0	0.0	0.0	0.0	0.0	0.0	0.0	1.0	0.0	0.0	0.0	0.0	0.0
WNT7A	7476	symbol	H. sapiens	7476	H. sapiens	WNT7A	Wnt family member 7A	WNT7A is a gene that belongs to the WNT gene family, which encodes secreted signaling proteins involved in oncogenesis and developmental processes. WNT7A plays a crucial role in the development of the anterior-posterior axis in the female reproductive tract and is also involved in uterine smooth muscle patterning and maintenance of adult uterine function. Mutations in this gene are associated wit…	Mutations in the WNT7A gene have been associated with several developmental disorders, including Fuhrmann syndrome and Al-Awadi/Raas-Rothschild/Schinzel phocomelia syndrome. These syndromes are characterized by limb abnormalities, such as missing or underdeveloped limbs, and other developmental defects. Targeted drug discovery efforts for WNT7A are still in the early stages, but there is potentia…	GO:0045167 asymmetric protein localization involved in cell fate determination;GO:1905384 regulation of protein localization to presynapse;GO:1905386 positive regulation of protein localization to presynapse		Disease related genes; Predicted intracellular proteins; Human disease related genes:Congenital malformations:Congenital malformations of the musculoskeletal system; Predicted secreted proteins			(M77)PID WNT SIGNALING PATHWAY; (M5493)WNT SIGNALING; (M5883)NABA SECRETED FACTORS	(M5953)HALLMARK KRAS SIGNALING UP	0.0	0.0	0.0	1.0	0.0	1.0	0.0	0.0	0.0	0.0	0.0	1.0	0.0	0.0	1.0	1.0	0.0	1.0	0.0	0.0
SFTPC	6440	symbol	H. sapiens	6440	H. sapiens	SFTPC	surfactant protein C	The SFTPC gene encodes the pulmonary-associated surfactant protein C (SPC), which is a hydrophobic surfactant protein essential for lung function and homeostasis after birth. The surfactant is secreted by the alveolar cells of the lung and maintains the stability of pulmonary tissue by reducing the surface tension of fluids that coat the lung. Mutations in this gene have been identified, which ca…	Pulmonary surfactant metabolism dysfunction type 2 (PSMD2) is a rare genetic disorder caused by mutations in the SFTPC gene, resulting in a deficiency of the pulmonary-associated surfactant protein C (SPC). This leads to the accumulation of surfactant in the lungs, causing respiratory distress and increasing the risk of infections. There are currently no targeted drug therapies available for PSMD…	GO:0007585 respiratory gaseous exchange by respiratory system;GO:0032501 multicellular organismal process;GO:0008150 biological_process		Disease related genes; Predicted secreted proteins; Predicted intracellular proteins; Human disease related genes:Respiratory diseases:Lung diseases			(M5880)NABA ECM AFFILIATED; (M5885)NABA MATRISOME ASSOCIATED; (M5889)NABA MATRISOME		0.0	0.0	0.0	0.0	0.0	0.0	0.0	0.0	0.0	0.0	0.0	0.0	0.0	1.0	0.0	0.0	0.0	0.0	0.0	0.0
DIRAS2	54769	symbol	H. sapiens	54769	H. sapiens	DIRAS2	DIRAS family GTPase 2	DIRAS2 is a human gene that belongs to a specific branch of the Ras superfamily of GTPases. GTPases are proteins that play a crucial role in regulating various cellular processes, including cell growth, division, and differentiation. DIRAS2 is a member of the DIRAS family of GTPases, which are involved in the regulation of cell signaling pathways and cytoskeletal dynamics. While the exact functio…	There is limited information available on the disease implications of DIRAS2, but studies have suggested that it may play a role in the development and progression of certain types of cancer, including breast cancer and lung cancer. Targeted drug discovery efforts for DIRAS2 are still in the early stages, but there is potential for the development of drugs that target this gene and its associated…	GO:0007165 signal transduction;GO:0023052 signaling;GO:0007154 cell communication		Predicted intracellular proteins					0.0	0.0	0.0	0.0	0.0	0.0	0.0	0.0	0.0	0.0	0.0	0.0	0.0	0.0	0.0	0.0	0.0	0.0	0.0	0.0
CNKSR2	22866	symbol	H. sapiens	22866	H. sapiens	CNKSR2	connector enhancer of kinase suppressor of Ras 2	CNKSR2, also known as Connector enhancer of kinase suppressor of Ras 2, is a gene that encodes a protein that acts as a scaffold to mediate the mitogen-activated protein kinase pathways downstream from Ras. This gene is induced by vitamin D and has been found to inhibit apoptosis in certain cancer cells. Additionally, it may play a role in the assembly of synaptic proteins at the postsynaptic mem…	There is limited information on the disease implications of CNKSR2. However, studies have shown that CNKSR2 expression is altered in various types of cancer, including breast, lung, and pancreatic cancer. In breast cancer, CNKSR2 has been found to promote tumor growth and metastasis. Targeted drug discovery efforts for CNKSR2 are currently limited, but some studies have suggested that targeting C…	GO:0099173 postsynapse organization;GO:0050808 synapse organization;GO:0034330 cell junction organization		Human disease related genes:Other diseases:Mental and behavioural disorders; Disease related genes; Predicted intracellular proteins	Golgi apparatus;Plasma membrane (Approved)				0.0	0.0	0.0	0.0	0.0	0.0	0.0	0.0	0.0	0.0	0.0	0.0	0.0	0.0	0.0	0.0	0.0	0.0	0.0	0.0
AK5	26289	symbol	H. sapiens	26289	H. sapiens	AK5	adenylate kinase 5	AK5 is a gene that belongs to the adenylate kinase family and is responsible for regulating the adenine nucleotide composition within a cell by transferring phosphate groups among adenine nucleotides. It is related to the UMP/CMP kinase of several species and is exclusively expressed in the brain. AK5 is located in the cytosol and has multiple alternatively spliced transcript variants that encode…	There is limited information available on the disease implications of AK5 gene mutations. However, recent studies have suggested that AK5 may play a role in the development of certain neurological disorders, including Alzheimer's disease and schizophrenia. Targeted drug discovery efforts for AK5 are still in the early stages, but there is potential for AK5 inhibitors to be developed as therapeuti…	GO:0006173 dADP biosynthetic process;GO:0009183 purine deoxyribonucleoside diphosphate biosynthetic process;GO:0046056 dADP metabolic process	yes	Enzymes; ENZYME proteins:Transferases; Predicted intracellular proteins	Cytosol (Supported); Additional: Centriolar satellite				0.0	0.0	0.0	0.0	0.0	0.0	1.0	0.0	0.0	0.0	0.0	0.0	0.0	0.0	0.0	0.0	0.0	0.0	0.0	0.0
DHRS9	10170	symbol	H. sapiens	10170	H. sapiens	DHRS9	dehydrogenase/reductase 9	DHRS9 is a gene that belongs to the short-chain dehydrogenases/reductases (SDR) family. It is a moonlighting protein that can perform different functions. The protein has oxidoreductase activity towards hydroxysteroids and can convert 3-alpha-tetrahydroprogesterone to dihydroxyprogesterone and 3-alpha-androstanediol to dihydroxyprogesterone in the cytoplasm. It may also act as a transcriptional r…	Research on DHRS9 has revealed its potential involvement in several diseases. For instance, studies have shown that the gene is downregulated in breast cancer, and its overexpression can inhibit the growth of breast cancer cells. Additionally, DHRS9 has been implicated in the development of prostate cancer, where its expression is reduced in cancerous tissues. Furthermore, DHRS9 has been linked t…	GO:0042904 9-cis-retinoic acid biosynthetic process;GO:0042905 9-cis-retinoic acid metabolic process;GO:0002138 retinoic acid biosynthetic process		Enzymes; Predicted intracellular proteins; ENZYME proteins:Oxidoreductases					0.0	0.0	0.0	0.0	0.0	0.0	1.0	0.0	0.0	1.0	0.0	0.0	0.0	0.0	0.0	0.0	0.0	0.0	0.0	0.0
TRIM54	57159	symbol	H. sapiens	57159	H. sapiens	TRIM54	tripartite motif containing 54	TRIM54 is a human gene that encodes a protein containing a RING finger motif and is similar to the ring finger proteins RNF28/MURF1 and RNF29/MURF2. In vitro studies have shown that TRIM54, RNF28, and RNF29 can form heterodimers, which may play a role in regulating titin kinase and microtubule-dependent signal pathways in striated muscles. Different isoforms of TRIM54 have been reported due to al…	There is limited information available on the disease implications of TRIM54. However, recent studies have suggested that TRIM54 may play a role in the development and progression of certain types of cancer, including breast cancer and hepatocellular carcinoma. Targeted drug discovery efforts for TRIM54 are still in the early stages, but there is potential for the development of novel therapies t…	GO:0007026 negative regulation of microtubule depolymerization;GO:0031114 regulation of microtubule depolymerization;GO:0031111 negative regulation of microtubule polymerization or depolymerization		Predicted intracellular proteins	Cytosol;Plasma membrane (Approved)				0.0	0.0	0.0	0.0	0.0	0.0	0.0	0.0	0.0	0.0	0.0	0.0	0.0	0.0	0.0	0.0	0.0	0.0	0.0	0.0
RNF223	401934	symbol	H. sapiens	401934	H. sapiens	RNF223	ring finger protein 223	RNF223, also known as ring finger protein 223, is a human gene that is predicted to have metal ion binding activity and be an integral component of the membrane. This information is provided by the Alliance of Genome Resources as of April 2022. The function of RNF223 is not yet fully understood, but it is believed to play a role in cellular processes such as protein degradation and signaling. Fur…	Unfortunately, there is currently limited information available on the disease implications and targeted drug discovery efforts for RNF223. As the function of this gene is not yet fully understood, it is difficult to predict its potential involvement in disease pathways. However, as RNF223 is predicted to be involved in protein degradation and signaling, it is possible that dysregulation of this …	GO:0016567 protein ubiquitination;GO:0032446 protein modification by small protein conjugation;GO:0070647 protein modification by small protein conjugation or removal							0.0	0.0	0.0	0.0	0.0	0.0	0.0	0.0	0.0	0.0	0.0	0.0	0.0	0.0	0.0	0.0	0.0	0.0	0.0	0.0
NIM1K	167359	symbol	H. sapiens	167359	H. sapiens	NIM1K	NIM1 serine/threonine protein kinase	NIM1K is a human gene that encodes for the NIM1 serine/threonine protein kinase. This gene is responsible for enabling ATP binding activity, magnesium ion binding activity, and protein serine/threonine kinase activity. It is involved in protein phosphorylation, which is a process that adds a phosphate group to a protein molecule, often changing its function. The NIM1K gene is important for regula…	The NIM1K gene has been implicated in various diseases, including cancer. Studies have shown that overexpression of NIM1K can lead to increased cell proliferation and tumor growth. As a result, there has been interest in developing drugs that target NIM1K as a potential cancer therapy. Several small molecule inhibitors of NIM1K have been developed and tested in preclinical studies, with promising…	GO:0006468 protein phosphorylation;GO:0016310 phosphorylation;GO:0006796 phosphate-containing compound metabolic process	yes	Enzymes; ENZYME proteins:Transferases; Kinases:CAMK Ser/Thr protein kinases	Cytosol (Approved)	Fostamatinib			0.0	0.0	0.0	0.0	0.0	0.0	0.0	0.0	0.0	0.0	0.0	0.0	0.0	0.0	0.0	0.0	0.0	0.0	0.0	0.0
SLC16A6	9120	symbol	H. sapiens	9120	H. sapiens	SLC16A6	solute carrier family 16 member 6	SLC16A6 is a human gene that is predicted to enable monocarboxylic acid transmembrane transporter activity and be involved in monocarboxylic acid transport. It is also predicted to be located in the membrane and be an integral component of the plasma membrane. This information is provided by the Alliance of Genome Resources as of April 2022.	There is limited information available on the disease implications of SLC16A6. However, some studies have suggested that this gene may play a role in the development and progression of certain types of cancer, including breast cancer and hepatocellular carcinoma. Targeted drug discovery efforts for SLC16A6 are also limited, but some studies have explored the potential of targeting monocarboxylic …	GO:0015734 taurine transmembrane transport;GO:0042918 alkanesulfonate transmembrane transport;GO:0072348 sulfur compound transport		Transporters:Electrochemical Potential-driven transporters	Vesicles (Approved)	Pyruvic acid		(M5890)HALLMARK TNFA SIGNALING VIA NFKB	0.0	0.0	0.0	0.0	0.0	0.0	0.0	0.0	0.0	0.0	1.0	0.0	1.0	0.0	0.0	0.0	0.0	0.0	0.0	0.0
PARP10	84875	symbol	H. sapiens	84875	H. sapiens	PARP10	poly(ADP-ribose) polymerase family member 10	PARP10 is a member of the poly(ADP-ribose) polymerase family that plays a role in regulating gene transcription by modifying chromatin organization through the addition of ADP-ribose to histones. In addition, PARP10 can act as a transcriptional cofactor.	PARP10 has been implicated in various diseases, including cancer, viral infections, and autoimmune disorders. In cancer, PARP10 has been shown to promote tumor growth and metastasis, making it a potential target for cancer therapy. Several small molecule inhibitors of PARP10 have been developed and tested in preclinical studies, showing promising results in reducing tumor growth and metastasis. H…	GO:1900045 negative regulation of protein K63-linked ubiquitination;GO:0070212 protein poly-ADP-ribosylation;GO:1902915 negative regulation of protein polyubiquitination		Predicted intracellular proteins	Nucleoli rim (Supported); Additional: Cytosol;Golgi apparatus				0.0	0.0	0.0	0.0	0.0	0.0	1.0	0.0	0.0	0.0	0.0	0.0	0.0	0.0	0.0	0.0	0.0	0.0	0.0	0.0
KISS1R	84634	symbol	H. sapiens	84634	H. sapiens	KISS1R	KISS1 receptor	The KISS1R gene encodes a galanin-like G protein-coupled receptor that binds to metastin, a peptide encoded by the KISS1 gene. The tissue distribution of the KISS1R gene suggests that it is involved in the regulation of endocrine function, and it plays a role in the onset of puberty. Mutations in the KISS1R gene have been associated with hypogonadotropic hypogonadism and central precocious pubert…	Mutations in the KISS1R gene have been associated with hypogonadotropic hypogonadism and central precocious puberty. Hypogonadotropic hypogonadism is a condition characterized by low levels of sex hormones due to a disruption in the hypothalamic-pituitary-gonadal axis, leading to delayed puberty and infertility. Central precocious puberty is a condition in which puberty starts at an abnormally ea…	GO:0007218 neuropeptide signaling pathway;GO:0007186 G protein-coupled receptor signaling pathway;GO:0007165 signal transduction		Disease related genes; Transporters; G-protein coupled receptors:GPCRs excl olfactory receptors; Potential drug targets; Human disease related genes:Endocrine and metabolic diseases:Hypothalamus and pituitary gland diseases	Plasma membrane (Supported); Additional: Vesicles	ANZ-100			0.0	0.0	0.0	0.0	0.0	0.0	0.0	0.0	0.0	0.0	0.0	0.0	0.0	0.0	0.0	0.0	0.0	0.0	0.0	0.0
RASD2	23551	symbol	H. sapiens	23551	H. sapiens	RASD2	RASD family member 2	RASD2 is a gene belonging to the Ras superfamily of small GTPases and is primarily found in the striatum. It functions as an E3 ligase for the attachment of small ubiquitin-like modifier (SUMO) and binds to mutant huntingtin (mHtt), the protein mutated in Huntington disease (HD). Sumoylation of mHTT by RASD2 may lead to degeneration of the striatum. Additionally, RASD2 acts as an activator of mec…	There are currently no drugs specifically targeting RASD2 for any disease. However, the involvement of RASD2 in Huntington disease (HD) suggests that targeting this gene may have therapeutic potential for HD. Several drugs targeting different aspects of HD pathology are currently in clinical trials, including gene therapies, small molecule inhibitors, and antisense oligonucleotides. Some of the s…	GO:0033235 positive regulation of protein sumoylation;GO:0001963 synaptic transmission, dopaminergic;GO:0043949 regulation of cAMP-mediated signaling		Predicted intracellular proteins	Cytosol;Plasma membrane (Approved)				0.0	0.0	0.0	1.0	0.0	0.0	0.0	0.0	0.0	0.0	0.0	1.0	0.0	0.0	0.0	0.0	0.0	0.0	0.0	0.0
VGF	7425	symbol	H. sapiens	7425	H. sapiens	VGF	VGF nerve growth factor inducible	VGF is a gene that is expressed in a specific group of neuroendocrine cells and is induced by nerve growth factor. The gene's structure is similar to that of the rat gene, and both the translated and untranslated regions have a high degree of sequence similarity to the rat gene. The encoded secretory protein is similar to the secretogranin/chromogranin family, but its exact function is unknown.	There is limited information available on the disease implications of VGF. However, recent studies have suggested that VGF may play a role in the pathogenesis of metabolic disorders such as obesity and type 2 diabetes. Targeted drug discovery efforts for VGF are still in the early stages, but there is potential for the development of novel therapeutics that target VGF signaling pathways. One exam…	GO:0099538 synaptic signaling via neuropeptide;GO:0002021 response to dietary excess;GO:0009409 response to cold		Predicted secreted proteins	Golgi apparatus;Vesicles (Enhanced)				0.0	0.0	0.0	1.0	0.0	0.0	0.0	0.0	0.0	0.0	0.0	1.0	0.0	0.0	0.0	0.0	0.0	0.0	0.0	0.0
CCDC64	92558	gene_synonym	H. sapiens	92558	H. sapiens	BICDL1	BICD family like cargo adaptor 1	BICDL1 is a human gene that is predicted to have dynactin binding activity and small GTPase binding activity. It is also predicted to be involved in Golgi to secretory granule transport, neuron projection development, and vesicle transport along microtubules. The gene is predicted to be located in the centrosome.	BICDL1 has been implicated in several diseases, including cancer, neurodegenerative disorders, and developmental disorders. In cancer, BICDL1 has been shown to be overexpressed in several types of tumors, including breast, lung, and ovarian cancer, and may play a role in tumor progression and metastasis. In neurodegenerative disorders, BICDL1 mutations have been linked to hereditary spastic parap…	GO:0055107 Golgi to secretory granule transport;GO:0047496 vesicle transport along microtubule;GO:0099518 vesicle cytoskeletal trafficking		Predicted intracellular proteins	Cytosol;Nucleoplasm (Approved); Additional: Vesicles				0.0	0.0	0.0	0.0	0.0	0.0	0.0	0.0	0.0	0.0	0.0	0.0	0.0	0.0	0.0	0.0	0.0	1.0	0.0	0.0
KIF19	124602	symbol	H. sapiens	124602	H. sapiens	KIF19	kinesin family member 19	KIF19 is a human gene that is predicted to have microtubule binding activity and plus-end-directed microtubule motor activity. It is also predicted to be involved in axonemal microtubule depolymerization, microtubule-based movement, and plus-end specific microtubule depolymerization. The gene is predicted to be located in the cilium and to be part of the kinesin complex. It is also predicted to b…	There is limited information available on the disease implications of KIF19. However, recent studies have suggested that mutations in KIF19 may be associated with ciliary dysfunction and primary ciliary dyskinesia (PCD), a rare genetic disorder that affects the structure and function of cilia. Targeted drug discovery efforts for KIF19 are also limited, as the gene is relatively understudied. Howe…	GO:0010938 cytoplasmic microtubule depolymerization;GO:0060404 axonemal microtubule depolymerization;GO:0070462 plus-end specific microtubule depolymerization		Predicted intracellular proteins	Plasma membrane (Approved); Additional: Actin filaments;Centrosome				0.0	0.0	0.0	0.0	0.0	0.0	0.0	0.0	0.0	0.0	0.0	0.0	0.0	0.0	0.0	0.0	0.0	0.0	0.0	0.0
ABCG2	9429	symbol	H. sapiens	9429	H. sapiens	ABCG2	ATP binding cassette subfamily G member 2 (JR blood group)	ABCG2 is a gene that encodes a membrane-associated protein belonging to the ATP-binding cassette (ABC) transporter superfamily. This protein is a member of the White subfamily and is also known as the breast cancer resistance protein. It functions as a xenobiotic transporter and may play a role in multi-drug resistance. The protein is likely a cellular defense mechanism in response to exposure to…	ABCG2 has been implicated in various diseases, including cancer, gout, and Alzheimer's disease. In cancer, ABCG2 is associated with drug resistance, making it a potential target for cancer therapy. Several drugs have been developed to target ABCG2, including fumitremorgin C, Ko143, and mitoxantrone. Fumitremorgin C and Ko143 are inhibitors of ABCG2 and have been shown to sensitize cancer cells to…	GO:0015878 biotin transport;GO:0097744 renal urate salt excretion;GO:0032218 riboflavin transport		Cancer-related genes:Candidate cancer biomarkers; Human disease related genes:Musculoskeletal diseases:Other musculoskeletal diseases; CD markers; Transporters:Primary Active Transporters; Predicted intracellular proteins; ENZYME proteins; Enzymes	Plasma membrane (Supported); Additional: Nucleoplasm	Biricodar; Avatrombopag	(M44)PID HIF2PATHWAY; (M255)PID HIF1 TFPATHWAY	(M5945)HALLMARK HEME METABOLISM	1.0	1.0	0.0	1.0	0.0	1.0	1.0	0.0	0.0	0.0	1.0	0.0	1.0	0.0	0.0	0.0	0.0	0.0	0.0	0.0
AC096677.1						None	None	None	None	None	None	None	None	None	None	None	nan	nan	nan	nan	nan	nan	nan	nan	nan	nan	nan	nan	nan	nan	nan	nan	nan	nan	nan	nan
GPR12	2835	symbol	H. sapiens	2835	H. sapiens	GPR12	G protein-coupled receptor 12	GPR12 is a human gene that encodes a protein predicted to function as a G protein-coupled receptor. It is involved in the adenylate cyclase-activating G protein-coupled receptor signaling pathway and the regulation of metabolic processes. GPR12 is predicted to act upstream of or within the G protein-coupled receptor signaling pathway and cellular calcium ion homeostasis. It is also predicted to b…	There is limited information available on the disease implications of GPR12. However, studies have suggested that it may play a role in the development and progression of certain cancers, including breast and ovarian cancer. Targeted drug discovery efforts for GPR12 are currently underway, with a focus on identifying small molecule agonists and antagonists that can modulate its activity. While th…	GO:0007189 adenylate cyclase-activating G protein-coupled receptor signaling pathway;GO:0006874 intracellular calcium ion homeostasis;GO:0055074 calcium ion homeostasis		G-protein coupled receptors:GPCRs excl olfactory receptors		Cannabidiol; Medical Cannabis; Nabiximols			0.0	0.0	0.0	0.0	0.0	1.0	0.0	0.0	0.0	0.0	0.0	0.0	0.0	0.0	0.0	0.0	0.0	0.0	0.0	0.0
HIF3A	64344	symbol	H. sapiens	64344	H. sapiens	HIF3A	hypoxia inducible factor 3 subunit alpha	HIF3A is a human gene that encodes the alpha-3 subunit of a transcription factor that responds to low oxygen levels (hypoxia). Unlike other subunits, alpha-3 lacks a domain that activates gene expression. It is believed that transcription factors containing alpha-3 act as negative regulators of hypoxia-induced gene expression. The gene has multiple alternative spliced transcript variants.	HIF3A has been implicated in various diseases, including cancer, cardiovascular disease, and metabolic disorders. Targeting HIF3A for drug discovery has been challenging due to its negative regulatory role in hypoxia-induced gene expression. However, recent studies have identified small molecules that can modulate HIF3A activity, providing potential therapeutic options. One example is PT2385, a s…	GO:0001666 response to hypoxia;GO:0036293 response to decreased oxygen levels;GO:0070482 response to oxygen levels		Transcription factors:Basic domains; Predicted intracellular proteins	Cytosol;Nucleoplasm (Supported); Additional: Plasma membrane		(M180)PID HIF1A PATHWAY		0.0	0.0	0.0	0.0	0.0	0.0	0.0	0.0	0.0	0.0	0.0	0.0	0.0	0.0	0.0	1.0	0.0	0.0	0.0	0.0
CHRM4	1132	symbol	H. sapiens	1132	H. sapiens	CHRM4	cholinergic receptor muscarinic 4	CHRM4 is a gene that codes for the muscarinic cholinergic receptor 4, which is a type of G protein-coupled receptor that binds to acetylcholine. This receptor is involved in various cellular responses, including adenylate cyclase inhibition, phosphoinositide degeneration, and potassium channel mediation. Its function is linked to the inhibition of adenylyl cyclase, but its clinical implications a…	There is limited information available on the disease implications of CHRM4. However, research has suggested that this gene may be involved in the pathogenesis of certain neurological disorders, such as Alzheimer's disease and schizophrenia. Targeted drug discovery efforts for CHRM4 have focused on developing drugs that can modulate the activity of the muscarinic cholinergic receptor 4. Some exam…	GO:0007197 adenylate cyclase-inhibiting G protein-coupled acetylcholine receptor signaling pathway;GO:0007213 G protein-coupled acetylcholine receptor signaling pathway;GO:0098664 G protein-coupled serotonin receptor signaling pathway		G-protein coupled receptors:GPCRs excl olfactory receptors; FDA approved drug targets:Small molecule drugs	Golgi apparatus (Uncertain); Additional: Nucleoplasm	Ziprasidone; Olanzapine; Terfenadine; Clozapine; Trihexyphenidyl; Procyclidine; Loxapine; Carbamoylcholine; Hyoscyamine; Imipramine; Darifenacin; Atropine; Nicardipine; Homatropine methylbromide; Scopolamine; Benzquinamide; Tropicamide; Brompheniramine; Maprotiline; Methantheline; Bethanechol; Tolterodine; Promethazine; Pilocarpine; Doxepin; Desipramine; Quetiapine; Aripiprazole; Chlorprothixene;…		(M5951)HALLMARK SPERMATOGENESIS	0.0	0.0	0.0	1.0	0.0	0.0	0.0	0.0	0.0	0.0	0.0	0.0	0.0	0.0	0.0	0.0	0.0	0.0	0.0	0.0
NR4A3	8013	symbol	H. sapiens	8013	H. sapiens	NR4A3	nuclear receptor subfamily 4 group A member 3	NR4A3 is a gene that belongs to the steroid-thyroid hormone-retinoid receptor superfamily and encodes a protein that may act as a transcriptional activator. The protein can efficiently bind the NGFI-B Response Element (NBRE). Reciprocal translocations between this gene and other genes are associated with three different versions of extraskeletal myxoid chondrosarcomas (EMCs). The translocation br…	NR4A3 has been implicated in several diseases, including cancer, metabolic disorders, and neurological disorders. In particular, the gene has been found to be involved in the development of extraskeletal myxoid chondrosarcoma (EMC), a rare type of soft tissue cancer. Targeted drug discovery efforts have focused on developing small molecule inhibitors of NR4A3 as a potential treatment for EMC. One…	GO:0038097 positive regulation of mast cell activation by Fc-epsilon receptor signaling pathway;GO:1900623 regulation of monocyte aggregation;GO:1900625 positive regulation of monocyte aggregation		Disease related genes; Transcription factors:Zinc-coordinating DNA-binding domains; Predicted intracellular proteins; Nuclear receptors; Human disease related genes:Cancers:Cancers of soft tissues and bone; Cancer-related genes		Dasatinib		(M5890)HALLMARK TNFA SIGNALING VIA NFKB	0.0	0.0	0.0	1.0	0.0	0.0	0.0	0.0	0.0	0.0	0.0	0.0	0.0	0.0	1.0	0.0	1.0	0.0	1.0	0.0
WFIKKN2	124857	symbol	H. sapiens	124857	H. sapiens	WFIKKN2	WAP, follistatin/kazal, immunoglobulin, kunitz and netrin domain containing 2	WFIKKN2 is a human gene that encodes a protein with the same domain organization as the WFIKKN1 protein. The protein contains a WAP domain, follistatin domain, immunoglobulin domain, two tandem Kunitz domains, and an NTR domain. The WAP-type, follistatin type, Kunitz-type, and NTR-type protease inhibitory domains may control the action of multiple types of proteases. The function of WFIKKN2 is no…	There is limited information available on the disease implications of WFIKKN2. However, some studies have suggested that mutations in this gene may be associated with muscle disorders such as limb-girdle muscular dystrophy and sarcopenia. Targeted drug discovery efforts for WFIKKN2 are also limited, as the function of the protein is not fully understood. However, some studies have suggested that …	GO:0060021 roof of mouth development;GO:0007179 transforming growth factor beta receptor signaling pathway;GO:0030512 negative regulation of transforming growth factor beta receptor signaling pathway		Predicted intracellular proteins; Predicted secreted proteins			(M5883)NABA SECRETED FACTORS; (M5885)NABA MATRISOME ASSOCIATED; (M5889)NABA MATRISOME		0.0	0.0	0.0	0.0	0.0	0.0	0.0	0.0	0.0	0.0	0.0	0.0	0.0	0.0	0.0	0.0	0.0	0.0	1.0	0.0
GNG10	2790	symbol	H. sapiens	2790	H. sapiens	GNG10	G protein subunit gamma 10	GNG10 is a human gene that encodes for a protein called G protein subunit gamma 10. This protein is predicted to have the ability to bind to G-protein beta-subunits and is involved in the G protein-coupled receptor signaling pathway. It is also predicted to be located in the plasma membrane and to be part of a heterotrimeric G-protein complex. These predictions are based on information provided b…	There is limited information available on the disease implications of GNG10. However, studies have suggested that alterations in G protein signaling pathways can contribute to the development and progression of various diseases, including cancer, cardiovascular disease, and neurological disorders. As such, GNG10 may have potential as a therapeutic target for these conditions. Currently, there are…	GO:0007186 G protein-coupled receptor signaling pathway;GO:0007165 signal transduction;GO:0023052 signaling		RAS pathway related proteins; Predicted intracellular proteins					0.0	1.0	0.0	0.0	0.0	0.0	0.0	0.0	0.0	0.0	0.0	0.0	0.0	0.0	0.0	1.0	0.0	0.0	0.0	0.0
TFE3	7030	symbol	H. sapiens	7030	H. sapiens	TFE3	transcription factor binding to IGHM enhancer 3	TFE3 is a gene that encodes a transcription factor that binds to MUE3-type E-box sequences in gene promoters. This protein promotes the expression of genes downstream of TGF-beta signaling and may be involved in chromosomal translocations in renal cell carcinomas and other cancers, resulting in the production of fusion proteins. TFE3 has multiple transcript variants due to alternative splicing.	Mutations in the TFE3 gene have been associated with a rare genetic disorder called Xp11.2 translocation renal cell carcinoma (RCC), which is characterized by the fusion of TFE3 with other genes. This fusion protein drives the uncontrolled growth of kidney cells, leading to the development of cancer. Targeted drug discovery efforts have focused on developing inhibitors of the TFE3 fusion protein,…	GO:0090336 positive regulation of brown fat cell differentiation;GO:0090335 regulation of brown fat cell differentiation;GO:0120163 negative regulation of cold-induced thermogenesis		Disease related genes; Transcription factors:Basic domains; Human disease related genes:Cancers:Cancers of the urinary system; Predicted intracellular proteins; Human disease related genes:Cancers:Cancers of soft tissues and bone; Cancer-related genes	Cytosol;Nucleoplasm (Approved)		(M40)PID E2F PATHWAY; (M2)PID SMAD2 3NUCLEAR PATHWAY		0.0	0.0	0.0	0.0	0.0	1.0	0.0	1.0	0.0	0.0	0.0	0.0	0.0	0.0	0.0	0.0	0.0	0.0	0.0	0.0
AP1M2	10053	symbol	H. sapiens	10053	H. sapiens	AP1M2	adaptor related protein complex 1 subunit mu 2	AP1M2 is a gene that encodes a subunit of the AP-1 protein complex, which is involved in intracellular transport and sorting of proteins. This protein interacts with tyrosine-based sorting signals and is part of the medium subunits family of adaptor complexes. Alternative splicing of this gene results in multiple transcript variants.	Mutations in the AP1M2 gene have been associated with a rare genetic disorder called MEDNIK syndrome, which is characterized by intellectual disability, seizures, and distinctive facial features. However, the exact role of AP1M2 in the development of this syndrome is not fully understood. There are currently no drugs specifically targeting AP1M2, but research efforts are focused on identifying co…	GO:0110010 basolateral protein secretion;GO:0006903 vesicle targeting;GO:0009306 protein secretion		Predicted intracellular proteins	Vesicles (Supported); Additional: Cytosol				1.0	0.0	0.0	1.0	0.0	0.0	0.0	0.0	0.0	0.0	0.0	0.0	0.0	0.0	0.0	0.0	0.0	0.0	0.0	0.0
ICAM1	3383	symbol	H. sapiens	3383	H. sapiens	ICAM1	intercellular adhesion molecule 1	ICAM1, or intercellular adhesion molecule 1, is a gene that encodes a glycoprotein found on the surface of endothelial cells and immune system cells. It plays a role in cell adhesion and binds to integrins CD11a/CD18 or CD11b/CD18. Additionally, ICAM1 is used as a receptor by Rhinovirus.	ICAM1 has been implicated in various diseases, including inflammatory disorders, such as rheumatoid arthritis, multiple sclerosis, and asthma. It has also been linked to cardiovascular diseases, such as atherosclerosis and myocardial infarction. Targeting ICAM1 has been explored as a potential therapeutic strategy for these diseases. Several drugs have been developed that target ICAM1, including …	GO:0002291 T cell activation via T cell receptor contact with antigen bound to MHC molecule on antigen presenting cell;GO:0002457 T cell antigen processing and presentation;GO:0022614 membrane to membrane docking		Cancer-related genes:Candidate cancer biomarkers; Transporters:Accessory Factors Involved in Transport; FDA approved drug targets:Small molecule drugs; CD markers; Predicted intracellular proteins; Human disease related genes:Immune system diseases:Allergies and autoimmune diseases; Candidate cardiovascular disease genes	Plasma membrane (Approved); Additional: Cytosol;Vesicles	Natalizumab; Hyaluronic acid; Nafamostat	(M169)PID INTEGRIN2 PATHWAY; (M159)PID AMB2 NEUTROPHILS PATHWAY; (M99)PID TXA2PATHWAY	(M5941)HALLMARK UV RESPONSE UP; (M5890)HALLMARK TNFA SIGNALING VIA NFKB; (M5913)HALLMARK INTERFERON GAMMA RESPONSE	0.0	0.0	0.0	0.0	0.0	1.0	0.0	0.0	0.0	0.0	0.0	0.0	0.0	0.0	0.0	0.0	0.0	1.0	0.0	0.0
OSGIN1	29948	symbol	H. sapiens	29948	H. sapiens	OSGIN1	oxidative stress induced growth inhibitor 1	OSGIN1 is a gene that encodes a protein involved in regulating cell death in response to oxidative stress. The expression of this gene is regulated by the tumor suppressor protein p53 and is induced by DNA damage. The protein plays a role in apoptosis by releasing cytochrome c from mitochondria and is also involved in regulating inflammatory and anti-inflammatory molecules. Loss of this protein i…	There is limited information available on the disease implications of OSGIN1, but studies have suggested that it may play a role in various types of cancer, including breast, lung, and liver cancer. Targeted drug discovery efforts for OSGIN1 are also limited, but some studies have explored the potential of using small molecule inhibitors to target the protein and inhibit its function in cancer ce…	GO:0030308 negative regulation of cell growth;GO:0045926 negative regulation of growth;GO:0001558 regulation of cell growth		Predicted intracellular proteins	Cytosol;Nucleoplasm (Approved)			(M5939)HALLMARK P53 PATHWAY	0.0	0.0	0.0	0.0	0.0	0.0	0.0	0.0	0.0	0.0	0.0	0.0	0.0	0.0	0.0	0.0	0.0	0.0	0.0	0.0
PRRT4	401399	symbol	H. sapiens	401399	H. sapiens	PRRT4	proline rich transmembrane protein 4	PRRT4, or proline rich transmembrane protein 4, is a gene that is predicted to be an integral component of the membrane. This means that it is likely involved in the structure and function of cell membranes. However, there is currently limited information available about the specific role of PRRT4 in human biology.	There is limited information available on the disease implications of PRRT4. However, some studies have suggested that mutations in this gene may be associated with developmental disorders such as intellectual disability and autism spectrum disorder. There are currently no targeted drug discovery efforts specifically focused on PRRT4. As a result, there are no drugs on the market that target this…			Predicted intracellular proteins	Nucleoplasm (Approved); Additional: Peroxisomes;Plasma membrane				0.0	0.0	0.0	0.0	0.0	0.0	0.0	0.0	0.0	0.0	0.0	0.0	0.0	0.0	0.0	0.0	0.0	0.0	0.0	0.0
ELSPBP1	64100	symbol	H. sapiens	64100	H. sapiens	ELSPBP1	epididymal sperm binding protein 1	ELSPBP1 is a gene that encodes a protein belonging to the sperm-coating protein family, which originates from the epididymis. This protein is the first known example of a protein with four tandemly arranged fibronectin type 2 (Fn2) domains in the Fn2-module protein family. The canine homolog of this protein is also known. The function of this protein is not yet fully understood, but it is believe…	There is limited information available on the disease implications of ELSPBP1. However, some studies have suggested that mutations in this gene may be associated with male infertility. Targeted drug discovery efforts for ELSPBP1 are also limited, as the function of this protein is not yet fully understood. Currently, there are no drugs on the market that specifically target ELSPBP1. However, ther…	GO:0048240 sperm capacitation;GO:0007338 single fertilization;GO:0048469 cell maturation		Predicted intracellular proteins; Predicted secreted proteins		N,N,N-Trimethyl-2-(phosphonooxy)ethanaminium	(M3008)NABA ECM GLYCOPROTEINS; (M5884)NABA CORE MATRISOME; (M5889)NABA MATRISOME		0.0	0.0	0.0	0.0	0.0	1.0	0.0	0.0	0.0	0.0	0.0	0.0	0.0	0.0	0.0	0.0	0.0	0.0	0.0	0.0
IRX6	79190	symbol	H. sapiens	79190	H. sapiens	IRX6	iroquois homeobox 6	IRX6, also known as iroquois homeobox 6, is a gene that is predicted to have multiple functions related to DNA-binding transcription activator and repressor activity, as well as regulation of transcription and cell development. It is also predicted to be involved in neuron differentiation and retina morphogenesis in camera-type eye. IRX6 is believed to be active in the nucleus and part of chromat…	There is limited information available on the disease implications of IRX6. However, some studies have suggested that mutations in IRX6 may be associated with certain types of cancer, including breast cancer and colorectal cancer. Targeted drug discovery efforts for IRX6 are also limited, as the gene is not currently considered a major drug target. However, some research has focused on developing…	GO:0030182 neuron differentiation;GO:0048699 generation of neurons;GO:0045944 positive regulation of transcription by RNA polymerase II		Predicted intracellular proteins; Transcription factors:Helix-turn-helix domains	Mitochondria;Nucleoplasm (Approved)				0.0	0.0	0.0	0.0	0.0	0.0	0.0	0.0	0.0	0.0	0.0	0.0	0.0	0.0	0.0	0.0	0.0	0.0	0.0	0.0
KCNQ4	9132	symbol	H. sapiens	9132	H. sapiens	KCNQ4	potassium voltage-gated channel subfamily Q member 4	The KCNQ4 gene encodes a protein that forms a potassium channel, which is important in regulating neuronal excitability, particularly in sensory cells of the cochlea. The channel's activity is inhibited by M1 muscarinic acetylcholine receptors and activated by retigabine, an anti-convulsant drug. The protein can form a homomultimeric potassium channel or a heteromultimeric channel with KCNQ3. Mut…	Mutations in the KCNQ4 gene have been linked to nonsyndromic sensorineural deafness type 2, an autosomal dominant form of progressive hearing loss. This condition typically affects high-frequency hearing first and can progress to affect lower frequencies over time. There is currently no cure for this condition, and treatment options are limited to hearing aids and cochlear implants. However, rese…	GO:0042472 inner ear morphogenesis;GO:0042471 ear morphogenesis;GO:0007605 sensory perception of sound		Disease related genes; Potential drug targets; Voltage-gated ion channels:Voltage-Gated Potassium Channels; Transporters:Transporter channels and pores; Human disease related genes:Nervous system diseases:Ear disease		Ezogabine; ICA-105665			0.0	1.0	0.0	0.0	0.0	0.0	0.0	0.0	0.0	0.0	0.0	0.0	0.0	0.0	0.0	0.0	0.0	0.0	0.0	0.0
TMEM151A	256472	symbol	H. sapiens	256472	H. sapiens	TMEM151A	transmembrane protein 151A	TMEM151A is a human gene that is predicted to be an integral component of the membrane. It encodes for a transmembrane protein, which means that it spans across the cell membrane and is involved in various cellular processes. However, the exact function of TMEM151A is not yet fully understood. The gene is located on chromosome 3 and has been identified as a potential candidate gene for certain di…	Unfortunately, there is currently limited information available on the disease implications and targeted drug discovery efforts for TMEM151A. As the function of this gene is not yet fully understood, it is difficult to determine its potential role in disease and identify potential drug targets. Additionally, there are currently no drugs on the market that specifically target TMEM151A. However, as…				Nucleoli (Approved); Additional: Cytosol				0.0	0.0	0.0	0.0	0.0	0.0	0.0	0.0	0.0	0.0	0.0	0.0	0.0	0.0	0.0	0.0	0.0	0.0	0.0	0.0
TRIM7	81786	symbol	H. sapiens	81786	H. sapiens	TRIM7	tripartite motif containing 7	TRIM7 is a gene that belongs to the tripartite motif (TRIM) family and encodes a protein that contains three zinc-binding domains, a RING, a B-box type 1, a B-box type 2, and a coiled-coil region. The protein is found in both the nucleus and cytoplasm and may play a role in the initiation of glycogen synthesis. Alternative splicing of the gene results in multiple transcript variants.	Research on TRIM7 has suggested its involvement in various diseases, including cancer, neurodegenerative disorders, and viral infections. In cancer, TRIM7 has been shown to promote tumor growth and metastasis in several types of cancer, including breast, lung, and liver cancer. In neurodegenerative disorders, TRIM7 has been linked to the regulation of protein degradation and autophagy, which are …	GO:0140374 antiviral innate immune response;GO:0051607 defense response to virus;GO:0009615 response to virus		Enzymes; Cancer-related genes:Mutational cancer driver genes; ENZYME proteins:Transferases; Predicted intracellular proteins	Vesicles (Approved); Additional: Cytosol;Nucleoplasm				0.0	0.0	0.0	0.0	0.0	0.0	0.0	0.0	0.0	0.0	0.0	0.0	0.0	0.0	0.0	0.0	0.0	0.0	0.0	0.0
GNG8	94235	symbol	H. sapiens	94235	H. sapiens	GNG8	G protein subunit gamma 8	GNG8 is a human gene that encodes for a protein called G protein subunit gamma 8. This protein is predicted to have the ability to bind to G-protein beta-subunits and is involved in the G protein-coupled receptor signaling pathway. It is also predicted to play a role in cellular response to pheromones, nose development, and social behavior. GNG8 is predicted to be located in the plasma membrane a…	There is limited information available on the disease implications of GNG8. However, some studies have suggested that variations in this gene may be associated with certain neurological disorders such as schizophrenia and bipolar disorder. Targeted drug discovery efforts for GNG8 are also limited, but some studies have explored the potential of targeting G protein-coupled receptors (GPCRs) that i…	GO:0071444 cellular response to pheromone;GO:0019236 response to pheromone;GO:0043584 nose development		RAS pathway related proteins; Predicted intracellular proteins					0.0	1.0	0.0	0.0	0.0	0.0	0.0	0.0	0.0	0.0	0.0	1.0	0.0	0.0	0.0	1.0	0.0	0.0	0.0	0.0
POU4F2	5458	symbol	H. sapiens	5458	H. sapiens	POU4F2	POU class 4 homeobox 2	POU4F2 is a gene that encodes a protein belonging to the POU-domain transcription factor family. This protein is believed to play a role in maintaining neurons in the retina of the visual system. However, it has also been found to be elevated in a majority of breast cancers, leading to accelerated tumor growth.	As mentioned earlier, POU4F2 has been found to be elevated in a majority of breast cancers, leading to accelerated tumor growth. This makes it a potential target for drug discovery efforts aimed at treating breast cancer. However, there are currently no drugs on the market that specifically target POU4F2. There have been some studies exploring the use of small molecule inhibitors to target POU4F2…	GO:1902870 negative regulation of amacrine cell differentiation;GO:0090259 regulation of retinal ganglion cell axon guidance;GO:1904178 negative regulation of adipose tissue development		Predicted intracellular proteins; Transcription factors:Helix-turn-helix domains			(M200)PID ERA GENOMIC PATHWAY; (M145)PID P53 DOWNSTREAM PATHWAY		0.0	0.0	0.0	0.0	0.0	0.0	0.0	0.0	0.0	0.0	0.0	0.0	0.0	0.0	0.0	0.0	1.0	1.0	0.0	0.0
PKIB	5570	symbol	H. sapiens	5570	H. sapiens	PKIB	cAMP-dependent protein kinase inhibitor beta	PKIB is a gene that encodes a protein that belongs to the cAMP-dependent protein kinase inhibitor family. This protein may interact with the catalytic subunit of PKA and play a role in the PKA pathway. Overexpression of PKIB may be involved in prostate cancer. The gene has multiple isoforms due to alternative splicing.	PKIB has been implicated in prostate cancer, with studies showing that its overexpression may contribute to the development and progression of the disease. Targeted drug discovery efforts for PKIB have focused on identifying small molecules that can inhibit its activity and potentially serve as therapeutic agents for prostate cancer. However, there are currently no drugs on the market that specif…	GO:2000480 negative regulation of cAMP-dependent protein kinase activity;GO:2000479 regulation of cAMP-dependent protein kinase activity;GO:1904355 positive regulation of telomere capping		Predicted intracellular proteins					0.0	0.0	0.0	0.0	0.0	0.0	0.0	0.0	0.0	0.0	0.0	0.0	0.0	0.0	0.0	0.0	0.0	0.0	0.0	0.0
PCDH1	5097	symbol	H. sapiens	5097	H. sapiens	PCDH1	protocadherin 1	PCDH1, also known as protocadherin 1, is a gene that belongs to the protocadherin subfamily within the cadherin superfamily. The protein encoded by this gene is a membrane protein that is found at cell-cell boundaries and is involved in neural cell adhesion, suggesting a possible role in neuronal development. The protein contains an extracellular region with 7 cadherin-like domains, a transmembra…	There is limited information available on the disease implications of PCDH1. However, studies have suggested that mutations in the protocadherin gene family, including PCDH1, may be associated with various neurological disorders such as autism spectrum disorder, schizophrenia, and epilepsy. Targeted drug discovery efforts for PCDH1 are also limited, as the function of the protein is not fully und…	GO:0007156 homophilic cell adhesion via plasma membrane adhesion molecules;GO:0098742 cell-cell adhesion via plasma-membrane adhesion molecules;GO:0098609 cell-cell adhesion		Predicted intracellular proteins	Cell Junctions;Nucleoplasm (Approved); Additional: Nucleoli			(M5915)HALLMARK APICAL JUNCTION	0.0	0.0	0.0	0.0	0.0	0.0	0.0	0.0	0.0	0.0	0.0	0.0	0.0	0.0	0.0	0.0	0.0	0.0	0.0	0.0
SCRT1	83482	symbol	H. sapiens	83482	H. sapiens	SCRT1	scratch family transcriptional repressor 1	SCRT1 is a gene that encodes a transcriptional repressor with C2H2-type zinc finger that binds to E-box motifs. The protein encoded by this gene may play a role in promoting neural differentiation and may be involved in cancers with neuroendocrine features. The gene is located on chromosome 10 and has been studied for its potential involvement in various diseases and conditions. The information p…	Unfortunately, there is currently limited information available on the disease implications and targeted drug discovery efforts for SCRT1. As of August 2021, there are no drugs on the market that specifically target this gene. However, given its potential involvement in neural differentiation and neuroendocrine cancers, further research may lead to the development of targeted therapies in the fut…	GO:2001222 regulation of neuron migration;GO:0000122 negative regulation of transcription by RNA polymerase II;GO:0030334 regulation of cell migration		Transcription factors:Zinc-coordinating DNA-binding domains; Predicted intracellular proteins	Nuclear bodies (Supported)				0.0	0.0	0.0	0.0	0.0	0.0	0.0	0.0	0.0	0.0	0.0	0.0	0.0	0.0	0.0	0.0	0.0	0.0	0.0	0.0
GSX2	170825	symbol	H. sapiens	170825	H. sapiens	GSX2	GS homeobox 2	GSX2, also known as GS homeobox 2, is a gene that encodes a DNA-binding transcription factor with specific activity for RNA polymerase II and double-stranded DNA. It is predicted to play a role in regulating transcription by RNA polymerase II and is involved in several processes, including nervous system development, positive regulation of the Notch signaling pathway, and regulation of respirator…	There is limited information available on the disease implications of GSX2. However, studies have shown that mutations in the GSX2 gene may be associated with certain types of cancer, including glioblastoma and breast cancer. Targeted drug discovery efforts for GSX2 are currently underway, with a focus on developing small molecule inhibitors that can selectively target the protein and inhibit its…	GO:0060163 subpallium neuron fate commitment;GO:0021798 forebrain dorsal/ventral pattern formation;GO:0021889 olfactory bulb interneuron differentiation		Disease related genes; Predicted intracellular proteins; Human disease related genes:Congenital malformations:Congenital malformations of the nervous system; Transcription factors:Helix-turn-helix domains					0.0	0.0	0.0	0.0	0.0	0.0	0.0	0.0	0.0	0.0	0.0	0.0	0.0	0.0	1.0	0.0	0.0	1.0	0.0	0.0
KCNJ3	3760	symbol	H. sapiens	3760	H. sapiens	KCNJ3	potassium inwardly rectifying channel subfamily J member 3	The KCNJ3 gene encodes for an integral membrane protein that is an inward-rectifier type potassium channel. It allows potassium to flow into a cell and is controlled by G-proteins. The protein plays a crucial role in regulating heartbeat and forms a heteromultimeric pore-forming complex with three other G-protein-activated potassium channels. This complex also couples to neurotransmitter receptor…	The KCNJ3 gene has been implicated in several diseases, including cardiac arrhythmias, hypertension, and epilepsy. Targeted drug discovery efforts have focused on developing drugs that modulate the activity of the KCNJ3 protein. One example is ivabradine, a drug that selectively inhibits the hyperpolarization-activated cyclic nucleotide-gated (HCN) channels, which are closely related to the GIRK …	GO:0098914 membrane repolarization during atrial cardiac muscle cell action potential;GO:0099624 atrial cardiac muscle cell membrane repolarization;GO:0098915 membrane repolarization during ventricular cardiac muscle cell action potential		Transporters:Transporter channels and pores; Predicted intracellular proteins; Voltage-gated ion channels:Inwardly Rectifying Potassium Channels; FDA approved drug targets:Small molecule drugs	Mitochondria (Approved); Additional: Plasma membrane	Atomoxetine; Ethanol; Halothane; B-nonylglucoside; Dronedarone			0.0	1.0	0.0	0.0	0.0	0.0	0.0	0.0	0.0	0.0	0.0	0.0	0.0	0.0	1.0	0.0	0.0	0.0	0.0	0.0
NMRK2	27231	symbol	H. sapiens	27231	H. sapiens	NMRK2	nicotinamide riboside kinase 2	NMRK2, or nicotinamide riboside kinase 2, is a human gene that is involved in the metabolic process of NAD. It enables ribosylnicotinamide kinase activity and ribosylnicotinate kinase activity, and is predicted to act upstream of or within negative regulation of myoblast differentiation. NMRK2 is located in both the nucleoplasm and plasma membrane.	There is limited information available on the disease implications of NMRK2. However, research has shown that NMRK2 may play a role in cancer development and progression. Targeted drug discovery efforts for NMRK2 are currently underway, with the aim of developing drugs that can modulate NAD metabolism and potentially treat cancer. One example of a successful drug that targets NAD metabolism is ni…	GO:0009435 NAD biosynthetic process;GO:0045662 negative regulation of myoblast differentiation;GO:0019359 nicotinamide nucleotide biosynthetic process	yes	Enzymes; ENZYME proteins:Transferases; Predicted intracellular proteins	Nucleoplasm (Enhanced); Additional: Vesicles				0.0	0.0	0.0	0.0	0.0	0.0	1.0	0.0	0.0	0.0	0.0	0.0	0.0	0.0	0.0	0.0	0.0	1.0	0.0	0.0
PHYHIPL	84457	symbol	H. sapiens	84457	H. sapiens	PHYHIPL	phytanoyl-CoA 2-hydroxylase interacting protein like	PHYHIPL is a human gene that encodes for a protein called phytanoyl-CoA 2-hydroxylase interacting protein like. This protein is located in the cytoplasm of cells. Further information about the function of this gene is currently unavailable.	Unfortunately, there is currently limited information available on the disease implications and targeted drug discovery efforts for PHYHIPL. As a relatively newly discovered gene, research on its potential role in disease is ongoing. However, there are currently no known drugs on the market that specifically target PHYHIPL. As more information becomes available on the function of this gene and it…			Predicted intracellular proteins	Cytosol (Approved)				0.0	0.0	0.0	0.0	0.0	0.0	0.0	0.0	0.0	0.0	0.0	0.0	0.0	0.0	0.0	0.0	0.0	0.0	0.0	0.0
COL5A3	50509	symbol	H. sapiens	50509	H. sapiens	COL5A3	collagen type V alpha 3 chain	COL5A3 is a gene that encodes an alpha chain for one of the low abundance fibrillar collagens. It is closely related to type XI collagen and is found in tissues containing type I collagen. Type V collagen appears to regulate the assembly of heterotypic fibers composed of both type I and type V collagen. Mutations in this gene are thought to be responsible for the symptoms of a subset of patients …	Mutations in the COL5A3 gene have been associated with Ehlers-Danlos syndrome type III, a connective tissue disorder characterized by joint hypermobility, skin hyperextensibility, and tissue fragility. Targeted drug discovery efforts for this gene have focused on developing therapies that can improve collagen synthesis and stability, as well as reduce inflammation and pain associated with the dis…	GO:0030199 collagen fibril organization;GO:0007160 cell-matrix adhesion;GO:0031589 cell-substrate adhesion		Cancer-related genes:Mutated cancer genes; Predicted secreted proteins	Plasma membrane (Approved)		(M3005)NABA COLLAGENS; (M5884)NABA CORE MATRISOME; (M5889)NABA MATRISOME	(M5930)HALLMARK EPITHELIAL MESENCHYMAL TRANSITION	0.0	0.0	0.0	0.0	0.0	0.0	0.0	0.0	0.0	0.0	0.0	0.0	0.0	0.0	0.0	1.0	0.0	0.0	0.0	0.0
C15orf48	84419	symbol	H. sapiens	84419	H. sapiens	C15orf48	chromosome 15 open reading frame 48	C15orf48 is a gene located on chromosome 15 that was first discovered in a study of human esophageal squamous cell carcinoma tissues. The gene is expressed in various adult human tissues, including the esophagus, stomach, small intestine, colon, and placenta. However, levels of both the message and protein are reduced in carcinoma samples. The gene has alternatively spliced transcript variants th…	There is limited information available on the disease implications of C15orf48. However, some studies have suggested that the gene may play a role in the development and progression of certain types of cancer, including esophageal squamous cell carcinoma and gastric cancer. Targeted drug discovery efforts for C15orf48 are also limited, as the function of the gene is not well understood. Currently…	GO:0009617 response to bacterium;GO:0051707 response to other organism;GO:0043207 response to external biotic stimulus		Predicted intracellular proteins					0.0	0.0	0.0	0.0	0.0	0.0	0.0	0.0	0.0	0.0	0.0	0.0	0.0	0.0	0.0	0.0	0.0	0.0	0.0	0.0
MAT1A	4143	symbol	H. sapiens	4143	H. sapiens	MAT1A	methionine adenosyltransferase 1A	MAT1A is a gene that encodes for an enzyme called methionine adenosyltransferase 1A. This enzyme is responsible for catalyzing a two-step reaction that involves the transfer of the adenosyl moiety of ATP to methionine to form S-adenosylmethionine and tripolyphosphate, which is subsequently cleaved to PPi and Pi. S-adenosylmethionine is an important source of methyl groups for most biological meth…	Mutations in the MAT1A gene have been linked to methionine adenosyltransferase deficiency, which is a rare autosomal recessive disorder characterized by hypermethioninemia, elevated levels of S-adenosylmethionine, and decreased levels of S-adenosylhomocysteine. This condition can lead to liver dysfunction, neurological problems, and developmental delays. There are currently no targeted drug disco…	GO:0009087 methionine catabolic process;GO:0006556 S-adenosylmethionine biosynthetic process;GO:0000098 sulfur amino acid catabolic process		Disease related genes; Potential drug targets; Human disease related genes:Congenital disorders of metabolism:Congenital disorders of amino acid metabolism; Predicted intracellular proteins; Enzymes; ENZYME proteins:Transferases		Ademetionine; 3-Oxiran-2ylalanine; L-2-amino-4-methoxy-cis-but-3-enoic acid			0.0	0.0	0.0	0.0	0.0	0.0	0.0	0.0	1.0	0.0	0.0	0.0	0.0	0.0	0.0	0.0	0.0	0.0	0.0	0.0
PRR5L	79899	symbol	H. sapiens	79899	H. sapiens	PRR5L	proline rich 5 like	PRR5L, or proline rich 5 like, is a human gene that plays a role in several biological processes, including TORC2 signaling, regulation of mRNA catabolic process, and fibroblast migration. It enables ubiquitin protein ligase binding activity and is part of the TORC2 complex. The gene's function is not fully understood, but it is believed to be involved in regulating cell growth and proliferation.…	There is limited information available on the disease implications of PRR5L, but studies have suggested that mutations in this gene may be associated with various types of cancer, including breast cancer and hepatocellular carcinoma. Additionally, PRR5L has been implicated in neurodevelopmental disorders such as autism spectrum disorder and intellectual disability. There are currently no targeted…	GO:0038203 TORC2 signaling;GO:0031929 TOR signaling;GO:0010762 regulation of fibroblast migration		Predicted intracellular proteins	Cytokinetic bridge;Cytosol (Approved)				0.0	0.0	0.0	0.0	0.0	1.0	0.0	0.0	0.0	0.0	0.0	0.0	0.0	0.0	0.0	0.0	0.0	0.0	0.0	0.0
SCGB1D2	10647	symbol	H. sapiens	10647	H. sapiens	SCGB1D2	secretoglobin family 1D member 2	SCGB1D2 is a gene that belongs to the lipophilin subfamily and is a part of the uteroglobin superfamily. It is an ortholog of prostatein, a major secretory glycoprotein found in the rat ventral prostate gland. Lipophilin gene products are widely expressed in normal tissues, especially in endocrine-responsive organs. It is believed that human lipophilins are the functional counterparts of prostate…	There is limited information available on the disease implications of SCGB1D2. However, lipophilins have been implicated in various cancers, including breast, prostate, and lung cancer. Targeted drug discovery efforts for lipophilins are still in the early stages, but there is potential for lipophilin-targeted therapies in cancer treatment. One example of a successful drug targeting lipophilins i…			Cancer-related genes:Candidate cancer biomarkers; Predicted secreted proteins					0.0	0.0	0.0	0.0	0.0	0.0	0.0	0.0	0.0	0.0	0.0	0.0	0.0	0.0	0.0	0.0	0.0	0.0	0.0	0.0
CHAT	1103	symbol	H. sapiens	1103	H. sapiens	CHAT	choline O-acetyltransferase	The CHAT gene encodes an enzyme that is responsible for the production of the neurotransmitter acetylcholine. This gene is primarily found in cholinergic neurons and changes in these neurons may be linked to the symptoms of Alzheimer's disease. Polymorphisms in this gene have been associated with Alzheimer's disease and mild cognitive impairment. Mutations in this gene have been linked to congeni…	The CHAT gene has been implicated in several diseases, including Alzheimer's disease, mild cognitive impairment, and congenital myasthenic syndrome associated with episodic apnea. Targeted drug discovery efforts have focused on developing drugs that modulate the activity of the enzyme encoded by this gene, with the goal of treating these diseases. One example of a successful drug on the market is…	GO:0008292 acetylcholine biosynthetic process;GO:1900620 acetate ester biosynthetic process;GO:0008291 acetylcholine metabolic process		Disease related genes; Potential drug targets; Human disease related genes:Nervous system diseases:Other nervous and sensory system diseases; Predicted intracellular proteins; Enzymes; ENZYME proteins:Transferases		Nicotine			0.0	0.0	0.0	1.0	0.0	0.0	1.0	0.0	0.0	0.0	0.0	0.0	0.0	0.0	0.0	0.0	0.0	0.0	0.0	0.0
GIPR	2696	symbol	H. sapiens	2696	H. sapiens	GIPR	gastric inhibitory polypeptide receptor	The GIPR gene encodes a receptor for gastric inhibitory polypeptide (GIP), which was initially found to inhibit gastric acid secretion and gastrin release, but later discovered to stimulate insulin release in the presence of elevated glucose. Mice lacking this gene have higher blood glucose levels and impaired initial insulin response after oral glucose load, suggesting that defects in this gene …	The GIPR gene has been implicated in the development of type 2 diabetes, as mutations in this gene have been associated with impaired insulin secretion and glucose intolerance. As a result, there has been interest in developing drugs that target the GIPR receptor to improve insulin secretion and glucose control in diabetic patients. One such drug is exenatide, a glucagon-like peptide-1 (GLP-1) re…	GO:0038192 gastric inhibitory peptide signaling pathway;GO:0043950 positive regulation of cAMP-mediated signaling;GO:0002029 desensitization of G protein-coupled receptor signaling pathway		G-protein coupled receptors:Family 2 (B) receptors; Transporters; Predicted intracellular proteins; G-protein coupled receptors:GPCRs excl olfactory receptors	Vesicles (Uncertain)				0.0	0.0	0.0	0.0	0.0	0.0	0.0	0.0	0.0	0.0	0.0	0.0	0.0	0.0	0.0	0.0	0.0	0.0	0.0	0.0
VASN	114990	symbol	H. sapiens	114990	H. sapiens	VASN	vasorin	The human gene VASN, also known as vasorin, is involved in negative regulation of epithelial to mesenchymal transition and transforming growth factor beta receptor signaling pathway. It enables transforming growth factor beta binding activity and is located in the cell surface and extracellular exosome. This information is provided by the Alliance of Genome Resources as of April 2022.	There is limited information available on the disease implications of VASN. However, some studies have suggested that VASN may play a role in cancer progression and metastasis. Targeted drug discovery efforts for VASN are also limited, but some studies have explored the potential of VASN as a therapeutic target for cancer treatment. One study found that inhibiting VASN expression in cancer cells …	GO:0071461 cellular response to redox state;GO:0051775 response to redox state;GO:0010719 negative regulation of epithelial to mesenchymal transition		Predicted secreted proteins	Mitochondria (Approved); Additional: Nucleoli;Nucleoplasm				0.0	0.0	0.0	0.0	0.0	0.0	0.0	0.0	0.0	0.0	0.0	0.0	0.0	0.0	0.0	0.0	0.0	1.0	0.0	0.0
BHLHE41	79365	symbol	H. sapiens	79365	H. sapiens	BHLHE41	basic helix-loop-helix family member e41	BHLHE41 is a gene that encodes a basic helix-loop-helix protein expressed in various tissues. The protein can interact with ARNTL or compete for E-box binding sites in the promoter of PER1 and repress CLOCK/ARNTL's transactivation of PER1. This gene is believed to be involved in the control of circadian rhythm and cell differentiation. Defects in this gene are associated with the short sleep phen…	There is limited information available on the disease implications of BHLHE41. However, studies have shown that defects in this gene are associated with the short sleep phenotype, which is characterized by a natural sleep duration of less than six hours per night. Targeted drug discovery efforts for BHLHE41 are also limited, as the gene's function in circadian rhythm and cell differentiation is n…	GO:0010944 negative regulation of transcription by competitive promoter binding;GO:0010832 negative regulation of myotube differentiation;GO:0051154 negative regulation of striated muscle cell differentiation		Transcription factors:Basic domains; Predicted intracellular proteins	Nucleoplasm (Supported); Additional: Vesicles		(M255)PID HIF1 TFPATHWAY		0.0	0.0	0.0	0.0	0.0	0.0	0.0	0.0	0.0	0.0	0.0	0.0	0.0	1.0	0.0	0.0	0.0	1.0	0.0	0.0
SLC9A9	285195	symbol	H. sapiens	285195	H. sapiens	SLC9A9	solute carrier family 9 member A9	SLC9A9 is a gene that encodes a protein belonging to the solute carrier 9 family, which acts as a sodium/proton exchanger. This protein is found in the late recycling endosomes and is responsible for maintaining cation homeostasis. Mutations in this gene have been linked to autism susceptibility 16 and attention-deficit/hyperactivity disorder.	SLC9A9 has been implicated in several neurodevelopmental disorders, including autism and attention-deficit/hyperactivity disorder (ADHD). Studies have shown that mutations in this gene can lead to altered neuronal function and synaptic plasticity, which may contribute to the development of these disorders. Targeted drug discovery efforts for SLC9A9 are still in the early stages, but there is pote…	GO:0098719 sodium ion import across plasma membrane;GO:0090382 phagosome maturation;GO:0051453 regulation of intracellular pH		Human disease related genes:Other diseases:Mental and behavioural disorders; Disease related genes; Transporters:Electrochemical Potential-driven transporters; Potential drug targets					0.0	1.0	0.0	0.0	0.0	1.0	0.0	0.0	0.0	0.0	0.0	0.0	0.0	0.0	0.0	0.0	0.0	0.0	0.0	0.0
FST	10468	symbol	H. sapiens	10468	H. sapiens	FST	follistatin	Follistatin is a protein encoded by the FST gene that inhibits the release of follicle-stimulating hormone. The FST gene produces two isoforms, FST317 and FST344, through alternative splicing of the precursor mRNA. A study found evidence for a link between follistatin and polycystic ovary syndrome (PCOS) or hyperandrogenemia in 150 families.	The FST gene has been implicated in several diseases, including PCOS, which is characterized by high levels of androgens and irregular menstrual cycles. Follistatin has been shown to inhibit the release of follicle-stimulating hormone, which is involved in the regulation of ovarian function. Therefore, targeting follistatin may be a potential therapeutic strategy for PCOS. Several drug discovery …	GO:0036305 ameloblast differentiation;GO:0051798 positive regulation of hair follicle development;GO:0032926 negative regulation of activin receptor signaling pathway		Cancer-related genes:Candidate cancer biomarkers; Candidate cardiovascular disease genes; Predicted intracellular proteins; Predicted secreted proteins	Vesicles (Approved)	D-Myo-Inositol-Hexasulphate	(M181)PID BMP PATHWAY; (M5883)NABA SECRETED FACTORS; (M5885)NABA MATRISOME ASSOCIATED	(M5909)HALLMARK MYOGENESIS	0.0	0.0	0.0	0.0	0.0	0.0	0.0	0.0	0.0	0.0	0.0	0.0	0.0	0.0	0.0	0.0	0.0	1.0	1.0	0.0
CH25H	9023	symbol	H. sapiens	9023	H. sapiens	CH25H	cholesterol 25-hydroxylase	CH25H is a gene that plays a role in cholesterol and lipid metabolism. It encodes a membrane protein that contains clusters of histidine residues necessary for catalytic activity. Unlike other sterol hydroxylases, CH25H is part of a small group of enzymes that use diiron cofactors to catalyze the hydroxylation of hydrophobic substrates. This gene does not have any introns.	CH25H has been implicated in various diseases, including atherosclerosis, Alzheimer's disease, and cancer. In atherosclerosis, CH25H has been shown to play a role in the regulation of cholesterol metabolism and inflammation. In Alzheimer's disease, CH25H has been found to be upregulated in the brain, and its metabolite, 25-hydroxycholesterol, has been shown to induce neuronal cell death. In cance…	GO:1903913 regulation of fusion of virus membrane with host plasma membrane;GO:1903914 negative regulation of fusion of virus membrane with host plasma membrane;GO:0035754 B cell chemotaxis		Enzymes; ENZYME proteins:Oxidoreductases				(M5948)HALLMARK BILE ACID METABOLISM	0.0	0.0	0.0	0.0	0.0	0.0	1.0	0.0	0.0	1.0	0.0	0.0	0.0	0.0	0.0	0.0	0.0	0.0	0.0	0.0
PPP1R27	116729	symbol	H. sapiens	116729	H. sapiens	PPP1R27	protein phosphatase 1 regulatory subunit 27	PPP1R27 is a human gene that encodes for a protein called protein phosphatase 1 regulatory subunit 27. This protein is involved in enabling phosphatase binding activity and is predicted to play a role in negative regulation of catalytic activity. The exact function of PPP1R27 is not yet fully understood, but it is believed to be involved in regulating cellular processes such as cell division and …	There is currently limited information available on the disease implications of PPP1R27. However, some studies have suggested that alterations in the expression of this gene may be associated with certain types of cancer, including breast cancer and hepatocellular carcinoma. Targeted drug discovery efforts for PPP1R27 are also limited, as the exact function of this protein is not yet fully unders…			Predicted intracellular proteins	Cytosol;Plasma membrane (Approved)				0.0	0.0	0.0	0.0	0.0	0.0	0.0	0.0	0.0	0.0	0.0	0.0	0.0	0.0	0.0	0.0	0.0	0.0	0.0	0.0
RGS6	9628	symbol	H. sapiens	9628	H. sapiens	RGS6	regulator of G protein signaling 6	RGS6 is a gene that belongs to the RGS family of proteins, which negatively regulate G protein signaling by activating GTPase activity towards certain G alpha subunits. It also belongs to a subfamily of RGS proteins characterized by the presence of DEP and GGL domains, the latter a G beta 5-interacting domain. RGS6 may modulate neuronal, cardiovascular, lymphocytic activities, and cancer risk. Th…	Research on RGS6 has suggested its involvement in various diseases, including neurological disorders such as Parkinson's disease, addiction, and depression, as well as cardiovascular diseases such as hypertension and heart failure. Targeted drug discovery efforts have focused on developing small molecule inhibitors of RGS6 to modulate G protein signaling and potentially treat these diseases. Howe…	GO:0008277 regulation of G protein-coupled receptor signaling pathway;GO:0043547 positive regulation of GTPase activity;GO:0043087 regulation of GTPase activity		Predicted intracellular proteins	Nucleoplasm (Approved); Additional: Nucleoli;Vesicles				0.0	0.0	0.0	0.0	0.0	0.0	0.0	0.0	0.0	0.0	0.0	0.0	0.0	0.0	0.0	0.0	0.0	0.0	0.0	0.0
CD22	933	symbol	H. sapiens	933	H. sapiens	CD22	CD22 molecule	CD22 is a human gene that encodes for the CD22 molecule, which is involved in regulating B cell activation and the signaling pathway of the B cell receptor. It is predicted to have several functions, including binding to the CD4 receptor, protein phosphatase, and sialic acid. CD22 is located in the early endosome and recycling endosome.	CD22 has been implicated in several diseases, including B cell lymphomas, autoimmune disorders, and infectious diseases. In B cell lymphomas, CD22 is overexpressed and has been targeted for therapy using monoclonal antibodies such as epratuzumab and inotuzumab ozogamicin. These antibodies bind to CD22 and induce cell death through various mechanisms. In autoimmune disorders such as systemic lupus…	GO:0050859 negative regulation of B cell receptor signaling pathway;GO:0002638 negative regulation of immunoglobulin production;GO:0050849 negative regulation of calcium-mediated signaling		FDA approved drug targets:Biotech drugs; Predicted intracellular proteins; CD markers		Epratuzumab; Inotuzumab ozogamicin; Moxetumomab Pasudotox	(M8626)SIG BCR SIGNALING PATHWAY; (M10)PID BCR 5PATHWAY		0.0	0.0	0.0	0.0	0.0	0.0	0.0	0.0	0.0	0.0	0.0	0.0	0.0	0.0	0.0	0.0	0.0	0.0	0.0	0.0
SUN3	256979	symbol	H. sapiens	256979	H. sapiens	SUN3	Sad1 and UNC84 domain containing 3	SUN3 is a human gene that is predicted to have protein-membrane adaptor activity and be involved in nuclear envelope organization. It is also predicted to be an integral component of the nuclear inner membrane and part of the meiotic nuclear membrane microtubule tethering complex. SUN3 is active in the nuclear envelope and its function is important for maintaining the structure and function of th…	There is limited information available on the disease implications of SUN3. However, recent studies have suggested that mutations in SUN3 may be associated with certain types of cancer, including breast cancer and ovarian cancer. Targeted drug discovery efforts for SUN3 are currently underway, with a focus on developing small molecule inhibitors that can selectively target the protein and potenti…			Predicted intracellular proteins	Nucleoplasm;Plasma membrane (Approved)				0.0	0.0	0.0	0.0	0.0	0.0	0.0	0.0	0.0	0.0	0.0	0.0	0.0	0.0	0.0	0.0	0.0	0.0	0.0	0.0
MAFF	23764	symbol	H. sapiens	23764	H. sapiens	MAFF	MAF bZIP transcription factor F	MAFF is a gene that encodes a basic leucine zipper (bZIP) transcription factor. This protein lacks a transactivation domain and is known to bind the US-2 DNA element in the promoter of the oxytocin receptor (OTR) gene. It likely heterodimerizes with other leucine zipper-containing proteins to enhance expression of the OTR gene during term pregnancy. The protein can also form homodimers, which may…	There is limited information available on the disease implications of MAFF. However, some studies have suggested that MAFF may play a role in cancer progression and drug resistance. For example, one study found that MAFF expression was upregulated in breast cancer cells and that knockdown of MAFF sensitized the cells to chemotherapy drugs. There are currently no targeted drug discovery efforts sp…	GO:0007567 parturition;GO:0045604 regulation of epidermal cell differentiation;GO:0035914 skeletal muscle cell differentiation		Transcription factors:Basic domains; Predicted intracellular proteins	Nucleoplasm (Approved); Additional: Mitochondria			(M5946)HALLMARK COAGULATION; (M5947)HALLMARK IL2 STAT5 SIGNALING; (M5890)HALLMARK TNFA SIGNALING VIA NFKB	0.0	0.0	0.0	0.0	0.0	0.0	0.0	0.0	0.0	0.0	0.0	0.0	0.0	0.0	0.0	0.0	0.0	0.0	0.0	1.0
FAM124A	220108	symbol	H. sapiens	220108	H. sapiens	FAM124A	family with sequence similarity 124 member A	FAM124A is a human gene that encodes for a protein belonging to the family with sequence similarity 124. The function of this protein is not yet fully understood, but it is believed to play a role in cell growth and differentiation. Studies have shown that FAM124A may be involved in the development of certain types of cancer, such as breast cancer and hepatocellular carcinoma. Additionally, mutat…	There is limited information available on the disease implications and targeted drug discovery efforts for FAM124A. However, studies have suggested that this gene may play a role in the development of certain types of cancer, such as breast cancer and hepatocellular carcinoma. As such, there may be potential for targeted drug discovery efforts aimed at inhibiting the function of FAM124A in cancer…			Predicted intracellular proteins	Nucleoplasm (Approved); Additional: Cytosol				0.0	0.0	0.0	0.0	0.0	0.0	0.0	0.0	0.0	0.0	0.0	0.0	0.0	0.0	0.0	0.0	0.0	0.0	0.0	0.0
HBEGF	1839	symbol	H. sapiens	1839	H. sapiens	HBEGF	heparin binding EGF like growth factor	HBEGF, or heparin binding EGF like growth factor, is a human gene that plays a role in growth factor activity and heparin binding activity. It is involved in several processes, including epidermal growth factor receptor signaling pathway, positive regulation of protein kinase B signaling, and positive regulation of wound healing. HBEGF is located in the cell surface and extracellular space and ha…	HBEGF has been implicated in several diseases, including cancer, cardiovascular disease, and inflammatory bowel disease. In cancer, HBEGF has been shown to promote tumor growth and metastasis, making it a potential target for cancer therapy. Several drugs targeting HBEGF are currently in development, including monoclonal antibodies and small molecule inhibitors. One example of a successful drug t…	GO:0051543 regulation of elastin biosynthetic process;GO:0051545 negative regulation of elastin biosynthetic process;GO:0038135 ERBB2-ERBB4 signaling pathway		Predicted secreted proteins			(M201)PID ERBB NETWORK PATHWAY; (M13)PID ERBB4 PATHWAY; (M41)PID ER NONGENOMIC PATHWAY	(M5890)HALLMARK TNFA SIGNALING VIA NFKB; (M5909)HALLMARK MYOGENESIS; (M5932)HALLMARK INFLAMMATORY RESPONSE	0.0	0.0	0.0	0.0	0.0	1.0	0.0	0.0	0.0	0.0	0.0	0.0	0.0	0.0	1.0	0.0	0.0	0.0	1.0	1.0
SLC27A6	28965	symbol	H. sapiens	28965	H. sapiens	SLC27A6	solute carrier family 27 member 6	SLC27A6 is a gene that encodes a protein belonging to the fatty acid transport protein family (FATP). This protein is involved in the uptake of long-chain fatty acids and has unique expression patterns. The gene has multiple alternatively spliced transcript variants that encode the same protein.	There is limited information available on the disease implications of SLC27A6. However, recent studies have suggested that mutations in this gene may be associated with metabolic disorders such as obesity and type 2 diabetes. Targeted drug discovery efforts for SLC27A6 are still in the early stages, but there is potential for the development of drugs that modulate the activity of this protein to …	GO:0044539 long-chain fatty acid import into cell;GO:0140354 lipid import into cell;GO:0000038 very long-chain fatty acid metabolic process		ENZYME proteins:Ligase; Transporters; Enzymes; Predicted intracellular proteins	Nuclear bodies (Approved)				0.0	1.0	0.0	0.0	0.0	0.0	0.0	0.0	0.0	0.0	1.0	0.0	0.0	0.0	0.0	0.0	0.0	0.0	0.0	0.0
TGFB2	7042	symbol	H. sapiens	7042	H. sapiens	TGFB2	transforming growth factor beta 2	TGFB2 is a gene that encodes a protein that belongs to the TGF-beta superfamily of proteins. This protein is secreted and acts as a ligand, binding to various TGF-beta receptors and activating SMAD family transcription factors that regulate gene expression. The protein is found in both a latent form and an active form, and can form heterodimers with other TGF-beta family members. Disruption of th…	TGFB2 has been implicated in various diseases, including cancer, fibrosis, and cardiovascular disease. In cancer, the dysregulation of the TGF-beta/SMAD pathway can promote tumor growth and metastasis, making it a potential target for cancer therapy. Several drugs targeting this pathway are currently in clinical trials, including small molecule inhibitors of TGF-beta receptors and monoclonal anti…	GO:1905006 negative regulation of epithelial to mesenchymal transition involved in endocardial cushion formation;GO:0042704 uterine wall breakdown;GO:1903701 substantia propria of cornea development		Cancer-related genes:Candidate cancer biomarkers; Disease related genes; Predicted secreted proteins; Human disease related genes:Congenital malformations:Congenital malformations of the circulatory system; Human disease related genes:Immune system diseases:Allergies and autoimmune diseases	Vesicles (Approved)		(M11736)SA MMP CYTOKINE CONNECTION; (M211)PID HEDGEHOG 2PATHWAY; (M33)PID GLYPICAN 1PATHWAY	(M5902)HALLMARK APOPTOSIS; (M5934)HALLMARK XENOBIOTIC METABOLISM; (M5950)HALLMARK ALLOGRAFT REJECTION	0.0	0.0	0.0	0.0	0.0	1.0	0.0	0.0	0.0	1.0	0.0	0.0	0.0	1.0	1.0	1.0	0.0	1.0	1.0	1.0
NAV3	89795	symbol	H. sapiens	89795	H. sapiens	NAV3	neuron navigator 3	NAV3 is a gene that belongs to the neuron navigator family and is mainly expressed in the nervous system. The protein encoded by this gene contains coiled-coil domains and a conserved AAA domain that is typical for ATPases associated with various cellular activities. NAV3 is similar to the unc-53 gene in Caenorhabditis elegans, which is involved in axon guidance. There are multiple alternatively …	There is limited information available on the disease implications of NAV3. However, some studies have suggested that mutations in this gene may be associated with certain neurological disorders, such as autism spectrum disorder and schizophrenia. Targeted drug discovery efforts for NAV3 are also limited, as the exact function of the protein encoded by this gene is not fully understood. However, …	GO:0007026 negative regulation of microtubule depolymerization;GO:0032703 negative regulation of interleukin-2 production;GO:0031114 regulation of microtubule depolymerization		Disease related genes; Cancer-related genes:Mutational cancer driver genes; Human disease related genes:Cancers:Skin cancers; Predicted intracellular proteins; Human disease related genes:Cancers:Cancers of haematopoietic and lymphoid tissues	Nuclear membrane (Approved); Additional: Cytosol				0.0	0.0	0.0	0.0	0.0	0.0	0.0	0.0	0.0	0.0	0.0	0.0	0.0	0.0	0.0	0.0	0.0	0.0	0.0	1.0
NKX1-2	390010	symbol	H. sapiens	390010	H. sapiens	NKX1-2	NK1 homeobox 2	The human gene NKX1-2, also known as NK1 homeobox 2, is predicted to have DNA-binding transcription factor activity, specifically for RNA polymerase II and cis-regulatory region sequence-specific DNA binding. It is also predicted to play a role in cell differentiation and regulation of transcription by RNA polymerase II, and to be active in the nucleus and part of chromatin.	The NKX1-2 gene has been implicated in several diseases, including cancer and developmental disorders. In cancer, NKX1-2 has been found to be downregulated in several types of tumors, including lung, breast, and pancreatic cancer, suggesting a potential tumor suppressor role. Targeted drug discovery efforts have focused on identifying small molecules that can modulate NKX1-2 expression or activit…	GO:0006357 regulation of transcription by RNA polymerase II;GO:0006355 regulation of DNA-templated transcription;GO:2001141 regulation of RNA biosynthetic process		Predicted intracellular proteins; Transcription factors:Helix-turn-helix domains	Cytosol (Approved); Additional: Nucleoli fibrillar center				0.0	0.0	0.0	0.0	0.0	0.0	0.0	0.0	0.0	0.0	0.0	0.0	0.0	0.0	0.0	0.0	0.0	0.0	0.0	0.0
PLXDC1	57125	symbol	H. sapiens	57125	H. sapiens	PLXDC1	plexin domain containing 1	PLXDC1, also known as plexin domain containing 1, is a human gene that is predicted to play a role in angiogenesis and spinal cord development. It is part of a receptor complex and is involved in the regulation of cell signaling pathways. PLXDC1 has been linked to various diseases, including cancer and neurological disorders. Understanding the function of this gene may provide insights into the d…	PLXDC1 has been implicated in various diseases, including cancer and neurological disorders. In cancer, PLXDC1 has been shown to promote tumor growth and metastasis by enhancing angiogenesis and invasion. Targeting PLXDC1 has been proposed as a potential therapeutic strategy for cancer treatment. In preclinical studies, inhibition of PLXDC1 has been shown to reduce tumor growth and metastasis in …	GO:0021510 spinal cord development;GO:0001525 angiogenesis;GO:0048514 blood vessel morphogenesis		Predicted intracellular proteins			(M5880)NABA ECM AFFILIATED; (M5885)NABA MATRISOME ASSOCIATED; (M5889)NABA MATRISOME		0.0	0.0	0.0	0.0	0.0	0.0	0.0	0.0	0.0	0.0	0.0	0.0	0.0	0.0	0.0	0.0	0.0	0.0	0.0	0.0
NTRK2	4915	symbol	H. sapiens	4915	H. sapiens	NTRK2	neurotrophic receptor tyrosine kinase 2	NTRK2 is a gene that belongs to the neurotrophic tyrosine receptor kinase family. It encodes a membrane-bound receptor that, upon binding with neurotrophins, phosphorylates itself and members of the MAPK pathway, leading to cell differentiation. Mutations in this gene have been linked to mood disorders and obesity. Alternative splicing of this gene results in multiple transcript variants.	NTRK2 mutations have been associated with various psychiatric disorders, including major depressive disorder, bipolar disorder, and schizophrenia. Additionally, NTRK2 has been implicated in the regulation of appetite and energy balance, with mutations in the gene being linked to obesity. Targeted drug discovery efforts have focused on developing small molecule inhibitors of NTRK2, which could pot…	GO:0099540 trans-synaptic signaling by neuropeptide;GO:0099551 trans-synaptic signaling by neuropeptide, modulating synaptic transmission;GO:0099183 trans-synaptic signaling by BDNF, modulating synaptic transmission	yes	Cancer-related genes:Candidate cancer biomarkers; Disease related genes; Transporters:Accessory Factors Involved in Transport; FDA approved drug targets:Small molecule drugs; Human disease related genes:Cancers:Cancers of eye, brain, and central nervous system; RAS pathway related proteins; Predicted intracellular proteins; Kinases:Tyr protein kinases; Enzymes; Human disease related genes:Nervous…	Plasma membrane (Supported)	Amitriptyline; Esketamine; Entrectinib; Fostamatinib; Larotrectinib	(M142)PID AJDISS 2PATHWAY; (M100)PID SHP2 PATHWAY; (M187)PID TRKR PATHWAY		0.0	0.0	0.0	1.0	0.0	0.0	0.0	0.0	0.0	0.0	1.0	1.0	0.0	1.0	1.0	1.0	0.0	1.0	1.0	0.0
NPHS1	4868	symbol	H. sapiens	4868	H. sapiens	NPHS1	NPHS1 adhesion molecule, nephrin	NPHS1 is a gene that encodes a protein called nephrin, which is a cell adhesion molecule found in the kidney's glomerular filtration barrier. Nephrin is primarily expressed in renal tissues and is a type-1 transmembrane protein located at the slit diaphragm of glomerular podocytes. The slit diaphragm acts as an ultrafilter to prevent albumin and other plasma macromolecules from entering the urine…	Finnish-type congenital nephrosis 1 is a rare autosomal recessive disorder caused by mutations in the NPHS1 gene. The disease is characterized by massive proteinuria, hypoalbuminemia, and edema, which can lead to end-stage renal disease in infancy or early childhood. There is currently no cure for this disease, and treatment is mainly supportive, including protein restriction, diuretics, and rena…	GO:0036060 slit diaphragm assembly;GO:0036058 filtration diaphragm assembly;GO:0072015 podocyte development		Disease related genes; Potential drug targets; Transporters:Accessory Factors Involved in Transport; Predicted intracellular proteins; Human disease related genes:Urinary system diseases:Kidney diseases			(M193)PID NEPHRIN NEPH1 PATHWAY	(M5956)HALLMARK KRAS SIGNALING DN	0.0	0.0	0.0	0.0	0.0	0.0	0.0	0.0	0.0	0.0	0.0	0.0	0.0	0.0	0.0	0.0	0.0	0.0	0.0	0.0
SPHK1	8877	symbol	H. sapiens	8877	H. sapiens	SPHK1	sphingosine kinase 1	SPHK1, or sphingosine kinase 1, is a gene that encodes a protein responsible for catalyzing the phosphorylation of sphingosine to form sphingosine-1-phosphate (S1P). S1P is a lipid mediator that has both intra- and extracellular functions, regulating proliferation and survival intracellularly and acting as a ligand for cell surface G protein-coupled receptors extracellularly. SPHK1 and S1P play a…	SPHK1 has been implicated in various diseases, including cancer, inflammation, and autoimmune disorders. In cancer, SPHK1 is overexpressed and promotes tumor growth, invasion, and metastasis. Therefore, targeting SPHK1 has emerged as a potential therapeutic strategy for cancer treatment. Several small molecule inhibitors of SPHK1 have been developed and tested in preclinical studies, showing prom…	GO:0046521 sphingoid catabolic process;GO:1905364 regulation of endosomal vesicle fusion;GO:0090155 negative regulation of sphingolipid biosynthetic process	yes	Enzymes; ENZYME proteins:Transferases; Predicted intracellular proteins	Plasma membrane (Supported); Additional: Cytosol		(M103)PID S1P S1P1 PATHWAY; (M155)PID S1P META PATHWAY; (M53)PID INTEGRIN3 PATHWAY	(M5890)HALLMARK TNFA SIGNALING VIA NFKB; (M5909)HALLMARK MYOGENESIS; (M5932)HALLMARK INFLAMMATORY RESPONSE	1.0	0.0	0.0	0.0	0.0	0.0	1.0	0.0	1.0	1.0	0.0	0.0	0.0	0.0	1.0	0.0	0.0	0.0	0.0	0.0
CSDC2	27254	symbol	H. sapiens	27254	H. sapiens	CSDC2	cold shock domain containing C2	CSDC2 is a human gene that is predicted to have mRNA 3'-UTR binding activity and be involved in the regulation of mRNA stability. It is also predicted to be located in the nucleus and active in the cytoplasm. The gene's function is not fully understood, but it may play a role in post-transcriptional regulation of gene expression. Further research is needed to fully understand the role of CSDC2 in…	Unfortunately, there is currently limited information available on the disease implications and targeted drug discovery efforts for CSDC2. As the gene's function is not fully understood, it is difficult to predict its potential involvement in disease pathways. Additionally, there are no known drugs on the market that specifically target CSDC2. However, further research on the gene's function and …	GO:0043488 regulation of mRNA stability;GO:0043487 regulation of RNA stability;GO:0061013 regulation of mRNA catabolic process		Predicted intracellular proteins	Nucleoplasm (Approved); Additional: Cytosol				0.0	0.0	0.0	0.0	0.0	0.0	0.0	0.0	0.0	0.0	0.0	0.0	0.0	0.0	0.0	0.0	0.0	0.0	0.0	0.0
CR2	1380	symbol	H. sapiens	1380	H. sapiens	CR2	complement C3d receptor 2	The CR2 gene encodes a membrane protein that acts as a receptor for Epstein-Barr virus on B and T lymphocytes. Variations in this gene have been linked to an increased risk of systemic lupus erythematosus type 9. Different isoforms of the protein are produced through alternative splicing of the gene.	The CR2 gene has been implicated in several autoimmune diseases, including systemic lupus erythematosus (SLE) and multiple sclerosis. Targeted drug discovery efforts have focused on developing therapies that modulate the activity of the CR2 protein. One approach has been to develop monoclonal antibodies that bind to CR2 and block its interaction with Epstein-Barr virus. For example, the monoclona…	GO:0045959 negative regulation of complement activation, classical pathway;GO:0030450 regulation of complement activation, classical pathway;GO:0002924 negative regulation of humoral immune response mediated by circulating immunoglobulin		Disease related genes; Human disease related genes:Immune system diseases:Primary immunodeficiency; CD markers; Predicted intracellular proteins; Human disease related genes:Immune system diseases:Allergies and autoimmune diseases			(M8626)SIG BCR SIGNALING PATHWAY	(M5921)HALLMARK COMPLEMENT	0.0	0.0	0.0	0.0	0.0	0.0	0.0	0.0	0.0	0.0	0.0	0.0	0.0	0.0	0.0	0.0	0.0	0.0	0.0	0.0
TRHDE	29953	symbol	H. sapiens	29953	H. sapiens	TRHDE	thyrotropin releasing hormone degrading enzyme	The TRHDE gene belongs to the peptidase M1 family and encodes an extracellular peptidase that degrades and inactivates the neuropeptide thyrotropin-releasing hormone. This hormone is responsible for regulating the release of thyroid-stimulating hormone, which in turn controls the production of thyroid hormones. The TRHDE enzyme plays a crucial role in maintaining the balance of thyroid hormones i…	Mutations in the TRHDE gene have been linked to various thyroid disorders, including hypothyroidism and hyperthyroidism. Hypothyroidism is a condition in which the thyroid gland does not produce enough thyroid hormones, leading to symptoms such as fatigue, weight gain, and depression. Hyperthyroidism, on the other hand, is a condition in which the thyroid gland produces too much thyroid hormone, …	GO:0043171 peptide catabolic process;GO:0006518 peptide metabolic process;GO:0044248 cellular catabolic process		ENZYME proteins:Hydrolases; Enzymes; Peptidases:Metallopeptidases					0.0	0.0	0.0	0.0	0.0	0.0	0.0	0.0	1.0	0.0	0.0	0.0	0.0	0.0	0.0	0.0	0.0	0.0	0.0	0.0
DAW1	164781	symbol	H. sapiens	164781	H. sapiens	DAW1	dynein assembly factor with WD repeats 1	DAW1, or dynein assembly factor with WD repeats 1, is a human gene that is predicted to play a role in several processes, including cerebrospinal fluid circulation, determination of left/right symmetry, and outer dynein arm assembly. It is also predicted to be located in the cilium and extracellular region. The gene's exact function is not yet fully understood, but it is believed to act upstream …	There is limited information available on the disease implications of DAW1. However, mutations in genes involved in cilia function, including DAW1, have been associated with a group of disorders known as ciliopathies. These disorders can affect multiple organ systems and present with a wide range of symptoms, including respiratory infections, kidney disease, and neurological abnormalities. As for…	GO:0090660 cerebrospinal fluid circulation;GO:0036158 outer dynein arm assembly;GO:0070286 axonemal dynein complex assembly		Predicted intracellular proteins	Nucleoplasm (Approved); Additional: Nuclear bodies;Plasma membrane				0.0	0.0	0.0	0.0	0.0	0.0	0.0	0.0	0.0	0.0	0.0	0.0	0.0	0.0	0.0	0.0	0.0	0.0	0.0	0.0
NEUROG2	63973	symbol	H. sapiens	63973	H. sapiens	NEUROG2	neurogenin 2	NEUROG2, also known as neurogenin 2, is a gene that encodes a transcription factor that is specific to neural cells. It plays a crucial role in the development of the central and peripheral nervous systems by specifying a neuronal fate on ectodermal cells. Additionally, NEUROG2 is involved in the differentiation and survival of midbrain dopaminergic neurons. This gene is essential for proper neur…	Mutations in NEUROG2 have been associated with several neurological disorders, including epilepsy, autism spectrum disorder, and schizophrenia. In particular, a missense mutation in NEUROG2 has been identified in patients with epilepsy and developmental delay. This mutation impairs the ability of NEUROG2 to activate downstream target genes, leading to abnormal neural development and function. Tar…	GO:0051091 positive regulation of DNA-binding transcription factor activity;GO:0051090 regulation of DNA-binding transcription factor activity;GO:0030900 forebrain development		Transcription factors:Basic domains; Predicted intracellular proteins					0.0	0.0	0.0	0.0	0.0	0.0	0.0	0.0	0.0	0.0	0.0	0.0	0.0	0.0	0.0	0.0	0.0	1.0	0.0	0.0
TCHH	7062	symbol	H. sapiens	7062	H. sapiens	TCHH	trichohyalin	The TCHH gene encodes a protein that forms crosslinked complexes with itself and keratin intermediate filaments to provide mechanical strength to the hair follicle inner root sheath. It is also important for the structural integrity of the filiform papillae of the tongue. Defects in this gene can cause uncombable hair syndrome.	Uncombable hair syndrome (UHS) is a rare genetic disorder caused by mutations in the TCHH gene. This condition is characterized by dry, frizzy, and unruly hair that is impossible to comb or brush. UHS is usually diagnosed in childhood and can persist throughout life. There is currently no cure for UHS, and treatment is mainly supportive, including the use of hair conditioners and oils to improve …	GO:0045109 intermediate filament organization;GO:0031424 keratinization;GO:0045104 intermediate filament cytoskeleton organization		Disease related genes; Predicted intracellular proteins; Human disease related genes:Skin diseases:Skin and soft tissue diseases			(M5883)NABA SECRETED FACTORS; (M5885)NABA MATRISOME ASSOCIATED; (M5889)NABA MATRISOME	(M5941)HALLMARK UV RESPONSE UP; (M5939)HALLMARK P53 PATHWAY	0.0	0.0	0.0	0.0	0.0	0.0	0.0	0.0	0.0	0.0	0.0	0.0	0.0	0.0	0.0	0.0	0.0	0.0	0.0	0.0
IL6R	3570	symbol	H. sapiens	3570	H. sapiens	IL6R	interleukin 6 receptor	The IL6R gene encodes a subunit of the interleukin 6 (IL6) receptor complex, which plays a crucial role in regulating cell growth, differentiation, and immune response. The IL6 receptor is composed of this protein and interleukin 6 signal transducer, which is shared by many other cytokines. Dysregulated production of IL6 and this receptor are associated with the development of various diseases, i…	The IL6R gene has been implicated in various diseases, including rheumatoid arthritis, Crohn's disease, and multiple myeloma. Targeting the IL6 receptor has been a promising strategy for drug discovery, and several drugs have been developed to inhibit its activity. Tocilizumab, a monoclonal antibody that binds to the IL6 receptor, has been approved for the treatment of rheumatoid arthritis, juven…	GO:0002384 hepatic immune response;GO:0070120 ciliary neurotrophic factor-mediated signaling pathway;GO:0038154 interleukin-11-mediated signaling pathway		Cancer-related genes:Candidate cancer biomarkers; Disease related genes; Human disease related genes:Immune system diseases:Primary immunodeficiency; Predicted secreted proteins; CD markers; Predicted intracellular proteins; FDA approved drug targets:Biotech drugs; Candidate cardiovascular disease genes		Tocilizumab; Sarilumab	(M11736)SA MMP CYTOKINE CONNECTION; (M183)PID IL6 7 PATHWAY; (M100)PID SHP2 PATHWAY		0.0	0.0	0.0	0.0	0.0	0.0	0.0	0.0	0.0	0.0	0.0	0.0	0.0	0.0	0.0	1.0	0.0	0.0	0.0	0.0
PIK3AP1	118788	symbol	H. sapiens	118788	H. sapiens	PIK3AP1	phosphoinositide-3-kinase adaptor protein 1	PIK3AP1 is a human gene that encodes for the phosphoinositide-3-kinase adaptor protein 1. This protein is predicted to have the ability to bind to the regulatory subunit of phosphatidylinositol 3-kinase and signaling receptors. It is also predicted to be involved in regulating the inflammatory response, signal transduction, and the toll-like receptor signaling pathway. PIK3AP1 is predicted to be …	There is limited information available on the disease implications of PIK3AP1. However, some studies have suggested that mutations in this gene may be associated with autoimmune diseases such as systemic lupus erythematosus (SLE) and rheumatoid arthritis (RA). Targeted drug discovery efforts for PIK3AP1 are still in the early stages, but some studies have suggested that targeting this protein may…	GO:0034154 toll-like receptor 7 signaling pathway;GO:0034134 toll-like receptor 2 signaling pathway;GO:0034162 toll-like receptor 9 signaling pathway		Predicted intracellular proteins	Cytosol (Approved); Additional: Nucleoplasm;Plasma membrane				0.0	0.0	0.0	0.0	0.0	0.0	0.0	0.0	0.0	0.0	0.0	0.0	0.0	0.0	0.0	1.0	1.0	0.0	0.0	0.0
EGR2	1959	symbol	H. sapiens	1959	H. sapiens	EGR2	early growth response 2	EGR2, or early growth response 2, is a gene that encodes a transcription factor with three zinc fingers. Mutations in this gene have been linked to several neurological disorders, including Charcot-Marie-Tooth disease type 1D, Charcot-Marie-Tooth disease type 4E, and Dejerine-Sottas syndrome. The protein produced by this gene plays a role in the development and maintenance of the myelin sheath, w…	Mutations in the EGR2 gene have been linked to several neurological disorders, including Charcot-Marie-Tooth disease type 1D, Charcot-Marie-Tooth disease type 4E, and Dejerine-Sottas syndrome. These disorders are characterized by progressive muscle weakness and atrophy, sensory loss, and impaired reflexes. There are currently no targeted drug therapies available for these disorders, and treatment…	GO:0021595 rhombomere structural organization;GO:0021659 rhombomere 3 structural organization;GO:0021594 rhombomere formation		Disease related genes; Transcription factors:Zinc-coordinating DNA-binding domains; Human disease related genes:Nervous system diseases:Neurodegenerative diseases; Human disease related genes:Nervous system diseases:Other nervous and sensory system diseases; Predicted intracellular proteins	Nucleoplasm (Supported)		(M60)PID NFAT TFPATHWAY; (M256)PID TAP63 PATHWAY; (M28)PID IL4 2PATHWAY	(M5890)HALLMARK TNFA SIGNALING VIA NFKB	0.0	0.0	0.0	0.0	0.0	0.0	0.0	0.0	0.0	0.0	0.0	1.0	0.0	0.0	1.0	0.0	0.0	1.0	0.0	0.0
PER3	8863	symbol	H. sapiens	8863	H. sapiens	PER3	period circadian regulator 3	PER3 is a gene that belongs to the Period family of genes and is involved in regulating circadian rhythms in mammals. It is expressed in a circadian pattern in the suprachiasmatic nucleus, which is the primary circadian pacemaker in the brain. The gene is upregulated by CLOCK/ARNTL heterodimers but then represses this upregulation in a feedback loop using PER/CRY heterodimers to interact with CLO…	Polymorphisms in the PER3 gene have been associated with various sleep disorders, including delayed sleep phase syndrome, advanced sleep phase syndrome, and non-24-hour sleep-wake disorder. Targeted drug discovery efforts have focused on developing drugs that can modulate the circadian rhythm by targeting PER3 and other circadian genes. One example is tasimelteon, a melatonin receptor agonist tha…	GO:0045187 regulation of circadian sleep/wake cycle, sleep;GO:0042749 regulation of circadian sleep/wake cycle;GO:0043153 entrainment of circadian clock by photoperiod		Human disease related genes:Nervous system diseases:Other nervous and sensory system diseases; Disease related genes; Predicted intracellular proteins	Cytosol (Supported)				0.0	0.0	0.0	0.0	0.0	0.0	0.0	0.0	0.0	0.0	0.0	0.0	0.0	1.0	0.0	0.0	0.0	0.0	0.0	0.0
MCF2	4168	symbol	H. sapiens	4168	H. sapiens	MCF2	MCF.2 cell line derived transforming sequence	The MCF2 gene encodes an oncogenic protein that acts as a guanine nucleotide exchange factor (GEF) and controls certain members of the Rho family of small GTPases. This gene has several transcript variants that produce different isoforms with varying levels of GEF activity and expression patterns. The MCF2 gene is associated with the MCF.2 cell line derived transforming sequence.	The MCF2 gene has been implicated in several types of cancer, including breast, lung, and colorectal cancer. Overexpression of MCF2 has been shown to promote tumor growth and metastasis, making it a potential target for cancer therapy. Targeted drug discovery efforts have focused on developing small molecule inhibitors of MCF2 activity, with the goal of blocking its oncogenic effects. One example…	GO:0050771 negative regulation of axonogenesis;GO:1990830 cellular response to leukemia inhibitory factor;GO:1990823 response to leukemia inhibitory factor		Disease related genes; Predicted intracellular proteins	Cytosol;Plasma membrane (Supported); Additional: Nucleoplasm		(M83)PID CDC42 REG PATHWAY; (M241)PID RAC1 REG PATHWAY; (M68)PID RHOA REG PATHWAY		0.0	0.0	0.0	0.0	0.0	0.0	0.0	0.0	0.0	0.0	0.0	0.0	0.0	0.0	0.0	0.0	0.0	1.0	0.0	0.0
CSRNP1	64651	symbol	H. sapiens	64651	H. sapiens	CSRNP1	cysteine and serine rich nuclear protein 1	The CSRNP1 gene encodes a protein that is found in the nucleus and is induced in response to elevated levels of axin. Axin negatively regulates the Wnt signaling pathway, which is important in early development and often involved in tumors. The decreased expression of CSRNP1 in tumors compared to normal tissues suggests that it may have a tumor suppressor function. Alternative splicing results in…	There is limited information available on the disease implications of CSRNP1. However, studies have shown that decreased expression of CSRNP1 is associated with various types of cancer, including breast, lung, and liver cancer. This suggests that CSRNP1 may have a tumor suppressor function and could potentially be a target for cancer therapy. There are currently no targeted drug discovery efforts…	GO:0060325 face morphogenesis;GO:0048008 platelet-derived growth factor receptor signaling pathway;GO:0060323 head morphogenesis		Transcription factors:Yet undefined DNA-binding domains; Predicted intracellular proteins	Nucleoplasm (Supported); Additional: Vesicles				0.0	0.0	0.0	0.0	0.0	0.0	0.0	0.0	0.0	0.0	0.0	0.0	0.0	0.0	0.0	0.0	0.0	0.0	1.0	0.0
SNCB	6620	symbol	H. sapiens	6620	H. sapiens	SNCB	synuclein beta	The SNCB gene encodes a protein that inhibits phospholipase D2 and may play a role in neuronal plasticity. It is found in high levels in lesions of patients with Alzheimer's disease and has been linked to dementia with Lewy bodies. Alternative splicing of the gene results in multiple transcript variants.	The SNCB gene has been implicated in several neurodegenerative diseases, including Alzheimer's disease and dementia with Lewy bodies. Targeted drug discovery efforts have focused on developing drugs that can modulate the activity of the SNCB protein and potentially slow down or prevent the progression of these diseases. One example of a successful drug on the market is memantine, which is used to…	GO:0042417 dopamine metabolic process;GO:0006584 catecholamine metabolic process;GO:0009712 catechol-containing compound metabolic process		Transporters:Transporter channels and pores; Predicted intracellular proteins; Human disease related genes:Nervous system diseases:Neurodegenerative diseases				(M5956)HALLMARK KRAS SIGNALING DN	0.0	0.0	0.0	1.0	0.0	0.0	0.0	0.0	0.0	1.0	0.0	0.0	0.0	0.0	0.0	0.0	0.0	0.0	0.0	0.0
FOSL2	2355	symbol	H. sapiens	2355	H. sapiens	FOSL2	FOS like 2, AP-1 transcription factor subunit	FOSL2 is a gene that encodes a protein belonging to the Fos gene family. This family consists of four members, including FOSL2, which encodes a leucine zipper protein that can combine with proteins of the JUN family to form the transcription factor complex AP-1. The FOS proteins are involved in regulating cell proliferation, differentiation, and transformation. Therefore, FOSL2 may play a role in…	There is limited information available on the disease implications of FOSL2. However, some studies have suggested that it may be involved in the development and progression of certain cancers, including breast cancer and osteosarcoma. Targeted drug discovery efforts for FOSL2 are also limited, as it is not yet a well-established drug target. However, some studies have explored the potential of ta…	GO:1904606 fat cell apoptotic process;GO:0060427 lung connective tissue development;GO:0061144 alveolar secondary septum development		Transcription factors:Basic domains; Predicted intracellular proteins	Nucleoplasm (Enhanced)		(M65)PID FRA PATHWAY; (M236)PID DELTA NP63 PATHWAY; (M167)PID AP1 PATHWAY	(M5890)HALLMARK TNFA SIGNALING VIA NFKB; (M5891)HALLMARK HYPOXIA	0.0	0.0	0.0	1.0	0.0	0.0	0.0	0.0	0.0	0.0	0.0	0.0	0.0	0.0	0.0	0.0	0.0	0.0	0.0	0.0
NEURL1	9148	symbol	H. sapiens	9148	H. sapiens	NEURL1	neuralized E3 ubiquitin protein ligase 1	NEURL1 is a human gene that encodes for a protein called neuralized E3 ubiquitin protein ligase 1. This protein is predicted to have translation factor activity, ubiquitin protein ligase activity, and non-nucleic acid binding ability. NEURL1 is involved in regulating various cellular processes such as negative regulation of the Notch signaling pathway, negative regulation of cell population proli…	There is limited information available on the disease implications of NEURL1. However, recent studies have suggested that mutations in NEURL1 may be associated with autism spectrum disorder (ASD) and intellectual disability. Targeted drug discovery efforts for NEURL1 are currently underway, with a focus on developing small molecule inhibitors that can modulate the activity of the protein. While t…	GO:0090129 positive regulation of synapse maturation;GO:0048170 positive regulation of long-term neuronal synaptic plasticity;GO:0090128 regulation of synapse maturation		Enzymes; ENZYME proteins:Transferases; Predicted intracellular proteins			(M17)PID NOTCH PATHWAY		0.0	0.0	0.0	1.0	0.0	0.0	0.0	0.0	0.0	0.0	0.0	1.0	0.0	0.0	0.0	0.0	0.0	1.0	0.0	0.0
FAM212B	55924	gene_synonym	H. sapiens	55924	H. sapiens	INKA2	inka box actin regulator 2	The human gene INKA2, also known as inka box actin regulator 2, is involved in protein kinase binding activity and negative regulation of catalytic activity. It is located in the nucleoplasm. This information is provided by the Alliance of Genome Resources as of April 2022.	Unfortunately, there is currently limited information available on the disease implications and targeted drug discovery efforts for the INKA2 gene. This may be due to the fact that it is a relatively newly discovered gene and its functions are still being studied. As of April 2022, there are no known drugs on the market that specifically target INKA2. However, as research on this gene continues, …			Predicted intracellular proteins	Nucleoplasm (Supported); Additional: Nucleoli;Vesicles				0.0	0.0	0.0	0.0	0.0	0.0	0.0	0.0	0.0	0.0	0.0	0.0	0.0	0.0	0.0	0.0	0.0	0.0	0.0	0.0
TXLNB	167838	symbol	H. sapiens	167838	H. sapiens	TXLNB	taxilin beta	TXLNB, also known as taxilin beta, is a human gene that is predicted to have syntaxin binding activity. It is located in the cytoplasm, which is the fluid inside cells that surrounds the nucleus. The function of this gene is not fully understood, but it may play a role in regulating the transport of molecules within cells. Further research is needed to fully understand the function and potential …	Unfortunately, there is currently limited information available on the disease implications and targeted drug discovery efforts for TXLNB. As the function of this gene is not fully understood, it is difficult to predict its potential role in disease development or treatment. Additionally, there are no known drugs on the market that specifically target TXLNB. However, further research on the funct…			Predicted intracellular proteins					0.0	0.0	0.0	0.0	0.0	0.0	0.0	0.0	0.0	0.0	0.0	0.0	0.0	0.0	0.0	0.0	0.0	0.0	0.0	0.0
HPGD	3248	symbol	H. sapiens	3248	H. sapiens	HPGD	15-hydroxyprostaglandin dehydrogenase	The HPGD gene encodes an enzyme that belongs to the short-chain nonmetalloenzyme alcohol dehydrogenase protein family. This enzyme is responsible for the metabolism of prostaglandins, which play a role in various physiological and cellular processes, including inflammation. Mutations in this gene can lead to primary autosomal recessive hypertrophic osteoarthropathy and cranioosteoarthropathy. The…	Mutations in the HPGD gene have been linked to primary autosomal recessive hypertrophic osteoarthropathy (PHO) and cranioosteoarthropathy (COA). PHO is a rare genetic disorder characterized by clubbing of the fingers and toes, joint pain, and swelling. COA is a rare genetic disorder that affects the bones of the skull, face, and joints. There are currently no targeted drug therapies available for…	GO:1905828 regulation of prostaglandin catabolic process;GO:0097070 ductus arteriosus closure;GO:0070493 thrombin-activated receptor signaling pathway		Cancer-related genes:Candidate cancer biomarkers; Disease related genes; Potential drug targets; ENZYME proteins:Oxidoreductases; Human disease related genes:Musculoskeletal diseases:Skeletal diseases; Human disease related genes:Congenital malformations:Congenital malformations of the musculoskeletal system; Predicted intracellular proteins; Enzymes	Cytosol (Supported); Additional: Nucleoplasm	NADH		(M5908)HALLMARK ANDROGEN RESPONSE; (M5935)HALLMARK FATTY ACID METABOLISM	0.0	0.0	0.0	0.0	0.0	0.0	1.0	0.0	0.0	0.0	0.0	0.0	0.0	0.0	0.0	0.0	0.0	0.0	1.0	0.0
PPEF1	5475	symbol	H. sapiens	5475	H. sapiens	PPEF1	protein phosphatase with EF-hand domain 1	PPEF1 is a gene that encodes a protein phosphatase with EF-hand motif family. The protein contains a catalytic domain and two EF-hand calcium-binding motifs in its C terminus. Although its substrate is unknown, it is suggested to play a role in specific sensory neuron function and/or development. PPEF1 shares high sequence similarity with the Drosophila retinal degeneration C (rdgC) gene. There a…	There is limited information available on the disease implications of PPEF1. However, some studies have suggested that mutations in this gene may be associated with certain neurological disorders, such as Alzheimer's disease and schizophrenia. Targeted drug discovery efforts for PPEF1 are also limited, as its specific function and substrate are not well understood. However, some studies have sugg…	GO:0006470 protein dephosphorylation;GO:0016311 dephosphorylation;GO:0050906 detection of stimulus involved in sensory perception		ENZYME proteins:Hydrolases; Enzymes; Predicted intracellular proteins	Plasma membrane (Uncertain); Additional: Cytokinetic bridge				0.0	0.0	0.0	0.0	0.0	0.0	0.0	0.0	0.0	0.0	0.0	0.0	0.0	0.0	0.0	0.0	0.0	0.0	0.0	0.0
RDH8	50700	symbol	H. sapiens	50700	H. sapiens	RDH8	retinol dehydrogenase 8	The human gene RDH8 belongs to the short-chain dehydrogenase/reductase family and encodes a protein that plays a crucial role in the visual cycle. The protein catalyzes the reduction of all-trans-retinal to all-trans-retinol, which is the first step in the rhodopsin regeneration pathway. This enzymatic reaction is the rate-limiting step in the visual cycle.	Mutations in the RDH8 gene have been associated with several retinal diseases, including autosomal recessive retinitis pigmentosa (ARRP) and cone-rod dystrophy (CRD). These diseases are characterized by progressive degeneration of the photoreceptor cells in the retina, leading to vision loss and blindness. Targeted drug discovery efforts have focused on developing small molecule inhibitors of RDH…	GO:0006703 estrogen biosynthetic process;GO:0120178 steroid hormone biosynthetic process;GO:0008210 estrogen metabolic process		Enzymes; Predicted intracellular proteins; ENZYME proteins:Oxidoreductases	Nucleoplasm (Approved); Additional: Cytosol;Midbody ring	Vitamin A			0.0	0.0	0.0	0.0	0.0	0.0	1.0	0.0	0.0	1.0	0.0	0.0	0.0	0.0	0.0	0.0	0.0	0.0	0.0	0.0
ALOXE3	59344	symbol	H. sapiens	59344	H. sapiens	ALOXE3	arachidonate epidermal lipoxygenase 3	ALOXE3 is a gene that belongs to the lipoxygenase family and is involved in the catabolism of arachidonic acid-derived compounds. The encoded enzyme is a hydroperoxide isomerase that synthesizes a unique type of epoxy alcohol from 12R-hydroperoxyeicosatetraenoic acid. This epoxy alcohol can activate the nuclear receptor peroxisome proliferator-activated receptor alpha, which is implicated in epid…	Mutations in the ALOXE3 gene have been associated with several skin disorders, including nonbullous congenital ichthyosiform erythroderma (NCIE) and autosomal recessive congenital ichthyosis (ARCI). NCIE is a rare genetic disorder characterized by dry, scaly skin that is present at birth. ARCI is a group of inherited skin disorders that cause dry, scaly skin and can also affect other organs such …	GO:0051121 hepoxilin metabolic process;GO:0051122 hepoxilin biosynthetic process;GO:0035357 peroxisome proliferator activated receptor signaling pathway		Disease related genes; Potential drug targets; ENZYME proteins:Isomerase; ENZYME proteins:Lyases; Human disease related genes:Congenital malformations:Congenital malformations of skin; Predicted intracellular proteins; Enzymes	Cytosol;Plasma membrane (Approved)				1.0	0.0	0.0	0.0	0.0	0.0	1.0	0.0	0.0	0.0	0.0	0.0	0.0	0.0	0.0	0.0	1.0	0.0	0.0	0.0
ABCB1	5243	symbol	H. sapiens	5243	H. sapiens	ABCB1	ATP binding cassette subfamily B member 1	ABCB1 is a human gene that encodes a membrane-associated protein belonging to the ATP-binding cassette (ABC) transporter superfamily. This protein is a member of the MDR/TAP subfamily, which is involved in multidrug resistance. It functions as an ATP-dependent drug efflux pump for xenobiotic compounds with broad substrate specificity, responsible for decreased drug accumulation in multidrug-resis…	ABCB1 has been implicated in various diseases, including cancer, epilepsy, and inflammatory bowel disease. In cancer, overexpression of ABCB1 is associated with resistance to chemotherapy, making it a potential target for drug discovery efforts. Several drugs have been developed to inhibit ABCB1, including verapamil, cyclosporine A, and tariquidar. However, these drugs have had limited success in…	GO:0099040 ceramide translocation;GO:0099039 sphingolipid translocation;GO:1901529 positive regulation of anion channel activity		Cancer-related genes:Candidate cancer biomarkers; Disease related genes; Cancer-related genes:Mutational cancer driver genes; Human disease related genes:Musculoskeletal diseases:Skeletal diseases; Human disease related genes:Immune system diseases:Other immune system diseases; CD markers; Transporters:Primary Active Transporters; Predicted intracellular proteins; ENZYME proteins; Enzymes	Plasma membrane (Supported)	ATP; Medroxyprogesterone acetate; Roxithromycin; Fentanyl; Voacamine; Elacridar; Tesmilifene; FM-VP4; Zosuquidar; Tariquidar; Miltefosine; Tocofersolan; Hycanthone; Concanamycin A; Dexverapamil; Emopamil; Lomerizine; Tetrandrine; Dofequidar; Dexniguldipine; ONT-093; HM-30181; Desmethylsertraline; Reversin 121	(M255)PID HIF1 TFPATHWAY	(M5949)HALLMARK PEROXISOME; (M5941)HALLMARK UV RESPONSE UP; (M5947)HALLMARK IL2 STAT5 SIGNALING	0.0	1.0	0.0	1.0	0.0	1.0	0.0	0.0	0.0	0.0	1.0	0.0	0.0	0.0	0.0	0.0	0.0	0.0	0.0	1.0
FAM189A2	9413	gene_synonym	H. sapiens	9413	H. sapiens	ENTREP1	endosomal transmembrane epsin interactor 1	ENTREP1, also known as endosomal transmembrane epsin interactor 1, is a gene that is predicted to be an integral component of the membrane. The function of this gene is not yet fully understood, but it is believed to play a role in endocytosis, the process by which cells take in molecules and particles from their environment. ENTREP1 may interact with other proteins involved in endocytosis, such …	There is limited information available on the disease implications of ENTREP1. However, some studies have suggested that mutations in this gene may be associated with certain types of cancer, including breast cancer and lung cancer. Targeted drug discovery efforts for ENTREP1 are also limited, as the function of this gene is not yet fully understood. However, some researchers are exploring the po…	GO:0038160 CXCL12-activated CXCR4 signaling pathway;GO:0038159 C-X-C chemokine receptor CXCR4 signaling pathway;GO:0038146 chemokine (C-X-C motif) ligand 12 signaling pathway							0.0	0.0	0.0	0.0	0.0	0.0	0.0	0.0	0.0	0.0	0.0	0.0	0.0	0.0	0.0	0.0	0.0	0.0	0.0	0.0
GADD45B	4616	symbol	H. sapiens	4616	H. sapiens	GADD45B	growth arrest and DNA damage inducible beta	GADD45B is a gene that is activated in response to stressful growth arrest conditions and exposure to DNA-damaging agents. It is part of a group of genes that mediate the activation of the p38/JNK pathway in response to environmental stresses. The protein product of GADD45B binds and activates MTK1/MEKK4 kinase, which is an upstream activator of both p38 and JNK MAPKs. The function of GADD45B and…	GADD45B has been implicated in various diseases, including cancer, neurodegenerative disorders, and cardiovascular diseases. In cancer, GADD45B has been shown to play a role in cell cycle arrest and apoptosis, making it a potential target for cancer therapy. Targeted drug discovery efforts have focused on identifying small molecules that can modulate the activity of GADD45B and its downstream sig…	GO:1900745 positive regulation of p38MAPK cascade;GO:1900744 regulation of p38MAPK cascade;GO:0046330 positive regulation of JNK cascade		Predicted intracellular proteins	Nucleoplasm (Approved); Additional: Cytosol;Nucleoli		(M20)PID P38 MKK3 6PATHWAY; (M54)PID IL12 2PATHWAY	(M5902)HALLMARK APOPTOSIS; (M5947)HALLMARK IL2 STAT5 SIGNALING; (M5890)HALLMARK TNFA SIGNALING VIA NFKB	0.0	0.0	0.0	0.0	0.0	0.0	0.0	0.0	0.0	0.0	0.0	0.0	0.0	0.0	0.0	1.0	0.0	0.0	0.0	1.0
CAMK2B	816	symbol	H. sapiens	816	H. sapiens	CAMK2B	calcium/calmodulin dependent protein kinase II beta	CAMK2B is a gene that encodes for the beta chain of the Ca(2+)/calmodulin-dependent protein kinase II subfamily, which belongs to the serine/threonine protein kinase family. This gene is involved in calcium signaling, which is important for plasticity at glutamatergic synapses. The enzyme is composed of four different chains, and the beta chain may have different cellular localizations and intera…	CAMK2B has been implicated in various diseases, including neurodegenerative disorders such as Alzheimer's disease and Parkinson's disease, as well as cardiovascular diseases such as heart failure and arrhythmias. In Alzheimer's disease, CAMK2B has been shown to be involved in the formation of amyloid plaques and tau protein phosphorylation, which are hallmarks of the disease. In heart failure, CA…	GO:0051823 regulation of synapse structural plasticity;GO:0090129 positive regulation of synapse maturation;GO:0014733 regulation of skeletal muscle adaptation	yes	Disease related genes; Potential drug targets; Kinases:CAMK Ser/Thr protein kinases; Human disease related genes:Other diseases:Mental and behavioural disorders; Predicted intracellular proteins; Enzymes; ENZYME proteins:Transferases	Plasma membrane (Uncertain); Additional: Cell Junctions;Cytosol	[4-({4-[(5-cyclopropyl-1H-pyrazol-3-yl)amino]-6-(methylamino)pyrimidin-2-yl}amino)phenyl]acetonitrile; Fostamatinib	(M20)PID P38 MKK3 6PATHWAY; (M269)PID RAS PATHWAY; (M161)PID IFNG PATHWAY	(M5909)HALLMARK MYOGENESIS	0.0	1.0	0.0	0.0	1.0	0.0	0.0	0.0	0.0	0.0	0.0	1.0	0.0	0.0	1.0	1.0	0.0	1.0	0.0	0.0
CNTNAP1	8506	symbol	H. sapiens	8506	H. sapiens	CNTNAP1	contactin associated protein 1	CNTNAP1, also known as contactin-associated protein 1, is a gene that encodes a 1,384-amino acid protein called p190 or CASPR. This protein is associated with the contactin-PTPRZ1 complex and is primarily transcribed in the brain, with weak expression in other tissues. The extracellular domain of the protein contains several putative protein-protein interaction domains, a putative transmembrane d…	Mutations in the CNTNAP1 gene have been associated with several neurological disorders, including autism spectrum disorder, schizophrenia, and epilepsy. In particular, a missense mutation in CNTNAP1 has been identified in patients with cortical dysplasia-focal epilepsy syndrome, a rare genetic disorder characterized by seizures and abnormal brain development. There are currently no drugs specific…	GO:0098529 neuromuscular junction development, skeletal muscle fiber;GO:1990227 paranodal junction maintenance;GO:0002175 protein localization to paranode region of axon		Human disease related genes:Nervous system diseases:Other nervous and sensory system diseases; Disease related genes; Human disease related genes:Congenital malformations:Congenital malformations of the musculoskeletal system	Nucleoplasm (Approved)				0.0	0.0	0.0	0.0	0.0	0.0	0.0	0.0	0.0	0.0	0.0	0.0	0.0	0.0	1.0	0.0	0.0	1.0	0.0	0.0
CNTN3	5067	symbol	H. sapiens	5067	H. sapiens	CNTN3	contactin 3	CNTN3, also known as contactin 3, is a human gene that is predicted to play a role in cell adhesion and nervous system development. It is predicted to be located in the extracellular region and plasma membrane and to be active in neuron projection. The gene's function is not yet fully understood, but it is believed to be involved in the formation and maintenance of neural connections. Mutations i…	Research on CNTN3 and its potential role in neurological disorders has led to targeted drug discovery efforts. However, there are currently no drugs on the market that specifically target CNTN3. Studies have shown that mutations in CNTN3 are associated with an increased risk of developing autism spectrum disorder and schizophrenia. These findings suggest that targeting CNTN3 could be a potential …	GO:0007155 cell adhesion;GO:0009987 cellular process;GO:0008150 biological_process		Predicted intracellular proteins					0.0	0.0	0.0	0.0	0.0	0.0	0.0	0.0	0.0	0.0	0.0	0.0	0.0	0.0	0.0	0.0	0.0	0.0	0.0	0.0
DCDC2	51473	symbol	H. sapiens	51473	H. sapiens	DCDC2	doublecortin domain containing 2	DCDC2 is a gene that encodes a protein containing a doublecortin domain, which has been shown to bind to tubulin and enhance microtubule polymerization. This protein is believed to play a role in neuronal migration and may affect the signaling of primary cilia. Mutations in DCDC2 have been linked to reading disability type 2, also known as developmental dyslexia. The gene has multiple alternative…	DCDC2 has been extensively studied in relation to developmental dyslexia, a common learning disorder characterized by difficulties in reading and spelling. Several studies have identified genetic variations in DCDC2 that are associated with an increased risk of dyslexia. These variations may affect the expression or function of the protein, leading to altered neuronal migration and connectivity i…	GO:0045880 positive regulation of smoothened signaling pathway;GO:0006968 cellular defense response;GO:0048813 dendrite morphogenesis		Disease related genes; Human disease related genes:Nervous system diseases:Ear disease; Predicted intracellular proteins; Human disease related genes:Congenital malformations:Congenital malformations of the urinary system	Cytosol (Supported); Additional: Centriolar satellite;Microtubules;Mitotic spindle				0.0	0.0	0.0	0.0	0.0	0.0	0.0	0.0	0.0	0.0	0.0	0.0	0.0	0.0	0.0	0.0	0.0	1.0	0.0	0.0
HSD17B14	51171	symbol	H. sapiens	51171	H. sapiens	HSD17B14	hydroxysteroid 17-beta dehydrogenase 14	HSD17B14 is a human gene that encodes for the enzyme hydroxysteroid 17-beta dehydrogenase 14. This enzyme is primarily involved in the metabolism of steroids at the C17 position, as well as other substrates such as fatty acids, prostaglandins, and xenobiotics. The function of HSD17B14 is important in maintaining proper hormone levels and regulating various physiological processes. Mutations in th…	There is limited information available on the disease implications of HSD17B14 mutations, but studies have suggested that alterations in this gene may be associated with certain types of cancer, including breast, ovarian, and prostate cancer. As a result, there has been interest in developing targeted drug therapies that can inhibit the activity of HSD17B14 and potentially slow or prevent tumor g…	GO:0006706 steroid catabolic process;GO:0008202 steroid metabolic process;GO:0016042 lipid catabolic process		Enzymes; Predicted intracellular proteins; ENZYME proteins:Oxidoreductases				(M5908)HALLMARK ANDROGEN RESPONSE	0.0	0.0	0.0	0.0	0.0	0.0	1.0	0.0	1.0	1.0	0.0	0.0	0.0	0.0	0.0	0.0	0.0	0.0	0.0	0.0
ANKS1B	56899	symbol	H. sapiens	56899	H. sapiens	ANKS1B	ankyrin repeat and sterile alpha motif domain containing 1B	The ANKS1B gene encodes a multi-domain protein that is mainly expressed in the brain and testis. It interacts with amyloid beta protein precursor (AbetaPP) and may play a role in normal brain development and the development of Alzheimer's disease. The gene has also been found to be overexpressed in patients with pre-B cell acute lymphocytic leukemia associated with t(1;19) translocation. Differen…	There is limited information available on targeted drug discovery efforts for ANKS1B. However, the gene has been implicated in Alzheimer's disease, and its interaction with AbetaPP suggests that it may be a potential therapeutic target for the disease. Currently, there are no drugs on the market that specifically target ANKS1B. However, there are several drugs approved for the treatment of Alzhei…	GO:0048013 ephrin receptor signaling pathway;GO:0007169 cell surface receptor protein tyrosine kinase signaling pathway;GO:0007167 enzyme-linked receptor protein signaling pathway		Predicted intracellular proteins	Nucleoplasm (Supported); Additional: Plasma membrane				0.0	0.0	0.0	0.0	0.0	0.0	0.0	0.0	0.0	0.0	0.0	0.0	0.0	0.0	0.0	0.0	0.0	0.0	1.0	0.0
ST8SIA1	6489	symbol	H. sapiens	6489	H. sapiens	ST8SIA1	ST8 alpha-N-acetyl-neuraminide alpha-2,8-sialyltransferase 1	ST8SIA1 is a gene that encodes for a type II membrane protein responsible for catalyzing the transfer of sialic acid from CMP-sialic acid to GM3 to produce gangliosides GD3 and GT3. Gangliosides are membrane-bound glycosphingolipids containing sialic acid and are important for cell adhesion and growth of cultured malignant cells. The protein encoded by ST8SIA1 may be found in the Golgi apparatus …	Mutations in the ST8SIA1 gene have been associated with various diseases, including cancer, Alzheimer's disease, and schizophrenia. In cancer, ST8SIA1 has been found to be upregulated in several types of tumors, including breast, ovarian, and lung cancer, and is associated with tumor progression and metastasis. Targeted drug discovery efforts have focused on developing inhibitors of ST8SIA1 as a …	GO:0006491 N-glycan processing;GO:0006688 glycosphingolipid biosynthetic process;GO:0034605 cellular response to heat		Enzymes; ENZYME proteins:Transferases; Predicted intracellular proteins					1.0	0.0	0.0	0.0	0.0	0.0	1.0	0.0	0.0	0.0	0.0	0.0	0.0	0.0	0.0	0.0	0.0	0.0	0.0	0.0
GRIN1	2902	symbol	H. sapiens	2902	H. sapiens	GRIN1	glutamate ionotropic receptor NMDA type subunit 1	The GRIN1 gene encodes a crucial subunit of N-methyl-D-aspartate (NMDA) receptors, which are part of the glutamate receptor channel superfamily. These receptors are made up of multiple subunits that form a ligand-gated ion channel and play a vital role in synaptic plasticity, which is believed to be responsible for memory and learning. The expression of different isoforms of this gene is controll…	Mutations in the GRIN1 gene have been associated with a range of neurological and psychiatric disorders, including epilepsy, schizophrenia, autism spectrum disorder, and intellectual disability. These mutations can affect the function of NMDA receptors, leading to altered synaptic plasticity and impaired learning and memory. As a result, there has been significant interest in developing drugs tha…	GO:0018964 propylene metabolic process;GO:0043449 cellular alkene metabolic process;GO:1900673 olefin metabolic process		Disease related genes; Transporters:Transporter channels and pores; Human disease related genes:Congenital malformations:Congenital malformations of the nervous system; FDA approved drug targets:Small molecule drugs; Human disease related genes:Other diseases:Mental and behavioural disorders; RAS pathway related proteins; Human disease related genes:Nervous system diseases:Epilepsy		Glutamic acid; Tramadol; Enflurane; Atomoxetine; Pentobarbital; Methadone; Secobarbital; Meperidine; Acamprosate; Donepezil; Guaifenesin; Memantine; Orphenadrine; Phenobarbital; Aripiprazole; Prasterone; 5,7-Dichlorokynurenic acid; D-Serine; Cycloleucine; Milnacipran; CNS-5161; Acetylcysteine; Ketobemidone; Gavestinel; Agmatine; Ifenprodil; Magnesium acetate tetrahydrate; Magnesium carbonate; Esk…			0.0	1.0	0.0	1.0	0.0	1.0	0.0	0.0	0.0	0.0	0.0	1.0	0.0	0.0	1.0	0.0	0.0	0.0	0.0	0.0
SLIT1	6585	symbol	H. sapiens	6585	H. sapiens	SLIT1	slit guidance ligand 1	SLIT1 is a human gene that encodes for the Slit Guidance Ligand 1 protein. This protein is involved in various biological processes, including axon extension and guidance, motor neuron axon guidance, and negative chemotaxis. SLIT1 enables Roundabout binding activity and is predicted to be located in the extracellular region and active in the extracellular space.	SLIT1 has been implicated in various diseases, including cancer, cardiovascular disease, and neurological disorders. In cancer, SLIT1 has been shown to act as a tumor suppressor by inhibiting tumor cell migration and invasion. In cardiovascular disease, SLIT1 has been found to play a role in angiogenesis and vascular remodeling. In neurological disorders, SLIT1 has been linked to autism spectrum …	GO:0033563 dorsal/ventral axon guidance;GO:0051964 negative regulation of synapse assembly;GO:0048843 negative regulation of axon extension involved in axon guidance		Predicted secreted proteins	Plasma membrane (Approved)		(M142)PID AJDISS 2PATHWAY; (M3008)NABA ECM GLYCOPROTEINS; (M5884)NABA CORE MATRISOME	(M5919)HALLMARK HEDGEHOG SIGNALING	0.0	0.0	0.0	0.0	0.0	0.0	0.0	0.0	0.0	0.0	0.0	0.0	0.0	0.0	0.0	0.0	0.0	1.0	0.0	0.0
EID3	493861	symbol	H. sapiens	493861	H. sapiens	EID3	EP300 interacting inhibitor of differentiation 3	EID3, or EP300 interacting inhibitor of differentiation 3, is a human gene that is predicted to play a role in DNA repair. It is located in both the nucleolus and nucleoplasm and is part of the Smc5-Smc6 complex. This information is provided by the Alliance of Genome Resources as of April 2022.	There is limited information available on the disease implications of EID3. However, some studies have suggested that mutations in EID3 may be associated with certain types of cancer, including breast cancer and glioblastoma. Targeted drug discovery efforts for EID3 are also limited, as the function of the gene is not yet fully understood. However, some studies have suggested that targeting the S…	GO:0140588 chromatin looping;GO:0016925 protein sumoylation;GO:0032204 regulation of telomere maintenance		Predicted intracellular proteins	Nucleoli;Nucleoplasm (Supported)				0.0	0.0	0.0	0.0	0.0	0.0	0.0	0.0	0.0	0.0	0.0	0.0	0.0	0.0	0.0	0.0	0.0	0.0	0.0	0.0
CNTFR	1271	symbol	H. sapiens	1271	H. sapiens	CNTFR	ciliary neurotrophic factor receptor	CNTFR is a gene that encodes a protein that is a component of a receptor for ciliary neurotrophic factor. This receptor plays a crucial role in the survival, differentiation, and gene expression of neuronal cells. When ciliary neurotrophic factor binds to the encoded protein, it recruits other components of the receptor, facilitating signal transduction. Variations in this gene, specifically sing…	There is limited information available on the disease implications of CNTFR gene variations. However, some studies have suggested that certain single nucleotide polymorphisms in this gene may be associated with differences in muscle strength and early onset of eating disorders. Targeted drug discovery efforts for CNTFR have focused on developing drugs that can modulate the activity of the recepto…	GO:0070120 ciliary neurotrophic factor-mediated signaling pathway;GO:0003360 brainstem development;GO:2000672 negative regulation of motor neuron apoptotic process		Transporters:Accessory Factors Involved in Transport; Predicted intracellular proteins				(M5919)HALLMARK HEDGEHOG SIGNALING; (M5897)HALLMARK IL6 JAK STAT3 SIGNALING; (M5956)HALLMARK KRAS SIGNALING DN	0.0	0.0	0.0	0.0	0.0	0.0	0.0	0.0	0.0	0.0	0.0	1.0	0.0	0.0	0.0	0.0	0.0	0.0	0.0	0.0
GPR126	57211	gene_synonym	H. sapiens	57211	H. sapiens	ADGRG6	adhesion G protein-coupled receptor G6	ADGRG6 is a gene that encodes a G protein-coupled receptor and is upregulated in human umbilical vein endothelial cells. Variations in this gene can affect a person's stature. Multiple transcript variants encoding different proteins have been found for this gene.	There is limited information on the disease implications of ADGRG6 variations. However, some studies have suggested that mutations in this gene may be associated with skeletal dysplasia, a group of disorders that affect bone growth and development. Targeted drug discovery efforts for ADGRG6 are also limited, as the function of this gene is not well understood. However, some studies have suggested…	GO:0060347 heart trabecula formation;GO:0060343 trabecula formation;GO:0022011 myelination in peripheral nervous system		Disease related genes; Potential drug targets; G-protein coupled receptors:Family 2 (B) receptors; G-protein coupled receptors:GPCRs excl olfactory receptors; Human disease related genes:Congenital malformations:Congenital malformations of the musculoskeletal system; Predicted intracellular proteins					0.0	0.0	0.0	0.0	0.0	0.0	0.0	0.0	0.0	0.0	0.0	0.0	0.0	0.0	0.0	0.0	0.0	0.0	0.0	0.0
CDHR1	92211	symbol	H. sapiens	92211	H. sapiens	CDHR1	cadherin related family member 1	CDHR1 is a gene that belongs to the cadherin superfamily and encodes a photoreceptor-specific cadherin. This protein plays a crucial role in the morphogenesis of outer segment discs in the retina. Mutations in CDHR1 have been linked to inherited retinal dystrophies, which are a group of genetic disorders that affect the retina and can lead to vision loss or blindness. Different isoforms of the pr…	Mutations in CDHR1 have been associated with several inherited retinal dystrophies, including cone-rod dystrophy, retinitis pigmentosa, and macular degeneration. These disorders are characterized by progressive degeneration of the photoreceptor cells in the retina, leading to vision loss or blindness. There are currently no targeted drugs available for the treatment of CDHR1-related retinal dystr…	GO:0008594 photoreceptor cell morphogenesis;GO:0035845 photoreceptor cell outer segment organization;GO:0045494 photoreceptor cell maintenance		Human disease related genes:Nervous system diseases:Eye disease; Disease related genes; Predicted intracellular proteins	Golgi apparatus (Approved)				0.0	0.0	0.0	0.0	0.0	0.0	0.0	0.0	0.0	0.0	0.0	0.0	0.0	0.0	0.0	0.0	0.0	1.0	0.0	0.0
HUS1B	135458	symbol	H. sapiens	135458	H. sapiens	HUS1B	HUS1 checkpoint clamp component B	HUS1B is a human gene that encodes a protein closely related to HUS1, a component of a cell cycle checkpoint protein complex that responds to DNA damage. HUS1B can interact with RAD1 but not with RAD9. Overexpression of HUS1B has been shown to induce cell death, indicating a related but distinct role compared to HUS1.	There is limited information available on the disease implications of HUS1B. However, some studies have suggested that alterations in the expression of HUS1B may be associated with certain types of cancer, including breast and lung cancer. Targeted drug discovery efforts for HUS1B are also limited, as the function of this gene is not well understood. However, some studies have suggested that targ…	GO:0044778 meiotic DNA integrity checkpoint signaling;GO:0033313 meiotic cell cycle checkpoint signaling;GO:0033314 mitotic DNA replication checkpoint signaling		Predicted intracellular proteins	Nucleoplasm (Approved); Additional: Cytosol				0.0	0.0	0.0	0.0	0.0	0.0	0.0	0.0	0.0	0.0	0.0	0.0	0.0	0.0	0.0	0.0	0.0	0.0	0.0	0.0
ELMO1	9844	symbol	H. sapiens	9844	H. sapiens	ELMO1	engulfment and cell motility 1	ELMO1 is a gene that belongs to the engulfment and cell motility protein family. These proteins work together with dedicator of cytokinesis proteins to facilitate cell migration and phagocytosis. Overexpression of ELMO1 and dedicator of cytokinesis 1 may lead to the invasion of glioma cells, while certain single nucleotide polymorphisms in ELMO1 may be linked to diabetic nephropathy. The gene und…	ELMO1 has been implicated in several diseases, including cancer and diabetic nephropathy. In glioma, ELMO1 overexpression has been shown to promote cell invasion and migration, making it a potential therapeutic target. In diabetic nephropathy, certain single nucleotide polymorphisms in ELMO1 have been associated with an increased risk of developing the disease. Targeted drug discovery efforts for…	GO:0016601 Rac protein signal transduction;GO:0006911 phagocytosis, engulfment;GO:0099024 plasma membrane invagination		Predicted intracellular proteins			(M108)PID NETRIN PATHWAY; (M210)PID IL8 CXCR2 PATHWAY; (M241)PID RAC1 REG PATHWAY		0.0	0.0	0.0	0.0	0.0	0.0	0.0	0.0	0.0	0.0	0.0	0.0	0.0	0.0	0.0	0.0	0.0	0.0	0.0	0.0
FABP3	2170	symbol	H. sapiens	2170	H. sapiens	FABP3	fatty acid binding protein 3	FABP3, or fatty acid binding protein 3, is a gene that belongs to a family of intracellular fatty acid-binding proteins. These proteins are divided into three types, including hepatic, intestinal, and cardiac types, and are responsible for the uptake, metabolism, and transport of long-chain fatty acids. FABP3 contains four exons and is involved in arresting the growth of mammary epithelial cells.…	FABP3 has been implicated in various diseases, including breast cancer, heart disease, and diabetes. In breast cancer, FABP3 has been shown to be downregulated, and its expression is associated with better prognosis and survival rates. Therefore, FABP3 is considered a potential therapeutic target for breast cancer. In heart disease, FABP3 is involved in the transport of fatty acids to the heart m…	GO:0140214 positive regulation of long-chain fatty acid import into cell;GO:2001245 regulation of phosphatidylcholine biosynthetic process;GO:0140212 regulation of long-chain fatty acid import into cell		Candidate cardiovascular disease genes; Predicted intracellular proteins	Focal adhesion sites (Uncertain); Additional: Golgi apparatus;Plasma membrane			(M5909)HALLMARK MYOGENESIS	0.0	0.0	0.0	0.0	0.0	0.0	1.0	0.0	0.0	1.0	1.0	0.0	0.0	0.0	0.0	0.0	0.0	0.0	0.0	0.0
LUZP2	338645	symbol	H. sapiens	338645	H. sapiens	LUZP2	leucine zipper protein 2	LUZP2 is a gene that encodes a leucine zipper protein. This protein is involved in the development of Wilms tumor-Aniridia-Genitourinary anomalies-mental Retardation (WAGR) syndrome, and its deletion has been observed in some patients with this condition. The gene undergoes alternate splicing, resulting in the production of multiple transcript variants.	There is limited information available on targeted drug discovery efforts for LUZP2, as it is primarily associated with the development of WAGR syndrome. This condition is caused by a deletion of multiple genes on chromosome 11, including LUZP2, and is characterized by Wilms tumor (a type of kidney cancer), aniridia (absence of the iris), genitourinary anomalies, and mental retardation. Treatment…			Predicted intracellular proteins; Predicted secreted proteins	Cytosol;Nucleoplasm (Approved); Additional: Plasma membrane				0.0	0.0	0.0	0.0	0.0	0.0	0.0	0.0	0.0	0.0	0.0	0.0	0.0	0.0	0.0	0.0	0.0	0.0	0.0	0.0
CPT1A	1374	symbol	H. sapiens	1374	H. sapiens	CPT1A	carnitine palmitoyltransferase 1A	CPT1A is a gene that encodes for the enzyme carnitine palmitoyltransferase 1A, which is responsible for the transport of long-chain fatty acids across the mitochondrial inner membrane for oxidation. This process is essential for the breakdown of fatty acids and the production of energy. Deficiency in CPT1A results in a decreased rate of fatty acid beta-oxidation, which can lead to metabolic disor…	CPT1A deficiency is a rare autosomal recessive disorder that affects the metabolism of fatty acids. It can present in infancy with hypoketotic hypoglycemia, liver dysfunction, and cardiomyopathy. In adults, it can cause recurrent episodes of muscle pain, weakness, and myoglobinuria. Treatment involves avoiding fasting and a high-fat diet, and supplementation with medium-chain triglycerides. There…	GO:0006853 carnitine shuttle;GO:1904772 response to tetrachloromethane;GO:0043385 mycotoxin metabolic process		Disease related genes; Transporters; FDA approved drug targets:Small molecule drugs; Human disease related genes:Congenital disorders of metabolism:Congenital disorders of lipid/glycolipid metabolism; Predicted intracellular proteins; Enzymes; ENZYME proteins:Transferases	Mitochondria (Supported)	Levocarnitine; Glyburide; Perhexiline	(M106)PID HNF3B PATHWAY	(M5935)HALLMARK FATTY ACID METABOLISM; (M5936)HALLMARK OXIDATIVE PHOSPHORYLATION	1.0	0.0	0.0	0.0	0.0	1.0	1.0	0.0	1.0	0.0	1.0	1.0	0.0	1.0	0.0	0.0	0.0	0.0	0.0	1.0
DBP	1628	symbol	H. sapiens	1628	H. sapiens	DBP	D-box binding PAR bZIP transcription factor	The human gene DBP encodes for a PAR bZIP transcription factor that binds to specific sequences in the promoters of various genes, including albumin, CYP2A4, and CYP2A5. It can bind to DNA as a homo- or heterodimer and plays a role in regulating circadian rhythm genes.	There is limited information on the disease implications of the DBP gene. However, studies have shown that variations in the DBP gene may be associated with an increased risk of developing type 2 diabetes and metabolic syndrome. Targeted drug discovery efforts for DBP have focused on developing small molecule inhibitors that can disrupt its binding to DNA and alter circadian rhythm gene expressio…	GO:0048511 rhythmic process;GO:0045944 positive regulation of transcription by RNA polymerase II;GO:0045893 positive regulation of DNA-templated transcription		Transcription factors:Basic domains; Predicted intracellular proteins				(M5942)HALLMARK UV RESPONSE DN	0.0	0.0	0.0	0.0	0.0	0.0	0.0	0.0	0.0	0.0	0.0	0.0	0.0	1.0	0.0	0.0	0.0	0.0	0.0	0.0
C1orf51	148523	gene_synonym	H. sapiens	148523	H. sapiens	CIART	circadian associated repressor of transcription	CIART, or circadian associated repressor of transcription, is a gene that is predicted to have E-box binding activity and be involved in the circadian regulation of gene expression, locomotor rhythm, and negative regulation of transcription. It is also predicted to be located in PML bodies and active in the nucleus.	There is limited information available on the disease implications of CIART. However, some studies have suggested that CIART may play a role in the development of certain types of cancer, such as breast cancer and hepatocellular carcinoma. Targeted drug discovery efforts for CIART are also limited, as the gene is not well-characterized and its exact function is still being studied. Currently, the…	GO:0045475 locomotor rhythm;GO:0048512 circadian behavior;GO:0007622 rhythmic behavior		Predicted intracellular proteins	Nucleoplasm (Approved)				0.0	0.0	0.0	0.0	0.0	0.0	0.0	0.0	0.0	0.0	0.0	1.0	0.0	1.0	0.0	0.0	0.0	0.0	0.0	0.0
GAD1	2571	symbol	H. sapiens	2571	H. sapiens	GAD1	glutamate decarboxylase 1	The GAD1 gene encodes an enzyme called glutamic acid decarboxylase 1, which is responsible for producing gamma-aminobutyric acid from L-glutamic acid. This enzyme has been identified as a major autoantigen in insulin-dependent diabetes and has a pathogenic role in the human pancreas. It is also an autoreactive T cell target and may play a role in the stiff man syndrome. Deficiency in this enzyme …	The GAD1 gene has been implicated in several diseases, including type 1 diabetes, stiff person syndrome, and epilepsy. In type 1 diabetes, GAD1 is a major autoantigen, and autoantibodies against GAD1 are often used as a diagnostic marker. In stiff person syndrome, autoantibodies against GAD1 are thought to play a pathogenic role in the disease. In epilepsy, GAD1 deficiency can lead to pyridoxine …	GO:0006540 glutamate decarboxylation to succinate;GO:0009449 gamma-aminobutyric acid biosynthetic process;GO:0006105 succinate metabolic process		Disease related genes; Potential drug targets; ENZYME proteins:Lyases; Human disease related genes:Nervous system diseases:Other nervous and sensory system diseases; Predicted intracellular proteins; Enzymes; Human disease related genes:Nervous system diseases:Epilepsy	Cytosol;Plasma membrane;Vesicles (Approved)	Pyridoxal phosphate; Glutamic acid		(M5951)HALLMARK SPERMATOGENESIS; (M5934)HALLMARK XENOBIOTIC METABOLISM	0.0	0.0	0.0	1.0	0.0	0.0	0.0	0.0	1.0	0.0	0.0	1.0	0.0	0.0	0.0	0.0	0.0	0.0	0.0	0.0
RASGRP3	25780	symbol	H. sapiens	25780	H. sapiens	RASGRP3	RAS guanyl releasing protein 3	RASGRP3 is a gene that encodes a protein responsible for activating the oncogenes HRAS and RAP1A. Mutations in this gene have been linked to systemic lupus erythematosus and various types of cancer. As a guanine nucleotide exchange factor, RASGRP3 plays a crucial role in regulating cell signaling pathways and controlling cell growth and division. Understanding the function of this gene and its po…	There is limited information available on targeted drug discovery efforts for RASGRP3. However, mutations in this gene have been linked to systemic lupus erythematosus (SLE) and various types of cancer, including melanoma, lung cancer, and colorectal cancer. In SLE, RASGRP3 mutations have been associated with increased disease severity and activity. In cancer, RASGRP3 overexpression has been link…	GO:0007265 Ras protein signal transduction;GO:0000165 MAPK cascade;GO:0007264 small GTPase-mediated signal transduction		RAS pathway related proteins; Predicted intracellular proteins	Cytosol (Approved); Additional: Golgi apparatus		(M269)PID RAS PATHWAY		0.0	0.0	0.0	0.0	0.0	0.0	0.0	0.0	0.0	0.0	0.0	0.0	0.0	0.0	0.0	1.0	0.0	0.0	0.0	0.0
RAB3IL1	5866	symbol	H. sapiens	5866	H. sapiens	RAB3IL1	RAB3A interacting protein like 1	RAB3IL1 is a gene that encodes a protein that acts as a guanine nucleotide exchange factor for the protein Rab3A. This protein binds to Rab3A and the inositol hexakisphosphate kinase InsP6K1. Alternative splicing of the gene results in multiple transcript variants. A related pseudogene has also been identified on chromosome 7.	Research on RAB3IL1 and its potential disease implications is still in its early stages. However, some studies have suggested that mutations in this gene may be associated with certain neurological disorders, such as epilepsy and autism spectrum disorder. Additionally, RAB3IL1 has been found to be overexpressed in certain types of cancer, including breast cancer and lung adenocarcinoma, suggestin…	GO:0006887 exocytosis;GO:0032940 secretion by cell;GO:0140352 export from cell		Predicted intracellular proteins	Centriolar satellite;Cytosol (Approved)				0.0	0.0	0.0	1.0	0.0	0.0	0.0	0.0	0.0	0.0	0.0	0.0	0.0	0.0	0.0	0.0	0.0	0.0	0.0	0.0
CNR1	1268	symbol	H. sapiens	1268	H. sapiens	CNR1	cannabinoid receptor 1	The CNR1 gene encodes one of two cannabinoid receptors, which are members of the G-protein coupled receptor family. These receptors are activated by cannabinoids, such as delta-9-tetrahydrocannabinol found in marijuana, and inhibit adenylate cyclase activity in a dose-dependent and stereoselective manner. The CNR1 gene is involved in the cannabinoid-induced effects on the central nervous system, …	The CNR1 gene has been implicated in a variety of diseases and conditions, including addiction, anxiety, depression, schizophrenia, and chronic pain. Targeted drug discovery efforts have focused on developing drugs that modulate the activity of the cannabinoid receptors, particularly the CB1 receptor encoded by CNR1. One example of a successful drug targeting this receptor is Sativex, a combinati…	GO:0098920 retrograde trans-synaptic signaling by lipid;GO:0098921 retrograde trans-synaptic signaling by endocannabinoid;GO:0099552 trans-synaptic signaling by lipid, modulating synaptic transmission		Disease related genes; Transporters; G-protein coupled receptors:GPCRs excl olfactory receptors; FDA approved drug targets:Small molecule drugs; Predicted intracellular proteins	Plasma membrane (Supported); Additional: Actin filaments	Dronabinol; Nabilone; Ricinoleic Acid; SLV319; V24343; AVE-1625; Rimonabant; Cannabidiol; Propacetamol; Otenabant; Tetrahydrocannabivarin; Medical Cannabis; Nabiximols	(M266)PID NCADHERIN PATHWAY		0.0	0.0	0.0	1.0	0.0	1.0	0.0	0.0	0.0	0.0	0.0	1.0	0.0	0.0	1.0	0.0	0.0	1.0	0.0	0.0
LACC1	144811	symbol	H. sapiens	144811	H. sapiens	LACC1	laccase domain containing 1	LACC1, or laccase domain containing 1, is a gene that encodes an oxidoreductase that promotes fatty-acid oxidation and activates inflammasomes, leading to the production of reactive oxygen species and bactericidal activity in macrophages. The protein interacts with fatty acid synthase on peroxisomes and is regulated by peroxisome proliferator-activated receptor signaling. Mutations in LACC1 have …	LACC1 has been identified as a potential therapeutic target for various inflammatory diseases. Several drug discovery efforts have been made to develop small molecule inhibitors of LACC1. One such inhibitor, GSK2830371, has shown promising results in preclinical studies for the treatment of rheumatoid arthritis and psoriasis. Another inhibitor, PF-06263276, has shown efficacy in preclinical model…	GO:0070431 nucleotide-binding oligomerization domain containing 2 signaling pathway;GO:0035872 nucleotide-binding domain, leucine rich repeat containing receptor signaling pathway;GO:0002753 cytoplasmic pattern recognition receptor signaling pathway		Disease related genes; Potential drug targets; Human disease related genes:Immune system diseases:Allergies and autoimmune diseases; ENZYME proteins:Hydrolases; Predicted intracellular proteins; Enzymes; ENZYME proteins:Transferases					0.0	0.0	0.0	0.0	0.0	1.0	0.0	0.0	0.0	0.0	0.0	0.0	0.0	0.0	0.0	0.0	1.0	0.0	0.0	0.0
BEST3	144453	symbol	H. sapiens	144453	H. sapiens	BEST3	bestrophin 3	BEST3 is a gene that belongs to the bestrophin family of anion channels. This family includes BEST1, which is the gene responsible for vitelliform macular dystrophy, as well as two other BEST1-like genes, BEST2 and BEST4. Bestrophins are transmembrane proteins that share a homology region containing a high content of aromatic residues, including an invariant arg-phe-pro (RFP) motif. The bestrophi…	There is limited information available on the disease implications of BEST3. However, studies have suggested that mutations in BEST3 may be associated with retinal diseases such as macular degeneration and retinitis pigmentosa. Targeted drug discovery efforts for BEST3 are also limited, as the function of this gene is not well understood. However, some studies have suggested that bestrophins may …	GO:1902476 chloride transmembrane transport;GO:0006821 chloride transport;GO:0098661 inorganic anion transmembrane transport		Transporters:Transporter channels and pores; Predicted intracellular proteins					0.0	1.0	0.0	0.0	1.0	0.0	0.0	0.0	0.0	0.0	0.0	0.0	0.0	0.0	0.0	0.0	0.0	0.0	0.0	0.0
ETV7	51513	symbol	H. sapiens	51513	H. sapiens	ETV7	ETS variant transcription factor 7	ETV7 is a gene that belongs to the ETS family of transcription factors, which are important regulators of various cellular processes during development and differentiation. This gene is mainly expressed in hematopoietic tissues and has been linked to oncogenesis. There are multiple isoforms of the protein encoded by ETV7 due to alternative splicing of its transcript variants.	ETV7 has been implicated in various types of cancer, including leukemia, breast cancer, and lung cancer. In particular, it has been shown to play a role in the development and progression of acute myeloid leukemia (AML) and chronic myeloid leukemia (CML). Targeted drug discovery efforts have focused on developing inhibitors of ETV7 to treat these types of cancer. One example is the drug imatinib,…	GO:0006366 transcription by RNA polymerase II;GO:0006351 DNA-templated transcription;GO:0000122 negative regulation of transcription by RNA polymerase II		Predicted intracellular proteins; Transcription factors:Helix-turn-helix domains	Nucleoplasm (Supported)				0.0	0.0	0.0	0.0	0.0	0.0	0.0	0.0	0.0	0.0	0.0	0.0	0.0	0.0	0.0	0.0	0.0	0.0	0.0	0.0
COL20A1	57642	symbol	H. sapiens	57642	H. sapiens	COL20A1	collagen type XX alpha 1 chain	COL20A1 is a human gene that encodes for the collagen type XX alpha 1 chain. It is predicted to be located in the endoplasmic reticulum lumen and extracellular region, and to be part of a collagen trimer. The gene is active in the collagen-containing extracellular matrix and extracellular space. This information is provided by the Alliance of Genome Resources as of April 2022.	There is limited information available on the disease implications of COL20A1. However, some studies have suggested that mutations in this gene may be associated with certain types of cancer, including breast cancer and glioma. Targeted drug discovery efforts for COL20A1 are also limited, as the function of this gene is not well understood. However, some studies have suggested that targeting coll…			Predicted intracellular proteins; Predicted secreted proteins	Golgi apparatus;Vesicles (Approved)		(M3005)NABA COLLAGENS; (M5884)NABA CORE MATRISOME; (M5889)NABA MATRISOME		0.0	0.0	0.0	0.0	0.0	0.0	0.0	0.0	0.0	0.0	0.0	0.0	0.0	0.0	0.0	0.0	0.0	0.0	0.0	0.0
CCR10	2826	symbol	H. sapiens	2826	H. sapiens	CCR10	C-C motif chemokine receptor 10	CCR10, also known as C-C motif chemokine receptor 10, is a receptor for CCL27, a chemokine that plays a role in T cell-mediated skin inflammation. Chemokines are small molecules that regulate the movement of leukocytes through interactions with specific receptors. CCR10 belongs to the CC subfamily of chemokine receptors, which are characterized by the arrangement of cysteine residues in their str…	CCR10 has been implicated in various inflammatory skin diseases, including psoriasis, atopic dermatitis, and allergic contact dermatitis. In psoriasis, CCR10 is upregulated on T cells and plays a role in their migration to the skin, contributing to the development of the disease. Targeting CCR10 has been explored as a potential therapeutic strategy for these skin diseases. Several small molecule …	GO:0070098 chemokine-mediated signaling pathway;GO:1990868 response to chemokine;GO:1990869 cellular response to chemokine		Cancer-related genes:Candidate cancer biomarkers; G-protein coupled receptors:Chemokines and chemotactic factors receptors; G-protein coupled receptors:GPCRs excl olfactory receptors	Endoplasmic reticulum (Supported)				0.0	0.0	0.0	0.0	0.0	0.0	0.0	0.0	0.0	0.0	0.0	0.0	0.0	0.0	0.0	0.0	0.0	0.0	0.0	0.0
MXI1	4601	symbol	H. sapiens	4601	H. sapiens	MXI1	MAX interactor 1, dimerization protein	MXI1 is a gene that encodes a protein that acts as a transcriptional repressor, which is thought to negatively regulate the function of the oncogenic transcription factor MYC. MXI1 competes with MAX, another protein that binds to MYC and is required for its function, to inhibit the transcriptional activity of MYC. MXI1 is considered a potential tumor suppressor, as defects in this gene are freque…	Defects in the MXI1 gene have been implicated in various types of cancer, including prostate, breast, and lung cancer. MXI1 is thought to act as a tumor suppressor by inhibiting the oncogenic activity of MYC, which is frequently overexpressed in cancer cells. Targeted drug discovery efforts have focused on developing small molecules that can disrupt the interaction between MYC and MAX, thereby in…	GO:0000122 negative regulation of transcription by RNA polymerase II;GO:0045892 negative regulation of DNA-templated transcription;GO:1902679 negative regulation of RNA biosynthetic process		Cancer-related genes:Candidate cancer biomarkers; Disease related genes; Transcription factors:Basic domains; Human disease related genes:Cancers:Cancers of male genital organs; Predicted intracellular proteins	Nucleoplasm (Supported); Additional: Cytosol;Nucleoli;Nucleoli rim			(M5891)HALLMARK HYPOXIA; (M5937)HALLMARK GLYCOLYSIS; (M5945)HALLMARK HEME METABOLISM	0.0	0.0	0.0	0.0	0.0	0.0	0.0	0.0	0.0	0.0	0.0	0.0	0.0	0.0	0.0	0.0	0.0	0.0	0.0	0.0
LHX8	431707	symbol	H. sapiens	431707	H. sapiens	LHX8	LIM homeobox 8	LHX8, also known as LIM homeobox 8, is a gene that belongs to the LIM homeobox family of proteins. These proteins are involved in the development and differentiation of various tissues in the body. LHX8 contains two cysteine-rich double-zinc finger motifs called LIM domains and a DNA-binding homeodomain. It is a transcription factor that plays a role in tooth development, oogenesis, and neuronal …	There is limited information available on the disease implications of LHX8. However, studies have suggested that mutations in this gene may be associated with cleft palate and odontoma formation. Targeted drug discovery efforts for LHX8 are also limited, as the function of this gene is not fully understood. However, some studies have suggested that LHX8 may play a role in neuronal differentiation…	GO:0021884 forebrain neuron development;GO:0021879 forebrain neuron differentiation;GO:0021872 forebrain generation of neurons		Predicted intracellular proteins; Transcription factors:Helix-turn-helix domains	Nucleoli;Nucleoplasm (Approved); Additional: Cytosol				0.0	0.0	0.0	0.0	0.0	0.0	0.0	0.0	0.0	0.0	0.0	1.0	0.0	0.0	0.0	0.0	0.0	0.0	0.0	0.0
AGTR1	185	symbol	H. sapiens	185	H. sapiens	AGTR1	angiotensin II receptor type 1	AGTR1 is a human gene that encodes the angiotensin II receptor type 1, which is responsible for mediating the major cardiovascular effects of angiotensin II. Angiotensin II is a hormone that regulates blood pressure and volume in the cardiovascular system. The gene may also play a role in the generation of reperfusion arrhythmias following restoration of blood flow to ischemic or infarcted myocar…	AGTR1 has been implicated in a variety of cardiovascular diseases, including hypertension, heart failure, and atherosclerosis. Targeting this receptor has been a focus of drug discovery efforts for many years, with the goal of developing drugs that can modulate the effects of angiotensin II and improve cardiovascular outcomes. One class of drugs that has been successful in this regard is the angi…	GO:0086097 phospholipase C-activating angiotensin-activated signaling pathway;GO:0002018 renin-angiotensin regulation of aldosterone production;GO:0002034 maintenance of blood vessel diameter homeostasis by renin-angiotensin		Disease related genes; Transporters; G-protein coupled receptors:GPCRs excl olfactory receptors; Human disease related genes:Congenital malformations:Congenital malformations of the urinary system; FDA approved drug targets:Small molecule drugs	Vesicles (Uncertain)	Valsartan; Olmesartan; Losartan; Candesartan cilexetil; Eprosartan; Telmisartan; Irbesartan; Forasartan; Saprisartan; Tasosartan; CYT006-AngQb; Azilsartan medoxomil; Fimasartan; Angiotensin II; Candesartan	(M86)PID ARF6 PATHWAY; (M67)PID ARF6 TRAFFICKING PATHWAY; (M92)PID ANGIOPOIETIN RECEPTOR PATHWAY		0.0	0.0	0.0	0.0	0.0	0.0	0.0	0.0	0.0	1.0	0.0	0.0	0.0	0.0	1.0	1.0	0.0	0.0	0.0	0.0
SEZ6	124925	symbol	H. sapiens	124925	H. sapiens	SEZ6	seizure related 6 homolog	SEZ6 (Seizure Related 6 Homolog) is a human gene that is associated with febrile seizures. The protein encoded by this gene is believed to contain five cysteine-rich motifs that are similar to sushi domains, as well as two domains similar to the amino terminal half of the CUB (for complement C1r/C1s, Uegf, Bmp1) domain. Febrile seizures are convulsions that occur in young children during a fever.…	There is limited information available on targeted drug discovery efforts for SEZ6, as it is primarily associated with febrile seizures, which are typically self-limiting and do not require medication. However, some studies have suggested that SEZ6 may also play a role in other neurological disorders, such as epilepsy and autism spectrum disorder. As such, there may be potential for drug discover…	GO:0060074 synapse maturation;GO:0090036 regulation of protein kinase C signaling;GO:0021680 cerebellar Purkinje cell layer development		Predicted intracellular proteins					0.0	0.0	0.0	1.0	0.0	1.0	0.0	0.0	0.0	0.0	0.0	1.0	0.0	0.0	1.0	0.0	0.0	1.0	0.0	0.0
ATOH1	474	symbol	H. sapiens	474	H. sapiens	ATOH1	atonal bHLH transcription factor 1	ATOH1 is a gene that encodes for a protein belonging to the basic helix-loop-helix (BHLH) family of transcription factors. This protein is involved in activating E-box dependent transcription along with E47. The BHLH family of transcription factors plays a crucial role in regulating gene expression and development in various organisms. ATOH1 is particularly important in the development of the ner…	Mutations in the ATOH1 gene have been linked to several neurological disorders, including congenital deafness, balance disorders, and cerebellar ataxia. Targeted drug discovery efforts for these disorders have focused on developing therapies that can restore or enhance the function of ATOH1. One approach has been to use small molecules to activate ATOH1 expression, which could potentially promote…	GO:0042667 auditory receptor cell fate specification;GO:0042668 auditory receptor cell fate determination;GO:0045609 positive regulation of inner ear auditory receptor cell differentiation		Cancer-related genes:Candidate cancer biomarkers; Transcription factors:Basic domains; Predicted intracellular proteins	Nucleoplasm (Approved); Additional: Cytosol				0.0	0.0	0.0	0.0	0.0	0.0	0.0	0.0	0.0	0.0	0.0	0.0	0.0	0.0	0.0	0.0	0.0	1.0	0.0	0.0
ZNF486	90649	symbol	H. sapiens	90649	H. sapiens	ZNF486	zinc finger protein 486	ZNF486 is a human gene that encodes for a zinc finger protein 486. This protein is predicted to have DNA-binding transcription factor activity, specifically for RNA polymerase II and cis-regulatory region sequence-specific DNA binding activity. It is also predicted to be involved in the regulation of transcription through DNA-templated processes. ZNF486 is located in extracellular exosomes, which…	There is limited information available on the disease implications of ZNF486. However, some studies have suggested that it may be involved in the development of certain cancers, such as breast cancer and glioblastoma. Targeted drug discovery efforts for ZNF486 are also limited, as its function and role in disease are not well understood. Currently, there are no drugs on the market that specifical…	GO:0006357 regulation of transcription by RNA polymerase II;GO:0006355 regulation of DNA-templated transcription;GO:2001141 regulation of RNA biosynthetic process		Predicted intracellular proteins					0.0	0.0	0.0	0.0	0.0	0.0	0.0	0.0	0.0	0.0	0.0	0.0	0.0	0.0	0.0	0.0	0.0	0.0	0.0	0.0
KCNJ4	3761	symbol	H. sapiens	3761	H. sapiens	KCNJ4	potassium inwardly rectifying channel subfamily J member 4	The KCNJ4 gene encodes for a protein that is a member of the inward rectifier potassium channel family. These channels allow potassium to flow into cells rather than out of them, which is important for the excitability of muscle cells and neurons. The protein encoded by KCNJ4 has a smaller conductance compared to other members of this family. Two variants of the transcript for this gene have been…	Mutations in the KCNJ4 gene have been associated with several diseases, including atrial fibrillation, long QT syndrome, and Brugada syndrome. Atrial fibrillation is a common heart rhythm disorder that can lead to stroke and heart failure. Long QT syndrome and Brugada syndrome are both inherited heart conditions that can cause sudden cardiac death. Targeted drug discovery efforts have focused on …	GO:1990573 potassium ion import across plasma membrane;GO:0098659 inorganic cation import across plasma membrane;GO:0099587 inorganic ion import across plasma membrane		Transporters:Transporter channels and pores; Voltage-gated ion channels:Inwardly Rectifying Potassium Channels; FDA approved drug targets:Small molecule drugs		Carvedilol			0.0	1.0	0.0	0.0	0.0	0.0	0.0	0.0	0.0	0.0	0.0	0.0	0.0	0.0	1.0	0.0	0.0	0.0	0.0	0.0
EPOR	2057	symbol	H. sapiens	2057	H. sapiens	EPOR	erythropoietin receptor	The EPOR gene encodes the erythropoietin receptor, a member of the cytokine receptor family. When erythropoietin binds to this receptor, it activates Jak2 tyrosine kinase, which in turn activates various intracellular pathways including Ras/MAP kinase, phosphatidylinositol 3-kinase, and STAT transcription factors. The activated erythropoietin receptor is involved in the survival of erythroid cell…	The EPOR gene has been implicated in several diseases, including erythroleukemia and familial erythrocytosis. Mutations in the gene can lead to the overproduction of red blood cells, resulting in erythrocytosis. Dysregulation of the gene has also been linked to the growth of certain tumors, making it a potential target for cancer therapy. Several drugs have been developed that target the erythrop…	GO:0038162 erythropoietin-mediated signaling pathway;GO:0036017 response to erythropoietin;GO:0036018 cellular response to erythropoietin		Cancer-related genes:Candidate cancer biomarkers; Disease related genes; FDA approved drug targets:Biotech drugs; Human disease related genes:Cardiovascular diseases:Hematologic diseases	Plasma membrane (Supported); Additional: Nuclear speckles	Darbepoetin alfa; Erythropoietin; Dibromotyrosine; Peginesatide; Methoxy polyethylene glycol-epoetin beta	(M233)PID EPO PATHWAY; (M231)PID KIT PATHWAY	(M5945)HALLMARK HEME METABOLISM	0.0	0.0	0.0	0.0	0.0	0.0	0.0	0.0	0.0	0.0	0.0	0.0	0.0	0.0	0.0	1.0	0.0	0.0	0.0	0.0
PLA2G7	7941	symbol	H. sapiens	7941	H. sapiens	PLA2G7	phospholipase A2 group VII	PLA2G7 is a gene that encodes for an enzyme called phospholipase A2 group VII, which is responsible for breaking down platelet-activating factor into inactive products. Mutations in this gene can lead to a deficiency in platelet-activating factor acetylhydrolase, which can cause various health problems. Two different versions of the gene have been identified, both of which produce the same protei…	Mutations in the PLA2G7 gene have been associated with an increased risk of cardiovascular disease, including atherosclerosis, myocardial infarction, and stroke. Low levels of the enzyme produced by this gene have also been linked to Alzheimer's disease and cognitive decline. As a result, there has been significant interest in developing drugs that can target this enzyme and improve cardiovascula…	GO:0034441 plasma lipoprotein particle oxidation;GO:0044269 glycerol ether catabolic process;GO:0062234 platelet activating factor catabolic process		Disease related genes; Potential drug targets; Human disease related genes:Immune system diseases:Allergies and autoimmune diseases; Predicted secreted proteins; ENZYME proteins:Hydrolases; Enzymes; Candidate cardiovascular disease genes		Rilapladib; (1R)-1,2,2-trimethylpropyl (R)-methylphosphinate	(M163)PID LIS1 PATHWAY	(M5921)HALLMARK COMPLEMENT	1.0	0.0	0.0	0.0	0.0	0.0	1.0	0.0	1.0	1.0	0.0	0.0	0.0	0.0	0.0	0.0	0.0	0.0	0.0	0.0
STX11	8676	symbol	H. sapiens	8676	H. sapiens	STX11	syntaxin 11	STX11, also known as syntaxin 11, is a gene that belongs to the syntaxin family. Syntaxins are involved in the fusion and targeting of intracellular transport vesicles. STX11 is thought to regulate protein transport between late endosomes and the trans-Golgi network. Mutations in this gene have been linked to familial hemophagocytic lymphohistiocytosis, a rare genetic disorder that affects the im…	Mutations in the STX11 gene have been linked to familial hemophagocytic lymphohistiocytosis (FHL), a rare genetic disorder that affects the immune system and causes inflammation throughout the body. FHL is characterized by an overactive immune response that leads to the destruction of blood cells and organs. There is currently no cure for FHL, and treatment options are limited to immunosuppressiv…	GO:0031629 synaptic vesicle fusion to presynaptic active zone membrane;GO:0099500 vesicle fusion to plasma membrane;GO:0048499 synaptic vesicle membrane organization		Disease related genes; Human disease related genes:Immune system diseases:Primary immunodeficiency; Predicted intracellular proteins					0.0	0.0	0.0	1.0	0.0	0.0	0.0	1.0	0.0	0.0	0.0	0.0	0.0	0.0	0.0	0.0	0.0	0.0	0.0	0.0
RASGRP1	10125	symbol	H. sapiens	10125	H. sapiens	RASGRP1	RAS guanyl releasing protein 1	RASGRP1 is a gene that belongs to a family of genes that have a Ras superfamily guanine nucleotide exchange factor (GEF) domain. It is involved in the activation of Ras through the exchange of bound GDP for GTP, which activates the Erk/MAP kinase cascade and regulates T-cells and B-cells development, homeostasis, and differentiation. The gene has multiple isoforms that are alternatively spliced, …	RASGRP1 has been implicated in several autoimmune diseases, including systemic lupus erythematosus (SLE), rheumatoid arthritis, and multiple sclerosis. Studies have shown that altered expression of RASGRP1 isoforms may contribute to the development and progression of these diseases. As a result, RASGRP1 has become a target for drug discovery efforts aimed at developing therapies for autoimmune di…	GO:0032825 positive regulation of natural killer cell differentiation;GO:0033089 positive regulation of T cell differentiation in thymus;GO:0032823 regulation of natural killer cell differentiation		Disease related genes; RAS pathway related proteins; Human disease related genes:Immune system diseases:Primary immunodeficiency; Predicted intracellular proteins	Cytosol (Supported); Additional: Plasma membrane		(M269)PID RAS PATHWAY; (M88)PID CD8 TCR PATHWAY; (M34)PID TCR PATHWAY	(M5941)HALLMARK UV RESPONSE UP; (M5906)HALLMARK ESTROGEN RESPONSE EARLY; (M5921)HALLMARK COMPLEMENT	0.0	0.0	0.0	1.0	0.0	0.0	0.0	0.0	0.0	0.0	0.0	0.0	0.0	0.0	0.0	1.0	0.0	0.0	0.0	0.0
ESR2	2100	symbol	H. sapiens	2100	H. sapiens	ESR2	estrogen receptor 2	ESR2 is a gene that encodes a protein belonging to the family of estrogen receptors and nuclear receptor transcription factors. The protein contains a DNA binding domain and a ligand binding domain and is found in the nucleus, cytoplasm, and mitochondria. When it binds to 17beta-estradiol or related ligands, it forms homo- or hetero-dimers that interact with specific DNA sequences to activate tra…	ESR2 has been implicated in several diseases, including breast cancer, endometrial cancer, osteoporosis, and cardiovascular disease. In breast cancer, ESR2 expression is associated with a better prognosis and response to endocrine therapy. However, mutations in ESR2 have been linked to increased risk of breast cancer. In endometrial cancer, ESR2 expression is associated with a better prognosis an…	GO:0071391 cellular response to estrogen stimulus;GO:0030520 estrogen receptor signaling pathway;GO:0071392 cellular response to estradiol stimulus		Cancer-related genes:Candidate cancer biomarkers; Disease related genes; Transcription factors:Zinc-coordinating DNA-binding domains; FDA approved drug targets:Small molecule drugs; Predicted intracellular proteins; Nuclear receptors; Human disease related genes:Reproductive system diseases:Reproductive system diseases	Nucleoplasm (Supported); Additional: Vesicles	Diethylstilbestrol; Conjugated estrogens; Progesterone; Raloxifene; Estrone; Tamoxifen; Estradiol; Trilostane; Estramustine; Oxybenzone; Genistein; Prasterone; Benzophenone; Phthalic Acid; Pyrazole; Para-Mercury-Benzenesulfonic Acid; Naringenin; ICI-164384; 5-Alpha-Androstane-3-Beta,17beta-Diol; 4-(2-{[4-{[3-(4-Chlorophenyl)Propyl]Sulfanyl}-6-(1-Piperazinyl)-1,3,5-Triazin-2-Yl]Amino}Ethyl)Phenol;…	(M119)PID ERB GENOMIC PATHWAY; (M41)PID ER NONGENOMIC PATHWAY; (M200)PID ERA GENOMIC PATHWAY	(M5949)HALLMARK PEROXISOME	0.0	0.0	0.0	0.0	0.0	0.0	0.0	0.0	0.0	0.0	0.0	0.0	0.0	0.0	0.0	1.0	1.0	0.0	0.0	0.0
KIF26B	55083	symbol	H. sapiens	55083	H. sapiens	KIF26B	kinesin family member 26B	KIF26B is a human gene that encodes an intracellular motor protein responsible for transporting organelles along microtubules. It is essential for kidney development and has been found to be elevated in some breast and colorectal cancers.	There is limited information available on targeted drug discovery efforts for KIF26B, as it is a relatively newly discovered gene. However, its elevated expression in some cancers, particularly breast and colorectal cancers, suggests that it may be a potential target for cancer therapies. One study found that inhibiting KIF26B expression in breast cancer cells led to decreased cell proliferation …	GO:0072092 ureteric bud invasion;GO:0072093 metanephric renal vesicle formation;GO:0060677 ureteric bud elongation		Predicted intracellular proteins	Microtubules;Plasma membrane (Approved)				0.0	0.0	0.0	0.0	0.0	0.0	0.0	0.0	0.0	0.0	0.0	0.0	0.0	0.0	0.0	0.0	0.0	0.0	0.0	0.0
TMEM88	92162	symbol	H. sapiens	92162	H. sapiens	TMEM88	transmembrane protein 88	TMEM88 is a human gene that encodes for a transmembrane protein 88. This protein is predicted to have PDZ domain binding activity and is involved in negative regulation of the canonical Wnt signaling pathway, protein localization to the plasma membrane, and protein stabilization. TMEM88 is located in both the cytosol and plasma membrane.	There is limited information available on the disease implications of TMEM88. However, recent studies have suggested that TMEM88 may play a role in the development and progression of certain types of cancer, including breast cancer and hepatocellular carcinoma. As a result, there has been some interest in developing drugs that target TMEM88 as a potential therapeutic strategy for these cancers. C…	GO:0090090 negative regulation of canonical Wnt signaling pathway;GO:0030178 negative regulation of Wnt signaling pathway;GO:0072659 protein localization to plasma membrane							0.0	0.0	0.0	0.0	0.0	0.0	0.0	0.0	0.0	0.0	0.0	0.0	0.0	0.0	0.0	0.0	0.0	0.0	0.0	0.0
BEST4	266675	symbol	H. sapiens	266675	H. sapiens	BEST4	bestrophin 4	BEST4 is a gene that belongs to the bestrophin gene family, which encodes for anion channels. These genes have a similar structure with conserved exon-intron boundaries, but distinct 3' ends. Bestrophins are transmembrane proteins that contain a homologous region rich in aromatic residues, including an invariant arg-phe-pro motif. Mutations in the bestrophin 1 gene are associated with vitelliform…	There is limited information available on the disease implications and targeted drug discovery efforts for BEST4. However, some studies have suggested that BEST4 may play a role in the pathogenesis of inflammatory bowel disease (IBD). In one study, BEST4 expression was found to be significantly decreased in the colonic mucosa of patients with ulcerative colitis compared to healthy controls. This …	GO:0015701 bicarbonate transport;GO:1902476 chloride transmembrane transport;GO:0006821 chloride transport		Transporters:Transporter channels and pores					0.0	1.0	0.0	0.0	1.0	0.0	0.0	0.0	0.0	0.0	1.0	0.0	0.0	0.0	0.0	0.0	0.0	0.0	0.0	0.0
VSIG10L	147645	symbol	H. sapiens	147645	H. sapiens	VSIG10L	V-set and immunoglobulin domain containing 10 like	The human gene VSIG10L, also known as V-set and immunoglobulin domain containing 10 like, is located in the nucleoplasm. This gene is involved in the immune system and contains a V-set domain and an immunoglobulin domain. The function of this gene is not fully understood, but it is believed to play a role in cell adhesion and signaling. Further research is needed to fully understand the function …	There is limited information available on the disease implications and targeted drug discovery efforts for the VSIG10L gene. However, some studies have suggested that this gene may be involved in the development and progression of certain types of cancer, including breast cancer and lung cancer. Targeted drug discovery efforts for VSIG10L are currently underway, but no drugs have been approved fo…				Nucleoplasm (Approved)				0.0	0.0	0.0	0.0	0.0	0.0	0.0	0.0	0.0	0.0	0.0	0.0	0.0	0.0	0.0	0.0	0.0	0.0	0.0	0.0
C20orf26	26074	gene_synonym	H. sapiens	26074	H. sapiens	CFAP61	cilia and flagella associated protein 61	CFAP61 is a human gene that is associated with cilia and flagella. It is predicted to play a role in cilium movement and organization, and is expected to be located in the axoneme and motile cilium. CFAP61 is also predicted to colocalize with radial spoke stalk. This information is provided by the Alliance of Genome Resources as of April 2022.	Unfortunately, there is currently no information available on disease implications or targeted drug discovery efforts for CFAP61. As a relatively newly discovered gene, research on its potential role in disease and therapeutic targeting is likely ongoing. Additionally, there are no known drugs on the market that specifically target CFAP61. However, as research continues to uncover the function an…	GO:0120316 sperm flagellum assembly;GO:0044458 motile cilium assembly;GO:0030317 flagellated sperm motility		Predicted intracellular proteins					0.0	0.0	0.0	0.0	0.0	0.0	0.0	0.0	0.0	0.0	0.0	0.0	0.0	0.0	0.0	0.0	0.0	0.0	0.0	0.0
KREMEN2	79412	symbol	H. sapiens	79412	H. sapiens	KREMEN2	kringle containing transmembrane protein 2	KREMEN2 is a gene that encodes a transmembrane protein that acts as a high-affinity receptor for dickkopf homolog 1 (DKK1). In mice, a similar protein interacts with DKK1 to block WNT/beta-catenin signaling. KREMEN2 forms a complex with DKK1 and the WNT receptor LRP6, leading to the rapid removal of LRP6 from the plasma membrane. The protein contains extracellular kringle, WSC, and CUB domains. D…	Research on KREMEN2 has primarily focused on its role in cancer and bone disorders. Studies have shown that KREMEN2 is overexpressed in various types of cancer, including breast, lung, and pancreatic cancer, and is associated with poor prognosis. Targeting KREMEN2 has been proposed as a potential therapeutic strategy for cancer treatment. However, there are currently no drugs on the market that s…	GO:0030279 negative regulation of ossification;GO:0030278 regulation of ossification;GO:0048736 appendage development		Predicted intracellular proteins	Nucleoli (Approved)		(M77)PID WNT SIGNALING PATHWAY; (M70)PID PS1 PATHWAY		0.0	0.0	0.0	0.0	0.0	0.0	0.0	0.0	0.0	0.0	0.0	0.0	0.0	0.0	0.0	0.0	0.0	0.0	0.0	0.0
RNF125	54941	symbol	H. sapiens	54941	H. sapiens	RNF125	ring finger protein 125	RNF125 is a gene that encodes a unique E3 ubiquitin ligase. It contains a RING finger domain in the N-terminus and three zinc-binding and one ubiquitin-interacting motif in the C-terminus. Due to myristoylation, the protein is associated with membranes and is mainly found in intracellular membrane systems. The protein may act as a positive regulator in the T-cell receptor signaling pathway.	Research on RNF125 has suggested its involvement in various diseases, including cancer, autoimmune disorders, and viral infections. In cancer, RNF125 has been found to play a role in regulating the degradation of tumor suppressor proteins, such as p53 and PTEN, leading to tumor growth and progression. In autoimmune disorders, RNF125 has been linked to the regulation of immune responses, particula…	GO:0039536 negative regulation of RIG-I signaling pathway;GO:0039535 regulation of RIG-I signaling pathway;GO:0032480 negative regulation of type I interferon production		Disease related genes; Potential drug targets; Predicted intracellular proteins; Enzymes; ENZYME proteins:Transferases; Human disease related genes:Congenital malformations:Other congenital malformations	Golgi apparatus (Supported); Additional: Nucleoli				0.0	0.0	0.0	0.0	0.0	0.0	0.0	0.0	0.0	0.0	0.0	0.0	0.0	0.0	0.0	0.0	0.0	0.0	0.0	0.0
SLC35F3	148641	symbol	H. sapiens	148641	H. sapiens	SLC35F3	solute carrier family 35 member F3	SLC35F3 is a human gene that belongs to the solute carrier family 35 member F3. This gene is involved in the transport of thiamine, a vitamin essential for the proper functioning of the nervous system, heart, and muscles. SLC35F3 is predicted to be an integral component of the membrane, which means that it is likely to be embedded in the cell membrane and play a role in transporting thiamine acro…	There is limited information available on the disease implications of SLC35F3 mutations. However, mutations in other genes involved in thiamine transport have been associated with thiamine-responsive megaloblastic anemia (TRMA) and biotin-thiamine-responsive basal ganglia disease (BTBGD). These are rare genetic disorders characterized by a deficiency in thiamine transport and subsequent neurologi…	GO:0015888 thiamine transport;GO:0051180 vitamin transport;GO:0072348 sulfur compound transport		Transporters:Electrochemical Potential-driven transporters	Golgi apparatus (Approved); Additional: Nucleoli				0.0	0.0	0.0	0.0	0.0	0.0	0.0	0.0	0.0	0.0	0.0	0.0	1.0	0.0	0.0	0.0	0.0	0.0	0.0	0.0
KIAA1244	57221	gene_synonym	H. sapiens	57221	H. sapiens	ARFGEF3	ARFGEF family member 3	ARFGEF3 is a member of the ARFGEF family and is predicted to have guanyl-nucleotide exchange factor activity. It is also predicted to be involved in actin cytoskeleton organization and located in the transport vesicle membrane as an integral component of the membrane. This information is provided by the Alliance of Genome Resources as of April 2022.	There is limited information available on the disease implications of ARFGEF3. However, some studies have suggested that mutations in this gene may be associated with intellectual disability and developmental delay. Targeted drug discovery efforts for ARFGEF3 are also limited, as the function of this gene is not well understood. Currently, there are no drugs on the market that specifically target…	GO:0032012 regulation of ARF protein signal transduction;GO:0051056 regulation of small GTPase mediated signal transduction;GO:1902531 regulation of intracellular signal transduction		Predicted intracellular proteins					0.0	0.0	0.0	0.0	0.0	0.0	0.0	0.0	0.0	0.0	0.0	0.0	0.0	0.0	0.0	0.0	0.0	0.0	0.0	0.0
RGS16	6004	symbol	H. sapiens	6004	H. sapiens	RGS16	regulator of G protein signaling 16	RGS16, or regulator of G protein signaling 16, is a gene that belongs to the "regulator of G protein signaling" family. Its protein product inhibits signal transduction by increasing the GTPase activity of G protein alpha subunits. This gene may also play a role in regulating the kinetics of signaling in the phototransduction cascade.	Research on RGS16 has suggested its potential involvement in various diseases, including cancer, cardiovascular disease, and neurological disorders. In cancer, RGS16 has been shown to act as a tumor suppressor, and its downregulation has been observed in several types of cancer, including breast, prostate, and lung cancer. In cardiovascular disease, RGS16 has been implicated in the regulation of …	GO:0008277 regulation of G protein-coupled receptor signaling pathway;GO:0043547 positive regulation of GTPase activity;GO:0007601 visual perception		Predicted intracellular proteins	Cytosol (Approved)			(M5947)HALLMARK IL2 STAT5 SIGNALING; (M5932)HALLMARK INFLAMMATORY RESPONSE; (M5939)HALLMARK P53 PATHWAY	0.0	0.0	0.0	0.0	0.0	0.0	0.0	0.0	0.0	0.0	0.0	0.0	0.0	0.0	0.0	0.0	0.0	0.0	0.0	0.0
AVPI1	60370	symbol	H. sapiens	60370	H. sapiens	AVPI1	arginine vasopressin induced 1	AVPI1, also known as arginine vasopressin induced 1, is a human gene that is predicted to play a role in the positive regulation of the MAPK cascade. The MAPK cascade is a signaling pathway that is involved in various cellular processes, including cell growth, differentiation, and survival. AVPI1 is thought to act upstream of or within this pathway, potentially influencing its activity. Further r…	There is limited information available on the disease implications of AVPI1. However, some studies have suggested that dysregulation of the MAPK cascade, which AVPI1 is predicted to regulate, may be involved in the development and progression of various diseases, including cancer, cardiovascular disease, and neurological disorders. As such, AVPI1 may have potential as a therapeutic target for the…	GO:0043410 positive regulation of MAPK cascade;GO:0043408 regulation of MAPK cascade;GO:1902533 positive regulation of intracellular signal transduction		Predicted intracellular proteins	Nucleoplasm;Plasma membrane (Approved)				0.0	0.0	0.0	0.0	0.0	0.0	0.0	0.0	0.0	0.0	0.0	0.0	0.0	0.0	0.0	0.0	0.0	0.0	0.0	0.0
GPRC5C	55890	symbol	H. sapiens	55890	H. sapiens	GPRC5C	G protein-coupled receptor class C group 5 member C	GPRC5C is a gene that encodes a protein belonging to the type 3 G protein-coupled receptor family. This protein contains a signature 7-transmembrane domain motif and its specific function is currently unknown. However, it is believed that this protein may play a role in mediating the cellular effects of retinoic acid on the G protein signal transduction cascade. Two different isoforms of this pro…	There is limited information available on the disease implications of GPRC5C. However, some studies have suggested that this gene may be involved in the development and progression of certain types of cancer, including lung cancer and breast cancer. Targeted drug discovery efforts for GPRC5C are currently underway, with a focus on identifying small molecule inhibitors that can selectively target …	GO:0007186 G protein-coupled receptor signaling pathway;GO:0007165 signal transduction;GO:0023052 signaling		G-protein coupled receptors:Family 3 (C) receptors; G-protein coupled receptors:GPCRs excl olfactory receptors; Transporters; Predicted intracellular proteins	Centriolar satellite (Uncertain); Additional: Cytosol;Nucleoplasm			(M5956)HALLMARK KRAS SIGNALING DN	0.0	0.0	0.0	0.0	0.0	0.0	0.0	0.0	0.0	0.0	0.0	0.0	0.0	0.0	0.0	0.0	0.0	0.0	0.0	0.0
EFNA3	1944	symbol	H. sapiens	1944	H. sapiens	EFNA3	ephrin A3	EFNA3 is a gene that belongs to the ephrin family, which is involved in various developmental events, particularly in the nervous system and erythropoiesis. Ephrins are divided into two classes: ephrin-A (EFNA) and ephrin-B (EFNB). EFNA3 belongs to the EFNA class and encodes a protein that is anchored to the membrane by a glycosylphosphatidylinositol linkage. The protein is a receptor protein-tyr…	EFNA3 has been implicated in various diseases, including cancer, Alzheimer's disease, and multiple sclerosis. In cancer, EFNA3 has been shown to promote tumor growth and metastasis, making it a potential target for cancer therapy. In Alzheimer's disease, EFNA3 has been found to be upregulated in the brain, suggesting a role in the disease's pathogenesis. In multiple sclerosis, EFNA3 has been show…	GO:1902961 positive regulation of aspartic-type endopeptidase activity involved in amyloid precursor protein catabolic process;GO:1902959 regulation of aspartic-type endopeptidase activity involved in amyloid precursor protein catabolic process;GO:1905247 positive regulation of aspartic-type peptidase activity		RAS pathway related proteins			(M177)PID EPHA FWDPATHWAY	(M5891)HALLMARK HYPOXIA; (M5937)HALLMARK GLYCOLYSIS	0.0	0.0	0.0	0.0	0.0	0.0	0.0	0.0	0.0	0.0	0.0	0.0	0.0	0.0	0.0	1.0	0.0	1.0	1.0	0.0
ITGA6	3655	symbol	H. sapiens	3655	H. sapiens	ITGA6	integrin subunit alpha 6	The ITGA6 gene encodes a protein that is a member of the integrin alpha chain family. Integrins are proteins that are involved in cell surface adhesion and signaling. The ITGA6 protein is processed to generate light and heavy chains that make up the alpha 6 subunit. This subunit can associate with a beta 1 or beta 4 subunit to form an integrin that interacts with extracellular matrix proteins, in…	The ITGA6 gene has been implicated in various diseases, including cancer, inflammatory disorders, and skin diseases. In cancer, the alpha 6 beta 4 integrin has been shown to promote tumor growth, invasion, and metastasis, making it a potential target for cancer therapy. Several targeted drug discovery efforts have focused on developing inhibitors of the alpha 6 beta 4 integrin, including monoclon…	GO:0010668 ectodermal cell differentiation;GO:0035878 nail development;GO:0043589 skin morphogenesis		Cancer-related genes:Candidate cancer biomarkers; Disease related genes; Potential drug targets; Transporters:Accessory Factors Involved in Transport; Cancer-related genes:Mutational cancer driver genes; CD markers; Human disease related genes:Congenital malformations:Congenital malformations of skin; Predicted intracellular proteins			(M158)PID INTEGRIN4 PATHWAY; (M47)PID INTEGRIN CS PATHWAY; (M239)PID A6B1 A6B4 INTEGRIN PATHWAY	(M5947)HALLMARK IL2 STAT5 SIGNALING	0.0	0.0	0.0	0.0	0.0	1.0	0.0	0.0	0.0	0.0	0.0	0.0	0.0	0.0	0.0	1.0	0.0	1.0	0.0	0.0
GPR85	54329	symbol	H. sapiens	54329	H. sapiens	GPR85	G protein-coupled receptor 85	GPR85 is a gene that encodes for a G protein-coupled receptor, which is a type of protein that spans the cell membrane and is involved in transmitting signals from outside the cell to the inside. GPR85 has a similar structure to other G protein-coupled receptors, with seven transmembrane domains. When activated by external stimuli such as neurotransmitters, hormones, or light, GPR85 triggers a si…	There is limited information available on the disease implications of GPR85, as its function is not yet fully understood. However, some studies have suggested that GPR85 may be involved in the development of certain neurological disorders, such as schizophrenia and depression. Targeted drug discovery efforts for GPR85 are still in the early stages, but there is potential for the development of dr…	GO:0007186 G protein-coupled receptor signaling pathway;GO:0007165 signal transduction;GO:0023052 signaling		G-protein coupled receptors:GPCRs excl olfactory receptors					0.0	0.0	0.0	0.0	0.0	0.0	0.0	0.0	0.0	0.0	0.0	0.0	0.0	0.0	0.0	0.0	0.0	0.0	0.0	0.0
RTN4R	65078	symbol	H. sapiens	65078	H. sapiens	RTN4R	reticulon 4 receptor	The RTN4R gene encodes a receptor for three different proteins involved in the growth and maintenance of nerve cells in the central nervous system. This receptor is responsible for inhibiting the growth of axons, which are the long, slender projections of nerve cells that transmit signals to other cells. The RTN4R receptor may also play a role in regulating the regeneration and plasticity of axon…	The RTN4R gene has been implicated in several neurological disorders, including multiple sclerosis, Alzheimer's disease, and spinal cord injury. In multiple sclerosis, the RTN4R receptor is thought to contribute to the degeneration of myelin, the protective coating around nerve fibers, leading to the characteristic symptoms of the disease. In Alzheimer's disease, the RTN4R receptor may play a rol…	GO:0023041 neuronal signal transduction;GO:0048681 negative regulation of axon regeneration;GO:0070571 negative regulation of neuron projection regeneration		Human disease related genes:Other diseases:Mental and behavioural disorders; Disease related genes	Focal adhesion sites;Plasma membrane (Approved); Additional: Actin filaments		(M153)PID P75 NTR PATHWAY		0.0	0.0	0.0	0.0	0.0	0.0	0.0	0.0	0.0	0.0	0.0	0.0	0.0	0.0	0.0	0.0	0.0	1.0	0.0	0.0
RAB9B	51209	symbol	H. sapiens	51209	H. sapiens	RAB9B	RAB9B, member RAS oncogene family	RAB9B is a human gene that belongs to the RAS oncogene family and encodes a small GTP-binding protein that regulates membrane trafficking. It is involved in the transport of endosomes to the Golgi apparatus. The function of RAB9B is essential for the proper functioning of the cell and any mutations or dysregulation of this gene can lead to various diseases and disorders. The gene was first identi…	There is limited information available on the disease implications of RAB9B. However, studies have shown that dysregulation of RAB9B expression may be associated with certain types of cancer, including breast cancer and hepatocellular carcinoma. Targeted drug discovery efforts for RAB9B are still in the early stages, but there is potential for the development of drugs that target RAB9B to treat c…	GO:0032482 Rab protein signal transduction;GO:0042147 retrograde transport, endosome to Golgi;GO:0016482 cytosolic transport		Predicted intracellular proteins					0.0	0.0	1.0	0.0	0.0	0.0	0.0	0.0	0.0	0.0	0.0	0.0	0.0	0.0	0.0	0.0	0.0	0.0	0.0	0.0
NPL	80896	symbol	H. sapiens	80896	H. sapiens	NPL	N-acetylneuraminate pyruvate lyase	The human gene NPL encodes a member of the N-acetylneuraminate lyase sub-family of enzymes. These enzymes regulate the levels of N-acetyl-neuraminic acid (sialic acid) in cells by converting it into N-acetylmannosamine and pyruvate, and vice versa. The gene has a pseudogene located on chromosome 2 and can produce multiple isoforms through alternative splicing.	There is limited information on the disease implications of the NPL gene. However, mutations in the related gene NPL2 have been associated with developmental delay and intellectual disability. Targeted drug discovery efforts for NPL have not been extensively explored, but there have been studies on the use of sialic acid analogs as potential therapeutic agents for diseases such as cancer and infl…	GO:0019262 N-acetylneuraminate catabolic process;GO:0006054 N-acetylneuraminate metabolic process;GO:0046348 amino sugar catabolic process		Enzymes; Predicted intracellular proteins; ENZYME proteins:Lyases	Vesicles (Approved); Additional: Plasma membrane				1.0	0.0	0.0	0.0	0.0	0.0	0.0	0.0	1.0	0.0	0.0	0.0	0.0	0.0	0.0	0.0	0.0	0.0	0.0	0.0
SMPD1	6609	symbol	H. sapiens	6609	H. sapiens	SMPD1	sphingomyelin phosphodiesterase 1	SMPD1 is a gene that encodes for a lysosomal acid sphingomyelinase, which is an enzyme that converts sphingomyelin to ceramide. This gene also has phospholipase C activity. Defects in SMPD1 are responsible for causing Niemann-Pick disease type A (NPA) and Niemann-Pick disease type B (NPB). There are multiple transcript variants of this gene that encode for different isoforms.	Niemann-Pick disease type A (NPA) and Niemann-Pick disease type B (NPB) are both caused by defects in the SMPD1 gene. NPA is a severe form of the disease that typically presents in infancy and leads to death within the first few years of life. NPB is a milder form of the disease that can present in childhood or adulthood and has a slower progression. Both forms of the disease are characterized by…	GO:0023021 termination of signal transduction;GO:0006685 sphingomyelin catabolic process;GO:0046598 positive regulation of viral entry into host cell		Disease related genes; Potential drug targets; Predicted secreted proteins; Human disease related genes:Congenital disorders of metabolism:Congenital disorders of lipid/glycolipid metabolism; ENZYME proteins:Hydrolases; Predicted intracellular proteins; Human disease related genes:Congenital disorders of metabolism:Lysosomal storage diseases; Enzymes		Amlodipine; Chlorpromazine; Desipramine; Medical Cannabis	(M79)PID TRAIL PATHWAY; (M143)PID IL2 PI3K PATHWAY; (M94)PID FAS PATHWAY		1.0	0.0	0.0	0.0	0.0	0.0	1.0	1.0	1.0	1.0	0.0	0.0	0.0	0.0	0.0	0.0	0.0	0.0	0.0	0.0
KIAA1045						None	None	None	None	None	None	None	None	None	None	None	nan	nan	nan	nan	nan	nan	nan	nan	nan	nan	nan	nan	nan	nan	nan	nan	nan	nan	nan	nan
DDIT3	1649	symbol	H. sapiens	1649	H. sapiens	DDIT3	DNA damage inducible transcript 3	DDIT3 is a gene that belongs to the CCAAT/enhancer-binding protein (C/EBP) family of transcription factors. It acts as a dominant-negative inhibitor by forming heterodimers with other C/EBP members, preventing their DNA binding activity. The gene is involved in adipogenesis and erythropoiesis, is activated by endoplasmic reticulum stress, and promotes apoptosis. DDIT3 can also be involved in the …	DDIT3 has been implicated in various diseases, including cancer, diabetes, and neurodegenerative disorders. In particular, the fusion of DDIT3 with other genes, such as FUS or EWSR1, has been associated with the development of myxoid liposarcomas and Ewing sarcoma, respectively. Targeted drug discovery efforts have focused on developing inhibitors of DDIT3 to prevent its interaction with other C/…	GO:1990442 intrinsic apoptotic signaling pathway in response to nitrosative stress;GO:2000016 negative regulation of determination of dorsal identity;GO:1904738 vascular associated smooth muscle cell migration		Cancer-related genes:Candidate cancer biomarkers; Disease related genes; Transcription factors:Basic domains; Predicted intracellular proteins; Human disease related genes:Cancers:Cancers of soft tissues and bone	Nucleoplasm (Supported)		(M229)PID P38 ALPHA BETA DOWNSTREAM PATHWAY; (M166)PID ATF2 PATHWAY; (M254)PID MYC REPRESS PATHWAY	(M5923)HALLMARK PI3K AKT MTOR SIGNALING; (M5902)HALLMARK APOPTOSIS; (M5891)HALLMARK HYPOXIA	0.0	1.0	0.0	0.0	0.0	1.0	0.0	0.0	0.0	0.0	0.0	0.0	0.0	0.0	0.0	0.0	0.0	1.0	0.0	0.0
CTNS	1497	symbol	H. sapiens	1497	H. sapiens	CTNS	cystinosin, lysosomal cystine transporter	CTNS is a gene that encodes a protein called cystinosin, which is responsible for transporting cystine out of lysosomes. The protein functions by utilizing the H+ electrochemical gradient of the lysosomal membrane. Mutations in this gene lead to cystinosis, a lysosomal storage disorder. Alternative splicing of the gene results in multiple transcript variants.	Cystinosis is a rare autosomal recessive lysosomal storage disorder caused by mutations in the CTNS gene. The accumulation of cystine in lysosomes leads to the formation of crystals that damage various organs, including the kidneys, eyes, muscles, and brain. The disease has three clinical forms: infantile, juvenile, and adult. The infantile form is the most severe and leads to end-stage renal dis…	GO:0072158 proximal tubule morphogenesis;GO:0097291 renal phosphate ion absorption;GO:0010730 negative regulation of hydrogen peroxide biosynthetic process		Disease related genes; Potential drug targets; Human disease related genes:Congenital disorders of metabolism:Congenital disorders of amino acid metabolism; Transporters:Electrochemical Potential-driven transporters; Predicted intracellular proteins; Human disease related genes:Congenital disorders of metabolism:Lysosomal storage diseases	Vesicles (Supported)	Cystine		(M5945)HALLMARK HEME METABOLISM	1.0	1.0	0.0	0.0	0.0	1.0	0.0	0.0	0.0	1.0	1.0	1.0	1.0	0.0	1.0	0.0	0.0	0.0	0.0	0.0
GALNT18	374378	symbol	H. sapiens	374378	H. sapiens	GALNT18	polypeptide N-acetylgalactosaminyltransferase 18	The GALNT18 gene encodes for a protein called polypeptide N-acetylgalactosaminyltransferase 18, which is involved in a process called protein O-linked glycosylation. This process adds sugar molecules to proteins, which can affect their function and stability. GALNT18 is predicted to be located in the Golgi membrane, which is a cellular organelle involved in protein processing and sorting. It is a…	There is limited information available on the disease implications of GALNT18. However, some studies have suggested that alterations in protein glycosylation, which is regulated by GALNT18, may be involved in the development and progression of certain diseases, including cancer and neurodegenerative disorders. As for targeted drug discovery efforts, there are currently no drugs on the market that…	GO:0006493 protein O-linked glycosylation;GO:0006486 protein glycosylation;GO:0043413 macromolecule glycosylation		Enzymes; ENZYME proteins:Transferases	Golgi apparatus (Approved); Additional: Cytosol;Vesicles				0.0	0.0	0.0	0.0	0.0	0.0	0.0	0.0	0.0	0.0	0.0	0.0	0.0	0.0	0.0	0.0	0.0	0.0	0.0	0.0
SHC3	53358	symbol	H. sapiens	53358	H. sapiens	SHC3	SHC adaptor protein 3	SHC adaptor protein 3 (SHC3) is a human gene that encodes a protein involved in transmembrane receptor protein tyrosine kinase signaling pathway. It has the ability to bind to phosphotyrosine residues and is predicted to play a role in glutamatergic synaptic transmission, learning, and memory. The protein is predicted to be located in the cytosol and active in the plasma membrane. This informatio…	There is limited information available on the disease implications of SHC3. However, some studies have suggested that SHC3 may be involved in the pathogenesis of Alzheimer's disease and schizophrenia. Targeted drug discovery efforts for SHC3 are also limited, but some studies have explored the potential of targeting SHC3 in the treatment of these diseases. For example, a study published in the Jo…	GO:0007173 epidermal growth factor receptor signaling pathway;GO:0038127 ERBB signaling pathway;GO:0007169 cell surface receptor protein tyrosine kinase signaling pathway		RAS pathway related proteins; Predicted intracellular proteins	Nucleoplasm (Supported)		(M187)PID TRKR PATHWAY		0.0	0.0	0.0	0.0	0.0	0.0	0.0	0.0	0.0	0.0	0.0	0.0	0.0	0.0	0.0	0.0	0.0	0.0	1.0	0.0
NR1D1	9572	symbol	H. sapiens	9572	H. sapiens	NR1D1	nuclear receptor subfamily 1 group D member 1	NR1D1 is a gene that encodes a transcription factor belonging to the nuclear receptor subfamily 1. This protein is a ligand-sensitive transcription factor that negatively regulates the expression of core clock proteins, specifically repressing the circadian clock transcription factor ARNTL. NR1D1 may also play a role in regulating genes involved in metabolic, inflammatory, and cardiovascular proc…	NR1D1 has been implicated in several diseases, including metabolic disorders, cardiovascular diseases, and cancer. In metabolic disorders, NR1D1 has been shown to regulate genes involved in glucose and lipid metabolism, making it a potential target for the treatment of type 2 diabetes and obesity. In cardiovascular diseases, NR1D1 has been shown to regulate genes involved in vascular smooth muscl…	GO:0060086 circadian temperature homeostasis;GO:0070859 positive regulation of bile acid biosynthetic process;GO:1904253 positive regulation of bile acid metabolic process		Transcription factors:Zinc-coordinating DNA-binding domains; Predicted intracellular proteins; Nuclear receptors	Nuclear bodies (Supported)	SR-9009; SR-9011	(M95)PID CIRCADIAN PATHWAY		1.0	0.0	0.0	0.0	0.0	1.0	1.0	0.0	0.0	0.0	0.0	0.0	0.0	1.0	0.0	0.0	1.0	1.0	0.0	0.0
SLC9A2	6549	symbol	H. sapiens	6549	H. sapiens	SLC9A2	solute carrier family 9 member A2	SLC9A2 is a gene that encodes a protein belonging to the sodium-hydrogen exchanger (NHE) family. These proteins are responsible for transporting sodium ions by exchanging intracellular hydrogen ions with external sodium ions, which helps regulate cell pH and volume. The protein encoded by SLC9A2 is found in the apical membrane and is involved in the absorption of sodium in the apical region.	SLC9A2 has been implicated in several diseases, including cystic fibrosis, inflammatory bowel disease, and hypertension. In cystic fibrosis, mutations in the CFTR gene can lead to decreased activity of the SLC9A2 protein, resulting in impaired sodium absorption and dehydration of the airway surface. Inflammatory bowel disease has also been linked to alterations in SLC9A2 expression and function, …	GO:0098719 sodium ion import across plasma membrane;GO:0051453 regulation of intracellular pH;GO:0030641 regulation of cellular pH		Transporters:Electrochemical Potential-driven transporters	Cell Junctions (Supported)				0.0	1.0	0.0	0.0	0.0	1.0	0.0	0.0	0.0	0.0	0.0	0.0	0.0	0.0	0.0	0.0	0.0	0.0	0.0	0.0
GCNT4	51301	symbol	H. sapiens	51301	H. sapiens	GCNT4	glucosaminyl (N-acetyl) transferase 4	GCNT4 is a gene that encodes for a protein called glucosaminyl (N-acetyl) transferase 4. This protein is predicted to have acetylglucosaminyltransferase activity and be involved in O-glycan processing and carbohydrate metabolic processes. It is also predicted to play a role in inter-male aggressive behavior, kidney morphogenesis, and thyroid hormone metabolic processes. The protein is expected to…	There is limited information available on the disease implications of GCNT4. However, some studies have suggested that alterations in the expression of this gene may be associated with certain types of cancer, including breast and ovarian cancer. Targeted drug discovery efforts for GCNT4 are also limited, as the function of the protein it encodes is not well understood. However, some studies have…	GO:0002121 inter-male aggressive behavior;GO:0002118 aggressive behavior;GO:0001780 neutrophil homeostasis		Enzymes; ENZYME proteins:Transferases; Predicted intracellular proteins	Golgi apparatus (Supported); Additional: Nucleoplasm				1.0	0.0	0.0	0.0	0.0	0.0	0.0	0.0	0.0	1.0	0.0	1.0	0.0	0.0	0.0	0.0	0.0	0.0	0.0	0.0
PREX2	80243	symbol	H. sapiens	80243	H. sapiens	PREX2	phosphatidylinositol-3,4,5-trisphosphate dependent Rac exchange factor 2	PREX2 is a gene that encodes a protein belonging to the phosphatidylinositol 3,4,5-trisphosphate (PIP3)-dependent Rac exchanger (PREX) family. This protein facilitates the exchange of GDP for GTP on Rac1, allowing the GTP-bound Rac1 to activate downstream effectors. The pleckstrin homology domain of this protein interacts with the phosphatase and tensin homolog (PTEN) gene product to inhibit PTEN…	PREX2 has been implicated in several types of cancer, including breast, prostate, and colorectal cancer. Overexpression of PREX2 has been associated with increased tumor growth and metastasis, making it a potential target for cancer therapy. Several drug discovery efforts have focused on developing inhibitors of PREX2, with some promising results in preclinical studies. For example, a small molec…	GO:0048813 dendrite morphogenesis;GO:0043491 phosphatidylinositol 3-kinase/protein kinase B signal transduction;GO:0008344 adult locomotory behavior		Predicted intracellular proteins; Cancer-related genes	Endoplasmic reticulum (Approved)		(M241)PID RAC1 REG PATHWAY		0.0	0.0	0.0	0.0	0.0	0.0	0.0	0.0	0.0	0.0	0.0	1.0	0.0	0.0	0.0	0.0	0.0	1.0	0.0	0.0
NPY1R	4886	symbol	H. sapiens	4886	H. sapiens	NPY1R	neuropeptide Y receptor Y1	The human gene NPY1R encodes a transmembrane protein that belongs to the G-protein-coupled receptor superfamily. This protein mediates the function of neuropeptide Y (NPY) and peptide YY (PYY), which are a neurotransmitter and gastrointestinal hormone, respectively. The receptor is involved in the mobilization of intracellular calcium and inhibition of adenylate cyclase activity. Upon activation,…	The NPY1R gene has been implicated in several diseases, including obesity, type 2 diabetes, and cardiovascular disease. Targeted drug discovery efforts have focused on developing drugs that can modulate the activity of the NPY1R receptor to treat these conditions. One example is the drug liraglutide, which is a glucagon-like peptide-1 (GLP-1) receptor agonist that also has activity at the NPY1R r…	GO:0007187 G protein-coupled receptor signaling pathway, coupled to cyclic nucleotide second messenger;GO:0019233 sensory perception of pain;GO:0040014 regulation of multicellular organism growth		G-protein coupled receptors:GPCRs excl olfactory receptors; Predicted intracellular proteins		Peptide YY (3-36)		(M5906)HALLMARK ESTROGEN RESPONSE EARLY; (M5907)HALLMARK ESTROGEN RESPONSE LATE	1.0	0.0	0.0	0.0	0.0	0.0	0.0	0.0	0.0	0.0	0.0	1.0	0.0	0.0	0.0	0.0	0.0	0.0	0.0	0.0
SCN3B	55800	symbol	H. sapiens	55800	H. sapiens	SCN3B	sodium voltage-gated channel beta subunit 3	SCN3B is a gene that encodes for a regulatory beta subunit of voltage-gated sodium channels. These channels are responsible for generating and propagating action potentials in neurons and muscle. The SCN3B gene influences the inactivation kinetics of the sodium channel. There are two alternatively spliced variants of the gene that encode for the same protein.	Mutations in the SCN3B gene have been associated with various neurological and cardiac disorders. For example, mutations in SCN3B have been linked to Brugada syndrome, a rare genetic disorder that affects the heart's electrical system and can cause sudden cardiac arrest. Additionally, mutations in SCN3B have been associated with epilepsy and autism spectrum disorders. Targeted drug discovery effo…	GO:0086015 SA node cell action potential;GO:0086018 SA node cell to atrial cardiac muscle cell signaling;GO:0060373 regulation of ventricular cardiac muscle cell membrane depolarization		Disease related genes; Human disease related genes:Cardiovascular diseases:Cardiac diseases; FDA approved drug targets:Small molecule drugs	Intermediate filaments (Approved); Additional: Cytosol	Zonisamide	(M145)PID P53 DOWNSTREAM PATHWAY		0.0	1.0	0.0	0.0	0.0	0.0	0.0	0.0	0.0	0.0	0.0	0.0	0.0	0.0	1.0	0.0	0.0	0.0	0.0	0.0
SLC4A4	8671	symbol	H. sapiens	8671	H. sapiens	SLC4A4	solute carrier family 4 member 4	SLC4A4 is a gene that encodes a sodium bicarbonate cotransporter (NBC) which plays a crucial role in regulating bicarbonate secretion and absorption as well as intracellular pH. Mutations in this gene have been linked to proximal renal tubular acidosis, a condition characterized by the inability of the kidneys to properly reabsorb bicarbonate, leading to metabolic acidosis. The gene has multiple …	Mutations in the SLC4A4 gene have been linked to proximal renal tubular acidosis (pRTA), a rare genetic disorder characterized by the inability of the kidneys to properly reabsorb bicarbonate, leading to metabolic acidosis. This condition can cause symptoms such as fatigue, muscle weakness, and growth failure in children. There are currently no targeted drug therapies available for pRTA, and trea…	GO:0036376 sodium ion export across plasma membrane;GO:0030813 positive regulation of nucleotide catabolic process;GO:0033123 positive regulation of purine nucleotide catabolic process		Disease related genes; Potential drug targets; Transporters:Electrochemical Potential-driven transporters; Predicted intracellular proteins; Human disease related genes:Urinary system diseases:Kidney diseases				(M5932)HALLMARK INFLAMMATORY RESPONSE	0.0	1.0	0.0	1.0	0.0	1.0	0.0	0.0	0.0	0.0	1.0	0.0	0.0	0.0	1.0	0.0	0.0	0.0	0.0	0.0
SULT1C2	6819	symbol	H. sapiens	6819	H. sapiens	SULT1C2	sulfotransferase family 1C member 2	SULT1C2 is a gene that encodes a protein belonging to the SULT1 subfamily of sulfotransferase enzymes. These enzymes are responsible for catalyzing the sulfate conjugation of various compounds, including hormones, neurotransmitters, drugs, and xenobiotics. SULT1C2 transfers a sulfo moiety from PAPS to phenol-containing compounds. The gene structure is similar among family members, and two alterna…	There is limited information available on the disease implications of SULT1C2. However, studies have suggested that alterations in the expression or activity of SULT1C2 may be associated with certain diseases, including cancer and metabolic disorders. Targeted drug discovery efforts for SULT1C2 have been limited, but some studies have explored the potential of using SULT1C2 inhibitors as a strate…	GO:0051923 sulfation;GO:0009308 amine metabolic process;GO:0006790 sulfur compound metabolic process		Enzymes; ENZYME proteins:Transferases; Predicted intracellular proteins					0.0	0.0	0.0	0.0	0.0	0.0	0.0	0.0	0.0	0.0	0.0	0.0	0.0	0.0	0.0	0.0	0.0	0.0	0.0	0.0
DDN	23109	symbol	H. sapiens	23109	H. sapiens	DDN	dendrin	The human gene DDN, also known as dendrin, is predicted to have DNA-binding transcription factor activity, specifically for RNA polymerase II and cis-regulatory region sequence-specific DNA binding. It is also predicted to play a role in positive regulation of transcription by RNA polymerase II. DDN is located in both cell projections and the cytoplasm.	There is limited information available on the disease implications of DDN. However, some studies have suggested that DDN may be involved in the development of certain types of cancer, such as breast cancer and glioblastoma. Targeted drug discovery efforts for DDN are also limited, but some studies have identified potential small molecule inhibitors of DDN that could be used for therapeutic purpos…	GO:0045944 positive regulation of transcription by RNA polymerase II;GO:0045893 positive regulation of DNA-templated transcription;GO:1902680 positive regulation of RNA biosynthetic process		Predicted intracellular proteins	Nucleoplasm (Supported); Additional: Cytosol				0.0	0.0	0.0	0.0	0.0	0.0	0.0	0.0	0.0	0.0	0.0	0.0	0.0	0.0	0.0	0.0	0.0	0.0	0.0	0.0
ELOVL7	79993	symbol	H. sapiens	79993	H. sapiens	ELOVL7	ELOVL fatty acid elongase 7	ELOVL7 is a human gene that encodes for a protein involved in fatty acid elongation. Specifically, it enables fatty acid elongase activity and is involved in the biosynthesis of polyunsaturated fatty acids, saturated fatty acids, and very long-chain fatty acids. The protein is located in the endoplasmic reticulum.	Research on ELOVL7 has shown its potential involvement in various diseases, including metabolic disorders, cancer, and neurodegenerative diseases. For example, studies have suggested that ELOVL7 may play a role in the development of non-alcoholic fatty liver disease (NAFLD) and insulin resistance. Additionally, ELOVL7 has been found to be overexpressed in certain types of cancer, such as breast c…	GO:0019368 fatty acid elongation, unsaturated fatty acid;GO:0034625 fatty acid elongation, monounsaturated fatty acid;GO:0034626 fatty acid elongation, polyunsaturated fatty acid		Enzymes; ENZYME proteins:Transferases					1.0	0.0	0.0	0.0	0.0	0.0	1.0	0.0	0.0	0.0	0.0	0.0	0.0	0.0	0.0	0.0	0.0	0.0	0.0	0.0
SEMA7A	8482	symbol	H. sapiens	8482	H. sapiens	SEMA7A	semaphorin 7A (JohnMiltonHagen blood group)	SEMA7A is a gene that encodes a protein belonging to the semaphorin family. The protein is processed to generate a mature glycosylphosphatidylinositol (GPI)-anchored membrane glycoprotein found on activated lymphocytes and erythrocytes. It may be involved in immunomodulatory and neuronal processes and carries the John Milton Hagen (JMH) blood group antigens. Mutations in SEMA7A may be associated …	SEMA7A has been implicated in various diseases, including cancer, autoimmune disorders, and bone disorders. In cancer, SEMA7A has been shown to promote tumor growth and metastasis, making it a potential target for cancer therapy. In autoimmune disorders, SEMA7A has been found to play a role in regulating immune responses, and targeting SEMA7A may provide a new approach for treating autoimmune dis…	GO:0060907 positive regulation of macrophage cytokine production;GO:0061081 positive regulation of myeloid leukocyte cytokine production involved in immune response;GO:0021988 olfactory lobe development		Disease related genes; Human disease related genes:Digestive system diseases:Liver diseases; CD markers; Blood group antigen proteins	Vesicles (Uncertain)		(M5880)NABA ECM AFFILIATED; (M5885)NABA MATRISOME ASSOCIATED; (M5889)NABA MATRISOME		0.0	0.0	0.0	0.0	0.0	0.0	0.0	0.0	0.0	0.0	0.0	0.0	0.0	0.0	0.0	0.0	0.0	1.0	0.0	0.0
DOK5	55816	symbol	H. sapiens	55816	H. sapiens	DOK5	docking protein 5	DOK5, also known as docking protein 5, is a membrane protein that belongs to the DOK family of adapter proteins involved in signal transduction. It interacts with phosphorylated receptor tyrosine kinases to facilitate neurite outgrowth and activate the MAP kinase pathway. Unlike other DOK family proteins, DOK5 does not interact with RASGAP. It is up-regulated in patients with systemic sclerosis a…	There is limited information available on the disease implications of DOK5. However, it has been found to be up-regulated in patients with systemic sclerosis, a chronic autoimmune disease characterized by fibrosis of the skin and internal organs. DOK5 has also been implicated in fibrosis induced by insulin-like growth factor binding protein 5. As of now, there are no targeted drug discovery effor…	GO:0051386 regulation of neurotrophin TRK receptor signaling pathway;GO:0007265 Ras protein signal transduction;GO:0007264 small GTPase-mediated signal transduction		Predicted intracellular proteins	Focal adhesion sites (Approved)		(M82)PID RET PATHWAY		0.0	0.0	0.0	0.0	0.0	0.0	0.0	0.0	0.0	0.0	0.0	0.0	0.0	0.0	0.0	0.0	0.0	0.0	1.0	0.0
SLC19A2	10560	symbol	H. sapiens	10560	H. sapiens	SLC19A2	solute carrier family 19 member 2	SLC19A2 is a gene that encodes the thiamin transporter protein. Mutations in this gene can cause thiamin-responsive megaloblastic anemia syndrome (TRMA), which is a rare genetic disorder characterized by diabetes mellitus, megaloblastic anemia, and sensorineural deafness. The gene has two transcript variants that encode different isoforms. Thiamin is an essential nutrient that plays a crucial rol…	Thiamin-responsive megaloblastic anemia syndrome (TRMA) is a rare genetic disorder caused by mutations in the SLC19A2 gene. The disorder is characterized by diabetes mellitus, megaloblastic anemia, and sensorineural deafness. Treatment for TRMA involves high doses of thiamin, which can improve the symptoms of the disorder. There are currently no targeted drug discovery efforts for TRMA, as the di…	GO:0031919 vitamin B6 transport;GO:0031923 pyridoxine transport;GO:0009229 thiamine diphosphate biosynthetic process		Disease related genes; Potential drug targets; Transporters:Electrochemical Potential-driven transporters; Human disease related genes:Endocrine and metabolic diseases:Other endocrine and metabolic diseases; Human disease related genes:Nervous system diseases:Other nervous and sensory system diseases; Human disease related genes:Cardiovascular diseases:Hematologic diseases	Cytosol (Approved)			(M5906)HALLMARK ESTROGEN RESPONSE EARLY; (M5939)HALLMARK P53 PATHWAY	0.0	0.0	0.0	0.0	0.0	0.0	1.0	0.0	0.0	1.0	1.0	0.0	1.0	0.0	0.0	0.0	0.0	0.0	0.0	1.0
TMEFF2	23671	symbol	H. sapiens	23671	H. sapiens	TMEFF2	transmembrane protein with EGF like and two follistatin like domains 2	TMEFF2 is a gene that encodes a transmembrane protein with EGF-like and two follistatin-like domains. This protein belongs to the tomoregulin family and has been shown to act as both an oncogene and a tumor suppressor depending on the cellular context. It may regulate prostate cancer cell invasion and has been found to be hypermethylated in multiple cancer types. Multiple soluble forms of this pr…	TMEFF2 has been implicated in various diseases, including cancer, Alzheimer's disease, and schizophrenia. In cancer, TMEFF2 has been shown to act as both an oncogene and a tumor suppressor depending on the cellular context. It may regulate prostate cancer cell invasion and has been found to be hypermethylated in multiple cancer types. In Alzheimer's disease, TMEFF2 has been found to be downregula…	GO:0045720 negative regulation of integrin biosynthetic process;GO:0045113 regulation of integrin biosynthetic process;GO:0044319 wound healing, spreading of cells		Predicted secreted proteins			(M254)PID MYC REPRESS PATHWAY		0.0	0.0	0.0	0.0	0.0	0.0	0.0	0.0	0.0	0.0	0.0	0.0	0.0	0.0	0.0	0.0	0.0	0.0	0.0	0.0
SLC8A2	6543	symbol	H. sapiens	6543	H. sapiens	SLC8A2	solute carrier family 8 member A2	SLC8A2 is a human gene that belongs to the solute carrier family 8 member A2. It is predicted to have calcium:cation antiporter activity, which regulates the concentration of calcium ions in the postsynaptic cytosol, and calcium:sodium antiporter activity. It is involved in various processes, including inorganic cation transmembrane transport, learning or memory, and regulation of short-term neur…	SLC8A2 has been implicated in several neurological disorders, including Alzheimer's disease, Parkinson's disease, and schizophrenia. In Alzheimer's disease, SLC8A2 expression is decreased in the hippocampus, which is associated with impaired learning and memory. Targeted drug discovery efforts for SLC8A2 have focused on developing drugs that can modulate its calcium:cation antiporter activity, wh…	GO:0099608 regulation of action potential firing pattern;GO:1990034 calcium ion export across plasma membrane;GO:0099566 regulation of postsynaptic cytosolic calcium ion concentration		Transporters:Electrochemical Potential-driven transporters					0.0	1.0	0.0	1.0	0.0	1.0	0.0	0.0	0.0	0.0	0.0	1.0	0.0	0.0	1.0	0.0	0.0	0.0	0.0	0.0
ATP1A3	478	symbol	H. sapiens	478	H. sapiens	ATP1A3	ATPase Na+/K+ transporting subunit alpha 3	ATP1A3 is a gene that encodes for the alpha 3 subunit of the Na+/K+ -ATPase enzyme, which is responsible for maintaining the electrochemical gradients of sodium and potassium ions across the plasma membrane. This enzyme is essential for osmoregulation, sodium-coupled transport of various molecules, and electrical excitability of nerve and muscle. The Na+/K+ -ATPase enzyme is composed of two subun…	Mutations in the ATP1A3 gene have been associated with a range of neurological disorders, collectively known as ATP1A3-related disorders. These disorders include rapid-onset dystonia-parkinsonism, alternating hemiplegia of childhood, and cerebellar ataxia, among others. The exact mechanisms by which mutations in ATP1A3 lead to these disorders are not fully understood, but it is thought that they …	GO:1903416 response to glycoside;GO:0060075 regulation of resting membrane potential;GO:0010248 establishment or maintenance of transmembrane electrochemical gradient		Disease related genes; Potential drug targets; Human disease related genes:Congenital malformations:Congenital malformations of the nervous system; Human disease related genes:Nervous system diseases:Other nervous and sensory system diseases; Transporters:Primary Active Transporters; Predicted intracellular proteins; ENZYME proteins; Enzymes; Human disease related genes:Nervous system diseases:Ep…		Ouabain		(M5915)HALLMARK APICAL JUNCTION	0.0	1.0	0.0	1.0	1.0	1.0	0.0	0.0	0.0	0.0	0.0	0.0	0.0	0.0	1.0	0.0	1.0	0.0	0.0	0.0
SLC9B1	150159	symbol	H. sapiens	150159	H. sapiens	SLC9B1	solute carrier family 9 member B1	SLC9B1 is a gene that encodes a transmembrane protein that acts as a sodium/hydrogen exchanger. This gene is highly conserved in other mammalian species and may be limited to expression in the testis. Multiple transcript variants have been found for this gene, resulting in different isoforms.	There is limited information available on the disease implications of SLC9B1. However, some studies have suggested that mutations in this gene may be associated with male infertility. Targeted drug discovery efforts for SLC9B1 are also limited, as the function of this gene is not well understood. However, some studies have suggested that inhibitors of sodium/hydrogen exchangers may have potential…	GO:0051453 regulation of intracellular pH;GO:0030641 regulation of cellular pH;GO:0006885 regulation of pH		Transporters:Electrochemical Potential-driven transporters; Predicted intracellular proteins	Mitochondria (Supported); Additional: Centriolar satellite				0.0	1.0	0.0	0.0	1.0	1.0	0.0	0.0	0.0	0.0	0.0	0.0	0.0	0.0	0.0	0.0	0.0	0.0	0.0	0.0
CPLX1	10815	symbol	H. sapiens	10815	H. sapiens	CPLX1	complexin 1	CPLX1, also known as complexin 1, is a gene that encodes for a cytosolic protein involved in synaptic vesicle exocytosis. The protein product of this gene binds to the SNAP receptor complex and disrupts it, which allows for the release of neurotransmitters. The complexin/synaphin gene family includes other proteins that also function in synaptic vesicle exocytosis and bind to syntaxin, another co…	Mutations in the CPLX1 gene have been associated with various neurological disorders, including epilepsy, schizophrenia, and autism spectrum disorders. Studies have shown that altered expression of CPLX1 can lead to changes in synaptic transmission and plasticity, which may contribute to the development of these disorders. Targeted drug discovery efforts for CPLX1 have focused on identifying smal…	GO:0099145 regulation of exocytic insertion of neurotransmitter receptor to postsynaptic membrane;GO:0031630 regulation of synaptic vesicle fusion to presynaptic active zone membrane;GO:1901632 regulation of synaptic vesicle membrane organization		Disease related genes; Human disease related genes:Other congenital disorders:Chromosomal abnormalities; Human disease related genes:Nervous system diseases:Epilepsy; Predicted intracellular proteins	Vesicles (Uncertain)				0.0	0.0	0.0	1.0	0.0	0.0	0.0	0.0	0.0	0.0	0.0	1.0	0.0	0.0	0.0	0.0	0.0	0.0	0.0	0.0
TBX2	6909	symbol	H. sapiens	6909	H. sapiens	TBX2	T-box transcription factor 2	TBX2 is a human gene that encodes a transcription factor involved in developmental processes. It belongs to a family of genes that share a common DNA-binding domain, the T-box. TBX2 is similar to the mouse Tbx2 and Drosophila omb protein. Studies suggest that TBX2 may play a role in tumorigenesis as an immortalizing agent. The gene exhibits transcript heterogeneity due to alternative polyadenylat…	TBX2 has been implicated in several diseases, including cancer and developmental disorders. In cancer, TBX2 has been shown to be overexpressed in various types of tumors, including breast, lung, and melanoma, and is associated with poor prognosis. Targeted drug discovery efforts have focused on developing inhibitors of TBX2 as a potential therapeutic strategy for cancer treatment. One example is …	GO:1901208 negative regulation of heart looping;GO:1901210 regulation of cardiac chamber formation;GO:1901211 negative regulation of cardiac chamber formation		Disease related genes; Transcription factors:Immunoglobulin fold; Predicted intracellular proteins	Nucleoplasm (Approved); Additional: Cytosol				0.0	0.0	0.0	0.0	0.0	1.0	0.0	0.0	0.0	0.0	0.0	0.0	0.0	0.0	1.0	0.0	1.0	0.0	1.0	0.0
OSTF1	26578	symbol	H. sapiens	26578	H. sapiens	OSTF1	osteoclast stimulating factor 1	OSTF1, or osteoclast stimulating factor 1, is a protein produced by osteoclasts that indirectly promotes the formation of osteoclasts and bone resorption. This means that OSTF1 plays a role in the breakdown of bone tissue. The protein is produced within cells and is not secreted outside of the cell. Its function is important in maintaining bone health and preventing conditions such as osteoporosi…	There is limited information available on the disease implications of OSTF1. However, research has suggested that the protein may play a role in the development of osteoporosis, a condition characterized by weakened bones and an increased risk of fractures. Targeted drug discovery efforts for OSTF1 are currently underway, with the aim of developing drugs that can regulate its activity and prevent…	GO:0001503 ossification;GO:0007165 signal transduction;GO:0023052 signaling		Predicted intracellular proteins	Cytosol (Supported)				0.0	0.0	1.0	0.0	0.0	0.0	0.0	0.0	0.0	0.0	0.0	0.0	0.0	0.0	0.0	0.0	0.0	0.0	0.0	0.0
TAC1	6863	symbol	H. sapiens	6863	H. sapiens	TAC1	tachykinin precursor 1	The TAC1 gene encodes four different peptides of the tachykinin hormone family, including substance P and neurokinin A, as well as neuropeptide K and neuropeptide gamma. These hormones are believed to act as neurotransmitters that interact with nerve receptors and smooth muscle cells, inducing behavioral responses and acting as vasodilators and secretagogues. Substance P also has antimicrobial pr…	The TAC1 gene has been implicated in various diseases, including chronic pain, depression, anxiety, and inflammatory bowel disease. Targeted drug discovery efforts have focused on developing drugs that modulate the activity of the tachykinin peptides encoded by TAC1. One example is aprepitant, a drug that blocks the neurokinin-1 receptor and is used to prevent chemotherapy-induced nausea and vomi…	GO:0007217 tachykinin receptor signaling pathway;GO:0007320 insemination;GO:0007620 copulation		Predicted secreted proteins					0.0	0.0	0.0	1.0	0.0	0.0	0.0	0.0	0.0	0.0	0.0	1.0	0.0	0.0	0.0	0.0	0.0	0.0	0.0	0.0
KLF10	7071	symbol	H. sapiens	7071	H. sapiens	KLF10	KLF transcription factor 10	KLF10 is a gene that encodes a protein with C2H2-type zinc finger domains. This protein acts as a transcriptional repressor and is involved in transforming growth factor beta signaling. It has been found to inhibit the growth of cancers, particularly pancreatic cancer. Alternative splicing of the gene results in multiple transcript variants.	KLF10 has been implicated in various diseases, including cancer, diabetes, and cardiovascular disease. In cancer, KLF10 has been found to inhibit the growth of pancreatic cancer cells by regulating the expression of genes involved in cell proliferation and apoptosis. Targeting KLF10 has been proposed as a potential therapeutic strategy for pancreatic cancer. In diabetes, KLF10 has been shown to r…	GO:0045672 positive regulation of osteoclast differentiation;GO:0035019 somatic stem cell population maintenance;GO:0030282 bone mineralization		Transcription factors:Zinc-coordinating DNA-binding domains; Predicted intracellular proteins				(M5896)HALLMARK TGF BETA SIGNALING; (M5890)HALLMARK TNFA SIGNALING VIA NFKB; (M5906)HALLMARK ESTROGEN RESPONSE EARLY	0.0	0.0	0.0	0.0	0.0	0.0	0.0	0.0	0.0	0.0	0.0	0.0	0.0	1.0	0.0	0.0	0.0	0.0	0.0	0.0
TOX2	84969	symbol	H. sapiens	84969	H. sapiens	TOX2	TOX high mobility group box family member 2	TOX2 is a human gene that belongs to the TOX high mobility group box family member 2. It plays a role in enabling transcription coactivator activity and is involved in positive regulation of transcription by RNA polymerase II. The gene is located in the nucleoplasm. This information is provided by the Alliance of Genome Resources as of April 2022.	There is limited information available on the disease implications of TOX2. However, some studies have suggested that it may be involved in the development and progression of certain types of cancer, including breast cancer and lung cancer. Targeted drug discovery efforts for TOX2 are also limited, as the gene is not currently considered a major therapeutic target. However, some research has focu…	GO:0045944 positive regulation of transcription by RNA polymerase II;GO:0045893 positive regulation of DNA-templated transcription;GO:1902680 positive regulation of RNA biosynthetic process		Predicted intracellular proteins; Transcription factors:Other all-alpha-helical DNA-binding domains	Nucleoplasm (Supported)				0.0	0.0	0.0	0.0	0.0	0.0	0.0	0.0	0.0	0.0	0.0	0.0	0.0	0.0	0.0	0.0	0.0	0.0	0.0	0.0
LUM	4060	symbol	H. sapiens	4060	H. sapiens	LUM	lumican	LUM is a gene that encodes for lumican, a member of the small leucine-rich proteoglycan (SLRP) family. Lumican is the primary keratan sulfate proteoglycan found in the cornea, but it is also present in interstitial collagenous matrices throughout the body. Lumican plays a role in regulating collagen fibril organization and circumferential growth, as well as maintaining corneal transparency and pr…	Mutations in the LUM gene have been associated with several corneal dystrophies, including corneal stromal dystrophy and macular corneal dystrophy. In addition, lumican has been implicated in the pathogenesis of several other diseases, including cancer, cardiovascular disease, and osteoarthritis. Targeted drug discovery efforts for lumican have focused on developing inhibitors that can disrupt it…	GO:0032914 positive regulation of transforming growth factor beta1 production;GO:0032908 regulation of transforming growth factor beta1 production;GO:0071636 positive regulation of transforming growth factor beta production		Cancer-related genes:Mutational cancer driver genes; Predicted secreted proteins		Copper	(M5882)NABA PROTEOGLYCANS; (M5884)NABA CORE MATRISOME; (M5889)NABA MATRISOME	(M5944)HALLMARK ANGIOGENESIS; (M5902)HALLMARK APOPTOSIS; (M5930)HALLMARK EPITHELIAL MESENCHYMAL TRANSITION	0.0	0.0	0.0	0.0	0.0	0.0	0.0	0.0	0.0	0.0	0.0	0.0	0.0	0.0	0.0	0.0	0.0	0.0	0.0	0.0
MSH4	4438	symbol	H. sapiens	4438	H. sapiens	MSH4	mutS homolog 4	The MSH4 gene belongs to the mutS family of DNA mismatch repair genes. However, unlike other members of this family, MSH4 is specifically involved in meiosis and not in DNA mismatch correction. MSH4 is required for proper segregation of homologous chromosomes during meiosis I and for reciprocal recombination. It forms a heterodimer with MSH5, which binds to a Holliday Junction and its development…	There is limited information available on disease implications and targeted drug discovery efforts for the MSH4 gene. However, mutations in MSH4 have been associated with increased risk of developing colorectal cancer and other cancers. Targeted drug discovery efforts for MSH4 are currently underway, with a focus on developing drugs that can modulate its activity and prevent the formation of canc…	GO:0006298 mismatch repair;GO:0001541 ovarian follicle development;GO:0007129 homologous chromosome pairing at meiosis		Disease related genes; Predicted intracellular proteins; Human disease related genes:Reproductive system diseases:Reproductive system diseases	Nucleoplasm (Approved)				0.0	0.0	0.0	0.0	0.0	0.0	0.0	0.0	0.0	0.0	0.0	0.0	0.0	0.0	0.0	0.0	0.0	0.0	0.0	0.0
NPPC	4880	symbol	H. sapiens	4880	H. sapiens	NPPC	natriuretic peptide C	NPPC is a gene that produces a preproprotein that is broken down into multiple protein products, including CNP-53, CNP-29, and CNP-22. These proteins belong to the natriuretic family of peptides and have been shown to cause vasorelaxation in laboratory animals. Elevated levels of CNP-22 have been observed in the plasma of patients with chronic heart failure.	NPPC and its protein products have been implicated in various cardiovascular diseases, including hypertension, atherosclerosis, and heart failure. Targeted drug discovery efforts have focused on developing drugs that can modulate the activity of these peptides to treat these conditions. One example is the drug cenderitide, which is a synthetic version of CNP-22 that has been shown to improve card…	GO:0001549 cumulus cell differentiation;GO:0035482 gastric motility;GO:0035483 gastric emptying		Transporters:Transporter channels and pores; Predicted secreted proteins					0.0	0.0	0.0	0.0	0.0	1.0	1.0	0.0	0.0	0.0	0.0	0.0	0.0	1.0	1.0	0.0	0.0	1.0	1.0	0.0
RIMS2	9699	symbol	H. sapiens	9699	H. sapiens	RIMS2	regulating synaptic membrane exocytosis 2	RIMS2 is a gene that encodes a presynaptic protein that interacts with RAB3, a protein that plays a crucial role in neurotransmitter release. The protein encoded by RIMS2 can also bind to other synaptic proteins, including UNC-13 homolog B, ELKS/Rab6-interacting/CAST family member 1, and synaptotagmin 1. This gene is involved in regulating synaptic membrane exocytosis, which is the process by whi…	There is limited information available on targeted drug discovery efforts for RIMS2, as it is primarily a research focus for understanding the mechanisms of neurotransmitter release and synaptic function. However, polymorphisms in RIMS2 have been associated with degenerative lumbar scoliosis, a condition that affects the curvature of the spine. While there are currently no drugs specifically targ…	GO:0097151 positive regulation of inhibitory postsynaptic potential;GO:0061669 spontaneous neurotransmitter secretion;GO:0098828 modulation of inhibitory postsynaptic potential		Human disease related genes:Nervous system diseases:Eye disease; Disease related genes; Predicted intracellular proteins	Cytosol;Plasma membrane (Approved)				0.0	0.0	0.0	1.0	0.0	0.0	0.0	0.0	0.0	0.0	0.0	1.0	0.0	0.0	1.0	0.0	0.0	0.0	0.0	0.0
AL645728.1						None	None	None	None	None	None	None	None	None	None	None	nan	nan	nan	nan	nan	nan	nan	nan	nan	nan	nan	nan	nan	nan	nan	nan	nan	nan	nan	nan
GALR2	8811	symbol	H. sapiens	8811	H. sapiens	GALR2	galanin receptor 2	GALR2 is a gene that codes for the galanin receptor 2, a membrane receptor that interacts with the galanin peptide, an important neuromodulator found in the brain, gastrointestinal system, and hypothalamopituitary axis. The receptor mediates the actions of galanin through the phospholipase C/protein kinase C pathway via Gq, and also through inhibition of adenylyl cyclase via Gi. GALR2 has been sh…	There is evidence to suggest that GALR2 may play a role in several diseases, including depression, anxiety, Alzheimer's disease, and epilepsy. Targeted drug discovery efforts have focused on developing drugs that can modulate the activity of GALR2, with the aim of treating these conditions. One example of a successful drug that targets GALR2 is galantamine, which is used to treat Alzheimer's dise…	GO:0090663 galanin-activated signaling pathway;GO:1902606 regulation of large conductance calcium-activated potassium channel activity;GO:1902608 positive regulation of large conductance calcium-activated potassium channel activity		G-protein coupled receptors:GPCRs excl olfactory receptors					0.0	0.0	0.0	0.0	0.0	0.0	1.0	0.0	0.0	1.0	0.0	1.0	0.0	0.0	1.0	0.0	0.0	1.0	0.0	0.0
CELF2	10659	symbol	H. sapiens	10659	H. sapiens	CELF2	CUGBP Elav-like family member 2	CELF2, also known as CUGBP Elav-like family member 2, is a gene that belongs to the CELF/BRUNOL protein family. This family of proteins contains RNA recognition motif (RRM) domains and is involved in regulating pre-mRNA alternative splicing, mRNA editing, and translation. CELF2 has been shown to play a role in the development of the nervous system and in the regulation of muscle-specific gene exp…	CELF2 has been implicated in several diseases, including autism spectrum disorder (ASD) and myotonic dystrophy (DM). In ASD, CELF2 has been found to be downregulated in the prefrontal cortex of individuals with the disorder, suggesting a potential role in the pathogenesis of ASD. In DM, CELF2 has been shown to bind to the expanded CUG repeat RNA, leading to aberrant splicing and disease pathology…	GO:0006376 mRNA splice site recognition;GO:0000381 regulation of alternative mRNA splicing, via spliceosome;GO:0000245 spliceosomal complex assembly		Disease related genes; Human disease related genes:Nervous system diseases:Epilepsy; Predicted intracellular proteins	Nucleoplasm (Supported); Additional: Midbody ring;Vesicles			(M5942)HALLMARK UV RESPONSE DN	0.0	0.0	0.0	0.0	0.0	0.0	0.0	0.0	0.0	0.0	0.0	0.0	0.0	0.0	1.0	0.0	0.0	0.0	0.0	0.0
CLDN1	9076	symbol	H. sapiens	9076	H. sapiens	CLDN1	claudin 1	CLDN1, also known as claudin 1, is a human gene that encodes a protein that is a component of tight junction strands. Tight junctions are a type of cell-to-cell adhesion in epithelial or endothelial cell sheets that form continuous seals around cells, serving as a physical barrier to prevent solutes and water from passing freely through the paracellular space. Loss of function mutations in CLDN1 …	Neonatal ichthyosis-sclerosing cholangitis syndrome is a rare genetic disorder caused by loss of function mutations in the CLDN1 gene. This syndrome is characterized by skin abnormalities and liver disease, including cholestasis, cirrhosis, and liver failure. There are currently no targeted drug therapies available for this disorder, and treatment is primarily supportive. However, research effort…	GO:0061772 xenobiotic transport across blood-nerve barrier;GO:1903545 cellular response to butyrate;GO:1903544 response to butyrate		Disease related genes; Potential drug targets; Transporters:Transporter channels and pores; Human disease related genes:Congenital malformations:Congenital malformations of skin			(M72)PID NECTIN PATHWAY		0.0	0.0	0.0	0.0	0.0	0.0	0.0	0.0	0.0	0.0	0.0	0.0	0.0	0.0	0.0	0.0	0.0	0.0	0.0	0.0
UPP1	7378	symbol	H. sapiens	7378	H. sapiens	UPP1	uridine phosphorylase 1	UPP1 is a gene that encodes for an enzyme called uridine phosphorylase 1. This enzyme is responsible for catalyzing the reversible phosphorylation of uridine or 2'-deoxyuridine to uracil and ribose-1-phosphate or deoxyribose-1-phosphate. The enzyme plays a crucial role in the degradation and salvage of pyrimidine ribonucleosides. The gene is important for maintaining the balance of nucleotides in…	Mutations in the UPP1 gene have been associated with various diseases, including cancer and autoimmune disorders. In cancer, UPP1 has been identified as a potential therapeutic target due to its overexpression in certain types of tumors, such as breast, lung, and colon cancer. Targeted drug discovery efforts have focused on developing inhibitors of UPP1 to block its activity and prevent the growt…	GO:0006218 uridine catabolic process;GO:0046108 uridine metabolic process;GO:0046074 dTMP catabolic process		Enzymes; ENZYME proteins:Transferases; Predicted intracellular proteins	Nucleoplasm (Enhanced)	5-Benzylacyclouridine		(M5913)HALLMARK INTERFERON GAMMA RESPONSE; (M5934)HALLMARK XENOBIOTIC METABOLISM; (M5939)HALLMARK P53 PATHWAY	1.0	0.0	0.0	0.0	0.0	0.0	1.0	0.0	1.0	0.0	0.0	0.0	0.0	0.0	0.0	0.0	0.0	0.0	0.0	0.0
LRRC16B	90668	gene_synonym	H. sapiens	90668	H. sapiens	CARMIL3	capping protein regulator and myosin 1 linker 3	CARMIL3 is a human gene that plays a role in regulating the capping protein and linking myosin 1. It is located in the plasma membrane. This gene is important for maintaining the structure and function of cells.	Research on CARMIL3 and its disease implications is still in its early stages. However, studies have shown that mutations in this gene may be associated with certain types of cancer, including breast cancer and colorectal cancer. Additionally, CARMIL3 has been linked to autoimmune diseases such as rheumatoid arthritis and lupus. Targeted drug discovery efforts for CARMIL3 are also in their early …	GO:0034315 regulation of Arp2/3 complex-mediated actin nucleation;GO:0051125 regulation of actin nucleation;GO:0110053 regulation of actin filament organization		Predicted intracellular proteins					0.0	0.0	0.0	0.0	0.0	0.0	0.0	0.0	0.0	0.0	0.0	0.0	0.0	0.0	0.0	0.0	0.0	0.0	0.0	0.0
TEX15	56154	symbol	H. sapiens	56154	H. sapiens	TEX15	testis expressed 15, meiosis and synapsis associated	TEX15 is a gene that is primarily expressed in the testes and is involved in DNA double-strand break repair, chromosome synapsis, and meiotic recombination in spermatocytes. Knockout of the orthologous gene in male mice results in sterility, while loss-of-function mutations in the orthologous mouse gene cause early meiotic arrest in spermatocytes. Mutations in this gene have been associated with …	Currently, there are no targeted drug discovery efforts or drugs on the market specifically targeting TEX15. However, mutations in this gene have been associated with nonobstructive azoospermia, a condition where there is a complete absence of sperm in the semen. This suggests that targeting TEX15 could potentially be a therapeutic strategy for treating male infertility caused by this condition. …	GO:0006346 DNA methylation-dependent heterochromatin formation;GO:0007130 synaptonemal complex assembly;GO:0070193 synaptonemal complex organization		Disease related genes; Predicted intracellular proteins; Human disease related genes:Reproductive system diseases:Reproductive system diseases	Cytosol;Nucleoplasm (Approved)			(M5956)HALLMARK KRAS SIGNALING DN	0.0	0.0	0.0	0.0	0.0	0.0	0.0	0.0	0.0	0.0	0.0	0.0	0.0	0.0	0.0	0.0	0.0	0.0	0.0	0.0
LRRC4	64101	symbol	H. sapiens	64101	H. sapiens	LRRC4	leucine rich repeat containing 4	The LRRC4 gene, which encodes for a protein with an unknown function, is found to be significantly downregulated in primary brain tumors. The exact role of this protein in the human body is not yet fully understood.	There is limited information available on the disease implications of LRRC4 gene mutations. However, some studies have suggested that the downregulation of LRRC4 may be associated with the development and progression of various types of cancer, including brain tumors. Targeted drug discovery efforts for LRRC4 are currently limited due to the lack of understanding of its function. However, some st…	GO:0097119 postsynaptic density protein 95 clustering;GO:1904861 excitatory synapse assembly;GO:0097106 postsynaptic density organization		Predicted intracellular proteins	Golgi apparatus (Approved)				0.0	0.0	0.0	0.0	0.0	0.0	0.0	0.0	0.0	0.0	0.0	1.0	0.0	0.0	0.0	0.0	0.0	0.0	0.0	0.0
COL19A1	1310	symbol	H. sapiens	1310	H. sapiens	COL19A1	collagen type XIX alpha 1 chain	COL19A1 is a gene that encodes the alpha chain of type XIX collagen, which is a member of the FACIT collagen family. The function of this collagen is not yet known, but other members of this family are associated with fibril-forming collagens and help maintain the extracellular matrix's integrity. The transcript produced from this gene has an unusually large 3' UTR that has not been fully sequenc…	There is limited information available on the disease implications of COL19A1 mutations. However, some studies have suggested that mutations in this gene may be associated with certain types of cancer, including breast and lung cancer. Targeted drug discovery efforts for COL19A1 are also limited, as the function of this collagen is not yet fully understood. However, some studies have suggested th…	GO:0007519 skeletal muscle tissue development;GO:0060538 skeletal muscle organ development;GO:0030198 extracellular matrix organization		Predicted intracellular proteins; Predicted secreted proteins			(M3005)NABA COLLAGENS; (M5884)NABA CORE MATRISOME; (M5889)NABA MATRISOME		0.0	0.0	0.0	0.0	0.0	0.0	0.0	0.0	0.0	0.0	0.0	0.0	0.0	0.0	0.0	0.0	0.0	0.0	0.0	0.0
B3GNT2	10678	symbol	H. sapiens	10678	H. sapiens	B3GNT2	UDP-GlcNAc:betaGal beta-1,3-N-acetylglucosaminyltransferase 2	B3GNT2 is a gene that encodes a type II transmembrane protein belonging to the beta-1,3-N-acetylglucosaminyltransferase family. This enzyme is involved in the biosynthesis of poly-N-acetyllactosamine chains and prefers the substrate of lacto-N-neotetraose. Two transcript variants encoding the same protein have been identified for this gene.	There is limited information available on the disease implications of B3GNT2. However, some studies have suggested that alterations in the expression of this gene may be associated with certain types of cancer, including breast cancer and hepatocellular carcinoma. Targeted drug discovery efforts for B3GNT2 are also limited, but some studies have explored the potential of using inhibitors of this …	GO:0030311 poly-N-acetyllactosamine biosynthetic process;GO:0030309 poly-N-acetyllactosamine metabolic process;GO:0018146 keratan sulfate biosynthetic process		Enzymes; ENZYME proteins:Transferases	Vesicles (Approved)				0.0	0.0	0.0	0.0	0.0	0.0	0.0	0.0	0.0	0.0	0.0	0.0	0.0	0.0	0.0	0.0	0.0	1.0	0.0	0.0
SVEP1	79987	symbol	H. sapiens	79987	H. sapiens	SVEP1	sushi, von Willebrand factor type A, EGF and pentraxin domain containing 1	SVEP1 is a human gene that encodes a protein containing sushi, von Willebrand factor type A, EGF, and pentraxin domains. It is predicted to have calcium ion binding and chromatin binding activities and to be involved in epidermis development and lymph vessel morphogenesis. SVEP1 is also predicted to act upstream of or within several processes, including the Tie signaling pathway, lymph circulatio…	There is limited information available on the disease implications of SVEP1. However, recent studies have suggested that SVEP1 may play a role in the pathogenesis of atherosclerosis, a disease characterized by the buildup of plaque in the arteries. SVEP1 has been shown to be upregulated in atherosclerotic plaques and to promote the adhesion of monocytes to endothelial cells, a key step in the dev…	GO:0003017 lymph circulation;GO:0048014 Tie signaling pathway;GO:0045959 negative regulation of complement activation, classical pathway		Predicted intracellular proteins			(M3008)NABA ECM GLYCOPROTEINS; (M5884)NABA CORE MATRISOME; (M5889)NABA MATRISOME		0.0	0.0	0.0	0.0	0.0	0.0	0.0	0.0	0.0	0.0	0.0	0.0	0.0	0.0	1.0	0.0	0.0	0.0	1.0	0.0
DCHS2	54798	symbol	H. sapiens	54798	H. sapiens	DCHS2	dachsous cadherin-related 2	DCHS2 is a gene that encodes a large protein containing many cadherin domains, which are involved in cell adhesion. Studies suggest that this gene may play a role in Alzheimer's disease, compressive strength index, and appendicular lean mass. Genome-wide association studies have identified DCHS2 as a potential candidate gene for these conditions.	There is limited information available on targeted drug discovery efforts for DCHS2, as it is a relatively newly identified gene. However, studies suggest that DCHS2 may play a role in Alzheimer's disease, and targeting this gene may have therapeutic potential for the treatment of this condition. Additionally, DCHS2 has been associated with compressive strength index and appendicular lean mass, s…	GO:0072137 condensed mesenchymal cell proliferation;GO:0010463 mesenchymal cell proliferation;GO:0072006 nephron development			Plasma membrane;Vesicles (Approved)				0.0	0.0	0.0	0.0	0.0	0.0	0.0	0.0	0.0	0.0	0.0	0.0	0.0	0.0	0.0	0.0	0.0	0.0	0.0	0.0
RGS9BP	388531	symbol	H. sapiens	388531	H. sapiens	RGS9BP	regulator of G protein signaling 9 binding protein	RGS9BP is a gene that regulates G protein-coupled receptor signaling in phototransduction. It is expressed only in the retina and is localized in the rod outer segment membranes. RGS9BP is associated with a heterotetrameric complex and interacts with the regulator of G-protein signaling 9, serving as the membrane anchor for other soluble interacting partners. Mutations in this gene are linked to …	Mutations in the RGS9BP gene have been linked to prolonged electroretinal response suppression (PERRS), also known as bradyopsia. This rare genetic disorder affects the ability of the retina to adapt to changes in light levels, resulting in difficulty seeing in low light conditions and a delay in the recovery of vision after exposure to bright light. There are currently no targeted drug discovery…	GO:0050908 detection of light stimulus involved in visual perception;GO:0050962 detection of light stimulus involved in sensory perception;GO:0009584 detection of visible light		Human disease related genes:Nervous system diseases:Eye disease; Disease related genes	Plasma membrane (Approved)		(M117)PID CONE PATHWAY; (M204)PID RHODOPSIN PATHWAY		0.0	0.0	0.0	0.0	0.0	0.0	0.0	0.0	0.0	0.0	0.0	0.0	0.0	0.0	0.0	0.0	0.0	0.0	0.0	0.0
SLFN5	162394	symbol	H. sapiens	162394	H. sapiens	SLFN5	schlafen family member 5	SLFN5 is a human gene that is predicted to have ATP binding activity and be involved in cell differentiation. It is also predicted to be located in the nucleus. The gene belongs to the schlafen family, which is a group of genes that are involved in regulating cell growth and differentiation. While the exact function of SLFN5 is not yet fully understood, it is believed to play a role in the develo…	There is limited information available on the disease implications of SLFN5. However, recent studies have suggested that SLFN5 may play a role in cancer development and progression. Specifically, SLFN5 has been shown to be downregulated in various types of cancer, including breast, lung, and ovarian cancer. This downregulation has been associated with increased tumor growth and resistance to chem…	GO:0030154 cell differentiation;GO:0048869 cellular developmental process;GO:0032502 developmental process		Predicted intracellular proteins	Nucleoplasm (Approved); Additional: Vesicles				0.0	0.0	0.0	0.0	0.0	0.0	0.0	0.0	0.0	0.0	0.0	0.0	0.0	0.0	0.0	0.0	0.0	0.0	0.0	0.0
SLC9B2	133308	symbol	H. sapiens	133308	H. sapiens	SLC9B2	solute carrier family 9 member B2	SLC9B2 is a human gene that belongs to the solute carrier family 9 member B2. This gene encodes for a protein called NHEDC2, which is a sodium hydrogen antiporter. NHEDC2 converts the proton motive force established by the respiratory chain or the F1F0 mitochondrial ATPase into sodium gradients that drive other energy-requiring processes, transduce environmental signals into cell responses, or fu…	SLC9B2 has been implicated in various diseases, including hypertension and heart failure. In hypertension, SLC9B2 has been shown to play a role in regulating blood pressure by controlling sodium and hydrogen ion balance in the body. In heart failure, SLC9B2 has been linked to the regulation of cardiac contractility and the maintenance of intracellular pH. Targeted drug discovery efforts for SLC9B…	GO:0010351 lithium ion transport;GO:2001206 positive regulation of osteoclast development;GO:2001204 regulation of osteoclast development		Transporters:Electrochemical Potential-driven transporters	Cell Junctions;Nucleoplasm (Approved)				0.0	1.0	0.0	0.0	1.0	1.0	0.0	0.0	0.0	0.0	0.0	0.0	0.0	0.0	0.0	0.0	0.0	0.0	0.0	0.0
PRR7	80758	symbol	H. sapiens	80758	H. sapiens	PRR7	proline rich 7, synaptic	PRR7, or proline rich 7, synaptic, is a human gene that plays a role in regulating protein ubiquitination and apoptotic processes. It has been found to have long-chain fatty acid binding activity, protein tyrosine kinase binding activity, and ubiquitin-like protein ligase binding activity. PRR7 is located in various cellular components, including the cytosol, nucleoplasm, and perinuclear region o…	There is limited information available on the disease implications of PRR7. However, recent studies have suggested that PRR7 may play a role in the development and progression of certain types of cancer, including breast cancer and hepatocellular carcinoma. Targeted drug discovery efforts for PRR7 are still in the early stages, but there is potential for the development of drugs that target PRR7 …	GO:0099527 postsynapse to nucleus signaling pathway;GO:2001269 positive regulation of cysteine-type endopeptidase activity involved in apoptotic signaling pathway;GO:2001267 regulation of cysteine-type endopeptidase activity involved in apoptotic signaling pathway		Transporters:Accessory Factors Involved in Transport; Predicted intracellular proteins	Cytosol;Nucleoplasm;Plasma membrane (Supported)				0.0	0.0	0.0	1.0	0.0	0.0	0.0	0.0	0.0	0.0	0.0	0.0	0.0	0.0	0.0	0.0	0.0	0.0	0.0	0.0
CPEB1	64506	symbol	H. sapiens	64506	H. sapiens	CPEB1	cytoplasmic polyadenylation element binding protein 1	CPEB1, or cytoplasmic polyadenylation element binding protein 1, is a highly conserved protein that binds to a specific RNA sequence called the cytoplasmic polyadenylation element found in the 3' untranslated region of some mRNAs. It functions in both the cytoplasm and the nucleus and is involved in regulating mRNA translation and processing of the 3' untranslated region. CPEB1 may also play a ro…	CPEB1 has been implicated in several diseases, including cancer, neurological disorders, and cardiovascular diseases. In cancer, CPEB1 has been shown to promote tumor growth and metastasis by regulating the translation of specific mRNAs. Targeting CPEB1 has been proposed as a potential therapeutic strategy for cancer treatment. In neurological disorders, CPEB1 has been linked to synaptic plastici…	GO:0031440 regulation of mRNA 3'-end processing;GO:2000766 negative regulation of cytoplasmic translation;GO:2000765 regulation of cytoplasmic translation		Predicted intracellular proteins	Cytosol;Nucleoplasm (Supported)		(M242)PID AURORA A PATHWAY		0.0	0.0	0.0	0.0	0.0	0.0	0.0	0.0	0.0	0.0	0.0	0.0	0.0	0.0	0.0	0.0	0.0	0.0	0.0	0.0
GABARAPL1	23710	symbol	H. sapiens	23710	H. sapiens	GABARAPL1	GABA type A receptor associated protein like 1	GABARAPL1 is a human gene that encodes a protein called GABA type A receptor associated protein like 1. This protein is involved in autophagy, a process by which cells break down and recycle their own components. GABARAPL1 is predicted to play a role in autophagosome assembly, the process by which cells form structures called autophagosomes that engulf and break down cellular components. It is al…	Research has shown that GABARAPL1 may play a role in several diseases, including cancer, neurodegenerative disorders, and infectious diseases. In cancer, GABARAPL1 has been found to be overexpressed in several types of tumors, including breast, lung, and pancreatic cancer. Targeting GABARAPL1 may therefore be a potential strategy for cancer therapy. In neurodegenerative disorders, GABARAPL1 has b…	GO:0006995 cellular response to nitrogen starvation;GO:0043562 cellular response to nitrogen levels;GO:0061723 glycophagy		Predicted intracellular proteins	Vesicles (Approved)			(M5935)HALLMARK FATTY ACID METABOLISM; (M5947)HALLMARK IL2 STAT5 SIGNALING; (M5934)HALLMARK XENOBIOTIC METABOLISM	1.0	0.0	0.0	0.0	0.0	0.0	0.0	1.0	1.0	0.0	0.0	0.0	0.0	0.0	0.0	0.0	0.0	0.0	0.0	0.0
FRY	10129	symbol	H. sapiens	10129	H. sapiens	FRY	FRY microtubule binding protein	FRY is a human gene that encodes for a microtubule binding protein. It is predicted to have enzyme inhibitor activity and play a role in cell morphogenesis and neuron projection development. FRY is also predicted to be located in the microtubule organizing center and spindle pole, as well as being active in the cell cortex and site of polarized growth.	There is limited information available on the disease implications of FRY. However, recent studies have suggested that mutations in the FRY gene may be associated with the development of certain types of cancer, including breast and ovarian cancer. Targeted drug discovery efforts for FRY are still in the early stages, but there is potential for the development of drugs that target the microtubule…	GO:1904428 negative regulation of tubulin deacetylation;GO:0090043 regulation of tubulin deacetylation;GO:0090311 regulation of protein deacetylation		Predicted intracellular proteins					0.0	0.0	0.0	0.0	0.0	0.0	0.0	0.0	0.0	0.0	0.0	0.0	0.0	0.0	0.0	0.0	0.0	1.0	0.0	0.0
ZNF528	84436	symbol	H. sapiens	84436	H. sapiens	ZNF528	zinc finger protein 528	ZNF528 is a human gene that encodes for a zinc finger protein. This protein is predicted to have the ability to bind to DNA and regulate transcription by RNA polymerase II. It is also predicted to be active in the nucleus. The function of ZNF528 is not fully understood, but it is believed to play a role in the regulation of gene expression. Further research is needed to fully understand the funct…	Unfortunately, there is currently limited information available on the disease implications and targeted drug discovery efforts for ZNF528. As the function of this gene is not fully understood, it is difficult to determine its potential role in disease development or progression. Additionally, there are no known drugs on the market that specifically target ZNF528. However, further research on the…	GO:0006357 regulation of transcription by RNA polymerase II;GO:0006355 regulation of DNA-templated transcription;GO:2001141 regulation of RNA biosynthetic process		Transcription factors:Zinc-coordinating DNA-binding domains; Predicted intracellular proteins	Nuclear speckles (Approved); Additional: Cytosol				0.0	0.0	0.0	0.0	0.0	0.0	0.0	0.0	0.0	0.0	0.0	0.0	0.0	0.0	0.0	0.0	0.0	0.0	0.0	0.0
SH2D5	400745	symbol	H. sapiens	400745	H. sapiens	SH2D5	SH2 domain containing 5	SH2D5, also known as SH2 domain containing 5, is a human gene that is predicted to be active in the postsynaptic density. The postsynaptic density is a specialized region of the neuron that is involved in the transmission of signals between neurons. The SH2D5 gene contains a SH2 domain, which is a protein domain that is involved in signal transduction. The function of SH2D5 is not well understood…	There is limited information available on the disease implications of SH2D5. However, some studies have suggested that mutations in this gene may be associated with neurological disorders such as autism spectrum disorder and schizophrenia. Targeted drug discovery efforts for SH2D5 are also limited, as the function of this gene is not well understood. However, some studies have suggested that targ…			Predicted intracellular proteins	Cytosol (Approved)				0.0	0.0	0.0	0.0	0.0	0.0	0.0	0.0	0.0	0.0	0.0	0.0	0.0	0.0	0.0	0.0	0.0	0.0	0.0	0.0
PLA2G16	11145	gene_synonym	H. sapiens	11145	H. sapiens	PLAAT3	phospholipase A and acyltransferase 3	PLAAT3 is a human gene that encodes for a protein with multiple enzymatic activities, including N-acyltransferase, phospholipase A1, and phospholipase A2. It is involved in the metabolic process of N-acylphosphatidylethanolamine and is predicted to be located in various cellular components, including lysosomes, nuclear envelopes, and peroxisomes. The protein is active in the cytoplasm and has bee…	There is limited information available on the disease implications of PLAAT3. However, recent studies have suggested that the gene may play a role in the development and progression of certain types of cancer, including seminoma and ovarian cancer. Targeted drug discovery efforts for PLAAT3 are still in the early stages, but there is potential for the development of drugs that target the enzymati…	GO:0070292 N-acylphosphatidylethanolamine metabolic process;GO:0036152 phosphatidylethanolamine acyl-chain remodeling;GO:0030397 membrane disassembly		ENZYME proteins:Hydrolases; Enzymes; RAS pathway related proteins; Predicted intracellular proteins	Mitochondria (Approved); Additional: Cytosol			(M5906)HALLMARK ESTROGEN RESPONSE EARLY; (M5907)HALLMARK ESTROGEN RESPONSE LATE	1.0	0.0	0.0	0.0	0.0	0.0	1.0	0.0	1.0	0.0	0.0	0.0	0.0	0.0	0.0	0.0	0.0	0.0	0.0	0.0
APOC1	341	symbol	H. sapiens	341	H. sapiens	APOC1	apolipoprotein C1	APOC1 is a gene that belongs to the apolipoprotein C1 family and is primarily expressed in the liver. It plays a crucial role in the metabolism of high density lipoprotein (HDL) and very low density lipoprotein (VLDL). The gene is activated when monocytes differentiate into macrophages. The protein encoded by APOC1 has been shown to inhibit cholesteryl ester transfer protein in plasma. The gene i…	APOC1 has been implicated in several diseases related to lipid metabolism, including atherosclerosis, coronary artery disease, and familial hypercholesterolemia. Studies have shown that APOC1 levels are elevated in patients with these conditions, suggesting that it may be a potential therapeutic target. However, there are currently no drugs on the market that specifically target APOC1. Efforts to…	GO:0010900 negative regulation of phosphatidylcholine catabolic process;GO:0150174 negative regulation of phosphatidylcholine metabolic process;GO:0010899 regulation of phosphatidylcholine catabolic process		Cancer-related genes:Candidate cancer biomarkers; Candidate cardiovascular disease genes; Predicted secreted proteins				(M5946)HALLMARK COAGULATION; (M5921)HALLMARK COMPLEMENT	0.0	1.0	0.0	0.0	0.0	1.0	1.0	0.0	0.0	1.0	0.0	0.0	0.0	0.0	0.0	0.0	0.0	0.0	0.0	0.0
BHLHE40	8553	symbol	H. sapiens	8553	H. sapiens	BHLHE40	basic helix-loop-helix family member e40	BHLHE40 is a gene that encodes a basic helix-loop-helix protein expressed in various tissues. The protein can interact with ARNTL or compete for E-box binding sites in the promoter of PER1 and repress CLOCK/ARNTL's transactivation of PER1. This gene is believed to be involved in the control of circadian rhythm and cell differentiation.	There is limited information available on the disease implications of BHLHE40. However, some studies have suggested that dysregulation of this gene may be involved in the development of certain cancers, including breast cancer and hepatocellular carcinoma. Targeted drug discovery efforts for BHLHE40 are also limited, but some studies have explored the potential of small molecule inhibitors to tar…	GO:0043153 entrainment of circadian clock by photoperiod;GO:0009648 photoperiodism;GO:0009649 entrainment of circadian clock		Transcription factors:Basic domains; Predicted intracellular proteins	Nuclear bodies (Supported)		(M95)PID CIRCADIAN PATHWAY; (M44)PID HIF2PATHWAY; (M255)PID HIF1 TFPATHWAY	(M5942)HALLMARK UV RESPONSE DN; (M5947)HALLMARK IL2 STAT5 SIGNALING; (M5890)HALLMARK TNFA SIGNALING VIA NFKB	0.0	0.0	0.0	0.0	0.0	0.0	0.0	0.0	0.0	0.0	0.0	0.0	0.0	1.0	0.0	0.0	0.0	1.0	0.0	1.0
SLC22A1	6580	symbol	H. sapiens	6580	H. sapiens	SLC22A1	solute carrier family 22 member 1	SLC22A1 is a gene that encodes for a protein that is involved in the elimination of small organic cations, drugs, and environmental toxins in various organs such as the liver, kidney, and intestine. The protein contains twelve transmembrane domains and is a plasma integral membrane protein. There are two transcript variants of the gene, but only the longer variant encodes for a functional transpo…	SLC22A1 has been implicated in several diseases, including type 2 diabetes, hypertension, and cancer. In type 2 diabetes, SLC22A1 variants have been associated with altered drug response to metformin, a commonly used drug for diabetes treatment. In hypertension, SLC22A1 variants have been linked to altered response to antihypertensive drugs such as thiazide diuretics. In cancer, SLC22A1 has been …	GO:0006844 acyl carnitine transport;GO:1902616 acyl carnitine transmembrane transport;GO:1900749 (R)-carnitine transport		Transporters:Electrochemical Potential-driven transporters; Predicted intracellular proteins				(M5934)HALLMARK XENOBIOTIC METABOLISM	0.0	1.0	0.0	1.0	0.0	0.0	0.0	0.0	0.0	1.0	1.0	0.0	1.0	0.0	0.0	0.0	0.0	0.0	0.0	0.0
SRPX	8406	symbol	H. sapiens	8406	H. sapiens	SRPX	sushi repeat containing protein X-linked	SRPX is a gene that is located on the X chromosome and encodes for a protein that is predicted to be involved in cell adhesion and extracellular matrix structure. It is also predicted to play a role in negative regulation of cell proliferation, phagolysosome assembly, and positive regulation of apoptotic signaling pathway. The protein is a part of the collagen-containing extracellular matrix.	Mutations in the SRPX gene have been associated with several neurological disorders, including epilepsy, speech and language disorders, and cognitive impairment. Studies have shown that SRPX mutations can lead to abnormal neuronal migration and synaptic function, which can contribute to these disorders. Targeted drug discovery efforts for SRPX-related disorders are still in the early stages, but …	GO:0060244 negative regulation of cell proliferation involved in contact inhibition;GO:0060242 contact inhibition;GO:0060245 detection of cell density		Predicted secreted proteins			(M3008)NABA ECM GLYCOPROTEINS; (M5884)NABA CORE MATRISOME; (M5889)NABA MATRISOME	(M5916)HALLMARK APICAL SURFACE; (M5891)HALLMARK HYPOXIA	0.0	0.0	0.0	0.0	0.0	0.0	0.0	1.0	1.0	0.0	0.0	0.0	0.0	0.0	0.0	0.0	0.0	0.0	0.0	0.0
COLEC12	81035	symbol	H. sapiens	81035	H. sapiens	COLEC12	collectin subfamily member 12	COLEC12 is a gene that encodes a protein belonging to the C-lectin family. This protein has collagen-like sequences and carbohydrate recognition domains. It acts as a scavenger receptor and is involved in several functions related to host defense. It can bind to carbohydrate antigens on microorganisms, helping to recognize and remove them. It also plays a role in the recognition, internalization,…	There is limited information available on the disease implications of COLEC12. However, some studies have suggested that variations in this gene may be associated with an increased risk of developing autoimmune diseases such as systemic lupus erythematosus and rheumatoid arthritis. There are currently no targeted drug discovery efforts specifically focused on COLEC12. However, some drugs that tar…	GO:0009756 carbohydrate mediated signaling;GO:0044857 plasma membrane raft organization;GO:0034138 toll-like receptor 3 signaling pathway			Golgi apparatus;Vesicles (Approved); Additional: Cell Junctions		(M5880)NABA ECM AFFILIATED; (M5885)NABA MATRISOME ASSOCIATED; (M5889)NABA MATRISOME		0.0	0.0	0.0	0.0	0.0	1.0	0.0	1.0	0.0	0.0	0.0	0.0	0.0	0.0	0.0	0.0	1.0	0.0	0.0	0.0
GPR157	80045	symbol	H. sapiens	80045	H. sapiens	GPR157	G protein-coupled receptor 157	GPR157 is a human gene that is predicted to enable G protein-coupled receptor activity. It is also predicted to be involved in positive regulation of cytosolic calcium ion concentration involved in phospholipase C-activating G protein-coupled signaling pathway and radial glial cell differentiation. The gene is predicted to be located in the ciliary membrane.	Unfortunately, there is currently limited information available on the disease implications and targeted drug discovery efforts for GPR157. As a relatively newly discovered gene, research on its potential role in disease is still ongoing. However, there are some drugs on the market that target other G protein-coupled receptors, which may provide insights into potential drug discovery efforts for …	GO:0060019 radial glial cell differentiation;GO:0048512 circadian behavior;GO:0007622 rhythmic behavior		G-protein coupled receptors:Family 2 (B) receptors; G-protein coupled receptors:GPCRs excl olfactory receptors	Cytosol (Approved); Additional: Plasma membrane				0.0	0.0	0.0	0.0	0.0	0.0	0.0	0.0	0.0	0.0	0.0	1.0	0.0	1.0	0.0	0.0	0.0	0.0	0.0	0.0
GPR146	115330	symbol	H. sapiens	115330	H. sapiens	GPR146	G protein-coupled receptor 146	GPR146 is a human gene that is predicted to enable G protein-coupled receptor activity and be involved in the G protein-coupled receptor signaling pathway. It is located in the plasma membrane.	There is limited information available on the disease implications of GPR146. However, some studies suggest that it may be involved in the regulation of blood pressure and cardiovascular function. Targeted drug discovery efforts for GPR146 are also limited, but some research has focused on developing drugs that target G protein-coupled receptors in general, which could potentially include GPR146.…	GO:0007186 G protein-coupled receptor signaling pathway;GO:0007165 signal transduction;GO:0023052 signaling		G-protein coupled receptors:GPCRs excl olfactory receptors; Predicted intracellular proteins					0.0	0.0	0.0	0.0	0.0	0.0	0.0	0.0	0.0	0.0	0.0	0.0	0.0	0.0	0.0	0.0	0.0	0.0	0.0	0.0
KLF14	136259	symbol	H. sapiens	136259	H. sapiens	KLF14	KLF transcription factor 14	KLF14 is a gene that belongs to the Kruppel-like family of transcription factors. It is an intronless gene that acts as a transcriptional co-repressor and is induced by transforming growth factor-beta (TGF-beta) to repress TGF-beta receptor II gene expression. The gene is imprinted, meaning it exhibits expression from the maternal allele in embryonic and extra-embryonic tissues.	KLF14 has been implicated in several diseases, including type 2 diabetes, obesity, and breast cancer. Genome-wide association studies have identified KLF14 as a susceptibility gene for type 2 diabetes and obesity, with variants in the gene associated with increased risk for these conditions. In breast cancer, KLF14 has been shown to act as a tumor suppressor, with reduced expression of the gene a…	GO:1902070 positive regulation of sphingolipid mediated signaling pathway;GO:1902068 regulation of sphingolipid mediated signaling pathway;GO:0045944 positive regulation of transcription by RNA polymerase II		Predicted intracellular proteins					0.0	0.0	0.0	0.0	0.0	0.0	0.0	0.0	0.0	0.0	0.0	0.0	0.0	0.0	0.0	0.0	0.0	0.0	0.0	0.0
APOBR	55911	symbol	H. sapiens	55911	H. sapiens	APOBR	apolipoprotein B receptor	APOBR is a gene that encodes for the apolipoprotein B48 receptor, which is a receptor found in macrophages that binds to apolipoprotein B48 in dietary triglyceride-rich lipoproteins. This receptor is important for providing essential lipids, lipid-soluble vitamins, and other nutrients to reticuloendothelial cells. However, if there is an excess of plasma triglycerides, the apolipoprotein B48 rece…	There is limited information available on the disease implications of APOBR. However, studies have suggested that genetic variations in APOBR may be associated with an increased risk of developing metabolic disorders such as obesity, dyslipidemia, and type 2 diabetes. Targeted drug discovery efforts for APOBR are also limited, but some studies have explored the potential of using APOBR as a thera…	GO:0006641 triglyceride metabolic process;GO:0006639 acylglycerol metabolic process;GO:0006638 neutral lipid metabolic process		Predicted intracellular proteins		Zinc; Copper; Zinc acetate; Zinc chloride; Zinc sulfate, unspecified form			0.0	1.0	0.0	0.0	0.0	0.0	1.0	0.0	0.0	1.0	0.0	0.0	0.0	0.0	0.0	0.0	0.0	0.0	0.0	0.0
PKP2	5318	symbol	H. sapiens	5318	H. sapiens	PKP2	plakophilin 2	PKP2, also known as plakophilin 2, is a gene that belongs to the arm-repeat and plakophilin gene families. Plakophilin proteins contain armadillo repeats and are involved in linking cadherins to intermediate filaments in the cytoskeleton. PKP2 regulates the signaling activity of beta-catenin and is required to maintain transcription of genes that control intracellular calcium cycling. Mutations i…	Mutations in the PKP2 gene have been linked to various inherited cardiac conditions, including Arrythmogenic Cardiomyopathy, Brugada Syndrome, and Idiopathic Ventricular Fibrillation. These conditions are characterized by abnormal heart rhythms and can lead to sudden cardiac death. Targeted drug discovery efforts for these conditions have focused on developing drugs that can regulate the activity…	GO:0099017 maintenance of protein localization at cell tip;GO:0002159 desmosome assembly;GO:0048496 maintenance of animal organ identity		Disease related genes; Predicted intracellular proteins; Human disease related genes:Cardiovascular diseases:Cardiac diseases	Cell Junctions (Enhanced); Additional: Nucleoplasm			(M5937)HALLMARK GLYCOLYSIS	0.0	0.0	0.0	0.0	0.0	0.0	0.0	0.0	0.0	0.0	0.0	0.0	0.0	0.0	1.0	0.0	0.0	1.0	0.0	0.0
CTD-2054N24.2						None	None	None	None	None	None	None	None	None	None	None	nan	nan	nan	nan	nan	nan	nan	nan	nan	nan	nan	nan	nan	nan	nan	nan	nan	nan	nan	nan
SCG3	29106	symbol	H. sapiens	29106	H. sapiens	SCG3	secretogranin III	SCG3, also known as secretogranin III, is a protein that belongs to the chromogranin/secretogranin family of neuroendocrine secretory proteins. This protein may serve as a precursor for biologically active peptides, but its function is currently unknown. Some granins have been shown to act as helper proteins in sorting and proteolytic processing of prohormones. Two different isoforms of SCG3 have…	There is limited information available on the disease implications of SCG3. However, some studies have suggested that SCG3 may play a role in the development and progression of certain types of cancer, including prostate cancer and neuroblastoma. Targeted drug discovery efforts for SCG3 are also limited, as its function is not well understood. Currently, there are no drugs on the market that spec…	GO:0033366 protein localization to secretory granule;GO:0033365 protein localization to organelle;GO:0008104 protein localization		Predicted intracellular proteins; Predicted secreted proteins	Vesicles (Supported)			(M5951)HALLMARK SPERMATOGENESIS; (M5921)HALLMARK COMPLEMENT; (M5953)HALLMARK KRAS SIGNALING UP	0.0	0.0	0.0	0.0	0.0	0.0	0.0	0.0	0.0	0.0	0.0	0.0	0.0	0.0	0.0	0.0	0.0	0.0	0.0	0.0
MFSD11	79157	symbol	H. sapiens	79157	H. sapiens	MFSD11	major facilitator superfamily domain containing 11	MFSD11 is a human gene that is predicted to be an integral component of the membrane. It belongs to the major facilitator superfamily domain containing 11. However, there is limited information available about the function of this gene.	Unfortunately, there is currently limited information available on the disease implications and targeted drug discovery efforts for MFSD11. As a result, there are no known drugs on the market that specifically target this gene. However, research is ongoing to better understand the function of MFSD11 and its potential role in disease. As more information becomes available, it may be possible to de…	GO:0008150 biological_process							0.0	0.0	0.0	0.0	0.0	0.0	0.0	0.0	0.0	0.0	0.0	0.0	0.0	0.0	0.0	0.0	0.0	0.0	0.0	0.0
GATA2	2624	symbol	H. sapiens	2624	H. sapiens	GATA2	GATA binding protein 2	GATA2 is a gene that encodes a zinc-finger transcription factor belonging to the GATA family. This protein plays a crucial role in regulating the transcription of genes involved in the development and proliferation of hematopoietic and endocrine cell lineages. It binds to the promoter regions of target genes and is essential for the proper functioning of these cells. Alternative splicing of the G…	Mutations in the GATA2 gene have been associated with a range of diseases, including primary immunodeficiency syndromes, myelodysplastic syndrome, acute myeloid leukemia, and familial platelet disorder with propensity to develop acute myeloid leukemia. These diseases are characterized by abnormal hematopoiesis and immune system dysfunction. Targeted drug discovery efforts have focused on developi…	GO:0010725 regulation of primitive erythrocyte differentiation;GO:0035854 eosinophil fate commitment;GO:0030222 eosinophil differentiation		Disease related genes; Transcription factors:Zinc-coordinating DNA-binding domains; Predicted intracellular proteins; Human disease related genes:Cardiovascular diseases:Hematologic diseases; Human disease related genes:Cancers:Cancers of haematopoietic and lymphoid tissues; Cancer-related genes	Nucleoplasm (Supported)		(M30)PID HDAC CLASSII PATHWAY; (M151)PID AR TF PATHWAY; (M101)PID HDAC CLASSI PATHWAY		0.0	0.0	0.0	0.0	0.0	1.0	0.0	0.0	0.0	0.0	0.0	0.0	0.0	0.0	0.0	0.0	0.0	1.0	0.0	0.0
HERC5	51191	symbol	H. sapiens	51191	H. sapiens	HERC5	HECT and RLD domain containing E3 ubiquitin protein ligase 5	HERC5 is a human gene that belongs to the HERC family of ubiquitin ligases. It encodes a protein with a HECT domain and five RCC1 repeats. The gene is upregulated in endothelial cells by pro-inflammatory cytokines. The protein is located in the cytoplasm and perinuclear region and acts as an interferon-induced E3 protein ligase that mediates ISGylation of protein targets. It also modulates the an…	There is limited information available on the disease implications of HERC5. However, recent studies have suggested that HERC5 may play a role in the pathogenesis of certain viral infections, including hepatitis C virus (HCV) and human immunodeficiency virus (HIV). Inhibition of HERC5 has been shown to enhance the antiviral response in HCV-infected cells, suggesting that targeting HERC5 may be a …	GO:0039585 PKR/eIFalpha signaling;GO:0032020 ISG15-protein conjugation;GO:0140467 integrated stress response signaling							0.0	0.0	0.0	0.0	0.0	0.0	0.0	0.0	0.0	0.0	0.0	0.0	0.0	0.0	0.0	0.0	0.0	0.0	0.0	0.0
KLF4	9314	symbol	H. sapiens	9314	H. sapiens	KLF4	KLF transcription factor 4	KLF4 is a gene that encodes a protein belonging to the Kruppel family of transcription factors. This zinc finger protein is essential for the normal development of the skin's barrier function. It is believed to regulate the G1-to-S transition of the cell cycle by mediating the tumor suppressor gene p53 following DNA damage. Mice lacking this gene have a normal appearance but lose weight rapidly a…	KLF4 has been implicated in various diseases, including cancer, cardiovascular disease, and inflammatory disorders. In cancer, KLF4 has been shown to act as both a tumor suppressor and an oncogene, depending on the context. It has been found to be downregulated in several types of cancer, including colorectal, gastric, and lung cancer, and its overexpression has been associated with poor prognosi…	GO:1904998 negative regulation of leukocyte adhesion to arterial endothelial cell;GO:0007500 mesodermal cell fate determination;GO:0071409 cellular response to cycloheximide		Transcription factors:Zinc-coordinating DNA-binding domains; Cancer-related genes:Candidate cancer biomarkers; Predicted intracellular proteins; Human disease related genes:Cancers:Cancers of eye, brain, and central nervous system	Nucleoplasm (Supported); Additional: Cytosol		(M223)PID BETA CATENIN NUC PATHWAY	(M5890)HALLMARK TNFA SIGNALING VIA NFKB; (M5906)HALLMARK ESTROGEN RESPONSE EARLY; (M5907)HALLMARK ESTROGEN RESPONSE LATE	0.0	0.0	0.0	0.0	0.0	0.0	0.0	0.0	0.0	0.0	0.0	0.0	0.0	0.0	0.0	0.0	0.0	1.0	0.0	0.0
FOS	2353	symbol	H. sapiens	2353	H. sapiens	FOS	Fos proto-oncogene, AP-1 transcription factor subunit	The FOS gene family includes four members, FOS, FOSB, FOSL1, and FOSL2, which encode leucine zipper proteins that can combine with proteins of the JUN family to form the transcription factor complex AP-1. The FOS proteins are involved in regulating cell proliferation, differentiation, and transformation, and in some cases, they have been linked to apoptotic cell death. The FOS gene is a proto-onc…	The FOS gene family has been implicated in various diseases, including cancer, osteoporosis, and inflammatory disorders. In cancer, the overexpression of FOS has been observed in several types of tumors, including breast, lung, and colon cancer, and has been associated with tumor progression and poor prognosis. As a result, there have been efforts to develop drugs that target the FOS protein or i…	GO:1990646 cellular response to prolactin;GO:0001661 conditioned taste aversion;GO:1990637 response to prolactin		Cancer-related genes:Candidate cancer biomarkers; Transcription factors:Basic domains; Predicted intracellular proteins	Nucleoplasm (Supported)	Nadroparin	(M134)PID TCR RAS PATHWAY; (M206)PID PDGFRA PATHWAY; (M268)PID S1P S1P2 PATHWAY	(M5941)HALLMARK UV RESPONSE UP; (M5890)HALLMARK TNFA SIGNALING VIA NFKB; (M5891)HALLMARK HYPOXIA	0.0	0.0	0.0	0.0	0.0	1.0	0.0	0.0	0.0	0.0	0.0	1.0	0.0	0.0	0.0	1.0	0.0	0.0	1.0	0.0
HAGHL	84264	symbol	H. sapiens	84264	H. sapiens	HAGHL	hydroxyacylglutathione hydrolase like	HAGHL is a human gene that is predicted to have hydroxyacylglutathione hydrolase activity and metal ion binding activity. It is also predicted to be involved in the catabolic process of methylglyoxal to D-lactate via S-lactoyl-glutathione.	There is limited information available on the disease implications of HAGHL. However, some studies have suggested that mutations in this gene may be associated with an increased risk of developing diabetic complications, such as diabetic nephropathy. Targeted drug discovery efforts for HAGHL are also limited, but some studies have explored the potential of developing inhibitors of the enzyme to p…			Predicted intracellular proteins					0.0	0.0	0.0	0.0	0.0	0.0	0.0	0.0	0.0	0.0	0.0	0.0	0.0	0.0	0.0	0.0	0.0	0.0	0.0	0.0
SPRED2	200734	symbol	H. sapiens	200734	H. sapiens	SPRED2	sprouty related EVH1 domain containing 2	SPRED2 is a human gene that belongs to the Sprouty/SPRED family of proteins. These proteins are involved in regulating the activation of the MAP kinase cascade, which is important for cell growth and differentiation. SPRED2 is thought to play a role in the development of the nervous system and has been linked to conditions such as autism and intellectual disability. Mutations in the SPRED2 gene h…	Research on SPRED2 has primarily focused on its role in the development of the nervous system and its association with neurodevelopmental disorders such as autism and intellectual disability. However, mutations in the SPRED2 gene have also been linked to Legius syndrome, a rare genetic disorder characterized by café-au-lait spots and other symptoms similar to neurofibromatosis type 1. Currently, …	GO:1902747 negative regulation of lens fiber cell differentiation;GO:1902746 regulation of lens fiber cell differentiation;GO:0043517 positive regulation of DNA damage response, signal transduction by p53 class mediator		Disease related genes; Predicted intracellular proteins; Human disease related genes:Congenital malformations:Other congenital malformations	Nucleoplasm (Uncertain); Additional: Cytosol		(M231)PID KIT PATHWAY	(M5947)HALLMARK IL2 STAT5 SIGNALING	0.0	0.0	0.0	0.0	0.0	0.0	0.0	0.0	0.0	0.0	0.0	0.0	0.0	0.0	0.0	0.0	0.0	1.0	0.0	0.0
RAB3A	5864	symbol	H. sapiens	5864	H. sapiens	RAB3A	RAB3A, member RAS oncogene family	RAB3A is a human gene that belongs to the RAS oncogene family. It plays a role in various biological processes, including acrosomal vesicle exocytosis, lysosome localization, and plasma membrane repair. RAB3A enables GTPase activity and myosin V binding activity and is located in the perinuclear region of the cytoplasm. This information is provided by the Alliance of Genome Resources as of April …	There is limited information available on the disease implications of RAB3A. However, some studies have suggested that mutations in this gene may be associated with certain neurological disorders, such as schizophrenia and bipolar disorder. Targeted drug discovery efforts for RAB3A are also limited, as it is not a well-studied target for drug development. Currently, there are no drugs on the mark…	GO:0061670 evoked neurotransmitter secretion;GO:0099161 regulation of presynaptic dense core granule exocytosis;GO:1905413 regulation of dense core granule exocytosis		Predicted intracellular proteins	Nucleoplasm (Approved); Additional: Centrosome;Cytosol				0.0	0.0	1.0	1.0	0.0	1.0	0.0	1.0	0.0	0.0	0.0	1.0	0.0	0.0	0.0	0.0	0.0	1.0	0.0	0.0
NEU1	4758	symbol	H. sapiens	4758	H. sapiens	NEU1	neuraminidase 1	NEU1 is a human gene that encodes for the lysosomal enzyme neuraminidase 1. This enzyme is responsible for cleaving terminal sialic acid residues from glycoproteins and glycolipids in the lysosome. NEU1 forms a heterotrimeric complex with beta-galactosidase and cathepsin A, which is also known as "protective protein." Mutations in NEU1 can lead to sialidosis, a lysosomal storage disease that can …	Sialidosis is a rare genetic disorder caused by mutations in the NEU1 gene, resulting in the accumulation of sialylated glycoproteins and glycolipids in lysosomes. The disease can manifest as type 1 or type 2, with symptoms including cherry-red spot on the retina, myoclonus, ataxia, and cognitive impairment. Currently, there is no cure for sialidosis, and treatment is mainly supportive. However, …	GO:0006689 ganglioside catabolic process;GO:0009313 oligosaccharide catabolic process;GO:0046479 glycosphingolipid catabolic process		Disease related genes; Human disease related genes:Congenital disorders of metabolism:Congenital disorders of glycan/glycoprotein metabolism; FDA approved drug targets:Small molecule drugs; ENZYME proteins:Hydrolases; Predicted intracellular proteins; Human disease related genes:Congenital disorders of metabolism:Lysosomal storage diseases; Enzymes	Vesicles (Supported); Additional: Cell Junctions	Oseltamivir			1.0	0.0	1.0	0.0	0.0	0.0	1.0	0.0	1.0	0.0	0.0	0.0	0.0	0.0	0.0	0.0	0.0	0.0	0.0	0.0
C16orf96	342346	symbol	H. sapiens	342346	H. sapiens	C16orf96	chromosome 16 open reading frame 96	C16orf96 is a gene located on chromosome 16 that encodes a protein of unknown function. The gene is conserved across different species, suggesting that it may play an important role in biological processes. However, little is currently known about the specific function of the C16orf96 protein. Studies have shown that mutations in the gene may be associated with certain types of cancer, including …	There is currently limited information available on the disease implications of C16orf96, and no targeted drug discovery efforts have been reported for this gene. However, studies have shown that mutations in C16orf96 may be associated with certain types of cancer, including breast and ovarian cancer. These findings suggest that the gene may be a potential target for cancer therapies in the futur…			Predicted intracellular proteins	Centriolar satellite (Approved)				0.0	0.0	0.0	0.0	0.0	0.0	0.0	0.0	0.0	0.0	0.0	0.0	0.0	0.0	0.0	0.0	0.0	0.0	0.0	0.0
RGCC	28984	symbol	H. sapiens	28984	H. sapiens	RGCC	regulator of cell cycle	RGCC is a gene that plays a role in regulating the progression of the cell cycle. It is activated by p53 in response to DNA damage or by complement system proteins that activate the cell cycle. The protein encoded by RGCC is located in the cytoplasm during interphase and at centrosomes during mitosis. It forms a complex with polo-like kinase 1 and can translocate to the nucleus in response to com…	There is limited information available on the disease implications of RGCC. However, studies have suggested that overexpression of RGCC may be associated with the development and progression of various types of cancer, including breast, lung, and liver cancer. Targeted drug discovery efforts for RGCC are also limited, but some studies have explored the potential of RGCC as a therapeutic target fo…	GO:0001100 negative regulation of exit from mitosis;GO:0003331 positive regulation of extracellular matrix constituent secretion;GO:0090272 negative regulation of fibroblast growth factor production		Predicted intracellular proteins	Nucleoplasm (Supported); Additional: Nucleoli		(M145)PID P53 DOWNSTREAM PATHWAY		0.0	0.0	0.0	0.0	0.0	0.0	0.0	0.0	0.0	0.0	0.0	0.0	0.0	0.0	0.0	0.0	0.0	0.0	0.0	0.0
ARHGEF28	64283	symbol	H. sapiens	64283	H. sapiens	ARHGEF28	Rho guanine nucleotide exchange factor 28	ARHGEF28 is a gene that belongs to the Rho guanine nucleotide exchange factor family. This gene is involved in the formation of amyotrophic lateral sclerosis neurofilament aggregates and interacts with low molecular weight neurofilament mRNA. The gene has multiple transcript variants due to alternate splicing.	There is limited information available on the disease implications of ARHGEF28. However, studies have shown that mutations in this gene may be associated with the development of amyotrophic lateral sclerosis (ALS), a progressive neurodegenerative disease that affects motor neurons in the brain and spinal cord. As for targeted drug discovery efforts, there is currently no known drug that specifica…	GO:0060052 neurofilament cytoskeleton organization;GO:0021955 central nervous system neuron axonogenesis;GO:0048013 ephrin receptor signaling pathway		Predicted intracellular proteins	Cytosol;Microtubules (Approved); Additional: Plasma membrane		(M68)PID RHOA REG PATHWAY; (M281)PID FAK PATHWAY		0.0	0.0	0.0	0.0	0.0	0.0	0.0	0.0	0.0	0.0	0.0	0.0	0.0	0.0	0.0	0.0	0.0	1.0	1.0	0.0
HERC6	55008	symbol	H. sapiens	55008	H. sapiens	HERC6	HECT and RLD domain containing E3 ubiquitin protein ligase family member 6	HERC6 is a gene that belongs to the HERC family of ubiquitin ligases. It contains a HECT domain and at least 1 RCC1-like domain (RLD). The HECT domain is predicted to catalyze the formation of a thioester with ubiquitin before transferring it to a substrate, while the RLD is predicted to act as a guanine nucleotide exchange factor for small G proteins. The gene is involved in the process of ubiqu…	There is limited information available on the disease implications of HERC6. However, recent studies have suggested that HERC6 may play a role in the development and progression of certain cancers, including breast cancer and hepatocellular carcinoma. Targeted drug discovery efforts for HERC6 are also limited, as the function of the gene is not well understood. However, there have been some studi…	GO:0002244 hematopoietic progenitor cell differentiation;GO:0006511 ubiquitin-dependent protein catabolic process;GO:0019941 modification-dependent protein catabolic process		Enzymes; ENZYME proteins:Transferases; Predicted intracellular proteins	Cytosol (Approved); Additional: Nucleoplasm			(M5911)HALLMARK INTERFERON ALPHA RESPONSE; (M5913)HALLMARK INTERFERON GAMMA RESPONSE	0.0	0.0	0.0	0.0	0.0	0.0	0.0	0.0	0.0	0.0	0.0	0.0	0.0	0.0	0.0	0.0	0.0	0.0	0.0	0.0
CCRN4L	25819	gene_synonym	H. sapiens	25819	H. sapiens	NOCT	nocturnin	NOCT, also known as nocturnin, is a gene that is involved in regulating the circadian clock in organisms. It is highly similar to a gene called Nocturnin in Xenopus laevis and shares similarities with a yeast transcription factor called CCR4. The mRNA abundance of a similar gene in mice has been shown to exhibit circadian rhythmicity, suggesting that NOCT may play a role in clock function or as a…	There is limited information available on the disease implications of NOCT. However, recent studies have suggested that NOCT may play a role in metabolic disorders such as obesity and diabetes. In one study, NOCT was found to regulate lipid metabolism in adipose tissue, suggesting that it may be a potential target for the treatment of obesity. Additionally, NOCT has been shown to regulate glucose…	GO:0000290 deadenylation-dependent decapping of nuclear-transcribed mRNA;GO:0110156 mRNA methylguanosine-cap decapping;GO:0110154 RNA decapping		ENZYME proteins:Hydrolases; Enzymes; Predicted intracellular proteins	Nuclear bodies (Supported); Additional: Cytosol;Nucleoplasm			(M5891)HALLMARK HYPOXIA	0.0	0.0	0.0	0.0	0.0	0.0	0.0	0.0	0.0	0.0	0.0	0.0	0.0	1.0	0.0	0.0	0.0	1.0	0.0	0.0
PRUNE2	158471	symbol	H. sapiens	158471	H. sapiens	PRUNE2	prune homolog 2 with BCH domain	PRUNE2 is a gene that belongs to the B-cell CLL/lymphoma 2 and adenovirus E1B 19 kDa interacting family. It plays a role in various cellular processes, including apoptosis, cell transformation, and synaptic function. The protein encoded by this gene has been shown to suppress the activity of Ras homolog family member A, which reduces stress fiber formation and oncogenic cellular transformation. I…	There is limited information available on the disease implications of PRUNE2. However, studies have shown that PRUNE2 is downregulated in various types of cancer, including prostate, breast, and lung cancer, suggesting that it may act as a tumor suppressor. Targeted drug discovery efforts for PRUNE2 are currently limited, but its role in cancer suggests that it may be a potential target for cance…	GO:0006915 apoptotic process;GO:0012501 programmed cell death;GO:0008219 cell death		Predicted intracellular proteins	Cytosol (Approved)				0.0	0.0	0.0	0.0	0.0	0.0	0.0	0.0	0.0	0.0	0.0	0.0	0.0	0.0	0.0	0.0	0.0	0.0	0.0	0.0
HMX1	3166	symbol	H. sapiens	3166	H. sapiens	HMX1	H6 family homeobox 1	HMX1 is a gene that encodes a transcription factor belonging to the H6 family of homeobox proteins. This protein is involved in the development of craniofacial structures and can bind to a specific DNA sequence. Mutations in this gene have been linked to oculoauricular syndrome, which affects the eyes and external ear.	Oculoauricular syndrome is a rare genetic disorder caused by mutations in the HMX1 gene. This syndrome is characterized by abnormalities in the eyes and external ear, including microphthalmia, coloboma, and hearing loss. There is currently no cure for oculoauricular syndrome, and treatment is focused on managing the symptoms. Targeted drug discovery efforts for this gene are limited, as the under…	GO:0000122 negative regulation of transcription by RNA polymerase II;GO:0045892 negative regulation of DNA-templated transcription;GO:1902679 negative regulation of RNA biosynthetic process		Disease related genes; Predicted intracellular proteins; Human disease related genes:Congenital malformations:Congenital malformations of eye; Transcription factors:Helix-turn-helix domains					0.0	0.0	0.0	0.0	0.0	0.0	0.0	0.0	0.0	0.0	0.0	0.0	0.0	0.0	0.0	0.0	0.0	0.0	0.0	0.0
GPRC5A	9052	symbol	H. sapiens	9052	H. sapiens	GPRC5A	G protein-coupled receptor class C group 5 member A	GPRC5A is a gene that encodes a protein belonging to the type 3 G protein-coupling receptor family. This protein has a signature 7-transmembrane domain motif and may be involved in the interaction between retinoid acid and G protein signalling pathways. Retinoic acid is important for development, cellular growth, and differentiation, and this gene may play a role in embryonic development and epit…	There is limited information available on the disease implications of GPRC5A. However, some studies have suggested that alterations in GPRC5A expression may be associated with certain types of cancer, including lung cancer and pancreatic cancer. Targeted drug discovery efforts for GPRC5A are also limited, but some studies have explored the potential of using retinoid acid analogs as therapeutic a…	GO:0007175 negative regulation of epidermal growth factor-activated receptor activity;GO:0007176 regulation of epidermal growth factor-activated receptor activity;GO:0061099 negative regulation of protein tyrosine kinase activity		G-protein coupled receptors:Family 3 (C) receptors; G-protein coupled receptors:GPCRs excl olfactory receptors; Predicted intracellular proteins	Plasma membrane;Vesicles (Enhanced)	Tretinoin			0.0	0.0	0.0	0.0	0.0	0.0	0.0	0.0	0.0	0.0	0.0	0.0	0.0	0.0	0.0	0.0	0.0	0.0	0.0	0.0
RRAGD	58528	symbol	H. sapiens	58528	H. sapiens	RRAGD	Ras related GTP binding D	RRAGD is a gene that encodes for a monomeric guanine nucleotide-binding protein, which acts as a molecular switch in various cell processes and signaling pathways. This protein binds to GTP or GDP and is involved in regulating cellular functions such as autophagy, lysosomal biogenesis, and mTORC1 signaling. Mutations in RRAGD have been associated with developmental delay, intellectual disability,…	There is limited information available on targeted drug discovery efforts for RRAGD, as it is a relatively newly discovered gene. However, mutations in RRAGD have been associated with developmental delay, intellectual disability, and seizures, indicating its potential as a therapeutic target for these conditions. Currently, there are no drugs on the market specifically targeting RRAGD. However, t…	GO:0071233 cellular response to L-leucine;GO:1990253 cellular response to leucine starvation;GO:0043201 response to L-leucine		Predicted intracellular proteins; Human disease related genes:Congenital disorders of metabolism:Other congenital disorders of metabolism	Nucleoplasm (Approved); Additional: Centrosome;Vesicles		(M121)PID MTOR 4PATHWAY	(M5947)HALLMARK IL2 STAT5 SIGNALING; (M5891)HALLMARK HYPOXIA; (M5937)HALLMARK GLYCOLYSIS	0.0	0.0	0.0	0.0	0.0	1.0	0.0	0.0	0.0	0.0	0.0	0.0	0.0	0.0	0.0	0.0	0.0	0.0	0.0	0.0
C10orf25	220979	gene_synonym	H. sapiens	220979	H. sapiens	ZNF22-AS1	ZNF22 antisense RNA 1										0.0	0.0	0.0	0.0	0.0	0.0	0.0	0.0	0.0	0.0	0.0	0.0	0.0	0.0	0.0	0.0	0.0	0.0	0.0	0.0
PROK2	60675	symbol	H. sapiens	60675	H. sapiens	PROK2	prokineticin 2	PROK2, also known as prokineticin 2, is a gene that encodes a protein expressed in the suprachiasmatic nucleus (SCN) circadian clock. This protein may function as the output component of the circadian clock and may also serve as a chemoattractant for neuronal precursor cells in the olfactory bulb. Similar proteins from other vertebrates have been shown to have diverse functions and were isolated …	Mutations in the PROK2 gene have been associated with Kallmann syndrome 4, a rare genetic disorder characterized by delayed or absent puberty and an impaired sense of smell. Targeted drug discovery efforts have focused on developing drugs that can modulate the activity of the protein encoded by PROK2. One such drug is bremelanotide, a synthetic peptide that acts as an agonist of the melanocortin …	GO:0045987 positive regulation of smooth muscle contraction;GO:0001935 endothelial cell proliferation;GO:0045933 positive regulation of muscle contraction		Disease related genes; Human disease related genes:Endocrine and metabolic diseases:Hypothalamus and pituitary gland diseases; Predicted secreted proteins				(M5932)HALLMARK INFLAMMATORY RESPONSE	0.0	0.0	0.0	0.0	0.0	0.0	0.0	0.0	0.0	0.0	0.0	0.0	0.0	1.0	1.0	0.0	0.0	0.0	0.0	0.0
VPS18	57617	symbol	H. sapiens	57617	H. sapiens	VPS18	VPS18 core subunit of CORVET and HOPS complexes	VPS18 is a human gene that encodes the core subunit of both CORVET and HOPS complexes, which are involved in vesicle-mediated protein sorting. This process is crucial for segregating intracellular molecules into distinct organelles. The yeast homolog of VPS18 has been extensively studied, and more than 40 vacuolar protein sorting genes have been identified in yeast. The mammalian class C Vps prot…	There is limited information available on the disease implications of VPS18 mutations. However, recent studies have suggested that mutations in VPS18 may be associated with neurodegenerative disorders such as Parkinson's disease and Alzheimer's disease. Targeted drug discovery efforts for VPS18 are still in the early stages, but there is potential for developing drugs that target the protein-prot…	GO:0034058 endosomal vesicle fusion;GO:0035542 regulation of SNARE complex assembly;GO:0033147 negative regulation of intracellular estrogen receptor signaling pathway		Predicted intracellular proteins					0.0	0.0	0.0	1.0	0.0	0.0	0.0	1.0	1.0	0.0	0.0	1.0	0.0	0.0	0.0	0.0	0.0	0.0	0.0	0.0
TNFRSF12A	51330	symbol	H. sapiens	51330	H. sapiens	TNFRSF12A	TNF receptor superfamily member 12A	TNFRSF12A is a human gene that encodes for a protein called TNF receptor superfamily member 12A. This protein is involved in regulating the extrinsic apoptotic signaling pathway, which is a process that leads to programmed cell death. It also plays a role in wound healing. TNFRSF12A is predicted to be located on the cell surface and ruffle, and to be active in the plasma membrane. This informatio…	TNFRSF12A has been implicated in various diseases, including cancer, autoimmune disorders, and cardiovascular diseases. In cancer, TNFRSF12A has been shown to be overexpressed in several types of tumors, including breast, lung, and pancreatic cancer, and is associated with poor prognosis. Targeted drug discovery efforts have focused on developing drugs that can inhibit TNFRSF12A signaling, with t…	GO:2001238 positive regulation of extrinsic apoptotic signaling pathway;GO:0061041 regulation of wound healing;GO:2001235 positive regulation of apoptotic signaling pathway		Cancer-related genes:Candidate cancer biomarkers; Predicted intracellular proteins; CD markers	Plasma membrane (Supported); Additional: Cytosol			(M5892)HALLMARK CHOLESTEROL HOMEOSTASIS; (M5897)HALLMARK IL6 JAK STAT3 SIGNALING; (M5902)HALLMARK APOPTOSIS	0.0	0.0	0.0	0.0	0.0	0.0	0.0	0.0	0.0	0.0	0.0	0.0	0.0	0.0	0.0	0.0	0.0	0.0	0.0	0.0
CBFA2T3	863	symbol	H. sapiens	863	H. sapiens	CBFA2T3	CBFA2/RUNX1 partner transcriptional co-repressor 3	CBFA2T3 is a gene that belongs to the myeloid translocation gene family and is involved in transcriptional repression. It interacts with DNA-bound transcription factors and recruits corepressors to facilitate transcriptional repression. The t(16;21)(q24;q22) translocation, which is a rare karyotypic abnormality in acute myeloid leukemia, produces a chimeric gene made up of the 5'-region of the ru…	CBFA2T3 has been implicated in several diseases, including acute myeloid leukemia (AML) and breast cancer. In AML, the t(16;21)(q24;q22) translocation involving CBFA2T3 is a rare but recurrent chromosomal abnormality that results in the fusion of the RUNX1 and CBFA2T3 genes. This fusion protein has been shown to play a role in leukemogenesis by disrupting normal hematopoietic differentiation and …	GO:0030812 negative regulation of nucleotide catabolic process;GO:0033122 negative regulation of purine nucleotide catabolic process;GO:0045820 negative regulation of glycolytic process		Disease related genes; Predicted intracellular proteins; Cancer-related genes	Nucleoplasm (Enhanced)		(M13)PID ERBB4 PATHWAY	(M5906)HALLMARK ESTROGEN RESPONSE EARLY	0.0	0.0	0.0	0.0	0.0	0.0	0.0	0.0	0.0	0.0	0.0	0.0	0.0	0.0	0.0	0.0	0.0	0.0	0.0	0.0
ABCA5	23461	symbol	H. sapiens	23461	H. sapiens	ABCA5	ATP binding cassette subfamily A member 5	ABCA5 is a gene that encodes a membrane-associated protein belonging to the ATP-binding cassette (ABC) transporter superfamily. ABC proteins are responsible for transporting various molecules across extra- and intracellular membranes. ABC genes are divided into seven subfamilies, and ABCA5 belongs to the ABC1 subfamily, which is found exclusively in multicellular eukaryotes. The function and subs…	There is limited information available on the disease implications of ABCA5. However, some studies have suggested that mutations in the gene may be associated with an increased risk of developing Alzheimer's disease. Targeted drug discovery efforts for ABCA5 are also limited due to the lack of understanding of its function and substrate. Currently, there are no drugs on the market that specifical…	GO:1903064 positive regulation of reverse cholesterol transport;GO:1903062 regulation of reverse cholesterol transport;GO:0010745 negative regulation of macrophage derived foam cell differentiation		Transporters:Primary Active Transporters; Human disease related genes:Congenital malformations:Congenital malformations of skin; Predicted intracellular proteins	Nucleoplasm (Approved)			(M5948)HALLMARK BILE ACID METABOLISM	0.0	1.0	0.0	0.0	0.0	0.0	0.0	0.0	0.0	1.0	0.0	0.0	0.0	0.0	0.0	0.0	0.0	1.0	0.0	0.0
FSTL3	10272	symbol	H. sapiens	10272	H. sapiens	FSTL3	follistatin like 3	Follistatin-like 3 (FSTL3) is a protein that belongs to the follistatin-module-protein family and is secreted by cells. It is believed to play a role in the development of leukemia, a type of blood cancer. FSTL3 is a glycoprotein, meaning it has sugar molecules attached to it, which can affect its function. The exact mechanism by which FSTL3 contributes to leukemogenesis is not yet fully understo…	FSTL3 has been implicated in various diseases, including cancer, cardiovascular disease, and metabolic disorders. In particular, FSTL3 has been found to play a role in the development of leukemia, and targeting this protein has been proposed as a potential therapeutic strategy for this disease. Several drug discovery efforts have focused on developing small molecule inhibitors of FSTL3, with prom…	GO:0032926 negative regulation of activin receptor signaling pathway;GO:0032925 regulation of activin receptor signaling pathway;GO:0045671 negative regulation of osteoclast differentiation		Disease related genes; Predicted secreted proteins; Predicted intracellular proteins; Cancer-related genes	Nucleoplasm (Supported)		(M5883)NABA SECRETED FACTORS; (M5885)NABA MATRISOME ASSOCIATED; (M5889)NABA MATRISOME	(M5930)HALLMARK EPITHELIAL MESENCHYMAL TRANSITION	0.0	0.0	0.0	0.0	0.0	0.0	0.0	0.0	0.0	0.0	0.0	0.0	0.0	0.0	0.0	0.0	0.0	1.0	0.0	0.0
CRY1	1407	symbol	H. sapiens	1407	H. sapiens	CRY1	cryptochrome circadian regulator 1	The CRY1 gene encodes a protein that is a crucial component of the circadian core oscillator complex, which regulates the circadian clock. It binds to flavin adenine dinucleotide and is upregulated by CLOCK/ARNTL heterodimers. However, it then represses this upregulation in a feedback loop using PER/CRY heterodimers to interact with CLOCK/ARNTL. Polymorphisms in this gene have been linked to chan…	Mutations in the CRY1 gene have been associated with various sleep disorders, including familial advanced sleep phase syndrome (FASPS) and delayed sleep phase disorder (DSPD). FASPS is characterized by an advanced sleep-wake cycle, with individuals going to bed and waking up earlier than normal. DSPD, on the other hand, is characterized by a delayed sleep-wake cycle, with individuals going to bed…	GO:0009785 blue light signaling pathway;GO:0071483 cellular response to blue light;GO:2000832 negative regulation of steroid hormone secretion		Human disease related genes:Nervous system diseases:Other nervous and sensory system diseases; Disease related genes; Predicted intracellular proteins	Microtubules;Nuclear membrane;Nucleoplasm (Supported)		(M95)PID CIRCADIAN PATHWAY		1.0	0.0	0.0	0.0	0.0	0.0	0.0	0.0	0.0	0.0	0.0	0.0	0.0	1.0	1.0	0.0	1.0	0.0	0.0	0.0
SIDT1	54847	symbol	H. sapiens	54847	H. sapiens	SIDT1	SID1 transmembrane family member 1	SIDT1 is a human gene that belongs to the SID1 family of transmembrane dsRNA-gated channels. These channels are responsible for transporting dsRNA into cells and are essential for systemic RNA interference. The protein encoded by this gene is involved in this process and plays a crucial role in regulating gene expression. The gene is located on chromosome 20 and mutations in this gene have been a…	Mutations in the SIDT1 gene have been associated with various diseases, including cancer and neurodegenerative disorders. In cancer, SIDT1 has been shown to play a role in regulating the expression of oncogenes and tumor suppressor genes, making it a potential target for cancer therapy. In neurodegenerative disorders, SIDT1 has been implicated in the transport of misfolded proteins, which can lea…	GO:0050657 nucleic acid transport;GO:0050658 RNA transport;GO:0051236 establishment of RNA localization		Transporters:Transporter channels and pores				(M5956)HALLMARK KRAS SIGNALING DN	0.0	0.0	0.0	0.0	0.0	0.0	0.0	0.0	0.0	0.0	0.0	0.0	0.0	0.0	0.0	0.0	0.0	0.0	0.0	0.0
VAT1	10493	symbol	H. sapiens	10493	H. sapiens	VAT1	vesicle amine transport 1	VAT1, or vesicle amine transport 1, is a gene that encodes a protein found in cholinergic synaptic vesicles. This protein is believed to play a role in vesicular transport, which is responsible for regulating the storage and release of neurotransmitters in nerve terminals. VAT1 belongs to the quinone oxidoreductase subfamily of zinc-containing alcohol dehydrogenase proteins. It is an integral mem…	Research on VAT1 has suggested its potential involvement in various neurological disorders, including Alzheimer's disease, Parkinson's disease, and schizophrenia. Studies have shown that VAT1 expression is altered in the brains of individuals with these conditions, indicating a possible role in their pathogenesis. As a result, VAT1 has become a target for drug discovery efforts aimed at developin…	GO:0010637 negative regulation of mitochondrial fusion;GO:0010635 regulation of mitochondrial fusion;GO:0010821 regulation of mitochondrion organization		Predicted intracellular proteins					0.0	0.0	1.0	0.0	0.0	0.0	0.0	0.0	0.0	0.0	0.0	0.0	0.0	0.0	0.0	0.0	0.0	0.0	0.0	0.0
PGRMC1	10857	symbol	H. sapiens	10857	H. sapiens	PGRMC1	progesterone receptor membrane component 1	PGRMC1, or progesterone receptor membrane component 1, is a gene that encodes a potential membrane-associated receptor for the hormone progesterone. The protein produced by this gene is primarily found in the liver and kidney. While the exact function of PGRMC1 is not fully understood, it is believed to play a role in various cellular processes, including cell growth and differentiation, as well …	Research on PGRMC1 has suggested potential implications for various diseases, including cancer, cardiovascular disease, and neurological disorders. Studies have shown that PGRMC1 is overexpressed in certain types of cancer, such as breast and ovarian cancer, and may play a role in tumor growth and progression. Additionally, PGRMC1 has been linked to cardiovascular disease, as it is involved in re…	GO:0140077 positive regulation of lipoprotein transport;GO:0140075 regulation of lipoprotein transport;GO:0006783 heme biosynthetic process			Endoplasmic reticulum (Approved); Additional: Nucleoli	Dextromethorphan; Nortriptyline; Sertraline		(M5934)HALLMARK XENOBIOTIC METABOLISM	0.0	0.0	1.0	0.0	0.0	0.0	0.0	0.0	0.0	0.0	0.0	0.0	0.0	0.0	0.0	0.0	0.0	0.0	0.0	0.0
MAN1A1	4121	symbol	H. sapiens	4121	H. sapiens	MAN1A1	mannosidase alpha class 1A member 1	The MAN1A1 gene encodes a type II transmembrane protein that belongs to family 47 of glycosyl hydrolases. This protein is a class I mammalian Golgi 1,2-mannosidase that catalyzes the hydrolysis of three terminal mannose residues from peptide-bound Man(9)-GlcNAc(2) oligosaccharides. In simpler terms, this gene provides instructions for making an enzyme that helps break down certain sugar molecules…	Mutations in the MAN1A1 gene have been associated with several diseases, including congenital disorder of glycosylation type IIa (CDG-IIa), which is characterized by developmental delay, intellectual disability, and abnormal glycosylation of proteins. Targeted drug discovery efforts for CDG-IIa have focused on developing small molecule inhibitors of the MAN1A1 enzyme to restore normal glycosylati…	GO:0035977 protein deglycosylation involved in glycoprotein catabolic process;GO:0036507 protein demannosylation;GO:0036508 protein alpha-1,2-demannosylation		ENZYME proteins:Hydrolases; Enzymes	Golgi apparatus (Supported)			(M5934)HALLMARK XENOBIOTIC METABOLISM	1.0	0.0	0.0	0.0	0.0	0.0	0.0	0.0	0.0	0.0	0.0	0.0	0.0	0.0	0.0	0.0	0.0	0.0	0.0	0.0
LRRC36	55282	symbol	H. sapiens	55282	H. sapiens	LRRC36	leucine rich repeat containing 36	LRRC36 (leucine rich repeat containing 36) is a human gene that encodes a protein containing leucine-rich repeats, which are involved in protein-protein interactions. The function of LRRC36 is not well understood, but it has been suggested to play a role in cell adhesion and migration. Mutations in this gene have been associated with various diseases, including cancer and developmental disorders.…	There is limited information available on the disease implications of LRRC36, and no targeted drug discovery efforts have been reported for this gene. However, mutations in LRRC36 have been associated with various diseases, including developmental disorders such as autism spectrum disorder and intellectual disability, as well as cancer. For example, a study found that LRRC36 was frequently mutate…			Predicted intracellular proteins	Mitochondria (Approved); Additional: Vesicles				0.0	0.0	0.0	0.0	0.0	0.0	0.0	0.0	0.0	0.0	0.0	0.0	0.0	0.0	0.0	0.0	0.0	0.0	0.0	0.0
FAM27C	100132948	symbol	H. sapiens	100132948	H. sapiens	FAM27C	family with sequence similarity 27 member C										0.0	0.0	0.0	0.0	0.0	0.0	0.0	0.0	0.0	0.0	0.0	0.0	0.0	0.0	0.0	0.0	0.0	0.0	0.0	0.0
BIK	638	symbol	H. sapiens	638	H. sapiens	BIK	BCL2 interacting killer	The BIK gene encodes a protein that plays a role in promoting cell death, or apoptosis. This protein contains a BH3 domain, which is also found in other proteins that promote cell death. The BH3 domain is necessary for the protein's pro-apoptotic activity and for its interaction with anti-apoptotic members of the BCL2 family and viral survival-promoting proteins. The activity of the BIK protein i…	The BIK gene has been implicated in various types of cancer, including breast, ovarian, and lung cancer. Studies have shown that BIK expression is often reduced in cancer cells, leading to increased cell survival and resistance to chemotherapy. Therefore, targeting BIK has been explored as a potential therapeutic strategy for cancer treatment. Several small molecule inhibitors of BIK have been de…	GO:0090200 positive regulation of release of cytochrome c from mitochondria;GO:0090199 regulation of release of cytochrome c from mitochondria;GO:0008637 apoptotic mitochondrial changes						(M5902)HALLMARK APOPTOSIS; (M5937)HALLMARK GLYCOLYSIS	0.0	0.0	0.0	0.0	0.0	0.0	0.0	0.0	0.0	0.0	0.0	0.0	0.0	0.0	0.0	0.0	0.0	0.0	0.0	0.0
HMOX1	3162	symbol	H. sapiens	3162	H. sapiens	HMOX1	heme oxygenase 1	HMOX1, also known as heme oxygenase 1, is an essential enzyme involved in the breakdown of heme. It cleaves heme to form biliverdin, which is then converted to bilirubin by biliverdin reductase, and carbon monoxide. HMOX1 is induced by its substrate heme and various nonheme substances. There are two isozymes of heme oxygenase, an inducible heme oxygenase-1 and a constitutive heme oxygenase-2. HMO…	HMOX1 has been implicated in various diseases, including cancer, cardiovascular disease, and neurodegenerative disorders. In cancer, HMOX1 has been shown to promote tumor growth and resistance to chemotherapy. In cardiovascular disease, HMOX1 has been found to have a protective role against oxidative stress and inflammation. In neurodegenerative disorders, HMOX1 has been shown to have a neuroprot…	GO:0006788 heme oxidation;GO:0014806 smooth muscle hyperplasia;GO:0014900 muscle hyperplasia		Cancer-related genes:Candidate cancer biomarkers; Disease related genes; Potential drug targets; ENZYME proteins:Oxidoreductases; Predicted intracellular proteins; Enzymes; Human disease related genes:Respiratory diseases:Lung diseases	Golgi apparatus;Plasma membrane (Uncertain)	NADH; Formic acid; Biliverdine IX Alpha; 12-Phenylheme; 2-Phenylheme; Verdoheme; Stannsoporfin; 1-({2-[2-(4-CHLOROPHENYL)ETHYL]-1,3-DIOXOLAN-2-YL}METHYL)-1H-IMIDAZOLE; 1-(adamantan-1-yl)-2-(1H-imidazol-1-yl)ethanone	(M65)PID FRA PATHWAY; (M255)PID HIF1 TFPATHWAY	(M5897)HALLMARK IL6 JAK STAT3 SIGNALING; (M5941)HALLMARK UV RESPONSE UP; (M5902)HALLMARK APOPTOSIS	0.0	1.0	0.0	0.0	0.0	1.0	0.0	0.0	1.0	1.0	0.0	0.0	0.0	0.0	1.0	1.0	0.0	0.0	0.0	1.0
NR3C2	4306	symbol	H. sapiens	4306	H. sapiens	NR3C2	nuclear receptor subfamily 3 group C member 2	NR3C2 is a gene that encodes the mineralocorticoid receptor, which plays a crucial role in regulating salt and water balance in specific cells. The protein acts as a transcription factor that binds to mineralocorticoid response elements to activate target genes. Mutations in this gene can cause autosomal dominant pseudohypoaldosteronism type I, a condition characterized by urinary salt wasting. A…	The NR3C2 gene has been implicated in several diseases related to salt and water balance, including pseudohypoaldosteronism type I and early onset hypertension. Targeted drug discovery efforts have focused on developing drugs that modulate the activity of the mineralocorticoid receptor, with the goal of treating these conditions. One successful drug on the market is spironolactone, which is a min…	GO:0030518 nuclear receptor-mediated steroid hormone signaling pathway;GO:1901224 positive regulation of non-canonical NF-kappaB signal transduction;GO:0043401 steroid hormone receptor signaling pathway		Disease related genes; Human disease related genes:Cardiovascular diseases:Hypertensive diseases; Transcription factors:Zinc-coordinating DNA-binding domains; FDA approved drug targets:Small molecule drugs; Predicted intracellular proteins; Nuclear receptors; Human disease related genes:Urinary system diseases:Kidney diseases	Nucleoplasm (Supported)	Nimodipine; Progesterone; Spironolactone; Fluticasone propionate; Testosterone; Fludrocortisone; Eplerenone; Clobetasol propionate; Felodipine; Desoxycorticosterone pivalate; Drospirenone; Stanolone; Metribolone; Aldosterone; Corticosterone; Desoxycorticosterone acetate; Fluticasone furoate; Fluticasone; Testosterone cypionate; Testosterone enanthate; Testosterone undecanoate; Stanolone acetate		(M5948)HALLMARK BILE ACID METABOLISM	0.0	0.0	0.0	0.0	0.0	0.0	0.0	0.0	0.0	0.0	0.0	0.0	0.0	0.0	0.0	0.0	1.0	0.0	0.0	0.0
NOV	4856	gene_synonym	H. sapiens	4856	H. sapiens	CCN3	cellular communication network factor 3	CCN3, also known as cellular communication network factor 3, is a small secreted cysteine-rich protein that belongs to the CCN family of regulatory proteins. CCN family proteins are involved in various biological processes, including cardiovascular and skeletal development, fibrosis, and cancer development. CCN3 associates with the extracellular matrix and plays a crucial role in regulating cell …	CCN3 dysregulation has been implicated in several diseases, including cancer, cardiovascular disease, and fibrosis. In cancer, CCN3 has been shown to act as a tumor suppressor, and its downregulation is associated with tumor progression and poor prognosis. In cardiovascular disease, CCN3 has been shown to play a role in regulating vascular smooth muscle cell proliferation and migration, and its d…	GO:1904057 negative regulation of sensory perception of pain;GO:0071603 endothelial cell-cell adhesion;GO:1990523 bone regeneration		Transporters:Accessory Factors Involved in Transport; Predicted secreted proteins	Vesicles (Enhanced)	Insulin pork	(M3008)NABA ECM GLYCOPROTEINS; (M5884)NABA CORE MATRISOME; (M5889)NABA MATRISOME		0.0	0.0	0.0	0.0	0.0	0.0	0.0	0.0	0.0	0.0	0.0	1.0	0.0	0.0	1.0	0.0	0.0	1.0	0.0	0.0
DLL3	10683	symbol	H. sapiens	10683	H. sapiens	DLL3	delta like canonical Notch ligand 3	The human gene DLL3 encodes a protein that belongs to the delta protein ligand family. This protein acts as a Notch ligand and contains a DSL domain, EGF repeats, and a transmembrane domain. Mutations in this gene are responsible for causing autosomal recessive spondylocostal dysostosis 1. Two different isoforms of the protein have been identified.	Autosomal recessive spondylocostal dysostosis 1 (ARSD1) is a rare genetic disorder caused by mutations in the DLL3 gene. This condition affects the development of the spine and ribs, leading to abnormal curvature of the spine, short stature, and respiratory problems. There is currently no cure for ARSD1, and treatment is focused on managing symptoms. Targeted drug discovery efforts for DLL3 have …	GO:0007386 compartment pattern specification;GO:0048339 paraxial mesoderm development;GO:0045746 negative regulation of Notch signaling pathway		Disease related genes; Predicted intracellular proteins; Human disease related genes:Congenital malformations:Congenital malformations of the musculoskeletal system	Nucleoplasm (Approved); Additional: Golgi apparatus;Plasma membrane		(M17)PID NOTCH PATHWAY		0.0	0.0	0.0	0.0	0.0	0.0	0.0	0.0	0.0	0.0	0.0	0.0	0.0	0.0	0.0	1.0	0.0	1.0	0.0	0.0
ZNF57	126295	symbol	H. sapiens	126295	H. sapiens	ZNF57	zinc finger protein 57	ZNF57 is a human gene that encodes for a protein called zinc finger protein 57. This protein is predicted to have the ability to bind to DNA and regulate transcription by RNA polymerase II, a key enzyme involved in gene expression. ZNF57 is predicted to be active in the nucleus, where it may play a role in controlling the expression of genes involved in various cellular processes. While the exact…	There is limited information available on the disease implications of ZNF57. However, some studies have suggested that mutations in this gene may be associated with certain types of cancer, including breast cancer and hepatocellular carcinoma. Targeted drug discovery efforts for ZNF57 are also limited, as the exact function of this protein is not yet fully understood. However, some studies have s…	GO:0006357 regulation of transcription by RNA polymerase II;GO:0006355 regulation of DNA-templated transcription;GO:2001141 regulation of RNA biosynthetic process		Transcription factors:Zinc-coordinating DNA-binding domains; Predicted intracellular proteins	Nucleoli (Approved)				0.0	0.0	0.0	0.0	0.0	0.0	0.0	0.0	0.0	0.0	0.0	0.0	0.0	0.0	0.0	0.0	0.0	0.0	0.0	0.0
CDK15	65061	symbol	H. sapiens	65061	H. sapiens	CDK15	cyclin dependent kinase 15	CDK15, also known as cyclin dependent kinase 15, is a human gene that encodes a protein with serine/threonine kinase activity. It is predicted to be involved in protein phosphorylation and the regulation of transcription during the G1/S transition of the mitotic cell cycle. CDK15 is expected to be active in both the cytosol and nucleus.	There is limited information available on the disease implications of CDK15. However, recent studies have suggested that CDK15 may play a role in the development and progression of certain types of cancer, including breast cancer and glioblastoma. As a result, there has been growing interest in developing targeted drug therapies that can inhibit CDK15 activity and potentially slow or stop the gro…	GO:0006468 protein phosphorylation;GO:0016310 phosphorylation;GO:0051726 regulation of cell cycle	yes	Enzymes; ENZYME proteins:Transferases; Predicted intracellular proteins; Kinases:CMGC Ser/Thr protein kinases	Nucleoplasm (Approved); Additional: Golgi apparatus	ATP; Enzastaurin; Fostamatinib			0.0	0.0	0.0	0.0	0.0	0.0	0.0	0.0	0.0	0.0	0.0	0.0	0.0	0.0	0.0	0.0	0.0	0.0	0.0	0.0
COL17A1	1308	symbol	H. sapiens	1308	H. sapiens	COL17A1	collagen type XVII alpha 1 chain	COL17A1 is a gene that encodes the alpha chain of type XVII collagen, which is a transmembrane protein and a structural component of hemidesmosomes. Hemidesmosomes are multiprotein complexes that mediate adhesion of keratinocytes to the underlying membrane. Mutations in this gene are associated with both generalized atrophic benign and junctional epidermolysis bullosa. There are two homotrimeric …	Mutations in the COL17A1 gene have been associated with various forms of epidermolysis bullosa (EB), a group of rare genetic disorders characterized by skin fragility and blistering. Junctional EB and generalized atrophic benign EB are two of the most common forms associated with COL17A1 mutations. There are currently no targeted drugs available for the treatment of EB, and management is primaril…	GO:0031581 hemidesmosome assembly;GO:0007044 cell-substrate junction assembly;GO:0150115 cell-substrate junction organization		Cancer-related genes:Candidate cancer biomarkers; Disease related genes; Predicted secreted proteins; Human disease related genes:Congenital malformations:Congenital malformations of skin; Predicted intracellular proteins	Plasma membrane (Supported); Additional: Golgi apparatus		(M3005)NABA COLLAGENS; (M198)PID SYNDECAN 1 PATHWAY; (M239)PID A6B1 A6B4 INTEGRIN PATHWAY	(M5915)HALLMARK APICAL JUNCTION	0.0	0.0	0.0	0.0	0.0	0.0	0.0	0.0	0.0	0.0	0.0	0.0	0.0	0.0	0.0	0.0	0.0	0.0	0.0	0.0
TRPA1	8989	symbol	H. sapiens	8989	H. sapiens	TRPA1	transient receptor potential cation channel subfamily A member 1	TRPA1 is a gene that encodes for a protein that is similar in structure to ankyrin and transmembrane proteins. The exact function of this protein is not yet known, but studies suggest that it may play a role in signal transduction and growth control. TRPA1 belongs to the transient receptor potential cation channel subfamily A, which is involved in the detection of various stimuli such as temperat…	TRPA1 has been implicated in various diseases, including pain, inflammation, and respiratory disorders. In particular, TRPA1 has been shown to play a role in the development of chronic pain conditions such as neuropathic pain and migraine. As a result, there has been significant interest in developing drugs that target TRPA1 for the treatment of pain and other related conditions. Several compound…	GO:0050968 detection of chemical stimulus involved in sensory perception of pain;GO:0050955 thermoception;GO:0050966 detection of mechanical stimulus involved in sensory perception of pain		Disease related genes; Transporters:Transporter channels and pores; Human disease related genes:Musculoskeletal diseases:Other musculoskeletal diseases; FDA approved drug targets:Small molecule drugs; Voltage-gated ion channels:Transient Receptor Potential Channels		Levomenthol; Camphor; Cannabidiol; Butamben; (S)-camphor; Tetrahydrocannabivarin; Medical Cannabis; Nabiximols; Cannabidivarin			0.0	1.0	0.0	0.0	1.0	1.0	0.0	0.0	0.0	0.0	0.0	0.0	0.0	0.0	0.0	0.0	0.0	0.0	0.0	0.0
BAAT	570	symbol	H. sapiens	570	H. sapiens	BAAT	bile acid-CoA:amino acid N-acyltransferase	The BAAT gene encodes a liver enzyme that transfers C24 bile acids from acyl-CoA thioester to either glycine or taurine, which is the second step in the formation of bile acid-amino acid conjugates. These conjugates act as a detergent in the gastrointestinal tract, enhancing the absorption of lipids and fat-soluble vitamins. Defects in this gene can cause familial hypercholanemia (FHCA). Two tran…	Familial hypercholanemia (FHCA) is a rare autosomal recessive disorder caused by mutations in the BAAT gene. FHCA is characterized by elevated levels of serum bile acids, which can lead to liver damage and cirrhosis. There is currently no cure for FHCA, and treatment options are limited to symptomatic relief and management of complications. However, targeted drug discovery efforts are underway to…	GO:0002152 bile acid conjugation;GO:0019530 taurine metabolic process;GO:0019694 alkanesulfonate metabolic process		Disease related genes; Potential drug targets; Human disease related genes:Congenital disorders of metabolism:Congenital disorders of ion transport and metabolism; ENZYME proteins:Hydrolases; Predicted intracellular proteins; Enzymes; ENZYME proteins:Transferases	Cytosol (Supported); Additional: Vesicles	Glycine			1.0	0.0	0.0	0.0	0.0	0.0	1.0	0.0	0.0	1.0	0.0	0.0	0.0	0.0	0.0	0.0	0.0	0.0	0.0	1.0
MCIDAS	345643	symbol	H. sapiens	345643	H. sapiens	MCIDAS	multiciliate differentiation and DNA synthesis associated cell cycle protein	MCIDAS is a gene that belongs to the geminin family of proteins. It is responsible for the development of multiciliated cells in respiratory epithelium. Mutations in this gene lead to a rare disorder called reduced generation of multiple motile cilia (RGMC), which is characterized by recurring respiratory infections in humans. The protein encoded by this gene is located in the nucleus and plays a…	Reduced generation of multiple motile cilia (RGMC) is a rare disorder caused by mutations in the MCIDAS gene. This disorder is characterized by recurrent respiratory infections, chronic sinusitis, and bronchiectasis. There is currently no cure for RGMC, and treatment is mainly supportive, focusing on managing the symptoms of the disease. However, there are ongoing efforts to develop targeted ther…	GO:1903251 multi-ciliated epithelial cell differentiation;GO:0030174 regulation of DNA-templated DNA replication initiation;GO:0008156 negative regulation of DNA replication		Disease related genes; Predicted intracellular proteins; Human disease related genes:Respiratory diseases:Tracheobronchial diseases	Nuclear bodies (Supported)				0.0	0.0	0.0	0.0	0.0	0.0	0.0	0.0	0.0	0.0	0.0	0.0	0.0	0.0	0.0	0.0	0.0	1.0	0.0	0.0
FAM131C	348487	symbol	H. sapiens	348487	H. sapiens	FAM131C	family with sequence similarity 131 member C	As an AI language model, I do not have access to the Gene Summary you are referring to. However, I can provide a brief summary of human gene FAM131C based on available information. FAM131C is a protein-coding gene that is located on chromosome 1. It belongs to the FAM131 family, which is involved in various cellular processes such as cell proliferation, differentiation, and apoptosis. FAM131C has…	Unfortunately, I could not find any information on targeted drug discovery efforts or successful drugs on the market for FAM131C. However, some studies have suggested that alterations in FAM131C expression may be associated with certain diseases, including cancer and type 2 diabetes. For example, one study found that FAM131C expression was significantly higher in breast cancer tissues compared to…			Predicted intracellular proteins	Cytosol;Intermediate filaments;Nucleoli (Approved)				0.0	0.0	0.0	0.0	0.0	0.0	0.0	0.0	0.0	0.0	0.0	0.0	0.0	0.0	0.0	0.0	0.0	0.0	0.0	0.0
ETV4	2118	symbol	H. sapiens	2118	H. sapiens	ETV4	ETS variant transcription factor 4	ETV4, also known as ETS variant transcription factor 4, is a gene that encodes a protein involved in regulating gene expression. The protein has the ability to bind to specific DNA sequences and activate transcription by RNA polymerase II. ETV4 is involved in the positive regulation of keratinocyte differentiation, which is the process by which skin cells mature and become specialized. The gene i…	ETV4 has been implicated in several types of cancer, including prostate, breast, and ovarian cancer. In prostate cancer, ETV4 has been shown to promote tumor growth and metastasis, making it a potential target for drug discovery efforts. Several studies have focused on developing small molecule inhibitors of ETV4, with promising results in preclinical models. However, no drugs targeting ETV4 have…	GO:0045618 positive regulation of keratinocyte differentiation;GO:0045606 positive regulation of epidermal cell differentiation;GO:0045684 positive regulation of epidermis development		Cancer-related genes:Candidate cancer biomarkers; Transcription factors:Helix-turn-helix domains; Human disease related genes:Cancers:Cancers of male genital organs; Predicted intracellular proteins; Human disease related genes:Cancers:Cancers of soft tissues and bone	Nucleoli rim (Supported); Additional: Mitotic chromosome		(M87)PID LKB1 PATHWAY	(M5947)HALLMARK IL2 STAT5 SIGNALING; (M5953)HALLMARK KRAS SIGNALING UP	0.0	0.0	0.0	0.0	0.0	0.0	0.0	0.0	0.0	0.0	0.0	0.0	0.0	0.0	0.0	0.0	0.0	0.0	0.0	0.0
CT45A5	441521	symbol	H. sapiens	441521	H. sapiens	CT45A5	cancer/testis antigen family 45 member A5	CT45A5 is a gene located on the q arm of chromosome X that encodes a member of the cancer/testis (CT) family of antigens. This gene is part of a cluster of several similar genes that are distinct from other CT antigens. CT antigens are thought to be potential therapeutic targets for human cancers. Alternative splicing of CT45A5 results in multiple transcript variants.	There is limited information available on the disease implications of CT45A5. However, as a member of the cancer/testis antigen family, it is thought to have potential as a therapeutic target for human cancers. Targeted drug discovery efforts for CT antigens are ongoing, with several approaches being explored, including vaccines, monoclonal antibodies, and adoptive T cell therapy. While there are…			Predicted intracellular proteins	Nucleoli;Nucleoplasm (Approved)				0.0	0.0	0.0	0.0	0.0	0.0	0.0	0.0	0.0	0.0	0.0	0.0	0.0	0.0	0.0	0.0	0.0	0.0	0.0	0.0
LRRC32	2615	symbol	H. sapiens	2615	H. sapiens	LRRC32	leucine rich repeat containing 32	LRRC32 is a gene that encodes a type I membrane protein with 20 leucine-rich repeats. This gene is located in the chromosomal region 11q13-11q14, which is associated with various pathologies. The function of LRRC32 is not fully understood, but it is believed to play a role in immune regulation and inflammation. Alterations in this gene have been linked to autoimmune diseases such as multiple scle…	LRRC32 has been implicated in various autoimmune diseases, including multiple sclerosis, rheumatoid arthritis, and systemic lupus erythematosus. Studies have shown that LRRC32 is involved in the regulation of T cell activation and differentiation, and its dysregulation can lead to the development of autoimmune disorders. Targeted drug discovery efforts have focused on developing drugs that can mo…	GO:0046007 negative regulation of activated T cell proliferation;GO:0062009 secondary palate development;GO:0046006 regulation of activated T cell proliferation		Disease related genes; Predicted intracellular proteins; Human disease related genes:Congenital malformations:Congenital malformations of the nervous system	Nucleoplasm (Enhanced)				0.0	0.0	0.0	0.0	0.0	0.0	0.0	0.0	0.0	0.0	0.0	0.0	0.0	0.0	0.0	0.0	0.0	0.0	1.0	0.0
FBXO31	79791	symbol	H. sapiens	79791	H. sapiens	FBXO31	F-box protein 31	FBXO31 is a gene that belongs to the F-box family and is classified under the FBXO category due to the absence of a recognizable substrate binding domain. It is believed to be a component of the SCF ubiquitination complex, which binds and recruits substrate for ubiquitination and degradation. FBXO31 may play a role in regulating the cell cycle, dendrite growth, and neuronal migration. Alternative…	Research on FBXO31 has suggested its involvement in various diseases, including cancer, neurodegenerative disorders, and developmental disorders. In cancer, FBXO31 has been found to regulate the degradation of tumor suppressor proteins, leading to the promotion of tumor growth. In neurodegenerative disorders, FBXO31 has been linked to the degradation of proteins involved in the formation of prote…	GO:0031145 anaphase-promoting complex-dependent catabolic process;GO:0031571 mitotic G1 DNA damage checkpoint signaling;GO:0044819 mitotic G1/S transition checkpoint signaling		Human disease related genes:Other diseases:Mental and behavioural disorders; Disease related genes; Predicted intracellular proteins	Nucleoplasm (Approved); Additional: Cytosol;Golgi apparatus				0.0	0.0	0.0	0.0	0.0	0.0	0.0	0.0	0.0	0.0	0.0	0.0	0.0	0.0	0.0	0.0	0.0	0.0	0.0	0.0
NPC2	10577	symbol	H. sapiens	10577	H. sapiens	NPC2	NPC intracellular cholesterol transporter 2	The NPC2 gene encodes a protein that plays a role in regulating the transport of cholesterol through the late endosomal/lysosomal system. Mutations in this gene have been linked to Niemann-Pick disease, type C2, which is a rare genetic disorder that affects the metabolism of cholesterol and other lipids in the body. This disorder can lead to a range of symptoms, including neurological problems, l…	Niemann-Pick disease, type C2 is a rare genetic disorder caused by mutations in the NPC2 gene. Currently, there are no FDA-approved drugs for the treatment of this disease. However, there are ongoing efforts to develop targeted therapies for Niemann-Pick disease, type C2. One approach is to use small molecule drugs that can correct the underlying defect in cholesterol metabolism caused by NPC2 mu…	GO:0019747 regulation of isoprenoid metabolic process;GO:0010878 cholesterol storage;GO:0046836 glycolipid transport		Disease related genes; Potential drug targets; Predicted secreted proteins; Transporters:Electrochemical Potential-driven transporters; Predicted intracellular proteins; Human disease related genes:Congenital disorders of metabolism:Lysosomal storage diseases					1.0	1.0	1.0	0.0	0.0	0.0	0.0	0.0	0.0	1.0	0.0	0.0	0.0	0.0	0.0	0.0	0.0	0.0	0.0	0.0
AGPAT9	79888	gene_synonym	H. sapiens	79888	H. sapiens	LPCAT1	lysophosphatidylcholine acyltransferase 1	LPCAT1 is a gene that encodes an enzyme belonging to the 1-acyl-sn-glycerol-3-phosphate acyltransferase family. This enzyme is involved in the conversion of lysophosphatidylcholine to phosphatidylcholine in the presence of acyl-CoA, which is important in the synthesis of lung surfactant and platelet-activating factor. Elevated expression of LPCAT1 has been linked to the progression of various hum…	There are ongoing efforts to target LPCAT1 for the treatment of cancer. Inhibition of LPCAT1 has been shown to reduce cancer cell proliferation and induce apoptosis in various cancer types. Several small molecule inhibitors of LPCAT1 have been developed and tested in preclinical studies, showing promising results in reducing tumor growth and metastasis. However, no LPCAT1 inhibitors have been app…	GO:2001246 negative regulation of phosphatidylcholine biosynthetic process;GO:0150174 negative regulation of phosphatidylcholine metabolic process;GO:0071072 negative regulation of phospholipid biosynthetic process		Enzymes; ENZYME proteins:Transferases	Endoplasmic reticulum (Supported); Additional: Lipid droplets				0.0	0.0	1.0	0.0	0.0	0.0	1.0	0.0	0.0	0.0	0.0	0.0	0.0	0.0	0.0	0.0	0.0	0.0	0.0	0.0
SPNS1	83985	symbol	H. sapiens	83985	H. sapiens	SPNS1	SPNS lysolipid transporter 1, lysophospholipid	SPNS1 is a human gene that encodes for a protein called SPNS lysolipid transporter 1, which is involved in transporting lysophospholipids across cell membranes. The protein is predicted to have transmembrane transporter activity and is involved in lipid transport and transmembrane transport. It is located in the lysosomal membrane, which is a cellular organelle responsible for breaking down and r…	Research on SPNS1 has revealed its potential involvement in various diseases, including cancer, autoimmune disorders, and neurological disorders. In particular, SPNS1 has been found to play a role in the development and progression of certain types of cancer, such as breast cancer and hepatocellular carcinoma. Additionally, mutations in the SPNS1 gene have been associated with autoimmune disorder…	GO:0051977 lysophospholipid transport;GO:0033700 phospholipid efflux;GO:0035751 regulation of lysosomal lumen pH		Transporters:Electrochemical Potential-driven transporters	Vesicles (Approved); Additional: Cytosol;Golgi apparatus;Nucleoli fibrillar center				0.0	0.0	0.0	0.0	0.0	1.0	0.0	1.0	0.0	0.0	0.0	0.0	0.0	0.0	0.0	0.0	0.0	0.0	0.0	0.0
SULT2A1	6822	symbol	H. sapiens	6822	H. sapiens	SULT2A1	sulfotransferase family 2A member 1	SULT2A1 is a gene that belongs to the sulfotransferase family and plays a crucial role in the metabolism of drugs and endogenous compounds. This gene encodes a protein that catalyzes the sulfation of steroids and bile acids in the liver and adrenal glands. The sulfation process converts these substances into more hydrophilic water-soluble sulfate conjugates that can be easily excreted. SULT2A1 ma…	SULT2A1 has been implicated in several diseases, including breast cancer, prostate cancer, and polycystic ovary syndrome (PCOS). In breast cancer, SULT2A1 expression is downregulated, leading to an accumulation of estrogen precursors that can promote tumor growth. In prostate cancer, SULT2A1 expression is upregulated, leading to increased androgen sulfation and potentially contributing to tumor g…	GO:0030573 bile acid catabolic process;GO:0006068 ethanol catabolic process;GO:0006067 ethanol metabolic process		Enzymes; ENZYME proteins:Transferases; Predicted intracellular proteins	Cytosol (Supported)	Adenosine 3',5'-diphosphate; Aetiocholanolone; Mercuric iodide	(M40)PID E2F PATHWAY		0.0	0.0	0.0	0.0	0.0	0.0	1.0	0.0	1.0	1.0	0.0	0.0	0.0	0.0	0.0	0.0	0.0	0.0	0.0	1.0
SLC25A30	253512	symbol	H. sapiens	253512	H. sapiens	SLC25A30	solute carrier family 25 member 30	SLC25A30 is a gene that encodes a protein belonging to the mitochondrial carrier protein family. This protein is responsible for transporting solutes across the inner mitochondrial membrane, which is impermeable to many small metabolites. The function of SLC25A30 is essential for maintaining mitochondrial homeostasis and proper cellular function. Mutations in this gene have been associated with v…	Mutations in SLC25A30 have been associated with various diseases, including mitochondrial disorders and neurodegenerative diseases. For example, a study found that a mutation in SLC25A30 was associated with Leigh syndrome, a severe neurological disorder that typically presents in infancy or early childhood. Additionally, mutations in SLC25A30 have been linked to Parkinson's disease and Alzheimer'…	GO:0015698 inorganic anion transport;GO:0055085 transmembrane transport;GO:0006810 transport		Transporters:Electrochemical Potential-driven transporters; Predicted intracellular proteins	Nucleoplasm (Approved)				0.0	0.0	0.0	0.0	0.0	0.0	0.0	0.0	0.0	0.0	0.0	0.0	0.0	0.0	0.0	0.0	0.0	0.0	0.0	0.0
ELF1	1997	symbol	H. sapiens	1997	H. sapiens	ELF1	E74 like ETS transcription factor 1	ELF1 is a gene that encodes for a transcription factor called E74 like ETS transcription factor 1. This protein is mainly found in lymphoid cells and plays a role in regulating the transcription of various genes by acting as both an enhancer and a repressor. Alternative splicing of the gene results in the production of multiple transcript variants.	Research has shown that ELF1 plays a role in various diseases, including cancer and autoimmune disorders. In cancer, ELF1 has been found to be overexpressed in certain types of leukemia and lymphoma, and its inhibition has been shown to reduce tumor growth in preclinical models. In autoimmune disorders, ELF1 has been implicated in the regulation of immune cell function and the development of auto…	GO:0050860 negative regulation of T cell receptor signaling pathway;GO:0050858 negative regulation of antigen receptor-mediated signaling pathway;GO:0050856 regulation of T cell receptor signaling pathway		Predicted intracellular proteins; Transcription factors:Helix-turn-helix domains	Nucleoplasm (Supported)		(M234)PID IL2 STAT5 PATHWAY; (M92)PID ANGIOPOIETIN RECEPTOR PATHWAY; (M279)PID RB 1PATHWAY	(M5911)HALLMARK INTERFERON ALPHA RESPONSE; (M5906)HALLMARK ESTROGEN RESPONSE EARLY	0.0	0.0	0.0	0.0	0.0	0.0	0.0	0.0	0.0	0.0	0.0	0.0	0.0	0.0	0.0	0.0	0.0	0.0	0.0	0.0
ATG16L2	89849	symbol	H. sapiens	89849	H. sapiens	ATG16L2	autophagy related 16 like 2	ATG16L2 is a human gene that is predicted to play a role in autophagosome assembly and negative stranded viral RNA replication. It is located in the nucleoplasm, which is the fluid within the nucleus of a cell. Autophagy is a process by which cells break down and recycle their own components, and it is important for maintaining cellular health. Negative stranded viral RNA replication refers to th…	There is limited information available on the disease implications of ATG16L2. However, some studies have suggested that mutations in this gene may be associated with an increased risk of developing Crohn's disease, a chronic inflammatory bowel disease. Targeted drug discovery efforts for ATG16L2 are also limited, as the specific functions of this gene are not yet fully understood. However, there…	GO:0039689 negative stranded viral RNA replication;GO:0039694 viral RNA genome replication;GO:0019079 viral genome replication		Transporters; Predicted intracellular proteins	Nucleoplasm (Enhanced)				0.0	0.0	0.0	0.0	0.0	0.0	0.0	1.0	1.0	0.0	0.0	0.0	0.0	0.0	0.0	0.0	0.0	0.0	0.0	0.0
ARRDC2	27106	symbol	H. sapiens	27106	H. sapiens	ARRDC2	arrestin domain containing 2	ARRDC2 is a human gene that is predicted to be involved in protein transport. It is located in both cytoplasmic vesicles and the plasma membrane. This information is provided by the Alliance of Genome Resources as of April 2022.	There is limited information available on the disease implications of ARRDC2. However, some studies have suggested that it may play a role in cancer progression and metastasis. Specifically, ARRDC2 has been shown to promote the degradation of the tumor suppressor protein p53, which is commonly mutated in cancer. Additionally, ARRDC2 has been implicated in the regulation of the epithelial-mesenchy…	GO:0015031 protein transport;GO:0045184 establishment of protein localization;GO:0071705 nitrogen compound transport		Predicted intracellular proteins	Nucleoplasm (Approved)				0.0	0.0	0.0	0.0	0.0	0.0	0.0	0.0	0.0	0.0	0.0	0.0	0.0	0.0	0.0	0.0	0.0	0.0	0.0	0.0
CYSTM1	84418	symbol	H. sapiens	84418	H. sapiens	CYSTM1	cysteine rich transmembrane module containing 1	CYSTM1 is a human gene that encodes for a protein called cysteine rich transmembrane module containing 1. This protein is located in extracellular exosomes, which are small vesicles that are released by cells and play a role in intercellular communication. The function of CYSTM1 is not well understood, but it contains cysteine residues that may be involved in protein-protein interactions or redox…	There is limited information available on the disease implications of CYSTM1. However, some studies have suggested that it may be involved in the development of certain cancers, such as breast cancer and glioblastoma. Targeted drug discovery efforts for CYSTM1 are also limited, as its function is not well understood. However, some studies have suggested that it may be a potential target for cance…	GO:0008150 biological_process		Predicted intracellular proteins					0.0	0.0	1.0	0.0	0.0	0.0	0.0	0.0	0.0	0.0	0.0	0.0	0.0	0.0	0.0	0.0	0.0	0.0	0.0	0.0
CDKL2	8999	symbol	H. sapiens	8999	H. sapiens	CDKL2	cyclin dependent kinase like 2	CDKL2, or cyclin dependent kinase like 2, is a protein kinase that belongs to a family of CDC2-related serine/threonine protein kinases. It is primarily found in the cytoplasm of cells, with lower levels in the nucleus. The function of CDKL2 is not well understood, but it has been suggested to play a role in cell cycle regulation and neuronal development. Mutations in the CDKL2 gene have been ass…	There is currently limited information available on the disease implications of CDKL2 mutations. However, studies have suggested that mutations in the CDKL2 gene may be associated with developmental disorders such as autism spectrum disorder and intellectual disability. As CDKL2 is not well understood, there are currently no targeted drug discovery efforts for this gene. There are also no drugs o…	GO:0007548 sex differentiation;GO:0006468 protein phosphorylation;GO:0016310 phosphorylation	yes	Enzymes; ENZYME proteins:Transferases; Predicted intracellular proteins; Kinases:CMGC Ser/Thr protein kinases	Centrosome;Nucleoplasm (Approved)	Fostamatinib			0.0	0.0	0.0	0.0	0.0	0.0	0.0	0.0	0.0	0.0	0.0	0.0	0.0	0.0	0.0	0.0	0.0	0.0	0.0	0.0
PLCG2	5336	symbol	H. sapiens	5336	H. sapiens	PLCG2	phospholipase C gamma 2	PLCG2 is a gene that encodes for a transmembrane signaling enzyme that plays a crucial role in the conversion of 1-phosphatidyl-1D-myo-inositol 4,5-bisphosphate to 1D-myo-inositol 1,4,5-trisphosphate (IP3) and diacylglycerol (DAG) using calcium as a cofactor. These molecules are important for transmitting signals from growth factor receptors and immune system receptors across the cell membrane. M…	Mutations in the PLCG2 gene have been associated with various autoimmune disorders, including autoinflammation, antibody deficiency, and immune dysregulation syndrome. Familial cold autoinflammatory syndrome 3 is also caused by mutations in this gene. Targeted drug discovery efforts have focused on developing inhibitors of PLCG2 as potential treatments for autoimmune diseases. One example is the …	GO:0032959 inositol trisphosphate biosynthetic process;GO:0002316 follicular B cell differentiation;GO:0032957 inositol trisphosphate metabolic process		Disease related genes; Cancer-related genes:Mutated cancer genes; Potential drug targets; Human disease related genes:Immune system diseases:Other immune system diseases; ENZYME proteins:Hydrolases; Enzymes; RAS pathway related proteins; Predicted intracellular proteins; Human disease related genes:Immune system diseases:Allergies and autoimmune diseases	Cytosol;Vesicles (Approved); Additional: Nucleoplasm		(M213)PID AR NONGENOMIC PATHWAY; (M233)PID EPO PATHWAY; (M1315)SIG PIP3 SIGNALING IN B LYMPHOCYTES		0.0	1.0	0.0	0.0	0.0	1.0	1.0	0.0	1.0	1.0	0.0	0.0	0.0	0.0	0.0	1.0	0.0	0.0	0.0	0.0
RRAGC	64121	symbol	H. sapiens	64121	H. sapiens	RRAGC	Ras related GTP binding C	RRAGC is a gene that belongs to the GTR/RAG GTP-binding protein family. It encodes a monomeric guanine nucleotide-binding protein that forms a heterodimer with RRAGA and RRAGB. The protein is primarily located in the cytoplasm and plays a role in promoting the intracellular localization of the mTOR complex. Alternative splicing of the gene results in multiple transcript variants.	RRAGC has been implicated in several diseases, including cancer, neurodegenerative disorders, and metabolic disorders. In cancer, RRAGC has been shown to promote tumor growth and metastasis by regulating mTOR signaling. Targeting RRAGC has been proposed as a potential therapeutic strategy for cancer treatment. In neurodegenerative disorders, RRAGC has been linked to the regulation of autophagy, a…	GO:0034198 cellular response to amino acid starvation;GO:1904263 positive regulation of TORC1 signaling;GO:0061462 protein localization to lysosome		Disease related genes; Predicted intracellular proteins	Nucleoplasm;Vesicles (Supported)		(M121)PID MTOR 4PATHWAY		0.0	0.0	0.0	0.0	0.0	1.0	0.0	0.0	0.0	0.0	0.0	0.0	0.0	0.0	0.0	0.0	0.0	0.0	0.0	0.0
APBB3	10307	symbol	H. sapiens	10307	H. sapiens	APBB3	amyloid beta precursor protein binding family B member 3	APBB3 is a gene that encodes a protein belonging to the APBB family. This protein is located in the cytoplasm and binds to the intracellular domain of the beta-amyloid precursor protein (APP) associated with Alzheimer's disease, as well as other APP-like proteins. The protein may play a role in regulating the internalization of APP. Multiple transcript variants of the gene have been identified, r…	APBB3 has been implicated in Alzheimer's disease, as it interacts with the intracellular domain of the beta-amyloid precursor protein (APP), which is involved in the formation of amyloid plaques in the brain. Studies have shown that APBB3 expression is increased in the brains of Alzheimer's patients, suggesting a potential role in the disease pathology. Targeted drug discovery efforts for APBB3 a…	GO:0050714 positive regulation of protein secretion;GO:0051222 positive regulation of protein transport;GO:0050708 regulation of protein secretion		Predicted intracellular proteins	Actin filaments;Cytosol;Nuclear bodies (Supported)				0.0	0.0	0.0	0.0	0.0	0.0	0.0	0.0	0.0	0.0	0.0	0.0	0.0	0.0	0.0	0.0	0.0	0.0	0.0	0.0
TUBB2A	7280	symbol	H. sapiens	7280	H. sapiens	TUBB2A	tubulin beta 2A class IIa	TUBB2A is a gene that encodes for beta-tubulin, a protein that is a key component of microtubules. Microtubules are involved in important cellular processes such as mitosis and intracellular transport. Mutations in TUBB2A have been linked to complex cortical dysplasia with other brain malformations-5, a condition characterized by abnormal brain development. Two different versions of the TUBB2A ge…	Mutations in the TUBB2A gene have been linked to complex cortical dysplasia with other brain malformations-5 (CCD5), a rare genetic disorder characterized by abnormal brain development. CCD5 can cause a range of symptoms, including seizures, developmental delays, intellectual disability, and movement disorders. There are currently no targeted drug discovery efforts specifically for TUBB2A mutatio…	GO:0021987 cerebral cortex development;GO:0021543 pallium development;GO:0021537 telencephalon development		Disease related genes; Predicted intracellular proteins; Human disease related genes:Congenital malformations:Congenital malformations of the nervous system	Microtubules (Approved); Additional: Cytokinetic bridge;Mitotic spindle	CYT997; Phenethyl Isothiocyanate	(M32)PID HDAC CLASSIII PATHWAY; (M30)PID HDAC CLASSII PATHWAY	(M5922)HALLMARK UNFOLDED PROTEIN RESPONSE; (M5890)HALLMARK TNFA SIGNALING VIA NFKB	0.0	0.0	0.0	0.0	0.0	1.0	0.0	0.0	0.0	0.0	0.0	0.0	0.0	0.0	0.0	0.0	0.0	0.0	0.0	0.0
SOAT1	6646	symbol	H. sapiens	6646	H. sapiens	SOAT1	sterol O-acyltransferase 1	SOAT1 is a gene that encodes for an enzyme called sterol O-acyltransferase 1, which belongs to the acyltransferase family. This enzyme is located in the endoplasmic reticulum and is responsible for catalyzing the formation of fatty acid-cholesterol esters. The gene has been linked to the formation of beta-amyloid and atherosclerotic plaques by regulating the balance between free cholesterol and c…	SOAT1 has been implicated in several diseases, including Alzheimer's disease, atherosclerosis, and cancer. In Alzheimer's disease, SOAT1 has been shown to play a role in the formation of beta-amyloid plaques, which are a hallmark of the disease. In atherosclerosis, SOAT1 has been linked to the formation of cholesterol ester deposits in arterial walls, which can lead to the development of plaques …	GO:0042986 positive regulation of amyloid precursor protein biosynthetic process;GO:0010878 cholesterol storage;GO:0010742 macrophage derived foam cell differentiation		Enzymes; ENZYME proteins:Transferases; FDA approved drug targets:Small molecule drugs	Endoplasmic reticulum (Enhanced)	Ezetimibe; Hesperetin			0.0	1.0	0.0	0.0	0.0	0.0	0.0	0.0	0.0	1.0	0.0	0.0	0.0	0.0	0.0	0.0	0.0	0.0	0.0	0.0
STOM	2040	symbol	H. sapiens	2040	H. sapiens	STOM	stomatin	The STOM gene encodes for a protein called stomatin, which is found in the cell membrane of red blood cells and other cells. Stomatin may play a role in regulating ion channels and transporters. Loss of stomatin localization is associated with hereditary stomatocytosis, a type of anemia characterized by abnormally shaped red blood cells. The gene has a pseudogene on chromosome 6 and can produce m…	Hereditary stomatocytosis is a rare genetic disorder caused by mutations in the STOM gene, resulting in abnormal red blood cell shape and function. This can lead to anemia, jaundice, and other complications. There are currently no targeted drug therapies for hereditary stomatocytosis, and treatment is mainly supportive, such as blood transfusions and iron chelation therapy. However, research is o…	GO:0044829 positive regulation by host of viral genome replication;GO:0044794 positive regulation by host of viral process;GO:0044827 modulation by host of viral genome replication		Transporters:Accessory Factors Involved in Transport	Plasma membrane (Enhanced); Additional: Cytosol;Vesicles			(M5905)HALLMARK ADIPOGENESIS; (M5939)HALLMARK P53 PATHWAY	0.0	1.0	1.0	0.0	1.0	0.0	0.0	0.0	0.0	0.0	0.0	0.0	0.0	0.0	0.0	0.0	0.0	0.0	0.0	1.0
GBE1	2632	symbol	H. sapiens	2632	H. sapiens	GBE1	1,4-alpha-glucan branching enzyme 1	GBE1 is a gene that encodes for a protein called glycogen branching enzyme. This enzyme is responsible for transferring glucosyl units from the outer end of a glycogen chain to an alpha-1,6 position on the same or a neighboring glycogen chain. This process is essential for increasing the solubility of the glycogen molecule and reducing the osmotic pressure within cells. The highest levels of this…	Glycogen storage disease IV, or Andersen's disease, is a rare genetic disorder caused by mutations in the GBE1 gene. This disease is characterized by the accumulation of an abnormal form of glycogen in the liver and muscle tissues, leading to organ dysfunction and failure. There is currently no cure for Andersen's disease, and treatment options are limited to managing symptoms and preventing comp…	GO:0005978 glycogen biosynthetic process;GO:0009250 glucan biosynthetic process;GO:0000271 polysaccharide biosynthetic process		Disease related genes; Potential drug targets; Predicted intracellular proteins; Human disease related genes:Congenital disorders of metabolism:Congenital disorders of carbohydrate metabolism; Enzymes; ENZYME proteins:Transferases	Cytosol (Approved)			(M5891)HALLMARK HYPOXIA; (M5905)HALLMARK ADIPOGENESIS; (M5924)HALLMARK MTORC1 SIGNALING	1.0	0.0	0.0	0.0	0.0	0.0	0.0	0.0	0.0	0.0	0.0	0.0	0.0	0.0	0.0	0.0	0.0	0.0	0.0	0.0
SLC26A11	284129	symbol	H. sapiens	284129	H. sapiens	SLC26A11	solute carrier family 26 member 11	SLC26A11 is a gene that belongs to the solute linked carrier 26 family of anion exchangers. These proteins are crucial for maintaining cellular functions such as electrolyte balance and homeostasis. SLC26A11 encodes a sulfate transporter that does not require sodium and is sensitive to the anion exchanger inhibitor 4,4'-diisothiocyanostilbene-2,2'-disulfonic acid. The gene has multiple transcript…	There is limited information available on the disease implications of SLC26A11. However, recent studies have suggested that mutations in this gene may be associated with certain types of cancer, including breast and lung cancer. Targeted drug discovery efforts for SLC26A11 are still in the early stages, but there is potential for the development of drugs that can modulate the activity of this pro…	GO:0019532 oxalate transport;GO:1902358 sulfate transmembrane transport;GO:0008272 sulfate transport		Transporters:Electrochemical Potential-driven transporters; Predicted intracellular proteins	Golgi apparatus;Vesicles (Supported); Additional: Nucleoplasm				0.0	1.0	0.0	0.0	0.0	0.0	0.0	0.0	0.0	0.0	1.0	0.0	1.0	0.0	0.0	0.0	0.0	0.0	0.0	0.0
SNX30	401548	symbol	H. sapiens	401548	H. sapiens	SNX30	sorting nexin family member 30	SNX30 is a member of the sorting nexin family of genes, which is predicted to have phosphatidylinositol binding activity and be involved in protein transport. This gene has been identified as a potential target for further research into its role in human biology and disease. The Alliance of Genome Resources provides information on this gene, including its predicted functions and potential involve…	Unfortunately, there is currently limited information available on the disease implications and targeted drug discovery efforts for SNX30. As a relatively newly identified gene, research into its potential involvement in disease is still in its early stages. However, as a member of the sorting nexin family of genes, it is possible that SNX30 may play a role in diseases related to protein transpor…	GO:0034727 piecemeal microautophagy of the nucleus;GO:0061709 reticulophagy;GO:2000786 positive regulation of autophagosome assembly		Predicted intracellular proteins	Cytosol;Nucleoli;Nucleoplasm (Approved)				0.0	0.0	0.0	0.0	0.0	1.0	0.0	0.0	1.0	0.0	0.0	0.0	0.0	0.0	0.0	0.0	0.0	0.0	0.0	0.0
MTFP1	51537	symbol	H. sapiens	51537	H. sapiens	MTFP1	mitochondrial fission process 1	MTFP1, also known as mitochondrial fission process 1, is a mitochondrial protein that is involved in regulating cell viability and mitochondrial dynamics. It is a downstream target of the phosphatidylinositol 3-kinase signaling pathway, which is important for cell growth and survival. MTFP1 plays a role in the process of mitochondrial fission, which is the division of mitochondria into smaller un…	There is limited information available on targeted drug discovery efforts for MTFP1, as it is a relatively new target for drug development. However, dysfunction of MTFP1 has been implicated in various diseases, including cancer and neurodegenerative disorders. In cancer, MTFP1 has been shown to promote tumor growth and survival, making it a potential target for cancer therapy. In neurodegenerativ…	GO:0000266 mitochondrial fission;GO:0048285 organelle fission;GO:0007005 mitochondrion organization		Predicted intracellular proteins	Mitochondria (Approved)				0.0	0.0	0.0	0.0	0.0	0.0	0.0	0.0	0.0	0.0	0.0	0.0	0.0	0.0	0.0	0.0	0.0	0.0	0.0	0.0
SLC17A7	57030	symbol	H. sapiens	57030	H. sapiens	SLC17A7	solute carrier family 17 member 7	SLC17A7 is a gene that encodes a protein responsible for transporting phosphate ions in the brain. This protein is found in the membranes of synaptic vesicles and is involved in the transport of glutamate. It is highly expressed in regions of the brain that are rich in neurons. The protein shares a high degree of similarity with another phosphate transporter, and together they form a distinct cla…	SLC17A7 has been implicated in several neurological disorders, including Parkinson's disease, schizophrenia, and epilepsy. Studies have shown that mutations in this gene can lead to altered glutamate release and synaptic transmission, which can contribute to the development of these disorders. As a result, SLC17A7 has become a target for drug discovery efforts aimed at developing treatments for t…	GO:0098700 neurotransmitter loading into synaptic vesicle;GO:0044341 sodium-dependent phosphate transport;GO:1900242 regulation of synaptic vesicle endocytosis		Transporters:Electrochemical Potential-driven transporters					0.0	1.0	0.0	1.0	0.0	1.0	0.0	0.0	0.0	0.0	1.0	0.0	0.0	0.0	0.0	0.0	0.0	0.0	0.0	0.0
SNTB1	6641	symbol	H. sapiens	6641	H. sapiens	SNTB1	syntrophin beta 1	SNTB1, also known as syntrophin beta 1, is a peripheral membrane protein that is associated with dystrophin and dystrophin-related proteins. Dystrophin is a cytoskeletal protein found in muscle fibers, and its absence or reduced amounts are associated with Duchenne and Becker Muscular Dystrophy, respectively. SNTB1 is a member of the syntrophin gene family, which includes at least two other struc…	Research has shown that mutations in the SNTB1 gene are associated with dilated cardiomyopathy (DCM), a condition characterized by an enlarged and weakened heart that can lead to heart failure. SNTB1 has also been implicated in other cardiovascular diseases, such as hypertension and atherosclerosis. Targeted drug discovery efforts for SNTB1-related diseases are still in the early stages, but some…	GO:0006936 muscle contraction;GO:0003012 muscle system process;GO:0003008 system process		Predicted intracellular proteins				(M5930)HALLMARK EPITHELIAL MESENCHYMAL TRANSITION	0.0	0.0	0.0	0.0	0.0	0.0	0.0	0.0	0.0	0.0	0.0	0.0	0.0	0.0	1.0	0.0	0.0	0.0	0.0	0.0
MBLAC1	255374	symbol	H. sapiens	255374	H. sapiens	MBLAC1	metallo-beta-lactamase domain containing 1	The human gene MBLAC1, also known as metallo-beta-lactamase domain containing 1, is predicted to have hydrolase activity and metal ion binding activity. This information is provided by the Alliance of Genome Resources as of April 2022.	MBLAC1 has been implicated in various diseases, including cancer, Alzheimer's disease, and bacterial infections. In cancer, MBLAC1 has been shown to be upregulated in several types of tumors, including breast, lung, and ovarian cancers, and may play a role in tumor progression and metastasis. In Alzheimer's disease, MBLAC1 has been found to be involved in the breakdown of amyloid beta, a protein …	GO:0008334 histone mRNA metabolic process;GO:0031124 mRNA 3'-end processing;GO:1900087 positive regulation of G1/S transition of mitotic cell cycle		Predicted intracellular proteins					0.0	0.0	0.0	0.0	0.0	0.0	0.0	0.0	0.0	0.0	0.0	0.0	0.0	0.0	0.0	0.0	0.0	0.0	0.0	0.0
CDKN1A	1026	symbol	H. sapiens	1026	H. sapiens	CDKN1A	cyclin dependent kinase inhibitor 1A	CDKN1A is a gene that encodes a protein that inhibits the activity of cyclin-dependent kinase 2 or 4 complexes, which regulates cell cycle progression at G1. The expression of this gene is controlled by the tumor suppressor protein p53, which mediates the p53-dependent cell cycle G1 phase arrest in response to stress stimuli. CDKN1A also plays a regulatory role in S phase DNA replication and DNA …	CDKN1A has been implicated in various diseases, including cancer, cardiovascular disease, and neurodegenerative disorders. In cancer, CDKN1A is often downregulated, leading to uncontrolled cell proliferation. Targeting CDKN1A has been explored as a potential therapeutic strategy for cancer treatment. Several small molecule inhibitors of CDKN1A have been developed, including SCH727965 and LY283521…	GO:0071460 cellular response to cell-matrix adhesion;GO:1905179 negative regulation of cardiac muscle tissue regeneration;GO:1905178 regulation of cardiac muscle tissue regeneration		Cancer-related genes:Candidate cancer biomarkers; Cancer-related genes:Mutated cancer genes; Cancer-related genes:Mutational cancer driver genes; Human disease related genes:Cancers:Cancers of the breast and female genital organs; Predicted intracellular proteins	Nuclear bodies;Nucleoplasm (Supported)	Arsenic trioxide	(M10154)SA G2 AND M PHASES; (M1529)SA G1 AND S PHASES; (M18895)SA TRKA RECEPTOR	(M5923)HALLMARK PI3K AKT MTOR SIGNALING; (M5902)HALLMARK APOPTOSIS; (M5890)HALLMARK TNFA SIGNALING VIA NFKB	0.0	0.0	0.0	0.0	0.0	1.0	0.0	0.0	0.0	0.0	0.0	0.0	0.0	0.0	0.0	1.0	0.0	0.0	0.0	0.0
ENO2	2026	symbol	H. sapiens	2026	H. sapiens	ENO2	enolase 2	ENO2 is a gene that encodes for one of the three enolase isoenzymes found in mammals. This specific isoenzyme is a homodimer and is primarily found in mature neurons and cells of neuronal origin. During development in rats and primates, there is a switch from alpha enolase to gamma enolase in neural tissue.	ENO2 has been implicated in several diseases, including neurodegenerative disorders such as Alzheimer's disease and Parkinson's disease. Studies have shown that ENO2 expression is increased in the brains of patients with Alzheimer's disease, and that it may play a role in the formation of amyloid plaques. Additionally, ENO2 has been found to be upregulated in certain types of cancer, including gl…	GO:0006735 NADH regeneration;GO:0061621 canonical glycolysis;GO:0061718 glucose catabolic process to pyruvate		Cancer-related genes:Candidate cancer biomarkers; ENZYME proteins:Lyases; Predicted intracellular proteins; Enzymes; Candidate cardiovascular disease genes	Cytosol;Plasma membrane (Enhanced)	2-Phosphoglycolic Acid		(M5935)HALLMARK FATTY ACID METABOLISM; (M5941)HALLMARK UV RESPONSE UP; (M5902)HALLMARK APOPTOSIS	1.0	0.0	0.0	0.0	0.0	0.0	0.0	0.0	1.0	0.0	0.0	0.0	0.0	0.0	0.0	0.0	0.0	0.0	0.0	0.0
SLC16A7	9194	symbol	H. sapiens	9194	H. sapiens	SLC16A7	solute carrier family 16 member 7	SLC16A7 is a gene that belongs to the monocarboxylate transporter family, which is responsible for transporting metabolites such as lactate, pyruvate, and ketone bodies. This gene encodes a protein that facilitates the transport of monocarboxylates by linking them to protons. The protein has a high affinity for pyruvate and is expressed more in prostate and colorectal cancer specimens than in con…	There is limited information available on the disease implications of SLC16A7. However, studies have shown that the overexpression of this gene is associated with poor prognosis in prostate and colorectal cancer patients. Therefore, SLC16A7 may serve as a potential therapeutic target for these cancers. Targeted drug discovery efforts for SLC16A7 are currently underway. One study found that a smal…	GO:0035879 plasma membrane lactate transport;GO:1901475 pyruvate transmembrane transport;GO:0015727 lactate transport		Transporters:Electrochemical Potential-driven transporters	Plasma membrane (Supported); Additional: Nucleoplasm	Pyruvic acid		(M5956)HALLMARK KRAS SIGNALING DN	0.0	1.0	0.0	0.0	0.0	0.0	0.0	0.0	0.0	1.0	1.0	0.0	0.0	0.0	0.0	0.0	0.0	0.0	0.0	0.0
NLRC5	84166	symbol	H. sapiens	84166	H. sapiens	NLRC5	NLR family CARD domain containing 5	NLRC5 is a gene that belongs to the NLR family and contains a caspase recruitment domain. It plays a crucial role in the immune system by inhibiting the activation of NF-kappa-B and negatively regulating type I interferon signaling pathways. This gene is involved in cytokine response and antiviral immunity. Its function is essential for the proper functioning of the immune system, and any mutatio…	Research has shown that dysregulation of NLRC5 can lead to various immune-related disorders, including autoimmune diseases, inflammatory bowel disease, and cancer. Targeting NLRC5 has become an attractive strategy for drug discovery efforts in these diseases. Several studies have identified small molecules that can modulate NLRC5 activity, including compounds that can enhance its expression or in…	GO:0045345 positive regulation of MHC class I biosynthetic process;GO:0060332 positive regulation of response to type II interferon;GO:0060335 positive regulation of type II interferon-mediated signaling pathway		Predicted intracellular proteins	Cytosol (Supported); Additional: Centrosome			(M5913)HALLMARK INTERFERON GAMMA RESPONSE	0.0	0.0	0.0	0.0	0.0	0.0	0.0	0.0	0.0	0.0	0.0	0.0	0.0	0.0	0.0	0.0	0.0	0.0	0.0	0.0
PTX4	390667	symbol	H. sapiens	390667	H. sapiens	PTX4	pentraxin 4	PTX4, also known as pentraxin 4, is a gene that belongs to the pentraxin superfamily. This gene encodes a multifunctional protein that contains a conserved pentraxin domain at the C-terminus. The protein is highly conserved and is expressed at the highest levels in bone marrow, small intestine, and testes. The function of PTX4 is not fully understood, but it has been suggested to play a role in i…	PTX4 has been implicated in various diseases, including cancer and cardiovascular disease. In cancer, PTX4 has been shown to promote tumor growth and metastasis by regulating angiogenesis and immune response. In cardiovascular disease, PTX4 has been linked to atherosclerosis and thrombosis. Targeted drug discovery efforts for PTX4 are still in the early stages, but there is potential for developi…			Predicted intracellular proteins; Predicted secreted proteins					0.0	0.0	0.0	0.0	0.0	0.0	0.0	0.0	0.0	0.0	0.0	0.0	0.0	0.0	0.0	0.0	0.0	0.0	0.0	0.0
DMRTA1	63951	symbol	H. sapiens	63951	H. sapiens	DMRTA1	DMRT like family A1	DMRTA1 is a gene that encodes a protein with sequence-specific double-stranded DNA binding activity. It is predicted to play a role in germ cell development, regulation of transcription by RNA polymerase II, and sex differentiation. The gene is also predicted to be involved in male mating behavior and ovarian follicle development. It is predicted to be part of chromatin and active in the nucleus.	There is limited information available on the disease implications of DMRTA1. However, mutations in this gene have been associated with disorders of sex development (DSD), which are a group of conditions characterized by abnormal development of the reproductive system. Targeted drug discovery efforts for DMRTA1 are also limited, as the function of the protein encoded by this gene is not fully und…	GO:0060179 male mating behavior;GO:0007617 mating behavior;GO:0019098 reproductive behavior		Transcription factors:Zinc-coordinating DNA-binding domains; Predicted intracellular proteins	Vesicles (Approved)				0.0	0.0	0.0	0.0	0.0	0.0	0.0	0.0	0.0	0.0	0.0	1.0	0.0	0.0	0.0	0.0	0.0	0.0	0.0	0.0
TACC1	6867	symbol	H. sapiens	6867	H. sapiens	TACC1	transforming acidic coiled-coil containing protein 1	TACC1, or transforming acidic coiled-coil containing protein 1, is a gene located near FGFR1 on chromosome 8 that may be a candidate gene for breast cancer. This region of chromosome 8 is often amplified in some breast cancers. The gene has several transcript variants that encode different isoforms.	TACC1 has been implicated in several types of cancer, including breast, lung, and ovarian cancer. In breast cancer, TACC1 overexpression has been associated with poor prognosis and increased metastasis. Targeted drug discovery efforts have focused on developing inhibitors of TACC1 to treat cancer. One example is the small molecule inhibitor, KHS101, which has been shown to inhibit TACC1 and reduc…	GO:0007052 mitotic spindle organization;GO:0021987 cerebral cortex development;GO:1902850 microtubule cytoskeleton organization involved in mitosis		Predicted intracellular proteins	Cytosol (Approved)		(M242)PID AURORA A PATHWAY; (M14)PID AURORA B PATHWAY		0.0	0.0	0.0	0.0	0.0	0.0	0.0	0.0	0.0	0.0	0.0	0.0	0.0	0.0	0.0	0.0	0.0	0.0	0.0	0.0
CAMKK1	84254	symbol	H. sapiens	84254	H. sapiens	CAMKK1	calcium/calmodulin dependent protein kinase kinase 1	CAMKK1 is a gene that encodes a protein belonging to the Serine/Threonine protein kinase family and the Ca(2+)/calmodulin-dependent protein kinase subfamily. This protein is involved in the calcium/calmodulin-dependent (CaM) kinase cascade. There are three transcript variants of this gene that encode two different isoforms.	CAMKK1 has been implicated in various diseases, including cancer, diabetes, and neurodegenerative disorders. In cancer, CAMKK1 has been shown to promote tumor growth and metastasis, making it a potential target for cancer therapy. In diabetes, CAMKK1 has been linked to insulin resistance and impaired glucose metabolism, suggesting that targeting this protein could be a promising approach for trea…	GO:0035556 intracellular signal transduction;GO:0007165 signal transduction;GO:0023052 signaling	yes	Predicted intracellular proteins; Enzymes; ENZYME proteins:Transferases; Kinases	Cytosol (Approved)	Fostamatinib			0.0	0.0	0.0	0.0	0.0	0.0	0.0	0.0	0.0	0.0	0.0	0.0	0.0	0.0	0.0	0.0	0.0	0.0	0.0	0.0
APOL2	23780	symbol	H. sapiens	23780	H. sapiens	APOL2	apolipoprotein L2	The APOL2 gene is a member of the apolipoprotein L gene family and encodes a protein found in the cytoplasm. It may play a role in lipid movement or binding to organelles. There are two transcript variants of the gene that encode the same protein.	The APOL2 gene has been implicated in several diseases, including chronic kidney disease (CKD) and HIV-associated nephropathy (HIVAN). Studies have shown that APOL2 expression is upregulated in the kidneys of patients with CKD and HIVAN, suggesting a potential role in the pathogenesis of these diseases. Targeted drug discovery efforts for APOL2 are still in the early stages, but there is potentia…	GO:0006953 acute-phase response;GO:0060135 maternal process involved in female pregnancy;GO:0002526 acute inflammatory response		Human disease related genes:Other diseases:Mental and behavioural disorders; Cancer-related genes:Mutated cancer genes; Predicted intracellular proteins					0.0	0.0	0.0	0.0	0.0	0.0	0.0	0.0	0.0	1.0	0.0	0.0	0.0	0.0	0.0	0.0	0.0	0.0	0.0	0.0
AFAP1L1	134265	symbol	H. sapiens	134265	H. sapiens	AFAP1L1	actin filament associated protein 1 like 1	AFAP1L1 is a human gene that is predicted to have SH3 domain binding activity. It is also predicted to be located in cell junctions, cell projections, and podosomes, and to be active in the cytosol. The gene's function is associated with actin filaments, which are important for cell movement and shape. While the exact role of AFAP1L1 is not fully understood, it is believed to play a role in cell …	AFAP1L1 has been implicated in various diseases, including cancer and neurological disorders. In cancer, AFAP1L1 has been shown to promote tumor growth and metastasis by regulating cell migration and invasion. In particular, AFAP1L1 has been found to be overexpressed in breast, lung, and colorectal cancers. In neurological disorders, AFAP1L1 has been linked to schizophrenia and bipolar disorder, …			Predicted intracellular proteins					0.0	0.0	0.0	0.0	0.0	0.0	0.0	0.0	0.0	0.0	0.0	0.0	0.0	0.0	0.0	0.0	0.0	0.0	0.0	0.0
PIP5K1B	8395	symbol	H. sapiens	8395	H. sapiens	PIP5K1B	phosphatidylinositol-4-phosphate 5-kinase type 1 beta	PIP5K1B is a human gene that encodes for a protein called phosphatidylinositol-4-phosphate 5-kinase type 1 beta. This protein is predicted to have the ability to catalyze the conversion of 1-phosphatidylinositol-4-phosphate to phosphatidylinositol-4,5-bisphosphate, which is an important signaling molecule in cells. PIP5K1B is also predicted to play a role in regulating the phosphatidylinositol 3-…	There is evidence to suggest that PIP5K1B may be involved in the development and progression of certain diseases. For example, studies have shown that PIP5K1B expression is upregulated in various types of cancer, including breast, ovarian, and prostate cancer. Inhibition of PIP5K1B has been shown to reduce cancer cell proliferation and migration, making it a potential target for cancer therapy. T…	GO:0046854 phosphatidylinositol phosphate biosynthetic process;GO:0006661 phosphatidylinositol biosynthetic process;GO:0046488 phosphatidylinositol metabolic process	yes	Enzymes; ENZYME proteins:Transferases; Predicted intracellular proteins	Nucleoplasm (Approved); Additional: Vesicles		(M90)PID WNT CANONICAL PATHWAY; (M12)PID RHOA PATHWAY; (M278)PID RAC1 PATHWAY		0.0	0.0	0.0	0.0	0.0	0.0	1.0	0.0	0.0	0.0	0.0	0.0	0.0	0.0	0.0	0.0	0.0	0.0	0.0	0.0
ATP6V1B2	526	symbol	H. sapiens	526	H. sapiens	ATP6V1B2	ATPase H+ transporting V1 subunit B2	ATP6V1B2 is a gene that encodes a component of vacuolar ATPase (V-ATPase), an enzyme that acidifies intracellular organelles in eukaryotic cells. This acidification is necessary for various intracellular processes, including protein sorting, zymogen activation, receptor-mediated endocytosis, and synaptic vesicle proton gradient generation. V-ATPase is composed of a cytosolic V1 domain and a trans…	Mutations in ATP6V1B2 have been associated with autosomal recessive cutis laxa type II (ARCL2), a rare genetic disorder characterized by loose and wrinkled skin, joint laxity, and other connective tissue abnormalities. However, the exact role of ATP6V1B2 in the pathogenesis of ARCL2 is not fully understood. There are currently no targeted drug discovery efforts specifically for ATP6V1B2. However,…	GO:0097401 synaptic vesicle lumen acidification;GO:0016188 synaptic vesicle maturation;GO:0007035 vacuolar acidification		Disease related genes; FDA approved drug targets:Small molecule drugs; Transporters:Primary Active Transporters; Predicted intracellular proteins; Human disease related genes:Congenital malformations:Other congenital malformations	Vesicles (Supported)	Gallium nitrate; 4-(2-Aminoethyl)Benzenesulfonyl Fluoride			0.0	1.0	0.0	1.0	1.0	1.0	0.0	1.0	0.0	0.0	0.0	0.0	0.0	0.0	0.0	0.0	0.0	0.0	0.0	0.0
EPCAM	4072	symbol	H. sapiens	4072	H. sapiens	EPCAM	epithelial cell adhesion molecule	EPCAM, or epithelial cell adhesion molecule, is a gene that encodes a protein that functions as a homotypic calcium-independent cell adhesion molecule. It is expressed on most normal epithelial cells and gastrointestinal carcinomas and is a target for immunotherapy treatment of human carcinomas. Mutations in this gene can result in congenital tufting enteropathy. EPCAM is a member of a family tha…	EPCAM has been implicated in several diseases, including congenital tufting enteropathy, a rare genetic disorder that affects the lining of the small intestine and causes severe diarrhea and malnutrition. EPCAM is also overexpressed in many types of cancer, including colorectal, breast, and pancreatic cancer, making it a potential target for cancer therapy. Several targeted drug discovery efforts…	GO:2000048 negative regulation of cell-cell adhesion mediated by cadherin;GO:2000047 regulation of cell-cell adhesion mediated by cadherin;GO:0023019 signal transduction involved in regulation of gene expression		Cancer-related genes:Candidate cancer biomarkers; Disease related genes; Human disease related genes:Digestive system diseases:Gastrointestinal diseases; Human disease related genes:Cancers:Cancers of the digestive system; FDA approved drug targets:Small molecule drugs; CD markers; Predicted intracellular proteins	Plasma membrane (Supported)	Oportuzumab monatox; ING-1; Catumaxomab; Technetium Tc-99m nofetumomab merpentan; Hypromellose		(M5941)HALLMARK UV RESPONSE UP	0.0	0.0	0.0	0.0	0.0	0.0	0.0	0.0	0.0	0.0	0.0	0.0	0.0	0.0	0.0	0.0	0.0	0.0	0.0	0.0
ACTN2	88	symbol	H. sapiens	88	H. sapiens	ACTN2	actinin alpha 2	ACTN2 is a gene that encodes for alpha actinin 2, a muscle-specific protein that is expressed in both skeletal and cardiac muscles. Alpha actinins belong to the spectrin gene superfamily and are actin-binding proteins with multiple roles in different cell types. In skeletal, cardiac, and smooth muscle isoforms, alpha actinin 2 is localized to the Z-disc and analogous dense bodies, where it helps …	Mutations in ACTN2 have been associated with various cardiac diseases, including dilated cardiomyopathy and hypertrophic cardiomyopathy. Dilated cardiomyopathy is a condition in which the heart becomes enlarged and weakened, leading to heart failure. Hypertrophic cardiomyopathy is a condition in which the heart muscle becomes abnormally thick, making it harder for the heart to pump blood. Targete…	GO:0051695 actin filament uncapping;GO:0086097 phospholipase C-activating angiotensin-activated signaling pathway;GO:0030035 microspike assembly		Disease related genes; Potential drug targets; Transporters:Accessory Factors Involved in Transport; Human disease related genes:Musculoskeletal diseases:Muscular diseases; Human disease related genes:Cardiovascular diseases:Cardiac diseases; Predicted intracellular proteins	Actin filaments (Approved); Additional: Cytosol			(M5909)HALLMARK MYOGENESIS; (M5915)HALLMARK APICAL JUNCTION; (M5921)HALLMARK COMPLEMENT	0.0	0.0	0.0	0.0	0.0	0.0	0.0	0.0	0.0	0.0	0.0	0.0	0.0	0.0	1.0	0.0	0.0	0.0	0.0	0.0
PFKFB2	5208	symbol	H. sapiens	5208	H. sapiens	PFKFB2	6-phosphofructo-2-kinase/fructose-2,6-biphosphatase 2	The human gene PFKFB2 encodes a protein that plays a role in the synthesis and degradation of fructose-2,6-bisphosphate, a regulatory molecule that controls glycolysis in eukaryotes. The protein has both 6-phosphofructo-2-kinase and fructose-2,6-biphosphatase activities, which catalyze the synthesis and degradation of fructose-2,6-bisphosphate, respectively. This protein regulates fructose-2,6-bi…	Research has shown that PFKFB2 is involved in various diseases, including cancer, diabetes, and cardiovascular diseases. In cancer, PFKFB2 is overexpressed, leading to increased glycolysis and tumor growth. Therefore, targeting PFKFB2 has been proposed as a potential therapeutic strategy for cancer treatment. Several small molecule inhibitors of PFKFB2 have been developed and tested in preclinica…	GO:0006003 fructose 2,6-bisphosphate metabolic process;GO:0006000 fructose metabolic process;GO:0006089 lactate metabolic process	yes	ENZYME proteins:Hydrolases; Enzymes; ENZYME proteins:Transferases; Predicted intracellular proteins	Nucleoplasm (Enhanced)				1.0	0.0	0.0	0.0	0.0	0.0	0.0	0.0	1.0	1.0	0.0	0.0	0.0	0.0	0.0	1.0	0.0	0.0	0.0	0.0
CD63	967	symbol	H. sapiens	967	H. sapiens	CD63	CD63 molecule	CD63 is a transmembrane protein that belongs to the tetraspanin family. It is a cell surface glycoprotein that interacts with integrins and is involved in signal transduction events that regulate cell development, activation, growth, and motility. CD63 is also known to function as a blood platelet activation marker and its deficiency is associated with Hermansky-Pudlak syndrome. Additionally, CD6…	CD63 has been implicated in several diseases, including cancer, Hermansky-Pudlak syndrome, and allergic diseases. In cancer, CD63 has been shown to promote tumor progression and metastasis by regulating cell adhesion, migration, and invasion. Targeting CD63 has been explored as a potential therapeutic strategy for cancer treatment. For example, a monoclonal antibody against CD63, named YS110, has…	GO:0035646 endosome to melanosome transport;GO:0043485 endosome to pigment granule transport;GO:0048757 pigment granule maturation		Transporters:Accessory Factors Involved in Transport; CD markers	Vesicles (Supported)			(M5910)HALLMARK PROTEIN SECRETION	1.0	0.0	1.0	0.0	0.0	1.0	0.0	0.0	0.0	0.0	0.0	0.0	0.0	0.0	0.0	0.0	0.0	0.0	0.0	0.0
CTSL	1514	symbol	H. sapiens	1514	H. sapiens	CTSL	cathepsin L	CTSL, also known as cathepsin L, is a lysosomal cysteine proteinase that plays a crucial role in breaking down proteins within cells. It is responsible for breaking down collagen and elastin, as well as regulating neutrophil elastase activity. CTSL has been linked to various pathological processes, including myofibril necrosis in myopathies and myocardial ischemia, as well as the renal tubular re…	CTSL has been implicated in various diseases, including cancer, osteoporosis, and neurodegenerative disorders such as Alzheimer's disease. In cancer, CTSL has been shown to promote tumor invasion and metastasis by degrading extracellular matrix proteins. Targeting CTSL has been explored as a potential therapeutic strategy for cancer, with several small molecule inhibitors in development. In osteo…	GO:0039654 fusion of virus membrane with host endosome membrane;GO:0034230 enkephalin processing;GO:0060309 elastin catabolic process		Cancer-related genes:Candidate cancer biomarkers; Peptidases:Cysteine-type peptidases; ENZYME proteins:Hydrolases; Predicted intracellular proteins; Enzymes	Golgi apparatus;Vesicles (Approved)	L-cysteic acid; Felbinac; Fostamatinib	(M3468)NABA ECM REGULATORS; (M5885)NABA MATRISOME ASSOCIATED; (M5889)NABA MATRISOME	(M5921)HALLMARK COMPLEMENT	1.0	0.0	0.0	0.0	0.0	1.0	0.0	0.0	0.0	0.0	0.0	0.0	0.0	0.0	0.0	0.0	0.0	0.0	0.0	0.0
RAB32	10981	symbol	H. sapiens	10981	H. sapiens	RAB32	RAB32, member RAS oncogene family	RAB32 is a human gene that belongs to the RAS oncogene family. Its protein product helps anchor the type II regulatory subunit of protein kinase A to the mitochondrion, which is important for mitochondrial fission. Additionally, the protein is involved in autophagy and melanosome secretion. Variations in this gene may be associated with leprosy.	There is limited information available on the disease implications of RAB32 variations. However, some studies have suggested that certain variations in this gene may be associated with leprosy, a chronic infectious disease caused by Mycobacterium leprae. Targeted drug discovery efforts for RAB32 are also limited, as the protein's exact role in disease pathogenesis is not well understood. However,…	GO:0035646 endosome to melanosome transport;GO:0043485 endosome to pigment granule transport;GO:0048757 pigment granule maturation		Predicted intracellular proteins	Cytosol (Approved)				0.0	0.0	0.0	0.0	0.0	1.0	0.0	1.0	0.0	0.0	0.0	0.0	0.0	0.0	0.0	0.0	0.0	0.0	0.0	0.0
ABHD4	63874	symbol	H. sapiens	63874	H. sapiens	ABHD4	abhydrolase domain containing 4, N-acyl phospholipase B	ABHD4 is a human gene that encodes a protein called abhydrolase domain containing 4, N-acyl phospholipase B. This protein is predicted to have lysophosphatidic acid acyltransferase activity and lysophospholipase activity, and to be involved in N-acylphosphatidylethanolamine metabolic process, lipid homeostasis, and phosphatidic acid biosynthetic process. It is also predicted to act upstream of or…	Research on ABHD4 has suggested its potential involvement in various diseases, including cancer, obesity, and neurodegenerative disorders. In particular, ABHD4 has been found to play a role in the regulation of lipid metabolism, which is often dysregulated in these diseases. As a result, ABHD4 has become a target for drug discovery efforts, with the aim of developing drugs that can modulate its a…	GO:0070292 N-acylphosphatidylethanolamine metabolic process;GO:0036152 phosphatidylethanolamine acyl-chain remodeling;GO:0046337 phosphatidylethanolamine metabolic process		Enzymes; Predicted intracellular proteins; Peptidases:Serine-type peptidases	Nucleoplasm (Approved)			(M5939)HALLMARK P53 PATHWAY	1.0	0.0	0.0	0.0	0.0	0.0	1.0	0.0	1.0	0.0	0.0	0.0	0.0	0.0	0.0	0.0	0.0	0.0	0.0	0.0
ST8SIA4	7903	symbol	H. sapiens	7903	H. sapiens	ST8SIA4	ST8 alpha-N-acetyl-neuraminide alpha-2,8-sialyltransferase 4	ST8SIA4 is a gene that encodes a protein responsible for catalyzing the polycondensation of alpha-2,8-linked sialic acid, which is required for the synthesis of polysialic acid. Polysialic acid is a modulator of the adhesive properties of neural cell adhesion molecule (NCAM1). The protein is a member of glycosyltransferase family 29 and is a type II membrane protein that may be present in the Gol…	Research has shown that ST8SIA4 is involved in various diseases, including cancer, neurodegenerative disorders, and autoimmune diseases. In cancer, ST8SIA4 has been found to be upregulated in several types of tumors, including breast, lung, and pancreatic cancer, and is associated with tumor progression and metastasis. Targeting ST8SIA4 has been proposed as a potential therapeutic strategy for ca…	GO:0097503 sialylation;GO:0001574 ganglioside biosynthetic process;GO:0006491 N-glycan processing		Predicted intracellular proteins	Golgi apparatus (Supported)			(M5913)HALLMARK INTERFERON GAMMA RESPONSE; (M5950)HALLMARK ALLOGRAFT REJECTION	1.0	0.0	0.0	0.0	0.0	0.0	1.0	0.0	0.0	0.0	0.0	0.0	0.0	0.0	0.0	0.0	0.0	0.0	0.0	0.0
[truncated: 244 more rows]

## Sheet: Enrichment
	https://metascape.org/gp/index.html#/reportfinal/tywgvy0f9
GroupID	Category	Term	Description	LogP	Log(q-value)	Genes	Symbols	InTerm_InList
1_Summary	KEGG Pathway	hsa04142	Lysosome	-15.626	-11.2816	427,967,1497,1509,1514,2717,2760,2799,3074,3482,4074,4758,5476,6609,8722,9114,10053,10577,26503,51172,51606,57192,256471,6489,7903,8877,9429,10715,27429,59344,79993,84302,1374,1407,2026,2632,4121,4886,5208,5239,9572,10327,10891,23710,51301,55577,79660,80896,272,7378,570,7941,11145,63874	ASAH1,CD63,CTNS,CTSD,CTSL,GLA,GM2A,GNS,HEXB,IGF2R,M6PR,NEU1,CTSA,SMPD1,CTSF,ATP6V0D1,AP1M2,NPC2,SLC17A5,NAGPA,ATP6V1H,MCOLN1,MFSD8,ST8SIA1,ST8SIA4,SPHK1,ABCG2,CERS1,HTRA2,ALOXE3,ELOVL7,PGAP4,CPT1A,CRY1,ENO2,GBE1,MAN1A1,NPY1R,PFKFB2,PGM5,NR1D1,AKR1A1,PPARGC1A,GABARAPL1,GCNT4,NAGK,PPP1R3B,NPL,AMPD3,UPP1,BAAT,PLA2G7,PLAAT3,ABHD4	54/-
[truncated: 236 more rows]
