# Supplementary material for: TFE3 fusions drive oxidative metabolism and ferroptosis resistance in translocation renal cell carcinoma
Source: EMBO Mol Med. 2025 Mar 27;17(5):1041–70. doi: 10.1038/s44321-025-00221-7 (PMC12081665; doi:10.1038/s44321-025-00221-7)
Supplement: Supplementary file 16 — EV and Appendix Figure Source data [file 44321_2025_221_MOESM16_ESM.zip › Fig EV and Appendix/Fig-EV3/Fig-EV3A-C.xlsx]

## Sheet: Alignment
	Read Pairs (TFE3)	Aligned Read Pairs (TFE3)	Read Pairs (H3K27ac)	Aligned Read Pairs (H3K27ac)	Read Pairs (IgG)	Aligned Read Pairs (IgG)
HEK293T_GFP	24325726	15446637 (63.50%)	27896312	16292151 (58.40%)	26862852	15732774 (58.57%)
HEK293T_T	26990235	18214890 (67.49%)	25339753	16893734 (66.67%)	X	X
HEK293T_NT	28489942	19386581 (68.05%)	24783192	15854601 (63.97%)	X	X
HEK293T_PT	29914106	20118677 (67.25%)	22416874	14564439 (64.97%)	X	X
UOK109_2 (control)	32067291	22081606 (68.86%)	X	X	X	X

## Sheet: Peakcalling
	TFE3 Peaks	TFE3 Peaks at TSS (+/- 1kb)	TFE3 Peaks with EBOX	RSAT motifs (top1000 TFE3 peaks)	MEME-CHIP EBOX	MEME-CHIP EBOX Count	H3K27ac
HEK293T_GFP	1058	660 (62%)	418 (40%)	KLF (#1,#5), MITF (#2), NFY (#3), NRF1 (#4)	#1 CACGTGAC (TFE3-DBD)	272 (27%)	197
HEK293T_T	17250	10762 (62%)	4644 (27%)	SP2 (#1), NFY (#2,#4), NRF1 (#3), MITF (#5)	#2 ggTCACGTG (TFEC-DBD)	124 (12%)	6380
HEK293T_NT	28815	17015 (59%)	4048 (14%)	SP2 (#1), NFY (#2,#3), NRF1 (#4,#5)	X	X	174
HEK293T_PT	20255	10842 (54%)	6426 (32%)	SP2 (#1), NFY (#2,#5), MITF (#3), NRF1 (#4)	#2 CACGTGAC (TFE3-DBD)	169 (17%)	1113
UOK109-2	23117	8821 (38%)	6320 (27%)	SP2 (#1), NFY (#2), KLF (#3, #5), JUN (#4)	#10 ggTCACGTG (TFEC-DBD)	157 (16%)	X
UOK109-1	92964	24505 (26%)	31468 (34%)	SP2 (#1), MITF (#2), NFY (#3), KLF (#4), NRF1 (#5), JUN (#11)	#3 gTCAcgtG (MITF-DBD)	224 (22%)	X
