# Supplementary material for: TFE3 fusions drive oxidative metabolism and ferroptosis resistance in translocation renal cell carcinoma
Source: EMBO Mol Med. 2025 Mar 27;17(5):1041–70. doi: 10.1038/s44321-025-00221-7 (PMC12081665; doi:10.1038/s44321-025-00221-7)
Supplement: Supplementary file 16 — EV and Appendix Figure Source data [file 44321_2025_221_MOESM16_ESM.zip › Fig EV and Appendix/Fig-EV3/Fig-EV3D.xlsx]

## Sheet: Reference_TSS
Gene name	CHR	TSS
ABCB7	chrX	74376132
ACAA1	chr3	38178733
ACAA2	chr18	47340251
ACADM	chr1	76190042
ACADSB	chr10	124768428
ACADVL	chr17	7120443
ACAT1	chr11	107992257
ACO2	chr22	41865128
AFG3L2	chr18	12377275
AIFM1	chrX	129299861
ALAS1	chr3	52232098
ALDH6A1	chr14	74551196
ATP12A	chr13	25254548
ATP1B1	chr1	169075946
ATP4A	chr19	36054560
ATP4B	chr13	114312513
ATP5A1	chr18	43678319
ATP5B	chr12	57039852
ATP5C1	chr10	7830092
ATP5D	chr19	1241748
ATP5E	chr20	57607422
ATP5F1	chr1	111991742
ATP5G1	chr17	46970147
ATP5G2	chr12	54070109
ATP5G3	chr2	176046490
ATP5H	chr17	73043074
ATP5I	chr4	668127
ATP5J	chr21	27107965
ATP5J2	chr7	99063824
ATP5L	chr11	118272103
ATP5O	chr21	35288158
ATP6AP1	chrX	153656977
ATP6V0A1	chr17	40610861
ATP6V0A2	chr12	124196864
ATP6V0A4	chr7	138482941
ATP6V0B	chr1	44440601
ATP6V0C	chr16	2563870
ATP6V0D1	chr16	67515089
ATP6V0D2	chr8	87111138
ATP6V0E1	chr5	172410762
ATP6V0E2	chr7	149570056
ATP6V1A	chr3	113465865
ATP6V1B1	chr2	71162997
ATP6V1B2	chr8	20054703
ATP6V1C1	chr8	104033247
ATP6V1C2	chr2	10861774
ATP6V1D	chr14	67826720
ATP6V1E1	chr22	18111588
ATP6V1E2	chr2	46747096
ATP6V1F	chr7	128502856
ATP6V1G1	chr9	117349993
ATP6V1G2	chr6	31514625
ATP6V1G3	chr1	198510075
ATP6V1H	chr8	54755602
BAX	chr19	49458116
BCKDHA	chr19	41903693
BDH2	chr4	104021024
CASP7	chr10	115439427
COX10	chr17	13972718
COX11	chr17	53046064
COX15	chr10	101492423
COX17	chr3	119396243
COX4I1	chr16	85833172
COX4I2	chr20	30225690
COX5A	chr15	75230495
COX5B	chr2	98262520
COX6A1	chr12	120875892
COX6A2	chr16	31439749
COX6B1	chr19	36139124
COX6B2	chr19	55866182
COX6C	chr8	100906242
COX7A1	chr19	36643771
COX7A2	chr6	75953644
COX7A2L	chr2	42588356
COX7B	chrX	77154960
COX7B2	chr4	46911252
COX7C	chr5	85913783
COX8A	chr11	63742078
COX8C	chr14	93813536
CPT1A	chr11	68609399
CS	chr12	56694175
CYB5A	chr18	71959251
CYB5R3	chr22	43045405
CYC1	chr8	145149959
CYCS	chr7	25164980
DECR1	chr8	91013579
DLAT	chr11	111895537
DLD	chr7	107531585
DLST	chr14	75348593
ECH1	chr19	39322497
ECHS1	chr10	135186908
ECI1	chr16	2301602
ETFA	chr15	76603810
ETFB	chr19	51858096
ETFDH	chr4	159593276
FDX1	chr11	110300660
FH	chr1	241683085
FXN	chr9	71650478
GLUD1	chr10	88854776
GOT2	chr16	58768246
GPI	chr19	34856031
GPX4	chr19	1104648
GRPEL1	chr4	7069800
HADHA	chr2	26467594
HADHB	chr2	26467615
HCCS	chrX	11129405
HSD17B10	chrX	53461323
HSPA9	chr5	137911318
HTRA2	chr2	74756531
IDH1	chr2	209119806
IDH2	chr15	90645708
IDH3A	chr15	78441718
IDH3B	chr20	2644865
IDH3G	chrX	153059978
IMMT	chr2	86422893
ISCA1	chr9	88897490
ISCU	chr12	108956293
LDHA	chr11	18415935
LDHB	chr12	21810789
LHPP	chr10	126150340
LRPPRC	chr2	44223144
MAOB	chrX	43741721
MDH1	chr2	63815742
MDH2	chr7	75677392
MFN2	chr1	12040237
MGST3	chr1	165600109
MRPL11	chr11	66206310
MRPL15	chr8	55047780
MRPL34	chr19	17416476
MRPL35	chr2	86426555
MRPS11	chr15	89010683
MRPS12	chr19	39421593
MRPS15	chr1	36930040
MRPS22	chr3	139062860
MRPS30	chr5	44809026
MTRF1	chr13	41837713
MTRR	chr5	7869216
MTX2	chr2	177134122
NDUFA1	chrX	119005733
NDUFA10	chr2	240964819
NDUFA11	chr19	5904024
NDUFA12	chr12	95397489
NDUFA13	chr19	19627018
NDUFA2	chr5	140027370
NDUFA3	chr19	54606159
NDUFA4	chr7	10979813
NDUFA4L2	chr12	57634475
NDUFA5	chr7	123197958
NDUFA6	chr22	42486888
NDUFA7	chr19	8386280
NDUFA8	chr9	124922098
NDUFA9	chr12	4758263
NDUFAB1	chr16	23607639
NDUFB1	chr14	92588153
NDUFB10	chr16	2009516
NDUFB11	chrX	47004609
NDUFB2	chr7	140396480
NDUFB3	chr2	201936461
NDUFB4	chr3	120315127
NDUFB5	chr3	179322574
NDUFB6	chr9	32573182
NDUFB7	chr19	14682889
NDUFB8	chr10	102289636
NDUFB9	chr8	125551342
NDUFC1	chr4	140223705
NDUFC2	chr11	77791265
NDUFC2-KCTD14	chr11	77791265
NDUFS1	chr2	207024243
NDUFS2	chr1	161169104
NDUFS3	chr11	47600561
NDUFS4	chr5	52856464
NDUFS5	chr1	39491966
NDUFS6	chr5	1801495
NDUFS7	chr19	1383882
NDUFS8	chr11	67798083
NDUFV1	chr11	67374322
NDUFV2	chr18	9102627
NDUFV3	chr21	44313377
NNT	chr5	43603228
NQO2	chr6	3000066
OAT	chr10	126107545
OGDH	chr7	44646120
OPA1	chr3	193310932
OXA1L	chr14	23235730
PDHA1	chrX	19362010
PDHB	chr3	58419566
PDHX	chr11	34937676
PDK4	chr7	95225925
PDP1	chr8	94929278
PHB2	chr12	7079916
PHYH	chr10	13341746
PMPCA	chr9	139305115
POLR2F	chr22	38349673
POR	chr7	75544419
PPA1	chr10	71993190
PPA2	chr4	106395227
PRDX3	chr10	120938345
RETSAT	chr2	85581821
RHOT1	chr17	30469472
RHOT2	chr16	718082
SDHA	chr5	218355
SDHB	chr1	17380665
SDHC	chr1	161284165
SDHD	chr11	111957570
SLC25A11	chr17	4843462
SLC25A12	chr2	172750816
SLC25A20	chr3	48936426
SLC25A3	chr12	98987402
SLC25A4	chr4	186064416
SLC25A5	chrX	118602362
SLC25A6	chrX	1511039
SUCLA2	chr13	48575462
SUCLG1	chr2	84686586
SUPV3L1	chr10	70939992
SURF1	chr9	136223361
TCIRG1	chr11	67810446
TIMM10	chr11	57298232
TIMM13	chr19	2427875
TIMM17A	chr1	201924618
TIMM50	chr19	39971051
TIMM8B	chr11	111957522
TIMM9	chr14	58894232
TOMM22	chr22	39077953
TOMM70A	chr3	100120242
UQCR10	chr22	30163357
UQCR11	chr19	1605483
UQCRB	chr8	97247862
UQCRC1	chr3	48647098
UQCRC2	chr16	21964608
UQCRFS1	chr19	29704136
UQCRH	chr1	46769379
UQCRQ	chr5	132202318
VDAC1	chr5	133340657
VDAC2	chr10	76970299
VDAC3	chr8	42249278

## Sheet: With TFE3 binding (30kb)
With TFE3 (common UOK109-TF1-UOK120-UOK146)	With TFE3 (exlusive to tRCC-4lines vs 786-O/UOK121)	With open TFE3-EBOX (common UOK109-TF1-UOK120-UOK146)	With open TFE3-EBOX (exlusive to tRCC-4lines vs 786-O/UOK121)
ACAA1	ACAA1	ACADSB	ACADSB
ACADM	ACADM	ACADVL	ACADVL
ACADSB	ACADSB	ACAT1	ACAT1
ACADVL	ACADVL	AFG3L2	AFG3L2
ACAT1	ACAT1	AIFM1	AIFM1
ACO2	ACO2	ALDH6A1	ATP12A
AFG3L2	AFG3L2	ATP12A	ATP1B1
AIFM1	AIFM1	ATP1B1	ATP4A
ALAS1	ALAS1	ATP4A	ATP4B
ALDH6A1	ATP12A	ATP4B	ATP5A1
ATP12A	ATP1B1	ATP5A1	ATP5D
ATP1B1	ATP4A	ATP5D	ATP5E
ATP4A	ATP4B	ATP5E	ATP5F1
ATP4B	ATP5A1	ATP5F1	ATP5G1
ATP5A1	ATP5B	ATP5G1	ATP5G3
ATP5B	ATP5C1	ATP5G3	ATP5H
ATP5C1	ATP5D	ATP5H	ATP5I
ATP5D	ATP5E	ATP5I	ATP5J
ATP5E	ATP5F1	ATP5J	ATP5J2
ATP5F1	ATP5G1	ATP5J2	ATP5L
ATP5G1	ATP5G2	ATP5L	ATP5O
ATP5G2	ATP5G3	ATP5O	ATP6AP1
ATP5G3	ATP5H	ATP6AP1	ATP6V0A1
ATP5H	ATP5I	ATP6V0A1	ATP6V0A2
ATP5I	ATP5J	ATP6V0A2	ATP6V0B
ATP5J	ATP5J2	ATP6V0B	ATP6V0C
ATP5J2	ATP5L	ATP6V0C	ATP6V0E1
ATP5L	ATP5O	ATP6V0D1	ATP6V0E2
ATP5O	ATP6AP1	ATP6V0E1	ATP6V1A
ATP6AP1	ATP6V0A1	ATP6V0E2	ATP6V1B2
ATP6V0A1	ATP6V0A2	ATP6V1A	ATP6V1C1
ATP6V0A2	ATP6V0B	ATP6V1B2	ATP6V1D
ATP6V0B	ATP6V0C	ATP6V1C1	ATP6V1E1
ATP6V0C	ATP6V0E1	ATP6V1D	ATP6V1E2
ATP6V0D1	ATP6V0E2	ATP6V1E1	ATP6V1F
ATP6V0E1	ATP6V1A	ATP6V1E2	ATP6V1G1
ATP6V0E2	ATP6V1B2	ATP6V1F	ATP6V1H
ATP6V1A	ATP6V1C1	ATP6V1G1	BAX
ATP6V1B2	ATP6V1D	ATP6V1H	BCKDHA
ATP6V1C1	ATP6V1E1	BAX	CASP7
ATP6V1D	ATP6V1E2	BCKDHA	COX4I1
ATP6V1E1	ATP6V1F	CASP7	COX4I2
ATP6V1E2	ATP6V1G1	COX4I1	COX5A
ATP6V1F	ATP6V1G2	COX4I2	COX5B
ATP6V1G1	ATP6V1H	COX5A	COX6A2
ATP6V1G2	BAX	COX5B	COX6B2
ATP6V1H	BCKDHA	COX6A2	COX7A1
BAX	CASP7	COX6B2	COX7A2
BCKDHA	COX11	COX7A1	COX7A2L
CASP7	COX15	COX7A2	COX7B
COX11	COX17	COX7A2L	COX8C
COX15	COX4I1	COX7B	CS
COX17	COX4I2	COX8C	CYB5A
COX4I1	COX5A	CPT1A	CYB5R3
COX4I2	COX5B	CS	CYC1
COX5A	COX6A1	CYB5A	CYCS
COX5B	COX6A2	CYB5R3	DECR1
COX6A1	COX6B1	CYC1	DLST
COX6A2	COX6B2	CYCS	ECH1
COX6B1	COX7A1	DECR1	ECHS1
COX6B2	COX7A2	DLST	ECI1
COX7A1	COX7A2L	ECH1	ETFA
COX7A2	COX7B	ECHS1	ETFB
COX7A2L	COX7C	ECI1	ETFDH
COX7B	COX8A	ETFA	GPI
COX7C	COX8C	ETFB	GPX4
COX8A	CS	ETFDH	HADHA
COX8C	CYB5A	GLUD1	HADHB
CPT1A	CYB5R3	GPI	HSD17B10
CS	CYC1	GPX4	HSPA9
CYB5A	CYCS	HADHA	HTRA2
CYB5R3	DECR1	HADHB	IDH1
CYC1	DLAT	HSD17B10	IDH2
CYCS	DLD	HSPA9	IDH3A
DECR1	DLST	HTRA2	IDH3B
DLAT	ECH1	IDH1	IDH3G
DLD	ECHS1	IDH2	ISCA1
DLST	ECI1	IDH3A	ISCU
ECH1	ETFA	IDH3B	LDHB
ECHS1	ETFB	IDH3G	LRPPRC
ECI1	ETFDH	ISCA1	MDH1
ETFA	FDX1	ISCU	MDH2
ETFB	FH	LDHB	MFN2
ETFDH	FXN	LRPPRC	MGST3
FDX1	GOT2	MDH1	MRPL11
FH	GPI	MDH2	MRPL15
FXN	GPX4	MFN2	MRPL34
GLUD1	GRPEL1	MGST3	MRPS11
GOT2	HADHA	MRPL11	MRPS15
GPI	HADHB	MRPL15	MRPS30
GPX4	HSD17B10	MRPL34	NDUFA13
GRPEL1	HSPA9	MRPS11	NDUFA2
HADHA	HTRA2	MRPS15	NDUFA3
HADHB	IDH1	MRPS30	NDUFA4L2
HSD17B10	IDH2	NDUFA13	NDUFA6
HSPA9	IDH3A	NDUFA2	NDUFA7
HTRA2	IDH3B	NDUFA3	NDUFA8
IDH1	IDH3G	NDUFA4L2	NDUFAB1
IDH2	IMMT	NDUFA6	NDUFB1
IDH3A	ISCA1	NDUFA7	NDUFB10
IDH3B	ISCU	NDUFA8	NDUFB2
IDH3G	LDHA	NDUFAB1	NDUFB4
IMMT	LDHB	NDUFB1	NDUFB6
ISCA1	LHPP	NDUFB10	NDUFB8
ISCU	LRPPRC	NDUFB2	NDUFB9
LDHA	MDH1	NDUFB4	NDUFC1
LDHB	MDH2	NDUFB6	NDUFS2
LHPP	MFN2	NDUFB8	NDUFS6
LRPPRC	MGST3	NDUFB9	NDUFS7
MDH1	MRPL11	NDUFC1	NDUFS8
MDH2	MRPL15	NDUFS2	NDUFV1
MFN2	MRPL34	NDUFS6	NDUFV2
MGST3	MRPL35	NDUFS7	NDUFV3
MRPL11	MRPS11	NDUFS8	NNT
MRPL15	MRPS12	NDUFV1	NQO2
MRPL34	MRPS15	NDUFV2	OAT
MRPL35	MRPS30	NDUFV3	OGDH
MRPS11	NDUFA1	NNT	OPA1
MRPS12	NDUFA11	NQO2	OXA1L
MRPS15	NDUFA12	OAT	PDHB
MRPS30	NDUFA13	OGDH	PDP1
NDUFA1	NDUFA2	OPA1	PHYH
NDUFA11	NDUFA3	OXA1L	PMPCA
NDUFA12	NDUFA4	PDHB	POR
NDUFA13	NDUFA4L2	PDP1	PPA1
NDUFA2	NDUFA5	PHYH	PPA2
NDUFA3	NDUFA6	PMPCA	PRDX3
NDUFA4	NDUFA7	POR	RETSAT
NDUFA4L2	NDUFA8	PPA1	RHOT1
NDUFA5	NDUFAB1	PPA2	RHOT2
NDUFA6	NDUFB1	PRDX3	SDHA
NDUFA7	NDUFB10	RETSAT	SDHB
NDUFA8	NDUFB2	RHOT1	SDHC
NDUFAB1	NDUFB3	RHOT2	SLC25A11
NDUFB1	NDUFB4	SDHA	SLC25A12
NDUFB10	NDUFB6	SDHB	SLC25A20
NDUFB2	NDUFB7	SDHC	SLC25A4
NDUFB3	NDUFB8	SLC25A11	SLC25A5
NDUFB4	NDUFB9	SLC25A12	SUCLA2
NDUFB6	NDUFC1	SLC25A20	SURF1
NDUFB7	NDUFS1	SLC25A4	TCIRG1
NDUFB8	NDUFS2	SLC25A5	TIMM10
NDUFB9	NDUFS3	SUCLA2	TIMM50
NDUFC1	NDUFS5	SUPV3L1	UQCR11
NDUFS1	NDUFS6	SURF1	UQCRC2
NDUFS2	NDUFS7	TCIRG1	UQCRQ
NDUFS3	NDUFS8	TIMM10	VDAC1
NDUFS5	NDUFV1	TIMM13	VDAC2
NDUFS6	NDUFV2	TIMM50
NDUFS7	NDUFV3	UQCR11
NDUFS8	NNT	UQCRC2
NDUFV1	NQO2	UQCRQ
NDUFV2	OAT	VDAC1
NDUFV3	OGDH	VDAC2
NNT	OPA1
NQO2	OXA1L
OAT	PDHA1
OGDH	PDHB
OPA1	PDHX
OXA1L	PDK4
PDHA1	PDP1
PDHB	PHB2
PDHX	PHYH
PDK4	PMPCA
PDP1	POLR2F
PHB2	POR
PHYH	PPA1
PMPCA	PPA2
POLR2F	PRDX3
POR	RETSAT
PPA1	RHOT1
PPA2	RHOT2
PRDX3	SDHA
RETSAT	SDHB
RHOT1	SDHC
RHOT2	SLC25A11
SDHA	SLC25A12
SDHB	SLC25A20
SDHC	SLC25A3
SLC25A11	SLC25A4
SLC25A12	SLC25A5
SLC25A20	SUCLA2
SLC25A3	SUCLG1
SLC25A4	SURF1
SLC25A5	TCIRG1
SUCLA2	TIMM10
SUCLG1	TIMM17A
SUPV3L1	TIMM50
SURF1	TIMM9
TCIRG1	TOMM22
TIMM10	TOMM70A
TIMM13	UQCR10
TIMM17A	UQCR11
TIMM50	UQCRB
TIMM9	UQCRC1
TOMM22	UQCRC2
TOMM70A	UQCRFS1
UQCR10	UQCRH
UQCR11	UQCRQ
UQCRB	VDAC1
UQCRC1	VDAC2
UQCRC2	VDAC3
UQCRFS1
UQCRH
UQCRQ
VDAC1
VDAC2
VDAC3

## Sheet: With TFE3+H3K27ac-CnT (30kb)
With TFE3+H3K27ac (common UOK109-TF1-UOK120-UOK146)	With TFE3+H3K27ac (exclusive to tRCC-4lines vs 786-O/UOK121)	With TFE3+H3K27ac (common 786-O-UOK121)	With TFE3+H3K27ac (exclusive to 786-O/UOK121 vs UOK109-TF1)		With TFE3+H3K27ac - open-Ebox
ACAA1	ACAA1	ACADVL	None		ACADSB
ACADM	ACADM	ALDH6A1			ACAT1
ACADSB	ACADSB	ATP5J2			AFG3L2
ACAT1	ACAT1	ATP6V0D1			AIFM1
ACO2	ACO2	ATP6V1A			ALDH6A1
AFG3L2	AFG3L2	ATP6V1G1			ATP5A1
AIFM1	AIFM1	ATP6V1H			ATP5D
ALDH6A1	ATP5A1	BAX			ATP5F1
ATP5A1	ATP5B	NDUFA13			ATP5G1
ATP5B	ATP5C1	NDUFB6			ATP5G3
ATP5C1	ATP5D	SUPV3L1			ATP5H
ATP5D	ATP5F1	TIMM13			ATP5I
ATP5F1	ATP5G1	UQCRC2			ATP5J
ATP5G1	ATP5G2				ATP5J2
ATP5G2	ATP5G3				ATP6AP1
ATP5G3	ATP5H				ATP6V0B
ATP5H	ATP5I				ATP6V0D1
ATP5I	ATP5J				ATP6V0E1
ATP5J	ATP6AP1				ATP6V1A
ATP5J2	ATP6V0B				ATP6V1B2
ATP6AP1	ATP6V0E1				ATP6V1C1
ATP6V0B	ATP6V1B2				ATP6V1E1
ATP6V0D1	ATP6V1C1				ATP6V1F
ATP6V0E1	ATP6V1E1				ATP6V1G1
ATP6V1A	ATP6V1F				ATP6V1H
ATP6V1B2	ATP6V1G1				BAX
ATP6V1C1	ATP6V1G2				BCKDHA
ATP6V1E1	BAX				COX4I1
ATP6V1F	BCKDHA				COX4I2
ATP6V1G1	COX11				COX5A
ATP6V1G2	COX15				COX6A2
ATP6V1H	COX4I1				COX7A1
BAX	COX4I2				COX7A2
BCKDHA	COX5A				COX7A2L
COX11	COX6A2				COX8C
COX15	COX7A1				CS
COX4I1	COX7A2				CYB5A
COX4I2	COX7A2L				CYB5R3
COX5A	COX7C				CYC1
COX6A2	COX8C				CYCS
COX7A1	CS				DECR1
COX7A2	CYB5A				ECH1
COX7A2L	CYB5R3				ECHS1
COX7C	CYC1				ECI1
COX8C	CYCS				ETFA
CS	DECR1				ETFB
CYB5A	DLAT				ETFDH
CYB5R3	DLD				GLUD1
CYC1	ECH1				GPI
CYCS	ECHS1				GPX4
DECR1	ECI1				HADHA
DLAT	ETFA				HADHB
DLD	ETFB				HSD17B10
ECH1	ETFDH				HSPA9
ECHS1	FXN				HTRA2
ECI1	GOT2				IDH1
ETFA	GPI				IDH3A
ETFB	GPX4				ISCA1
ETFDH	GRPEL1				LDHB
FXN	HADHA				LRPPRC
GLUD1	HADHB				MDH2
GOT2	HSD17B10				MFN2
GPI	HSPA9				MGST3
GPX4	HTRA2				MRPL11
GRPEL1	IDH1				MRPL15
HADHA	IDH3A				MRPL34
HADHB	IMMT				MRPS15
HSD17B10	ISCA1				MRPS30
HSPA9	LDHA				NDUFA13
HTRA2	LDHB				NDUFA2
IDH1	LHPP				NDUFA3
IDH3A	LRPPRC				NDUFA4L2
IMMT	MDH2				NDUFA6
ISCA1	MFN2				NDUFA7
LDHA	MGST3				NDUFAB1
LDHB	MRPL11				NDUFB1
LHPP	MRPL15				NDUFB2
LRPPRC	MRPL34				NDUFB4
MDH2	MRPL35				NDUFC1
MFN2	MRPS12				NDUFS2
MGST3	MRPS15				NDUFS8
MRPL11	MRPS30				NDUFV2
MRPL15	NDUFA1				NDUFV3
MRPL34	NDUFA11				NNT
MRPL35	NDUFA12				NQO2
MRPS12	NDUFA13				OAT
MRPS15	NDUFA2				OGDH
MRPS30	NDUFA3				OPA1
NDUFA1	NDUFA4				OXA1L
NDUFA11	NDUFA4L2				PDP1
NDUFA12	NDUFA5				PHYH
NDUFA13	NDUFA6				POR
NDUFA2	NDUFA7				PPA1
NDUFA3	NDUFAB1				PPA2
NDUFA4	NDUFB1				PRDX3
NDUFA4L2	NDUFB2				RETSAT
NDUFA5	NDUFB3				RHOT1
NDUFA6	NDUFB4				SDHC
NDUFA7	NDUFC1				SLC25A20
NDUFAB1	NDUFS1				SUPV3L1
NDUFB1	NDUFS2				SURF1
NDUFB2	NDUFS3				TCIRG1
NDUFB3	NDUFS8				TIMM13
NDUFB4	NDUFV2				TIMM50
NDUFC1	NDUFV3				UQCRC2
NDUFS1	NNT				UQCRQ
NDUFS2	NQO2				VDAC1
NDUFS3	OAT				VDAC2
NDUFS8	OGDH
NDUFV2	OPA1
NDUFV3	OXA1L
NNT	PDHX
NQO2	PDK4
OAT	PHB2
OGDH	PHYH
OPA1	POR
OXA1L	PPA1
PDHX	PPA2
PDK4	PRDX3
PDP1	RETSAT
PHB2	RHOT1
PHYH	SDHC
POR	SLC25A20
PPA1	SLC25A3
PPA2	SUCLG1
PRDX3	SURF1
RETSAT	TCIRG1
RHOT1	TIMM17A
SDHC	TIMM50
SLC25A20	TOMM22
SLC25A3	TOMM70A
SUCLG1	UQCR10
SUPV3L1	UQCRB
SURF1	UQCRFS1
TCIRG1	UQCRH
TIMM13	UQCRQ
TIMM17A	VDAC2
TIMM50
TOMM22
TOMM70A
UQCR10
UQCRB
UQCRC2
UQCRFS1
UQCRH
UQCRQ
VDAC1
VDAC2

## Sheet: With TFE3+H3K27ac (30kb)
With open TFE3+H3K27ac+EBOX (common UOK109-TF1-UOK120-UOK146)		TFE3 CnT / H3K27ac ChIP
ACADSB
ACADVL
ACAT1
AFG3L2
AIFM1
ALDH6A1
ATP1B1
ATP4A
ATP4B
ATP5A1
ATP5D
ATP5E
ATP5F1
ATP5G1
ATP5G3
ATP5H
ATP5I
ATP5J
ATP5J2
ATP5L
ATP6AP1
ATP6V0A1
ATP6V0A2
ATP6V0B
ATP6V0C
ATP6V0D1
ATP6V0E1
ATP6V0E2
ATP6V1A
ATP6V1B2
ATP6V1C1
ATP6V1D
ATP6V1E1
ATP6V1E2
ATP6V1F
ATP6V1G1
ATP6V1H
BAX
BCKDHA
CASP7
COX4I1
COX4I2
COX5A
COX5B
COX6A2
COX7A1
COX7A2
COX7A2L
COX7B
COX8C
CPT1A
CS
CYB5A
CYB5R3
CYC1
CYCS
DECR1
DLST
ECH1
ECHS1
ECI1
ETFA
ETFB
ETFDH
GLUD1
GPI
GPX4
HADHA
HADHB
HSD17B10
HSPA9
HTRA2
IDH1
IDH3A
IDH3B
IDH3G
ISCA1
ISCU
LDHB
LRPPRC
MDH1
MDH2
MFN2
MGST3
MRPL11
MRPL15
MRPL34
MRPS15
MRPS30
NDUFA13
NDUFA2
NDUFA3
NDUFA4L2
NDUFA6
NDUFA7
NDUFAB1
NDUFB1
NDUFB10
NDUFB2
NDUFB6
NDUFB8
NDUFB9
NDUFC1
NDUFS2
NDUFS6
NDUFS7
NDUFS8
NDUFV1
NDUFV2
NDUFV3
NNT
NQO2
OAT
OGDH
OXA1L
PDHB
PDP1
PHYH
PMPCA
POR
PPA1
PPA2
PRDX3
RETSAT
RHOT1
RHOT2
SDHA
SDHB
SDHC
SLC25A11
SLC25A12
SLC25A4
SLC25A5
SUCLA2
SUPV3L1
SURF1
TCIRG1
TIMM10
TIMM13
TIMM50
UQCR11
UQCRC2
UQCRQ
VDAC1
VDAC2

## Sheet: With TFE3+H3K27ac (cells-30kb)
With TFE3+H3K27ac (common UOK109-TF1-UOK120-UOK146)	With TFE3+H3K27ac+EBOX (common UOK109-TF1-UOK120-UOK146)	With TFE3+H3K27ac+EBOX (exclusive to UOK109-TF1)	With TFE3+H3K27ac+EBOX (exclusive to UOK120-UOK146)
ACAA1	ACADSB	ACO2	COX17
ACADM	ACADVL	COX6C
ACADSB	ACAT1	COX8A
ACADVL	AFG3L2	FXN
ACAT1	AIFM1	MTRR
ACO2	ALDH6A1	NDUFA8
AFG3L2	ATP1B1	UQCRH
AIFM1	ATP4A
ALAS1	ATP4B
ALDH6A1	ATP5A1
ATP12A	ATP5D
ATP1B1	ATP5E
ATP4A	ATP5F1
ATP4B	ATP5G1
ATP5A1	ATP5G3
ATP5B	ATP5H
ATP5C1	ATP5I
ATP5D	ATP5J
ATP5E	ATP5J2
ATP5F1	ATP5L
ATP5G1	ATP6AP1
ATP5G2	ATP6V0A1
ATP5G3	ATP6V0A2
ATP5H	ATP6V0B
ATP5I	ATP6V0C
ATP5J	ATP6V0D1
ATP5J2	ATP6V0E1
ATP5L	ATP6V0E2
ATP5O	ATP6V1A
ATP6AP1	ATP6V1B2
ATP6V0A1	ATP6V1C1
ATP6V0A2	ATP6V1D
ATP6V0B	ATP6V1E1
ATP6V0C	ATP6V1E2
ATP6V0D1	ATP6V1F
ATP6V0E1	ATP6V1G1
ATP6V0E2	ATP6V1H
ATP6V1A	BAX
ATP6V1B2	BCKDHA
ATP6V1C1	CASP7
ATP6V1D	COX4I1
ATP6V1E1	COX4I2
ATP6V1E2	COX5A
ATP6V1F	COX5B
ATP6V1G1	COX6A2
ATP6V1G2	COX7A1
ATP6V1H	COX7A2
BAX	COX7A2L
BCKDHA	COX7B
CASP7	COX8C
COX11	CPT1A
COX15	CS
COX17	CYB5A
COX4I1	CYB5R3
COX4I2	CYC1
COX5A	CYCS
COX5B	DECR1
COX6A1	DLST
COX6A2	ECH1
COX6B1	ECHS1
COX6B2	ECI1
COX7A1	ETFA
COX7A2	ETFB
COX7A2L	ETFDH
COX7B	GLUD1
COX7C	GPI
COX8A	GPX4
COX8C	HADHA
CPT1A	HADHB
CS	HSD17B10
CYB5A	HSPA9
CYB5R3	HTRA2
CYC1	IDH1
CYCS	IDH3A
DECR1	IDH3B
DLAT	IDH3G
DLD	ISCA1
DLST	ISCU
ECH1	LDHB
ECHS1	LRPPRC
ECI1	MDH1
ETFA	MDH2
ETFB	MFN2
ETFDH	MGST3
FDX1	MRPL11
FH	MRPL15
FXN	MRPL34
GLUD1	MRPS15
GOT2	MRPS30
GPI	NDUFA13
GPX4	NDUFA2
GRPEL1	NDUFA3
HADHA	NDUFA4L2
HADHB	NDUFA6
HSD17B10	NDUFA7
HSPA9	NDUFAB1
HTRA2	NDUFB1
IDH1	NDUFB10
IDH2	NDUFB2
IDH3A	NDUFB6
IDH3B	NDUFB8
IDH3G	NDUFB9
IMMT	NDUFC1
ISCA1	NDUFS2
ISCU	NDUFS6
LDHA	NDUFS7
LDHB	NDUFS8
LHPP	NDUFV1
LRPPRC	NDUFV2
MDH1	NDUFV3
MDH2	NNT
MFN2	NQO2
MGST3	OAT
MRPL11	OGDH
MRPL15	OXA1L
MRPL34	PDHB
MRPL35	PDP1
MRPS12	PHYH
MRPS15	PMPCA
MRPS30	POR
NDUFA1	PPA1
NDUFA11	PPA2
NDUFA12	PRDX3
NDUFA13	RETSAT
NDUFA2	RHOT1
NDUFA3	RHOT2
NDUFA4	SDHA
NDUFA4L2	SDHB
NDUFA5	SDHC
NDUFA6	SLC25A11
NDUFA7	SLC25A12
NDUFA8	SLC25A4
NDUFAB1	SLC25A5
NDUFB1	SUCLA2
NDUFB10	SUPV3L1
NDUFB2	SURF1
NDUFB3	TCIRG1
NDUFB4	TIMM10
NDUFB6	TIMM13
NDUFB7	TIMM50
NDUFB8	UQCR11
NDUFB9	UQCRC2
NDUFC1	UQCRQ
NDUFS1	VDAC1
NDUFS2	VDAC2
NDUFS3
NDUFS6
NDUFS7
NDUFS8
NDUFV1
NDUFV2
NDUFV3
NNT
NQO2
OAT
OGDH
OPA1
OXA1L
PDHA1
PDHB
PDHX
PDK4
PDP1
PHB2
PHYH
PMPCA
POLR2F
POR
PPA1
PPA2
PRDX3
RETSAT
RHOT1
RHOT2
SDHA
SDHB
SDHC
SLC25A11
SLC25A12
SLC25A20
SLC25A3
SLC25A4
SLC25A5
SUCLA2
SUCLG1
SUPV3L1
SURF1
TCIRG1
TIMM10
TIMM13
TIMM17A
TIMM50
TIMM9
TOMM22
TOMM70A
UQCR10
UQCR11
UQCRB
UQCRC1
UQCRC2
UQCRFS1
UQCRH
UQCRQ
VDAC1
VDAC2
VDAC3

## Sheet: Bilan
TFE3 CnT + H3K27ac CnT
OxPhos genes	Number of genes among the OxPhos signature (235)				OxPhos genes	Number of genes among the OxPhos signature (235)
Common to the 4 tRCC lines					Common to the 4 tRCC lines
With TFE3 peaks	208				With open-TFE3+H3K27ac-Ebox peaks	108
With open-TFE3-Ebox peaks	154				With open-TFE3+H3K27ac-Ebox peaks & downregulated in siTFE3 (54)	26
With TFE3+H3K27ac peaks	148				With open-TFE3+H3K27ac-Ebox peaks & upregulated in HEK+ (59)	36
With open-TFE3+H3K27ac-Ebox peaks	108				With open-TFE3+H3K27ac-Ebox peaks & both downregulated in siTFE3 + upregulated in HEK+ (23)	13
With TFE3 peaks & downregulated in siTFE3 (54)	48
With TFE3 peaks & upregulated in HEK+ (59)	56
With TFE3 peaks & both downregulated in siTFE3 + upregulated in HEK+	22
	siTFE3 (54)	HEK+ (59)	both
open-TFE3-Ebox	35	45	19
TFE3+H3K27ac	35	43	15
open-TFE3+H3K27ac-Ebox	26	36	13
TFE3 CnT + H3K27ac ChIP
OxPhos genes	Number of genes among the OxPhos signature (235)				OxPhos genes	Number of genes among the OxPhos signature (235)
Common to the 4 tRCC lines					Common to the 4 tRCC lines
With TFE3 peaks					With open-TFE3+H3K27ac-Ebox peaks	145
With open-TFE3-Ebox peaks					With open-TFE3+H3K27ac-Ebox peaks & downregulated in siTFE3 (54)	33
With TFE3+H3K27ac peaks					With open-TFE3+H3K27ac-Ebox peaks & upregulated in HEK+ (59)	44
With open-TFE3+H3K27ac-Ebox peaks	145				With open-TFE3+H3K27ac-Ebox peaks & both downregulated in siTFE3 + upregulated in HEK+ (23)	19
