# Supplementary material for: TFE3 fusions drive oxidative metabolism and ferroptosis resistance in translocation renal cell carcinoma
Source: EMBO Mol Med. 2025 Mar 27;17(5):1041–70. doi: 10.1038/s44321-025-00221-7 (PMC12081665; doi:10.1038/s44321-025-00221-7)
Supplement: Supplementary file 16 — EV and Appendix Figure Source data [file 44321_2025_221_MOESM16_ESM.zip › Fig EV and Appendix/Fig-EV4/Fig-EV4D.xlsx]

## Sheet: Annotation
MyList	Gene ID	Type	Tax ID	Homologene Gene ID	Homologene Gene Tax ID	Gene Symbol	Description	Protein Functions (ChatGPT)	Disease & Drugs (ChatGPT)	Biological Process (GO)	Kinase Class (UniProt)	Protein Function (Protein Atlas)	Subcellular Location (Protein Atlas)	Drug (DrugBank)	Canonical Pathways_x000D_	Hallmark Gene Sets_x000D_	GO:0050865 regulation of cell activation	M5885 NABA MATRISOME ASSOCIATED	GO:0001775 cell activation	CORUM:306 Ribosome, cytoplasmic	GO:0002697 regulation of immune effector	GO:0000278 mitotic cell cycle	R-HSA-198933 Immunoregulatory interactions	R-HSA-372790 Signaling by GPCR	GO:0097435 supramolecular fiber organizat	GO:0050778 positive regulation of immune	R-HSA-109582 Hemostasis	GO:0001819 positive regulation of cytokin	GO:0009617 response to bacterium	GO:0006954 inflammatory response	GO:0007610 behavior	GO:0007268 chemical synaptic transmission	GO:0010720 positive regulation of cell de	GO:0010959 regulation of metal ion transp	R-HSA-1474244 Extracellular matrix organizat	GO:0098660 inorganic ion transmembrane tr
NMRK2	27231	symbol	H. sapiens	27231	H. sapiens	NMRK2	nicotinamide riboside kinase 2	NMRK2, or nicotinamide riboside kinase 2, is a human gene that is involved in the metabolic process of NAD. It enables ribosylnicotinamide kinase activity and ribosylnicotinate kinase activity, and is predicted to act upstream of or within negative regulation of myoblast differentiation. NMRK2 is located in both the nucleoplasm and plasma membrane.	There is limited information available on the disease implications of NMRK2. However, research has shown that NMRK2 may play a role in cancer development and progression. Targeted drug discovery efforts for NMRK2 are currently underway, with the aim of developing drugs that can modulate NAD metabolism and potentially treat cancer. One example of a successful drug that targets NAD metabolism is ni…	GO:0009435 NAD biosynthetic process;GO:0045662 negative regulation of myoblast differentiation;GO:0019359 nicotinamide nucleotide biosynthetic process	yes	Enzymes; ENZYME proteins:Transferases; Predicted intracellular proteins	Nucleoplasm (Enhanced); Additional: Vesicles				0.0	0.0	0.0	0.0	0.0	0.0	0.0	0.0	0.0	0.0	0.0	0.0	0.0	0.0	0.0	0.0	0.0	0.0	0.0	0.0
IGFN1	91156	symbol	H. sapiens	91156	H. sapiens	IGFN1	immunoglobulin like and fibronectin type III domain containing 1	The human gene IGFN1 is predicted to play a role in homophilic cell adhesion through plasma membrane adhesion molecules, as well as in the formation of the retina layer and synapse assembly. It is predicted to be located in the Z disc and nucleus and to be active in the synapse. This information is provided by the Alliance of Genome Resources as of April 2022.	There is limited information available on the disease implications of IGFN1. However, some studies have suggested that mutations in this gene may be associated with certain neurological disorders, such as autism spectrum disorder and schizophrenia. Targeted drug discovery efforts for IGFN1 are currently limited, but some studies have explored the potential of using small molecule inhibitors to ta…	GO:0008150 biological_process		Predicted intracellular proteins	Midbody ring (Approved)				0.0	0.0	0.0	0.0	0.0	0.0	0.0	0.0	0.0	0.0	0.0	0.0	0.0	0.0	0.0	0.0	0.0	0.0	0.0	0.0
NTSR2	23620	symbol	H. sapiens	23620	H. sapiens	NTSR2	neurotensin receptor 2	The NTSR2 gene encodes a protein that belongs to the G protein-coupled receptor family and activates a phosphatidylinositol-calcium second messenger system. This receptor binds neurotensin as well as several other ligands already described for neurotensin NT1 receptor. However, unlike NT1 receptor, this gene recognizes levocabastine, a histamine H1 receptor antagonist previously shown to compete …	The NTSR2 gene has been implicated in various diseases, including schizophrenia, anxiety, and depression. Targeted drug discovery efforts have focused on developing drugs that modulate the activity of this receptor, with the aim of treating these disorders. One example of a successful drug targeting NTSR2 is the antipsychotic drug clozapine, which has been shown to bind to and activate this recep…	GO:0007218 neuropeptide signaling pathway;GO:0007200 phospholipase C-activating G protein-coupled receptor signaling pathway;GO:0042391 regulation of membrane potential		G-protein coupled receptors:GPCRs excl olfactory receptors; Transporters; FDA approved drug targets:Small molecule drugs		Levocabastine			0.0	0.0	0.0	0.0	0.0	0.0	0.0	1.0	0.0	0.0	0.0	0.0	0.0	0.0	0.0	1.0	0.0	0.0	0.0	0.0
SNCB	6620	symbol	H. sapiens	6620	H. sapiens	SNCB	synuclein beta	The SNCB gene encodes a protein that inhibits phospholipase D2 and may play a role in neuronal plasticity. It is found in high levels in lesions of patients with Alzheimer's disease and has been linked to dementia with Lewy bodies. Alternative splicing of the gene results in multiple transcript variants.	The SNCB gene has been implicated in several neurodegenerative diseases, including Alzheimer's disease and dementia with Lewy bodies. Targeted drug discovery efforts have focused on developing drugs that can modulate the activity of the SNCB protein and potentially slow down or prevent the progression of these diseases. One example of a successful drug on the market is memantine, which is used to…	GO:0042417 dopamine metabolic process;GO:0006584 catecholamine metabolic process;GO:0009712 catechol-containing compound metabolic process		Transporters:Transporter channels and pores; Predicted intracellular proteins; Human disease related genes:Nervous system diseases:Neurodegenerative diseases				(M5956)HALLMARK KRAS SIGNALING DN	0.0	0.0	0.0	0.0	0.0	0.0	0.0	0.0	0.0	0.0	0.0	0.0	0.0	0.0	0.0	1.0	0.0	0.0	0.0	0.0
BIRC7	79444	symbol	H. sapiens	79444	H. sapiens	BIRC7	baculoviral IAP repeat containing 7	BIRC7 is a gene that belongs to the inhibitor of apoptosis protein (IAP) family. It contains a baculovirus IAP repeat (BIR) and a RING-type zinc finger domain. The BIR domain interacts with caspases and is essential for inhibitory activity, while the RING finger domain enhances antiapoptotic activity. Elevated levels of BIRC7 may be associated with cancer progression and may play a role in chemot…	BIRC7 has been implicated in various types of cancer, including breast, lung, ovarian, and pancreatic cancer. Elevated levels of BIRC7 have been associated with cancer progression and resistance to chemotherapy. Therefore, BIRC7 has been identified as a potential therapeutic target for cancer treatment. Several drug discovery efforts have focused on developing small molecule inhibitors of BIRC7, …	GO:0070247 regulation of natural killer cell apoptotic process;GO:0010804 negative regulation of tumor necrosis factor-mediated signaling pathway;GO:0070228 regulation of lymphocyte apoptotic process		Enzymes; ENZYME proteins:Transferases; Predicted intracellular proteins	Nucleoplasm (Enhanced); Additional: Centrosome;Cytosol				0.0	0.0	0.0	0.0	0.0	0.0	0.0	0.0	0.0	0.0	0.0	0.0	0.0	0.0	0.0	0.0	0.0	0.0	0.0	0.0
ARX	170302	symbol	H. sapiens	170302	H. sapiens	ARX	aristaless related homeobox	ARX is a gene that contains a homeobox and is expressed during development. The protein it encodes contains two conserved domains, a C-peptide and a prd-like class homeobox domain. ARX is a member of the group-II aristaless-related protein family, which is primarily expressed in the central and/or peripheral nervous system. It is believed to play a role in CNS development. Mutations in ARX, inclu…	Mutations in the ARX gene have been linked to several neurological disorders, including X-linked intellectual disability, epilepsy, and West syndrome. Targeted drug discovery efforts for these disorders have focused on developing drugs that can modulate the activity of ARX or its downstream targets. One example is the use of valproic acid, a drug that has been shown to increase the expression of …	GO:0021831 embryonic olfactory bulb interneuron precursor migration;GO:0021759 globus pallidus development;GO:0021853 cerebral cortex GABAergic interneuron migration		Disease related genes; Transcription factors:Helix-turn-helix domains; Human disease related genes:Congenital malformations:Congenital malformations of the nervous system; Human disease related genes:Other diseases:Mental and behavioural disorders; Human disease related genes:Nervous system diseases:Ear disease; Predicted intracellular proteins; Human disease related genes:Nervous system diseases…					0.0	0.0	0.0	0.0	0.0	0.0	0.0	0.0	0.0	0.0	0.0	0.0	0.0	0.0	0.0	0.0	0.0	0.0	0.0	0.0
HHATL	57467	symbol	H. sapiens	57467	H. sapiens	HHATL	hedgehog acyltransferase like	HHATL is a human gene that is predicted to have acyltransferase activity and be involved in the negative regulation of N-terminal protein palmitoylation. It is located in the perinuclear region of the cytoplasm. The function of HHATL is not yet fully understood, but it is believed to play a role in the regulation of protein modification and signaling pathways. Further research is needed to fully …	There is limited information available on the disease implications of HHATL. However, studies have suggested that mutations in this gene may be associated with certain types of cancer, including breast and lung cancer. Targeted drug discovery efforts for HHATL are also limited, as the function of this gene is not yet fully understood. However, there have been some studies exploring the potential …	GO:0060254 regulation of N-terminal protein palmitoylation;GO:0060262 negative regulation of N-terminal protein palmitoylation;GO:1903060 negative regulation of protein lipidation							0.0	0.0	0.0	0.0	0.0	0.0	0.0	0.0	0.0	0.0	0.0	0.0	0.0	0.0	0.0	0.0	0.0	0.0	0.0	0.0
ABCB5	340273	symbol	H. sapiens	340273	H. sapiens	ABCB5	ATP binding cassette subfamily B member 5	ABCB5 is a gene that belongs to the ATP-binding cassette (ABC) transporter superfamily of integral membrane proteins. These proteins are involved in the ATP-dependent transmembrane transport of a wide range of molecules, from small ions to complex organic molecules. The function of ABCB5 is not fully understood, but it has been suggested to play a role in the transport of lipids and drugs across …	ABCB5 has been implicated in various diseases, including cancer and drug resistance. In cancer, ABCB5 has been shown to be overexpressed in several types of tumors, including melanoma, breast cancer, and leukemia. This overexpression has been associated with increased drug resistance and poor prognosis. Therefore, targeting ABCB5 has been proposed as a potential strategy to overcome drug resistan…	GO:0042908 xenobiotic transport;GO:0001654 eye development;GO:0150063 visual system development		Transporters:Primary Active Transporters; Enzymes; Predicted intracellular proteins; ENZYME proteins		Biricodar; Dofequidar			0.0	0.0	0.0	0.0	0.0	0.0	0.0	0.0	0.0	0.0	0.0	0.0	0.0	0.0	0.0	1.0	0.0	0.0	0.0	0.0
DMBX1	127343	symbol	H. sapiens	127343	H. sapiens	DMBX1	diencephalon/mesencephalon homeobox 1	The DMBX1 gene is a member of the bicoid sub-family of homeodomain-containing transcription factors. It acts as a transcription factor and may play a role in brain and sensory organ development. Two distinct isoforms of the gene have been identified.	There is limited information available on the disease implications of the DMBX1 gene. However, some studies have suggested that mutations in this gene may be associated with developmental disorders such as autism spectrum disorder and intellectual disability. As of now, there are no targeted drug discovery efforts specifically focused on DMBX1. However, given its potential role in brain developme…	GO:0008343 adult feeding behavior;GO:0008344 adult locomotory behavior;GO:0007631 feeding behavior		Predicted intracellular proteins; Transcription factors:Helix-turn-helix domains					0.0	0.0	0.0	0.0	0.0	0.0	0.0	0.0	0.0	0.0	0.0	0.0	0.0	0.0	1.0	0.0	0.0	0.0	0.0	0.0
HS3ST2	9956	symbol	H. sapiens	9956	H. sapiens	HS3ST2	heparan sulfate-glucosamine 3-sulfotransferase 2	HS3ST2 is a gene that encodes for an enzyme involved in the biosynthesis of heparan sulfate, a molecule that plays a crucial role in various biological activities. The enzyme is a type II integral membrane protein and possesses heparan sulfate glucosaminyl 3-O-sulfotransferase activity. HS3ST2 is primarily expressed in the brain and may have a role in the nervous system. The gene is a member of t…	Research has shown that HS3ST2 may play a role in various diseases, including cancer, Alzheimer's disease, and cardiovascular disease. In cancer, HS3ST2 has been found to be downregulated in certain types of tumors, and its expression has been associated with better prognosis and increased sensitivity to chemotherapy. In Alzheimer's disease, HS3ST2 has been shown to be involved in the formation o…	GO:0015015 heparan sulfate proteoglycan biosynthetic process, enzymatic modification;GO:0030201 heparan sulfate proteoglycan metabolic process;GO:0015012 heparan sulfate proteoglycan biosynthetic process		Enzymes; ENZYME proteins:Transferases; Predicted intracellular proteins					0.0	0.0	0.0	0.0	0.0	0.0	0.0	0.0	0.0	0.0	0.0	0.0	0.0	0.0	0.0	0.0	0.0	0.0	0.0	0.0
KLK4	9622	symbol	H. sapiens	9622	H. sapiens	KLK4	kallikrein related peptidase 4	KLK4 is a gene that belongs to the kallikrein subfamily, a group of serine proteases with various physiological functions. KLK4 is located on chromosome 19 and is one of fifteen kallikrein subfamily members in this region. Its expression is regulated by hormones in some tissues. The protein encoded by KLK4 is involved in the degradation of enamel proteins in developing teeth, as supported by the …	KLK4 has been implicated in various diseases, including cancer, prostate disorders, and dental caries. In cancer, KLK4 has been shown to be overexpressed in several types of tumors, including breast, ovarian, and prostate cancer. This overexpression has been associated with tumor progression and poor prognosis. As a result, KLK4 has been identified as a potential biomarker for cancer diagnosis an…	GO:0097186 amelogenesis;GO:0022617 extracellular matrix disassembly;GO:0042475 odontogenesis of dentin-containing tooth		Cancer-related genes:Candidate cancer biomarkers; Disease related genes; Potential drug targets; Predicted secreted proteins; Human disease related genes:Digestive system diseases:Mouth and dental diseases; Predicted intracellular proteins; Peptidases:Serine-type peptidases; Enzymes			(M174)PID UPA UPAR PATHWAY		0.0	0.0	0.0	0.0	0.0	0.0	0.0	0.0	0.0	0.0	0.0	0.0	0.0	0.0	0.0	0.0	0.0	0.0	1.0	0.0
BAAT	570	symbol	H. sapiens	570	H. sapiens	BAAT	bile acid-CoA:amino acid N-acyltransferase	The BAAT gene encodes a liver enzyme that transfers C24 bile acids from acyl-CoA thioester to either glycine or taurine, which is the second step in the formation of bile acid-amino acid conjugates. These conjugates act as a detergent in the gastrointestinal tract, enhancing the absorption of lipids and fat-soluble vitamins. Defects in this gene can cause familial hypercholanemia (FHCA). Two tran…	Familial hypercholanemia (FHCA) is a rare autosomal recessive disorder caused by mutations in the BAAT gene. FHCA is characterized by elevated levels of serum bile acids, which can lead to liver damage and cirrhosis. There is currently no cure for FHCA, and treatment options are limited to symptomatic relief and management of complications. However, targeted drug discovery efforts are underway to…	GO:0002152 bile acid conjugation;GO:0019530 taurine metabolic process;GO:0019694 alkanesulfonate metabolic process		Disease related genes; Potential drug targets; Human disease related genes:Congenital disorders of metabolism:Congenital disorders of ion transport and metabolism; ENZYME proteins:Hydrolases; Predicted intracellular proteins; Enzymes; ENZYME proteins:Transferases	Cytosol (Supported); Additional: Vesicles	Glycine			0.0	0.0	0.0	0.0	0.0	0.0	0.0	0.0	0.0	0.0	0.0	0.0	0.0	0.0	0.0	0.0	0.0	0.0	0.0	0.0
SOX11	6664	symbol	H. sapiens	6664	H. sapiens	SOX11	SRY-box transcription factor 11	SOX11 is a gene that belongs to the SOX family of transcription factors. It plays a crucial role in embryonic development and cell fate determination. The protein encoded by this gene may act as a transcriptional regulator by forming a complex with other proteins. It is involved in the development of the nervous system and may also play a role in tumorigenesis. This gene does not contain any intr…	SOX11 has been implicated in various diseases, including cancer and neurodevelopmental disorders. In cancer, SOX11 has been found to be overexpressed in several types of tumors, including mantle cell lymphoma, glioblastoma, and breast cancer. Targeting SOX11 has been explored as a potential therapeutic strategy for these cancers. For example, a small molecule inhibitor of SOX11 has been developed…	GO:0061386 closure of optic fissure;GO:2001109 regulation of lens epithelial cell proliferation;GO:2001111 positive regulation of lens epithelial cell proliferation		Disease related genes; Transcription factors:Other all-alpha-helical DNA-binding domains; Human disease related genes:Other diseases:Mental and behavioural disorders; Predicted intracellular proteins; Human disease related genes:Congenital malformations:Other congenital malformations	Nucleoplasm (Supported); Additional: Plasma membrane				1.0	0.0	0.0	0.0	0.0	0.0	0.0	0.0	0.0	0.0	0.0	0.0	0.0	0.0	0.0	0.0	1.0	0.0	0.0	0.0
PLK5	126520	symbol	H. sapiens	126520	H. sapiens	PLK5	polo like kinase 5 (inactive)	PLK5, also known as polo like kinase 5, is a human gene that is predicted to have ATP binding activity and protein kinase activity. It is involved in various biological processes, including defense response to tumor cells, positive regulation of neuron projection development, and regulation of G1/S transition of mitotic cell cycle. PLK5 is located in the cytoplasm. This information is provided by…	Unfortunately, there is currently limited information available on the disease implications and targeted drug discovery efforts for PLK5. This may be due to the fact that PLK5 is a relatively newly discovered gene, and its functions and potential disease associations are still being studied. As of April 2022, there are no drugs on the market that specifically target PLK5. However, there are drugs…	GO:0002357 defense response to tumor cell;GO:0002347 response to tumor cell;GO:0010976 positive regulation of neuron projection development	yes	Enzymes; Predicted intracellular proteins; Kinases					0.0	0.0	0.0	0.0	0.0	1.0	0.0	0.0	0.0	0.0	0.0	0.0	0.0	0.0	0.0	0.0	1.0	0.0	0.0	0.0
PNLIPRP3	119548	symbol	H. sapiens	119548	H. sapiens	PNLIPRP3	pancreatic lipase related protein 3	The human gene PNLIPRP3, also known as pancreatic lipase related protein 3, is predicted to have triglyceride lipase activity and be involved in lipid catabolic processes. It is also predicted to be active in the extracellular space. This information is provided by the Alliance of Genome Resources as of April 2022.	There is limited information available on the disease implications of PNLIPRP3. However, mutations in the PNLIPRP3 gene have been associated with an increased risk of developing chronic pancreatitis, a condition characterized by inflammation and damage to the pancreas. As for targeted drug discovery efforts, there is currently no known drug that specifically targets PNLIPRP3. However, drugs that …	GO:0016042 lipid catabolic process;GO:0006629 lipid metabolic process;GO:0009056 catabolic process		ENZYME proteins:Hydrolases; Enzymes; Predicted secreted proteins					0.0	0.0	0.0	0.0	0.0	0.0	0.0	0.0	0.0	0.0	0.0	0.0	0.0	0.0	0.0	0.0	0.0	0.0	0.0	0.0
TRIM63	84676	symbol	H. sapiens	84676	H. sapiens	TRIM63	tripartite motif containing 63	TRIM63 is a gene that encodes a protein belonging to the RING zinc finger protein family, which is found in striated muscle and iris. The protein is an E3 ubiquitin ligase that is located in the Z-line and M-line lattices of myofibrils. TRIM63 plays a crucial role in the atrophy of skeletal and cardiac muscle and is necessary for the degradation of various proteins, including myosin heavy chain p…	TRIM63 has been implicated in various muscle-related diseases, including muscular dystrophy, heart failure, and cachexia. In these diseases, the protein is dysregulated, leading to muscle wasting and weakness. Targeted drug discovery efforts have focused on developing small molecules that can modulate TRIM63 activity and prevent muscle atrophy. One example is the drug bimagrumab, which is a monoc…	GO:0014878 response to electrical stimulus involved in regulation of muscle adaptation;GO:0014732 skeletal muscle atrophy;GO:0014891 striated muscle atrophy		Enzymes; ENZYME proteins:Transferases; Predicted intracellular proteins					0.0	0.0	0.0	0.0	0.0	0.0	1.0	0.0	0.0	0.0	0.0	0.0	0.0	0.0	0.0	0.0	0.0	0.0	0.0	0.0
KRT20	54474	symbol	H. sapiens	54474	H. sapiens	KRT20	keratin 20	KRT20, also known as keratin 20, is a gene that encodes a protein belonging to the keratin family. Keratins are intermediate filament proteins that provide structural support to epithelial cells. KRT20 is a type I cytokeratin, which is an acidic protein that forms pairs of heterotypic keratin chains. It is primarily expressed in the gastric and intestinal mucosa and is a major cellular protein of…	Mutations in the KRT20 gene have been associated with several types of cancer, including colorectal, gastric, and pancreatic cancer. In particular, KRT20 has been identified as a potential biomarker for the early detection of colorectal cancer. Targeted drug discovery efforts have focused on developing drugs that can inhibit the expression or activity of KRT20 in cancer cells. One example is the …	GO:0045109 intermediate filament organization;GO:0045104 intermediate filament cytoskeleton organization;GO:0045103 intermediate filament-based process		Predicted intracellular proteins	Cytosol;Intermediate filaments (Supported)				0.0	0.0	0.0	0.0	0.0	0.0	0.0	0.0	1.0	0.0	0.0	0.0	0.0	0.0	0.0	0.0	0.0	0.0	0.0	0.0
MTNR1B	4544	symbol	H. sapiens	4544	H. sapiens	MTNR1B	melatonin receptor 1B	MTNR1B is a gene that encodes a receptor for melatonin, a hormone produced by the pineal gland. This gene produces an integral membrane protein that is a G-protein coupled, 7-transmembrane receptor. It is primarily found in the retina and brain, and is thought to be involved in light-dependent functions in the retina and the neurobiological effects of melatonin. Detection of this gene requires RT…	Variants in the MTNR1B gene have been associated with an increased risk of developing type 2 diabetes mellitus (T2DM) and impaired glucose homeostasis. Specifically, a common variant in the gene, rs10830963, has been shown to be associated with an increased risk of T2DM in multiple populations. This variant is thought to affect insulin secretion and sensitivity, possibly through alterations in me…	GO:0046010 positive regulation of circadian sleep/wake cycle, non-REM sleep;GO:0045938 positive regulation of circadian sleep/wake cycle, sleep;GO:0045188 regulation of circadian sleep/wake cycle, non-REM sleep		G-protein coupled receptors:GPCRs excl olfactory receptors; Predicted intracellular proteins; FDA approved drug targets:Small molecule drugs; Human disease related genes:Endocrine and metabolic diseases:Diabetes		Ramelteon; Melatonin; Resveratrol; Agomelatine; Tasimelteon			0.0	0.0	0.0	0.0	0.0	0.0	0.0	1.0	0.0	0.0	0.0	0.0	0.0	0.0	0.0	1.0	0.0	0.0	0.0	0.0
ANKRD30B	374860	symbol	H. sapiens	374860	H. sapiens	ANKRD30B	ankyrin repeat domain 30B	ANKRD30B is a human gene that encodes for a protein with an ankyrin repeat domain. This domain is involved in protein-protein interactions and is found in a variety of proteins with diverse functions. The specific function of ANKRD30B is not well understood, but it has been suggested to play a role in cell signaling and regulation of gene expression. The gene is expressed in a variety of tissues,…	Unfortunately, there is currently no information available on disease implications or targeted drug discovery efforts for ANKRD30B. As mentioned earlier, mutations in this gene have not been linked to any known diseases or disorders. Therefore, there are no drugs on the market that specifically target ANKRD30B. However, it is possible that future research may uncover a role for this gene in certa…	GO:0008150 biological_process		Predicted intracellular proteins	Nucleoli (Approved); Additional: Nucleoplasm				0.0	0.0	0.0	0.0	0.0	0.0	0.0	0.0	0.0	0.0	0.0	0.0	0.0	0.0	0.0	0.0	0.0	0.0	0.0	0.0
CDH17	1015	symbol	H. sapiens	1015	H. sapiens	CDH17	cadherin 17	CDH17, also known as cadherin 17, is a gene that encodes a protein belonging to the cadherin superfamily. This protein is cadherin-like and consists of an extracellular region with seven cadherin domains and a transmembrane region but lacks the conserved cytoplasmic domain. CDH17 is found in the gastrointestinal tract and pancreatic ducts, where it acts as an intestinal proton-dependent peptide t…	CDH17 has been implicated in various diseases, including pancreatic cancer, gastric cancer, and colorectal cancer. In pancreatic cancer, CDH17 is overexpressed and is associated with poor prognosis. Targeting CDH17 has been explored as a potential therapeutic strategy for pancreatic cancer. Several CDH17-targeted drugs are currently in preclinical and clinical development, including antibody-drug…	GO:0033626 positive regulation of integrin activation by cell surface receptor linked signal transduction;GO:0002314 germinal center B cell differentiation;GO:0002315 marginal zone B cell differentiation		Cancer-related genes:Candidate cancer biomarkers; Predicted intracellular proteins	Cell Junctions (Supported); Additional: Nucleoplasm				0.0	0.0	1.0	0.0	0.0	0.0	0.0	0.0	0.0	0.0	0.0	0.0	0.0	0.0	0.0	0.0	0.0	0.0	0.0	0.0
TUBB4A	10382	symbol	H. sapiens	10382	H. sapiens	TUBB4A	tubulin beta 4A class IVa	TUBB4A is a gene that encodes a protein belonging to the beta tubulin family. Beta tubulins are essential components of microtubules, which are involved in various cellular processes such as cell division and intracellular transport. Mutations in TUBB4A have been linked to two different genetic disorders: hypomyelinating leukodystrophy-6 and autosomal dominant torsion dystonia-4. The former is a …	There are currently no targeted drug discovery efforts specifically for TUBB4A-related disorders. However, there are some drugs that have been used to treat the symptoms of these disorders. For example, in the case of hypomyelinating leukodystrophy-6, treatment is mainly supportive and may include physical therapy, speech therapy, and medications to manage seizures. In the case of autosomal domin…	GO:0031115 negative regulation of microtubule polymerization;GO:0031111 negative regulation of microtubule polymerization or depolymerization;GO:0031113 regulation of microtubule polymerization		Human disease related genes:Nervous system diseases:Other nervous and sensory system diseases; Disease related genes; Predicted intracellular proteins; Human disease related genes:Congenital disorders of metabolism:Congenital disorders of lipid/glycolipid metabolism	Microtubules (Supported); Additional: Cytokinetic bridge;Mitotic spindle	Epothilone D; Patupilone; CYT997; ZEN-012; Artenimol			0.0	0.0	0.0	1.0	0.0	1.0	1.0	0.0	0.0	0.0	1.0	0.0	0.0	0.0	0.0	1.0	0.0	0.0	0.0	0.0
SEZ6L	23544	symbol	H. sapiens	23544	H. sapiens	SEZ6L	seizure related 6 homolog like	SEZ6L is a gene that is related to seizures and is predicted to play a role in adult locomotory behavior, nervous system development, and regulation of protein kinase C signaling. It is expected to be located in the endoplasmic reticulum and neuronal cell body. This information is provided by the Alliance of Genome Resources as of April 2022.	There is limited information available on the disease implications of SEZ6L. However, some studies have suggested that mutations in this gene may be associated with epilepsy and other neurological disorders. Targeted drug discovery efforts for SEZ6L are currently in the early stages, and there are no drugs on the market that specifically target this gene. However, there are several drugs that hav…	GO:0060074 synapse maturation;GO:0090036 regulation of protein kinase C signaling;GO:0021700 developmental maturation			Vesicles (Approved)				0.0	0.0	0.0	0.0	0.0	0.0	0.0	0.0	0.0	0.0	0.0	0.0	0.0	0.0	0.0	0.0	0.0	0.0	0.0	0.0
BAI1	575	gene_synonym	H. sapiens	575	H. sapiens	ADGRB1	adhesion G protein-coupled receptor B1	ADGRB1, also known as adhesion G protein-coupled receptor B1, is a gene that plays a role in angiogenesis, the process of forming new blood vessels. Angiogenesis is important for the growth and metastasis of solid tumors, as tumor cells attract new vessels to obtain blood supply. ADGRB1 is a brain-specific angiogenesis inhibitor gene that is regulated by the tumor suppressor protein p53. It is po…	There is limited information available on the disease implications and targeted drug discovery efforts for ADGRB1. However, research suggests that ADGRB1 may play a role in the development and progression of glioblastoma, a type of brain tumor. Targeting ADGRB1 may therefore be a potential therapeutic strategy for treating glioblastoma. Currently, there are no drugs on the market that specificall…	GO:0043652 engulfment of apoptotic cell;GO:0006910 phagocytosis, recognition;GO:1901741 positive regulation of myoblast fusion		Cancer-related genes:Candidate cancer biomarkers; G-protein coupled receptors:Family 2 (B) receptors; G-protein coupled receptors:GPCRs excl olfactory receptors; Predicted secreted proteins					1.0	0.0	0.0	0.0	0.0	0.0	0.0	0.0	0.0	0.0	0.0	0.0	1.0	0.0	0.0	0.0	1.0	0.0	0.0	0.0
HOXB13	10481	symbol	H. sapiens	10481	H. sapiens	HOXB13	homeobox B13	HOXB13 is a gene that belongs to the homeobox gene family and is essential for vertebrate embryonic development. It has been linked to fetal skin development and cutaneous regeneration. In mice, a similar gene was found to play a role in body patterning along the main body axis of the embryo. HOXB13 and other HOXB genes are located in a gene cluster on chromosome 17q21-22.	Mutations in the HOXB13 gene have been associated with an increased risk of developing prostate cancer. Specifically, a rare mutation in the gene has been found to increase the risk of early-onset prostate cancer in men of European descent. This discovery has led to increased interest in developing drugs that target HOXB13 as a potential treatment for prostate cancer. However, there are currently…	GO:0060743 epithelial cell maturation involved in prostate gland development;GO:0060526 prostate glandular acinus morphogenesis;GO:0060527 prostate epithelial cord arborization involved in prostate glandular acinus morphogenesis		Human disease related genes:Cancers:Cancers of male genital organs; Disease related genes; Predicted intracellular proteins; Transcription factors:Helix-turn-helix domains	Nucleoplasm (Enhanced)		(M151)PID AR TF PATHWAY		0.0	0.0	0.0	0.0	0.0	0.0	0.0	0.0	0.0	0.0	0.0	0.0	0.0	0.0	0.0	0.0	0.0	0.0	0.0	0.0
ITGAD	3681	symbol	H. sapiens	3681	H. sapiens	ITGAD	integrin subunit alpha D	ITGAD is a gene that encodes the alpha subunit of the beta-2 integrin family of membrane glycoproteins. These proteins are composed of non-covalently linked alpha and beta subunits to form a heterodimer. ITGAD is involved in the activation and adhesion functions of leukocytes and is expressed in tissue and circulating myeloid leukocytes. The gene is located about 11kb downstream of the integrin s…	ITGAD has been implicated in various diseases, including inflammatory bowel disease (IBD), atherosclerosis, and cancer. In IBD, ITGAD has been shown to play a role in leukocyte recruitment and adhesion to the intestinal epithelium, contributing to the chronic inflammation seen in the disease. In atherosclerosis, ITGAD has been found to be upregulated in macrophages within atherosclerotic plaques,…	GO:0034113 heterotypic cell-cell adhesion;GO:0033627 cell adhesion mediated by integrin;GO:0007229 integrin-mediated signaling pathway		CD markers			(M47)PID INTEGRIN CS PATHWAY; (M169)PID INTEGRIN2 PATHWAY		0.0	0.0	0.0	0.0	0.0	0.0	0.0	0.0	0.0	0.0	0.0	0.0	0.0	0.0	0.0	0.0	0.0	0.0	1.0	0.0
TYR	7299	symbol	H. sapiens	7299	H. sapiens	TYR	tyrosinase	TYR is a human gene that encodes an enzyme called tyrosinase, which is responsible for the conversion of tyrosine to melanin. The enzyme has two catalytic activities, tyrosine hydroxylase and dopa oxidase, and requires copper for its function. Mutations in this gene can lead to oculocutaneous albinism, while nonpathologic polymorphisms can result in variations in skin pigmentation. The human geno…	Mutations in the TYR gene can lead to oculocutaneous albinism, a rare genetic disorder characterized by a lack of melanin pigment in the skin, hair, and eyes. There is currently no cure for this condition, but treatment options include sun protection, visual aids, and gene therapy. Targeted drug discovery efforts for TYR have focused on developing small molecule inhibitors that can block the acti…	GO:0006726 eye pigment biosynthetic process;GO:0042441 eye pigment metabolic process;GO:0043324 pigment metabolic process involved in developmental pigmentation		Disease related genes; Transporters; Human disease related genes:Congenital disorders of metabolism:Congenital disorders of amino acid metabolism; ENZYME proteins:Oxidoreductases; FDA approved drug targets:Small molecule drugs; Enzymes	Vesicles (Enhanced)	NADH; Azelaic acid; Monobenzone; Mimosine; Hydroquinone; Arbutin; Hexylresorcinol		(M5934)HALLMARK XENOBIOTIC METABOLISM; (M5945)HALLMARK HEME METABOLISM	0.0	0.0	0.0	1.0	0.0	0.0	0.0	0.0	0.0	0.0	0.0	0.0	0.0	0.0	0.0	0.0	0.0	0.0	0.0	0.0
TRIM67	440730	symbol	H. sapiens	440730	H. sapiens	TRIM67	tripartite motif containing 67	TRIM67 is a human gene that encodes a protein called tripartite motif containing 67. This protein is predicted to have zinc ion binding activity and to be involved in regulating protein localization. It is also predicted to play a role in negative regulation of Ras protein signal transduction, positive regulation of neuron projection development, and positive regulation of ubiquitin-dependent pro…	There is limited information available on the disease implications of TRIM67. However, recent studies have suggested that mutations in TRIM67 may be associated with the development of certain types of cancer, including breast cancer and lung cancer. Targeted drug discovery efforts for TRIM67 are currently underway, with a focus on developing small molecule inhibitors that can selectively target t…	GO:0046580 negative regulation of Ras protein signal transduction;GO:0046578 regulation of Ras protein signal transduction;GO:0051058 negative regulation of small GTPase mediated signal transduction		Predicted intracellular proteins					0.0	0.0	0.0	0.0	0.0	0.0	0.0	0.0	0.0	0.0	0.0	0.0	0.0	0.0	0.0	0.0	1.0	0.0	0.0	0.0
RAB42	115273	symbol	H. sapiens	115273	H. sapiens	RAB42	RAB42, member RAS oncogene family	RAB42 is a human gene that belongs to the RAS oncogene family. It is predicted to have GDP binding activity, GTP binding activity, and GTPase activity. It is also predicted to be involved in Ras protein signal transduction and active in the plasma membrane.	Unfortunately, there is currently limited information available on the disease implications and targeted drug discovery efforts for RAB42. This is likely due to the fact that it is a relatively newly discovered gene and its exact function and role in disease pathology is not yet fully understood. As a result, there are currently no drugs on the market that specifically target RAB42. However, as r…			Predicted intracellular proteins	Endoplasmic reticulum (Approved)				0.0	0.0	0.0	0.0	0.0	0.0	0.0	0.0	0.0	0.0	0.0	0.0	0.0	0.0	0.0	0.0	0.0	0.0	0.0	0.0
BRINP2	57795	symbol	H. sapiens	57795	H. sapiens	BRINP2	BMP/retinoic acid inducible neural specific 2	BRINP2 is a human gene that is involved in various cellular processes such as response to retinoic acid, negative regulation of mitotic cell cycle, and positive regulation of neuron differentiation. It is predicted to be located in the extracellular region and active in dendrites, endoplasmic reticulum, and neuronal cell bodies. BRINP2 has been implicated in oral squamous cell carcinoma, a type o…	There is limited information available on targeted drug discovery efforts for BRINP2, as it is not currently considered a major drug target. However, research on the gene's involvement in oral squamous cell carcinoma may lead to the development of targeted therapies in the future. Currently, treatment for this type of cancer typically involves surgery, radiation therapy, and chemotherapy. There a…	GO:0071300 cellular response to retinoic acid;GO:0045666 positive regulation of neuron differentiation;GO:0032526 response to retinoic acid		Transporters:Transporter channels and pores; Predicted secreted proteins			(M5883)NABA SECRETED FACTORS; (M5885)NABA MATRISOME ASSOCIATED; (M5889)NABA MATRISOME		0.0	1.0	0.0	0.0	0.0	1.0	0.0	0.0	0.0	0.0	0.0	0.0	0.0	0.0	0.0	0.0	0.0	0.0	0.0	0.0
HRK	8739	symbol	H. sapiens	8739	H. sapiens	HRK	harakiri, BCL2 interacting protein	The HRK gene is a member of the BCL-2 protein family, which is involved in regulating apoptosis (programmed cell death). The protein encoded by HRK is located on intracellular membranes and promotes apoptosis by interacting with the apoptotic inhibitors BCL-2 and BCL-X(L) through its BH3 domain. Alternative splicing of the gene results in multiple transcript variants.	The HRK gene has been implicated in various diseases, including cancer and neurodegenerative disorders. In cancer, HRK is often downregulated, leading to increased cell survival and resistance to chemotherapy. Targeted drug discovery efforts have focused on developing small molecules that can activate HRK and promote apoptosis in cancer cells. One example is the drug ABT-737, which targets BCL-2 …	GO:0090200 positive regulation of release of cytochrome c from mitochondria;GO:0090199 regulation of release of cytochrome c from mitochondria;GO:0010821 regulation of mitochondrion organization		Predicted intracellular proteins			(M166)PID ATF2 PATHWAY		0.0	0.0	0.0	0.0	0.0	0.0	0.0	0.0	0.0	0.0	0.0	0.0	0.0	0.0	0.0	0.0	0.0	0.0	0.0	0.0
TP73	7161	symbol	H. sapiens	7161	H. sapiens	TP73	tumor protein p73	TP73 is a gene that belongs to the p53 family of transcription factors, which are involved in cellular responses to stress and development. It is located on chromosome 1p36, a region that is frequently deleted in neuroblastoma and other tumors, and is believed to contain multiple tumor suppressor genes. TP73 is a candidate gene for neuroblastoma, as it has been shown to be monoallelically express…	TP73 has been implicated in various types of cancer, including neuroblastoma, breast cancer, lung cancer, and ovarian cancer. In neuroblastoma, TP73 has been shown to play a role in regulating cell proliferation and apoptosis, and its expression is associated with a favorable prognosis. Targeted drug discovery efforts for TP73 have focused on developing small molecule inhibitors that can selectiv…	GO:1901248 positive regulation of lung ciliated cell differentiation;GO:1901246 regulation of lung ciliated cell differentiation;GO:0060044 negative regulation of cardiac muscle cell proliferation		Disease related genes; Transcription factors:Immunoglobulin fold; Predicted intracellular proteins; Human disease related genes:Respiratory diseases:Tracheobronchial diseases	Nucleoplasm (Supported); Additional: Cell Junctions;Golgi apparatus;Vesicles	Zinc; Zinc acetate; Zinc chloride; Zinc sulfate, unspecified form	(M40)PID E2F PATHWAY; (M19)PID P73PATHWAY; (M145)PID P53 DOWNSTREAM PATHWAY		1.0	0.0	0.0	0.0	0.0	1.0	0.0	0.0	0.0	0.0	0.0	0.0	0.0	0.0	0.0	0.0	1.0	0.0	0.0	0.0
ASCL1	429	symbol	H. sapiens	429	H. sapiens	ASCL1	achaete-scute family bHLH transcription factor 1	ASCL1 is a gene that belongs to the basic helix-loop-helix family of transcription factors. It activates transcription by binding to the E box and requires dimerization with other BHLH proteins for efficient DNA binding. ASCL1 plays a crucial role in neuronal commitment and differentiation, as well as in the generation of olfactory and autonomic neurons. Mutations in this gene may contribute to t…	Mutations in the ASCL1 gene have been associated with the rare congenital central hypoventilation syndrome (CCHS), also known as Ondine's curse. This disorder affects the autonomic nervous system and results in the inability to breathe automatically during sleep, leading to respiratory failure and potentially fatal consequences. There are currently no targeted drug discovery efforts for ASCL1, bu…	GO:0003359 noradrenergic neuron fate commitment;GO:0007400 neuroblast fate determination;GO:0014017 neuroblast fate commitment		Human disease related genes:Nervous system diseases:Other nervous and sensory system diseases; Transcription factors:Basic domains; Predicted intracellular proteins	Nucleoplasm (Approved); Additional: Cytosol		(M288)PID HES HEY PATHWAY	(M5907)HALLMARK ESTROGEN RESPONSE LATE	0.0	0.0	0.0	0.0	0.0	1.0	0.0	0.0	0.0	0.0	0.0	0.0	0.0	0.0	0.0	0.0	1.0	0.0	0.0	0.0
APOC1	341	symbol	H. sapiens	341	H. sapiens	APOC1	apolipoprotein C1	APOC1 is a gene that belongs to the apolipoprotein C1 family and is primarily expressed in the liver. It plays a crucial role in the metabolism of high density lipoprotein (HDL) and very low density lipoprotein (VLDL). The gene is activated when monocytes differentiate into macrophages. The protein encoded by APOC1 has been shown to inhibit cholesteryl ester transfer protein in plasma. The gene i…	APOC1 has been implicated in several diseases related to lipid metabolism, including atherosclerosis, coronary artery disease, and familial hypercholesterolemia. Studies have shown that APOC1 levels are elevated in patients with these conditions, suggesting that it may be a potential therapeutic target. However, there are currently no drugs on the market that specifically target APOC1. Efforts to…	GO:0010900 negative regulation of phosphatidylcholine catabolic process;GO:0150174 negative regulation of phosphatidylcholine metabolic process;GO:0010899 regulation of phosphatidylcholine catabolic process		Cancer-related genes:Candidate cancer biomarkers; Candidate cardiovascular disease genes; Predicted secreted proteins				(M5946)HALLMARK COAGULATION; (M5921)HALLMARK COMPLEMENT	0.0	0.0	0.0	0.0	0.0	0.0	0.0	0.0	0.0	0.0	0.0	0.0	0.0	0.0	0.0	0.0	0.0	0.0	0.0	0.0
OMG	4974	symbol	H. sapiens	4974	H. sapiens	OMG	oligodendrocyte myelin glycoprotein	OMG, or oligodendrocyte myelin glycoprotein, is a gene that is predicted to have identical protein binding activity and be involved in neuron projection regeneration. It is also predicted to play a role in the regulation of collateral sprouting of intact axons in response to injury. OMG is expected to be located in the plasma membrane. This information is provided by the Alliance of Genome Resour…	OMG has been implicated in several neurological disorders, including multiple sclerosis (MS) and schizophrenia. In MS, the immune system attacks and damages the myelin sheath that surrounds nerve fibers, leading to communication problems between the brain and the rest of the body. OMG is thought to play a role in the regeneration of myelin, making it a potential target for drug discovery efforts …	GO:0031102 neuron projection regeneration;GO:0031099 regeneration;GO:0031175 neuron projection development		Predicted intracellular proteins			(M153)PID P75 NTR PATHWAY		0.0	0.0	0.0	0.0	0.0	0.0	0.0	0.0	0.0	0.0	0.0	0.0	0.0	0.0	0.0	0.0	0.0	0.0	0.0	0.0
LGI3	203190	symbol	H. sapiens	203190	H. sapiens	LGI3	leucine rich repeat LGI family member 3	LGI3 is a human gene that belongs to the leucine-rich repeat LGI family. It is predicted to have catalytic activity and be involved in the regulation of exocytosis. The gene is also predicted to be located in the extracellular region and active in synaptic vesicles. These findings suggest that LGI3 may play a role in the release of neurotransmitters in the brain. Further research is needed to ful…	There is limited information available on the disease implications of LGI3. However, mutations in other members of the LGI family have been associated with various neurological disorders, including epilepsy and schizophrenia. Therefore, it is possible that mutations in LGI3 may also contribute to these or other neurological disorders. There are currently no targeted drug discovery efforts specifi…	GO:0017157 regulation of exocytosis;GO:0006887 exocytosis;GO:0032940 secretion by cell		Predicted intracellular proteins; Predicted secreted proteins			(M3008)NABA ECM GLYCOPROTEINS; (M5884)NABA CORE MATRISOME; (M5889)NABA MATRISOME		0.0	0.0	0.0	0.0	0.0	0.0	0.0	0.0	0.0	0.0	0.0	0.0	0.0	0.0	0.0	0.0	0.0	0.0	0.0	0.0
CATSPERG	57828	symbol	H. sapiens	57828	H. sapiens	CATSPERG	cation channel sperm associated auxiliary subunit gamma	CATSPERG is a gene that encodes a subunit of the CATSPER sperm calcium channel. This channel is essential for sperm hyperactivated motility and male fertility. The CATSPER channel is responsible for regulating the influx of calcium ions into sperm cells, which is necessary for their proper function. CATSPERG is one of several subunits that make up the CATSPER channel, and its role is to assist in…	Mutations in the CATSPERG gene have been linked to male infertility, and research efforts are focused on understanding the role of this gene in sperm function and identifying potential drug targets. One approach is to develop drugs that target the CATSPER channel, which could help to improve sperm motility and increase male fertility. Several compounds have been identified that can modulate the a…	GO:0007283 spermatogenesis;GO:0048232 male gamete generation;GO:0007276 gamete generation		Transporters:Transporter channels and pores; Predicted intracellular proteins; Predicted secreted proteins	Nucleoli (Approved); Additional: Cytosol;Nucleoplasm				0.0	0.0	0.0	0.0	0.0	0.0	0.0	0.0	0.0	0.0	0.0	0.0	0.0	0.0	0.0	0.0	0.0	0.0	0.0	0.0
SLC6A15	55117	symbol	H. sapiens	55117	H. sapiens	SLC6A15	solute carrier family 6 member 15	SLC6A15 is a gene that belongs to the solute carrier family 6 protein family, which is responsible for transporting neutral amino acids. This gene is believed to be involved in the transport of amino acids in neurons and may be linked to major depression. There are multiple transcript variants of SLC6A15 that encode different isoforms.	SLC6A15 has been implicated in major depressive disorder (MDD) and other psychiatric disorders. Studies have shown that variations in the SLC6A15 gene are associated with an increased risk of developing MDD. Additionally, SLC6A15 has been found to be expressed at lower levels in the brains of individuals with MDD compared to healthy controls. These findings suggest that SLC6A15 may play a role in…	GO:0015820 L-leucine transport;GO:0015824 proline transport;GO:0015803 branched-chain amino acid transport		Transporters:Electrochemical Potential-driven transporters; Predicted intracellular proteins	Nucleoli (Approved); Additional: Vesicles				0.0	0.0	0.0	0.0	0.0	0.0	0.0	0.0	0.0	0.0	0.0	0.0	0.0	0.0	0.0	0.0	0.0	0.0	0.0	1.0
SLC45A2	51151	symbol	H. sapiens	51151	H. sapiens	SLC45A2	solute carrier family 45 member 2	SLC45A2 is a gene that encodes a transporter protein responsible for melanin synthesis. It is highly expressed in melanoma cell lines and mutations in this gene can cause oculocutaneous albinism type 4. Polymorphisms in SLC45A2 are also associated with variations in skin and hair color. The gene has multiple transcript variants that encode different isoforms.	Mutations in the SLC45A2 gene have been linked to oculocutaneous albinism type 4, a rare genetic disorder characterized by reduced pigmentation of the skin, hair, and eyes. Targeted drug discovery efforts for this gene have focused on developing therapies to increase melanin production in individuals with albinism or to decrease melanin production in individuals with hyperpigmentation disorders. …	GO:0006583 melanin biosynthetic process from tyrosine;GO:0015766 disaccharide transport;GO:0015770 sucrose transport		Disease related genes; Transporters:Electrochemical Potential-driven transporters; Human disease related genes:Congenital disorders of metabolism:Congenital disorders of amino acid metabolism; Potential drug targets					0.0	0.0	0.0	1.0	0.0	0.0	0.0	0.0	0.0	0.0	0.0	0.0	0.0	0.0	0.0	0.0	0.0	0.0	0.0	0.0
TRPA1	8989	symbol	H. sapiens	8989	H. sapiens	TRPA1	transient receptor potential cation channel subfamily A member 1	TRPA1 is a gene that encodes for a protein that is similar in structure to ankyrin and transmembrane proteins. The exact function of this protein is not yet known, but studies suggest that it may play a role in signal transduction and growth control. TRPA1 belongs to the transient receptor potential cation channel subfamily A, which is involved in the detection of various stimuli such as temperat…	TRPA1 has been implicated in various diseases, including pain, inflammation, and respiratory disorders. In particular, TRPA1 has been shown to play a role in the development of chronic pain conditions such as neuropathic pain and migraine. As a result, there has been significant interest in developing drugs that target TRPA1 for the treatment of pain and other related conditions. Several compound…	GO:0050968 detection of chemical stimulus involved in sensory perception of pain;GO:0050955 thermoception;GO:0050966 detection of mechanical stimulus involved in sensory perception of pain		Disease related genes; Transporters:Transporter channels and pores; Human disease related genes:Musculoskeletal diseases:Other musculoskeletal diseases; FDA approved drug targets:Small molecule drugs; Voltage-gated ion channels:Transient Receptor Potential Channels		Levomenthol; Camphor; Cannabidiol; Butamben; (S)-camphor; Tetrahydrocannabivarin; Medical Cannabis; Nabiximols; Cannabidivarin			0.0	0.0	0.0	0.0	0.0	0.0	0.0	0.0	0.0	0.0	0.0	0.0	0.0	0.0	0.0	0.0	0.0	0.0	0.0	1.0
EPHA5	2044	symbol	H. sapiens	2044	H. sapiens	EPHA5	EPH receptor A5	EPHA5 is a gene that belongs to the ephrin receptor subfamily of the protein-tyrosine kinase family. This gene is involved in mediating developmental events, particularly in the nervous system. The EPH subfamily of receptors typically has a single kinase domain and an extracellular region containing a Cys-rich domain and 2 fibronectin type III repeats. The ephrin receptors are divided into 2 grou…	EPHA5 has been implicated in several diseases, including cancer, Alzheimer's disease, and autism spectrum disorders. In cancer, EPHA5 has been shown to play a role in tumor growth and metastasis, making it a potential target for cancer therapy. In Alzheimer's disease, EPHA5 has been found to be involved in the regulation of synaptic plasticity and memory formation, suggesting that it may be a tar…	GO:0032793 positive regulation of CREB transcription factor activity;GO:0019933 cAMP-mediated signaling;GO:0048013 ephrin receptor signaling pathway	yes	Kinases:Tyr protein kinases; Enzymes; ENZYME proteins:Transferases		Dasatinib; Fostamatinib	(M177)PID EPHA FWDPATHWAY	(M5956)HALLMARK KRAS SIGNALING DN	0.0	0.0	0.0	1.0	0.0	0.0	0.0	0.0	0.0	0.0	0.0	0.0	0.0	0.0	0.0	0.0	0.0	0.0	0.0	0.0
SLC38A8	146167	symbol	H. sapiens	146167	H. sapiens	SLC38A8	solute carrier family 38 member 8	SLC38A8 is a gene that encodes a protein that is believed to be involved in transporting amino acids and protons across cell membranes. The protein has eleven transmembrane domains, with an extracellular N-terminus and an intracellular C-terminal tail. It belongs to the SLC38 family of proteins, which are sodium-coupled neutral amino acid transporters. Mutations in SLC38A8 have been linked to fov…	There are currently no targeted drug discovery efforts specifically for SLC38A8, as it is a relatively newly discovered gene. However, its association with foveal hypoplasia and optic nerve misrouting suggests that drugs targeting these conditions may indirectly affect SLC38A8 function. For example, treatments for foveal hypoplasia may involve visual aids or surgery to improve vision, while treat…	GO:1902475 L-alpha-amino acid transmembrane transport;GO:0015807 L-amino acid transport;GO:0003333 amino acid transmembrane transport		Disease related genes; Potential drug targets; Transporters:Electrochemical Potential-driven transporters; Predicted intracellular proteins; Human disease related genes:Nervous system diseases:Eye disease					0.0	0.0	0.0	0.0	0.0	0.0	0.0	0.0	0.0	0.0	0.0	0.0	0.0	0.0	0.0	0.0	0.0	0.0	0.0	0.0
CD70	970	symbol	H. sapiens	970	H. sapiens	CD70	CD70 molecule	CD70 is a cytokine that belongs to the tumor necrosis factor (TNF) ligand family. It is a surface antigen found on activated T and B lymphocytes and acts as a ligand for TNFRSF27/CD27. CD70 induces the proliferation of costimulated T cells, enhances the generation of cytolytic T cells, and contributes to T cell activation. It also plays a role in regulating B-cell activation, cytotoxic function o…	CD70 has been implicated in various diseases, including cancer, autoimmune disorders, and viral infections. In cancer, CD70 is overexpressed in several types of tumors, including renal cell carcinoma, breast cancer, and lymphoma, and is associated with poor prognosis. Targeting CD70 has been explored as a potential therapeutic strategy for cancer treatment. Several monoclonal antibodies targeting…	GO:0160162 CD27 signaling pathway;GO:0090716 adaptive immune memory response;GO:0090717 adaptive immune memory response involving T cells and B cells		Cancer-related genes:Candidate cancer biomarkers; Cancer-related genes:Mutated cancer genes; Human disease related genes:Immune system diseases:Primary immunodeficiency; Disease related genes; CD markers; Predicted intracellular proteins	Nucleoplasm (Uncertain)			(M5932)HALLMARK INFLAMMATORY RESPONSE	1.0	0.0	1.0	0.0	0.0	0.0	0.0	0.0	0.0	0.0	0.0	0.0	0.0	0.0	0.0	0.0	0.0	0.0	0.0	0.0
JSRP1	126306	symbol	H. sapiens	126306	H. sapiens	JSRP1	junctional sarcoplasmic reticulum protein 1	JSRP1, or junctional sarcoplasmic reticulum protein 1, is a gene that plays a role in the process of excitation-contraction coupling in skeletal muscle. This gene encodes a protein that interacts with other proteins such as CACNA1S, CACNB1, and calsequestrin to regulate the flow of calcium in and out of the sarcoplasmic reticulum. This process is essential for muscle contraction and relaxation. T…	Mutations in the JSRP1 gene have been associated with several muscle disorders, including malignant hyperthermia susceptibility (MHS), central core disease (CCD), and multiminicore disease (MmD). MHS is a rare but potentially life-threatening condition that can be triggered by certain drugs used during anesthesia. CCD and MmD are both congenital myopathies that affect muscle function and can caus…	GO:0060314 regulation of ryanodine-sensitive calcium-release channel activity;GO:0003009 skeletal muscle contraction;GO:0050881 musculoskeletal movement		Predicted intracellular proteins	Endoplasmic reticulum (Approved)				0.0	0.0	0.0	0.0	0.0	0.0	0.0	0.0	0.0	0.0	0.0	0.0	0.0	0.0	0.0	0.0	0.0	1.0	0.0	0.0
ERVV-2	100271846	symbol	H. sapiens	100271846	H. sapiens	ERVV-2	endogenous retrovirus group V member 2, envelope	ERVV-2 is a gene that belongs to the endogenous retrovirus group V member 2, envelope. It is part of an HERV provirus on human chromosome 19 that has inactivating mutations in the gag and pol genes. The gene's protein product is expressed in the placenta and acts as a syncytin in Old World monkeys, but has lost the fusogenic activity in humans and other primate lineages. Many different human endo…	There is limited information available on the disease implications of ERVV-2. However, research has shown that HERVs, including ERVV-2, have been implicated in various diseases such as cancer, autoimmune disorders, and neurological disorders. Targeted drug discovery efforts for HERVs are still in the early stages, but there is growing interest in developing drugs that can target HERV expression a…				Cytosol (Approved); Additional: Centrosome				0.0	0.0	0.0	0.0	0.0	0.0	0.0	0.0	0.0	0.0	0.0	0.0	0.0	0.0	0.0	0.0	0.0	0.0	0.0	0.0
MSC	9242	symbol	H. sapiens	9242	H. sapiens	MSC	musculin	The human gene MSC, also known as musculin, encodes a transcriptional repressor that can bind to an E-box element as a homodimer or heterodimer with E2A. It can also form heterodimers with E2A proteins in vivo and inhibit the transactivation capability of E47, another E2A protein, in mammalian cells. This gene is a downstream target of the B-cell receptor signal transduction pathway.	There is limited information available on the disease implications of the MSC gene. However, studies have shown that it may play a role in the development of certain cancers, including leukemia and lymphoma. Targeted drug discovery efforts for this gene are also limited, but some studies have focused on developing inhibitors of the E2A-MSC interaction as a potential therapeutic strategy for cance…	GO:0014707 branchiomeric skeletal muscle development;GO:0060539 diaphragm development;GO:0003161 cardiac conduction system development		Transcription factors:Basic domains; Predicted intracellular proteins	Nucleoplasm (Supported)			(M5890)HALLMARK TNFA SIGNALING VIA NFKB	0.0	0.0	0.0	0.0	0.0	0.0	0.0	0.0	0.0	0.0	0.0	0.0	0.0	0.0	0.0	0.0	0.0	0.0	0.0	0.0
TNIP3	79931	symbol	H. sapiens	79931	H. sapiens	TNIP3	TNFAIP3 interacting protein 3	TNIP3, also known as TNFAIP3 interacting protein 3, is a gene that encodes a protein involved in various cellular processes. It enables the binding of proteins that have undergone polyubiquitin modification, which is important for regulating cellular signaling pathways. TNIP3 is also involved in the negative regulation of the I-kappaB kinase/NF-kappaB signaling pathway and toll-like receptor sign…	Research has shown that TNIP3 may play a role in the development of autoimmune diseases such as rheumatoid arthritis, systemic lupus erythematosus, and psoriasis. Studies have also suggested that TNIP3 may be involved in the development of certain types of cancer, including breast cancer and lymphoma. As a result, TNIP3 has become a target for drug discovery efforts aimed at developing therapies …	GO:0002756 MyD88-independent toll-like receptor signaling pathway;GO:0034142 toll-like receptor 4 signaling pathway;GO:0140895 cell surface toll-like receptor signaling pathway		Predicted intracellular proteins					0.0	0.0	0.0	0.0	0.0	0.0	0.0	0.0	0.0	1.0	0.0	0.0	1.0	1.0	0.0	0.0	0.0	0.0	0.0	0.0
LHCGR	3973	symbol	H. sapiens	3973	H. sapiens	LHCGR	luteinizing hormone/choriogonadotropin receptor	The LHCGR gene encodes a receptor for both luteinizing hormone and choriogonadotropin. This receptor is part of the G-protein coupled receptor 1 family and its activity is mediated by G proteins that activate adenylate cyclase. Mutations in this gene can result in disorders of male secondary sexual character development, including familial male precocious puberty, hypogonadotropic hypogonadism, L…	Mutations in the LHCGR gene can lead to a variety of disorders related to male sexual development. Familial male precocious puberty is a condition in which boys experience early onset of puberty, resulting in the development of secondary sexual characteristics before the age of 9. Hypogonadotropic hypogonadism is a condition in which the testes do not produce enough testosterone, leading to delay…	GO:0042700 luteinizing hormone signaling pathway;GO:0046544 development of secondary male sexual characteristics;GO:0032960 regulation of inositol trisphosphate biosynthetic process		Human disease related genes:Endocrine and metabolic diseases:Gonadal diseases; Disease related genes; G-protein coupled receptors:GPCRs excl olfactory receptors; Human disease related genes:Endocrine and metabolic diseases:Hypothalamus and pituitary gland diseases; FDA approved drug targets:Small molecule drugs; Predicted intracellular proteins; Human disease related genes:Reproductive system dis…	Plasma membrane (Supported); Additional: Centriolar satellite	Goserelin; Menotropins; Lutropin alfa; Cetrorelix; Choriogonadotropin alfa; Buserelin; Chorionic Gonadotropin (Human)	(M86)PID ARF6 PATHWAY		0.0	0.0	0.0	0.0	0.0	0.0	0.0	1.0	0.0	0.0	0.0	0.0	0.0	0.0	1.0	0.0	0.0	1.0	0.0	0.0
METTL21C	196541	symbol	H. sapiens	196541	H. sapiens	METTL21C	methyltransferase 21C, AARS1 lysine	METTL21C is a human gene that encodes for a protein called methyltransferase 21C. This protein is involved in protein methylation and has heat shock protein binding activity and protein-lysine N-methyltransferase activity. It is located in the nucleus and is part of a protein-containing complex. The function of this gene is not fully understood, but it may play a role in regulating gene expressio…	There is limited information available on the disease implications of METTL21C. However, recent studies have suggested that mutations in this gene may be associated with certain types of cancer, including breast cancer and lung adenocarcinoma. Targeted drug discovery efforts for METTL21C are currently underway, with a focus on developing small molecule inhibitors that can selectively target the p…	GO:0008628 hormone-mediated apoptotic signaling pathway;GO:0018022 peptidyl-lysine methylation;GO:0071549 cellular response to dexamethasone stimulus		Predicted intracellular proteins					0.0	0.0	0.0	0.0	0.0	0.0	0.0	0.0	0.0	0.0	0.0	0.0	0.0	0.0	0.0	0.0	0.0	1.0	0.0	0.0
ASTN1	460	symbol	H. sapiens	460	H. sapiens	ASTN1	astrotactin 1	ASTN1, also known as astrotactin 1, is a gene that encodes for a neuronal adhesion molecule. This molecule is essential for the migration of young postmitotic neuroblasts in various regions of the developing brain, including the cerebrum, hippocampus, cerebellum, and olfactory bulb. Astrotactin 1 is required for glial-guided migration, which is the process by which these neuroblasts move along th…	Mutations in the ASTN1 gene have been associated with various neurological disorders, including autism spectrum disorder and schizophrenia. Studies have shown that ASTN1 expression is reduced in the brains of individuals with autism spectrum disorder, suggesting that it may play a role in the pathogenesis of this disorder. Additionally, ASTN1 has been identified as a potential therapeutic target …	GO:0007158 neuron cell-cell adhesion;GO:0001764 neuron migration;GO:0007626 locomotory behavior		Transporters	Golgi apparatus;Vesicles (Approved)				0.0	0.0	0.0	0.0	0.0	0.0	0.0	0.0	0.0	0.0	0.0	0.0	0.0	0.0	1.0	0.0	0.0	0.0	0.0	0.0
SV2B	9899	symbol	H. sapiens	9899	H. sapiens	SV2B	synaptic vesicle glycoprotein 2B	The SV2B gene encodes a protein that belongs to the synaptic vesicle proteins 2 (SV2) family and major facilitator superfamily of proteins. This protein is localized to synaptic vesicles and may play a role in regulating vesicle trafficking and exocytosis. Studies in mice suggest that the protein may act as a protein receptor for botulinum neurotoxin E in neurons and may be important for the inte…	There is limited information available on the disease implications of SV2B gene mutations. However, studies have suggested that alterations in SV2B expression may be associated with neurological disorders such as epilepsy and Parkinson's disease. Targeted drug discovery efforts have focused on developing drugs that modulate SV2B function, with the aim of treating these disorders. One example of a…	GO:0099509 regulation of presynaptic cytosolic calcium ion concentration;GO:2000300 regulation of synaptic vesicle exocytosis;GO:0051480 regulation of cytosolic calcium ion concentration		Transporters:Electrochemical Potential-driven transporters					0.0	0.0	0.0	0.0	0.0	0.0	0.0	0.0	0.0	0.0	0.0	0.0	0.0	0.0	0.0	1.0	0.0	0.0	0.0	0.0
CNTN6	27255	symbol	H. sapiens	27255	H. sapiens	CNTN6	contactin 6	CNTN6 is a human gene that encodes a protein belonging to the immunoglobulin superfamily. This protein is a neuronal membrane protein that is anchored by glycosylphosphatidylinositol (GPI) and acts as a cell adhesion molecule. It is believed to play a role in the formation of axon connections during the development of the nervous system. Alternative splicing of the gene results in the production …	Research has shown that mutations in the CNTN6 gene are associated with a range of neurological disorders, including autism spectrum disorder (ASD), intellectual disability, and schizophrenia. Studies have also suggested that CNTN6 may be involved in the development of certain types of cancer, such as glioblastoma. Targeted drug discovery efforts for CNTN6 are still in the early stages, but there…	GO:0070593 dendrite self-avoidance;GO:0008038 neuron recognition;GO:0045747 positive regulation of Notch signaling pathway					(M17)PID NOTCH PATHWAY		0.0	0.0	0.0	1.0	0.0	0.0	0.0	0.0	0.0	0.0	0.0	0.0	0.0	0.0	0.0	0.0	0.0	0.0	0.0	0.0
AKR1B10	57016	symbol	H. sapiens	57016	H. sapiens	AKR1B10	aldo-keto reductase family 1 member B10	AKR1B10 is a gene that belongs to the aldo/keto reductase superfamily, which includes over 40 enzymes and proteins. This gene is responsible for encoding a protein that can effectively reduce aliphatic and aromatic aldehydes, but is less active on hexoses. AKR1B10 is highly expressed in the adrenal gland, small intestine, and colon, and may play a crucial role in liver carcinogenesis. This gene's…	AKR1B10 has been implicated in several diseases, including cancer, diabetes, and retinopathy. In cancer, AKR1B10 has been shown to promote tumor growth and metastasis, making it a potential target for cancer therapy. Several studies have focused on developing AKR1B10 inhibitors as potential anticancer agents. One example is the drug Epalrestat, which is an AKR1B10 inhibitor used to treat diabetic…	GO:0006714 sesquiterpenoid metabolic process;GO:0016107 sesquiterpenoid catabolic process;GO:0016487 farnesol metabolic process		Enzymes; Predicted intracellular proteins; ENZYME proteins:Oxidoreductases; Predicted secreted proteins	Cytosol (Supported); Additional: Plasma membrane	Sulindac; Fidarestat; Tolrestat; Nicotinamide adenine dinucleotide phosphate; Exisulind; Zopolrestat		(M5956)HALLMARK KRAS SIGNALING DN	0.0	0.0	0.0	0.0	0.0	0.0	0.0	0.0	0.0	0.0	0.0	0.0	0.0	0.0	0.0	0.0	0.0	0.0	0.0	0.0
SST	6750	symbol	H. sapiens	6750	H. sapiens	SST	somatostatin	The human gene SST encodes for the hormone somatostatin, which has two active forms produced by alternate cleavage of a single preproprotein. Somatostatin is expressed throughout the body and plays a crucial role in regulating the endocrine system by inhibiting the release of secondary hormones through binding to high-affinity G-protein-coupled somatostatin receptors. It interacts with pituitary …	Somatostatin has been implicated in several diseases, including acromegaly, Cushing's disease, and neuroendocrine tumors. In acromegaly and Cushing's disease, somatostatin analogs such as octreotide and lanreotide are used to inhibit the secretion of growth hormone and adrenocorticotropic hormone, respectively. These analogs have also been used to treat neuroendocrine tumors, which overexpress so…	GO:0008628 hormone-mediated apoptotic signaling pathway;GO:0038169 somatostatin receptor signaling pathway;GO:0038170 somatostatin signaling pathway		Cancer-related genes:Candidate cancer biomarkers; Predicted secreted proteins		Cysteamine		(M5957)HALLMARK PANCREAS BETA CELLS	1.0	0.0	0.0	0.0	0.0	0.0	0.0	1.0	0.0	0.0	0.0	0.0	0.0	0.0	0.0	1.0	0.0	0.0	0.0	0.0
DLL3	10683	symbol	H. sapiens	10683	H. sapiens	DLL3	delta like canonical Notch ligand 3	The human gene DLL3 encodes a protein that belongs to the delta protein ligand family. This protein acts as a Notch ligand and contains a DSL domain, EGF repeats, and a transmembrane domain. Mutations in this gene are responsible for causing autosomal recessive spondylocostal dysostosis 1. Two different isoforms of the protein have been identified.	Autosomal recessive spondylocostal dysostosis 1 (ARSD1) is a rare genetic disorder caused by mutations in the DLL3 gene. This condition affects the development of the spine and ribs, leading to abnormal curvature of the spine, short stature, and respiratory problems. There is currently no cure for ARSD1, and treatment is focused on managing symptoms. Targeted drug discovery efforts for DLL3 have …	GO:0007386 compartment pattern specification;GO:0048339 paraxial mesoderm development;GO:0045746 negative regulation of Notch signaling pathway		Disease related genes; Predicted intracellular proteins; Human disease related genes:Congenital malformations:Congenital malformations of the musculoskeletal system	Nucleoplasm (Approved); Additional: Golgi apparatus;Plasma membrane		(M17)PID NOTCH PATHWAY		0.0	0.0	0.0	0.0	0.0	0.0	0.0	0.0	0.0	0.0	0.0	0.0	0.0	0.0	0.0	0.0	1.0	0.0	0.0	0.0
FFAR1	2864	symbol	H. sapiens	2864	H. sapiens	FFAR1	free fatty acid receptor 1	FFAR1 is a gene that encodes a receptor for medium and long chain free fatty acids. It belongs to the GP40 family of G protein-coupled receptors and is located on chromosome 19. The protein encoded by this gene may play a role in the metabolic regulation of insulin secretion. Polymorphisms in FFAR1 may be associated with type 2 diabetes.	FFAR1 has been implicated in several diseases, including type 2 diabetes, obesity, and cardiovascular disease. Studies have shown that activation of FFAR1 can improve glucose homeostasis and insulin sensitivity, making it a potential target for drug discovery efforts aimed at treating these diseases. Several small molecule agonists of FFAR1 have been developed and tested in preclinical and clinic…	GO:0099105 ion channel modulating, G protein-coupled receptor signaling pathway;GO:1990806 ligand-gated ion channel signaling pathway;GO:0032691 negative regulation of interleukin-1 beta production		G-protein coupled receptors:GPCRs excl olfactory receptors; Transporters; FDA approved drug targets:Small molecule drugs	Plasma membrane (Supported)	Icosapent			0.0	0.0	0.0	0.0	0.0	0.0	0.0	1.0	0.0	0.0	0.0	0.0	0.0	0.0	0.0	0.0	0.0	1.0	0.0	0.0
GPNMB	10457	symbol	H. sapiens	10457	H. sapiens	GPNMB	glycoprotein nmb	GPNMB is a gene that encodes a type I transmembrane glycoprotein with homology to the pMEL17 precursor, a protein specific to melanocytes. It is expressed in lowly metastatic human melanoma cell lines and xenografts but not in highly metastatic cell lines. GPNMB may play a role in growth delay and reducing metastatic potential. There are two transcript variants of the gene that encode different i…	GPNMB has been implicated in various diseases, including cancer, Alzheimer's disease, and osteoarthritis. In cancer, GPNMB has been shown to be overexpressed in several types of tumors, including breast, prostate, and melanoma, and is associated with poor prognosis and increased metastasis. As a result, GPNMB has become a target for drug discovery efforts, with several drugs in development that t…	GO:0031954 positive regulation of protein autophosphorylation;GO:0031952 regulation of protein autophosphorylation;GO:0050918 positive chemotaxis		Disease related genes; Predicted intracellular proteins; Human disease related genes:Skin diseases:Skin and soft tissue diseases		Glembatumumab vedotin		(M5953)HALLMARK KRAS SIGNALING UP	1.0	0.0	0.0	0.0	0.0	1.0	0.0	0.0	0.0	0.0	0.0	0.0	0.0	0.0	0.0	0.0	0.0	0.0	0.0	0.0
GPR143	4935	symbol	H. sapiens	4935	H. sapiens	GPR143	G protein-coupled receptor 143	GPR143 is a human gene that encodes a protein involved in intracellular signal transduction mechanisms. The protein binds to heterotrimeric G proteins and is targeted to melanosomes in pigment cells. Mutations in this gene cause ocular albinism type 1, a severe visual disorder also known as Nettleship-Falls type ocular albinism. A related pseudogene has been identified on chromosome Y.	Ocular albinism type 1 is a rare genetic disorder caused by mutations in the GPR143 gene. The disorder affects the development and function of the eyes, resulting in reduced visual acuity, nystagmus, strabismus, and photophobia. There is currently no cure for ocular albinism type 1, and treatment is mainly supportive, focusing on correcting refractive errors and managing associated symptoms. Targ…	GO:0006726 eye pigment biosynthetic process;GO:0042441 eye pigment metabolic process;GO:0043324 pigment metabolic process involved in developmental pigmentation		Disease related genes; Transporters; Human disease related genes:Congenital disorders of metabolism:Congenital disorders of amino acid metabolism; G-protein coupled receptors:GPCRs excl olfactory receptors; Potential drug targets; Human disease related genes:Nervous system diseases:Eye disease					0.0	0.0	0.0	0.0	0.0	0.0	0.0	1.0	0.0	0.0	0.0	0.0	0.0	0.0	0.0	0.0	0.0	0.0	0.0	0.0
TFR2	7036	symbol	H. sapiens	7036	H. sapiens	TFR2	transferrin receptor 2	TFR2, also known as transferrin receptor 2, is a gene that encodes a protein involved in the uptake of iron bound to transferrin. This protein is a member of the transferrin receptor-like family and is located on the cell membrane. TFR2 is important for iron metabolism, hepatocyte function, and erythrocyte differentiation. Mutations in this gene have been linked to hereditary hemochromatosis type…	Mutations in the TFR2 gene have been linked to hereditary hemochromatosis type III, a rare genetic disorder characterized by excessive iron accumulation in the body. This condition can lead to organ damage and other complications if left untreated. Targeted drug discovery efforts for hereditary hemochromatosis have focused on developing drugs that can reduce iron levels in the body. One example i…	GO:0140298 endocytic iron import into cell;GO:0033212 iron import into cell;GO:0071281 cellular response to iron ion		Disease related genes; Transporters; Human disease related genes:Congenital disorders of metabolism:Congenital disorders of ion transport and metabolism; FDA approved drug targets:Small molecule drugs; Enzymes; Peptidases:Metallopeptidases	Golgi apparatus (Approved)				0.0	0.0	0.0	0.0	0.0	0.0	0.0	0.0	0.0	0.0	0.0	0.0	0.0	1.0	0.0	0.0	0.0	0.0	0.0	1.0
ATP1A3	478	symbol	H. sapiens	478	H. sapiens	ATP1A3	ATPase Na+/K+ transporting subunit alpha 3	ATP1A3 is a gene that encodes for the alpha 3 subunit of the Na+/K+ -ATPase enzyme, which is responsible for maintaining the electrochemical gradients of sodium and potassium ions across the plasma membrane. This enzyme is essential for osmoregulation, sodium-coupled transport of various molecules, and electrical excitability of nerve and muscle. The Na+/K+ -ATPase enzyme is composed of two subun…	Mutations in the ATP1A3 gene have been associated with a range of neurological disorders, collectively known as ATP1A3-related disorders. These disorders include rapid-onset dystonia-parkinsonism, alternating hemiplegia of childhood, and cerebellar ataxia, among others. The exact mechanisms by which mutations in ATP1A3 lead to these disorders are not fully understood, but it is thought that they …	GO:1903416 response to glycoside;GO:0060075 regulation of resting membrane potential;GO:0010248 establishment or maintenance of transmembrane electrochemical gradient		Disease related genes; Potential drug targets; Human disease related genes:Congenital malformations:Congenital malformations of the nervous system; Human disease related genes:Nervous system diseases:Other nervous and sensory system diseases; Transporters:Primary Active Transporters; Predicted intracellular proteins; ENZYME proteins; Enzymes; Human disease related genes:Nervous system diseases:Ep…		Ouabain		(M5915)HALLMARK APICAL JUNCTION	0.0	0.0	0.0	0.0	0.0	0.0	0.0	0.0	0.0	0.0	0.0	0.0	0.0	0.0	0.0	1.0	0.0	0.0	1.0	1.0
MUC16	94025	symbol	H. sapiens	94025	H. sapiens	MUC16	mucin 16, cell surface associated	MUC16 is a gene that encodes a membrane-tethered mucin protein that plays a crucial role in forming a protective mucous barrier on the apical surfaces of epithelia. The protein contains an extracellular domain, a large tandem repeat domain, and a transmembrane domain with a short cytoplasmic domain. The amino terminus is highly glycosylated, while the repeat region contains 156 amino acid repeats…	MUC16 has been implicated in several diseases, including ovarian cancer, pancreatic cancer, and mesothelioma. In ovarian cancer, MUC16 is overexpressed and is used as a biomarker for diagnosis and prognosis. Targeted drug discovery efforts have focused on developing therapies that target MUC16, including monoclonal antibodies and antibody-drug conjugates. One example of a successful drug on the m…	GO:0007155 cell adhesion;GO:0009987 cellular process;GO:0008150 biological_process		Predicted secreted proteins		Oregovomab	(M5880)NABA ECM AFFILIATED; (M5885)NABA MATRISOME ASSOCIATED; (M5889)NABA MATRISOME		0.0	1.0	0.0	0.0	0.0	0.0	0.0	0.0	0.0	0.0	0.0	0.0	0.0	0.0	0.0	0.0	0.0	0.0	0.0	0.0
GRIK3	2899	symbol	H. sapiens	2899	H. sapiens	GRIK3	glutamate ionotropic receptor kainate type subunit 3	GRIK3 is a gene that encodes for a subunit of the kainate family of glutamate receptors, which are important for normal brain function. These receptors are activated by the neurotransmitter glutamate and function as ion channels. It is unclear if the subunit encoded by GRIK3 is subject to RNA editing like other family members. A specific genetic variation in GRIK3, known as the Ser310Ala polymorp…	There are currently no drugs on the market that specifically target GRIK3. However, research into the role of this gene in neurological disorders such as schizophrenia and alcoholism may lead to the development of new treatments in the future. For example, a study found that a compound called LY404187, which targets kainate receptors including GRIK3, improved cognitive function in patients with s…	GO:0051967 negative regulation of synaptic transmission, glutamatergic;GO:0007196 adenylate cyclase-inhibiting G protein-coupled glutamate receptor signaling pathway;GO:0007216 G protein-coupled glutamate receptor signaling pathway		FDA approved drug targets:Small molecule drugs		Glutamic acid; Butabarbital			0.0	0.0	0.0	0.0	0.0	0.0	0.0	1.0	0.0	0.0	0.0	0.0	0.0	0.0	0.0	1.0	0.0	0.0	0.0	0.0
CHAT	1103	symbol	H. sapiens	1103	H. sapiens	CHAT	choline O-acetyltransferase	The CHAT gene encodes an enzyme that is responsible for the production of the neurotransmitter acetylcholine. This gene is primarily found in cholinergic neurons and changes in these neurons may be linked to the symptoms of Alzheimer's disease. Polymorphisms in this gene have been associated with Alzheimer's disease and mild cognitive impairment. Mutations in this gene have been linked to congeni…	The CHAT gene has been implicated in several diseases, including Alzheimer's disease, mild cognitive impairment, and congenital myasthenic syndrome associated with episodic apnea. Targeted drug discovery efforts have focused on developing drugs that modulate the activity of the enzyme encoded by this gene, with the goal of treating these diseases. One example of a successful drug on the market is…	GO:0008292 acetylcholine biosynthetic process;GO:1900620 acetate ester biosynthetic process;GO:0008291 acetylcholine metabolic process		Disease related genes; Potential drug targets; Human disease related genes:Nervous system diseases:Other nervous and sensory system diseases; Predicted intracellular proteins; Enzymes; ENZYME proteins:Transferases		Nicotine			0.0	0.0	0.0	0.0	0.0	0.0	0.0	0.0	0.0	0.0	0.0	0.0	0.0	0.0	0.0	1.0	0.0	0.0	0.0	0.0
DNTT	1791	symbol	H. sapiens	1791	H. sapiens	DNTT	DNA nucleotidylexotransferase	The DNTT gene belongs to the DNA polymerase type-X family and encodes a template-independent DNA polymerase that adds deoxynucleotides to the 3'-hydroxyl terminus of oligonucleotide primers. It is expressed in a limited population of normal and malignant pre-B and pre-T lymphocytes during early differentiation, where it generates antigen receptor diversity by synthesizing non-germ line elements (…	Mutations in the DNTT gene have been associated with immunodeficiency and increased susceptibility to infections. In particular, a rare autosomal recessive disorder called severe combined immunodeficiency with sensitivity to ionizing radiation (SCID-IRR) has been linked to mutations in this gene. Targeted drug discovery efforts for DNTT have focused on developing inhibitors that could potentially…	GO:0006304 DNA modification;GO:0033198 response to ATP;GO:0006303 double-strand break repair via nonhomologous end joining		Enzymes; ENZYME proteins:Transferases; Predicted intracellular proteins	Nucleoplasm (Supported); Additional: Cytosol	2',3'-Dideoxyadenosine triphosphate	(M42)PID DNA PK PATHWAY; (M254)PID MYC REPRESS PATHWAY	(M5897)HALLMARK IL6 JAK STAT3 SIGNALING	0.0	0.0	0.0	0.0	0.0	0.0	0.0	0.0	0.0	0.0	0.0	0.0	0.0	0.0	0.0	0.0	0.0	0.0	0.0	0.0
PSG1	5669	symbol	H. sapiens	5669	H. sapiens	PSG1	pregnancy specific beta-1-glycoprotein 1	Pregnancy-specific beta-1-glycoprotein 1 (PSG1) is a protein produced by the syncytiotrophoblast, a layer of cells in the placenta. PSG1 is a member of the immunoglobulin superfamily and is one of the major products of the placenta, reaching concentrations of 100 to 290 mg/l in the serum of pregnant women at term. The placenta produces hormones, enzymes, and other molecules that support fetal sur…	There is limited information available on disease implications and targeted drug discovery efforts for PSG1. However, some studies have suggested that PSG1 may be involved in the development of preeclampsia, a pregnancy complication characterized by high blood pressure and damage to organs such as the liver and kidneys. Additionally, PSG1 has been found to be elevated in the serum of patients wit…	GO:0007565 female pregnancy;GO:0044703 multi-organism reproductive process;GO:0044706 multi-multicellular organism process		Predicted secreted proteins; Predicted intracellular proteins; CD markers					0.0	0.0	0.0	0.0	0.0	0.0	0.0	0.0	0.0	0.0	1.0	0.0	0.0	0.0	0.0	0.0	0.0	0.0	0.0	0.0
LAMP5	24141	symbol	H. sapiens	24141	H. sapiens	LAMP5	lysosomal associated membrane protein family member 5	LAMP5 is a human gene that belongs to the lysosomal associated membrane protein family. It is predicted to play a role in establishing the localization of proteins to organelles. LAMP5 is located in the membranes of various organelles, including the endoplasmic reticulum-Golgi intermediate compartment, endosomes, and the plasma membrane. This information is provided by the Alliance of Genome Reso…	There is limited information available on the disease implications of LAMP5. However, some studies have suggested that LAMP5 may play a role in the development and progression of certain types of cancer, including breast cancer and glioblastoma. Targeted drug discovery efforts for LAMP5 are also limited, as the function of this gene is not well understood. However, some studies have suggested tha…	GO:0072594 establishment of protein localization to organelle;GO:0033365 protein localization to organelle;GO:0045184 establishment of protein localization			Cytosol (Uncertain); Additional: Centriolar satellite;Mitotic spindle				0.0	0.0	0.0	0.0	0.0	0.0	0.0	0.0	0.0	0.0	0.0	0.0	0.0	0.0	0.0	0.0	0.0	0.0	0.0	0.0
PSG3	5671	symbol	H. sapiens	5671	H. sapiens	PSG3	pregnancy specific beta-1-glycoprotein 3	Pregnancy specific beta-1-glycoprotein 3 (PSG3) is a protein that is produced in large amounts by placental trophoblasts and released into the maternal circulation during pregnancy. PSG3 belongs to the pregnancy-specific glycoprotein (PSG) family, which is a subgroup of the carcinoembryonic antigen (CEA) gene family. Members of the CEA family consist of a single N domain, followed by a variable n…	There is limited information available on the disease implications of PSG3. However, some studies have suggested that PSG3 may play a role in the development of preeclampsia, a pregnancy complication characterized by high blood pressure and damage to organs, particularly the liver and kidneys. Targeted drug discovery efforts for PSG3 are also limited, as the protein is primarily involved in norma…	GO:0007565 female pregnancy;GO:0044703 multi-organism reproductive process;GO:0044706 multi-multicellular organism process		Predicted secreted proteins					0.0	0.0	0.0	0.0	0.0	0.0	0.0	0.0	0.0	0.0	1.0	0.0	0.0	0.0	0.0	0.0	0.0	0.0	0.0	0.0
SLC22A25	387601	symbol	H. sapiens	387601	H. sapiens	SLC22A25	solute carrier family 22 member 25	SLC22A25 is a human gene that is predicted to enable transmembrane transporter activity and be involved in organic anion transport. It is also predicted to be an integral component of the membrane. This information is provided by the Alliance of Genome Resources as of April 2022.	Unfortunately, there is currently very limited information available on the disease implications and targeted drug discovery efforts for SLC22A25. This is likely due to the fact that the gene has only recently been identified and its function is not yet well understood. As a result, there are no known drugs on the market that specifically target SLC22A25. However, as research on this gene continu…	GO:0015711 organic anion transport;GO:0055085 transmembrane transport;GO:0006810 transport		Transporters:Electrochemical Potential-driven transporters					0.0	0.0	0.0	0.0	0.0	0.0	0.0	0.0	0.0	0.0	0.0	0.0	0.0	0.0	0.0	0.0	0.0	0.0	0.0	0.0
PAQR9	344838	symbol	H. sapiens	344838	H. sapiens	PAQR9	progestin and adipoQ receptor family member 9	PAQR9 is a human gene that belongs to the progestin and adipoQ receptor family. It is predicted to have signaling receptor activity and is expected to be located in the plasma membrane as an integral component. The gene's function is not yet fully understood, but it is believed to play a role in various physiological processes, including metabolism and reproduction. Further research is needed to …	There is currently limited information available on the disease implications of PAQR9. However, some studies have suggested that it may be involved in the development of certain cancers, including breast and ovarian cancer. As such, there is potential for targeted drug discovery efforts aimed at developing drugs that can modulate the activity of PAQR9 and potentially treat these types of cancer. …			Predicted intracellular proteins					0.0	0.0	0.0	0.0	0.0	0.0	0.0	1.0	0.0	0.0	0.0	0.0	0.0	0.0	0.0	0.0	0.0	0.0	0.0	0.0
SPON2	10417	symbol	H. sapiens	10417	H. sapiens	SPON2	spondin 2	SPON2, also known as spondin 2, is a gene that is predicted to have several functions, including antigen binding, lipopolysaccharide binding, and metal ion binding. It is also predicted to be involved in cell adhesion and to play a role in several biological processes, including defense response to other organisms, opsonization, and positive regulation of cytokine production. SPON2 is located in …	Research has suggested that SPON2 may play a role in several diseases, including cancer, cardiovascular disease, and Alzheimer's disease. In cancer, SPON2 has been found to be overexpressed in several types of tumors, including breast, lung, and pancreatic cancer, and may be involved in tumor growth and metastasis. In cardiovascular disease, SPON2 has been linked to atherosclerosis and may play a…	GO:0043152 induction of bacterial agglutination;GO:0008228 opsonization;GO:0060907 positive regulation of macrophage cytokine production		Predicted intracellular proteins; Predicted secreted proteins	Vesicles (Approved)		(M169)PID INTEGRIN2 PATHWAY; (M3008)NABA ECM GLYCOPROTEINS; (M5884)NABA CORE MATRISOME		0.0	0.0	1.0	0.0	1.0	0.0	0.0	0.0	0.0	0.0	0.0	1.0	1.0	0.0	0.0	0.0	0.0	0.0	0.0	0.0
INHBE	83729	symbol	H. sapiens	83729	H. sapiens	INHBE	inhibin subunit beta E	The INHBE gene encodes a protein that belongs to the TGF-beta superfamily. The protein is processed to generate an inhibin beta subunit, which is involved in regulating various cellular processes such as cell proliferation, apoptosis, immune response, and hormone secretion. The gene may be upregulated under conditions of endoplasmic reticulum stress, and the protein may inhibit cellular prolifera…	The INHBE gene has been implicated in various diseases, including cancer, cardiovascular disease, and metabolic disorders. In particular, the gene has been found to be overexpressed in several types of cancer, including ovarian, breast, and pancreatic cancer, and may play a role in tumor growth and metastasis. Targeted drug discovery efforts have focused on developing inhibitors of the TGF-beta s…	GO:0007165 signal transduction;GO:0023052 signaling;GO:0007154 cell communication		Predicted secreted proteins	Vesicles (Supported)		(M5883)NABA SECRETED FACTORS; (M5885)NABA MATRISOME ASSOCIATED; (M5889)NABA MATRISOME	(M5897)HALLMARK IL6 JAK STAT3 SIGNALING	0.0	1.0	0.0	0.0	0.0	0.0	0.0	0.0	0.0	0.0	0.0	0.0	0.0	0.0	0.0	0.0	0.0	0.0	0.0	0.0
CA9	768	symbol	H. sapiens	768	H. sapiens	CA9	carbonic anhydrase 9	CA9, also known as carbonic anhydrase 9, is a zinc metalloenzyme that plays a role in the reversible hydration of carbon dioxide. It is part of a large family of carbonic anhydrases that participate in various biological processes, including respiration, acid-base balance, and the formation of bodily fluids. CA9 is a transmembrane protein and is one of only two tumor-associated carbonic anhydrase…	CA9 has been identified as a potential therapeutic target for the treatment of clear-cell renal cell carcinoma (ccRCC), as it is highly expressed in these tumors. Several studies have investigated the use of CA9 inhibitors as a potential treatment for ccRCC, with promising results in preclinical models. One example is SLC-0111, a CA9 inhibitor that has shown efficacy in reducing tumor growth in m…	GO:0006730 one-carbon metabolic process;GO:0033574 response to testosterone;GO:1901654 response to ketone		Enzymes; Transporters:Accessory Factors Involved in Transport; ENZYME proteins:Lyases; FDA approved drug targets:Small molecule drugs	Plasma membrane (Supported)	Benzthiazide; Hydroflumethiazide; Zonisamide; Girentuximab; Ellagic acid; Sodium carbonate	(M255)PID HIF1 TFPATHWAY		0.0	0.0	0.0	0.0	0.0	0.0	0.0	0.0	0.0	0.0	0.0	0.0	0.0	0.0	0.0	0.0	0.0	0.0	0.0	0.0
CHRNA6	8973	symbol	H. sapiens	8973	H. sapiens	CHRNA6	cholinergic receptor nicotinic alpha 6 subunit	CHRNA6 is a gene that encodes for the alpha subunit of neuronal nicotinic acetylcholine receptors. These receptors are made up of five subunits and function as ion channels involved in neurotransmission. The encoded protein is specifically involved in dopaminergic neurotransmission and is activated by acetylcholine and nicotine. Different versions of the gene have been observed due to alternative…	Research on CHRNA6 has shown its involvement in various neurological and psychiatric disorders, including schizophrenia, bipolar disorder, and attention deficit hyperactivity disorder (ADHD). Studies have also linked genetic variations in CHRNA6 to an increased risk of nicotine and alcohol dependence. These findings have led to efforts to develop drugs that target CHRNA6 for the treatment of addi…	GO:0014059 regulation of dopamine secretion;GO:0007271 synaptic transmission, cholinergic;GO:0099171 presynaptic modulation of chemical synaptic transmission		Predicted intracellular proteins; FDA approved drug targets:Small molecule drugs		Nicotine; Ethanol; Varenicline; Cytisine			0.0	0.0	0.0	0.0	0.0	0.0	0.0	1.0	0.0	0.0	0.0	0.0	0.0	0.0	0.0	1.0	0.0	0.0	0.0	0.0
C1orf170	84808	gene_synonym	H. sapiens	84808	H. sapiens	PERM1	PPARGC1 and ESRR induced regulator, muscle 1	PERM1 is a human gene that is involved in responding to muscle activity. It is predicted to be active in both the cytoplasm and nucleus. PERM1 is regulated by two other genes, PPARGC1 and ESRR, which are also involved in muscle function. The exact function of PERM1 is not yet fully understood, but it is believed to play a role in regulating muscle metabolism and energy production. Further researc…	Currently, there is limited information on the disease implications of PERM1. However, given its involvement in muscle metabolism and energy production, it is possible that mutations or dysregulation of this gene could contribute to muscle-related disorders such as muscular dystrophy or myopathy. As for targeted drug discovery efforts, there is currently no known drug that specifically targets PE…	GO:0014850 response to muscle activity;GO:0014823 response to activity;GO:0006355 regulation of DNA-templated transcription		Predicted intracellular proteins					0.0	0.0	0.0	0.0	0.0	0.0	0.0	0.0	0.0	0.0	0.0	0.0	0.0	0.0	0.0	0.0	0.0	0.0	0.0	0.0
HABP2	3026	symbol	H. sapiens	3026	H. sapiens	HABP2	hyaluronan binding protein 2	HABP2, or hyaluronan binding protein 2, is a gene that encodes a serine protease. The protein is secreted by hepatocytes and is involved in the coagulation and fibrinolysis systems. It binds to hyaluronic acid and is associated with nonmedullary thyroid cancer and susceptibility to venous thromboembolism. The preproprotein is proteolytically processed to generate heavy and light chains that form …	HABP2 has been implicated in several diseases, including nonmedullary thyroid cancer and venous thromboembolism. In thyroid cancer, HABP2 has been shown to promote tumor growth and invasion, making it a potential therapeutic target. In venous thromboembolism, HABP2 has been associated with an increased risk of developing the condition, and inhibitors of HABP2 have been investigated as potential a…	GO:0007155 cell adhesion;GO:0006508 proteolysis;GO:0019538 protein metabolic process		Disease related genes; Potential drug targets; Predicted secreted proteins; Human disease related genes:Cancers:Cancers of endocrine organs; Predicted intracellular proteins; Peptidases:Serine-type peptidases; Enzymes; Candidate cardiovascular disease genes		Hyaluronic acid	(M3468)NABA ECM REGULATORS; (M5885)NABA MATRISOME ASSOCIATED; (M5889)NABA MATRISOME		0.0	1.0	0.0	0.0	0.0	0.0	0.0	0.0	0.0	0.0	0.0	0.0	0.0	0.0	0.0	0.0	0.0	0.0	0.0	0.0
AHNAK2	113146	symbol	H. sapiens	113146	H. sapiens	AHNAK2	AHNAK nucleoprotein 2	AHNAK nucleoprotein 2 (AHNAK2) is a large nucleoprotein that plays a role in calcium signaling by associating with calcium channel proteins. It has a tripartite domain structure with a short N-terminus and a long C-terminus, separated by a large body of repeats. The N-terminal PSD-95/Discs-large/ZO-1 (PDZ)-like domain is thought to function in the formation of stable homodimers. Alternative splic…	AHNAK2 has been implicated in various diseases, including cancer and cardiovascular disease. In cancer, AHNAK2 has been shown to be overexpressed in several types of tumors, including breast, lung, and pancreatic cancer. It has been suggested that AHNAK2 may play a role in cancer cell migration and invasion, making it a potential target for cancer therapy. In cardiovascular disease, AHNAK2 has be…	GO:0043484 regulation of RNA splicing;GO:0010468 regulation of gene expression;GO:0010556 regulation of macromolecule biosynthetic process		Cancer-related genes:Mutational cancer driver genes; Predicted intracellular proteins	Cytosol (Enhanced); Additional: Plasma membrane				0.0	0.0	0.0	0.0	0.0	0.0	0.0	0.0	0.0	0.0	0.0	0.0	0.0	0.0	0.0	0.0	0.0	0.0	0.0	0.0
ZNF114	163071	symbol	H. sapiens	163071	H. sapiens	ZNF114	zinc finger protein 114	ZNF114 is a human gene that encodes for a zinc finger protein 114. This protein is involved in identical protein binding activity and is predicted to play a role in the regulation of transcription, DNA-templated. ZNF114 is located in the extracellular exosome, which is a vesicle that is released from cells and contains various biomolecules, including proteins and nucleic acids. The function of ZN…	Unfortunately, there is currently no information available on disease implications or targeted drug discovery efforts for ZNF114. This may be due to the fact that the function of this gene is not yet fully understood. As a result, there are no known drugs on the market that target ZNF114. However, as research continues to uncover the role of this gene in cellular processes, it is possible that it…	GO:0006357 regulation of transcription by RNA polymerase II;GO:0006355 regulation of DNA-templated transcription;GO:2001141 regulation of RNA biosynthetic process		Transcription factors:Zinc-coordinating DNA-binding domains; Predicted intracellular proteins	Cytosol;Nucleoplasm (Approved)				0.0	0.0	0.0	0.0	0.0	0.0	0.0	0.0	0.0	0.0	0.0	0.0	0.0	0.0	0.0	0.0	0.0	0.0	0.0	0.0
KEL	3792	symbol	H. sapiens	3792	H. sapiens	KEL	Kell metallo-endopeptidase (Kell blood group)	The KEL gene encodes a type II transmembrane glycoprotein that is responsible for the Kell blood group antigen. This highly polymorphic gene is linked to the XK membrane protein that carries the Kx antigen via a single disulfide bond. The Kell glycoprotein is structurally similar to members of the neprilysin (M13) family of zinc endopeptidases.	Mutations in the KEL gene can lead to Kell blood group system antigens, which can cause hemolytic disease of the newborn and transfusion reactions. In addition, the Kell glycoprotein has been implicated in the pathogenesis of autoimmune diseases such as systemic lupus erythematosus and rheumatoid arthritis. Targeted drug discovery efforts for Kell-related diseases are currently limited, but there…	GO:0031133 regulation of axon diameter;GO:0010961 intracellular magnesium ion homeostasis;GO:0010960 magnesium ion homeostasis		Cancer-related genes:Mutated cancer genes; CD markers; Blood group antigen proteins; Predicted intracellular proteins; Enzymes; Peptidases:Metallopeptidases	Golgi apparatus;Plasma membrane (Approved); Additional: Cytosol;Nucleoplasm	Phosphoramidon		(M5945)HALLMARK HEME METABOLISM	0.0	0.0	0.0	0.0	0.0	0.0	0.0	1.0	0.0	0.0	0.0	0.0	0.0	0.0	0.0	0.0	1.0	1.0	0.0	1.0
TM4SF19	116211	symbol	H. sapiens	116211	H. sapiens	TM4SF19	transmembrane 4 L six family member 19	TM4SF19 is a human gene that belongs to the four-transmembrane L6 superfamily. This family of proteins plays a role in various cellular processes, including cell proliferation, motility, and adhesion through their interactions with integrins. TM4SF19 is highly expressed in several regions of the human brain, including the parietal lobe, occipital lobe, hippocampus, pons, white matter, corpus call…	There is limited information available on the disease implications of TM4SF19. However, recent studies have suggested that the gene may play a role in the development and progression of certain cancers, including breast cancer and hepatocellular carcinoma. Targeted drug discovery efforts for TM4SF19 are still in the early stages, and there are currently no drugs on the market that specifically ta…			Transporters:Accessory Factors Involved in Transport; Predicted intracellular proteins					0.0	0.0	0.0	0.0	0.0	0.0	0.0	0.0	0.0	0.0	0.0	0.0	0.0	0.0	0.0	0.0	0.0	0.0	0.0	0.0
FABP7	2173	symbol	H. sapiens	2173	H. sapiens	FABP7	fatty acid binding protein 7	FABP7 is a gene that encodes a small protein that binds to long-chain fatty acids and other hydrophobic ligands. This protein is crucial in the development of the radial glial fiber in the brain. The gene has multiple transcript variants that encode different isoforms due to alternative splicing and promoter usage. Pseudogenes of this gene are found on multiple chromosomes.	Research has shown that FABP7 is involved in various diseases, including cancer, Alzheimer's disease, and schizophrenia. In cancer, FABP7 has been found to be overexpressed in several types of tumors, including breast, ovarian, and glioblastoma, and is associated with poor prognosis. Targeting FABP7 has been explored as a potential therapeutic strategy for cancer treatment. In Alzheimer's disease…	GO:0015908 fatty acid transport;GO:0015718 monocarboxylic acid transport;GO:0050673 epithelial cell proliferation		Predicted intracellular proteins; FDA approved drug targets:Small molecule drugs	Nucleoplasm (Approved); Additional: Cytosol;Golgi apparatus				1.0	0.0	0.0	0.0	0.0	0.0	0.0	0.0	0.0	0.0	0.0	0.0	0.0	0.0	0.0	0.0	0.0	0.0	0.0	0.0
EEF1A2	1917	symbol	H. sapiens	1917	H. sapiens	EEF1A2	eukaryotic translation elongation factor 1 alpha 2	EEF1A2 is a gene that encodes for the alpha subunit of the elongation factor-1 complex, which is responsible for delivering aminoacyl tRNAs to the ribosome during protein synthesis. This gene has two isoforms, with alpha 2 expressed in the brain, heart, and skeletal muscle, and alpha 1 expressed in various organs including the brain, placenta, lung, liver, kidney, and pancreas. EEF1A2 may play a …	EEF1A2 has been implicated in various diseases, including cancer, neurodegenerative disorders, and cardiovascular diseases. In particular, EEF1A2 has been found to be overexpressed in ovarian cancer, and its expression levels have been correlated with poor prognosis. Targeting EEF1A2 may therefore be a promising strategy for the treatment of ovarian cancer. However, there are currently no drugs s…	GO:0090218 positive regulation of lipid kinase activity;GO:0043550 regulation of lipid kinase activity;GO:1904714 regulation of chaperone-mediated autophagy		Human disease related genes:Other diseases:Mental and behavioural disorders; Disease related genes; Human disease related genes:Nervous system diseases:Epilepsy; Predicted intracellular proteins	Cytosol (Approved); Additional: Nucleoli				0.0	0.0	0.0	1.0	0.0	0.0	0.0	0.0	0.0	0.0	0.0	0.0	0.0	0.0	0.0	0.0	0.0	0.0	0.0	0.0
RGS20	8601	symbol	H. sapiens	8601	H. sapiens	RGS20	regulator of G protein signaling 20	RGS20 is a gene that encodes a protein belonging to the regulator of G protein signaling (RGS) family. RGS proteins are involved in regulating G protein-coupled receptor complexes by inhibiting signal transduction. RGS20 selectively binds to G(z)-alpha and G(alpha)-i2 subunits, increasing their GTPase activity and driving them into their inactive GDP-bound forms, thereby regulating their signalin…	Research on RGS20 has suggested its involvement in various diseases, including cancer, cardiovascular diseases, and neurological disorders. For instance, studies have shown that RGS20 expression is downregulated in several types of cancer, including breast, lung, and prostate cancer, and its overexpression can inhibit cancer cell proliferation and migration. Additionally, RGS20 has been implicate…	GO:0001975 response to amphetamine;GO:0014075 response to amine;GO:0008277 regulation of G protein-coupled receptor signaling pathway		Predicted intracellular proteins					0.0	0.0	0.0	0.0	0.0	0.0	0.0	1.0	0.0	0.0	0.0	0.0	0.0	0.0	0.0	0.0	0.0	0.0	0.0	0.0
PKD2L1	9033	symbol	H. sapiens	9033	H. sapiens	PKD2L1	polycystin 2 like 1, transient receptor potential cation channel	PKD2L1 is a gene that belongs to the polycystin protein family. It encodes a protein that has multiple transmembrane domains and cytoplasmic N- and C-termini. The protein is believed to be involved in cell-cell/matrix interactions and functions as a calcium-regulated nonselective cation channel. Two different isoforms of the protein have been identified. The gene's function is not yet fully under…	Mutations in PKD2L1 have been associated with various diseases, including hypertension and chronic kidney disease. Targeted drug discovery efforts for PKD2L1 have focused on developing drugs that can modulate the activity of the protein. One example is the drug ML277, which was identified as a selective activator of PKD2L1 and has been shown to increase insulin secretion in pancreatic beta cells.…	GO:0001581 detection of chemical stimulus involved in sensory perception of sour taste;GO:0050915 sensory perception of sour taste;GO:0009415 response to water		Voltage-gated ion channels:Transient Receptor Potential Channels; Transporters:Transporter channels and pores; Predicted intracellular proteins	Plasma membrane (Supported); Additional: Actin filaments;Cytosol				0.0	0.0	0.0	0.0	0.0	0.0	0.0	0.0	0.0	0.0	0.0	0.0	0.0	0.0	0.0	0.0	0.0	0.0	0.0	1.0
ELSPBP1	64100	symbol	H. sapiens	64100	H. sapiens	ELSPBP1	epididymal sperm binding protein 1	ELSPBP1 is a gene that encodes a protein belonging to the sperm-coating protein family, which originates from the epididymis. This protein is the first known example of a protein with four tandemly arranged fibronectin type 2 (Fn2) domains in the Fn2-module protein family. The canine homolog of this protein is also known. The function of this protein is not yet fully understood, but it is believe…	There is limited information available on the disease implications of ELSPBP1. However, some studies have suggested that mutations in this gene may be associated with male infertility. Targeted drug discovery efforts for ELSPBP1 are also limited, as the function of this protein is not yet fully understood. Currently, there are no drugs on the market that specifically target ELSPBP1. However, ther…	GO:0048240 sperm capacitation;GO:0007338 single fertilization;GO:0048469 cell maturation		Predicted intracellular proteins; Predicted secreted proteins		N,N,N-Trimethyl-2-(phosphonooxy)ethanaminium	(M3008)NABA ECM GLYCOPROTEINS; (M5884)NABA CORE MATRISOME; (M5889)NABA MATRISOME		0.0	0.0	0.0	0.0	0.0	0.0	0.0	0.0	0.0	0.0	0.0	0.0	0.0	0.0	0.0	0.0	0.0	0.0	0.0	0.0
GIF	2694	gene_synonym	H. sapiens	2694	H. sapiens	CBLIF	cobalamin binding intrinsic factor	The CBLIF gene is responsible for producing a glycoprotein that is secreted by cells in the stomach lining. This protein is essential for the absorption of vitamin B12, which is necessary for the maturation of red blood cells. Mutations in this gene can lead to congenital pernicious anemia, a condition in which the body is unable to absorb enough vitamin B12. The CBLIF gene belongs to the cobalam…	Congenital pernicious anemia is a rare genetic disorder caused by mutations in the CBLIF gene. This condition leads to a deficiency in vitamin B12, which can cause a range of symptoms including fatigue, weakness, and neurological problems. Treatment typically involves lifelong vitamin B12 supplementation, either through injections or oral supplements. There are currently no targeted drug discover…	GO:0006824 cobalt ion transport;GO:0015889 cobalamin transport;GO:0051180 vitamin transport		Disease related genes; Human disease related genes:Cardiovascular diseases:Hematologic diseases; Predicted secreted proteins					0.0	0.0	0.0	0.0	0.0	0.0	0.0	0.0	0.0	0.0	0.0	0.0	0.0	0.0	0.0	0.0	0.0	0.0	0.0	1.0
LRRTM4	80059	symbol	H. sapiens	80059	H. sapiens	LRRTM4	leucine rich repeat transmembrane neuronal 4	LRRTM4 is a human gene that is predicted to have heparan sulfate proteoglycan binding activity and be involved in the regulation of synapse assembly. It is also predicted to act upstream of or within AMPA glutamate receptor clustering, positively regulate synapse assembly, and regulate presynaptic membrane organization. The gene is predicted to be located in the postsynaptic membrane and be part …	There is limited information available on the disease implications of LRRTM4. However, recent studies have suggested that mutations in the LRRTM4 gene may be associated with an increased risk of developing schizophrenia. Targeted drug discovery efforts for LRRTM4 are currently underway, with a focus on developing drugs that can modulate the activity of the gene and potentially treat schizophrenia…			Transporters:Accessory Factors Involved in Transport; Predicted intracellular proteins					0.0	0.0	0.0	0.0	0.0	0.0	0.0	0.0	0.0	0.0	0.0	0.0	0.0	0.0	0.0	1.0	0.0	0.0	0.0	0.0
HAMP	57817	symbol	H. sapiens	57817	H. sapiens	HAMP	hepcidin antimicrobial peptide	HAMP, also known as hepcidin antimicrobial peptide, is a gene that plays a crucial role in maintaining iron homeostasis in the body. The gene is responsible for regulating iron storage in macrophages and facilitating intestinal iron absorption. The preproprotein encoded by HAMP is cleaved into mature peptides of 20, 22, and 25 amino acids, which exhibit antimicrobial activity against bacteria and…	Hemochromatosis type 2B is a rare genetic disorder caused by mutations in the HAMP gene. This disease is characterized by excessive iron accumulation in various organs, leading to tissue damage and dysfunction. Currently, there are no targeted drug therapies available for hemochromatosis type 2B, and treatment mainly involves regular phlebotomy to remove excess iron from the body. However, there …	GO:0034757 negative regulation of iron ion transport;GO:0034760 negative regulation of iron ion transmembrane transport;GO:1904479 negative regulation of intestinal absorption		Disease related genes; Potential drug targets; Transporters:Accessory Factors Involved in Transport; Predicted secreted proteins; Human disease related genes:Congenital disorders of metabolism:Congenital disorders of ion transport and metabolism					1.0	0.0	1.0	0.0	0.0	0.0	0.0	0.0	0.0	0.0	0.0	0.0	1.0	1.0	0.0	0.0	0.0	1.0	0.0	1.0
UGT1A3	54659	symbol	H. sapiens	54659	H. sapiens	UGT1A3	UDP glucuronosyltransferase family 1 member A3	UGT1A3 is a gene that encodes an enzyme called UDP-glucuronosyltransferase, which is involved in the glucuronidation pathway. This pathway transforms lipophilic molecules, such as steroids, bilirubin, hormones, and drugs, into water-soluble, excretable metabolites. The UGT1A3 gene is part of a complex locus that encodes several UDP-glucuronosyltransferases, with thirteen unique alternate first ex…	There is limited information on the disease implications of UGT1A3 gene mutations. However, some studies have suggested that variations in this gene may affect the metabolism of certain drugs, leading to adverse drug reactions or altered drug efficacy. For example, UGT1A3 variants have been associated with altered metabolism of the anticancer drug irinotecan, which is used to treat colorectal can…	GO:0052696 flavonoid glucuronidation;GO:0032782 bile acid secretion;GO:0052697 xenobiotic glucuronidation		Cancer-related genes:Candidate cancer biomarkers; Enzymes; ENZYME proteins:Transferases					0.0	0.0	0.0	0.0	0.0	0.0	0.0	0.0	0.0	0.0	0.0	0.0	0.0	0.0	0.0	0.0	0.0	0.0	0.0	0.0
SDS	10993	symbol	H. sapiens	10993	H. sapiens	SDS	serine dehydratase	The human gene SDS encodes an enzyme called L-serine dehydratase, which is involved in the metabolism of serine and glycine. This enzyme converts L-serine to pyruvate and ammonia, and requires pyridoxal phosphate as a cofactor. It can also metabolize threonine to NH4+ and 2-ketobutyrate. The encoded protein is mainly found in the liver.	Mutations in the SDS gene have been associated with a rare genetic disorder called serine deficiency disorders (SDDs), which are characterized by neurological symptoms such as seizures, developmental delay, and intellectual disability. SDDs can be caused by mutations that impair the function of L-serine dehydratase, leading to a deficiency of serine and glycine in the body. There are currently no…	GO:0009097 isoleucine biosynthetic process;GO:0006567 threonine catabolic process;GO:0042866 pyruvate biosynthetic process		Enzymes; Predicted intracellular proteins; ENZYME proteins:Lyases	Cytosol (Approved); Additional: Mitochondria	Pyridoxal phosphate; Serine			0.0	0.0	0.0	1.0	0.0	0.0	0.0	0.0	0.0	0.0	0.0	0.0	0.0	0.0	0.0	0.0	0.0	0.0	0.0	0.0
ERVV-1	147664	symbol	H. sapiens	147664	H. sapiens	ERVV-1	endogenous retrovirus group V member 1, envelope	ERVV-1 is a gene that belongs to the endogenous retrovirus group V member 1 family. This gene is part of an HERV provirus on human chromosome 19 that has inactivating mutations in the gag and pol genes. The gene's envelope protein is expressed in the human placenta but is truncated at its C-terminus. Many different human endogenous retrovirus (HERV) families are expressed in normal placental tiss…	There is limited information available on the disease implications of ERVV-1. However, research has shown that HERVs, in general, have been implicated in various diseases, including cancer, autoimmune disorders, and neurological disorders. Targeted drug discovery efforts for HERVs are still in the early stages, and there are currently no drugs on the market that specifically target HERVs. However…				Cytosol (Approved); Additional: Centrosome				0.0	0.0	0.0	0.0	0.0	0.0	0.0	0.0	0.0	0.0	0.0	0.0	0.0	0.0	0.0	0.0	0.0	0.0	0.0	0.0
SULT1C3	442038	symbol	H. sapiens	442038	H. sapiens	SULT1C3	sulfotransferase family 1C member 3	SULT1C3 is a human gene that encodes for a sulfotransferase enzyme involved in various metabolic processes such as cholesterol and xenobiotic metabolism. It has the ability to bind to 3'-phosphoadenosine 5'-phosphosulfate and perform sulfotransferase activity. The gene is predicted to be active in the cytoplasm.	There is limited information available on the disease implications of SULT1C3. However, studies have shown that genetic variations in this gene may be associated with altered drug metabolism and response to certain medications. For example, a study found that a specific variant of SULT1C3 was associated with increased risk of adverse reactions to the chemotherapy drug, irinotecan. There have been…	GO:0034035 purine ribonucleoside bisphosphate metabolic process;GO:0050427 3'-phosphoadenosine 5'-phosphosulfate metabolic process;GO:0051923 sulfation		Enzymes; ENZYME proteins:Transferases; Predicted intracellular proteins	Cytosol (Approved)				0.0	0.0	0.0	0.0	0.0	0.0	0.0	0.0	0.0	0.0	0.0	0.0	0.0	0.0	0.0	0.0	0.0	0.0	0.0	0.0
POU4F1	5457	symbol	H. sapiens	5457	H. sapiens	POU4F1	POU class 4 homeobox 1	POU4F1 is a gene that belongs to the POU-IV class of neural transcription factors. It is expressed in a specific group of retinal ganglion cells and is believed to play a role in the development of the sensory nervous system. Additionally, POU4F1 has been found to promote the growth of cervical tumors. A translocation of this gene has been linked to certain cases of adult acute myeloid leukemias.	There are currently no targeted drug discovery efforts specifically focused on POU4F1. However, given its role in promoting cervical tumor growth, it is possible that drugs targeting this gene could be developed in the future. Currently, there are no drugs on the market that directly target POU4F1. However, there are drugs that target other genes involved in cervical cancer, such as bevacizumab, …	GO:0051355 proprioception involved in equilibrioception;GO:0021538 epithalamus development;GO:0021986 habenula development		Human disease related genes:Nervous system diseases:Other nervous and sensory system diseases; Disease related genes; Predicted intracellular proteins; Transcription factors:Helix-turn-helix domains			(M200)PID ERA GENOMIC PATHWAY; (M145)PID P53 DOWNSTREAM PATHWAY		1.0	0.0	0.0	0.0	0.0	0.0	0.0	0.0	0.0	0.0	0.0	0.0	0.0	0.0	1.0	0.0	1.0	0.0	0.0	0.0
ANKRD1	27063	symbol	H. sapiens	27063	H. sapiens	ANKRD1	ankyrin repeat domain 1	The ANKRD1 gene encodes a protein that is found in the nucleus of endothelial cells and is activated by IL-1 and TNF-alpha. It is believed to function as a transcription factor and may also be involved in the myofibrillar stretch-sensor system through interactions with myopalladin and titin. Studies in rat cardiomyocytes suggest that ANKRD1 plays a role in regulating gene expression in response t…	The ANKRD1 gene has been implicated in several diseases, including cardiovascular disease, cancer, and muscular dystrophy. In cardiovascular disease, ANKRD1 has been shown to play a role in the development of cardiac hypertrophy and heart failure. In cancer, ANKRD1 has been found to be overexpressed in several types of tumors, including breast, lung, and colon cancer, and may be involved in tumor…	GO:0043517 positive regulation of DNA damage response, signal transduction by p53 class mediator;GO:0070528 protein kinase C signaling;GO:0035994 response to muscle stretch		Predicted intracellular proteins	Nucleoli fibrillar center (Approved); Additional: Nucleoplasm				0.0	0.0	0.0	0.0	0.0	0.0	0.0	0.0	1.0	0.0	0.0	0.0	1.0	0.0	0.0	0.0	0.0	0.0	0.0	0.0
SOX8	30812	symbol	H. sapiens	30812	H. sapiens	SOX8	SRY-box transcription factor 8	SOX8 is a gene that belongs to the SOX family of transcription factors, which play a role in embryonic development and cell fate determination. The protein encoded by this gene may act as a transcriptional activator by forming a complex with other proteins. It is involved in brain development and function, and haploinsufficiency of this protein may contribute to cognitive disability in alpha-thal…	There is limited information available on targeted drug discovery efforts for SOX8, as it is primarily associated with developmental disorders and cancer. However, research has shown that SOX8 may be a potential therapeutic target for hepatocellular carcinoma (HCC), as it is highly expressed in HCC cells and promotes tumor growth. In preclinical studies, inhibition of SOX8 expression or activity …	GO:0072034 renal vesicle induction;GO:0060018 astrocyte fate commitment;GO:0072289 metanephric nephron tubule formation		Predicted intracellular proteins; Transcription factors:Other all-alpha-helical DNA-binding domains	Nucleoplasm (Enhanced)				0.0	0.0	0.0	0.0	0.0	0.0	0.0	0.0	0.0	0.0	0.0	0.0	0.0	0.0	0.0	0.0	1.0	0.0	0.0	0.0
MLANA	2315	symbol	H. sapiens	2315	H. sapiens	MLANA	melan-A	The MLANA gene, also known as melan-A, is located in the endoplasmic reticulum membrane, melanosome, and trans-Golgi network. It plays a role in the production of melanin, the pigment that gives color to skin, hair, and eyes. Mutations in this gene have been associated with various skin disorders, including melanoma, a type of skin cancer. The MLANA gene is also used as a marker for the diagnosis…	Melanoma is a type of skin cancer that arises from melanocytes, the cells that produce melanin. Mutations in the MLANA gene have been associated with the development of melanoma. Targeted drug discovery efforts have focused on developing drugs that can inhibit the activity of the mutated MLANA gene and prevent the growth and spread of melanoma cells. One example of a successful drug on the market…								0.0	0.0	0.0	0.0	0.0	0.0	0.0	0.0	0.0	0.0	0.0	0.0	0.0	0.0	0.0	0.0	0.0	0.0	0.0	0.0
OR4X2	119764	symbol	H. sapiens	119764	H. sapiens	OR4X2	olfactory receptor family 4 subfamily X member 2	OR4X2 is a gene that belongs to the olfactory receptor family, which is responsible for detecting odors in the nose. Olfactory receptors are G-protein-coupled receptors that recognize and transduce odorant signals. The olfactory receptor gene family is the largest in the genome, and the nomenclature for these genes is unique to each organism. OR4X2 is a segregating pseudogene, meaning that some i…	There is currently no known disease association with OR4X2. However, the olfactory receptor family has been implicated in various diseases, including Alzheimer's disease, Parkinson's disease, and various cancers. Targeted drug discovery efforts for olfactory receptors are still in the early stages, but there is potential for the development of drugs that can modulate olfactory receptor activity. …	GO:0050911 detection of chemical stimulus involved in sensory perception of smell;GO:0007608 sensory perception of smell;GO:0050907 detection of chemical stimulus involved in sensory perception		G-protein coupled receptors:Odorant/olfactory and gustatory receptors					0.0	0.0	0.0	0.0	0.0	0.0	0.0	0.0	0.0	0.0	0.0	0.0	0.0	0.0	0.0	0.0	0.0	0.0	0.0	0.0
CDKN2A	1029	symbol	H. sapiens	1029	H. sapiens	CDKN2A	cyclin dependent kinase inhibitor 2A	CDKN2A is a gene that produces multiple transcript variants, with at least three encoding distinct proteins. Two of these proteins are structurally related isoforms that function as inhibitors of CDK4 kinase, while the third includes an alternate open reading frame (ARF) that specifies a protein unrelated to the other variants. The ARF product stabilizes the tumor suppressor protein p53 by intera…	Mutations in CDKN2A have been associated with an increased risk of developing several types of cancer, including melanoma, pancreatic cancer, and familial atypical multiple mole melanoma syndrome (FAMMM). As a result, CDKN2A is considered a tumor suppressor gene and is a target for cancer drug discovery efforts. Several drugs have been developed that target CDK4/6, the kinases inhibited by the CD…	GO:2000111 positive regulation of macrophage apoptotic process;GO:2000435 negative regulation of protein neddylation;GO:0033087 negative regulation of immature T cell proliferation		Cancer-related genes:Candidate cancer biomarkers; Cancer-related genes:Mutated cancer genes; Disease related genes; Human disease related genes:Cancers:Cancers of the digestive system; Human disease related genes:Cancers:Cancers of the lung and pleura; Cancer-related genes:Mutational cancer driver genes; Human disease related genes:Cancers:Skin cancers; Human disease related genes:Cancers:Cancers…	Nucleoplasm (Supported); Additional: Cytosol		(M3686)SA REG CASCADE OF CYCLIN EXPR; (M1529)SA G1 AND S PHASES; (M180)PID HIF1A PATHWAY	(M5925)HALLMARK E2F TARGETS; (M5939)HALLMARK P53 PATHWAY; (M5950)HALLMARK ALLOGRAFT REJECTION	1.0	0.0	0.0	0.0	0.0	1.0	0.0	0.0	1.0	0.0	0.0	0.0	0.0	0.0	0.0	0.0	0.0	0.0	0.0	0.0
ZIC5	85416	symbol	H. sapiens	85416	H. sapiens	ZIC5	Zic family member 5	ZIC5 is a gene that encodes a C2H2-type zinc finger protein belonging to the ZIC family. It may function as a transcriptional repressor and has been implicated in neural crest development in mice and Xenopus. Elevated expression of ZIC5 has been observed in various human cancers and may contribute to cancer progression. ZIC5 is closely linked to a related family member on chromosome 13.	There is limited information available on the disease implications of ZIC5. However, elevated expression of ZIC5 has been observed in various human cancers, including breast, lung, and ovarian cancer. This suggests that ZIC5 may play a role in cancer progression and could potentially be a target for cancer therapy. There are currently no targeted drug discovery efforts specifically focused on ZIC…	GO:0007417 central nervous system development;GO:0007399 nervous system development;GO:0006357 regulation of transcription by RNA polymerase II		Transcription factors:Zinc-coordinating DNA-binding domains; Predicted intracellular proteins	Nucleoplasm;Vesicles (Uncertain)				0.0	0.0	0.0	0.0	0.0	0.0	0.0	0.0	0.0	0.0	0.0	0.0	0.0	0.0	0.0	0.0	0.0	0.0	0.0	0.0
CPLX2	10814	symbol	H. sapiens	10814	H. sapiens	CPLX2	complexin 2	CPLX2, also known as complexin 2, is a gene that encodes for a cytosolic protein involved in synaptic vesicle exocytosis. The protein product of this gene binds to the SNAP receptor complex and disrupts it, allowing for the release of neurotransmitters. This gene belongs to the complexin/synaphin gene family and has two transcript variants that encode the same protein. The function of CPLX2 is im…	Disruptions in CPLX2 expression or function have been linked to several neurological disorders, including epilepsy and schizophrenia. In epilepsy, studies have shown that CPLX2 expression is decreased in the hippocampus, a region of the brain important for memory and learning, in patients with temporal lobe epilepsy. In schizophrenia, genetic studies have identified variations in the CPLX2 gene t…	GO:0031915 positive regulation of synaptic plasticity;GO:0031630 regulation of synaptic vesicle fusion to presynaptic active zone membrane;GO:1901632 regulation of synaptic vesicle membrane organization		Predicted intracellular proteins	Vesicles (Uncertain)				0.0	0.0	1.0	0.0	0.0	0.0	0.0	0.0	0.0	0.0	0.0	0.0	0.0	0.0	0.0	1.0	0.0	0.0	0.0	0.0
SNX22	79856	symbol	H. sapiens	79856	H. sapiens	SNX22	sorting nexin 22	SNX22 is a gene that encodes for a sorting nexin protein found in the cytoplasm. This protein interacts with membrane-bound phosphatidylinositol 3-phosphate and may play a role in intracellular trafficking. There are two transcript variants of this gene, one that codes for a protein and one that does not.	There is limited information available on the disease implications of SNX22. However, some studies have suggested that SNX22 may play a role in the development of certain cancers, including breast cancer and hepatocellular carcinoma. Targeted drug discovery efforts for SNX22 are also limited, as the function of this gene is not well understood. However, some researchers are exploring the potentia…	GO:0015031 protein transport;GO:0045184 establishment of protein localization;GO:0071705 nitrogen compound transport		Predicted intracellular proteins	Vesicles (Approved); Additional: Nucleoplasm				0.0	0.0	0.0	0.0	0.0	0.0	0.0	0.0	0.0	0.0	0.0	0.0	0.0	0.0	0.0	0.0	0.0	0.0	0.0	0.0
PLA2G7	7941	symbol	H. sapiens	7941	H. sapiens	PLA2G7	phospholipase A2 group VII	PLA2G7 is a gene that encodes for an enzyme called phospholipase A2 group VII, which is responsible for breaking down platelet-activating factor into inactive products. Mutations in this gene can lead to a deficiency in platelet-activating factor acetylhydrolase, which can cause various health problems. Two different versions of the gene have been identified, both of which produce the same protei…	Mutations in the PLA2G7 gene have been associated with an increased risk of cardiovascular disease, including atherosclerosis, myocardial infarction, and stroke. Low levels of the enzyme produced by this gene have also been linked to Alzheimer's disease and cognitive decline. As a result, there has been significant interest in developing drugs that can target this enzyme and improve cardiovascula…	GO:0034441 plasma lipoprotein particle oxidation;GO:0044269 glycerol ether catabolic process;GO:0062234 platelet activating factor catabolic process		Disease related genes; Potential drug targets; Human disease related genes:Immune system diseases:Allergies and autoimmune diseases; Predicted secreted proteins; ENZYME proteins:Hydrolases; Enzymes; Candidate cardiovascular disease genes		Rilapladib; (1R)-1,2,2-trimethylpropyl (R)-methylphosphinate	(M163)PID LIS1 PATHWAY	(M5921)HALLMARK COMPLEMENT	0.0	0.0	0.0	0.0	0.0	0.0	0.0	0.0	0.0	0.0	0.0	0.0	0.0	0.0	0.0	0.0	0.0	0.0	0.0	0.0
IGF2BP3	10643	symbol	H. sapiens	10643	H. sapiens	IGF2BP3	insulin like growth factor 2 mRNA binding protein 3	IGF2BP3 is a gene that encodes a protein primarily found in the nucleolus. The protein can bind to the 5' UTR of the insulin-like growth factor II leader 3 mRNA and may repress translation of insulin-like growth factor II during late development. The protein contains several KH domains, which are important in RNA binding and are known to be involved in RNA synthesis and metabolism. There is a pse…	There is growing evidence that IGF2BP3 plays a role in cancer development and progression. Overexpression of IGF2BP3 has been observed in various types of cancer, including breast, lung, and liver cancer, and is associated with poor prognosis. Targeting IGF2BP3 has emerged as a potential therapeutic strategy for cancer treatment. Several small molecule inhibitors of IGF2BP3 have been developed an…	GO:0070934 CRD-mediated mRNA stabilization;GO:0048255 mRNA stabilization;GO:0043489 RNA stabilization		Predicted intracellular proteins	Cytosol (Supported)				0.0	0.0	0.0	1.0	0.0	0.0	0.0	0.0	0.0	0.0	0.0	0.0	0.0	0.0	0.0	0.0	0.0	0.0	0.0	0.0
CD5L	922	symbol	H. sapiens	922	H. sapiens	CD5L	CD5 molecule like	CD5L is a human gene that encodes a protein similar to the CD5 molecule. It is predicted to have serine-type endopeptidase activity and be involved in zymogen activation. CD5L is also predicted to play a role in positive regulation of complement-dependent cytotoxicity and regulation of complement activation. The protein is located on the cell surface.	There is limited information available on the disease implications of CD5L. However, some studies have suggested that CD5L may play a role in the pathogenesis of autoimmune diseases such as systemic lupus erythematosus (SLE) and rheumatoid arthritis (RA). Targeted drug discovery efforts for CD5L are also limited, but some studies have explored the potential of CD5L as a therapeutic target for aut…	GO:1903661 positive regulation of complement-dependent cytotoxicity;GO:1903659 regulation of complement-dependent cytotoxicity;GO:0030449 regulation of complement activation		Predicted secreted proteins					0.0	0.0	0.0	0.0	1.0	0.0	0.0	0.0	0.0	0.0	0.0	0.0	0.0	1.0	0.0	0.0	0.0	0.0	0.0	0.0
SPACA1	81833	symbol	H. sapiens	81833	H. sapiens	SPACA1	sperm acrosome associated 1	SPACA1 is a gene that encodes a protein found in the acrosomal membrane of spermatids and mature spermatozoa. This protein is recognized by anti-sperm antibodies from infertile males and is thought to play a role in acrosomal morphogenesis and in sperm-egg binding and fusion. Antibodies generated against the recombinant protein block in vitro fertilization, suggesting that it may be a potential t…	There is limited information available on the disease implications of SPACA1 mutations. However, recent studies have suggested that SPACA1 may be a potential target for male contraception. Targeted drug discovery efforts have focused on identifying compounds that can block the function of SPACA1 and prevent sperm-egg binding and fusion. One example of a successful drug in this area is Adjudin, wh…	GO:0001675 acrosome assembly;GO:0033363 secretory granule organization;GO:0010927 cellular component assembly involved in morphogenesis							0.0	0.0	0.0	0.0	0.0	0.0	0.0	0.0	0.0	0.0	0.0	0.0	0.0	0.0	0.0	0.0	0.0	0.0	0.0	0.0
HOXA13	3209	symbol	H. sapiens	3209	H. sapiens	HOXA13	homeobox A13	HOXA13 is a gene that encodes a DNA-binding transcription factor that is part of the A cluster on chromosome 7. This gene is involved in regulating gene expression, morphogenesis, and differentiation during embryonic development. Mutations in HOXA13 can cause hand-foot-uterus syndrome, also known as hand-foot-genital syndrome, which is characterized by abnormalities in the development of the hand…	Hand-foot-uterus syndrome is a rare genetic disorder caused by mutations in the HOXA13 gene. The syndrome is characterized by malformations of the hands, feet, and reproductive organs. There is currently no cure for the syndrome, and treatment is focused on managing the symptoms. However, there have been efforts to develop targeted therapies for the disorder. One approach has been to target the p…	GO:0048619 embryonic hindgut morphogenesis;GO:2001055 positive regulation of mesenchymal cell apoptotic process;GO:0060847 endothelial cell fate specification		Disease related genes; Transcription factors:Helix-turn-helix domains; Human disease related genes:Congenital malformations:Congenital malformations of genital organs; Predicted intracellular proteins; Human disease related genes:Congenital malformations:Other congenital malformations; Cancer-related genes	Nucleoplasm (Supported); Additional: Intermediate filaments;Mitotic chromosome				0.0	0.0	0.0	0.0	0.0	1.0	0.0	0.0	0.0	0.0	0.0	0.0	0.0	0.0	0.0	0.0	0.0	0.0	0.0	0.0
KLK2	3817	symbol	H. sapiens	3817	H. sapiens	KLK2	kallikrein related peptidase 2	KLK2 is a gene that encodes a highly active trypsin-like serine protease, which selectively cleaves at arginine residues. It is a member of the glandular kallikrein protein family, which is a subgroup of serine proteases clustered on chromosome 19. KLK2 is primarily expressed in prostatic tissue and is responsible for cleaving pro-prostate-specific antigen into its enzymatically active form. This…	KLK2 has been implicated in prostate cancer, as it is highly expressed in prostate tumor cells and may serve as a prognostic marker for prostate cancer risk. Targeted drug discovery efforts have focused on developing inhibitors of KLK2 as a potential therapeutic strategy for prostate cancer. One example is the development of a small molecule inhibitor, called kallistatin, which has been shown to …	GO:0006508 proteolysis;GO:0019538 protein metabolic process;GO:1901564 organonitrogen compound metabolic process		Cancer-related genes:Candidate cancer biomarkers; Predicted secreted proteins; ENZYME proteins:Hydrolases; Predicted intracellular proteins; Peptidases:Serine-type peptidases; Enzymes			(M151)PID AR TF PATHWAY; (M58)PID AR PATHWAY	(M5908)HALLMARK ANDROGEN RESPONSE	0.0	0.0	0.0	0.0	0.0	0.0	0.0	0.0	0.0	0.0	0.0	0.0	0.0	0.0	0.0	0.0	0.0	0.0	1.0	0.0
SERPIND1	3053	symbol	H. sapiens	3053	H. sapiens	SERPIND1	serpin family D member 1	SERPIND1 is a gene that belongs to the serpin gene superfamily and encodes a plasma serine protease that functions as a thrombin and chymotrypsin inhibitor. Serpins play roles in many processes including inflammation, blood clotting, and cancer metastasis. The protein is activated by heparin, dermatan sulfate, and glycosaminoglycans. Allelic variations in this gene are associated with heparin cof…	Mutations in the SERPIND1 gene have been associated with heparin cofactor II deficiency, a rare autosomal recessive disorder that leads to an increased risk of thrombosis. This condition is characterized by a reduced ability of heparin cofactor II to inhibit thrombin, resulting in an increased risk of blood clots. Targeted drug discovery efforts have focused on developing drugs that can mimic the…	GO:0010951 negative regulation of endopeptidase activity;GO:0010466 negative regulation of peptidase activity;GO:0007596 blood coagulation		Disease related genes; Predicted secreted proteins; FDA approved drug targets:Small molecule drugs; Human disease related genes:Cardiovascular diseases:Hematologic diseases; FDA approved drug targets:Biotech drugs; Candidate cardiovascular disease genes	Vesicles (Approved)	Ardeparin; Zinc; Sulodexide; Copper; Bemiparin; Zinc acetate; Zinc chloride; Zinc sulfate, unspecified form	(M3468)NABA ECM REGULATORS; (M5885)NABA MATRISOME ASSOCIATED; (M5889)NABA MATRISOME		0.0	1.0	0.0	0.0	0.0	0.0	0.0	0.0	0.0	0.0	1.0	0.0	0.0	0.0	0.0	0.0	0.0	0.0	0.0	0.0
F10	2159	symbol	H. sapiens	2159	H. sapiens	F10	coagulation factor X	The F10 gene encodes coagulation factor X, which is a vitamin K-dependent protein involved in the blood coagulation cascade. The protein undergoes multiple processing steps before being converted to a mature two-chain form. The heavy chain contains the catalytic domain, while the light chain contains two EGF-like domains. The mature factor is activated by cleavage of the activation peptide by eit…	Factor X deficiency is a rare bleeding disorder caused by mutations in the F10 gene. The severity of the disease varies depending on the level of factor X activity in the blood. Patients with severe deficiency may experience spontaneous bleeding, while those with mild deficiency may only experience bleeding after trauma or surgery. Treatment options include replacement therapy with factor X conce…	GO:0032008 positive regulation of TOR signaling;GO:0032006 regulation of TOR signaling;GO:0007596 blood coagulation		Disease related genes; Predicted secreted proteins; FDA approved drug targets:Small molecule drugs; ENZYME proteins:Hydrolases; Human disease related genes:Cardiovascular diseases:Hematologic diseases; Peptidases:Serine-type peptidases; FDA approved drug targets:Biotech drugs; Enzymes; Candidate cardiovascular disease genes		Antihemophilic factor, human recombinant; Coagulation factor VIIa Recombinant Human; Coagulation Factor IX (Recombinant); Fondaparinux; Heparin; Enoxaparin; gamma-carboxy-L-glutamic acid; 4-[(5-CHLOROINDOL-2-YL)SULFONYL]-2-(2-METHYLPROPYL)-1-[[5-(PYRIDIN-4-YL)PYRIMIDIN-2-YL]CARBONYL]PIPERAZINE; SSR-126517E; LY-517717; Rivaroxaban; Lanoteplase; Idraparinux; rNAPc2; Apixaban; Otamixaban; Eribaxaban…	(M169)PID INTEGRIN2 PATHWAY; (M3468)NABA ECM REGULATORS; (M5885)NABA MATRISOME ASSOCIATED	(M5946)HALLMARK COAGULATION; (M5921)HALLMARK COMPLEMENT; (M5934)HALLMARK XENOBIOTIC METABOLISM	0.0	1.0	0.0	0.0	0.0	0.0	0.0	0.0	0.0	0.0	1.0	0.0	0.0	0.0	0.0	0.0	0.0	0.0	0.0	0.0
LMAN1L	79748	symbol	H. sapiens	79748	H. sapiens	LMAN1L	lectin, mannose binding 1 like	LMAN1L is a human gene that encodes a transmembrane protein with a lectin-like carbohydrate recognition domain. This protein is similar in structure to lectins found in leguminous plants and is believed to transport newly synthesized glycoproteins from the endoplasmic reticulum to the ER-Golgi intermediate compartment.	There is limited information available on the disease implications of LMAN1L. However, recent studies have suggested that mutations in this gene may be associated with developmental disorders such as intellectual disability and autism spectrum disorder. Targeted drug discovery efforts for LMAN1L are also limited, as the function of this protein is not fully understood. However, some studies have …	GO:0006888 endoplasmic reticulum to Golgi vesicle-mediated transport;GO:0048193 Golgi vesicle transport;GO:0046907 intracellular transport		Predicted intracellular proteins			(M5880)NABA ECM AFFILIATED; (M5885)NABA MATRISOME ASSOCIATED; (M5889)NABA MATRISOME		0.0	1.0	0.0	0.0	0.0	0.0	0.0	0.0	0.0	0.0	0.0	0.0	0.0	0.0	0.0	0.0	0.0	0.0	0.0	0.0
PITX1	5307	symbol	H. sapiens	5307	H. sapiens	PITX1	paired like homeodomain 1	PITX1 is a human gene that belongs to the RIEG/PITX homeobox family, which is involved in organ development and left-right asymmetry. It encodes a protein that acts as a transcriptional regulator and is involved in the basal and hormone-regulated activity of prolactin. PITX1 is paired like homeodomain 1 and is a member of the bicoid class of homeodomain proteins.	Mutations in the PITX1 gene have been associated with several diseases, including clubfoot, hip dysplasia, and cancer. In particular, PITX1 has been found to be downregulated in several types of cancer, including breast, lung, and prostate cancer, suggesting a potential role as a tumor suppressor. Targeted drug discovery efforts have focused on developing small molecule inhibitors of PITX1 to tre…	GO:0014707 branchiomeric skeletal muscle development;GO:0048625 myoblast fate commitment;GO:0035116 embryonic hindlimb morphogenesis		Disease related genes; Predicted intracellular proteins; Human disease related genes:Congenital malformations:Congenital malformations of the musculoskeletal system; Transcription factors:Helix-turn-helix domains	Nucleoli (Approved)				0.0	0.0	0.0	0.0	0.0	0.0	0.0	0.0	0.0	0.0	0.0	0.0	0.0	0.0	0.0	0.0	0.0	0.0	0.0	0.0
PSG6	5675	symbol	H. sapiens	5675	H. sapiens	PSG6	pregnancy specific beta-1-glycoprotein 6	PSG6 is a gene that belongs to the pregnancy-specific glycoprotein (PSG) family, which is a subgroup of the carcinoembryonic antigen (CEA) family of immunoglobulin-like genes. It is located in a gene cluster at 19q13.1-q13.2 and is expressed by placental trophoblasts during pregnancy. PSG6 is released into the maternal circulation and is thought to be essential for maintaining a normal pregnancy.…	There is limited information available on the disease implications of PSG6. However, some studies have suggested that PSG6 may play a role in the development of preeclampsia, a pregnancy complication characterized by high blood pressure and damage to organs. Targeted drug discovery efforts for PSG6 are also limited, as the protein is primarily expressed during pregnancy and is not typically assoc…	GO:0007565 female pregnancy;GO:0044703 multi-organism reproductive process;GO:0044706 multi-multicellular organism process		Predicted intracellular proteins; Predicted secreted proteins					0.0	0.0	0.0	0.0	0.0	0.0	0.0	0.0	0.0	0.0	1.0	0.0	0.0	0.0	0.0	0.0	0.0	0.0	0.0	0.0
PSG8	440533	symbol	H. sapiens	440533	H. sapiens	PSG8	pregnancy specific beta-1-glycoprotein 8	PSG8 is a gene that belongs to the pregnancy-specific glycoprotein (PSG) family, which is mainly produced by the placental syncytiotrophoblasts during pregnancy. PSGs are a subgroup of the carcinoembryonic antigen (CEA) family and belong to the immunoglobulin superfamily. PSG8 is one of the several PSG genes that are expressed during pregnancy and is involved in various biological processes, incl…	There is limited information available on the disease implications of PSG8. However, studies have suggested that PSGs, including PSG8, may play a role in the pathogenesis of pregnancy-related disorders such as preeclampsia, fetal growth restriction, and preterm birth. Targeted drug discovery efforts for PSG8 are also limited, as the function of this gene is not well understood. However, some stud…	GO:0002682 regulation of immune system process;GO:0007165 signal transduction;GO:0023052 signaling		Predicted intracellular proteins; Predicted secreted proteins					0.0	0.0	0.0	0.0	0.0	0.0	0.0	0.0	0.0	0.0	1.0	0.0	0.0	0.0	0.0	0.0	0.0	0.0	0.0	0.0
LHX2	9355	symbol	H. sapiens	9355	H. sapiens	LHX2	LIM homeobox 2	LHX2, also known as LIM homeobox 2, is a gene that encodes a protein with a unique cysteine-rich zinc-binding domain called the LIM domain. This protein is believed to function as a transcriptional regulator, meaning it helps control the expression of other genes. Studies have shown that the protein can mimic or rescue certain traits in fruit flies caused by a related protein, indicating that its…	There is limited information available on the disease implications of LHX2. However, some studies have suggested that mutations in the LHX2 gene may be associated with certain developmental disorders, such as holoprosencephaly and septo-optic dysplasia. As for targeted drug discovery efforts, there is currently no known drug that specifically targets LHX2. However, given its role as a transcripti…	GO:0035090 maintenance of apical/basal cell polarity;GO:0045199 maintenance of epithelial cell apical/basal polarity;GO:0021978 telencephalon regionalization		Predicted intracellular proteins; Transcription factors:Helix-turn-helix domains	Nucleoplasm (Approved)			(M5941)HALLMARK UV RESPONSE UP	0.0	0.0	0.0	1.0	0.0	0.0	0.0	0.0	0.0	0.0	0.0	0.0	0.0	0.0	0.0	0.0	1.0	0.0	0.0	0.0
ADAM7	8756	symbol	H. sapiens	8756	H. sapiens	ADAM7	ADAM metallopeptidase domain 7	ADAM7 is a gene that belongs to the ADAMs family of zinc proteases. These proteins are involved in various cellular processes such as cell signaling, adhesion, and migration. However, ADAM7 lacks protease activity and is believed to play a role in protein-protein interactions and cell adhesion processes, particularly in sperm-egg fusion. Mutations in this gene may be associated with the developme…	There is limited information available on targeted drug discovery efforts for ADAM7, as it is not currently considered a major drug target. However, mutations in this gene have been associated with the development of melanoma, a type of skin cancer. Some studies have suggested that ADAM7 may play a role in the progression of melanoma and could potentially be a therapeutic target. Currently, there…	GO:1902492 positive regulation of sperm capacitation;GO:1905867 epididymis development;GO:1902490 regulation of sperm capacitation		Disease related genes; Predicted intracellular proteins			(M3468)NABA ECM REGULATORS; (M5885)NABA MATRISOME ASSOCIATED; (M5889)NABA MATRISOME		0.0	1.0	0.0	0.0	0.0	0.0	0.0	0.0	0.0	0.0	0.0	0.0	0.0	0.0	0.0	0.0	1.0	0.0	0.0	0.0
CTSK	1513	symbol	H. sapiens	1513	H. sapiens	CTSK	cathepsin K	The CTSK gene encodes for a lysosomal cysteine proteinase that plays a crucial role in bone remodeling and resorption. It belongs to the peptidase C1 protein family and is mainly expressed in osteoclasts. However, it is also expressed in a significant fraction of human breast cancers, where it may contribute to tumor invasiveness. Mutations in this gene are responsible for pycnodysostosis, an aut…	Pycnodysostosis is a rare genetic disorder caused by mutations in the CTSK gene, resulting in impaired bone resorption and abnormal bone growth. Patients with pycnodysostosis have short stature, brittle bones, and dental abnormalities. There is currently no cure for pycnodysostosis, and treatment is mainly supportive, focusing on managing symptoms and preventing fractures. Targeted drug discovery…	GO:0001957 intramembranous ossification;GO:0036072 direct ossification;GO:0034224 cellular response to zinc ion starvation		Disease related genes; Potential drug targets; Peptidases:Cysteine-type peptidases; ENZYME proteins:Hydrolases; Human disease related genes:Congenital malformations:Congenital malformations of skin; Predicted intracellular proteins; Human disease related genes:Congenital disorders of metabolism:Lysosomal storage diseases; Enzymes	Vesicles (Supported)	[1-(4-Fluorobenzyl)Cyclobutyl]Methyl (1s)-1-[Oxo(1h-Pyrazol-5-Ylamino)Acetyl]Pentylcarbamate; Cyanamide; 3-amino-5-phenylpentane; N2-[(Benzyloxy)carbonyl]-N-[(3R)-1-{N-[(benzyloxy)carbonyl]-L-leucyl}-4-oxo-3-pyrrolidinyl]-L-leucinamide; N2-[(benzyloxy)carbonyl]-n1-[(3S)-1-cyanopyrrolidin-3-yl]-l-leucinamide; N-[(2S)-4-Methyl-1-oxo-1-{[(4S)-3-oxo-1-(2-pyridinylsulfonyl)-4-azepanyl]amino}-2-pentany…	(M3468)NABA ECM REGULATORS; (M5885)NABA MATRISOME ASSOCIATED; (M5889)NABA MATRISOME	(M5946)HALLMARK COAGULATION	0.0	1.0	1.0	0.0	0.0	0.0	1.0	0.0	0.0	0.0	0.0	0.0	0.0	0.0	0.0	0.0	0.0	0.0	1.0	0.0
SH3PXD2B	285590	symbol	H. sapiens	285590	H. sapiens	SH3PXD2B	SH3 and PX domains 2B	SH3PXD2B is a gene that encodes an adapter protein with a PX domain and four Src homology 3 domains. This protein is essential for the formation of podosomes and plays a role in cell adhesion and migration in various cell types. Mutations in this gene are responsible for Frank-ter Haar syndrome (FTHS) and Borrone Dermato-Cardio-Skeletal (BDCS) syndrome. Alternative splicing of this gene leads to …	Mutations in the SH3PXD2B gene have been linked to two rare genetic disorders, Frank-ter Haar syndrome (FTHS) and Borrone Dermato-Cardio-Skeletal (BDCS) syndrome. FTHS is characterized by skeletal abnormalities, distinctive facial features, and intellectual disability, while BDCS is characterized by skin abnormalities, heart defects, and skeletal abnormalities. Currently, there are no targeted dr…	GO:0071800 podosome assembly;GO:0042554 superoxide anion generation;GO:0060612 adipose tissue development		Disease related genes; Predicted intracellular proteins; Human disease related genes:Congenital malformations:Other congenital malformations	Cytosol (Approved); Additional: Nucleoplasm;Plasma membrane				0.0	0.0	0.0	0.0	0.0	0.0	0.0	0.0	0.0	0.0	0.0	0.0	0.0	0.0	0.0	0.0	0.0	0.0	1.0	0.0
MYBL2	4605	symbol	H. sapiens	4605	H. sapiens	MYBL2	MYB proto-oncogene like 2	The MYBL2 gene is a member of the MYB family of transcription factor genes and is involved in cell cycle progression. It is a nuclear protein that is phosphorylated during the S-phase of the cell cycle and has both activator and repressor activities. MYBL2 has been shown to activate genes involved in cell division, such as cell division cycle 2, cyclin D1, and insulin-like growth factor-binding p…	The MYBL2 gene has been implicated in various types of cancer, including breast, lung, and colorectal cancer. Overexpression of MYBL2 has been associated with poor prognosis in breast cancer patients. Targeting MYBL2 has been explored as a potential therapeutic strategy for cancer treatment. Several small molecule inhibitors of MYBL2 have been developed, including MYB-1, which has shown promising…	GO:0090307 mitotic spindle assembly;GO:0043525 positive regulation of neuron apoptotic process;GO:0007052 mitotic spindle organization		Cancer-related genes:Candidate cancer biomarkers; Predicted intracellular proteins; Transcription factors:Helix-turn-helix domains	Nucleoplasm (Supported); Additional: Cytosol		(M40)PID E2F PATHWAY	(M5901)HALLMARK G2M CHECKPOINT; (M5925)HALLMARK E2F TARGETS	0.0	0.0	0.0	0.0	0.0	1.0	0.0	0.0	0.0	0.0	0.0	0.0	0.0	0.0	0.0	0.0	0.0	0.0	0.0	0.0
AICDA	57379	symbol	H. sapiens	57379	H. sapiens	AICDA	activation induced cytidine deaminase	AICDA, or activation induced cytidine deaminase, is a gene that encodes a RNA-editing deaminase belonging to the cytidine deaminase family. It is specifically expressed and active in germinal center-like B cells, where it plays a role in somatic hypermutation, gene conversion, and class-switch recombination of immunoglobulin genes. AICDA has also been experimentally linked to neoplastic transform…	Defects in the AICDA gene are responsible for autosomal recessive hyper-IgM immunodeficiency syndrome type 2 (HIGM2), a rare disorder characterized by recurrent infections due to impaired antibody production. Targeted drug discovery efforts for HIGM2 have focused on gene therapy approaches to restore AICDA function or introduce functional copies of the gene into affected cells. However, there are…	GO:0070383 DNA cytosine deamination;GO:0016554 cytidine to uridine editing;GO:0006216 cytidine catabolic process		Disease related genes; Human disease related genes:Immune system diseases:Primary immunodeficiency; Potential drug targets; ENZYME proteins:Hydrolases; Predicted intracellular proteins; Enzymes			(M28)PID IL4 2PATHWAY		0.0	0.0	1.0	0.0	0.0	1.0	0.0	0.0	0.0	0.0	0.0	0.0	1.0	0.0	0.0	0.0	0.0	0.0	0.0	0.0
CST2	1470	symbol	H. sapiens	1470	H. sapiens	CST2	cystatin SA	CST2 is a gene that encodes a type 2 cystatin protein, which is a cysteine proteinase inhibitor found in various human fluids and secretions. This protein appears to have protective functions and is found at high levels in saliva, tears, and seminal plasma. The cystatin superfamily includes proteins with multiple cystatin-like sequences, some of which are active cysteine protease inhibitors, whil…	There is limited information available on the disease implications of CST2. However, some studies have suggested that alterations in the expression of CST2 may be associated with certain types of cancer, such as breast cancer and colorectal cancer. Additionally, CST2 has been implicated in the pathogenesis of Alzheimer's disease, as it has been found to be upregulated in the brains of patients wi…	GO:0001580 detection of chemical stimulus involved in sensory perception of bitter taste;GO:0050913 sensory perception of bitter taste;GO:0050912 detection of chemical stimulus involved in sensory perception of taste		Predicted secreted proteins			(M3468)NABA ECM REGULATORS; (M5885)NABA MATRISOME ASSOCIATED; (M5889)NABA MATRISOME		0.0	1.0	0.0	0.0	0.0	0.0	0.0	0.0	0.0	0.0	0.0	0.0	0.0	0.0	0.0	0.0	0.0	0.0	0.0	0.0
DMRT1	1761	symbol	H. sapiens	1761	H. sapiens	DMRT1	doublesex and mab-3 related transcription factor 1	DMRT1 is a gene that is part of a family of genes that share a DNA-binding motif called the DM domain. This domain is important in the sex-determining pathway in vertebrates and regulates male development in flies and nematodes. DMRT1 is expressed in a sexually dimorphic manner in the gonads and is essential for testicular development. When this gene is hemizygous, or only present in one copy, it…	Mutations in DMRT1 have been associated with disorders of sex development (DSD), including gonadal dysgenesis and male infertility. In addition, altered expression of DMRT1 has been linked to testicular germ cell tumors. Targeted drug discovery efforts for DMRT1 are still in the early stages, but there is potential for developing drugs that modulate its activity for the treatment of DSD and other…	GO:0060903 positive regulation of meiosis I;GO:0002176 male germ cell proliferation;GO:0036093 germ cell proliferation		Transcription factors:Zinc-coordinating DNA-binding domains; Disease related genes; Predicted intracellular proteins				(M5951)HALLMARK SPERMATOGENESIS	0.0	0.0	0.0	0.0	0.0	1.0	0.0	0.0	0.0	0.0	0.0	0.0	0.0	0.0	0.0	0.0	0.0	0.0	0.0	0.0
KIAA1239	57495	gene_synonym	H. sapiens	57495	H. sapiens	NWD2	NACHT and WD repeat domain containing 2	The human gene NWD2, also known as NACHT and WD repeat domain containing 2, is located on chromosome 11 and encodes a protein that contains both NACHT and WD repeat domains. The NACHT domain is involved in regulating immune responses and inflammation, while the WD repeat domain is involved in protein-protein interactions. The function of NWD2 is not fully understood, but it has been suggested to …	There is limited information available on the disease implications of NWD2 mutations, but some studies have suggested a potential role in cancer and autoimmune disorders. Targeted drug discovery efforts for NWD2 are also limited, as the function of the protein is not fully understood. However, some studies have suggested that targeting the NACHT domain of NWD2 could have therapeutic potential in …			Predicted intracellular proteins					0.0	0.0	0.0	0.0	0.0	0.0	0.0	0.0	0.0	0.0	0.0	0.0	0.0	0.0	0.0	0.0	0.0	0.0	0.0	0.0
IGLON5	402665	symbol	H. sapiens	402665	H. sapiens	IGLON5	IgLON family member 5	IGLON5 is a member of the IgLON family of proteins, which are involved in cell adhesion and neuronal development. It is predicted to be located in the extracellular region, meaning it is found outside of cells. The function of IGLON5 is not well understood, but it has been implicated in neurological disorders such as Alzheimer's disease and schizophrenia. Further research is needed to fully under…	IGLON5 has been implicated in several neurological disorders, including Alzheimer's disease and schizophrenia. In Alzheimer's disease, IGLON5 has been found to be upregulated in the hippocampus, a brain region important for memory and learning, and may contribute to the cognitive decline seen in the disease. In schizophrenia, IGLON5 has been associated with changes in brain connectivity and may p…			Predicted secreted proteins					0.0	0.0	0.0	0.0	0.0	0.0	0.0	0.0	0.0	0.0	0.0	0.0	0.0	0.0	0.0	0.0	0.0	0.0	0.0	0.0
SOHLH1	402381	symbol	H. sapiens	402381	H. sapiens	SOHLH1	spermatogenesis and oogenesis specific basic helix-loop-helix 1	SOHLH1 is a gene that encodes a testis-specific transcription factor that is crucial for the development of sperm and eggs, as well as follicles. It is located on chromosome 9 and mutations in this gene have been linked to nonobstructive azoospermia, a condition where sperm is absent in semen due to a problem with sperm production. Different isoforms of the gene have been identified through alter…	There are currently no targeted drug discovery efforts for SOHLH1-related infertility, as the underlying mechanisms of the disease are not yet fully understood. However, research into the gene and its role in reproductive development may lead to new therapeutic approaches in the future. Currently, the main treatment options for male infertility caused by nonobstructive azoospermia include assiste…	GO:0009994 oocyte differentiation;GO:0048477 oogenesis;GO:0007292 female gamete generation		Disease related genes; Transcription factors:Basic domains; Predicted intracellular proteins; Human disease related genes:Reproductive system diseases:Reproductive system diseases	Nuclear speckles (Approved)				0.0	0.0	0.0	0.0	0.0	0.0	0.0	0.0	0.0	0.0	0.0	0.0	0.0	0.0	0.0	0.0	0.0	0.0	0.0	0.0
VGLL2	245806	symbol	H. sapiens	245806	H. sapiens	VGLL2	vestigial like family member 2	VGLL2 (vestigial like family member 2) is a gene that encodes a protein with a transcriptional enhancer factor 1 (TEF-1) interaction domain. This protein may act as a co-factor of TEF-1 regulated gene expression during skeletal muscle development. The gene has multiple isoforms due to alternative splicing.	There is limited information available on the disease implications of VGLL2. However, recent studies have suggested that VGLL2 may play a role in cancer progression and metastasis. Specifically, VGLL2 has been shown to promote the growth and invasion of breast cancer cells by activating the Hippo signaling pathway. Targeted drug discovery efforts for VGLL2 are currently limited, but there is pote…	GO:0007519 skeletal muscle tissue development;GO:0060538 skeletal muscle organ development;GO:0007517 muscle organ development		Predicted intracellular proteins					0.0	0.0	0.0	0.0	0.0	0.0	0.0	0.0	0.0	0.0	0.0	0.0	0.0	0.0	0.0	0.0	0.0	0.0	0.0	0.0
HIST1H1B	3009	gene_synonym	H. sapiens	3009	H. sapiens	H1-5	H1.5 linker histone, cluster member	H1-5 is a gene that encodes a replication-dependent histone, which is a member of the histone H1 family. Histones are nuclear proteins that are responsible for the nucleosome structure of the chromosomal fiber in eukaryotes. H1-5 interacts with linker DNA between nucleosomes and functions in the compaction of chromatin into higher order structures. This gene is found in the small histone gene clu…	There is limited information on the disease implications of H1-5 gene mutations. However, studies have shown that alterations in histone H1 expression levels can lead to changes in chromatin structure and gene expression, which can contribute to the development of various diseases, including cancer. Targeted drug discovery efforts for H1-5 are also limited, as it is a relatively understudied gene…	GO:0071169 establishment of protein localization to chromatin;GO:0070199 establishment of protein localization to chromosome;GO:0030261 chromosome condensation		Predicted intracellular proteins	Nucleoplasm (Supported)				0.0	0.0	0.0	0.0	0.0	0.0	0.0	0.0	0.0	0.0	0.0	0.0	0.0	0.0	0.0	0.0	0.0	0.0	0.0	0.0
SPOCK3	50859	symbol	H. sapiens	50859	H. sapiens	SPOCK3	SPARC (osteonectin), cwcv and kazal like domains proteoglycan 3	SPOCK3 is a gene that encodes a calcium-binding proteoglycan protein containing thyroglobulin type-1 and Kazal-like domains. It is involved in inhibiting the activity of membrane-type matrix metalloproteinases and may play a role in adult T-cell leukemia. The gene has multiple isoforms due to alternative splicing.	There is limited information available on the disease implications of SPOCK3. However, studies have suggested that it may play a role in adult T-cell leukemia, a rare and aggressive form of leukemia caused by the human T-cell leukemia virus type 1 (HTLV-1). Targeted drug discovery efforts for SPOCK3 are also limited, as the exact function and mechanism of the protein are not fully understood. Cur…	GO:0010951 negative regulation of endopeptidase activity;GO:0010466 negative regulation of peptidase activity;GO:0051346 negative regulation of hydrolase activity		Predicted intracellular proteins; Predicted secreted proteins			(M5882)NABA PROTEOGLYCANS; (M5884)NABA CORE MATRISOME; (M5889)NABA MATRISOME		0.0	0.0	0.0	0.0	0.0	0.0	0.0	0.0	0.0	0.0	0.0	0.0	0.0	0.0	0.0	0.0	0.0	0.0	1.0	0.0
TNFSF9	8744	symbol	H. sapiens	8744	H. sapiens	TNFSF9	TNF superfamily member 9	TNFSF9, also known as TNF superfamily member 9, is a cytokine that belongs to the tumor necrosis factor (TNF) ligand family. It acts as a bidirectional signal transducer and is a ligand for TNFRSF9/4-1BB, a costimulatory receptor molecule in T lymphocytes. TNFSF9 and its receptor are involved in the antigen presentation process and in the generation of cytotoxic T cells. TNFRSF9/4-1BB is absent f…	There is limited information available on the disease implications of TNFSF9. However, studies have suggested that dysregulation of TNFSF9 and its receptor TNFRSF9/4-1BB may contribute to the pathogenesis of autoimmune diseases, such as rheumatoid arthritis and systemic lupus erythematosus. Targeted drug discovery efforts for TNFSF9 have focused on developing agonists and antagonists of TNFRSF9/4…	GO:0045585 positive regulation of cytotoxic T cell differentiation;GO:0045583 regulation of cytotoxic T cell differentiation;GO:0042104 positive regulation of activated T cell proliferation		Predicted intracellular proteins	Golgi apparatus (Approved)		(M5883)NABA SECRETED FACTORS; (M5885)NABA MATRISOME ASSOCIATED; (M5889)NABA MATRISOME	(M5890)HALLMARK TNFA SIGNALING VIA NFKB; (M5932)HALLMARK INFLAMMATORY RESPONSE; (M5939)HALLMARK P53 PATHWAY	1.0	1.0	0.0	0.0	0.0	0.0	0.0	0.0	0.0	0.0	0.0	0.0	0.0	0.0	0.0	0.0	1.0	0.0	0.0	0.0
ITIH1	3697	symbol	H. sapiens	3697	H. sapiens	ITIH1	inter-alpha-trypsin inhibitor heavy chain 1	ITIH1 is a gene that encodes a protein belonging to the inter-alpha-trypsin inhibitor family. The gene undergoes alternative splicing, resulting in multiple transcript variants. One of these variants encodes a preproprotein that is processed to generate the heavy chain of the inter-alpha-trypsin inhibitor complex. This complex is secreted by hepatocytes into the blood and interacts with hyalurona…	ITIH1 has been implicated in multiple inflammatory diseases, including rheumatoid arthritis, systemic lupus erythematosus, and inflammatory bowel disease. Targeted drug discovery efforts have focused on developing inhibitors of the interaction between the heavy chain of the inter-alpha-trypsin inhibitor complex and hyaluronan. One example of a successful drug targeting this interaction is Adalimu…	GO:0030212 hyaluronan metabolic process;GO:1903510 mucopolysaccharide metabolic process;GO:0030203 glycosaminoglycan metabolic process		Predicted intracellular proteins; Predicted secreted proteins	Vesicles (Approved)	Zinc; Zinc acetate; Zinc chloride; Zinc sulfate, unspecified form	(M3468)NABA ECM REGULATORS; (M5885)NABA MATRISOME ASSOCIATED; (M5889)NABA MATRISOME	(M5946)HALLMARK COAGULATION; (M5921)HALLMARK COMPLEMENT; (M5934)HALLMARK XENOBIOTIC METABOLISM	0.0	1.0	0.0	0.0	0.0	0.0	0.0	0.0	0.0	0.0	0.0	0.0	0.0	0.0	0.0	0.0	0.0	0.0	0.0	0.0
NRAP	4892	symbol	H. sapiens	4892	H. sapiens	NRAP	nebulin related anchoring protein	NRAP, or nebulin related anchoring protein, is a gene that is predicted to play a role in cardiac muscle thin filament assembly. It is also predicted to enable actin filament binding activity and muscle alpha-actinin binding activity. NRAP is expected to be located in fascia adherens, muscle tendon junction, and myofibril, and to be active in the Z disc. This information is provided by the Allian…	There is limited information available on the disease implications of NRAP. However, mutations in the nebulin gene, which is related to NRAP, have been associated with nemaline myopathy, a rare genetic disorder that affects muscle function. It is possible that mutations in NRAP could also contribute to the development of muscle-related diseases. As of April 2022, there are no targeted drug discov…	GO:0071691 cardiac muscle thin filament assembly;GO:0055003 cardiac myofibril assembly;GO:0055013 cardiac muscle cell development		Predicted intracellular proteins	Intermediate filaments (Approved); Additional: Cytosol;Vesicles			(M5915)HALLMARK APICAL JUNCTION	0.0	0.0	0.0	0.0	0.0	0.0	0.0	0.0	1.0	0.0	0.0	0.0	0.0	0.0	0.0	0.0	0.0	0.0	0.0	0.0
KIF1A	547	symbol	H. sapiens	547	H. sapiens	KIF1A	kinesin family member 1A	KIF1A is a gene that encodes a protein belonging to the kinesin family, which acts as a motor protein that transports organelles along microtubules in axons. Mutations in this gene have been linked to spastic paraplegia-30 and hereditary sensory neuropathy IIC. Different isoforms of the protein are produced through alternative splicing of the transcript variants.	Mutations in the KIF1A gene have been linked to several neurological disorders, including spastic paraplegia-30 and hereditary sensory neuropathy IIC. These conditions are characterized by progressive muscle weakness, spasticity, and sensory loss. There are currently no targeted drugs available for these disorders, and treatment is mainly supportive. However, there are ongoing efforts to develop …	GO:1990048 anterograde neuronal dense core vesicle transport;GO:1990049 retrograde neuronal dense core vesicle transport;GO:0099519 dense core granule cytoskeletal transport		Human disease related genes:Nervous system diseases:Other nervous and sensory system diseases; Disease related genes; Predicted intracellular proteins; Human disease related genes:Other diseases:Mental and behavioural disorders	Centriolar satellite;Cytosol (Approved)	Adenosine-5'-[Beta, Gamma-Methylene]Triphosphate; Phosphoaminophosphonic Acid-Adenylate Ester			0.0	0.0	0.0	0.0	0.0	0.0	0.0	0.0	0.0	0.0	1.0	0.0	0.0	0.0	0.0	0.0	1.0	0.0	0.0	0.0
PMEL	6490	symbol	H. sapiens	6490	H. sapiens	PMEL	premelanosome protein	The PMEL gene encodes a type I transmembrane glycoprotein that is specific to melanocytes. It is primarily found in melanosomes, which are organelles responsible for producing melanin. The protein plays a crucial role in the structural organization of premelanosomes and is involved in generating internal matrix fibers that define the transition from Stage I to Stage II melanosomes. The protein un…	Mutations in the PMEL gene have been associated with several types of melanoma, including familial melanoma and uveal melanoma. In addition, abnormal expression of the protein has been observed in other types of cancer, such as breast cancer and glioblastoma. Targeted drug discovery efforts have focused on developing inhibitors of the protein's processing and trafficking pathways, as well as anti…	GO:0048023 positive regulation of melanin biosynthetic process;GO:1900378 positive regulation of secondary metabolite biosynthetic process;GO:0042438 melanin biosynthetic process		FDA approved drug targets:Biotech drugs; Predicted intracellular proteins	Endoplasmic reticulum (Supported); Additional: Golgi apparatus				0.0	0.0	0.0	0.0	0.0	0.0	0.0	0.0	0.0	0.0	0.0	0.0	0.0	0.0	0.0	0.0	0.0	0.0	0.0	0.0
PSG2	5670	symbol	H. sapiens	5670	H. sapiens	PSG2	pregnancy specific beta-1-glycoprotein 2	Pregnancy specific beta-1-glycoprotein 2 (PSG2) is a protein that is produced in large amounts by placental trophoblasts and released into the maternal circulation during pregnancy. PSG2 belongs to the carcinoembryonic antigen (CEA) gene family, which is a subgroup of the immunoglobulin superfamily of genes. Members of the CEA family consist of a single N domain, followed by a variable number of …	There is limited information available on the disease implications of PSG2. However, studies have suggested that PSG2 may play a role in the development of preeclampsia, a pregnancy-related disorder characterized by high blood pressure and damage to organs such as the liver and kidneys. Targeted drug discovery efforts for PSG2 are also limited, as the protein is primarily involved in pregnancy an…	GO:0007157 heterophilic cell-cell adhesion via plasma membrane cell adhesion molecules;GO:0007565 female pregnancy;GO:0044703 multi-organism reproductive process		Predicted intracellular proteins; Predicted secreted proteins					0.0	0.0	0.0	0.0	0.0	0.0	0.0	0.0	0.0	0.0	1.0	0.0	0.0	0.0	0.0	0.0	0.0	0.0	0.0	0.0
PSG9	5678	symbol	H. sapiens	5678	H. sapiens	PSG9	pregnancy specific beta-1-glycoprotein 9	PSG9 is a member of the pregnancy-specific glycoprotein (PSG) family, which is part of the immunoglobulin superfamily. It is thought to inhibit platelet-fibrinogen interactions. Reduced serum concentrations of PSGs have been associated with fetal growth restrictions, while up-regulation of PSG9 has been observed in colorectal cancers. PSG9 has several pseudogenes on chromosome 19 and alternative …	There is limited information available on the disease implications of PSG9. However, up-regulation of PSG9 has been observed in colorectal cancers, suggesting a potential role in cancer progression. Targeted drug discovery efforts for PSG9 are also limited, as there are currently no drugs on the market that specifically target this gene. However, there are several drugs that target other members …	GO:0002461 tolerance induction dependent upon immune response;GO:0002774 Fc receptor mediated inhibitory signaling pathway;GO:0002767 immune response-inhibiting cell surface receptor signaling pathway		Predicted secreted proteins					1.0	0.0	1.0	0.0	0.0	0.0	0.0	0.0	0.0	1.0	1.0	0.0	0.0	0.0	0.0	0.0	0.0	0.0	0.0	0.0
REG3G	130120	symbol	H. sapiens	130120	H. sapiens	REG3G	regenerating family member 3 gamma	REG3G is a gene that belongs to the regenerating islet-derived genes (REG)3 protein family. It encodes for an antimicrobial lectin that has the ability to fight against Gram-positive bacteria. The protein is secreted and contains a carbohydrate recognition domain and N-terminal signal peptide. Alternative splicing of the gene results in the production of multiple transcript variants that encode f…	REG3G has been implicated in various diseases, including inflammatory bowel disease (IBD), colorectal cancer, and pancreatic cancer. In IBD, REG3G expression is upregulated in response to inflammation, and it has been suggested that it may play a role in the pathogenesis of the disease. In colorectal cancer, REG3G has been shown to be overexpressed, and its expression levels have been correlated …	GO:0045617 negative regulation of keratinocyte differentiation;GO:0045605 negative regulation of epidermal cell differentiation;GO:0045683 negative regulation of epidermis development		Predicted secreted proteins	Cytosol (Approved)		(M5880)NABA ECM AFFILIATED; (M5885)NABA MATRISOME ASSOCIATED; (M5889)NABA MATRISOME		0.0	1.0	0.0	0.0	0.0	0.0	0.0	0.0	0.0	1.0	0.0	0.0	1.0	1.0	0.0	0.0	0.0	0.0	0.0	0.0
CHIT1	1118	symbol	H. sapiens	1118	H. sapiens	CHIT1	chitinase 1	CHIT1, also known as chitinase 1, is an enzyme that is secreted by activated human macrophages and is highly elevated in the plasma of patients with Gaucher disease. The expression of CHIT1 occurs only at a late stage of differentiation of monocytes to activated macrophages in culture. This enzyme is highly conserved and may play a role in the degradation of chitin-containing pathogens. CHIT1 is …	Gaucher disease is a rare genetic disorder caused by a deficiency of the enzyme glucocerebrosidase, which leads to the accumulation of a fatty substance called glucocerebroside in the body's cells and tissues. CHIT1 has been identified as a biomarker for Gaucher disease, as its levels are significantly elevated in the plasma of affected individuals. Targeted drug discovery efforts have focused on…	GO:0044245 polysaccharide digestion;GO:0006030 chitin metabolic process;GO:0006032 chitin catabolic process		ENZYME proteins:Hydrolases; Enzymes; Candidate cardiovascular disease genes; Predicted secreted proteins		2-acetylamino-2-deoxy-b-D-allopyranose; 2-(Acetylamino)-2-Deoxy-6-O-Methyl-Alpha-D-Allopyranose; Argifin; Argadin; Allosamizoline			0.0	0.0	0.0	0.0	0.0	0.0	0.0	0.0	0.0	0.0	0.0	0.0	1.0	0.0	0.0	0.0	0.0	0.0	0.0	0.0
LPPR5	163404	gene_synonym	H. sapiens	163404	H. sapiens	PLPPR5	phospholipid phosphatase related 5	PLPPR5 is a human gene that encodes a type 2 member of the phosphatidic acid phosphatase (PAP) family. This protein family contains 6 transmembrane regions and a consensus N-glycosylation site. PAPs are responsible for converting phosphatidic acid to diacylglycerol and play a role in the de novo synthesis of glycerolipids as well as in receptor-activated signal transduction mediated by phospholip…	There is limited information available on the disease implications of PLPPR5. However, recent studies have suggested that this gene may play a role in the development and progression of certain types of cancer, including breast cancer and glioblastoma. Targeted drug discovery efforts for PLPPR5 are still in the early stages, but there is potential for this gene to be targeted in cancer therapy. C…	GO:0051491 positive regulation of filopodium assembly;GO:0046839 phospholipid dephosphorylation;GO:0051489 regulation of filopodium assembly			Plasma membrane (Approved); Additional: Cytosol				0.0	0.0	0.0	0.0	0.0	0.0	0.0	1.0	0.0	0.0	0.0	0.0	0.0	0.0	0.0	0.0	1.0	0.0	0.0	0.0
SCARB1	949	symbol	H. sapiens	949	H. sapiens	SCARB1	scavenger receptor class B member 1	SCARB1, also known as scavenger receptor class B member 1, is a gene that encodes a protein that acts as a receptor for high density lipoprotein cholesterol (HDL). This protein is responsible for mediating the transfer of cholesterol to and from HDL. Additionally, SCARB1 is a receptor for the glycoprotein E2 of the hepatitis C virus and facilitates cell entry by the virus. It has also been found …	SCARB1 has been implicated in several diseases, including atherosclerosis, Alzheimer's disease, and hepatitis C. In atherosclerosis, SCARB1 plays a role in the reverse cholesterol transport pathway, which removes excess cholesterol from peripheral tissues and transports it to the liver for excretion. Therefore, drugs that target SCARB1 have the potential to reduce the risk of cardiovascular disea…	GO:0046866 tetraterpenoid transport;GO:0046867 carotenoid transport;GO:0015920 lipopolysaccharide transport		Transporters; Predicted intracellular proteins	Vesicles (Approved); Additional: Lysosomes;Rods & Rings	Phosphatidyl serine		(M5891)HALLMARK HYPOXIA; (M5905)HALLMARK ADIPOGENESIS; (M5906)HALLMARK ESTROGEN RESPONSE EARLY	0.0	0.0	0.0	0.0	0.0	0.0	0.0	0.0	0.0	0.0	0.0	0.0	1.0	0.0	0.0	0.0	0.0	0.0	0.0	0.0
KREMEN2	79412	symbol	H. sapiens	79412	H. sapiens	KREMEN2	kringle containing transmembrane protein 2	KREMEN2 is a gene that encodes a transmembrane protein that acts as a high-affinity receptor for dickkopf homolog 1 (DKK1). In mice, a similar protein interacts with DKK1 to block WNT/beta-catenin signaling. KREMEN2 forms a complex with DKK1 and the WNT receptor LRP6, leading to the rapid removal of LRP6 from the plasma membrane. The protein contains extracellular kringle, WSC, and CUB domains. D…	Research on KREMEN2 has primarily focused on its role in cancer and bone disorders. Studies have shown that KREMEN2 is overexpressed in various types of cancer, including breast, lung, and pancreatic cancer, and is associated with poor prognosis. Targeting KREMEN2 has been proposed as a potential therapeutic strategy for cancer treatment. However, there are currently no drugs on the market that s…	GO:0030279 negative regulation of ossification;GO:0030278 regulation of ossification;GO:0048736 appendage development		Predicted intracellular proteins	Nucleoli (Approved)		(M77)PID WNT SIGNALING PATHWAY; (M70)PID PS1 PATHWAY		0.0	0.0	0.0	0.0	0.0	0.0	0.0	0.0	0.0	0.0	0.0	0.0	0.0	0.0	0.0	0.0	0.0	0.0	0.0	0.0
COL17A1	1308	symbol	H. sapiens	1308	H. sapiens	COL17A1	collagen type XVII alpha 1 chain	COL17A1 is a gene that encodes the alpha chain of type XVII collagen, which is a transmembrane protein and a structural component of hemidesmosomes. Hemidesmosomes are multiprotein complexes that mediate adhesion of keratinocytes to the underlying membrane. Mutations in this gene are associated with both generalized atrophic benign and junctional epidermolysis bullosa. There are two homotrimeric …	Mutations in the COL17A1 gene have been associated with various forms of epidermolysis bullosa (EB), a group of rare genetic disorders characterized by skin fragility and blistering. Junctional EB and generalized atrophic benign EB are two of the most common forms associated with COL17A1 mutations. There are currently no targeted drugs available for the treatment of EB, and management is primaril…	GO:0031581 hemidesmosome assembly;GO:0007044 cell-substrate junction assembly;GO:0150115 cell-substrate junction organization		Cancer-related genes:Candidate cancer biomarkers; Disease related genes; Predicted secreted proteins; Human disease related genes:Congenital malformations:Congenital malformations of skin; Predicted intracellular proteins	Plasma membrane (Supported); Additional: Golgi apparatus		(M3005)NABA COLLAGENS; (M198)PID SYNDECAN 1 PATHWAY; (M239)PID A6B1 A6B4 INTEGRIN PATHWAY	(M5915)HALLMARK APICAL JUNCTION	0.0	0.0	0.0	0.0	0.0	0.0	1.0	0.0	0.0	0.0	0.0	0.0	0.0	0.0	0.0	0.0	0.0	0.0	1.0	0.0
GCKR	2646	symbol	H. sapiens	2646	H. sapiens	GCKR	glucokinase regulator	The GCKR gene encodes a regulatory protein that inhibits the activity of glucokinase in liver and pancreatic islet cells by forming an inactive complex with the enzyme. This gene is part of the SIS family of proteins and is considered a candidate gene for a type of diabetes called maturity-onset diabetes of the young (MODY). The protein product of this gene is involved in regulating glucose metab…	The GCKR gene has been implicated in the development of type 2 diabetes, as well as other metabolic disorders such as hypertriglyceridemia and non-alcoholic fatty liver disease. Targeted drug discovery efforts have focused on developing small molecule inhibitors of the GCKR protein to increase the activity of glucokinase and improve glucose metabolism. One example of a successful drug targeting t…	GO:0033132 negative regulation of glucokinase activity;GO:1903300 negative regulation of hexokinase activity;GO:0033131 regulation of glucokinase activity		Predicted intracellular proteins	Nucleoplasm (Approved); Additional: Cytosol;Nucleoli			(M5934)HALLMARK XENOBIOTIC METABOLISM	0.0	0.0	0.0	0.0	0.0	0.0	0.0	0.0	0.0	0.0	0.0	0.0	0.0	0.0	0.0	0.0	0.0	0.0	0.0	0.0
KCNQ4	9132	symbol	H. sapiens	9132	H. sapiens	KCNQ4	potassium voltage-gated channel subfamily Q member 4	The KCNQ4 gene encodes a protein that forms a potassium channel, which is important in regulating neuronal excitability, particularly in sensory cells of the cochlea. The channel's activity is inhibited by M1 muscarinic acetylcholine receptors and activated by retigabine, an anti-convulsant drug. The protein can form a homomultimeric potassium channel or a heteromultimeric channel with KCNQ3. Mut…	Mutations in the KCNQ4 gene have been linked to nonsyndromic sensorineural deafness type 2, an autosomal dominant form of progressive hearing loss. This condition typically affects high-frequency hearing first and can progress to affect lower frequencies over time. There is currently no cure for this condition, and treatment options are limited to hearing aids and cochlear implants. However, rese…	GO:0042472 inner ear morphogenesis;GO:0042471 ear morphogenesis;GO:0007605 sensory perception of sound		Disease related genes; Potential drug targets; Voltage-gated ion channels:Voltage-Gated Potassium Channels; Transporters:Transporter channels and pores; Human disease related genes:Nervous system diseases:Ear disease		Ezogabine; ICA-105665			0.0	0.0	0.0	0.0	0.0	0.0	0.0	0.0	0.0	0.0	0.0	0.0	0.0	0.0	0.0	1.0	0.0	0.0	0.0	1.0
TNFAIP6	7130	symbol	H. sapiens	7130	H. sapiens	TNFAIP6	TNF alpha induced protein 6	TNFAIP6, also known as TNF alpha induced protein 6, is a secretory protein that belongs to the hyaluronan-binding protein family. It contains a hyaluronan-binding domain that is involved in extracellular matrix stability and cell migration. TNFAIP6 forms a stable complex with inter-alpha-inhibitor (I alpha I), which enhances the serine protease inhibitory activity of I alpha I. This is important …	TNFAIP6 has been implicated in various diseases, including osteoarthritis, rheumatoid arthritis, atherosclerosis, and cancer. In osteoarthritis, TNFAIP6 is upregulated in the synovial fluid and cartilage, and it has been suggested that it may contribute to the degradation of cartilage by promoting the activity of matrix metalloproteinases. In rheumatoid arthritis, TNFAIP6 is involved in the forma…	GO:1905590 fibronectin fibril organization;GO:0001550 ovarian cumulus expansion;GO:0071623 negative regulation of granulocyte chemotaxis		Predicted secreted proteins		Donepezil; Acetylsalicylic acid; Hyaluronic acid	(M3008)NABA ECM GLYCOPROTEINS; (M5884)NABA CORE MATRISOME; (M5889)NABA MATRISOME	(M5890)HALLMARK TNFA SIGNALING VIA NFKB; (M5913)HALLMARK INTERFERON GAMMA RESPONSE; (M5932)HALLMARK INFLAMMATORY RESPONSE	1.0	0.0	0.0	0.0	0.0	0.0	0.0	0.0	1.0	0.0	0.0	0.0	0.0	1.0	0.0	0.0	0.0	0.0	0.0	0.0
SLC6A11	6538	symbol	H. sapiens	6538	H. sapiens	SLC6A11	solute carrier family 6 member 11	SLC6A11 is a gene that encodes a protein responsible for transporting gamma-aminobutyric acid (GABA), an inhibitory neurotransmitter that helps regulate brain activity. This transporter is sodium-dependent and plays a crucial role in ending GABA neurotransmission. Defects in this gene can lead to various neurological disorders such as epilepsy, behavioral problems, and intellectual disabilities. …	SLC6A11 has been implicated in various neurological disorders, including epilepsy, anxiety, depression, and schizophrenia. Targeting this transporter with drugs has been a promising approach for treating these disorders. Several drugs that target SLC6A11 have been developed and are currently on the market. For example, tiagabine is a selective inhibitor of the GABA transporter that has been appro…	GO:0051936 gamma-aminobutyric acid reuptake;GO:0051933 amino acid neurotransmitter reuptake;GO:0015734 taurine transmembrane transport		Transporters:Electrochemical Potential-driven transporters	Nucleoplasm (Uncertain); Additional: Vesicles	Guvacine			0.0	0.0	0.0	1.0	0.0	0.0	0.0	0.0	0.0	0.0	0.0	0.0	0.0	0.0	0.0	1.0	0.0	0.0	0.0	1.0
ACTL8	81569	symbol	H. sapiens	81569	H. sapiens	ACTL8	actin like 8	ACTL8 is a human gene that is involved in the differentiation of epithelial cells. It is predicted to be located in the cytoplasm and to be part of the dynactin complex. The gene's function is similar to that of actin, a protein that plays a key role in cell movement and structure. However, the specific role of ACTL8 in these processes is not yet fully understood. This information is provided by …	Unfortunately, there is currently limited information available on the disease implications and targeted drug discovery efforts for ACTL8. As of April 2022, there are no drugs on the market that specifically target this gene. However, research on the dynactin complex, of which ACTL8 is a part, has shown potential implications in diseases such as neurodegenerative disorders and cancer. For example…	GO:0030240 skeletal muscle thin filament assembly;GO:0014866 skeletal myofibril assembly;GO:0030239 myofibril assembly		Predicted intracellular proteins	Cytosol (Approved)				0.0	0.0	0.0	0.0	0.0	0.0	0.0	0.0	1.0	0.0	0.0	0.0	0.0	0.0	0.0	0.0	0.0	0.0	0.0	0.0
ADAMDEC1	27299	symbol	H. sapiens	27299	H. sapiens	ADAMDEC1	ADAM like decysin 1	ADAMDEC1 is a gene that encodes a secreted protein belonging to the disintegrin metalloproteinase family. It is upregulated during dendritic cell maturation and is thought to play an important role in dendritic cell function and their interactions with germinal center T cells. The protein is known as ADAM like decysin 1 and may have potential implications in immune system function and response.	There is limited information available on the disease implications of ADAMDEC1. However, some studies have suggested that it may play a role in the pathogenesis of certain autoimmune diseases, such as rheumatoid arthritis and systemic lupus erythematosus. Targeted drug discovery efforts for ADAMDEC1 are also limited, as its function and role in disease are not yet fully understood. Currently, the…	GO:0007162 negative regulation of cell adhesion;GO:0030155 regulation of cell adhesion;GO:0006508 proteolysis		Predicted intracellular proteins; Predicted secreted proteins			(M3468)NABA ECM REGULATORS; (M5885)NABA MATRISOME ASSOCIATED; (M5889)NABA MATRISOME	(M5953)HALLMARK KRAS SIGNALING UP	1.0	1.0	0.0	0.0	0.0	0.0	0.0	0.0	0.0	0.0	0.0	0.0	0.0	0.0	0.0	0.0	0.0	0.0	0.0	0.0
AMER3	205147	symbol	H. sapiens	205147	H. sapiens	AMER3	APC membrane recruitment protein 3	AMER3, also known as APC membrane recruitment protein 3, is a human gene that is predicted to play a role in the regulation of the canonical Wnt signaling pathway. It is also predicted to have beta-catenin binding activity and phosphatidylinositol-4,5-bisphosphate binding activity. The gene is predicted to be located in the membrane and to be active in the plasma membrane. These predictions are b…	There is limited information available on the disease implications of AMER3. However, the involvement of the gene in the Wnt signaling pathway suggests that it may play a role in the development and progression of various cancers, including colorectal cancer and hepatocellular carcinoma. Targeted drug discovery efforts for AMER3 are currently limited, but the potential for the gene to be a therap…	GO:0060828 regulation of canonical Wnt signaling pathway;GO:0016055 Wnt signaling pathway;GO:0030111 regulation of Wnt signaling pathway		Predicted intracellular proteins	Nuclear bodies (Approved); Additional: Cytosol;Nucleoplasm				0.0	0.0	0.0	0.0	0.0	0.0	0.0	0.0	0.0	0.0	0.0	0.0	0.0	0.0	0.0	0.0	0.0	0.0	0.0	0.0
CPNE7	27132	symbol	H. sapiens	27132	H. sapiens	CPNE7	copine 7	CPNE7 is a gene that encodes a protein belonging to the copine family, which are proteins that bind to membranes in a calcium-dependent manner. The protein encoded by CPNE7 contains two C2 domains and one von Willebrand factor A domain, and may be involved in membrane trafficking. There are two different isoforms of the protein that are produced due to alternative splicing of the gene.	There is limited information available on the disease implications of CPNE7. However, some studies have suggested that the protein may play a role in cancer progression and metastasis. For example, one study found that CPNE7 expression was upregulated in breast cancer cells and that knockdown of the gene inhibited cell migration and invasion. As of now, there are no targeted drug discovery effort…	GO:0071277 cellular response to calcium ion;GO:0051592 response to calcium ion;GO:0071248 cellular response to metal ion		Predicted intracellular proteins					0.0	0.0	0.0	0.0	0.0	0.0	0.0	0.0	0.0	0.0	0.0	0.0	0.0	0.0	0.0	0.0	0.0	0.0	0.0	0.0
TERT	7015	symbol	H. sapiens	7015	H. sapiens	TERT	telomerase reverse transcriptase	TERT, or telomerase reverse transcriptase, is a gene that encodes a protein component of the telomerase enzyme. Telomerase is responsible for maintaining the ends of telomeres, which are repetitive DNA sequences that protect the ends of chromosomes from degradation. Telomerase expression is normally repressed in postnatal somatic cells, leading to progressive shortening of telomeres and cellular …	TERT has been implicated in various diseases, particularly cancer. Upregulation of TERT expression and telomerase activity is a common feature of many cancer types, allowing cells to bypass senescence and maintain their proliferative capacity. Therefore, TERT is a potential target for cancer therapy. Several drugs targeting TERT or telomerase are currently in development, including small molecule…	GO:0140745 siRNA transcription;GO:1903618 regulation of transdifferentiation;GO:1903620 positive regulation of transdifferentiation		Cancer-related genes:Candidate cancer biomarkers; Disease related genes; Potential drug targets; Human disease related genes:Cancers:Cancers of the digestive system; Human disease related genes:Other congenital disorders:Chromosomal abnormalities; Human disease related genes:Other congenital disorders:Ribosomopathies; Human disease related genes:Cancers:Skin cancers; Human disease related genes:C…	Nucleoplasm (Supported); Additional: Cytosol;Nuclear speckles	Zidovudine; Grn163l; Tertomotide	(M143)PID IL2 PI3K PATHWAY; (M255)PID HIF1 TFPATHWAY; (M105)PID TELOMERASE PATHWAY		0.0	0.0	0.0	0.0	0.0	1.0	0.0	0.0	0.0	0.0	0.0	0.0	0.0	0.0	0.0	0.0	0.0	1.0	0.0	0.0
SERPINA7	6906	symbol	H. sapiens	6906	H. sapiens	SERPINA7	serpin family A member 7	The SERPINA7 gene encodes the major thyroid hormone transport protein, thyroxine-binding globulin (TBG), which carries the thyroid hormones thyroxine (T4) and 3,5,3'-triiodothyronine (T3) in the bloodstream. Unlike many other members of the serpin family, the protein has no inhibitory function. Mutations in this gene can result in TBG deficiency, which can be classified as partial deficiency, com…	TBG deficiency is a rare genetic disorder that affects the transport of thyroid hormones in the bloodstream. The severity of the disease depends on the level of serum TBG, with partial deficiency causing mild symptoms and complete deficiency causing severe symptoms such as intellectual disability, delayed growth, and goiter. There is currently no cure for TBG deficiency, but hormone replacement t…	GO:0070327 thyroid hormone transport;GO:0009914 hormone transport;GO:0010951 negative regulation of endopeptidase activity		Predicted secreted proteins		Copper	(M3468)NABA ECM REGULATORS; (M5885)NABA MATRISOME ASSOCIATED; (M5889)NABA MATRISOME		0.0	1.0	0.0	0.0	0.0	0.0	0.0	0.0	0.0	0.0	0.0	0.0	0.0	0.0	0.0	0.0	0.0	0.0	0.0	0.0
AKR1B15	441282	symbol	H. sapiens	441282	H. sapiens	AKR1B15	aldo-keto reductase family 1 member B15	AKR1B15 is a human gene that belongs to the aldo-keto reductase family 1 member B15. It is involved in the estrogen biosynthetic process and enables estradiol 17-beta-dehydrogenase activity. The gene is located in both the cytosol and mitochondrion. This information is provided by the Alliance of Genome Resources as of April 2022.	There is limited information available on the disease implications of AKR1B15. However, the aldo-keto reductase family has been implicated in various diseases, including cancer, diabetes, and cardiovascular disease. Targeted drug discovery efforts for AKR1B15 are also limited, but some studies have suggested that inhibitors of the aldo-keto reductase family may have potential therapeutic applicat…	GO:0006703 estrogen biosynthetic process;GO:0120178 steroid hormone biosynthetic process;GO:0008210 estrogen metabolic process		Enzymes; Predicted intracellular proteins; ENZYME proteins:Oxidoreductases	Cytosol (Supported); Additional: Plasma membrane				0.0	0.0	0.0	0.0	0.0	0.0	0.0	0.0	0.0	0.0	0.0	0.0	0.0	0.0	0.0	0.0	0.0	0.0	0.0	0.0
ADARB2	105	symbol	H. sapiens	105	H. sapiens	ADARB2	adenosine deaminase RNA specific B2 (inactive)	ADARB2 is a gene that belongs to the family of RNA-editing enzymes known as double-stranded RNA adenosine deaminases. This gene may have a regulatory function in RNA editing. The protein encoded by ADARB2 is inactive and is involved in the conversion of adenosine to inosine in RNA molecules. This gene is located on chromosome 10 and mutations in ADARB2 have been associated with various diseases, …	ADARB2 has been implicated in various neurological and psychiatric disorders, including schizophrenia, bipolar disorder, and depression. Studies have shown that ADARB2 expression is altered in the brains of individuals with these conditions, suggesting that it may play a role in their pathogenesis. Targeted drug discovery efforts have focused on developing drugs that can modulate ADARB2 activity,…	GO:0006382 adenosine to inosine editing;GO:0016553 base conversion or substitution editing;GO:0009451 RNA modification		Predicted intracellular proteins					0.0	0.0	0.0	0.0	0.0	0.0	0.0	0.0	0.0	0.0	0.0	0.0	0.0	0.0	0.0	0.0	0.0	0.0	0.0	0.0
ITGAX	3687	symbol	H. sapiens	3687	H. sapiens	ITGAX	integrin subunit alpha X	ITGAX is a gene that encodes the alpha X chain protein of integrins, which are membrane proteins composed of alpha and beta chains. When combined with the beta 2 chain, ITGB2, it forms a leukocyte-specific integrin known as inactivated-C3b receptor 4. The alpha X beta 2 complex is involved in the adherence of neutrophils and monocytes to stimulated endothelial cells and in the phagocytosis of com…	ITGAX has been implicated in various diseases, including autoimmune disorders, infectious diseases, and cancer. In autoimmune disorders such as systemic lupus erythematosus (SLE) and rheumatoid arthritis (RA), ITGAX has been found to be upregulated on dendritic cells, leading to increased activation of T cells and exacerbation of the disease. In infectious diseases such as tuberculosis and malari…	GO:1905956 positive regulation of endothelial tube morphogenesis;GO:1901509 regulation of endothelial tube morphogenesis;GO:0031643 positive regulation of myelination		FDA approved drug targets:Biotech drugs; Predicted intracellular proteins; CD markers	Plasma membrane;Vesicles (Supported)	Efalizumab	(M47)PID INTEGRIN CS PATHWAY; (M169)PID INTEGRIN2 PATHWAY		0.0	0.0	0.0	0.0	0.0	0.0	0.0	0.0	0.0	0.0	1.0	0.0	0.0	0.0	0.0	0.0	1.0	0.0	1.0	0.0
ABCA12	26154	symbol	H. sapiens	26154	H. sapiens	ABCA12	ATP binding cassette subfamily A member 12	ABCA12 is a gene that encodes a membrane-associated protein belonging to the ATP-binding cassette (ABC) transporter superfamily. ABC proteins are responsible for transporting various molecules across cellular membranes. ABCA12 is a member of the ABC1 subfamily, which is unique to multicellular eukaryotes. Alternative splicing of this gene results in multiple transcript variants.	Mutations in the ABCA12 gene have been linked to several skin disorders, including harlequin ichthyosis, lamellar ichthyosis, and congenital ichthyosiform erythroderma. These disorders are characterized by abnormal skin scaling and thickening, and can be life-threatening in severe cases. Targeted drug discovery efforts for these disorders have focused on developing therapies that can restore norm…	GO:0003336 corneocyte desquamation;GO:0003335 corneocyte development;GO:0032379 positive regulation of intracellular lipid transport		Disease related genes; Potential drug targets; Transporters:Primary Active Transporters; Human disease related genes:Congenital malformations:Congenital malformations of skin; ENZYME proteins; Enzymes	Plasma membrane;Vesicles (Approved); Additional: Cytosol;Nucleoli				1.0	0.0	0.0	0.0	0.0	0.0	0.0	0.0	0.0	0.0	0.0	0.0	0.0	0.0	0.0	0.0	0.0	0.0	0.0	0.0
C4orf50	389197	symbol	H. sapiens	389197	H. sapiens	C4orf50	chromosome 4 open reading frame 50	The human gene C4orf50, also known as chromosome 4 open reading frame 50, is a protein-coding gene located on chromosome 4. The function of this gene is not yet fully understood, but it is believed to play a role in cellular processes such as cell division and DNA repair. Mutations in this gene have been associated with various diseases, including cancer and neurodegenerative disorders. Further r…	There is limited information available on the disease implications and targeted drug discovery efforts for C4orf50. However, mutations in this gene have been associated with various diseases, including cancer and neurodegenerative disorders. For example, a study found that C4orf50 expression was significantly decreased in breast cancer tissues compared to normal tissues, suggesting a potential ro…			Predicted intracellular proteins					0.0	0.0	0.0	0.0	0.0	0.0	0.0	0.0	0.0	0.0	0.0	0.0	0.0	0.0	0.0	0.0	0.0	0.0	0.0	0.0
CST5	1473	symbol	H. sapiens	1473	H. sapiens	CST5	cystatin D	CST5, also known as cystatin D, is a gene that encodes a protein found in saliva and tears. It belongs to the type 2 cystatin family, which are cysteine proteinase inhibitors found in various human fluids and secretions. The cystatin superfamily includes proteins with multiple cystatin-like sequences, some of which are active inhibitors of cysteine proteases, while others have lost or never acqui…	There is limited information on the disease implications of CST5. However, some studies have suggested that alterations in the expression of CST5 may be associated with certain types of cancer, such as breast cancer and glioblastoma. Targeted drug discovery efforts for CST5 are also limited, but some studies have explored the potential of using CST5 as a therapeutic target for cancer treatment. O…	GO:2000117 negative regulation of cysteine-type endopeptidase activity;GO:0010951 negative regulation of endopeptidase activity;GO:0010466 negative regulation of peptidase activity		Predicted secreted proteins			(M3468)NABA ECM REGULATORS; (M5885)NABA MATRISOME ASSOCIATED; (M5889)NABA MATRISOME		0.0	1.0	0.0	0.0	0.0	0.0	0.0	0.0	0.0	0.0	0.0	0.0	0.0	0.0	0.0	0.0	0.0	0.0	0.0	0.0
MMP13	4322	symbol	H. sapiens	4322	H. sapiens	MMP13	matrix metallopeptidase 13	MMP13, also known as matrix metallopeptidase 13, is a gene that encodes a member of the peptidase M10 family of matrix metalloproteinases (MMPs). MMPs are involved in breaking down the extracellular matrix in normal physiological processes such as embryonic development, reproduction, and tissue remodeling, as well as in disease processes such as arthritis and metastasis. The encoded protein is pr…	MMP13 has been implicated in various diseases, including osteoarthritis, rheumatoid arthritis, and cancer. In osteoarthritis, MMP13 is involved in the degradation of cartilage, leading to joint damage and pain. Targeting MMP13 has been explored as a potential therapeutic strategy for osteoarthritis, with several small molecule inhibitors in preclinical development. In rheumatoid arthritis, MMP13 …	GO:0003417 growth plate cartilage development;GO:0003416 endochondral bone growth;GO:0098868 bone growth		Cancer-related genes:Candidate cancer biomarkers; Disease related genes; Potential drug targets; Predicted secreted proteins; Human disease related genes:Congenital malformations:Congenital malformations of the musculoskeletal system; Enzymes; Peptidases:Metallopeptidases		Marimastat; 3-Methylpyridine; 2-{4-[4-(4-Chloro-Phenoxy)-Benzenesulfonyl]-Tetrahydro-Pyran-4-Yl}-N-Hydroxy-Acetamide; WAY-151693; Hydroxyaminovaline; 4-methoxybenzenesulfinate; PYRIMIDINE-4,6-DICARBOXYLIC ACID BIS-(3-METHYL-BENZYLAMIDE); PYRIMIDINE-4,6-DICARBOXYLIC ACID BIS-(4-FLUORO-3-METHYL-BENZYLAMIDE); PYRIMIDINE-4,6-DICARBOXYLIC ACID BIS-[(PYRIDIN-3-YLMETHYL)-AMIDE]; Endostatin; TERT-BUTYL 4…	(M174)PID UPA UPAR PATHWAY; (M3468)NABA ECM REGULATORS; (M5885)NABA MATRISOME ASSOCIATED	(M5921)HALLMARK COMPLEMENT	0.0	1.0	0.0	0.0	0.0	0.0	0.0	0.0	0.0	0.0	0.0	0.0	0.0	0.0	0.0	0.0	0.0	0.0	1.0	0.0
UGT1A4	54657	symbol	H. sapiens	54657	H. sapiens	UGT1A4	UDP glucuronosyltransferase family 1 member A4	UGT1A4 is a gene that encodes an enzyme called UDP-glucuronosyltransferase, which is involved in the glucuronidation pathway. This pathway transforms lipophilic molecules, such as hormones, drugs, bilirubin, and steroids, into water-soluble metabolites that can be excreted. The UGT1A4 gene is part of a complex locus that encodes several UDP-glucuronosyltransferases. The locus includes thirteen un…	There is limited information available on the disease implications of UGT1A4 gene variations. However, some studies have suggested that genetic variations in this gene may affect drug metabolism and response, particularly for drugs that are metabolized through the glucuronidation pathway. For example, variations in UGT1A4 have been associated with altered metabolism of drugs such as acetaminophen…	GO:0006789 bilirubin conjugation;GO:0070640 vitamin D3 metabolic process;GO:0042167 heme catabolic process		Cancer-related genes:Candidate cancer biomarkers; Enzymes; ENZYME proteins:Transferases					0.0	0.0	0.0	0.0	0.0	0.0	0.0	0.0	0.0	0.0	0.0	0.0	0.0	0.0	0.0	0.0	0.0	0.0	0.0	0.0
KIF18B	146909	symbol	H. sapiens	146909	H. sapiens	KIF18B	kinesin family member 18B	KIF18B is a human gene that encodes a protein belonging to the kinesin family, specifically kinesin family member 18B. This protein is involved in cytoskeletal motor activity and kinesin binding activity, and plays a role in microtubule depolymerization, mitotic cell cycle, and regulation of cell division. KIF18B is located in the cytosol, microtubule, and nuclear body.	There is limited information available on the disease implications of KIF18B. However, recent studies have suggested that KIF18B may play a role in cancer progression and metastasis. Specifically, KIF18B has been found to be overexpressed in several types of cancer, including breast, lung, and colorectal cancer. Targeted drug discovery efforts for KIF18B are still in the early stages, but there i…	GO:0007019 microtubule depolymerization;GO:0051261 protein depolymerization;GO:0031109 microtubule polymerization or depolymerization		Predicted intracellular proteins	Microtubule ends;Nucleoplasm (Supported); Additional: Cytosol;Nuclear bodies			(M5925)HALLMARK E2F TARGETS	0.0	0.0	0.0	0.0	0.0	1.0	0.0	0.0	1.0	0.0	1.0	0.0	0.0	0.0	0.0	0.0	0.0	0.0	0.0	0.0
GRID1	2894	symbol	H. sapiens	2894	H. sapiens	GRID1	glutamate ionotropic receptor delta type subunit 1	The GRID1 gene encodes a subunit of glutamate receptor channels that are responsible for fast excitatory synaptic transmission in the central nervous system. These channels play a crucial role in synaptic plasticity, which is the ability of synapses to strengthen or weaken over time in response to changes in neural activity. The gene's function is important for understanding the mechanisms underl…	Mutations in the GRID1 gene have been associated with various neurological and psychiatric disorders, including schizophrenia, bipolar disorder, and autism spectrum disorder. These mutations can lead to altered glutamate signaling and synaptic plasticity, which may contribute to the development of these disorders. Targeted drug discovery efforts for GRID1 have focused on developing drugs that mod…	GO:0035249 synaptic transmission, glutamatergic;GO:0007215 glutamate receptor signaling pathway;GO:0035176 social behavior		Transporters:Transporter channels and pores					0.0	0.0	0.0	0.0	0.0	0.0	0.0	1.0	0.0	0.0	0.0	0.0	0.0	0.0	1.0	1.0	0.0	0.0	0.0	0.0
GSDMC	56169	symbol	H. sapiens	56169	H. sapiens	GSDMC	gasdermin C	The human gene GSDMC, also known as gasdermin C, is predicted to have binding activity for phosphatidylinositol-4,5-bisphosphate, phosphatidylinositol-4-phosphate, and phosphatidylserine. It is also predicted to be involved in defense response to bacterium and pyroptosis, and to act upstream of or within intestinal epithelial cell development. The gene is located in the cytoplasm.	Research has shown that mutations in the GSDMC gene are associated with an increased risk of developing various types of cancer, including gastric, lung, and breast cancer. Additionally, GSDMC has been implicated in the pathogenesis of inflammatory bowel disease (IBD) and may play a role in the regulation of intestinal epithelial cell homeostasis. Targeted drug discovery efforts for GSDMC are sti…	GO:0070269 pyroptotic inflammatory response;GO:0042742 defense response to bacterium;GO:0006954 inflammatory response		Transporters:Transporter channels and pores; Predicted intracellular proteins	Vesicles (Approved)				0.0	0.0	0.0	0.0	0.0	0.0	0.0	0.0	0.0	0.0	0.0	0.0	1.0	1.0	0.0	0.0	0.0	0.0	0.0	0.0
sept-03						None	None	None	None	None	None	None	None	None	None	None	nan	nan	nan	nan	nan	nan	nan	nan	nan	nan	nan	nan	nan	nan	nan	nan	nan	nan	nan	nan
CHRM4	1132	symbol	H. sapiens	1132	H. sapiens	CHRM4	cholinergic receptor muscarinic 4	CHRM4 is a gene that codes for the muscarinic cholinergic receptor 4, which is a type of G protein-coupled receptor that binds to acetylcholine. This receptor is involved in various cellular responses, including adenylate cyclase inhibition, phosphoinositide degeneration, and potassium channel mediation. Its function is linked to the inhibition of adenylyl cyclase, but its clinical implications a…	There is limited information available on the disease implications of CHRM4. However, research has suggested that this gene may be involved in the pathogenesis of certain neurological disorders, such as Alzheimer's disease and schizophrenia. Targeted drug discovery efforts for CHRM4 have focused on developing drugs that can modulate the activity of the muscarinic cholinergic receptor 4. Some exam…	GO:0007197 adenylate cyclase-inhibiting G protein-coupled acetylcholine receptor signaling pathway;GO:0007213 G protein-coupled acetylcholine receptor signaling pathway;GO:0098664 G protein-coupled serotonin receptor signaling pathway		G-protein coupled receptors:GPCRs excl olfactory receptors; FDA approved drug targets:Small molecule drugs	Golgi apparatus (Uncertain); Additional: Nucleoplasm	Ziprasidone; Olanzapine; Terfenadine; Clozapine; Trihexyphenidyl; Procyclidine; Loxapine; Carbamoylcholine; Hyoscyamine; Imipramine; Darifenacin; Atropine; Nicardipine; Homatropine methylbromide; Scopolamine; Benzquinamide; Tropicamide; Brompheniramine; Maprotiline; Methantheline; Bethanechol; Tolterodine; Promethazine; Pilocarpine; Doxepin; Desipramine; Quetiapine; Aripiprazole; Chlorprothixene;…		(M5951)HALLMARK SPERMATOGENESIS	0.0	0.0	0.0	0.0	0.0	0.0	0.0	1.0	0.0	0.0	0.0	0.0	0.0	0.0	0.0	1.0	0.0	0.0	0.0	0.0
GLIS1	148979	symbol	H. sapiens	148979	H. sapiens	GLIS1	GLIS family zinc finger 1	GLIS1 is a gene that encodes for a protein called GLI-related Kruppel-like zinc finger protein. This protein is involved in regulating the transcription of genes, meaning it can either activate or repress the expression of certain genes. GLIS1 is related to another gene called GLI, which is also involved in transcriptional regulation. GLIS1 was first identified in 2002 and its exact function is s…	Mutations in GLIS1 have been associated with several diseases, including congenital hypothyroidism and nephronophthisis. Congenital hypothyroidism is a condition in which the thyroid gland does not produce enough thyroid hormone, leading to developmental delays and other health problems. Nephronophthisis is a rare genetic disorder that affects the kidneys, leading to kidney failure in childhood o…	GO:0000122 negative regulation of transcription by RNA polymerase II;GO:0045944 positive regulation of transcription by RNA polymerase II;GO:0045892 negative regulation of DNA-templated transcription		Transcription factors:Zinc-coordinating DNA-binding domains; Predicted intracellular proteins	Nucleoplasm (Approved); Additional: Cytosol;Mitochondria				0.0	0.0	0.0	0.0	0.0	0.0	0.0	0.0	0.0	0.0	0.0	0.0	0.0	0.0	0.0	0.0	0.0	0.0	0.0	0.0
KCNJ4	3761	symbol	H. sapiens	3761	H. sapiens	KCNJ4	potassium inwardly rectifying channel subfamily J member 4	The KCNJ4 gene encodes for a protein that is a member of the inward rectifier potassium channel family. These channels allow potassium to flow into cells rather than out of them, which is important for the excitability of muscle cells and neurons. The protein encoded by KCNJ4 has a smaller conductance compared to other members of this family. Two variants of the transcript for this gene have been…	Mutations in the KCNJ4 gene have been associated with several diseases, including atrial fibrillation, long QT syndrome, and Brugada syndrome. Atrial fibrillation is a common heart rhythm disorder that can lead to stroke and heart failure. Long QT syndrome and Brugada syndrome are both inherited heart conditions that can cause sudden cardiac death. Targeted drug discovery efforts have focused on …	GO:1990573 potassium ion import across plasma membrane;GO:0098659 inorganic cation import across plasma membrane;GO:0099587 inorganic ion import across plasma membrane		Transporters:Transporter channels and pores; Voltage-gated ion channels:Inwardly Rectifying Potassium Channels; FDA approved drug targets:Small molecule drugs		Carvedilol			0.0	0.0	0.0	0.0	0.0	0.0	0.0	0.0	0.0	0.0	0.0	0.0	0.0	0.0	0.0	1.0	0.0	1.0	0.0	1.0
GRM4	2914	symbol	H. sapiens	2914	H. sapiens	GRM4	glutamate metabotropic receptor 4	GRM4 is a gene that codes for the glutamate metabotropic receptor 4, which is a member of the metabotropic glutamate receptor family. These receptors are involved in glutamatergic neurotransmission, which is important for normal brain function and can be disrupted in various neurological conditions. GRM4 belongs to Group III of the metabotropic glutamate receptors, which are linked to the inhibit…	Research on GRM4 has suggested its involvement in various neurological and psychiatric disorders, including schizophrenia, bipolar disorder, and addiction. Studies have shown that genetic variations in GRM4 may contribute to the risk of developing these conditions. As a result, there has been interest in developing drugs that target GRM4 as a potential treatment option. However, there are current…	GO:0007196 adenylate cyclase-inhibiting G protein-coupled glutamate receptor signaling pathway;GO:0007216 G protein-coupled glutamate receptor signaling pathway;GO:0007215 glutamate receptor signaling pathway		G-protein coupled receptors:Family 3 (C) receptors; G-protein coupled receptors:GPCRs excl olfactory receptors; Predicted intracellular proteins		Glutamic acid			0.0	0.0	0.0	0.0	0.0	0.0	0.0	1.0	0.0	0.0	0.0	0.0	0.0	0.0	0.0	1.0	0.0	0.0	0.0	0.0
NPTX1	4884	symbol	H. sapiens	4884	H. sapiens	NPTX1	neuronal pentraxin 1	NPTX1 is a gene that belongs to the neuronal pentraxin gene family. It is similar to the rat NP1 gene, which encodes a binding protein for the snake venom toxin taipoxin. The human NPTX1 mRNA is exclusively found in the nervous system.	Research has shown that NPTX1 may play a role in several neurological disorders, including Alzheimer's disease, schizophrenia, and epilepsy. In Alzheimer's disease, NPTX1 levels have been found to be decreased in the hippocampus, a region of the brain important for memory and learning. This suggests that NPTX1 may be involved in the pathogenesis of Alzheimer's disease and could be a potential the…	GO:0060385 axonogenesis involved in innervation;GO:0043653 mitochondrial fragmentation involved in apoptotic process;GO:0097107 postsynaptic density assembly		Transporters:Transporter channels and pores; Predicted intracellular proteins; Predicted secreted proteins	Golgi apparatus (Approved); Additional: Vesicles				0.0	0.0	0.0	0.0	0.0	0.0	0.0	0.0	0.0	0.0	0.0	0.0	0.0	0.0	0.0	1.0	0.0	0.0	0.0	0.0
A2ML1	144568	symbol	H. sapiens	144568	H. sapiens	A2ML1	alpha-2-macroglobulin like 1	A2ML1 is a gene that encodes a protein belonging to the alpha-macroglobulin superfamily. The protein is a monomeric glycosylated inhibitor of several proteases, forming covalent interactions with them. It has been identified as the p170 antigen recognized by autoantibodies in the autoimmune disease paraneoplastic pemphigus. Mutations in the A2ML1 gene have been associated with Noonan syndrome and…	A2ML1 has been implicated in several diseases, including Noonan syndrome and otitis media. Noonan syndrome is a genetic disorder characterized by facial abnormalities, short stature, heart defects, and developmental delays. Mutations in the A2ML1 gene have been identified in individuals with Noonan syndrome, suggesting a potential role for the protein in the development of this disorder. Otitis m…	GO:0052548 regulation of endopeptidase activity;GO:0052547 regulation of peptidase activity;GO:0030162 regulation of proteolysis		Disease related genes; Predicted intracellular proteins; Predicted secreted proteins			(M3468)NABA ECM REGULATORS; (M5885)NABA MATRISOME ASSOCIATED; (M5889)NABA MATRISOME		0.0	1.0	0.0	0.0	0.0	0.0	0.0	0.0	0.0	0.0	0.0	0.0	0.0	0.0	0.0	0.0	0.0	0.0	0.0	0.0
GPR26	2849	symbol	H. sapiens	2849	H. sapiens	GPR26	G protein-coupled receptor 26	GPR26 is a gene that encodes a G protein-coupled receptor protein. These proteins are involved in cellular responses to environmental stimuli, neurotransmitters, and hormones. GPR26 may play a role in neurodegenerative diseases, and its epigenetic silencing has been observed in gliomas.	There is limited information available on the disease implications of GPR26, but studies suggest that it may play a role in neurodegenerative diseases such as Alzheimer's and Parkinson's. Targeted drug discovery efforts for GPR26 are currently underway, with a focus on developing drugs that can modulate its activity and potentially treat these diseases. However, there are currently no drugs on th…	GO:0007189 adenylate cyclase-activating G protein-coupled receptor signaling pathway;GO:0007188 adenylate cyclase-modulating G protein-coupled receptor signaling pathway;GO:0007186 G protein-coupled receptor signaling pathway		G-protein coupled receptors:GPCRs excl olfactory receptors					0.0	0.0	0.0	0.0	0.0	0.0	0.0	0.0	0.0	0.0	0.0	0.0	0.0	0.0	0.0	0.0	0.0	0.0	0.0	0.0
KLK15	55554	symbol	H. sapiens	55554	H. sapiens	KLK15	kallikrein related peptidase 15	KLK15 is a gene that belongs to the kallikrein subfamily, a group of serine proteases with various physiological functions. KLK15 is located on chromosome 19 and is one of the fifteen kallikrein subfamily members. Studies suggest that many kallikreins are involved in carcinogenesis and have potential as cancer and other disease biomarkers. KLK15 has increased expression in prostate cancer, indica…	There is limited information available on targeted drug discovery efforts for KLK15. However, studies have shown that increased expression of KLK15 is associated with prostate cancer, indicating its potential as a diagnostic or prognostic marker for the disease. Additionally, KLK15 has been found to be overexpressed in ovarian cancer, suggesting its potential as a biomarker for this disease as we…	GO:0006508 proteolysis;GO:0019538 protein metabolic process;GO:1901564 organonitrogen compound metabolic process		Cancer-related genes:Candidate cancer biomarkers; Predicted secreted proteins; Predicted intracellular proteins; Peptidases:Serine-type peptidases; Enzymes					0.0	0.0	0.0	0.0	0.0	0.0	0.0	0.0	0.0	0.0	0.0	0.0	0.0	0.0	0.0	0.0	0.0	0.0	0.0	0.0
SIGLEC8	27181	symbol	H. sapiens	27181	H. sapiens	SIGLEC8	sialic acid binding Ig like lectin 8	SIGLEC8 is a type 1 transmembrane protein that belongs to the CD33-like subgroup of sialic acid-binding immunoglobulin (Ig)-like lectins. It is mostly expressed in hemopoietic cells and is localized to 19q13.3-q13.4. SIGLEC8 has two conserved cytoplasmic tyrosine-based motifs, an immunoreceptor tyrosine-based inhibitory motif (ITIM) and a motif homologous to one identified in signaling lymphocyte…	SIGLEC8 has been implicated in the pathogenesis of asthma and other allergic diseases. Studies have shown that SIGLEC8 is expressed on eosinophils, a type of white blood cell that plays a key role in the development of asthma and other allergic diseases. Inhibition of SIGLEC8 has been shown to reduce eosinophil activation and recruitment, suggesting that targeting SIGLEC8 may be a promising thera…	GO:0007155 cell adhesion;GO:0007165 signal transduction;GO:0023052 signaling		CD markers	Cytosol (Uncertain)				0.0	0.0	0.0	0.0	0.0	0.0	1.0	0.0	0.0	0.0	0.0	0.0	0.0	0.0	0.0	0.0	0.0	0.0	0.0	0.0
NGB	58157	symbol	H. sapiens	58157	H. sapiens	NGB	neuroglobin	The NGB gene encodes a protein called neuroglobin, which is similar to other oxygen-binding proteins in the globin gene family. Neuroglobin is found in the central and peripheral nervous system and is highly conserved among vertebrates. It may play a role in increasing oxygen availability and providing protection during hypoxic or ischemic conditions.	Research on the NGB gene and neuroglobin protein has suggested potential implications in various neurological disorders, including stroke, Alzheimer's disease, and Parkinson's disease. Studies have shown that neuroglobin may have neuroprotective effects by reducing oxidative stress and inflammation, promoting cell survival, and improving mitochondrial function. Targeted drug discovery efforts hav…	GO:0015671 oxygen transport;GO:0015669 gas transport;GO:0071456 cellular response to hypoxia		Transporters:Transporter channels and pores; Predicted intracellular proteins				(M5956)HALLMARK KRAS SIGNALING DN	0.0	0.0	0.0	0.0	0.0	0.0	0.0	0.0	0.0	0.0	0.0	0.0	0.0	0.0	0.0	0.0	0.0	0.0	0.0	0.0
NDUFA4L2	56901	symbol	H. sapiens	56901	H. sapiens	NDUFA4L2	NDUFA4 mitochondrial complex associated like 2	NDUFA4L2 is a human gene that is predicted to be an integral component of the membrane and part of the mitochondrial respiratory chain complex IV. It is also known as NDUFA4 mitochondrial complex associated like 2. This gene is involved in the production of energy in the form of ATP through the process of oxidative phosphorylation. Mutations in this gene have been associated with mitochondrial di…	Mutations in the NDUFA4L2 gene have been associated with several mitochondrial disorders, including Leigh syndrome and mitochondrial encephalomyopathy. These disorders are characterized by a range of symptoms, including muscle weakness, developmental delays, seizures, and respiratory problems. There are currently no targeted drug discovery efforts specifically for NDUFA4L2, but research is ongoin…				Mitochondria (Approved)	NADH			0.0	0.0	0.0	0.0	0.0	0.0	0.0	0.0	0.0	0.0	0.0	0.0	0.0	0.0	0.0	0.0	0.0	0.0	0.0	0.0
SCGB3A2	117156	symbol	H. sapiens	117156	H. sapiens	SCGB3A2	secretoglobin family 3A member 2	SCGB3A2 is a gene that encodes a protein called secretoglobin family 3A member 2. This protein is secreted in the lungs and is regulated by thyroid transcription factor. A specific variation in the DNA sequence of the promoter region of this gene has been linked to an increased risk of developing asthma.	The association between SCGB3A2 and asthma has led to efforts to develop drugs that target this gene. One approach is to use small molecules to modulate the activity of the protein encoded by SCGB3A2. Another approach is to use gene therapy to deliver a functional copy of the gene to the lungs of patients with asthma. However, there are currently no drugs on the market that specifically target SC…			Human disease related genes:Immune system diseases:Allergies and autoimmune diseases; Predicted intracellular proteins; Predicted secreted proteins					0.0	0.0	0.0	0.0	0.0	0.0	0.0	0.0	0.0	0.0	0.0	0.0	0.0	0.0	0.0	0.0	0.0	0.0	0.0	0.0
CPEB1	64506	symbol	H. sapiens	64506	H. sapiens	CPEB1	cytoplasmic polyadenylation element binding protein 1	CPEB1, or cytoplasmic polyadenylation element binding protein 1, is a highly conserved protein that binds to a specific RNA sequence called the cytoplasmic polyadenylation element found in the 3' untranslated region of some mRNAs. It functions in both the cytoplasm and the nucleus and is involved in regulating mRNA translation and processing of the 3' untranslated region. CPEB1 may also play a ro…	CPEB1 has been implicated in several diseases, including cancer, neurological disorders, and cardiovascular diseases. In cancer, CPEB1 has been shown to promote tumor growth and metastasis by regulating the translation of specific mRNAs. Targeting CPEB1 has been proposed as a potential therapeutic strategy for cancer treatment. In neurological disorders, CPEB1 has been linked to synaptic plastici…	GO:0031440 regulation of mRNA 3'-end processing;GO:2000766 negative regulation of cytoplasmic translation;GO:2000765 regulation of cytoplasmic translation		Predicted intracellular proteins	Cytosol;Nucleoplasm (Supported)		(M242)PID AURORA A PATHWAY		0.0	0.0	0.0	1.0	0.0	0.0	0.0	0.0	0.0	0.0	0.0	0.0	0.0	0.0	0.0	0.0	0.0	0.0	0.0	0.0
DOC2A	8448	symbol	H. sapiens	8448	H. sapiens	DOC2A	double C2 domain alpha	DOC2A is a human gene that encodes for the Double C2 protein alpha isoform, which contains two C2-like domains. It is mainly expressed in the brain and is believed to be involved in Ca(2+)-dependent neurotransmitter release. There are at least two protein isoforms of the Double C2 protein, including DOC2B, which is encoded by a different gene. It is important to note that the DOC2A and DOC2B gene…	There is limited information available on the disease implications of DOC2A. However, recent studies have suggested that DOC2A may play a role in the pathogenesis of Alzheimer's disease. Specifically, it has been shown that DOC2A expression is decreased in the brains of Alzheimer's disease patients, and that this decrease may contribute to impaired neurotransmitter release and synaptic dysfunctio…	GO:0031632 positive regulation of synaptic vesicle fusion to presynaptic active zone membrane;GO:0099502 calcium-dependent activation of synaptic vesicle fusion;GO:1901634 positive regulation of synaptic vesicle membrane organization		Predicted intracellular proteins	Cell Junctions (Uncertain); Additional: Nucleoli;Nucleoplasm				0.0	0.0	0.0	0.0	0.0	0.0	0.0	0.0	0.0	0.0	0.0	0.0	0.0	0.0	0.0	1.0	0.0	0.0	0.0	0.0
KRT23	25984	symbol	H. sapiens	25984	H. sapiens	KRT23	keratin 23	KRT23 is a gene that encodes for a protein belonging to the keratin family. Keratins are intermediate filament proteins that provide structural support to epithelial cells and are divided into cytokeratins and hair keratins. The type I cytokeratins are acidic proteins that are arranged in pairs of heterotypic keratin chains. The type I cytokeratin genes are located in a region of chromosome 17q12…	There is limited information available on the disease implications of KRT23. However, some studies have suggested that KRT23 may play a role in cancer progression and metastasis. For example, KRT23 has been found to be upregulated in several types of cancer, including breast, lung, and pancreatic cancer. Targeted drug discovery efforts for KRT23 are currently limited, but some studies have sugges…	GO:0045109 intermediate filament organization;GO:0045104 intermediate filament cytoskeleton organization;GO:0045103 intermediate filament-based process		Predicted intracellular proteins	Intermediate filaments (Approved); Additional: Cytosol				0.0	0.0	0.0	0.0	0.0	0.0	0.0	0.0	1.0	0.0	0.0	0.0	0.0	0.0	0.0	0.0	0.0	0.0	0.0	0.0
TEX15	56154	symbol	H. sapiens	56154	H. sapiens	TEX15	testis expressed 15, meiosis and synapsis associated	TEX15 is a gene that is primarily expressed in the testes and is involved in DNA double-strand break repair, chromosome synapsis, and meiotic recombination in spermatocytes. Knockout of the orthologous gene in male mice results in sterility, while loss-of-function mutations in the orthologous mouse gene cause early meiotic arrest in spermatocytes. Mutations in this gene have been associated with …	Currently, there are no targeted drug discovery efforts or drugs on the market specifically targeting TEX15. However, mutations in this gene have been associated with nonobstructive azoospermia, a condition where there is a complete absence of sperm in the semen. This suggests that targeting TEX15 could potentially be a therapeutic strategy for treating male infertility caused by this condition. …	GO:0006346 DNA methylation-dependent heterochromatin formation;GO:0007130 synaptonemal complex assembly;GO:0070193 synaptonemal complex organization		Disease related genes; Predicted intracellular proteins; Human disease related genes:Reproductive system diseases:Reproductive system diseases	Cytosol;Nucleoplasm (Approved)			(M5956)HALLMARK KRAS SIGNALING DN	0.0	0.0	0.0	0.0	0.0	0.0	0.0	0.0	0.0	0.0	0.0	0.0	0.0	0.0	0.0	0.0	0.0	0.0	0.0	0.0
LUZP2	338645	symbol	H. sapiens	338645	H. sapiens	LUZP2	leucine zipper protein 2	LUZP2 is a gene that encodes a leucine zipper protein. This protein is involved in the development of Wilms tumor-Aniridia-Genitourinary anomalies-mental Retardation (WAGR) syndrome, and its deletion has been observed in some patients with this condition. The gene undergoes alternate splicing, resulting in the production of multiple transcript variants.	There is limited information available on targeted drug discovery efforts for LUZP2, as it is primarily associated with the development of WAGR syndrome. This condition is caused by a deletion of multiple genes on chromosome 11, including LUZP2, and is characterized by Wilms tumor (a type of kidney cancer), aniridia (absence of the iris), genitourinary anomalies, and mental retardation. Treatment…			Predicted intracellular proteins; Predicted secreted proteins	Cytosol;Nucleoplasm (Approved); Additional: Plasma membrane				0.0	0.0	0.0	0.0	0.0	0.0	0.0	0.0	0.0	0.0	0.0	0.0	0.0	0.0	0.0	0.0	0.0	0.0	0.0	0.0
SPIC	121599	symbol	H. sapiens	121599	H. sapiens	SPIC	Spi-C transcription factor	The SPIC gene encodes a protein that plays a role in the development of red pulp macrophages, which are important for maintaining iron levels and recycling red blood cells. This protein is a transcription factor, meaning it helps regulate the expression of other genes. Mutations in the SPIC gene have been associated with certain types of leukemia and lymphoma.	Mutations in the SPIC gene have been associated with various types of leukemia and lymphoma, including acute myeloid leukemia (AML) and diffuse large B-cell lymphoma (DLBCL). Targeted drug discovery efforts have focused on developing inhibitors of SPIC to treat these cancers. One example is the small molecule inhibitor KPT-9274, which has shown promising results in preclinical studies for the tre…	GO:0001824 blastocyst development;GO:0001701 in utero embryonic development;GO:0043009 chordate embryonic development		Predicted intracellular proteins; Transcription factors:Helix-turn-helix domains					0.0	0.0	0.0	0.0	0.0	0.0	0.0	0.0	0.0	0.0	0.0	0.0	0.0	0.0	0.0	0.0	0.0	0.0	0.0	0.0
CHRNA1	1134	symbol	H. sapiens	1134	H. sapiens	CHRNA1	cholinergic receptor nicotinic alpha 1 subunit	The CHRNA1 gene encodes the alpha subunit of the muscle acetylcholine receptor, which is responsible for binding and channel gating of acetylcholine. This receptor is composed of five subunits, including two alpha subunits and one each of the beta, gamma, and delta subunits. Different isoforms of the CHRNA1 gene have been identified due to alternative splicing of its transcript variants.	Mutations in the CHRNA1 gene have been associated with several neuromuscular disorders, including congenital myasthenic syndrome (CMS) and autosomal dominant nocturnal frontal lobe epilepsy (ADNFLE). CMS is a rare genetic disorder characterized by muscle weakness and fatigue, which can affect various muscles in the body. ADNFLE is a type of epilepsy that causes seizures during sleep and is often …	GO:0048630 skeletal muscle tissue growth;GO:0007274 neuromuscular synaptic transmission;GO:0046716 muscle cell cellular homeostasis		Human disease related genes:Nervous system diseases:Other nervous and sensory system diseases; Disease related genes; Transporters:Transporter channels and pores; Human disease related genes:Congenital malformations:Other congenital malformations	Plasma membrane (Supported)	Lamotrigine; Agmatine	(M175)PID ERBB2 ERBB3 PATHWAY	(M5909)HALLMARK MYOGENESIS	0.0	0.0	0.0	0.0	0.0	0.0	0.0	1.0	0.0	0.0	0.0	0.0	0.0	0.0	0.0	1.0	0.0	0.0	0.0	1.0
CDH7	1005	symbol	H. sapiens	1005	H. sapiens	CDH7	cadherin 7	CDH7, also known as cadherin 7, is a gene that encodes a type II classical cadherin, a calcium-dependent cell-cell adhesion molecule. It is comprised of five extracellular cadherin repeats, a transmembrane region, and a highly conserved cytoplasmic tail. Type II cadherins lack a histidine-alanine-valine (HAV) cell adhesion recognition sequence specific to type I cadherins. Cadherins mediate cell-…	There is limited information available on the disease implications of CDH7 mutations. However, studies have suggested that mutations in CDH7 may be associated with bipolar disorder. Targeted drug discovery efforts for CDH7 are also limited, as the exact role of this gene in disease pathology is not well understood. Currently, there are no drugs on the market that specifically target CDH7. However…	GO:0044331 cell-cell adhesion mediated by cadherin;GO:0016339 calcium-dependent cell-cell adhesion via plasma membrane cell adhesion molecules;GO:0034332 adherens junction organization							0.0	0.0	0.0	0.0	0.0	0.0	0.0	0.0	0.0	0.0	0.0	0.0	0.0	0.0	0.0	0.0	0.0	0.0	0.0	0.0
ACP5	54	symbol	H. sapiens	54	H. sapiens	ACP5	acid phosphatase 5, tartrate resistant	The ACP5 gene encodes an iron-containing glycoprotein that converts orthophosphoric monoester to alcohol and orthophosphate. It is the most basic of the acid phosphatases and is not inhibited by L(+)-tartrate.	The ACP5 gene has been implicated in several diseases, including osteoporosis, rheumatoid arthritis, and cancer. In osteoporosis, ACP5 is involved in the regulation of bone resorption, and its overexpression has been linked to increased bone loss. In rheumatoid arthritis, ACP5 is expressed in synovial tissue and is involved in the activation of osteoclasts, leading to bone erosion. In cancer, ACP…	GO:0032929 negative regulation of superoxide anion generation;GO:0010936 negative regulation of macrophage cytokine production;GO:0045019 negative regulation of nitric oxide biosynthetic process		Disease related genes; Potential drug targets; Human disease related genes:Congenital malformations:Congenital malformations of the musculoskeletal system; ENZYME proteins:Hydrolases; Predicted intracellular proteins; Enzymes	Cytosol (Uncertain)			(M5945)HALLMARK HEME METABOLISM	1.0	0.0	0.0	0.0	1.0	0.0	0.0	0.0	0.0	0.0	0.0	0.0	1.0	0.0	0.0	0.0	0.0	0.0	0.0	0.0
PRAME	23532	symbol	H. sapiens	23532	H. sapiens	PRAME	PRAME nuclear receptor transcriptional regulator	PRAME is a gene that is primarily expressed in melanomas and is recognized by cytolytic T lymphocytes. It is not expressed in normal tissues except for the testis. The protein encoded by this gene acts as a repressor of retinoic acid receptor, which may give cancer cells a growth advantage. Alternative splicing of this gene results in multiple transcript variants.	PRAME has been identified as a potential target for cancer immunotherapy due to its high expression in various types of cancer, including melanoma, lung cancer, and leukemia. Several clinical trials are currently underway to evaluate the efficacy of PRAME-targeted immunotherapies, such as T cell receptor (TCR) and chimeric antigen receptor (CAR) T cell therapies. In addition, small molecule inhib…	GO:0048387 negative regulation of retinoic acid receptor signaling pathway;GO:0048385 regulation of retinoic acid receptor signaling pathway;GO:0000209 protein polyubiquitination		Predicted intracellular proteins	Nucleoplasm (Approved); Additional: Plasma membrane				0.0	0.0	0.0	0.0	0.0	0.0	0.0	0.0	0.0	0.0	0.0	0.0	0.0	0.0	0.0	0.0	0.0	0.0	0.0	0.0
MYO7A	4647	symbol	H. sapiens	4647	H. sapiens	MYO7A	myosin VIIA	MYO7A is a gene that belongs to the myosin gene family and encodes an unconventional myosin with a very short tail. Myosins are mechanochemical proteins that have a motor domain, an actin-binding domain, a neck domain that interacts with other proteins, and a tail domain that serves as an anchor. Defects in MYO7A are associated with the mouse shaker-1 phenotype and the human Usher syndrome 1B, wh…	MYO7A mutations are associated with several genetic disorders, including Usher syndrome type 1B, which is characterized by congenital deafness, vestibular dysfunction, and progressive retinal degeneration leading to blindness. There is currently no cure for Usher syndrome, and treatment is mainly supportive, focusing on hearing aids, cochlear implants, and low-vision aids. However, recent advance…	GO:0050957 equilibrioception;GO:0060088 auditory receptor cell stereocilium organization;GO:0001845 phagolysosome assembly		Human disease related genes:Nervous system diseases:Eye disease; Disease related genes; Human disease related genes:Nervous system diseases:Ear disease; Predicted intracellular proteins					0.0	0.0	0.0	0.0	0.0	0.0	0.0	0.0	1.0	0.0	0.0	0.0	0.0	0.0	0.0	0.0	0.0	0.0	0.0	0.0
PAEP	5047	symbol	H. sapiens	5047	H. sapiens	PAEP	progestagen associated endometrial protein	PAEP, or progestagen-associated endometrial protein, is a glycoprotein that belongs to the kernel lipocalin superfamily. It has been previously referred to as pregnancy-associated endometrial alpha-2-globulin, placental protein 14, and glycodelin. PAEP has three distinct forms, with identical protein backbones but different glycosylation profiles, found in amniotic fluid, follicular fluid, and se…	PAEP has been implicated in various reproductive disorders, including endometriosis, infertility, and recurrent miscarriage. Studies have shown that PAEP levels are significantly lower in women with endometriosis and recurrent miscarriage, suggesting a potential role in the pathogenesis of these conditions. Additionally, PAEP has been identified as a potential biomarker for endometrial receptivit…	GO:1902491 negative regulation of sperm capacitation;GO:2000359 regulation of binding of sperm to zona pellucida;GO:1902490 regulation of sperm capacitation		Predicted intracellular proteins; Predicted secreted proteins		12-Bromododecanoic Acid; Palmitic Acid; Glycerin			0.0	0.0	0.0	0.0	0.0	0.0	0.0	0.0	0.0	0.0	0.0	1.0	0.0	0.0	0.0	0.0	0.0	0.0	0.0	0.0
TROAP	10024	symbol	H. sapiens	10024	H. sapiens	TROAP	trophinin associated protein	TROAP, or trophinin associated protein, is a gene that is predicted to play a role in cell adhesion. It is also predicted to be located in the cytoplasm. This information is provided by the Alliance of Genome Resources as of April 2022.	There is limited information available on the disease implications of TROAP. However, some studies have suggested that TROAP may be involved in the development and progression of certain types of cancer, including ovarian and breast cancer. Targeted drug discovery efforts for TROAP are currently underway, with researchers exploring the potential of developing drugs that can inhibit the activity o…	GO:0007155 cell adhesion;GO:0009987 cellular process;GO:0008150 biological_process		Predicted intracellular proteins				(M5901)HALLMARK G2M CHECKPOINT	0.0	0.0	0.0	0.0	0.0	0.0	0.0	0.0	0.0	0.0	0.0	0.0	0.0	0.0	0.0	0.0	0.0	0.0	0.0	0.0
UGT1A1	54658	symbol	H. sapiens	54658	H. sapiens	UGT1A1	UDP glucuronosyltransferase family 1 member A1	The UGT1A1 gene encodes an enzyme called UDP-glucuronosyltransferase, which is involved in the glucuronidation pathway. This pathway transforms lipophilic molecules, such as steroids, bilirubin, hormones, and drugs, into water-soluble, excretable metabolites. The UGT1A1 gene is part of a complex locus that encodes several UDP-glucuronosyltransferases, with thirteen unique alternate first exons fo…	Mutations in the UGT1A1 gene can lead to several diseases, including Crigler-Najjar syndrome types I and II and Gilbert syndrome. Crigler-Najjar syndrome type I is a rare autosomal recessive disorder characterized by severe unconjugated hyperbilirubinemia, which can lead to kernicterus and death. Crigler-Najjar syndrome type II is a milder form of the disease, with less severe hyperbilirubinemia.…	GO:0070980 biphenyl catabolic process;GO:0006789 bilirubin conjugation;GO:0018879 biphenyl metabolic process		Cancer-related genes:Candidate cancer biomarkers; Disease related genes; Potential drug targets; Human disease related genes:Congenital disorders of metabolism:Other congenital disorders of metabolism; Human disease related genes:Congenital disorders of metabolism:Congenital disorders of cofactor/vitamin metabolism; Enzymes; ENZYME proteins:Transferases		Fostamatinib			0.0	0.0	0.0	0.0	0.0	0.0	0.0	0.0	0.0	0.0	0.0	0.0	1.0	1.0	0.0	0.0	0.0	0.0	0.0	0.0
SYT14	255928	symbol	H. sapiens	255928	H. sapiens	SYT14	synaptotagmin 14	SYT14 is a gene that belongs to the synaptotagmin family and is involved in membrane trafficking during synaptic transmission. It encodes for a calcium-independent synaptotagmin protein. Mutations in this gene have been linked to autosomal recessive spinocerebellar ataxia-11 (SCAR11), a neurodegenerative disorder. Additionally, a translocation of this gene has been associated with neurodevelopmen…	Mutations in the SYT14 gene have been linked to autosomal recessive spinocerebellar ataxia-11 (SCAR11), a neurodegenerative disorder characterized by progressive cerebellar ataxia, dysarthria, and oculomotor abnormalities. Currently, there are no targeted drug discovery efforts for SYT14-related disorders, and treatment is mainly supportive. However, there have been successful drug developments f…			Disease related genes; Predicted intracellular proteins; Human disease related genes:Nervous system diseases:Neurodegenerative diseases	Vesicles (Supported)				0.0	0.0	0.0	0.0	0.0	0.0	0.0	0.0	0.0	0.0	0.0	0.0	0.0	0.0	0.0	0.0	0.0	0.0	0.0	0.0
ADAM11	4185	symbol	H. sapiens	4185	H. sapiens	ADAM11	ADAM metallopeptidase domain 11	ADAM11 is a gene that belongs to the ADAM protein family. These proteins are anchored to the membrane and are structurally similar to snake venom disintegrins. ADAM proteins are involved in various biological processes, including cell-cell and cell-matrix interactions, muscle development, neurogenesis, and fertilization. The preproprotein encoded by ADAM11 is processed to generate the mature prot…	ADAM11 has been implicated in various diseases, including cancer, Alzheimer's disease, and schizophrenia. In breast cancer, ADAM11 has been identified as a candidate tumor suppressor gene, and its downregulation has been associated with poor prognosis. In Alzheimer's disease, ADAM11 has been shown to be involved in the processing of amyloid precursor protein, which is a key player in the pathogen…	GO:0061367 behavioral response to acetic acid induced pain;GO:0061366 behavioral response to chemical pain;GO:0061368 behavioral response to formalin induced pain		Transporters:Accessory Factors Involved in Transport			(M3468)NABA ECM REGULATORS; (M5885)NABA MATRISOME ASSOCIATED; (M5889)NABA MATRISOME		0.0	1.0	0.0	0.0	0.0	0.0	0.0	0.0	0.0	0.0	0.0	0.0	0.0	0.0	1.0	0.0	0.0	0.0	0.0	0.0
NDRG4	65009	symbol	H. sapiens	65009	H. sapiens	NDRG4	NDRG family member 4	NDRG4 is a gene that belongs to the N-myc downregulated gene family and the alpha/beta hydrolase superfamily. It encodes a cytoplasmic protein that is essential for cell cycle progression and survival in primary astrocytes. The gene may also play a role in regulating mitogenic signaling in vascular smooth muscle cells. Alternative splicing of the gene results in the production of multiple transcr…	Research on NDRG4 has suggested its potential involvement in various diseases, including cancer, neurodegenerative disorders, and cardiovascular diseases. In particular, studies have shown that NDRG4 expression is downregulated in several types of cancer, including breast, prostate, and lung cancer, and that its overexpression can inhibit tumor growth and metastasis. Therefore, NDRG4 has been pro…	GO:0010642 negative regulation of platelet-derived growth factor receptor signaling pathway;GO:0060973 cell migration involved in heart development;GO:2001135 regulation of endocytic recycling		Predicted intracellular proteins	Cytosol (Supported); Additional: Plasma membrane				1.0	0.0	0.0	0.0	0.0	0.0	0.0	0.0	0.0	0.0	0.0	0.0	0.0	0.0	1.0	0.0	1.0	0.0	0.0	0.0
CILP2	148113	symbol	H. sapiens	148113	H. sapiens	CILP2	cartilage intermediate layer protein 2	CILP2, or cartilage intermediate layer protein 2, is a gene that is located in extracellular exosomes. Exosomes are small vesicles that are released by cells and contain various molecules, including proteins and nucleic acids. The function of CILP2 is not well understood, but it is thought to play a role in cartilage development and maintenance. Mutations in the CILP2 gene have been associated wi…	There is limited information available on the disease implications of CILP2, but mutations in this gene have been associated with osteoarthritis, a common degenerative joint disease that affects millions of people worldwide. Targeted drug discovery efforts for osteoarthritis have focused on developing drugs that can slow down or prevent the progression of the disease. Some examples of successful …			Predicted secreted proteins			(M3008)NABA ECM GLYCOPROTEINS; (M5884)NABA CORE MATRISOME; (M5889)NABA MATRISOME		0.0	0.0	0.0	0.0	0.0	0.0	0.0	0.0	0.0	0.0	0.0	0.0	0.0	0.0	0.0	0.0	0.0	0.0	0.0	0.0
CD22	933	symbol	H. sapiens	933	H. sapiens	CD22	CD22 molecule	CD22 is a human gene that encodes for the CD22 molecule, which is involved in regulating B cell activation and the signaling pathway of the B cell receptor. It is predicted to have several functions, including binding to the CD4 receptor, protein phosphatase, and sialic acid. CD22 is located in the early endosome and recycling endosome.	CD22 has been implicated in several diseases, including B cell lymphomas, autoimmune disorders, and infectious diseases. In B cell lymphomas, CD22 is overexpressed and has been targeted for therapy using monoclonal antibodies such as epratuzumab and inotuzumab ozogamicin. These antibodies bind to CD22 and induce cell death through various mechanisms. In autoimmune disorders such as systemic lupus…	GO:0050859 negative regulation of B cell receptor signaling pathway;GO:0002638 negative regulation of immunoglobulin production;GO:0050849 negative regulation of calcium-mediated signaling		FDA approved drug targets:Biotech drugs; Predicted intracellular proteins; CD markers		Epratuzumab; Inotuzumab ozogamicin; Moxetumomab Pasudotox	(M8626)SIG BCR SIGNALING PATHWAY; (M10)PID BCR 5PATHWAY		1.0	0.0	1.0	0.0	1.0	0.0	1.0	0.0	0.0	0.0	0.0	0.0	0.0	0.0	0.0	0.0	0.0	0.0	0.0	0.0
INSM1	3642	symbol	H. sapiens	3642	H. sapiens	INSM1	INSM transcriptional repressor 1	The INSM1 gene is a gene that does not contain introns and produces a protein with a zinc finger DNA-binding domain and a putative prohormone domain. It is a sensitive marker for neuroendocrine differentiation of human lung tumors.	The INSM1 gene has been implicated in several diseases, including neuroblastoma, small cell lung cancer, and pancreatic neuroendocrine tumors. Targeted drug discovery efforts have focused on developing drugs that inhibit the activity of INSM1 or its downstream targets. One example is the drug rovalpituzumab tesirine, which targets the delta-like protein 3 (DLL3) that is regulated by INSM1 and is …	GO:0061104 adrenal chromaffin cell differentiation;GO:0003358 noradrenergic neuron development;GO:0060290 transdifferentiation		Transcription factors:Zinc-coordinating DNA-binding domains; Predicted intracellular proteins				(M5957)HALLMARK PANCREAS BETA CELLS	1.0	0.0	0.0	0.0	0.0	1.0	0.0	0.0	0.0	0.0	0.0	0.0	0.0	0.0	0.0	0.0	0.0	0.0	0.0	0.0
FABP6	2172	symbol	H. sapiens	2172	H. sapiens	FABP6	fatty acid binding protein 6	FABP6 is a gene that encodes the ileal fatty acid binding protein, which is a small, highly conserved, cytoplasmic protein that binds long-chain fatty acids and other hydrophobic ligands. FABP6, along with FABP1, is also able to bind bile acids. The roles of FABPs include fatty acid uptake, transport, and metabolism. There are different transcript variants of this gene that are generated by alter…	FABP6 has been implicated in several diseases, including inflammatory bowel disease, non-alcoholic fatty liver disease, and colorectal cancer. Targeted drug discovery efforts have focused on developing inhibitors of FABP6 as potential treatments for these diseases. One example is the drug INT-767, which is a dual agonist of the farnesoid X receptor (FXR) and TGR5, both of which are involved in bi…	GO:0015908 fatty acid transport;GO:0015718 monocarboxylic acid transport;GO:0046942 carboxylic acid transport		Predicted intracellular proteins		Cholic Acid; Glycocholic acid; Taurocholic acid		(M5949)HALLMARK PEROXISOME	1.0	0.0	0.0	0.0	0.0	0.0	0.0	0.0	0.0	0.0	0.0	0.0	0.0	0.0	0.0	0.0	0.0	0.0	0.0	0.0
ERVFRD-1	405754	symbol	H. sapiens	405754	H. sapiens	ERVFRD-1	endogenous retrovirus group FRD member 1, envelope	ERVFRD-1 is a gene that belongs to the human endogenous retrovirus group FRD member 1, envelope. It is part of a provirus on chromosome 6 that has mutations in the gag and pol genes, but the envelope glycoprotein gene has been preserved. The protein product of this gene is involved in placental development and trophoblast fusion, and has the characteristics of a retroviral envelope protein. Many …	There is limited information available on the disease implications of ERVFRD-1. However, some studies have suggested that HERVs, including ERVFRD-1, may play a role in the development of certain diseases such as cancer, autoimmune disorders, and neurological disorders. Targeted drug discovery efforts for HERVs are still in the early stages, but some researchers are exploring the potential of usin…	GO:0007520 myoblast fusion;GO:0000768 syncytium formation by plasma membrane fusion;GO:0140253 cell-cell fusion		Transporters:Transporter channels and pores	Actin filaments;Plasma membrane (Uncertain); Additional: Cytosol;Nucleoplasm				0.0	0.0	0.0	0.0	0.0	0.0	0.0	0.0	0.0	0.0	0.0	0.0	0.0	0.0	0.0	0.0	0.0	0.0	0.0	0.0
NPIPB5	100132247	symbol	H. sapiens	100132247	H. sapiens	NPIPB5	nuclear pore complex interacting protein family member B5	NPIPB5 is a human gene that encodes for a protein belonging to the nuclear pore complex interacting protein family member B5. This protein is located in the nucleoplasm, which is the fluid inside the nucleus of a cell. The function of NPIPB5 is not well understood, but it is believed to play a role in regulating the transport of molecules in and out of the nucleus. The gene is currently being stu…	There is currently limited information available on the disease implications of NPIPB5. However, research has suggested that mutations in this gene may be associated with certain types of cancer, including breast cancer and lung cancer. Targeted drug discovery efforts for NPIPB5 are still in the early stages, and there are currently no drugs on the market that specifically target this gene. Howev…			Predicted intracellular proteins	Nucleoplasm (Approved)				0.0	0.0	0.0	0.0	0.0	0.0	0.0	0.0	0.0	0.0	0.0	0.0	0.0	0.0	0.0	0.0	0.0	0.0	0.0	0.0
TREM2	54209	symbol	H. sapiens	54209	H. sapiens	TREM2	triggering receptor expressed on myeloid cells 2	TREM2 (triggering receptor expressed on myeloid cells 2) is a gene that encodes a membrane protein that forms a receptor signaling complex with the TYRO protein tyrosine kinase binding protein. It plays a role in immune response and may be involved in chronic inflammation by triggering the production of constitutive inflammatory cytokines. Mutations in this gene are associated with polycystic lip…	Mutations in the TREM2 gene have been linked to several neurodegenerative diseases, including Alzheimer's disease, Parkinson's disease, and frontotemporal dementia. As a result, TREM2 has become a target for drug discovery efforts aimed at treating these diseases. One approach has been to develop small molecule inhibitors of TREM2 signaling, which could potentially reduce inflammation and neurode…	GO:0034151 regulation of toll-like receptor 6 signaling pathway;GO:0045960 positive regulation of complement activation, classical pathway;GO:0070392 detection of lipoteichoic acid		Disease related genes; Potential drug targets; Transporters; Predicted secreted proteins; Human disease related genes:Congenital disorders of metabolism:Congenital disorders of lipid/glycolipid metabolism	Vesicles (Uncertain)				1.0	0.0	1.0	1.0	1.0	0.0	1.0	0.0	0.0	1.0	0.0	1.0	1.0	1.0	1.0	1.0	1.0	1.0	0.0	0.0
EIF4E1B	253314	symbol	H. sapiens	253314	H. sapiens	EIF4E1B	eukaryotic translation initiation factor 4E family member 1B	EIF4E1B is a gene that belongs to the eukaryotic translation initiation factor 4E family member 1B. It is predicted to have RNA 7-methylguanosine cap binding activity and translation initiation factor activity. The gene is also predicted to be involved in the regulation of translation and translational initiation. It is located in the cytoplasm and is part of the eukaryotic translation initiation…	Unfortunately, there is currently limited information available on the disease implications and targeted drug discovery efforts for EIF4E1B. However, research on related genes in the eukaryotic translation initiation factor 4E family has suggested potential implications in cancer and other diseases. For example, EIF4E1A has been found to be overexpressed in various types of cancer, including brea…	GO:0006413 translational initiation;GO:0006412 translation;GO:0006417 regulation of translation		Predicted intracellular proteins					0.0	0.0	0.0	1.0	0.0	0.0	0.0	0.0	0.0	0.0	0.0	0.0	0.0	0.0	0.0	0.0	0.0	0.0	0.0	0.0
ASIP	434	symbol	H. sapiens	434	H. sapiens	ASIP	agouti signaling protein	The human gene ASIP encodes for the agouti signaling protein, which is similar to the mouse gene that causes hair follicle melanocytes to produce yellow pigment instead of black or brown pigment. The gene may affect hair pigmentation quality, act as an antagonist of alpha-melanocyte-stimulating hormone, play a role in neuroendocrine aspects of melanocortin action, and regulate lipid metabolism in…	There are currently no targeted drug discovery efforts specifically for the ASIP gene. However, the gene's role in regulating lipid metabolism in adipocytes suggests that it may be a potential target for obesity treatments. Additionally, the gene's link to increased tumor susceptibility and premature infertility highlights the importance of further research into its potential disease implications…	GO:0008343 adult feeding behavior;GO:0048023 positive regulation of melanin biosynthetic process;GO:1900378 positive regulation of secondary metabolite biosynthetic process		Predicted secreted proteins	Vesicles (Supported)		(M247)PID INSULIN GLUCOSE PATHWAY		0.0	0.0	0.0	0.0	0.0	0.0	0.0	0.0	0.0	0.0	0.0	0.0	0.0	0.0	1.0	0.0	0.0	0.0	0.0	0.0
C2orf78	388960	symbol	H. sapiens	388960	H. sapiens	C2orf78	chromosome 2 open reading frame 78	The human gene C2orf78, also known as chromosome 2 open reading frame 78, is a protein-coding gene located on chromosome 2. The function of the protein encoded by this gene is currently unknown. However, it has been suggested that C2orf78 may play a role in the development of certain cancers, as it is frequently overexpressed in cancerous tissues. Further research is needed to fully understand th…	Unfortunately, there is currently limited information available on the disease implications and targeted drug discovery efforts for C2orf78. As mentioned earlier, the function of the protein encoded by this gene is not well understood, and its potential role in disease development is still being investigated. However, some studies have suggested that C2orf78 may be involved in the development of …			Predicted intracellular proteins	Nucleoplasm (Approved)				0.0	0.0	0.0	0.0	0.0	0.0	0.0	0.0	0.0	0.0	0.0	0.0	0.0	0.0	0.0	0.0	0.0	0.0	0.0	0.0
POU5F2	134187	symbol	H. sapiens	134187	H. sapiens	POU5F2	POU domain class 5, transcription factor 2	The human gene POU5F2, also known as POU domain class 5, transcription factor 2, is predicted to have DNA-binding transcription factor activity, specifically for RNA polymerase II and cis-regulatory region sequence-specific DNA binding. It is also predicted to be involved in regulating transcription by RNA polymerase II and located in the nucleus, potentially as part of chromatin.	The POU5F2 gene has been implicated in various diseases, including cancer and developmental disorders. In cancer, POU5F2 is often overexpressed and associated with tumor progression and poor prognosis. Targeted drug discovery efforts have focused on developing inhibitors of POU5F2 to treat cancer. One example is the small molecule inhibitor, salinomycin, which has been shown to inhibit POU5F2 exp…	GO:0006357 regulation of transcription by RNA polymerase II;GO:0006355 regulation of DNA-templated transcription;GO:2001141 regulation of RNA biosynthetic process		Predicted intracellular proteins; Transcription factors:Helix-turn-helix domains	Nucleoplasm (Approved)				0.0	0.0	0.0	0.0	0.0	0.0	0.0	0.0	0.0	0.0	0.0	0.0	0.0	0.0	0.0	0.0	0.0	0.0	0.0	0.0
AFF2	2334	symbol	H. sapiens	2334	H. sapiens	AFF2	ALF transcription elongation factor 2	AFF2 is a gene that belongs to the AF4FMR2 gene family and is associated with the fragile X E locus on chromosome X. It is a putative transcriptional activator that contains 6-25 GCC repeats that are expanded to >200 repeats in the disease state. A repeat polymorphism in the fragile X E locus results in silencing of this gene causing Fragile X E syndrome, which is a form of nonsyndromic X-linked …	The AFF2 gene is associated with Fragile X E syndrome, which is a form of nonsyndromic X-linked cognitive disability. The repeat polymorphism in the fragile X E locus results in silencing of this gene, leading to the disease state. There are currently no targeted drug discovery efforts specifically for AFF2, but there are drugs on the market that can help manage the symptoms of Fragile X E syndro…	GO:0035063 nuclear speck organization;GO:0030575 nuclear body organization;GO:0006997 nucleus organization		Human disease related genes:Other diseases:Mental and behavioural disorders; Disease related genes; Predicted intracellular proteins					0.0	0.0	0.0	0.0	0.0	0.0	0.0	0.0	0.0	0.0	0.0	0.0	0.0	0.0	1.0	0.0	0.0	0.0	0.0	0.0
SLC4A10	57282	symbol	H. sapiens	57282	H. sapiens	SLC4A10	solute carrier family 4 member 10	SLC4A10 is a gene that belongs to a family of sodium-coupled bicarbonate transporters (NCBTs) that regulate the pH of neurons, the secretion of bicarbonate ions across the choroid plexus, and the pH of the brain extracellular fluid. Initially identified as a sodium-driven chloride bicarbonate exchanger (NCBE), it is now known that its sodium/bicarbonate cotransport activity is independent of any …	There is limited information available on the disease implications of SLC4A10. However, recent studies have suggested that mutations in this gene may be associated with neurological disorders such as epilepsy and migraine. Targeted drug discovery efforts for SLC4A10 are also limited, but some studies have focused on developing inhibitors of NCBTs as potential treatments for neurological disorders…	GO:0021860 pyramidal neuron development;GO:0021859 pyramidal neuron differentiation;GO:0035641 locomotory exploration behavior		Transporters:Electrochemical Potential-driven transporters					0.0	0.0	0.0	0.0	0.0	0.0	0.0	0.0	0.0	0.0	0.0	0.0	0.0	0.0	1.0	0.0	0.0	0.0	0.0	1.0
NKX2-8	26257	symbol	H. sapiens	26257	H. sapiens	NKX2-8	NK2 homeobox 8	NKX2-8, also known as NK2 homeobox 8, is a gene that plays a role in liver development. The protein encoded by this gene binds to the alpha-fetoprotein (AFP) gene promoter and increases the expression of AFP. This gene is overexpressed in some lung cancers and is linked to poor patient survival, possibly due to its resistance to cisplatin. It is also aberrantly methylated in pancreatic cancer, de…	There are currently no targeted drug discovery efforts specifically focused on NKX2-8. However, its role in promoting the expression of AFP in liver development has led to the development of AFP-targeting drugs for the treatment of hepatocellular carcinoma (HCC). Sorafenib, a multi-kinase inhibitor, is currently the only FDA-approved drug for the treatment of advanced HCC. It has been shown to de…	GO:0001889 liver development;GO:0061008 hepaticobiliary system development;GO:0050680 negative regulation of epithelial cell proliferation		Predicted intracellular proteins; Transcription factors:Helix-turn-helix domains	Nucleoplasm (Approved); Additional: Plasma membrane				1.0	0.0	0.0	0.0	0.0	0.0	0.0	0.0	0.0	0.0	0.0	0.0	0.0	0.0	0.0	0.0	0.0	0.0	0.0	0.0
NKPD1	284353	symbol	H. sapiens	284353	H. sapiens	NKPD1	NTPase KAP family P-loop domain containing 1	NKPD1, also known as NTPase KAP family P-loop domain containing 1, is a human gene that is predicted to be an integral component of the membrane. The gene belongs to the KAP family of NTPases, which are involved in various cellular processes such as protein trafficking, signal transduction, and membrane fusion. However, the specific function of NKPD1 is currently unknown. The gene is located on c…	Unfortunately, there is currently limited information available on the disease implications and targeted drug discovery efforts for NKPD1. As the specific function of the gene is still unknown, it is difficult to determine its potential role in disease development or progression. Additionally, there are no known drugs on the market that specifically target NKPD1. However, as research continues to…								0.0	0.0	0.0	0.0	0.0	0.0	0.0	0.0	0.0	0.0	0.0	0.0	0.0	0.0	0.0	0.0	0.0	0.0	0.0	0.0
OR4A47	403253	symbol	H. sapiens	403253	H. sapiens	OR4A47	olfactory receptor family 4 subfamily A member 47	OR4A47 is a gene that codes for a protein called olfactory receptor family 4 subfamily A member 47. This protein is involved in the sense of smell, as it interacts with odorant molecules in the nose to trigger a neuronal response that leads to the perception of a smell. Olfactory receptors like OR4A47 are part of a large family of G-protein-coupled receptors that share a similar structure with ne…	There is limited information available on the disease implications of OR4A47. However, research has shown that olfactory receptors, including OR4A47, may play a role in various diseases such as Alzheimer's disease, Parkinson's disease, and cancer. Targeted drug discovery efforts for OR4A47 are also limited, as the function and specific role of this protein in disease pathways are not well underst…	GO:0050911 detection of chemical stimulus involved in sensory perception of smell;GO:0007608 sensory perception of smell;GO:0050907 detection of chemical stimulus involved in sensory perception		G-protein coupled receptors:Odorant/olfactory and gustatory receptors					0.0	0.0	0.0	0.0	0.0	0.0	0.0	0.0	0.0	0.0	0.0	0.0	0.0	0.0	0.0	0.0	0.0	0.0	0.0	0.0
CCDC78	124093	symbol	H. sapiens	124093	H. sapiens	CCDC78	coiled-coil domain containing 78	CCDC78 is a human gene that encodes a protein containing two coiled-coil domains. The function of this gene is currently unknown.	Unfortunately, there is currently very limited information available on the disease implications and targeted drug discovery efforts for CCDC78. As the function of this gene is unknown, it is difficult to predict any potential disease associations or therapeutic targets. Additionally, there are no known drugs on the market that specifically target CCDC78. However, further research on the function…	GO:0098535 de novo centriole assembly involved in multi-ciliated epithelial cell differentiation;GO:0097742 de novo centriole assembly;GO:1903251 multi-ciliated epithelial cell differentiation		Human disease related genes:Musculoskeletal diseases:Muscular diseases; Disease related genes; Predicted intracellular proteins					0.0	0.0	0.0	0.0	0.0	0.0	0.0	0.0	0.0	0.0	0.0	0.0	0.0	0.0	0.0	0.0	0.0	0.0	0.0	0.0
MURC	347273	gene_synonym	H. sapiens	347273	H. sapiens	CAVIN4	caveolae associated protein 4	CAVIN4, also known as caveolae associated protein 4, is a gene that encodes a protein with two coiled-coil regions. This protein is involved in promoting Rho/ROCK signaling in cardiac muscle cells, which may help with the organization of myofibrils. The function of CAVIN4 is not fully understood, but it is believed to play a role in the regulation of cellular processes in the heart. This gene was…	There is limited information available on the disease implications of CAVIN4. However, studies have suggested that mutations in this gene may be associated with the development of dilated cardiomyopathy, a condition characterized by an enlarged and weakened heart. Targeted drug discovery efforts for CAVIN4 are currently underway, with a focus on identifying small molecules that can modulate its a…	GO:0007517 muscle organ development;GO:0061061 muscle structure development;GO:0045944 positive regulation of transcription by RNA polymerase II		Predicted intracellular proteins	Golgi apparatus;Plasma membrane (Supported); Additional: Nucleoplasm				0.0	0.0	0.0	0.0	0.0	0.0	0.0	0.0	0.0	0.0	0.0	0.0	0.0	0.0	0.0	0.0	0.0	0.0	0.0	0.0
SCG2	7857	symbol	H. sapiens	7857	H. sapiens	SCG2	secretogranin II	SCG2 is a gene that encodes for a protein called secretogranin III, which belongs to a family of neuroendocrine secretory proteins. In rodents, the full-length protein is involved in sorting and packaging peptide hormones and neuropeptides into secretory vesicles. The protein is cleaved to produce two active peptides: secretoneurin, which has chemotaxic effects on specific cell types, and EM66, w…	There is limited information on the disease implications of SCG2 mutations in humans. However, studies have shown that altered expression of SCG2 is associated with various neurological disorders, including Alzheimer's disease, Parkinson's disease, and schizophrenia. Targeted drug discovery efforts for SCG2 are currently limited, but some studies have suggested that modulating the activity of sec…	GO:0050930 induction of positive chemotaxis;GO:0050927 positive regulation of positive chemotaxis;GO:0048245 eosinophil chemotaxis		Predicted secreted proteins	Golgi apparatus (Approved); Additional: Vesicles			(M5919)HALLMARK HEDGEHOG SIGNALING; (M5930)HALLMARK EPITHELIAL MESENCHYMAL TRANSITION	1.0	0.0	0.0	0.0	0.0	0.0	0.0	0.0	0.0	0.0	0.0	0.0	0.0	1.0	0.0	0.0	0.0	0.0	0.0	0.0
NEIL3	55247	symbol	H. sapiens	55247	H. sapiens	NEIL3	nei like DNA glycosylase 3	NEIL3 is a human gene that encodes for a DNA glycosylase, which is part of a family of enzymes that initiate the first step in base excision repair. This repair process involves cleaving bases that have been damaged by reactive oxygen species and introducing a DNA strand break through a lyase reaction. NEIL3 is homologous to the bacterial Fpg/Nei family and is involved in repairing oxidative DNA …	Research on NEIL3 has suggested its potential involvement in various diseases, including cancer and neurodegenerative disorders. In cancer, NEIL3 has been found to be overexpressed in certain types of tumors, such as breast and ovarian cancer, and its inhibition has been shown to reduce tumor growth in preclinical models. In neurodegenerative diseases, NEIL3 has been linked to the accumulation of…	GO:0045007 depurination;GO:0006285 base-excision repair, AP site formation;GO:0006304 DNA modification		Enzymes; Predicted intracellular proteins; ENZYME proteins:Lyases	Nucleoplasm (Enhanced)				0.0	0.0	0.0	0.0	0.0	0.0	0.0	0.0	0.0	0.0	0.0	0.0	0.0	0.0	0.0	0.0	0.0	0.0	0.0	0.0
MMP17	4326	symbol	H. sapiens	4326	H. sapiens	MMP17	matrix metallopeptidase 17	MMP17, also known as matrix metallopeptidase 17, is a gene that belongs to the peptidase M10 family and membrane-type subfamily of matrix metalloproteinases. These proteins are involved in breaking down the extracellular matrix in various physiological processes, including embryonic development, tissue remodeling, and reproduction. MMP17 is unique among the membrane-type matrix metalloproteinases…	MMP17 has been implicated in various diseases, including osteoarthritis, cancer, and cardiovascular disease. In osteoarthritis, MMP17 is involved in the degradation of cartilage, leading to joint damage and pain. In cancer, MMP17 promotes tumor growth, invasion, and metastasis by breaking down the extracellular matrix and facilitating angiogenesis. Targeted drug discovery efforts have focused on …	GO:0042756 drinking behavior;GO:0030574 collagen catabolic process;GO:0032963 collagen metabolic process		Enzymes; Predicted intracellular proteins; Peptidases:Metallopeptidases; Predicted secreted proteins		Marimastat	(M3468)NABA ECM REGULATORS; (M5885)NABA MATRISOME ASSOCIATED; (M5889)NABA MATRISOME		0.0	1.0	0.0	0.0	0.0	0.0	0.0	0.0	0.0	0.0	0.0	0.0	0.0	0.0	1.0	0.0	0.0	0.0	1.0	0.0
SCEL	8796	symbol	H. sapiens	8796	H. sapiens	SCEL	sciellin	The SCEL gene encodes a protein that is involved in the formation of the cornified envelope in keratinocytes. This protein is located at the periphery of cells and may play a role in regulating the assembly of proteins in the cornified envelope. There are different isoforms of the protein that are produced by alternative splicing of the gene. One isoform has been described in the literature, but …	There is limited information available on the disease implications of the SCEL gene. However, mutations in the gene have been associated with autosomal recessive congenital ichthyosis (ARCI), a rare genetic disorder characterized by dry, scaly skin. Targeted drug discovery efforts for SCEL are also limited, likely due to the lack of understanding of the protein's function and its role in disease.…	GO:0090263 positive regulation of canonical Wnt signaling pathway;GO:0030216 keratinocyte differentiation;GO:0030177 positive regulation of Wnt signaling pathway		Predicted intracellular proteins	Plasma membrane (Supported); Additional: Cytosol;Nucleoplasm				0.0	0.0	0.0	0.0	0.0	0.0	0.0	0.0	0.0	0.0	0.0	0.0	0.0	0.0	0.0	0.0	0.0	0.0	0.0	0.0
KRT36	8689	symbol	H. sapiens	8689	H. sapiens	KRT36	keratin 36	KRT36 is a gene that encodes for a type I hair keratin, which is an acidic protein that combines with type II keratins to form hair and nails. This gene is a member of the keratin gene family and is located on chromosome 17q12-q21. The type I hair keratins are clustered in this region and have the same direction of transcription.	There is limited information available on the disease implications of KRT36 mutations. However, mutations in other keratin genes have been associated with various skin and hair disorders, such as epidermolysis bullosa simplex and monilethrix. Targeted drug discovery efforts for keratin-related disorders have focused on developing therapies that can improve the structural integrity of keratin prot…	GO:0045616 regulation of keratinocyte differentiation;GO:0045604 regulation of epidermal cell differentiation;GO:0045682 regulation of epidermis development		Predicted intracellular proteins					0.0	0.0	0.0	0.0	0.0	0.0	0.0	0.0	1.0	0.0	0.0	0.0	0.0	0.0	0.0	0.0	0.0	0.0	0.0	0.0
SULT4A1	25830	symbol	H. sapiens	25830	H. sapiens	SULT4A1	sulfotransferase family 4A member 1	SULT4A1 is a gene that belongs to the sulfotransferase family and is primarily expressed in the brain. It encodes a protein that is involved in the metabolism of neurotransmitters. Polymorphisms in this gene have been linked to an increased susceptibility to schizophrenia.	SULT4A1 has been implicated in several neurological disorders, including schizophrenia, bipolar disorder, and Alzheimer's disease. Studies have shown that certain polymorphisms in this gene may increase the risk of developing these disorders. As a result, SULT4A1 has become a target for drug discovery efforts aimed at developing new treatments for these conditions. However, there are currently no…	GO:0140059 dendrite arborization;GO:0140058 neuron projection arborization;GO:0051923 sulfation		Predicted intracellular proteins					0.0	0.0	0.0	0.0	0.0	0.0	0.0	0.0	0.0	0.0	0.0	0.0	0.0	0.0	0.0	0.0	0.0	0.0	0.0	0.0
CD1A	909	symbol	H. sapiens	909	H. sapiens	CD1A	CD1a molecule	CD1A is a gene that encodes a transmembrane glycoprotein belonging to the CD1 family. These proteins are structurally similar to major histocompatibility complex (MHC) proteins and form heterodimers with beta-2-microglobulin. CD1 proteins present lipid and glycolipid antigens of self or microbial origin to T cells. The human genome contains five CD1 family genes, and CD1A is localized to the plas…	CD1A has been implicated in various diseases, including autoimmune disorders, infectious diseases, and cancer. In autoimmune disorders, CD1A has been shown to present self-lipids to T cells, leading to the activation of autoreactive T cells and subsequent tissue damage. In infectious diseases, CD1A has been found to present microbial lipids to T cells, leading to the activation of antimicrobial i…	GO:0048006 antigen processing and presentation, endogenous lipid antigen via MHC class Ib;GO:0048003 antigen processing and presentation of lipid antigen via MHC class Ib;GO:0048007 antigen processing and presentation, exogenous lipid antigen via MHC class Ib		CD markers		Antithymocyte immunoglobulin (rabbit)			0.0	0.0	1.0	0.0	1.0	0.0	1.0	0.0	0.0	1.0	0.0	0.0	0.0	0.0	0.0	0.0	0.0	0.0	0.0	0.0
C5orf46	389336	symbol	H. sapiens	389336	H. sapiens	C5orf46	chromosome 5 open reading frame 46	C5orf46 is a human gene located in the extracellular exosome. It is also known as chromosome 5 open reading frame 46. The function of this gene is not yet fully understood, but it is believed to play a role in cellular communication and signaling. The gene is currently being studied to determine its potential involvement in various diseases and conditions.	There is limited information available on the disease implications of C5orf46. However, some studies have suggested that it may be involved in the development and progression of certain types of cancer, including breast cancer and hepatocellular carcinoma. Targeted drug discovery efforts for C5orf46 are still in the early stages, and there are currently no drugs on the market that specifically ta…	GO:0008150 biological_process		Predicted secreted proteins	Nuclear speckles (Approved); Additional: Mitochondria				0.0	0.0	0.0	0.0	0.0	0.0	0.0	0.0	0.0	0.0	0.0	0.0	0.0	0.0	0.0	0.0	0.0	0.0	0.0	0.0
SLC46A2	57864	symbol	H. sapiens	57864	H. sapiens	SLC46A2	solute carrier family 46 member 2	SLC46A2 is a human gene that is predicted to enable transmembrane transporter activity and is involved in the positive regulation of the nucleotide-binding activity oligomerization domain containing 1 signaling pathway. It is also predicted to be located in the cell surface and plasma membrane and to be an integral component of the membrane. This information is provided by the Alliance of Genome …	SLC46A2 has been implicated in several diseases, including folate malabsorption and autism spectrum disorder (ASD). Mutations in SLC46A2 have been associated with hereditary folate malabsorption, a rare autosomal recessive disorder characterized by impaired intestinal folate absorption, resulting in megaloblastic anemia, neurological deficits, and other developmental abnormalities. Additionally, …	GO:0070430 positive regulation of nucleotide-binding oligomerization domain containing 1 signaling pathway;GO:0070428 regulation of nucleotide-binding oligomerization domain containing 1 signaling pathway;GO:0070426 positive regulation of nucleotide-binding domain, leucine rich repeat containing receptor signaling pathway		Transporters:Electrochemical Potential-driven transporters					1.0	0.0	0.0	0.0	0.0	0.0	0.0	0.0	0.0	1.0	0.0	0.0	0.0	0.0	0.0	0.0	0.0	0.0	0.0	0.0
NMU	10874	symbol	H. sapiens	10874	H. sapiens	NMU	neuromedin U	The NMU gene encodes a precursor protein that is processed to produce a neuropeptide called neuromedin U. This neuropeptide is involved in various physiological processes such as pain, stress, immune-mediated inflammatory diseases, and feeding regulation. The gene is expressed at higher levels in certain types of cancers such as renal, pancreatic, and lung cancers. Alternative splicing of the gen…	The NMU gene and its encoded neuropeptide have been implicated in various diseases, including obesity, diabetes, anxiety, depression, and cancer. As a result, there have been efforts to develop drugs that target the NMU pathway. One example is the drug GSK-1614343, which is a selective NMU receptor antagonist that has shown promise in preclinical studies for the treatment of obesity and diabetes.…	GO:2000821 regulation of grooming behavior;GO:0060259 regulation of feeding behavior;GO:0045987 positive regulation of smooth muscle contraction		Predicted secreted proteins				(M5907)HALLMARK ESTROGEN RESPONSE LATE	0.0	0.0	0.0	0.0	0.0	0.0	0.0	1.0	0.0	0.0	0.0	0.0	0.0	0.0	0.0	0.0	0.0	0.0	0.0	0.0
OR9A2	135924	symbol	H. sapiens	135924	H. sapiens	OR9A2	olfactory receptor family 9 subfamily A member 2	OR9A2 is a gene that codes for a protein called olfactory receptor family 9 subfamily A member 2. This protein is involved in the sense of smell, as it interacts with odorant molecules in the nose to trigger a neuronal response that leads to the perception of a smell. Olfactory receptors like OR9A2 are part of a large family of G-protein-coupled receptors that share a similar structure with neuro…	There is limited information available on the disease implications of OR9A2. However, research has shown that olfactory receptors, including OR9A2, may play a role in various diseases such as Alzheimer's disease, Parkinson's disease, and cancer. Targeted drug discovery efforts for OR9A2 are also limited, as the function and potential therapeutic applications of this protein are not well understoo…	GO:0050911 detection of chemical stimulus involved in sensory perception of smell;GO:0007608 sensory perception of smell;GO:0050907 detection of chemical stimulus involved in sensory perception		G-protein coupled receptors:Odorant/olfactory and gustatory receptors					0.0	0.0	0.0	0.0	0.0	0.0	0.0	0.0	0.0	0.0	0.0	0.0	0.0	0.0	0.0	0.0	0.0	0.0	0.0	0.0
IRX6	79190	symbol	H. sapiens	79190	H. sapiens	IRX6	iroquois homeobox 6	IRX6, also known as iroquois homeobox 6, is a gene that is predicted to have multiple functions related to DNA-binding transcription activator and repressor activity, as well as regulation of transcription and cell development. It is also predicted to be involved in neuron differentiation and retina morphogenesis in camera-type eye. IRX6 is believed to be active in the nucleus and part of chromat…	There is limited information available on the disease implications of IRX6. However, some studies have suggested that mutations in IRX6 may be associated with certain types of cancer, including breast cancer and colorectal cancer. Targeted drug discovery efforts for IRX6 are also limited, as the gene is not currently considered a major drug target. However, some research has focused on developing…	GO:0030182 neuron differentiation;GO:0048699 generation of neurons;GO:0045944 positive regulation of transcription by RNA polymerase II		Predicted intracellular proteins; Transcription factors:Helix-turn-helix domains	Mitochondria;Nucleoplasm (Approved)				0.0	0.0	0.0	0.0	0.0	0.0	0.0	0.0	0.0	0.0	0.0	0.0	0.0	0.0	0.0	0.0	0.0	0.0	0.0	0.0
NIPAL4	348938	symbol	H. sapiens	348938	H. sapiens	NIPAL4	NIPA like domain containing 4	The human gene NIPAL4, also known as NIPA like domain containing 4, is believed to encode a membrane receptor. Mutations in this gene have been linked to a condition called autosomal recessive congenital ichthyosis, which is a rare genetic disorder that affects the skin and causes it to become dry, scaly, and thickened. This condition is inherited in an autosomal recessive pattern, meaning that a…	There are currently no targeted drug discovery efforts specifically aimed at NIPAL4 mutations and their associated disease, autosomal recessive congenital ichthyosis. Treatment for this condition is primarily focused on managing symptoms, such as using emollients and moisturizers to alleviate dry skin. However, there have been some successful drugs developed for other types of ichthyosis, such as…	GO:1903830 magnesium ion transmembrane transport;GO:0015693 magnesium ion transport;GO:0098662 inorganic cation transmembrane transport		Potential drug targets; Disease related genes; Transporters:Electrochemical Potential-driven transporters; Human disease related genes:Congenital malformations:Congenital malformations of skin					0.0	0.0	0.0	0.0	0.0	0.0	0.0	0.0	0.0	0.0	0.0	0.0	0.0	0.0	0.0	0.0	0.0	0.0	0.0	1.0
TMEFF1	8577	symbol	H. sapiens	8577	H. sapiens	TMEFF1	transmembrane protein with EGF like and two follistatin like domains 1	TMEFF1 is a human gene that encodes a transmembrane protein with EGF-like and two follistatin-like domains. It is predicted to have signaling receptor binding activity and is involved in animal organ morphogenesis, neuron projection development, and tissue development. TMEFF1 is located in the plasma membrane.	TMEFF1 has been implicated in various diseases, including cancer, Alzheimer's disease, and schizophrenia. In cancer, TMEFF1 has been shown to act as a tumor suppressor gene, and its downregulation has been observed in several types of cancer, including prostate, breast, and lung cancer. Targeted drug discovery efforts have focused on developing drugs that can upregulate TMEFF1 expression or mimic…			Transporters:Accessory Factors Involved in Transport					0.0	0.0	0.0	0.0	0.0	0.0	0.0	0.0	0.0	0.0	0.0	0.0	0.0	0.0	0.0	0.0	0.0	0.0	0.0	0.0
NUTM1	256646	symbol	H. sapiens	256646	H. sapiens	NUTM1	NUT midline carcinoma family member 1	NUTM1 is a human gene that is a member of the NUT midline carcinoma family. It is predicted to be located in both the cytoplasm and nucleus. The function of this gene is not well understood, but mutations in NUTM1 have been associated with NUT midline carcinoma, a rare and aggressive form of cancer that typically affects the midline structures of the body, such as the head, neck, and chest. Resea…	NUT midline carcinoma (NMC) is a rare and aggressive form of cancer that is associated with mutations in the NUTM1 gene. NMC typically affects the midline structures of the body, such as the head, neck, and chest, and is often resistant to standard cancer treatments. Targeted drug discovery efforts for NMC have focused on developing inhibitors of the BRD4-NUT fusion protein, which is formed as a …			Disease related genes; Predicted intracellular proteins; Cancer-related genes					0.0	0.0	0.0	0.0	0.0	0.0	0.0	0.0	0.0	0.0	0.0	0.0	0.0	0.0	0.0	0.0	0.0	0.0	0.0	0.0
SLC18A3	6572	symbol	H. sapiens	6572	H. sapiens	SLC18A3	solute carrier family 18 member A3	SLC18A3 is a gene that belongs to the vesicular amine transporter family. It encodes a transmembrane protein that is responsible for transporting acetylcholine into secretory vesicles, which are then released into the extracellular space. The transport of acetylcholine is facilitated by a proton gradient that is established by a vacuolar ATPase. SLC18A3 is located within the first intron of the c…	SLC18A3 has been implicated in several neurological disorders, including Parkinson's disease, schizophrenia, and Alzheimer's disease. In Parkinson's disease, the loss of dopaminergic neurons in the substantia nigra leads to a decrease in dopamine release, which is mediated by SLC18A3. Targeting SLC18A3 has been proposed as a potential therapeutic strategy for Parkinson's disease. Several drugs th…	GO:0051630 acetylcholine uptake;GO:0014057 positive regulation of acetylcholine secretion, neurotransmission;GO:1904398 positive regulation of neuromuscular junction development		Human disease related genes:Nervous system diseases:Other nervous and sensory system diseases; Disease related genes; Transporters:Electrochemical Potential-driven transporters; Potential drug targets					0.0	0.0	0.0	0.0	0.0	0.0	0.0	0.0	0.0	0.0	0.0	0.0	0.0	0.0	0.0	1.0	0.0	0.0	0.0	1.0
HIST1H2AI	8329	gene_synonym	H. sapiens	8329	H. sapiens	H2AC13	H2A clustered histone 13	H2AC13 is a gene that encodes a replication-dependent histone, which is a member of the histone H2A family. Histones are nuclear proteins that are responsible for the nucleosome structure of the chromosomal fiber in eukaryotes. The gene is intronless and is found in the small histone gene cluster on chromosome 6p22-p21.3. Transcripts from this gene lack polyA tails but instead contain a palindrom…	There is limited information available on the disease implications of H2AC13. However, research has shown that mutations in other histone genes can lead to various diseases, including cancer and developmental disorders. Therefore, it is possible that mutations in H2AC13 could also contribute to disease development. As for targeted drug discovery efforts, histone-modifying enzymes have been identi…	GO:0031507 heterochromatin formation;GO:0045814 negative regulation of gene expression, epigenetic;GO:0040029 epigenetic regulation of gene expression		Predicted intracellular proteins	Nucleoplasm (Supported)				0.0	0.0	0.0	0.0	0.0	0.0	0.0	0.0	0.0	0.0	0.0	0.0	0.0	0.0	0.0	0.0	0.0	0.0	0.0	0.0
SLC6A3	6531	symbol	H. sapiens	6531	H. sapiens	SLC6A3	solute carrier family 6 member 3	SLC6A3 is a gene that encodes a dopamine transporter, which is responsible for transporting dopamine across cell membranes. This gene belongs to the sodium- and chloride-dependent neurotransmitter transporter family. The 3' UTR of this gene contains a variable number tandem repeat (VNTR) that can be present in 3 to 11 copies. The number of repeats is associated with various conditions such as idi…	SLC6A3, also known as the dopamine transporter gene, has been implicated in several neurological and psychiatric disorders. Variations in the VNTR region of the gene have been associated with an increased risk of developing attention-deficit hyperactivity disorder (ADHD), substance abuse disorders, and Parkinson's disease. The dopamine transporter is a target for several drugs used in the treatme…	GO:0051583 dopamine uptake involved in synaptic transmission;GO:0051934 catecholamine uptake involved in synaptic transmission;GO:0051620 norepinephrine uptake		Disease related genes; Transporters:Electrochemical Potential-driven transporters; FDA approved drug targets:Small molecule drugs	Vesicles (Approved)	Amphetamine; Phentermine; Benzatropine; Venlafaxine; Loxapine; Methylphenidate; Meperidine; Imipramine; Duloxetine; Amoxapine; Mazindol; Procaine; Trimipramine; Modafinil; Phenmetrazine; Pseudoephedrine; Benzphetamine; Cocaine; Diethylpropion; Dopamine; Sertraline; Sibutramine; Chlorpheniramine; Diphenylpyraline; Nefazodone; Bupropion; Chloroprocaine; Escitalopram; Aripiprazole; Ephedra sinica ro…	(M275)PID ALPHA SYNUCLEIN PATHWAY	(M5956)HALLMARK KRAS SIGNALING DN	0.0	0.0	0.0	0.0	0.0	0.0	0.0	0.0	0.0	0.0	0.0	0.0	0.0	0.0	1.0	1.0	0.0	0.0	0.0	1.0
SV2C	22987	symbol	H. sapiens	22987	H. sapiens	SV2C	synaptic vesicle glycoprotein 2C	SV2C is a human gene that encodes for a protein called synaptic vesicle glycoprotein 2C. This protein is predicted to have transmembrane transporter activity and is involved in chemical synaptic transmission, neurotransmitter transport, and transmembrane transport. It is predicted to be located in the plasma membrane and synaptic vesicle and is active in neuron projection and synaptic vesicle mem…	SV2C has been implicated in several neurological disorders, including epilepsy, schizophrenia, and Parkinson's disease. Studies have shown that mutations in the SV2C gene can lead to altered neurotransmitter release and synaptic transmission, which can contribute to the development of these disorders. As a result, SV2C has become a target for drug discovery efforts aimed at developing new treatme…	GO:2000300 regulation of synaptic vesicle exocytosis;GO:0046928 regulation of neurotransmitter secretion;GO:0051588 regulation of neurotransmitter transport		Transporters:Electrochemical Potential-driven transporters	Nucleoplasm;Vesicles (Supported)				0.0	0.0	0.0	0.0	0.0	0.0	0.0	0.0	0.0	0.0	0.0	0.0	0.0	0.0	0.0	1.0	0.0	0.0	0.0	0.0
HTRA4	203100	symbol	H. sapiens	203100	H. sapiens	HTRA4	HtrA serine peptidase 4	HTRA4, also known as HtrA serine peptidase 4, is a gene that encodes a protease belonging to the HtrA family. The protein contains several domains, including a signal peptide, an insulin growth factor binding domain, a Kazal protease inhibitor domain, a trypsin domain, and a PDZ domain. Studies suggest that HTRA4 may function as a chaperone protease that degrades misfolded secretory proteins. Oth…	There is limited information available on the disease implications of HTRA4. However, studies have suggested that mutations in the HTRA4 gene may be associated with the development of osteoarthritis. Targeted drug discovery efforts for HTRA4 are also limited, as the function of the protein is not well understood. However, some studies have suggested that HTRA4 may be a potential therapeutic targe…	GO:0030512 negative regulation of transforming growth factor beta receptor signaling pathway;GO:0017015 regulation of transforming growth factor beta receptor signaling pathway;GO:1903844 regulation of cellular response to transforming growth factor beta stimulus		Enzymes; Peptidases:Serine-type peptidases; Predicted secreted proteins			(M3468)NABA ECM REGULATORS; (M5885)NABA MATRISOME ASSOCIATED; (M5889)NABA MATRISOME		0.0	1.0	0.0	0.0	0.0	0.0	0.0	0.0	0.0	0.0	0.0	0.0	0.0	0.0	0.0	0.0	0.0	0.0	0.0	0.0
GABRD	2563	symbol	H. sapiens	2563	H. sapiens	GABRD	gamma-aminobutyric acid type A receptor subunit delta	GABRD is a gene that encodes the delta subunit of the GABA-A receptor, which is a ligand-gated chloride channel that is modulated by agents such as benzodiazepines. GABA is the major inhibitory neurotransmitter in the mammalian brain, and mutations in the GABRD gene have been associated with susceptibility to generalized epilepsy with febrile seizures, type 5. The GABA-A receptor is generally pen…	Mutations in the GABRD gene have been associated with susceptibility to generalized epilepsy with febrile seizures, type 5. This suggests that drugs targeting the GABA-A receptor, such as benzodiazepines, may be effective in treating this type of epilepsy. However, benzodiazepines can have side effects such as sedation and addiction, so there is a need for more targeted drugs. One example of a su…	GO:0051932 synaptic transmission, GABAergic;GO:0007214 gamma-aminobutyric acid signaling pathway;GO:0060078 regulation of postsynaptic membrane potential		Disease related genes; Human disease related genes:Nervous system diseases:Epilepsy; Predicted intracellular proteins; FDA approved drug targets:Small molecule drugs	Golgi apparatus;Vesicles (Uncertain)	Ethanol; Fludiazepam			0.0	0.0	0.0	0.0	0.0	0.0	0.0	1.0	0.0	0.0	0.0	0.0	0.0	0.0	0.0	1.0	0.0	0.0	0.0	1.0
SCN1B	6324	symbol	H. sapiens	6324	H. sapiens	SCN1B	sodium voltage-gated channel beta subunit 1	SCN1B is a gene that encodes for the sodium voltage-gated channel beta subunit 1, which is a protein that plays a role in the generation and propagation of action potentials in muscle and neuronal cells. The protein is composed of one alpha and two beta subunits, where the beta-1 subunit modulates the kinetics of channel inactivation. Mutations in this gene have been linked to various conditions,…	Mutations in SCN1B have been associated with various neurological and cardiac disorders. For example, mutations in this gene have been linked to generalized epilepsy with febrile seizures plus (GEFS+), a condition characterized by seizures triggered by fever and other factors. Additionally, mutations in SCN1B have been implicated in Brugada syndrome 5, a rare genetic disorder that affects the hea…	GO:0021966 corticospinal neuron axon guidance;GO:1905152 positive regulation of voltage-gated sodium channel activity;GO:0086017 Purkinje myocyte action potential		Disease related genes; Predicted secreted proteins; Human disease related genes:Cardiovascular diseases:Cardiac diseases; FDA approved drug targets:Small molecule drugs; Predicted intracellular proteins; Human disease related genes:Nervous system diseases:Epilepsy		Phenytoin; Zonisamide		(M5932)HALLMARK INFLAMMATORY RESPONSE; (M5953)HALLMARK KRAS SIGNALING UP	0.0	0.0	0.0	1.0	0.0	0.0	0.0	0.0	1.0	0.0	0.0	0.0	0.0	0.0	0.0	1.0	1.0	1.0	0.0	1.0
GLP1R	2740	symbol	H. sapiens	2740	H. sapiens	GLP1R	glucagon like peptide 1 receptor	The GLP1R gene encodes a protein that acts as a receptor for the hormone glucagon-like peptide 1 (GLP-1), which stimulates insulin secretion in response to glucose. The receptor is located on the cell surface and is internalized when activated by GLP-1 or GLP-1 analogs. This plays a crucial role in the signaling pathways that lead to insulin secretion. The GLP1R gene is associated with diabetes, …	The GLP1R gene is a promising target for the treatment of type 2 diabetes. Several GLP-1 receptor agonists have been developed and are currently on the market, including exenatide, liraglutide, and dulaglutide. These drugs mimic the action of GLP-1 and stimulate insulin secretion, leading to improved glucose control. GLP-1 receptor agonists also have additional benefits, such as promoting weight …	GO:1990911 response to psychosocial stress;GO:0031204 post-translational protein targeting to membrane, translocation;GO:0071377 cellular response to glucagon stimulus		G-protein coupled receptors:GPCRs excl olfactory receptors; G-protein coupled receptors:Family 2 (B) receptors; Transporters; FDA approved drug targets:Small molecule drugs; FDA approved drug targets:Biotech drugs		Glucagon; Exenatide; Liraglutide; Albiglutide; Dulaglutide; Lixisenatide; Semaglutide			0.0	0.0	0.0	0.0	0.0	0.0	0.0	1.0	0.0	0.0	0.0	0.0	0.0	0.0	1.0	0.0	0.0	0.0	0.0	0.0
UGT1A5	54579	symbol	H. sapiens	54579	H. sapiens	UGT1A5	UDP glucuronosyltransferase family 1 member A5	UGT1A5 is a gene that encodes an enzyme called UDP-glucuronosyltransferase, which is involved in the glucuronidation pathway. This pathway transforms lipophilic molecules, such as hormones, drugs, and bilirubin, into water-soluble metabolites that can be excreted. UGT1A5 is part of a complex locus that includes thirteen unique alternate first exons followed by four common exons. Four of the alter…	UGT1A5 has been implicated in several diseases, including Gilbert's syndrome, Crigler-Najjar syndrome, and breast cancer. Gilbert's syndrome is a benign condition characterized by elevated levels of unconjugated bilirubin due to reduced UGT1A1 activity. Crigler-Najjar syndrome, on the other hand, is a rare genetic disorder that causes severe jaundice due to a complete absence of UGT1A1 activity. …	GO:0052695 cellular glucuronidation;GO:0006063 uronic acid metabolic process;GO:0019585 glucuronate metabolic process		Enzymes; ENZYME proteins:Transferases					0.0	0.0	0.0	0.0	0.0	0.0	0.0	0.0	0.0	0.0	0.0	0.0	0.0	0.0	0.0	0.0	0.0	0.0	0.0	0.0
PKMYT1	9088	symbol	H. sapiens	9088	H. sapiens	PKMYT1	protein kinase, membrane associated tyrosine/threonine 1	PKMYT1 is a gene that encodes a protein kinase, which is a type of enzyme that adds phosphate groups to other proteins. This particular protein kinase is located on the membrane of cells and plays a role in regulating the cell cycle. Specifically, it inhibits the transition from the G2 phase to the M phase by phosphorylating and deactivating another protein called cyclin-dependent kinase 1. The a…	Research on PKMYT1 has shown that it may play a role in the development and progression of certain types of cancer, including breast, lung, and ovarian cancer. Inhibiting PKMYT1 activity has been shown to induce cell death in cancer cells, making it a potential target for cancer therapy. Several small molecule inhibitors of PKMYT1 have been developed and are currently being tested in preclinical …	GO:0110031 negative regulation of G2/MI transition of meiotic cell cycle;GO:0110030 regulation of G2/MI transition of meiotic cell cycle;GO:1901994 negative regulation of meiotic cell cycle phase transition	yes	Predicted intracellular proteins; Enzymes; ENZYME proteins:Transferases; Kinases	Golgi apparatus (Supported); Additional: Nucleoli;Nucleoplasm	Fostamatinib			0.0	0.0	0.0	0.0	0.0	1.0	0.0	0.0	0.0	0.0	0.0	0.0	0.0	0.0	0.0	0.0	0.0	0.0	0.0	0.0
ASPM	259266	symbol	H. sapiens	259266	H. sapiens	ASPM	assembly factor for spindle microtubules	ASPM is a human gene that plays a crucial role in regulating mitotic spindle function in embryonic neuroblasts. It is the human equivalent of the Drosophila melanogaster 'abnormal spindle' gene (asp). Studies in mice suggest that ASPM also regulates neurogenesis. Mutations in ASPM have been linked to microcephaly primary type 5, a condition characterized by a smaller than average head size and in…	Mutations in the ASPM gene have been linked to microcephaly primary type 5, a rare genetic disorder characterized by a significantly smaller head size and intellectual disability. There are currently no targeted drug discovery efforts for ASPM-related microcephaly, and treatment is primarily supportive and focused on managing symptoms. However, research into the function of ASPM and its role in n…	GO:0045769 negative regulation of asymmetric cell division;GO:0009786 regulation of asymmetric cell division;GO:0021873 forebrain neuroblast division		Disease related genes; Cancer-related genes:Mutational cancer driver genes; Predicted intracellular proteins; Human disease related genes:Congenital malformations:Congenital malformations of the nervous system	Cytosol;Plasma membrane (Approved)				0.0	0.0	0.0	0.0	0.0	1.0	0.0	0.0	0.0	0.0	0.0	0.0	0.0	0.0	0.0	0.0	1.0	0.0	0.0	0.0
CPXM2	119587	symbol	H. sapiens	119587	H. sapiens	CPXM2	carboxypeptidase X, M14 family member 2	CPXM2 is a human gene that is predicted to encode a protein with metallocarboxypeptidase activity. It is also predicted to be involved in peptide metabolic processes and protein processing. The protein is expected to be active in the extracellular space. This information is provided by the Alliance of Genome Resources as of April 2022.	CPXM2 has not been extensively studied in the context of disease implications, and there are currently no targeted drug discovery efforts focused on this gene. However, there is some evidence to suggest that CPXM2 may play a role in cancer progression. Specifically, a study published in the journal Oncotarget in 2016 found that CPXM2 expression was significantly upregulated in breast cancer tissu…	GO:0006508 proteolysis;GO:0019538 protein metabolic process;GO:1901564 organonitrogen compound metabolic process		Enzymes; Predicted intracellular proteins; Peptidases:Metallopeptidases; Predicted secreted proteins					0.0	0.0	0.0	0.0	0.0	0.0	0.0	0.0	0.0	0.0	0.0	0.0	0.0	0.0	0.0	0.0	0.0	0.0	0.0	0.0
LRRN4CL	221091	symbol	H. sapiens	221091	H. sapiens	LRRN4CL	LRRN4 C-terminal like	LRRN4CL, also known as LRRN4 C-terminal like, is a human gene that is predicted to be an integral component of the membrane. The function of this gene is not yet fully understood, but it is believed to play a role in cell signaling and communication. LRRN4CL is located on chromosome 11 and is expressed in various tissues throughout the body. Further research is needed to fully understand the func…	There is currently limited information available on the disease implications of LRRN4CL. However, some studies have suggested that this gene may be involved in the development and progression of certain types of cancer, including breast cancer and glioblastoma. Targeted drug discovery efforts for LRRN4CL are still in the early stages, and there are currently no drugs on the market that specifical…				Nucleoplasm (Approved); Additional: Nuclear bodies				0.0	0.0	0.0	0.0	0.0	0.0	0.0	0.0	0.0	0.0	0.0	0.0	0.0	0.0	0.0	0.0	0.0	0.0	0.0	0.0
CLGN	1047	symbol	H. sapiens	1047	H. sapiens	CLGN	calmegin	CLGN, also known as calmegin, is a protein that acts as a chaperone in the endoplasmic reticulum of the testis. It is specifically expressed in the testis and may play a role in spermatogenesis and infertility. The protein is involved in the folding and processing of other proteins in the endoplasmic reticulum, ensuring that they are properly formed and functional. Mutations in the CLGN gene have…	Mutations in the CLGN gene have been associated with male infertility, specifically with defects in sperm motility and morphology. As a result, there is interest in developing drugs that target CLGN to improve male fertility. However, there are currently no drugs on the market that specifically target CLGN. Instead, current treatments for male infertility focus on addressing underlying causes suc…	GO:0007339 binding of sperm to zona pellucida;GO:0035036 sperm-egg recognition;GO:0009988 cell-cell recognition		Predicted intracellular proteins	Endoplasmic reticulum (Supported)			(M5951)HALLMARK SPERMATOGENESIS	0.0	0.0	0.0	0.0	0.0	0.0	0.0	0.0	0.0	0.0	0.0	0.0	0.0	0.0	0.0	0.0	0.0	0.0	0.0	0.0
IFNK	56832	symbol	H. sapiens	56832	H. sapiens	IFNK	interferon kappa	IFNK is a gene that belongs to the type I interferon family. This group of glycoproteins is crucial in defending the body against viral infections. IFNK is expressed in keratinocytes, which are cells that make up the outermost layer of the skin. The gene is located on chromosome 9, next to the type I interferon cluster.	There is limited information available on the disease implications of IFNK. However, research has shown that the expression of IFNK is upregulated in response to viral infections, suggesting its potential role in antiviral defense mechanisms. Targeted drug discovery efforts for IFNK are also limited, but some studies have explored the use of IFNK as a potential therapeutic target for viral infect…	GO:0033141 positive regulation of peptidyl-serine phosphorylation of STAT protein;GO:0033139 regulation of peptidyl-serine phosphorylation of STAT protein;GO:0002323 natural killer cell activation involved in immune response		Predicted intracellular proteins; Predicted secreted proteins			(M5883)NABA SECRETED FACTORS; (M5885)NABA MATRISOME ASSOCIATED; (M5889)NABA MATRISOME		1.0	1.0	1.0	0.0	0.0	0.0	0.0	0.0	0.0	1.0	0.0	0.0	1.0	0.0	0.0	0.0	0.0	0.0	0.0	0.0
KCNF1	3754	symbol	H. sapiens	3754	H. sapiens	KCNF1	potassium voltage-gated channel modifier subfamily F member 1	The KCNF1 gene encodes a member of the potassium channel, voltage-gated, subfamily F. This gene is expressed in various tissues, including the heart, skeletal muscle, brain, kidney, and pancreas. Voltage-gated potassium channels are complex and have diverse functions, including regulating neurotransmitter release, heart rate, insulin secretion, neuronal excitability, epithelial electrolyte transp…	There is limited information available on the disease implications of KCNF1. However, mutations in this gene have been associated with some neurological disorders, including epilepsy and schizophrenia. Targeted drug discovery efforts for KCNF1 are also limited, but some studies have suggested that modulating the activity of this potassium channel could have therapeutic potential for these disorde…	GO:1905515 non-motile cilium assembly;GO:0001508 action potential;GO:0071805 potassium ion transmembrane transport		Transporters:Transporter channels and pores; Voltage-gated ion channels:Voltage-Gated Potassium Channels	Golgi apparatus (Approved); Additional: Nucleoplasm;Vesicles				0.0	0.0	0.0	0.0	0.0	0.0	0.0	0.0	0.0	0.0	0.0	0.0	0.0	0.0	0.0	1.0	0.0	0.0	0.0	1.0
ARHGAP36	158763	symbol	H. sapiens	158763	H. sapiens	ARHGAP36	Rho GTPase activating protein 36	ARHGAP36 is a human gene that encodes for a protein called Rho GTPase activating protein 36. This protein is predicted to have GTPase activator activity, which means it can regulate the activity of enzymes involved in signal transduction. It is also predicted to be involved in the regulation of catalytic activity and signal transduction. The exact function of ARHGAP36 is not fully understood, but…	There is limited information available on the disease implications of ARHGAP36. However, some studies have suggested that mutations in this gene may be associated with certain types of cancer, including breast cancer and glioblastoma. Targeted drug discovery efforts for ARHGAP36 are also limited, as the exact function of the protein is not fully understood. However, some studies have suggested th…	GO:0007165 signal transduction;GO:0023052 signaling;GO:0007154 cell communication		Predicted intracellular proteins	Nucleoplasm (Approved); Additional: Plasma membrane;Vesicles				0.0	0.0	0.0	0.0	0.0	0.0	0.0	0.0	0.0	0.0	0.0	0.0	0.0	0.0	0.0	0.0	0.0	0.0	0.0	0.0
PSG11	5680	symbol	H. sapiens	5680	H. sapiens	PSG11	pregnancy specific beta-1-glycoprotein 11	PSG11 is a gene that belongs to the pregnancy-specific glycoprotein (PSG) family, which is mainly produced by the placental syncytiotrophoblasts during pregnancy. PSGs are a subgroup of the carcinoembryonic antigen (CEA) family and belong to the immunoglobulin superfamily. PSG11 is specifically involved in the regulation of immune responses during pregnancy and is thought to play a role in the ma…	There is limited information available on the disease implications of PSG11. However, the PSG gene family has been implicated in various pregnancy-related complications, such as preeclampsia and fetal growth restriction. PSGs have also been studied as potential biomarkers for these conditions. In terms of targeted drug discovery efforts, PSGs have been explored as potential therapeutic targets fo…	GO:0007157 heterophilic cell-cell adhesion via plasma membrane cell adhesion molecules;GO:0007565 female pregnancy;GO:0044703 multi-organism reproductive process		Predicted intracellular proteins; Predicted secreted proteins					0.0	0.0	0.0	0.0	0.0	0.0	0.0	0.0	0.0	0.0	1.0	0.0	0.0	0.0	0.0	0.0	0.0	0.0	0.0	0.0
GNG13	51764	symbol	H. sapiens	51764	H. sapiens	GNG13	G protein subunit gamma 13	GNG13 is a human gene that encodes for the gamma subunit of heterotrimeric G proteins. These proteins are involved in signal transduction for 7-transmembrane-helix G protein-coupled receptors. GNG13 is expressed in taste, retinal, and neuronal tissues and plays a crucial role in taste transduction. Studies have shown that mutations in GNG13 can lead to altered taste perception and sensitivity. Ov…	There is limited information available on the disease implications of GNG13 mutations. However, studies have shown that alterations in taste perception and sensitivity can occur due to mutations in this gene. Targeted drug discovery efforts for GNG13 are also limited, as the role of this gene in taste transduction is still being studied. However, there have been successful drugs on the market tha…	GO:0050909 sensory perception of taste;GO:0007200 phospholipase C-activating G protein-coupled receptor signaling pathway;GO:0007606 sensory perception of chemical stimulus		RAS pathway related proteins; Predicted intracellular proteins					0.0	0.0	0.0	0.0	0.0	0.0	0.0	1.0	0.0	0.0	1.0	0.0	0.0	0.0	0.0	1.0	0.0	0.0	0.0	0.0
TRIM72	493829	symbol	H. sapiens	493829	H. sapiens	TRIM72	tripartite motif containing 72	TRIM72 is a human gene that encodes a protein called tripartite motif containing 72. This protein is involved in various cellular processes, including protein metabolism, plasma membrane repair, and protein homooligomerization. It is predicted to play a role in negative regulation of insulin receptor signaling pathway, negative regulation of insulin-like growth factor receptor signaling pathway, …	TRIM72 has been implicated in various diseases, including muscular dystrophy, cancer, and diabetes. In muscular dystrophy, TRIM72 has been shown to play a role in muscle membrane repair, and its upregulation has been observed in response to muscle damage. In cancer, TRIM72 has been found to be overexpressed in several types of tumors, including breast, lung, and liver cancer, and its expression h…	GO:0043569 negative regulation of insulin-like growth factor receptor signaling pathway;GO:0010832 negative regulation of myotube differentiation;GO:0001778 plasma membrane repair		Transporters:Transporter channels and pores; Predicted intracellular proteins	Vesicles (Approved); Additional: Nucleoplasm				0.0	0.0	0.0	0.0	0.0	0.0	0.0	0.0	0.0	0.0	0.0	0.0	0.0	0.0	0.0	0.0	0.0	0.0	0.0	0.0
CR1L	1379	symbol	H. sapiens	1379	H. sapiens	CR1L	complement C3b/C4b receptor 1 like	CR1L is a human gene that encodes for a protein that acts upstream or within the regulation of complement activation and complement-dependent cytotoxicity. It is part of a receptor complex that plays a role in the immune system's response to pathogens and foreign substances. The protein encoded by CR1L is similar to the complement C3b/C4b receptor 1, which is involved in the same processes. The g…	There is limited information available on the disease implications of CR1L. However, research suggests that dysregulation of the complement system, which CR1L is involved in, can lead to various diseases, including autoimmune disorders, inflammatory diseases, and age-related macular degeneration. Therefore, targeting CR1L and other complement system components has been explored as a potential the…	GO:0045959 negative regulation of complement activation, classical pathway;GO:1903659 regulation of complement-dependent cytotoxicity;GO:0030450 regulation of complement activation, classical pathway		Predicted secreted proteins					1.0	0.0	1.0	0.0	1.0	0.0	0.0	0.0	0.0	0.0	0.0	0.0	0.0	0.0	0.0	0.0	0.0	0.0	0.0	0.0
AURKB	9212	symbol	H. sapiens	9212	H. sapiens	AURKB	aurora kinase B	AURKB is a gene that encodes a protein belonging to the aurora kinase subfamily of serine/threonine kinases. This gene is involved in the regulation of chromosome alignment and segregation during mitosis and meiosis by interacting with microtubules. AURKB is located on chromosome 17, while the other two members of this subfamily are located on chromosomes 19 and 20. There is also a pseudogene of …	AURKB has been implicated in various types of cancer, including breast, lung, and ovarian cancer. Overexpression of AURKB has been associated with poor prognosis and resistance to chemotherapy. Therefore, AURKB has been identified as a potential therapeutic target for cancer treatment. Several small molecule inhibitors of AURKB have been developed and tested in preclinical and clinical studies. F…	GO:1905115 regulation of lateral attachment of mitotic spindle microtubules to kinetochore;GO:1905116 positive regulation of lateral attachment of mitotic spindle microtubules to kinetochore;GO:0044878 mitotic cytokinesis checkpoint signaling	yes	Cancer-related genes:Candidate cancer biomarkers; Disease related genes; Potential drug targets; Kinases; Predicted intracellular proteins; Enzymes; ENZYME proteins:Transferases	Nucleoplasm (Enhanced); Additional: Midbody	Hesperidin; AT9283; Enzastaurin; Reversine; Fostamatinib	(M242)PID AURORA A PATHWAY; (M14)PID AURORA B PATHWAY; (M176)PID FOXM1 PATHWAY	(M5901)HALLMARK G2M CHECKPOINT; (M5925)HALLMARK E2F TARGETS	1.0	0.0	0.0	0.0	0.0	1.0	0.0	0.0	0.0	0.0	0.0	0.0	0.0	0.0	0.0	0.0	0.0	0.0	0.0	0.0
ANXA13	312	symbol	H. sapiens	312	H. sapiens	ANXA13	annexin A13	ANXA13 is a gene that belongs to the annexin family, which encodes for calcium-dependent phospholipid-binding proteins that regulate cellular growth and signal transduction pathways. The specific function of ANXA13 is not yet known, but it is associated with the plasma membrane of undifferentiated, proliferating endothelial cells and differentiated villus enterocytes. Different isoforms of ANXA13…	There is limited information available on the disease implications of ANXA13. However, some studies have suggested that ANXA13 may play a role in cancer progression and metastasis. For example, ANXA13 has been found to be upregulated in breast cancer cells and may contribute to tumor growth and invasion. There are currently no targeted drug discovery efforts specifically focused on ANXA13. Howeve…	GO:0030154 cell differentiation;GO:0048869 cellular developmental process;GO:0032502 developmental process		Predicted intracellular proteins	Plasma membrane (Supported); Additional: Nucleoplasm		(M5880)NABA ECM AFFILIATED; (M5885)NABA MATRISOME ASSOCIATED; (M5889)NABA MATRISOME	(M5892)HALLMARK CHOLESTEROL HOMEOSTASIS	0.0	1.0	0.0	0.0	0.0	0.0	0.0	0.0	0.0	0.0	0.0	0.0	0.0	0.0	0.0	0.0	0.0	0.0	0.0	0.0
C20orf26	26074	gene_synonym	H. sapiens	26074	H. sapiens	CFAP61	cilia and flagella associated protein 61	CFAP61 is a human gene that is associated with cilia and flagella. It is predicted to play a role in cilium movement and organization, and is expected to be located in the axoneme and motile cilium. CFAP61 is also predicted to colocalize with radial spoke stalk. This information is provided by the Alliance of Genome Resources as of April 2022.	Unfortunately, there is currently no information available on disease implications or targeted drug discovery efforts for CFAP61. As a relatively newly discovered gene, research on its potential role in disease and therapeutic targeting is likely ongoing. Additionally, there are no known drugs on the market that specifically target CFAP61. However, as research continues to uncover the function an…	GO:0120316 sperm flagellum assembly;GO:0044458 motile cilium assembly;GO:0030317 flagellated sperm motility		Predicted intracellular proteins					0.0	0.0	0.0	0.0	0.0	0.0	0.0	0.0	0.0	0.0	0.0	0.0	0.0	0.0	0.0	0.0	0.0	0.0	0.0	0.0
CDCA2	157313	symbol	H. sapiens	157313	H. sapiens	CDCA2	cell division cycle associated 2	CDCA2 is a gene that encodes a targeting subunit of protein phosphatase 1, which is involved in nuclear envelope reformation and regulation of the DNA damage response during anaphase. The encoded protein plays a role in targeting protein phosphatase 1 to chromatin during anaphase and may also be involved in cancer progression. Alternative splicing of CDCA2 results in multiple transcript variants.	There is limited information available on the disease implications of CDCA2. However, some studies have suggested that CDCA2 may be involved in cancer progression. For example, one study found that CDCA2 expression was significantly upregulated in hepatocellular carcinoma (HCC) tissues compared to adjacent non-tumor tissues, and that high CDCA2 expression was associated with poor prognosis in HCC…	GO:0035307 positive regulation of protein dephosphorylation;GO:0035306 positive regulation of dephosphorylation;GO:0035304 regulation of protein dephosphorylation		Predicted intracellular proteins	Nucleoplasm (Supported)				0.0	0.0	0.0	0.0	0.0	1.0	0.0	0.0	0.0	0.0	0.0	0.0	0.0	0.0	0.0	0.0	0.0	0.0	0.0	0.0
C1QL2	165257	symbol	H. sapiens	165257	H. sapiens	C1QL2	complement C1q like 2	C1QL2 is a human gene that is predicted to have identical protein binding activity and to be located in the extracellular region. It is also predicted to be part of a protein-containing complex. The function of this gene is not yet fully understood, but it is believed to play a role in the immune system and in the development of the nervous system. C1QL2 is a member of the complement C1q family o…	There is limited information available on the disease implications of C1QL2. However, some studies have suggested that mutations in this gene may be associated with neurodevelopmental disorders such as autism spectrum disorder and schizophrenia. Targeted drug discovery efforts for C1QL2 are currently limited, as the function of this gene is not yet fully understood. However, some studies have sug…	GO:0097107 postsynaptic density assembly;GO:0098698 postsynaptic specialization assembly;GO:0099633 protein localization to postsynaptic specialization membrane		Transporters:Accessory Factors Involved in Transport; Predicted secreted proteins	Vesicles (Approved); Additional: Cytosol		(M5880)NABA ECM AFFILIATED; (M5885)NABA MATRISOME ASSOCIATED; (M5889)NABA MATRISOME		0.0	1.0	0.0	0.0	0.0	0.0	0.0	0.0	0.0	0.0	0.0	0.0	0.0	0.0	0.0	0.0	0.0	0.0	0.0	0.0
GDAP1L1	78997	symbol	H. sapiens	78997	H. sapiens	GDAP1L1	ganglioside induced differentiation associated protein 1 like 1	GDAP1L1 is a human gene that encodes a protein similar to the ganglioside-induced differentiation-associated protein 1 (GDAP1) found in mice. The ganglioside GD3 synthase causes cell differentiation with neurite sprouting when transfected into the mouse neuroblastoma cell line Neuro2a, and the expression of several genes, including GDAP1, is upregulated after differentiation. Mutations in the hum…	Charcot-Marie-Tooth (CMT) disease is a group of inherited peripheral neuropathies that affect motor and sensory nerves. Mutations in the GDAP1L1 gene have been associated with CMT type 4A, which is characterized by early onset, severe motor and sensory neuropathy, and foot deformities. Currently, there are no targeted drug therapies available for CMT, and treatment is mainly supportive. However, …			Predicted intracellular proteins	Endoplasmic reticulum (Approved)				0.0	0.0	0.0	0.0	0.0	0.0	0.0	0.0	0.0	0.0	0.0	0.0	0.0	0.0	0.0	0.0	0.0	0.0	0.0	0.0
HIST3H2A	92815	gene_synonym	H. sapiens	92815	H. sapiens	H2AC25	H2A clustered histone 25	H2AC25 is a gene that encodes a replication-dependent histone, which is a member of the histone H2A family. Histones are nuclear proteins that are responsible for the nucleosome structure of the chromosomal fiber in eukaryotes. Nucleosomes consist of DNA wrapped around a histone octamer composed of pairs of each of the four core histones (H2A, H2B, H3, and H4). The chromatin fiber is further comp…	There is limited information available on the disease implications of H2AC25. However, histones have been implicated in various diseases, including cancer, neurodegenerative disorders, and autoimmune diseases. Targeted drug discovery efforts have focused on developing drugs that modulate histone function, including histone deacetylase inhibitors and bromodomain inhibitors. These drugs have shown …	GO:0070914 UV-damage excision repair;GO:0006337 nucleosome disassembly;GO:0032986 protein-DNA complex disassembly		Predicted intracellular proteins	Nucleoplasm (Supported)			(M5939)HALLMARK P53 PATHWAY	0.0	0.0	0.0	0.0	0.0	0.0	0.0	0.0	0.0	0.0	0.0	0.0	0.0	0.0	0.0	0.0	0.0	0.0	0.0	0.0
NPTX2	4885	symbol	H. sapiens	4885	H. sapiens	NPTX2	neuronal pentraxin 2	NPTX2 is a gene that encodes for a protein called neuronal pentraxin 2, which is a type of synaptic protein related to C-reactive protein. This protein is involved in the formation of excitatory synapses and plays a role in clustering glutamate receptors at established synapses, which can result in non-apoptotic cell death of dopaminergic nerve cells. The up-regulation of NPTX2 in Parkinson's dis…	There is currently no targeted drug discovery effort specifically focused on NPTX2. However, the up-regulation of NPTX2 in Parkinson's disease tissues suggests that it may be a potential therapeutic target for the disease. Some drugs that have been successful in treating Parkinson's disease target the dopamine system, such as levodopa and dopamine agonists. Other drugs target non-dopaminergic sys…	GO:0008306 associative learning;GO:0007612 learning;GO:0007611 learning or memory		Predicted secreted proteins	Actin filaments;Golgi apparatus (Approved); Additional: Centrosome			(M5941)HALLMARK UV RESPONSE UP	0.0	0.0	0.0	0.0	0.0	0.0	0.0	0.0	0.0	0.0	0.0	0.0	0.0	0.0	1.0	1.0	0.0	0.0	0.0	0.0
PSG4	5672	symbol	H. sapiens	5672	H. sapiens	PSG4	pregnancy specific beta-1-glycoprotein 4	PSG4 is a gene that encodes for a pregnancy-specific glycoprotein, which is part of a cluster of similar genes on chromosome 19. It belongs to the carcinoembryonic antigen (CEA) gene family and may be involved in regulating the innate immune system. Multiple transcript variants have been identified for this gene, each encoding for different isoforms.	Research on PSG4 and its disease implications is still ongoing, but some studies have suggested that it may play a role in certain types of cancer, such as breast and ovarian cancer. Targeted drug discovery efforts for PSG4 are also in the early stages, but there is potential for the development of drugs that target this gene and its protein products for cancer treatment. Currently, there are no …	GO:0007565 female pregnancy;GO:0044703 multi-organism reproductive process;GO:0044706 multi-multicellular organism process		Predicted intracellular proteins; Predicted secreted proteins					0.0	0.0	0.0	0.0	0.0	0.0	0.0	0.0	0.0	0.0	1.0	0.0	0.0	0.0	0.0	0.0	0.0	0.0	0.0	0.0
PLIN4	729359	symbol	H. sapiens	729359	H. sapiens	PLIN4	perilipin 4	PLIN4, also known as perilipin 4, is a gene that belongs to the perilipin family. The protein encoded by this gene coats intracellular lipid storage droplets. The perilipin family is involved in lipid metabolism and storage, and mutations in this gene have been associated with obesity and insulin resistance. PLIN4 is expressed in various tissues, including adipose tissue, liver, and skeletal musc…	Mutations in the PLIN4 gene have been associated with obesity and insulin resistance, which are risk factors for type 2 diabetes and cardiovascular disease. Therefore, PLIN4 has been identified as a potential therapeutic target for these conditions. Several drug discovery efforts have focused on developing drugs that target PLIN4 to regulate lipid metabolism and storage. For example, a study foun…			Predicted intracellular proteins	Cytosol;Plasma membrane (Enhanced); Additional: Lipid droplets				0.0	0.0	0.0	0.0	0.0	0.0	0.0	0.0	0.0	0.0	0.0	0.0	0.0	0.0	0.0	0.0	0.0	0.0	0.0	0.0
SYT3	84258	symbol	H. sapiens	84258	H. sapiens	SYT3	synaptotagmin 3	SYT3, also known as synaptotagmin 3, is a human gene that is predicted to have several functions, including binding to phospholipids, dimerizing proteins, and binding to syntaxin. It is involved in the positive regulation of dendrite extension, which is the process by which nerve cells grow and develop connections with other cells. SYT3 is located in the endosome, which is a cellular compartment …	There is limited information available on the disease implications of SYT3. However, some studies have suggested that mutations in SYT3 may be associated with neurological disorders such as autism spectrum disorder and schizophrenia. Targeted drug discovery efforts for SYT3 are also limited, as the exact role of the gene in these disorders is not yet fully understood. However, some studies have s…	GO:1903861 positive regulation of dendrite extension;GO:1903859 regulation of dendrite extension;GO:0017156 calcium-ion regulated exocytosis							0.0	0.0	0.0	0.0	0.0	0.0	0.0	0.0	0.0	0.0	0.0	0.0	0.0	0.0	0.0	0.0	0.0	0.0	0.0	0.0
TCN1	6947	symbol	H. sapiens	6947	H. sapiens	TCN1	transcobalamin 1	The TCN1 gene encodes a protein that belongs to the vitamin B12-binding protein family, also known as R binders. This protein is found in various tissues and secretions and is a major component of secondary granules in neutrophils. Its main function is to transport cobalamin, also known as vitamin B12, into cells.	Mutations in the TCN1 gene have been associated with a rare autosomal recessive disorder called hereditary transcobalamin II deficiency. This disorder is characterized by a deficiency in the transport of vitamin B12 into cells, leading to megaloblastic anemia, neurological symptoms, and developmental delays. Targeted drug discovery efforts for TCN1 have focused on developing drugs that can improv…	GO:0006824 cobalt ion transport;GO:0015889 cobalamin transport;GO:0051180 vitamin transport		Predicted secreted proteins		Hydroxocobalamin			0.0	0.0	0.0	0.0	0.0	0.0	0.0	0.0	0.0	0.0	0.0	0.0	0.0	0.0	0.0	0.0	0.0	0.0	0.0	1.0
CENPA	1058	symbol	H. sapiens	1058	H. sapiens	CENPA	centromere protein A	CENPA is a gene that encodes a centromere protein A, which is a component of the chromosomal domains that determine the behavior of chromosomes during cell division. The protein contains a histone H3 related histone fold domain that is necessary for targeting to the centromere. It is proposed that centromere protein A replaces one or both copies of conventional histone H3 in a modified nucleosome…	CENPA has been implicated in various types of cancer, including breast, lung, and colorectal cancer. Overexpression of CENPA has been observed in these cancers and is associated with poor prognosis. Targeting CENPA has been explored as a potential therapeutic strategy for cancer treatment. One approach is to inhibit the interaction between CENPA and other proteins involved in the centromere-kinet…	GO:0031055 chromatin remodeling at centromere;GO:0034080 CENP-A containing chromatin assembly;GO:0051382 kinetochore assembly		Predicted intracellular proteins	Nucleoplasm (Supported)		(M242)PID AURORA A PATHWAY; (M14)PID AURORA B PATHWAY; (M176)PID FOXM1 PATHWAY	(M5901)HALLMARK G2M CHECKPOINT; (M5937)HALLMARK GLYCOLYSIS	0.0	0.0	0.0	0.0	0.0	1.0	0.0	0.0	0.0	0.0	0.0	0.0	0.0	0.0	0.0	0.0	0.0	0.0	0.0	0.0
JPH3	57338	symbol	H. sapiens	57338	H. sapiens	JPH3	junctophilin 3	JPH3, or junctophilin 3, is a gene that encodes a protein component of junctional complexes between the plasma membrane and endoplasmic/sarcoplasmic reticulum. These complexes are found in all excitable cell types and facilitate communication between cell surface and intracellular ion channels. The protein consists of a hydrophobic segment spanning the endoplasmic/sarcoplasmic reticulum membrane …	Junctophilin 3 (JPH3) has been implicated in Huntington disease-like 2 (HDL2), a rare neurodegenerative disorder that shares clinical features with Huntington's disease. HDL2 is caused by a CAG/CTG repeat expansion in the JPH3 gene, leading to the accumulation of toxic protein aggregates in the brain. There are currently no approved drugs for HDL2, and treatment options are limited to symptomatic…	GO:0060402 calcium ion transport into cytosol;GO:0060314 regulation of ryanodine-sensitive calcium-release channel activity;GO:0035640 exploration behavior		Disease related genes; Potential drug targets; Transporters:Accessory Factors Involved in Transport; Human disease related genes:Nervous system diseases:Neurodegenerative diseases	Nucleoplasm (Approved); Additional: Cytosol				0.0	0.0	0.0	0.0	0.0	0.0	0.0	0.0	0.0	0.0	0.0	0.0	0.0	0.0	1.0	0.0	0.0	1.0	0.0	1.0
PSAPL1	768239	symbol	H. sapiens	768239	H. sapiens	PSAPL1	prosaposin like 1	PSAPL1 is a gene that encodes a protein similar to prosaposin, a glycoprotein. The encoded protein is predicted to be a preproprotein that is processed to generate multiple protein products, including saposins A-like, B-like, C-like, and D-like. These proteins may play a role in the lysosomal degradation of sphingolipids.	PSAPL1 has not been extensively studied in the context of disease implications, and there are currently no targeted drug discovery efforts focused on this gene. However, its similarity to prosaposin, which is known to be involved in lysosomal storage disorders such as Gaucher disease and Niemann-Pick disease, suggests that PSAPL1 may also be involved in these diseases. There are currently no drug…	GO:0060736 prostate gland growth;GO:0060742 epithelial cell differentiation involved in prostate gland development;GO:0030850 prostate gland development		Predicted secreted proteins	Cytosol (Enhanced)				0.0	0.0	0.0	0.0	0.0	0.0	0.0	0.0	0.0	0.0	0.0	0.0	0.0	0.0	0.0	0.0	0.0	0.0	0.0	0.0
XIRP1	165904	symbol	H. sapiens	165904	H. sapiens	XIRP1	xin actin binding repeat containing 1	XIRP1 is a gene that encodes a protein belonging to the Xin actin-binding repeat-containing protein family. This protein is found in striated muscle and plays a role in protecting actin filaments during depolymerization. The gene has multiple alternatively spliced transcript variants that encode different isoforms of the protein.	There is limited information available on the disease implications of XIRP1. However, recent studies have suggested that mutations in this gene may be associated with dilated cardiomyopathy, a condition characterized by the enlargement of the heart chambers and reduced heart function. Targeted drug discovery efforts for XIRP1 are currently limited, as the exact role of this protein in disease pat…	GO:0014835 myoblast differentiation involved in skeletal muscle regeneration;GO:0014901 satellite cell activation involved in skeletal muscle regeneration;GO:0014719 skeletal muscle satellite cell activation		Predicted intracellular proteins	Actin filaments (Approved); Additional: Nucleoplasm				0.0	0.0	1.0	0.0	0.0	0.0	0.0	0.0	1.0	0.0	0.0	0.0	0.0	0.0	0.0	0.0	0.0	0.0	0.0	0.0
MRGPRE	116534	symbol	H. sapiens	116534	H. sapiens	MRGPRE	MAS related GPR family member E	The human gene MRGPRE is a member of the MAS-related GPR family and is predicted to have G protein-coupled receptor activity. It is also predicted to be involved in the G protein-coupled receptor signaling pathway and located in the plasma membrane as an integral component. This information was provided by the Alliance of Genome Resources in April 2022.	The MRGPRE gene has been implicated in various diseases and conditions, including chronic pain, itch, and inflammation. Targeted drug discovery efforts have focused on developing drugs that modulate the activity of MRGPRE and its related receptors to treat these conditions. One example of a successful drug targeting MRGPRE is the antihistamine drug cetirizine, which is used to treat allergies and…	GO:0007186 G protein-coupled receptor signaling pathway;GO:0007165 signal transduction;GO:0023052 signaling		G-protein coupled receptors:GPCRs excl olfactory receptors					0.0	0.0	0.0	0.0	0.0	0.0	0.0	0.0	0.0	0.0	0.0	0.0	0.0	0.0	0.0	0.0	0.0	0.0	0.0	0.0
HLA-G	3135	symbol	H. sapiens	3135	H. sapiens	HLA-G	major histocompatibility complex, class I, G	HLA-G is a gene that belongs to the major histocompatibility complex class I heavy chain paralogues. It encodes a heterodimer consisting of a heavy chain and a light chain, which is expressed on fetal-derived placental cells. The heavy chain has a molecular weight of approximately 45 kDa and is anchored in the membrane. The gene contains 8 exons, with exon 1 encoding the leader peptide, exons 2 a…	HLA-G has been implicated in various diseases, including cancer and autoimmune disorders. In cancer, HLA-G expression has been associated with tumor progression, immune evasion, and resistance to chemotherapy. In autoimmune disorders, HLA-G has been shown to play a role in immune tolerance and may be involved in the pathogenesis of diseases such as rheumatoid arthritis and multiple sclerosis. Tar…	GO:0002451 peripheral B cell tolerance induction;GO:0002514 B cell tolerance induction;GO:0002465 peripheral tolerance induction		Cancer-related genes:Candidate cancer biomarkers; Human disease related genes:Immune system diseases:Allergies and autoimmune diseases; Predicted secreted proteins				(M5913)HALLMARK INTERFERON GAMMA RESPONSE; (M5950)HALLMARK ALLOGRAFT REJECTION	1.0	0.0	1.0	1.0	1.0	1.0	1.0	0.0	0.0	1.0	0.0	1.0	0.0	0.0	0.0	0.0	1.0	0.0	0.0	0.0
PNCK	139728	symbol	H. sapiens	139728	H. sapiens	PNCK	pregnancy up-regulated nonubiquitous CaM kinase	PNCK is a protein kinase that belongs to the calcium/calmodulin-dependent protein kinase family. It is a serine/threonine kinase and is involved in various cellular processes. The gene encoding PNCK is up-regulated during pregnancy and is not found ubiquitously in all tissues. The exact function of PNCK is not fully understood, but it is believed to play a role in regulating calcium signaling pat…	There is limited information available on the disease implications of PNCK, and no targeted drug discovery efforts have been reported for this gene. However, mutations in the PNCK gene have been associated with various diseases, including cancer and neurological disorders. For example, a study found that PNCK is overexpressed in breast cancer cells and may play a role in promoting tumor growth an…	GO:0018105 peptidyl-serine phosphorylation;GO:0018209 peptidyl-serine modification;GO:0006468 protein phosphorylation	yes	Enzymes; ENZYME proteins:Transferases; Predicted intracellular proteins; Kinases:CAMK Ser/Thr protein kinases	Plasma membrane (Approved); Additional: Cytosol;Golgi apparatus				0.0	0.0	0.0	0.0	0.0	0.0	0.0	0.0	0.0	0.0	0.0	0.0	0.0	0.0	0.0	0.0	0.0	0.0	0.0	0.0
DUSP13	51207	gene_synonym	H. sapiens	51207	H. sapiens	DUSP13B	dual specificity phosphatase 13B	DUSP13 is a gene that encodes for different but related dual specificity phosphatase (DSP) proteins through the use of non-overlapping open reading frames, alternate splicing, and presumed different transcription promoters. DSPs act on both phosphotyrosine and phosphoserine/threonine residues and are involved in regulating cell proliferation and differentiation. The distinct proteins from this ge…	There is limited information available on the disease implications of DUSP13. However, some studies have suggested that alterations in the expression of this gene may be associated with certain types of cancer, including breast cancer and hepatocellular carcinoma. Targeted drug discovery efforts for DUSP13 have not been extensively explored, likely due to the lack of understanding of its specific…	GO:0006470 protein dephosphorylation;GO:0043409 negative regulation of MAPK cascade;GO:0016311 dephosphorylation		ENZYME proteins:Hydrolases; Enzymes; Predicted intracellular proteins					0.0	0.0	0.0	0.0	0.0	0.0	0.0	0.0	0.0	0.0	0.0	0.0	0.0	0.0	0.0	0.0	0.0	0.0	0.0	0.0
MLPH	79083	symbol	H. sapiens	79083	H. sapiens	MLPH	melanophilin	MLPH, also known as melanophilin, is a gene that encodes a protein involved in the tethering of pigment-producing organelles called melanosomes to the actin cytoskeleton in melanocytes. This protein forms a complex with the small GTPase Rab27A and the motor protein myosin Va. In mice, a similar protein complex is required for visible pigmentation in hair and skin. Mutations in MLPH can result in …	Griscelli syndrome type 3 is a rare autosomal recessive disorder caused by mutations in the MLPH gene. This disorder is characterized by partial albinism, immunodeficiency, and neurological abnormalities. There is currently no cure for Griscelli syndrome type 3, and treatment is mainly supportive. However, targeted drug discovery efforts are underway to develop therapies that can restore normal m…	GO:0032402 melanosome transport;GO:0032401 establishment of melanosome localization;GO:0051904 pigment granule transport		Disease related genes; Human disease related genes:Immune system diseases:Primary immunodeficiency; Predicted intracellular proteins				(M5906)HALLMARK ESTROGEN RESPONSE EARLY	0.0	0.0	0.0	0.0	0.0	0.0	0.0	0.0	0.0	0.0	0.0	0.0	0.0	0.0	0.0	0.0	0.0	0.0	0.0	0.0
C10orf53	282966	symbol	H. sapiens	282966	H. sapiens	C10orf53	chromosome 10 open reading frame 53	The human gene C10orf53, also known as chromosome 10 open reading frame 53, is located on chromosome 10 and encodes a protein of unknown function. There is limited information available on this gene, and its role in human biology is not well understood. However, it has been suggested that C10orf53 may be involved in the regulation of cell growth and differentiation. Further research is needed to …	Unfortunately, there is currently limited information available on the disease implications of C10orf53, and no targeted drug discovery efforts have been reported for this gene. As a result, there are no drugs on the market that specifically target C10orf53. However, it is possible that future research may uncover potential disease associations and therapeutic targets related to this gene. It is …			Predicted intracellular proteins					0.0	0.0	0.0	0.0	0.0	0.0	0.0	0.0	0.0	0.0	0.0	0.0	0.0	0.0	0.0	0.0	0.0	0.0	0.0	0.0
MKI67	4288	symbol	H. sapiens	4288	H. sapiens	MKI67	marker of proliferation Ki-67	The MKI67 gene is responsible for encoding a nuclear protein that is associated with cellular proliferation. It is believed that this gene may be necessary for the process of cellular proliferation. There are different variants of the gene that have been described due to alternative splicing. A related pseudogene is also present on chromosome X. Overall, the MKI67 gene is a marker of proliferatio…	The MKI67 gene has been implicated in various diseases, including cancer. Elevated levels of Ki-67 protein, which is encoded by the MKI67 gene, have been observed in many types of cancer, including breast, lung, and prostate cancer. This suggests that the gene may play a role in tumor growth and progression. As a result, there have been efforts to develop drugs that target the Ki-67 protein. Howe…	GO:1902275 regulation of chromatin organization;GO:0007088 regulation of mitotic nuclear division;GO:0051983 regulation of chromosome segregation		Cancer-related genes:Candidate cancer biomarkers; Predicted intracellular proteins	Nucleoli rim;Nucleoplasm (Enhanced); Additional: Mitotic chromosome;Nuclear bodies			(M5901)HALLMARK G2M CHECKPOINT; (M5925)HALLMARK E2F TARGETS	0.0	0.0	0.0	0.0	0.0	1.0	0.0	0.0	0.0	0.0	0.0	0.0	0.0	0.0	0.0	0.0	0.0	0.0	0.0	0.0
MYT1L	23040	symbol	H. sapiens	23040	H. sapiens	MYT1L	myelin transcription factor 1 like	MYT1L is a gene that encodes a transcription factor found only in neuronal tissues. It belongs to a unique class of zinc finger proteins that function in the development of the central nervous system. When combined with other transcription factors, MYT1L can convert human fibroblasts into induced neuronal cells capable of generating action potentials. Mutations in this gene have been linked to an…	Mutations in the MYT1L gene have been associated with a range of neurodevelopmental disorders, including intellectual disability, autism spectrum disorder, and schizophrenia. As a result, there is growing interest in developing targeted drug therapies that can modulate the activity of MYT1L and potentially improve outcomes for affected individuals. While there are currently no drugs on the market…	GO:0048665 neuron fate specification;GO:0048663 neuron fate commitment;GO:0001708 cell fate specification		Human disease related genes:Other diseases:Mental and behavioural disorders; Disease related genes; Predicted intracellular proteins; Transcription factors:Zinc-coordinating DNA-binding domains	Vesicles (Approved)				0.0	0.0	0.0	0.0	0.0	0.0	0.0	0.0	0.0	0.0	0.0	0.0	0.0	0.0	0.0	0.0	0.0	0.0	0.0	0.0
ANO4	121601	symbol	H. sapiens	121601	H. sapiens	ANO4	anoctamin 4	The human gene ANO4, also known as anoctamin 4, enables intracellular calcium activated chloride channel activity and is involved in chloride transport. It is located in the plasma membrane. This information is provided by the Alliance of Genome Resources as of April 2022.	Research on ANO4 has linked mutations in this gene to several diseases, including autosomal recessive cerebellar ataxia, spinocerebellar ataxia, and Gillespie syndrome. These diseases are characterized by neurological symptoms such as muscle weakness, difficulty with coordination and balance, and vision problems. ANO4 has also been implicated in the development of certain cancers, including breas…	GO:0061589 calcium activated phosphatidylserine scrambling;GO:0061591 calcium activated galactosylceramide scrambling;GO:0061590 calcium activated phosphatidylcholine scrambling		Transporters:Transporter channels and pores; Predicted intracellular proteins					0.0	0.0	0.0	1.0	0.0	0.0	0.0	0.0	0.0	0.0	0.0	0.0	0.0	0.0	0.0	0.0	0.0	0.0	0.0	1.0
ENO3	2027	symbol	H. sapiens	2027	H. sapiens	ENO3	enolase 3	ENO3 is a gene that encodes for one of the three enolase isoenzymes found in mammals. This particular isoenzyme is present in skeletal muscle cells in adults and may have a role in muscle development and regeneration. During development in rodents, there is a switch from alpha enolase to beta enolase in muscle tissue. Mutations in ENO3 have been linked to glycogen storage disease. There are diffe…	Mutations in ENO3 have been linked to glycogen storage disease, specifically type XIII. This disease is characterized by the accumulation of glycogen in the liver and muscles, leading to muscle weakness, fatigue, and liver dysfunction. There are currently no targeted drug discovery efforts for ENO3-related diseases, but research is ongoing to better understand the role of this gene in muscle deve…	GO:0006735 NADH regeneration;GO:0061621 canonical glycolysis;GO:0061718 glucose catabolic process to pyruvate		Disease related genes; Potential drug targets; ENZYME proteins:Lyases; Predicted intracellular proteins; Human disease related genes:Congenital disorders of metabolism:Congenital disorders of carbohydrate metabolism; Enzymes; Candidate cardiovascular disease genes	Cytosol;Plasma membrane (Enhanced)	2-phospho-D-glyceric acid; Phosphoenolpyruvate; 2-Phosphoglycolic Acid; Phosphonoacetohydroxamic Acid		(M5935)HALLMARK FATTY ACID METABOLISM; (M5947)HALLMARK IL2 STAT5 SIGNALING; (M5891)HALLMARK HYPOXIA	0.0	0.0	0.0	0.0	0.0	0.0	0.0	0.0	0.0	0.0	0.0	0.0	0.0	0.0	0.0	0.0	0.0	0.0	0.0	0.0
LUZP4	51213	symbol	H. sapiens	51213	H. sapiens	LUZP4	leucine zipper protein 4	LUZP4 is a gene that encodes a leucine-zipper protein that was initially identified as a cancer testis antigen. The protein is an RNA binding protein that interacts with the mRNA export receptor nuclear RNA export factor 2. The gene undergoes alternate splicing, resulting in the production of multiple transcript variants.	There is limited information available on the disease implications of LUZP4. However, recent studies have suggested that the gene may play a role in the development and progression of certain types of cancer, including breast cancer and lung cancer. As a result, there has been some interest in developing targeted drug therapies that could inhibit the activity of LUZP4 and potentially slow or halt…	GO:0051028 mRNA transport;GO:0050657 nucleic acid transport;GO:0050658 RNA transport		Predicted intracellular proteins					0.0	0.0	0.0	0.0	0.0	0.0	0.0	0.0	0.0	0.0	0.0	0.0	0.0	0.0	0.0	0.0	0.0	0.0	0.0	0.0
TRABD2A	129293	symbol	H. sapiens	129293	H. sapiens	TRABD2A	TraB domain containing 2A	TRABD2A is a human gene that encodes a protein called TraB domain containing 2A. This protein has two important functions: it can bind to Wnt proteins and it can act as a metalloendopeptidase. TRABD2A is involved in negative regulation of the Wnt signaling pathway, which is important for cell growth and differentiation. It is also involved in proteolysis, which is the breakdown of proteins. TRABD…	There is limited information available on the disease implications of TRABD2A. However, some studies have suggested that mutations in this gene may be associated with certain types of cancer, including colorectal cancer and hepatocellular carcinoma. Targeted drug discovery efforts for TRABD2A are also limited, as the protein's functions are not yet fully understood. However, some studies have sug…	GO:1904806 regulation of protein oxidation;GO:1904808 positive regulation of protein oxidation;GO:0030178 negative regulation of Wnt signaling pathway		Predicted intracellular proteins					0.0	0.0	0.0	0.0	0.0	0.0	0.0	0.0	0.0	0.0	0.0	0.0	0.0	0.0	0.0	0.0	0.0	0.0	0.0	0.0
TAS2R40	259286	symbol	H. sapiens	259286	H. sapiens	TAS2R40	taste 2 receptor member 40	TAS2R40 is a gene that encodes a bitter taste receptor protein, belonging to the G protein-coupled receptor superfamily. It is predominantly expressed in taste receptor cells of the tongue and palate epithelia. This gene is located on chromosome 7 and is clustered together with eight other taste receptor genes. A decrease in the expression of TAS2R40 is associated with hypogeusia, a condition cha…	There is limited information available on the disease implications of TAS2R40. However, the role of bitter taste receptors in the regulation of food intake and metabolism has been studied extensively. It has been suggested that TAS2R40 and other bitter taste receptors may play a role in the development of obesity and related metabolic disorders. Targeted drug discovery efforts for TAS2R40 are als…	GO:0001580 detection of chemical stimulus involved in sensory perception of bitter taste;GO:0050913 sensory perception of bitter taste;GO:0050912 detection of chemical stimulus involved in sensory perception of taste		G-protein coupled receptors:GPCRs excl olfactory receptors; G-protein coupled receptors:Family T2R receptors (taste receptor GPCRs)					0.0	0.0	0.0	0.0	0.0	0.0	0.0	1.0	0.0	0.0	0.0	0.0	0.0	0.0	0.0	0.0	0.0	0.0	0.0	0.0
GPR19	2842	symbol	H. sapiens	2842	H. sapiens	GPR19	G protein-coupled receptor 19	GPR19 is a human gene that is predicted to enable G protein-coupled receptor activity and be involved in the G protein-coupled receptor signaling pathway. It is located in the cilium, a hair-like structure found on the surface of many cells. G protein-coupled receptors are a type of protein that play a key role in transmitting signals from outside the cell to the inside, and are involved in a wid…	There is limited information available on the disease implications of GPR19, as its function is not yet fully understood. However, there have been some studies that suggest a potential role for GPR19 in cancer. For example, one study found that GPR19 expression was upregulated in breast cancer cells, and that inhibiting GPR19 activity reduced cell proliferation and migration. As for targeted drug…	GO:0007186 G protein-coupled receptor signaling pathway;GO:0007165 signal transduction;GO:0023052 signaling		G-protein coupled receptors:GPCRs excl olfactory receptors; Predicted intracellular proteins				(M5956)HALLMARK KRAS SIGNALING DN	0.0	0.0	0.0	0.0	0.0	0.0	0.0	0.0	0.0	0.0	0.0	0.0	0.0	0.0	0.0	0.0	0.0	0.0	0.0	0.0
FGG	2266	symbol	H. sapiens	2266	H. sapiens	FGG	fibrinogen gamma chain	The FGG gene encodes the gamma component of fibrinogen, a glycoprotein found in blood that is cleaved by thrombin to form fibrin, the main component of blood clots. Fibrinogen and fibrin cleavage products have various functions, including regulating cell adhesion and spreading, displaying vasoconstrictor and chemotactic activities, and acting as mitogens for several cell types. Mutations in FGG c…	Mutations in the FGG gene have been associated with several disorders, including dysfibrinogenemia, hypofibrinogenemia, and thrombophilia. Dysfibrinogenemia is a rare inherited disorder characterized by abnormal fibrinogen molecules that can lead to bleeding or thrombosis. Hypofibrinogenemia is a condition in which there is a deficiency of fibrinogen in the blood, which can also lead to bleeding …	GO:0036345 platelet maturation;GO:0031639 plasminogen activation;GO:0034116 positive regulation of heterotypic cell-cell adhesion		Cancer-related genes:Candidate cancer biomarkers; Disease related genes; Predicted secreted proteins; Predicted intracellular proteins; Human disease related genes:Cardiovascular diseases:Hematologic diseases; FDA approved drug targets:Biotech drugs; Candidate cardiovascular disease genes	Endoplasmic reticulum (Approved)	Thrombin; Human thrombin; Thrombin alfa	(M169)PID INTEGRIN2 PATHWAY; (M257)PID EPHRINB REV PATHWAY; (M174)PID UPA UPAR PATHWAY	(M5946)HALLMARK COAGULATION	1.0	0.0	1.0	1.0	0.0	0.0	1.0	0.0	0.0	0.0	1.0	0.0	0.0	0.0	0.0	0.0	0.0	0.0	1.0	0.0
ZNF469	84627	symbol	H. sapiens	84627	H. sapiens	ZNF469	zinc finger protein 469	ZNF469 is a gene that encodes a zinc-finger protein. It has low homology to certain collagens, which suggests that it may function as a transcription factor or extra-nuclear regulator factor for the synthesis or organization of collagen fibers. Mutations in this gene have been linked to brittle cornea syndrome, a rare genetic disorder that affects the connective tissue of the eye and can lead to …	Brittle cornea syndrome (BCS) is a rare genetic disorder caused by mutations in the ZNF469 gene. The condition affects the connective tissue of the eye, leading to thinning and weakening of the cornea, which can result in vision loss. There is currently no cure for BCS, and treatment is focused on managing symptoms and preventing complications. However, research efforts are underway to develop ta…	GO:1903053 regulation of extracellular matrix organization;GO:0000122 negative regulation of transcription by RNA polymerase II;GO:0045892 negative regulation of DNA-templated transcription		Transcription factors:Zinc-coordinating DNA-binding domains; Disease related genes; Predicted intracellular proteins; Human disease related genes:Congenital malformations:Congenital malformations of skin	Nucleoplasm (Approved); Additional: Cell Junctions				0.0	0.0	0.0	0.0	0.0	0.0	0.0	0.0	0.0	0.0	0.0	0.0	0.0	0.0	0.0	0.0	0.0	0.0	0.0	0.0
ARRDC5	645432	symbol	H. sapiens	645432	H. sapiens	ARRDC5	arrestin domain containing 5	ARRDC5, or arrestin domain containing 5, is a human gene that is predicted to have two main functions: enabling ubiquitin ligase-substrate adaptor activity and ubiquitin protein ligase binding activity, and being involved in protein transport. It is also predicted to be active in the cytoplasm. The gene's exact role in these processes is not yet fully understood, but it is believed to play a role…	There is limited information available on the disease implications of ARRDC5. However, some studies have suggested that it may be involved in the development and progression of certain types of cancer, including breast cancer and lung cancer. Targeted drug discovery efforts for ARRDC5 are also limited, as its exact role in disease pathogenesis is not yet fully understood. Currently, there are no …	GO:0015031 protein transport;GO:0045184 establishment of protein localization;GO:0071705 nitrogen compound transport		Predicted intracellular proteins					0.0	0.0	0.0	0.0	0.0	0.0	0.0	0.0	0.0	0.0	0.0	0.0	0.0	0.0	0.0	0.0	0.0	0.0	0.0	0.0
UBE2C	11065	symbol	H. sapiens	11065	H. sapiens	UBE2C	ubiquitin conjugating enzyme E2 C	The UBE2C gene encodes a member of the E2 ubiquitin-conjugating enzyme family, which is involved in the modification of proteins with ubiquitin for degradation. This gene is required for the destruction of mitotic cyclins and for cell cycle progression, and may be involved in cancer progression. Multiple transcript variants encoding different isoforms have been found for this gene, and pseudogene…	The UBE2C gene has been implicated in various types of cancer, including breast, lung, liver, and colorectal cancer. Overexpression of UBE2C has been associated with poor prognosis and resistance to chemotherapy. Therefore, targeting UBE2C has been explored as a potential therapeutic strategy for cancer treatment. Several small molecule inhibitors of UBE2C have been developed, including CC0651, C…	GO:0031536 positive regulation of exit from mitosis;GO:0010994 free ubiquitin chain polymerization;GO:1904668 positive regulation of ubiquitin protein ligase activity		Cancer-related genes:Candidate cancer biomarkers; Enzymes; ENZYME proteins:Transferases; Predicted intracellular proteins	Cytosol;Plasma membrane (Supported)			(M5901)HALLMARK G2M CHECKPOINT	0.0	0.0	0.0	0.0	0.0	1.0	1.0	0.0	0.0	0.0	0.0	0.0	0.0	0.0	0.0	0.0	0.0	0.0	0.0	0.0
MEP1A	4224	symbol	H. sapiens	4224	H. sapiens	MEP1A	meprin A subunit alpha	MEP1A is a human gene that encodes for the meprin A subunit alpha protein. This protein is predicted to have metalloendopeptidase activity and be involved in proteolysis. It is located in the extracellular exosome and is part of the meprin A complex. The meprin A complex is a type of metalloproteinase that is involved in the degradation of extracellular matrix proteins and peptides. The function …	Mutations in the MEP1A gene have been associated with several diseases, including inflammatory bowel disease (IBD) and Alzheimer's disease (AD). In IBD, the expression of MEP1A is increased in the inflamed intestinal mucosa, suggesting a role in the pathogenesis of the disease. In AD, the activity of meprin A is increased in the brain, leading to the accumulation of amyloid beta peptides, which a…	GO:0038004 epidermal growth factor receptor ligand maturation;GO:0016486 peptide hormone processing;GO:0140448 signaling receptor ligand precursor processing		ENZYME proteins:Hydrolases; Enzymes			(M3468)NABA ECM REGULATORS; (M5885)NABA MATRISOME ASSOCIATED; (M5889)NABA MATRISOME	(M5946)HALLMARK COAGULATION; (M5932)HALLMARK INFLAMMATORY RESPONSE	0.0	1.0	0.0	0.0	0.0	0.0	0.0	0.0	0.0	0.0	0.0	0.0	0.0	0.0	0.0	0.0	0.0	0.0	1.0	0.0
COL20A1	57642	symbol	H. sapiens	57642	H. sapiens	COL20A1	collagen type XX alpha 1 chain	COL20A1 is a human gene that encodes for the collagen type XX alpha 1 chain. It is predicted to be located in the endoplasmic reticulum lumen and extracellular region, and to be part of a collagen trimer. The gene is active in the collagen-containing extracellular matrix and extracellular space. This information is provided by the Alliance of Genome Resources as of April 2022.	There is limited information available on the disease implications of COL20A1. However, some studies have suggested that mutations in this gene may be associated with certain types of cancer, including breast cancer and glioma. Targeted drug discovery efforts for COL20A1 are also limited, as the function of this gene is not well understood. However, some studies have suggested that targeting coll…			Predicted intracellular proteins; Predicted secreted proteins	Golgi apparatus;Vesicles (Approved)		(M3005)NABA COLLAGENS; (M5884)NABA CORE MATRISOME; (M5889)NABA MATRISOME		0.0	0.0	0.0	0.0	0.0	0.0	0.0	0.0	0.0	0.0	0.0	0.0	0.0	0.0	0.0	0.0	0.0	0.0	1.0	0.0
GREB1	9687	symbol	H. sapiens	9687	H. sapiens	GREB1	growth regulating estrogen receptor binding 1	GREB1 is a gene that is activated by estrogen and plays a crucial role in hormone-responsive tissues and cancer. It is an early response gene in the estrogen receptor-regulated pathway. The gene has three different isoforms that are produced through alternative splicing. The protein encoded by this gene is thought to be involved in regulating cell growth and proliferation. The gene has been studi…	GREB1 has been extensively studied in breast cancer, where it has been found to be overexpressed in some cases. Its overexpression has been associated with poor prognosis and resistance to endocrine therapy. Therefore, GREB1 has been proposed as a potential therapeutic target for breast cancer. Several studies have investigated the use of small molecule inhibitors to target GREB1 and inhibit its …	GO:0007275 multicellular organism development;GO:0048856 anatomical structure development;GO:0032502 developmental process		Predicted intracellular proteins	Cytosol;Mitochondria (Approved)		(M200)PID ERA GENOMIC PATHWAY	(M5906)HALLMARK ESTROGEN RESPONSE EARLY	0.0	0.0	0.0	0.0	0.0	0.0	0.0	0.0	0.0	0.0	0.0	0.0	0.0	0.0	0.0	0.0	0.0	0.0	0.0	0.0
RPH3A	22895	symbol	H. sapiens	22895	H. sapiens	RPH3A	rabphilin 3A	RPH3A, also known as rabphilin 3A, is a human gene that encodes a protein believed to be involved in neurotransmitter release and synaptic vesicle traffic. It is thought to act as an effector for RAB3A, a small G protein that plays a role in the late stages of neurotransmitter exocytosis. The exact function of RPH3A is not fully understood, but it is believed to be important for proper communicat…	Mutations in the RPH3A gene have been associated with several neurological disorders, including epilepsy and schizophrenia. Studies have shown that RPH3A is involved in the regulation of neurotransmitter release, and alterations in its function may lead to abnormal synaptic transmission and neuronal signaling. Targeted drug discovery efforts for RPH3A-related disorders are still in the early stag…	GO:0061669 spontaneous neurotransmitter secretion;GO:0098814 spontaneous synaptic transmission;GO:0016082 synaptic vesicle priming		Predicted intracellular proteins					0.0	0.0	0.0	0.0	0.0	0.0	0.0	0.0	0.0	0.0	0.0	0.0	0.0	0.0	0.0	1.0	0.0	0.0	0.0	0.0
RBM20	282996	symbol	H. sapiens	282996	H. sapiens	RBM20	RNA binding motif protein 20	The RBM20 gene encodes a protein that binds RNA and controls the process of splicing. Mutations in this gene have been linked to familial dilated cardiomyopathy, a condition characterized by an enlarged and weakened heart muscle that can lead to heart failure. The protein produced by RBM20 plays a crucial role in regulating the expression of genes involved in heart function, and mutations in this…	There are currently no targeted drug discovery efforts specifically focused on RBM20 mutations and their role in familial dilated cardiomyopathy. However, there are several drugs on the market that are used to treat heart failure, which is a common complication of this condition. These drugs include beta blockers, ACE inhibitors, and angiotensin receptor blockers, which work by reducing the workl…	GO:0060914 heart formation;GO:0048025 negative regulation of mRNA splicing, via spliceosome;GO:0050686 negative regulation of mRNA processing		Disease related genes; Predicted intracellular proteins; Human disease related genes:Cardiovascular diseases:Cardiac diseases	Golgi apparatus;Nucleoplasm (Approved); Additional: Cytokinetic bridge;Nucleoli				0.0	0.0	0.0	0.0	0.0	0.0	0.0	0.0	0.0	0.0	0.0	0.0	0.0	0.0	0.0	0.0	0.0	0.0	0.0	0.0
CHRNG	1146	symbol	H. sapiens	1146	H. sapiens	CHRNG	cholinergic receptor nicotinic gamma subunit	CHRNG is a human gene that encodes the gamma subunit of the muscle-type acetylcholine receptor. This receptor is a transmembrane pentameric glycoprotein that consists of two alpha subunits, one beta, one delta, and one epsilon or gamma subunit. The gamma subunit is expressed before the thirty-third week of gestation in humans and plays a role in neuromuscular organogenesis and ligand binding. Dis…	Mutations in the CHRNG gene have been associated with several congenital myasthenic syndromes, including Escobar syndrome and a lethal form of multiple pterygium syndrome. These syndromes are characterized by muscle weakness and joint contractures. There are currently no targeted drug discovery efforts specifically for CHRNG mutations, but treatment options for congenital myasthenic syndromes inc…	GO:0007271 synaptic transmission, cholinergic;GO:0095500 acetylcholine receptor signaling pathway;GO:1905145 cellular response to acetylcholine		Disease related genes; Potential drug targets; Transporters:Transporter channels and pores; Human disease related genes:Congenital malformations:Other congenital malformations				(M5909)HALLMARK MYOGENESIS; (M5956)HALLMARK KRAS SIGNALING DN	0.0	0.0	0.0	0.0	0.0	0.0	0.0	1.0	0.0	0.0	0.0	0.0	0.0	0.0	0.0	1.0	0.0	0.0	0.0	0.0
IL37	27178	symbol	H. sapiens	27178	H. sapiens	IL37	interleukin 37	IL37, also known as interleukin 37, is a protein that belongs to the interleukin 1 cytokine family. It can bind to the interleukin 18 receptor and may act as a ligand for it. IL37 can also bind to interleukin 18 binding protein, which inhibits the activity of interleukin 18. IL37 is encoded by a gene located on chromosome 2, along with eight other interleukin 1 family genes. There are five differ…	IL37 has been implicated in various diseases, including inflammatory bowel disease, rheumatoid arthritis, and asthma. Studies have shown that IL37 can suppress inflammation and modulate the immune response, making it a potential therapeutic target for these diseases. Targeted drug discovery efforts have focused on developing drugs that can mimic the anti-inflammatory effects of IL37 or enhance it…	GO:0002437 inflammatory response to antigenic stimulus;GO:0032715 negative regulation of interleukin-6 production;GO:0032720 negative regulation of tumor necrosis factor production		Disease related genes; Human disease related genes:Immune system diseases:Other immune system diseases; Predicted intracellular proteins; Predicted secreted proteins	Nucleoplasm (Supported); Additional: Vesicles		(M5883)NABA SECRETED FACTORS; (M5885)NABA MATRISOME ASSOCIATED; (M5889)NABA MATRISOME		0.0	1.0	0.0	0.0	0.0	0.0	0.0	0.0	0.0	0.0	0.0	0.0	1.0	1.0	0.0	0.0	0.0	0.0	0.0	0.0
GATA4	2626	symbol	H. sapiens	2626	H. sapiens	GATA4	GATA binding protein 4	GATA4 is a zinc-finger transcription factor that belongs to the GATA family of genes. It recognizes the GATA motif present in many gene promoters and is involved in regulating genes related to embryogenesis, myocardial differentiation and function, and testicular development. Mutations in GATA4 have been linked to cardiac septal defects, while changes in gene expression have been associated with …	GATA4 has been implicated in various diseases, including congenital heart defects, pulmonary hypertension, and cancer. Mutations in GATA4 have been linked to atrial and ventricular septal defects, as well as tetralogy of Fallot. Targeted drug discovery efforts have focused on developing small molecule inhibitors of GATA4 for the treatment of heart disease and cancer. One example is the drug SB-74…	GO:0003290 atrial septum secundum morphogenesis;GO:0003285 septum secundum development;GO:0035054 embryonic heart tube anterior/posterior pattern specification		Disease related genes; Transcription factors:Zinc-coordinating DNA-binding domains; Human disease related genes:Cardiovascular diseases:Cardiac diseases; Predicted intracellular proteins; Human disease related genes:Congenital malformations:Congenital malformations of the circulatory system	Nuclear bodies (Supported)		(M288)PID HES HEY PATHWAY		0.0	0.0	0.0	0.0	0.0	0.0	0.0	0.0	0.0	0.0	1.0	1.0	0.0	0.0	0.0	0.0	0.0	0.0	0.0	0.0
PRND	23627	symbol	H. sapiens	23627	H. sapiens	PRND	prion like protein doppel	The PRND gene is located on chromosome 20 and is similar in structure to the gene that encodes cellular prion protein. The protein encoded by PRND is a glycosylphosphatidylinositol-anchored glycoprotein that is primarily found in the testis. Mutations in this gene may result in neurological disorders.	Mutations in the PRND gene have been associated with several neurological disorders, including prion diseases and frontotemporal dementia. These disorders are characterized by the accumulation of abnormal proteins in the brain, leading to neuronal damage and cognitive decline. Targeted drug discovery efforts for these disorders have focused on developing drugs that can prevent the accumulation of…	GO:0006878 intracellular copper ion homeostasis;GO:0055070 copper ion homeostasis;GO:0007340 acrosome reaction		Transporters:Transporter channels and pores					0.0	0.0	0.0	0.0	0.0	0.0	0.0	0.0	0.0	0.0	0.0	0.0	0.0	0.0	0.0	0.0	0.0	0.0	0.0	0.0
TCERG1L	256536	symbol	H. sapiens	256536	H. sapiens	TCERG1L	transcription elongation regulator 1 like	The human gene TCERG1L is predicted to have RNA polymerase binding activity and transcription coregulator activity. It is also predicted to be involved in the regulation of transcription, DNA-templated, and active in the nucleus. This information is provided by the Alliance of Genome Resources as of April 2022.	There is limited information available on the disease implications of TCERG1L. However, some studies have suggested that it may play a role in the development of certain cancers, including breast cancer and lung cancer. Targeted drug discovery efforts for TCERG1L are also limited, as the gene is not currently considered a major drug target. However, some research has focused on developing small m…			Predicted intracellular proteins	Nucleoplasm (Approved); Additional: Cytosol				0.0	0.0	0.0	0.0	0.0	0.0	0.0	0.0	0.0	0.0	0.0	0.0	0.0	0.0	0.0	0.0	0.0	0.0	0.0	0.0
TTC24	164118	symbol	H. sapiens	164118	H. sapiens	TTC24	tetratricopeptide repeat domain 24	TTC24 is a gene that encodes a protein with tetratricopeptide repeat domains, which are involved in protein-protein interactions. The function of TTC24 is not well understood, but it has been suggested to play a role in cell division and differentiation. Mutations in TTC24 have been associated with various diseases, including cleft lip and palate, intellectual disability, and developmental delay.…	There is limited information available on targeted drug discovery efforts for TTC24, as its function is not well understood. However, mutations in TTC24 have been associated with various diseases, including cleft lip and palate, intellectual disability, and developmental delay. Currently, there are no drugs specifically targeting TTC24. However, there are drugs on the market that may be used to t…			Predicted intracellular proteins	Nucleoplasm (Approved)				0.0	0.0	0.0	0.0	0.0	0.0	0.0	0.0	0.0	0.0	0.0	0.0	0.0	0.0	0.0	0.0	0.0	0.0	0.0	0.0
CACNA1E	777	symbol	H. sapiens	777	H. sapiens	CACNA1E	calcium voltage-gated channel subunit alpha1 E	CACNA1E is a gene that encodes the alpha-1E subunit of R-type calcium channels, which are involved in the entry of calcium ions into excitable cells and various calcium-dependent processes. These channels are part of a complex consisting of alpha-1, alpha-2, beta, and delta subunits. The R-type calcium channels belong to the "high-voltage activated" group and may play a role in modulating the fir…	Mutations in the CACNA1E gene have been associated with a range of neurological disorders, including epilepsy, autism spectrum disorder, and intellectual disability. In particular, de novo mutations in CACNA1E have been identified in patients with developmental and epileptic encephalopathy, a severe form of epilepsy that is often resistant to treatment. Targeted drug discovery efforts for CACNA1E…	GO:0098703 calcium ion import across plasma membrane;GO:1902656 calcium ion import into cytosol;GO:0070509 calcium ion import		Disease related genes; FDA approved drug targets:Small molecule drugs; Predicted intracellular proteins; Human disease related genes:Nervous system diseases:Epilepsy; Voltage-gated ion channels:Voltage-Gated Calcium Channels	Plasma membrane (Approved); Additional: Actin filaments;Cytosol	Topiramate; Lamotrigine			0.0	0.0	0.0	0.0	0.0	0.0	0.0	0.0	0.0	0.0	0.0	0.0	0.0	0.0	0.0	1.0	0.0	0.0	0.0	1.0
SLC17A2	10246	symbol	H. sapiens	10246	H. sapiens	SLC17A2	solute carrier family 17 member 2	SLC17A2 is a human gene that is predicted to enable sialic acid transmembrane transporter activity and be involved in sialic acid transport. It is also predicted to be located in the membrane, active in lysosomes, and an integral component of the plasma membrane.	Mutations in the SLC17A2 gene have been associated with several neurological disorders, including epilepsy, developmental delay, and intellectual disability. Targeted drug discovery efforts for SLC17A2 have focused on developing drugs that can modulate sialic acid transport and potentially treat these neurological disorders. However, there are currently no drugs on the market that specifically ta…	GO:0015747 urate transport;GO:0035725 sodium ion transmembrane transport;GO:0006820 monoatomic anion transport		Transporters:Electrochemical Potential-driven transporters					0.0	0.0	0.0	0.0	0.0	0.0	0.0	0.0	0.0	0.0	0.0	0.0	0.0	0.0	0.0	0.0	0.0	0.0	0.0	1.0
DIRAS2	54769	symbol	H. sapiens	54769	H. sapiens	DIRAS2	DIRAS family GTPase 2	DIRAS2 is a human gene that belongs to a specific branch of the Ras superfamily of GTPases. GTPases are proteins that play a crucial role in regulating various cellular processes, including cell growth, division, and differentiation. DIRAS2 is a member of the DIRAS family of GTPases, which are involved in the regulation of cell signaling pathways and cytoskeletal dynamics. While the exact functio…	There is limited information available on the disease implications of DIRAS2, but studies have suggested that it may play a role in the development and progression of certain types of cancer, including breast cancer and lung cancer. Targeted drug discovery efforts for DIRAS2 are still in the early stages, but there is potential for the development of drugs that target this gene and its associated…	GO:0007165 signal transduction;GO:0023052 signaling;GO:0007154 cell communication		Predicted intracellular proteins					0.0	0.0	0.0	0.0	0.0	0.0	0.0	0.0	0.0	0.0	0.0	0.0	0.0	0.0	0.0	0.0	0.0	0.0	0.0	0.0
OR4B1	119765	symbol	H. sapiens	119765	H. sapiens	OR4B1	olfactory receptor family 4 subfamily B member 1	OR4B1 is a gene that codes for a protein called olfactory receptor family 4 subfamily B member 1. This protein is involved in the sense of smell, as it interacts with odorant molecules in the nose to trigger a neuronal response that leads to the perception of a smell. Olfactory receptors like OR4B1 are part of a large family of G-protein-coupled receptors that share a 7-transmembrane domain struc…	There is limited information available on the disease implications of OR4B1. However, research has shown that olfactory receptors, including OR4B1, may play a role in various diseases such as Alzheimer's disease, Parkinson's disease, and certain types of cancer. Targeted drug discovery efforts for OR4B1 are also limited, as the function and specific role of this protein in disease pathology are n…	GO:0050911 detection of chemical stimulus involved in sensory perception of smell;GO:0007608 sensory perception of smell;GO:0050907 detection of chemical stimulus involved in sensory perception		G-protein coupled receptors:Odorant/olfactory and gustatory receptors					0.0	0.0	0.0	0.0	0.0	0.0	0.0	0.0	0.0	0.0	0.0	0.0	0.0	0.0	0.0	0.0	0.0	0.0	0.0	0.0
OVGP1	5016	symbol	H. sapiens	5016	H. sapiens	OVGP1	oviductal glycoprotein 1	OVGP1 is a gene that encodes a large glycoprotein found in the epithelial cells of the oviduct. The protein contains many sites for O-glycosylation and is similar to other genes in the mucin and glycosyl hydrolase 18 families. Its expression may be regulated by estrogen and it is secreted during late follicular development and early embryonic development. The protein associates with ovulated oocy…	There is limited information available on the disease implications of OVGP1. However, some studies have suggested that it may play a role in female fertility and embryo implantation. Targeted drug discovery efforts for OVGP1 are also limited, but some research has focused on developing drugs that can modulate its expression or function in order to improve fertility outcomes. One example is a stud…	GO:2000360 negative regulation of binding of sperm to zona pellucida;GO:2000359 regulation of binding of sperm to zona pellucida;GO:0006030 chitin metabolic process		Predicted secreted proteins	Vesicles (Supported); Additional: Microtubules		(M5880)NABA ECM AFFILIATED; (M5885)NABA MATRISOME ASSOCIATED; (M5889)NABA MATRISOME		0.0	1.0	0.0	0.0	0.0	0.0	0.0	0.0	0.0	0.0	0.0	0.0	0.0	0.0	0.0	0.0	0.0	0.0	0.0	0.0
PRH2	5555	symbol	H. sapiens	5555	H. sapiens	PRH2	proline rich protein HaeIII subfamily 2	PRH2 is a gene that encodes a proline-rich salivary glycoprotein. The preproprotein undergoes proteolytic processing to generate mature isoforms before secretion from the parotid and submandibular/sublingual glands. In western populations, this gene is commonly biallelic and encodes two isoforms, PRP-1 and PRP-2, with the reference genome encoding the PRP-1 allele. Certain alleles of this gene ar…	There is limited information available on the disease implications of PRH2. However, certain alleles of this gene have been associated with susceptibility to dental caries, a common oral disease characterized by the demineralization of tooth enamel. Targeted drug discovery efforts for PRH2 are also limited, as the gene is primarily involved in the production of salivary glycoproteins. There are c…			Predicted secreted proteins					0.0	0.0	0.0	0.0	0.0	0.0	0.0	0.0	0.0	0.0	0.0	0.0	0.0	0.0	0.0	0.0	0.0	0.0	0.0	0.0
TOP2A	7153	symbol	H. sapiens	7153	H. sapiens	TOP2A	DNA topoisomerase II alpha	TOP2A is a gene that encodes for an enzyme called DNA topoisomerase II alpha. This enzyme is responsible for controlling and altering the topological states of DNA during transcription. It plays a crucial role in processes such as chromosome condensation, chromatid separation, and the relief of torsional stress that occurs during DNA transcription and replication. The enzyme catalyzes the breakin…	TOP2A has been implicated in various types of cancer, including breast, lung, and ovarian cancer. Overexpression of the gene has been associated with poor prognosis and resistance to chemotherapy. As a result, TOP2A has been identified as a potential target for cancer therapy. Several drugs have been developed that target TOP2A, including etoposide, doxorubicin, and mitoxantrone. These drugs work…	GO:0045870 positive regulation of single stranded viral RNA replication via double stranded DNA intermediate;GO:1905463 negative regulation of DNA duplex unwinding;GO:1905462 regulation of DNA duplex unwinding		Cancer-related genes:Candidate cancer biomarkers; ENZYME proteins:Isomerase; FDA approved drug targets:Small molecule drugs; Predicted intracellular proteins; Enzymes	Nucleoplasm (Supported); Additional: Nucleoli	Moxifloxacin; Amsacrine; Dexrazoxane; Valrubicin; Teniposide; Epirubicin; Enoxacin; Pefloxacin; Ciprofloxacin; Trovafloxacin; Daunorubicin; Etoposide; Dactinomycin; Lomefloxacin; Doxorubicin; Norfloxacin; Ofloxacin; Idarubicin; Podofilox; Mitoxantrone; Sparfloxacin; Genistein; Fleroxacin; Lucanthone; Banoxantrone; SP1049C; Amonafide; Elsamitrucin; 13-deoxydoxorubicin; RTA 744; Aldoxorubicin; ZEN-…	(M236)PID DELTA NP63 PATHWAY	(M5949)HALLMARK PEROXISOME; (M5902)HALLMARK APOPTOSIS; (M5893)HALLMARK MITOTIC SPINDLE	0.0	0.0	1.0	0.0	0.0	1.0	0.0	0.0	0.0	0.0	0.0	0.0	0.0	0.0	0.0	0.0	0.0	0.0	0.0	0.0
POPDC3	64208	symbol	H. sapiens	64208	H. sapiens	POPDC3	popeye domain containing 3	POPDC3, also known as Popeye domain containing 3, is a gene that encodes a protein belonging to the POP family. This protein contains three transmembrane domains and is expressed in cardiac and skeletal muscle. It is believed to play a crucial role in the development of these tissues. The gene has several alternatively spliced transcript variants.	Research on POPDC3 has revealed its potential involvement in several diseases, including dilated cardiomyopathy, atrial fibrillation, and muscular dystrophy. Mutations in the gene have been linked to these conditions, suggesting that POPDC3 may play a critical role in maintaining the structure and function of cardiac and skeletal muscle. As a result, there has been interest in developing drugs th…	GO:0007519 skeletal muscle tissue development;GO:0060538 skeletal muscle organ development;GO:0051146 striated muscle cell differentiation		Human disease related genes:Musculoskeletal diseases:Muscular diseases; Disease related genes; Predicted intracellular proteins	Cytosol;Nucleoli (Approved)				0.0	0.0	0.0	0.0	0.0	0.0	0.0	0.0	0.0	0.0	0.0	0.0	0.0	0.0	0.0	1.0	0.0	0.0	0.0	0.0
ADCY2	108	symbol	H. sapiens	108	H. sapiens	ADCY2	adenylate cyclase 2	ADCY2 is a gene that encodes for an enzyme called adenylate cyclase 2. This enzyme is responsible for catalyzing the formation of cyclic adenosine monophosphate (cAMP), which is a secondary messenger molecule involved in various cellular processes. Unlike other adenylate cyclases, ADCY2 is not sensitive to calcium/calmodulin and is instead stimulated by the G protein beta and gamma subunit comple…	Mutations in the ADCY2 gene have been associated with various diseases, including obesity and type 2 diabetes. Targeted drug discovery efforts have focused on developing drugs that can modulate the activity of ADCY2 and improve insulin secretion and glucose metabolism. One example of a successful drug on the market is exenatide, a glucagon-like peptide-1 (GLP-1) receptor agonist that stimulates i…	GO:0006171 cAMP biosynthetic process;GO:1904321 response to forskolin;GO:1904322 cellular response to forskolin		Enzymes; Predicted intracellular proteins; ENZYME proteins:Lyases		Colforsin; 2',5'-DIDEOXY-ADENOSINE 3'-MONOPHOSPHATE; Aurothioglucose	(M56)PID LPA4 PATHWAY; (M8)PID ENDOTHELIN PATHWAY; (M15)PID LYSOPHOSPHOLIPID PATHWAY	(M5923)HALLMARK PI3K AKT MTOR SIGNALING	0.0	0.0	0.0	0.0	0.0	0.0	0.0	1.0	0.0	0.0	0.0	0.0	0.0	0.0	0.0	1.0	0.0	0.0	0.0	0.0
ELOVL2	54898	symbol	H. sapiens	54898	H. sapiens	ELOVL2	ELOVL fatty acid elongase 2	ELOVL2 is a human gene that encodes for a protein called ELOVL fatty acid elongase 2. This protein is involved in the biosynthesis of polyunsaturated fatty acids and very long-chain fatty acids by enabling fatty acid elongation activity. ELOVL2 is located in the endoplasmic reticulum, a cellular organelle involved in protein and lipid synthesis. The gene's function is important for maintaining he…	Research has shown that ELOVL2 may play a role in several diseases, including Alzheimer's disease, age-related macular degeneration, and cancer. In Alzheimer's disease, ELOVL2 expression has been found to be decreased in the brain, which may contribute to the accumulation of amyloid-beta plaques and neurofibrillary tangles. In age-related macular degeneration, ELOVL2 expression has been found to …	GO:0019368 fatty acid elongation, unsaturated fatty acid;GO:0034625 fatty acid elongation, monounsaturated fatty acid;GO:0034626 fatty acid elongation, polyunsaturated fatty acid		Enzymes; ENZYME proteins:Transferases		alpha-Linolenic acid		(M5906)HALLMARK ESTROGEN RESPONSE EARLY	0.0	0.0	0.0	0.0	0.0	0.0	0.0	0.0	0.0	0.0	0.0	0.0	0.0	0.0	0.0	0.0	0.0	0.0	0.0	0.0
KCNK9	51305	symbol	H. sapiens	51305	H. sapiens	KCNK9	potassium two pore domain channel subfamily K member 9	The KCNK9 gene encodes a protein that acts as a pH-dependent potassium channel and contains multiple transmembrane regions and two pore-forming P domains. This gene is overexpressed in various types of human carcinomas and is imprinted in the brain, with preferential expression from the maternal allele. A mutation in this gene has been linked to Birk-Barel dysmorphism syndrome. Alternative splici…	There is limited information available on targeted drug discovery efforts for KCNK9. However, the overexpression of this gene in various types of human carcinomas suggests that it may be a potential target for cancer therapy. Additionally, a mutation in this gene has been linked to Birk-Barel dysmorphism syndrome, a rare genetic disorder characterized by developmental delay, intellectual disabili…	GO:0030322 stabilization of membrane potential;GO:1990573 potassium ion import across plasma membrane;GO:0098659 inorganic cation import across plasma membrane		Disease related genes; Voltage-gated ion channels:Two-P Potassium Channels; Transporters:Transporter channels and pores; FDA approved drug targets:Small molecule drugs; Human disease related genes:Congenital malformations:Other congenital malformations	Plasma membrane (Approved)	Doxapram; Halothane			0.0	0.0	0.0	0.0	0.0	0.0	0.0	0.0	0.0	0.0	0.0	0.0	0.0	0.0	0.0	1.0	0.0	0.0	0.0	1.0
MUC12	10071	symbol	H. sapiens	10071	H. sapiens	MUC12	mucin 12, cell surface associated	MUC12 is a gene that encodes a glycoprotein that is a member of the mucin family. Mucins are proteins that play a crucial role in forming protective mucous barriers on epithelial surfaces and have been implicated in epithelial renewal and differentiation. This protein is expressed on the apical membrane surface of epithelial cells that line the mucosal surfaces of various tissues, including the c…	There is limited information available on the disease implications of MUC12. However, studies have shown that the downregulation of MUC12 expression is associated with colorectal cancer, suggesting that it may play a role in the development and progression of this disease. As of now, there are no targeted drug discovery efforts specifically focused on MUC12. However, there are ongoing efforts to …	GO:0001558 regulation of cell growth;GO:0040008 regulation of growth;GO:0051128 regulation of cellular component organization					(M5880)NABA ECM AFFILIATED; (M5885)NABA MATRISOME ASSOCIATED; (M5889)NABA MATRISOME		0.0	1.0	0.0	0.0	0.0	0.0	0.0	0.0	0.0	0.0	0.0	0.0	0.0	0.0	0.0	0.0	0.0	0.0	0.0	0.0
CDHR1	92211	symbol	H. sapiens	92211	H. sapiens	CDHR1	cadherin related family member 1	CDHR1 is a gene that belongs to the cadherin superfamily and encodes a photoreceptor-specific cadherin. This protein plays a crucial role in the morphogenesis of outer segment discs in the retina. Mutations in CDHR1 have been linked to inherited retinal dystrophies, which are a group of genetic disorders that affect the retina and can lead to vision loss or blindness. Different isoforms of the pr…	Mutations in CDHR1 have been associated with several inherited retinal dystrophies, including cone-rod dystrophy, retinitis pigmentosa, and macular degeneration. These disorders are characterized by progressive degeneration of the photoreceptor cells in the retina, leading to vision loss or blindness. There are currently no targeted drugs available for the treatment of CDHR1-related retinal dystr…	GO:0008594 photoreceptor cell morphogenesis;GO:0035845 photoreceptor cell outer segment organization;GO:0045494 photoreceptor cell maintenance		Human disease related genes:Nervous system diseases:Eye disease; Disease related genes; Predicted intracellular proteins	Golgi apparatus (Approved)				0.0	0.0	0.0	0.0	0.0	0.0	0.0	0.0	0.0	0.0	0.0	0.0	0.0	0.0	0.0	0.0	0.0	0.0	0.0	0.0
KCNQ5	56479	symbol	H. sapiens	56479	H. sapiens	KCNQ5	potassium voltage-gated channel subfamily Q member 5	KCNQ5 is a gene that belongs to the KCNQ potassium channel gene family and is expressed in different regions of the brain and skeletal muscle. The protein produced by this gene generates currents that activate slowly with depolarization and can form heteromeric channels with the protein encoded by the KCNQ3 gene. These currents have voltage dependences and inhibitor sensitivities similar to M-cur…	Mutations in the KCNQ5 gene have been associated with several neurological disorders, including epilepsy, schizophrenia, and bipolar disorder. Targeted drug discovery efforts have focused on developing drugs that modulate the activity of KCNQ5 channels, with the goal of treating these disorders. One example of a successful drug targeting KCNQ5 is retigabine, which is used to treat epilepsy. Retig…	GO:0071805 potassium ion transmembrane transport;GO:0006813 potassium ion transport;GO:0098662 inorganic cation transmembrane transport		Disease related genes; Potential drug targets; Voltage-gated ion channels:Voltage-Gated Potassium Channels; Human disease related genes:Other diseases:Mental and behavioural disorders; Predicted intracellular proteins	Cytoplasmic bodies (Uncertain)	Gabapentin; Ezogabine; ICA-105665			0.0	0.0	0.0	0.0	0.0	0.0	0.0	0.0	0.0	0.0	0.0	0.0	0.0	0.0	0.0	1.0	0.0	0.0	0.0	1.0
ASPHD1	253982	symbol	H. sapiens	253982	H. sapiens	ASPHD1	aspartate beta-hydroxylase domain containing 1	ASPHD1, also known as aspartate beta-hydroxylase domain containing 1, is a human gene that is predicted to have dioxygenase activity and be involved in peptidyl-amino acid modification. It is also predicted to be an integral component of the membrane. The function of this gene is not yet fully understood, but it may play a role in regulating protein function or metabolism. Further research is nee…	There is limited information available on the disease implications of ASPHD1. However, some studies have suggested that it may be involved in the development of certain cancers, including breast cancer and hepatocellular carcinoma. Targeted drug discovery efforts for ASPHD1 are also limited, as its function is not yet fully understood. There are currently no drugs on the market that specifically …			Predicted intracellular proteins					0.0	0.0	0.0	0.0	0.0	0.0	0.0	0.0	0.0	0.0	0.0	0.0	0.0	0.0	0.0	0.0	0.0	0.0	0.0	0.0
BUB1	699	symbol	H. sapiens	699	H. sapiens	BUB1	BUB1 mitotic checkpoint serine/threonine kinase	BUB1 is a gene that encodes a serine/threonine-protein kinase that plays a crucial role in mitosis. The protein functions by phosphorylating members of the mitotic checkpoint complex and activating the spindle checkpoint. It also inhibits the activation of the anaphase promoting complex/cyclosome and may function in the DNA damage response. Mutations in this gene have been linked to aneuploidy an…	BUB1 has been implicated in various forms of cancer, including breast, lung, and colorectal cancer. Inhibition of BUB1 has been shown to induce mitotic defects and cell death in cancer cells, making it an attractive target for drug discovery efforts. Several small molecule inhibitors of BUB1 have been developed and are currently being evaluated in preclinical studies. One example is BAY-320, a po…	GO:2000720 positive regulation of maintenance of mitotic sister chromatid cohesion, centromeric;GO:2000718 regulation of maintenance of mitotic sister chromatid cohesion, centromeric;GO:0051754 meiotic sister chromatid cohesion, centromeric	yes	Kinases; Human disease related genes:Cancers:Cancers of the digestive system; Human disease related genes:Congenital malformations:Congenital malformations of the nervous system; Predicted intracellular proteins; Enzymes; ENZYME proteins:Transferases	Nucleoplasm (Supported); Additional: Cytosol		(M14)PID AURORA B PATHWAY; (M129)PID PLK1 PATHWAY; (M19)PID P73PATHWAY	(M5951)HALLMARK SPERMATOGENESIS; (M5893)HALLMARK MITOTIC SPINDLE; (M5901)HALLMARK G2M CHECKPOINT	0.0	0.0	0.0	0.0	0.0	1.0	0.0	0.0	0.0	0.0	0.0	0.0	0.0	0.0	0.0	0.0	0.0	0.0	0.0	0.0
HSF4	3299	symbol	H. sapiens	3299	H. sapiens	HSF4	heat shock transcription factor 4	HSF4 is a human gene that encodes for a heat shock transcription factor. This gene is responsible for activating heat shock response genes during times of stress, such as exposure to high temperatures. Unlike other vertebrate HSFs, HSF4 does not have a specific hydrophobic repeat at the end of its protein sequence, which has been suggested to play a role in regulating DNA binding activity. There …	Mutations in the HSF4 gene have been associated with several ocular diseases, including congenital cataracts and age-related cataracts. These mutations can lead to the misfolding and aggregation of proteins in the lens of the eye, resulting in impaired vision. As a result, there has been interest in developing drugs that can target HSF4 to prevent or treat these conditions. However, there are cur…	GO:0070306 lens fiber cell differentiation;GO:0002088 lens development in camera-type eye;GO:0043010 camera-type eye development		Human disease related genes:Nervous system diseases:Eye disease; Disease related genes; Predicted intracellular proteins; Transcription factors:Helix-turn-helix domains	Nuclear speckles (Supported)				0.0	0.0	0.0	0.0	0.0	0.0	0.0	0.0	0.0	0.0	0.0	0.0	0.0	0.0	0.0	0.0	0.0	0.0	0.0	0.0
HJURP	55355	symbol	H. sapiens	55355	H. sapiens	HJURP	Holliday junction recognition protein	HJURP, or Holliday junction recognition protein, is a gene that plays a role in several biological processes, including the assembly of chromatin containing CENP-A, the regulation of DNA binding activity, and the regulation of protein-containing complex assembly. It has been found to have histone binding activity and identical protein binding activity. HJURP is located in the kinetochore, mitocho…	Research on HJURP and its disease implications is still in its early stages, but some studies have suggested that it may play a role in cancer development and progression. For example, HJURP has been found to be overexpressed in several types of cancer, including breast, lung, and liver cancer, and its expression levels have been associated with poor prognosis in some cases. As a result, there is…	GO:0031055 chromatin remodeling at centromere;GO:0034080 CENP-A containing chromatin assembly;GO:0034508 centromere complex assembly		Predicted intracellular proteins	Nucleoli;Nucleoplasm (Approved); Additional: Cytosol				0.0	0.0	0.0	0.0	0.0	0.0	0.0	0.0	0.0	0.0	0.0	0.0	0.0	0.0	0.0	0.0	0.0	0.0	0.0	0.0
NR0B1	190	symbol	H. sapiens	190	H. sapiens	NR0B1	nuclear receptor subfamily 0 group B member 1	NR0B1 is a gene that encodes a protein with a DNA-binding domain. This protein acts as a dominant-negative regulator of transcription, which is mediated by the retinoic acid receptor. It also functions as an anti-testis gene by acting antagonistically to Sry. Mutations in this gene result in both X-linked congenital adrenal hypoplasia and hypogonadotropic hypogonadism. This gene is important for …	Mutations in the NR0B1 gene have been linked to X-linked congenital adrenal hypoplasia (XCAH) and hypogonadotropic hypogonadism (HH). XCAH is a rare genetic disorder that affects the development of the adrenal gland, leading to a deficiency in cortisol and aldosterone production. HH is a condition characterized by a lack of sex hormone production, which can result in delayed puberty, infertility,…	GO:0033327 Leydig cell differentiation;GO:0030238 male sex determination;GO:0060008 Sertoli cell differentiation		Cancer-related genes:Candidate cancer biomarkers; Disease related genes; Transcription factors:Zinc-coordinating DNA-binding domains; Predicted intracellular proteins; Nuclear receptors; Human disease related genes:Reproductive system diseases:Reproductive system diseases; Human disease related genes:Endocrine and metabolic diseases:Adrenal gland diseases	Nuclear speckles (Supported); Additional: Centriolar satellite;Vesicles	Dexamethasone; Dexamethasone acetate	(M119)PID ERB GENOMIC PATHWAY; (M151)PID AR TF PATHWAY; (M200)PID ERA GENOMIC PATHWAY		0.0	0.0	0.0	0.0	0.0	0.0	0.0	0.0	0.0	0.0	0.0	0.0	0.0	0.0	0.0	0.0	0.0	0.0	0.0	0.0
SAGE1	55511	symbol	H. sapiens	55511	H. sapiens	SAGE1	sarcoma antigen 1	SAGE1 is a gene that is activated in tumors, specifically sarcomas. It belongs to a group of genes that are expressed in tumors of various types but not in normal tissues, except for spermatogenic cells and placenta. The proteins produced by these genes are strictly tumor-specific, making them potential targets for cancer immunotherapy. SAGE1 is a promising candidate for developing cancer treatme…	There are currently no drugs on the market that specifically target SAGE1, but there are ongoing efforts to develop targeted therapies for sarcomas and other cancers that express this gene. SAGE1 has been identified as a potential target for cancer immunotherapy, and several clinical trials are underway to test the safety and efficacy of SAGE1-targeted therapies. One example is a phase I clinical…	GO:0034472 snRNA 3'-end processing;GO:0016180 snRNA processing;GO:0016073 snRNA metabolic process		Predicted intracellular proteins	Nucleoplasm (Enhanced); Additional: Nuclear bodies				0.0	0.0	0.0	0.0	0.0	0.0	0.0	0.0	0.0	0.0	0.0	0.0	0.0	0.0	0.0	0.0	0.0	0.0	0.0	0.0
HIST1H2BL	8340	gene_synonym	H. sapiens	8340	H. sapiens	H2BC13	H2B clustered histone 13	H2BC13 is a replication-dependent histone that belongs to the histone H2B family. Histones are nuclear proteins that form the nucleosome structure of the chromosomal fiber in eukaryotes. H2BC13 is an intronless gene that lacks polyA tails but contains a palindromic termination element. It is found in the small histone gene cluster on chromosome 6p22-p21.3. Two molecules of each of the four core h…	There is limited information available on the disease implications of H2BC13. However, histones have been implicated in various diseases, including cancer, neurodegenerative disorders, and autoimmune diseases. Targeted drug discovery efforts have focused on developing drugs that modulate histone function, such as histone deacetylase inhibitors and bromodomain inhibitors. These drugs have shown pr…	GO:0006334 nucleosome assembly;GO:0034728 nucleosome organization;GO:0065004 protein-DNA complex assembly		Predicted intracellular proteins	Nucleoplasm (Approved); Additional: Cytosol				0.0	0.0	0.0	0.0	0.0	0.0	0.0	0.0	0.0	0.0	0.0	0.0	0.0	0.0	0.0	0.0	0.0	0.0	0.0	0.0
KPNA7	402569	symbol	H. sapiens	402569	H. sapiens	KPNA7	karyopherin subunit alpha 7	KPNA7 is a gene that encodes a protein belonging to the importin alpha family, which is involved in the transport of molecules between the nucleus and cytoplasm in eukaryotic cells. The nuclear pore complex (NPC) mediates this transport, and the protein encoded by KPNA7 is involved in nuclear protein import. However, it exhibits different nuclear localization signal binding specificity compared t…	There is limited information available on the disease implications of KPNA7. However, some studies have suggested that it may play a role in cancer progression and metastasis. For example, one study found that KPNA7 expression was upregulated in breast cancer tissues and was associated with poor prognosis. Targeted drug discovery efforts for KPNA7 are also limited, as it is not a well-studied tar…	GO:0006607 NLS-bearing protein import into nucleus;GO:0001824 blastocyst development;GO:0006606 protein import into nucleus		Predicted intracellular proteins					0.0	0.0	0.0	1.0	0.0	0.0	0.0	0.0	0.0	0.0	0.0	0.0	0.0	0.0	0.0	0.0	0.0	0.0	0.0	0.0
TRPM2	7226	symbol	H. sapiens	7226	H. sapiens	TRPM2	transient receptor potential cation channel subfamily M member 2	TRPM2 is a gene that encodes a protein that forms a cation channel, allowing the passage of calcium, sodium, and potassium ions. This channel is regulated by free intracellular ADP-ribose and is activated by oxidative stress, making cells susceptible to death. Alternative splicing of the gene results in multiple transcript variants that encode different protein isoforms. While additional transcri…	TRPM2 has been implicated in various diseases, including neurodegenerative disorders, cancer, and cardiovascular diseases. In neurodegenerative disorders, TRPM2 has been shown to play a role in neuronal cell death, making it a potential therapeutic target for diseases such as Alzheimer's and Parkinson's. In cancer, TRPM2 has been found to be overexpressed in certain types of tumors, and its inhib…	GO:0071502 cellular response to temperature stimulus;GO:0071421 manganese ion transmembrane transport;GO:0006828 manganese ion transport		Transporters:Transporter channels and pores; Predicted intracellular proteins					0.0	0.0	1.0	0.0	0.0	0.0	0.0	0.0	0.0	0.0	0.0	0.0	0.0	0.0	0.0	0.0	1.0	1.0	0.0	1.0
CEACAM6	4680	symbol	H. sapiens	4680	H. sapiens	CEACAM6	CEA cell adhesion molecule 6	CEACAM6 is a gene that encodes a protein belonging to the carcinoembryonic antigen (CEA) family, which are cell surface glycoproteins involved in cell adhesion. This gene is often used as a tumor marker in serum immunoassay determinations of carcinoma. Additionally, CEACAM6 affects the sensitivity of tumor cells to adenovirus infection. The protein encoded by this gene acts as a receptor for adhe…	CEACAM6 has been implicated in various types of cancer, including colorectal, pancreatic, lung, and breast cancer. It is often overexpressed in cancer cells and is associated with tumor progression and poor prognosis. As a result, CEACAM6 has been targeted for drug discovery efforts in cancer treatment. One example is the development of monoclonal antibodies that target CEACAM6, such as labetuzum…	GO:1904906 positive regulation of endothelial cell-matrix adhesion via fibronectin;GO:1904904 regulation of endothelial cell-matrix adhesion via fibronectin;GO:0034116 positive regulation of heterotypic cell-cell adhesion		Cancer-related genes:Candidate cancer biomarkers; Predicted intracellular proteins; CD markers					1.0	0.0	0.0	0.0	0.0	0.0	0.0	0.0	0.0	0.0	1.0	0.0	0.0	0.0	0.0	0.0	0.0	0.0	1.0	0.0
RTN4R	65078	symbol	H. sapiens	65078	H. sapiens	RTN4R	reticulon 4 receptor	The RTN4R gene encodes a receptor for three different proteins involved in the growth and maintenance of nerve cells in the central nervous system. This receptor is responsible for inhibiting the growth of axons, which are the long, slender projections of nerve cells that transmit signals to other cells. The RTN4R receptor may also play a role in regulating the regeneration and plasticity of axon…	The RTN4R gene has been implicated in several neurological disorders, including multiple sclerosis, Alzheimer's disease, and spinal cord injury. In multiple sclerosis, the RTN4R receptor is thought to contribute to the degeneration of myelin, the protective coating around nerve fibers, leading to the characteristic symptoms of the disease. In Alzheimer's disease, the RTN4R receptor may play a rol…	GO:0023041 neuronal signal transduction;GO:0048681 negative regulation of axon regeneration;GO:0070571 negative regulation of neuron projection regeneration		Human disease related genes:Other diseases:Mental and behavioural disorders; Disease related genes	Focal adhesion sites;Plasma membrane (Approved); Additional: Actin filaments		(M153)PID P75 NTR PATHWAY		0.0	0.0	0.0	0.0	0.0	0.0	0.0	0.0	0.0	0.0	0.0	0.0	0.0	0.0	0.0	0.0	1.0	0.0	0.0	0.0
FAM159A	348378	gene_synonym	H. sapiens	348378	H. sapiens	SHISAL2A	shisa like 2A	SHISAL2A is a human gene that is predicted to be an integral component of the membrane. It belongs to the shisa-like 2A family of genes. However, there is currently limited information available about the specific function of this gene.	Unfortunately, there is currently limited information available on the disease implications and targeted drug discovery efforts for SHISAL2A. As a relatively newly discovered gene, research on its function and potential therapeutic applications is still in its early stages. There are currently no known drugs on the market that specifically target SHISAL2A. However, as more research is conducted o…								0.0	0.0	0.0	0.0	0.0	0.0	0.0	0.0	0.0	0.0	0.0	0.0	0.0	0.0	0.0	0.0	0.0	0.0	0.0	0.0
CPN1	1369	symbol	H. sapiens	1369	H. sapiens	CPN1	carboxypeptidase N subunit 1	CPN1 is a gene that encodes the catalytic subunit of carboxypeptidase N, a plasma metallo-protease that cleaves basic amino acids from the C terminal of peptides and proteins. This enzyme is important in the regulation of peptides like kinins and anaphylatoxins, and has also been known as kininase-1 and anaphylatoxin inactivator. CPN1 mutations can be associated with angioedema or chronic urticar…	Mutations in the CPN1 gene have been associated with hereditary angioedema (HAE) and chronic urticaria, which are characterized by recurrent episodes of swelling and inflammation. HAE is caused by a deficiency of functional carboxypeptidase N, leading to the accumulation of bradykinin, a potent vasodilator, and increased vascular permeability. Targeted drug discovery efforts have focused on devel…	GO:0010815 bradykinin catabolic process;GO:0006518 peptide metabolic process;GO:0051384 response to glucocorticoid		Disease related genes; Potential drug targets; Predicted secreted proteins; Human disease related genes:Immune system diseases:Other immune system diseases; ENZYME proteins:Hydrolases; Predicted intracellular proteins; Enzymes; Peptidases:Metallopeptidases		Zinc; ORE-1001; Zinc acetate; Zinc chloride; Zinc sulfate, unspecified form		(M5946)HALLMARK COAGULATION	0.0	0.0	0.0	0.0	0.0	0.0	0.0	0.0	0.0	0.0	0.0	0.0	0.0	0.0	0.0	0.0	0.0	0.0	0.0	0.0
ATCAY	85300	symbol	H. sapiens	85300	H. sapiens	ATCAY	ATCAY kinesin light chain interacting caytaxin	ATCAY is a gene that encodes a protein that is restricted to neurons and contains a CRAL-TRIO motif, which is common to proteins that bind small lipophilic molecules. Mutations in this gene have been linked to a type of cerebellar ataxia known as Cayman type. Cerebellar ataxia is a neurological disorder that affects movement coordination and can lead to difficulties with balance, speech, and fine…	There is currently no targeted drug therapy available for Cayman type ataxia caused by mutations in the ATCAY gene. However, research efforts are ongoing to identify potential drug targets and develop effective treatments. One approach is to target the downstream effects of ATCAY mutations, such as oxidative stress and mitochondrial dysfunction, which have been implicated in the pathogenesis of c…	GO:2000212 negative regulation of glutamate metabolic process;GO:2000211 regulation of glutamate metabolic process;GO:0045763 negative regulation of cellular amino acid metabolic process		Disease related genes; Predicted intracellular proteins; Human disease related genes:Nervous system diseases:Neurodegenerative diseases					0.0	0.0	0.0	0.0	0.0	0.0	0.0	0.0	0.0	0.0	0.0	0.0	0.0	0.0	0.0	0.0	0.0	0.0	0.0	0.0
HRH2	3274	symbol	H. sapiens	3274	H. sapiens	HRH2	histamine receptor H2	The HRH2 gene encodes the histamine receptor H2, which is a G protein-coupled receptor found in the cell membrane. It is involved in regulating various physiological processes, including gastric acid secretion, gastrointestinal motility, and intestinal secretion. Histamine receptor H2 is also thought to play a role in regulating cell growth and differentiation. The gene has multiple alternatively…	The HRH2 gene has been implicated in various diseases, including gastroesophageal reflux disease (GERD), peptic ulcer disease, and gastric cancer. Targeting the histamine receptor H2 with drugs has been a successful strategy for treating these conditions. The first H2 receptor antagonist, cimetidine, was approved by the FDA in 1977 and revolutionized the treatment of peptic ulcer disease. Since t…	GO:0001696 gastric acid secretion;GO:0098664 G protein-coupled serotonin receptor signaling pathway;GO:0046717 acid secretion		G-protein coupled receptors:GPCRs excl olfactory receptors; FDA approved drug targets:Small molecule drugs		Betazole; Amitriptyline; Loxapine; Cimetidine; Nizatidine; Epinastine; Olopatadine; Tolazoline; Ranitidine; Famotidine; Methantheline; Azelastine; Promethazine; Doxepin; Aripiprazole; HZT-501; Histamine; Asenapine; Metiamide; Roxatidine acetate			0.0	0.0	0.0	0.0	0.0	0.0	0.0	1.0	0.0	0.0	0.0	0.0	0.0	0.0	0.0	1.0	0.0	0.0	0.0	0.0
[truncated: 2,539 more rows]

## Sheet: Enrichment
		https://metascape.org/gp/index.html#/reportfinal/t2bxnvnd3
GroupID	Category	Term	Description	LogP	Log(q-value)	Genes	Symbols	InTerm_InList
[truncated: 300 more rows]
