# Supplementary material for: TFE3 fusions drive oxidative metabolism and ferroptosis resistance in translocation renal cell carcinoma
Source: EMBO Mol Med. 2025 Mar 27;17(5):1041–70. doi: 10.1038/s44321-025-00221-7 (PMC12081665; doi:10.1038/s44321-025-00221-7)
Supplement: Supplementary file 16 — EV and Appendix Figure Source data [file 44321_2025_221_MOESM16_ESM.zip › Fig EV and Appendix/Fig-EV4/Fig-EV4E.xlsx]

## Sheet: Annotation
MyList	Gene ID	Type	Tax ID	Homologene Gene ID	Homologene Gene Tax ID	Gene Symbol	Description	Protein Functions (ChatGPT)	Disease & Drugs (ChatGPT)	Biological Process (GO)	Kinase Class (UniProt)	Protein Function (Protein Atlas)	Subcellular Location (Protein Atlas)	Drug (DrugBank)	Canonical Pathways_x000D_	Hallmark Gene Sets_x000D_	GO:0098660 inorganic ion transmembrane tr	GO:0001822 kidney development	GO:0003013 circulatory system process	GO:0007610 behavior	R-HSA-382551 Transport of small molecules	M5885 NABA MATRISOME ASSOCIATED	GO:0009725 response to hormone	GO:0044057 regulation of system process	R-HSA-372790 Signaling by GPCR	GO:1901615 organic hydroxy compound metab	GO:0050801 monoatomic ion homeostasis	GO:0019752 carboxylic acid metabolic proc	GO:0050878 regulation of body fluid level	GO:0007423 sensory organ development	GO:0042391 regulation of membrane potenti	GO:0035239 tube morphogenesis	M5884 NABA CORE MATRISOME	GO:0003014 renal system process	GO:0007167 enzyme-linked receptor protein	GO:0098609 cell-cell adhesion
ASB15	142685	symbol	H. sapiens	142685	H. sapiens	ASB15	ankyrin repeat and SOCS box containing 15	ASB15 is a gene that belongs to the suppressor of cytokine signaling box superfamily. This gene encodes a protein that participates in the ubiquitin-proteasome system, which is responsible for the degradation of proteins in the cell cycle and signal transduction pathways. The ASB15 gene undergoes alternative splicing, which results in the production of multiple transcript variants.	There is limited information available on the disease implications of ASB15. However, recent studies have suggested that this gene may play a role in the development of certain cancers, including breast cancer and hepatocellular carcinoma. Targeted drug discovery efforts for ASB15 are also limited, as the function of this gene is not well understood. However, some studies have suggested that targ…	GO:0090160 Golgi to lysosome transport;GO:0006896 Golgi to vacuole transport;GO:0042147 retrograde transport, endosome to Golgi		Predicted intracellular proteins					0.0	0.0	0.0	0.0	0.0	0.0	0.0	0.0	0.0	0.0	0.0	0.0	0.0	0.0	0.0	0.0	0.0	0.0	0.0	0.0
UMOD	7369	symbol	H. sapiens	7369	H. sapiens	UMOD	uromodulin	The UMOD gene encodes for the most abundant protein found in mammalian urine under normal conditions, called uromodulin. This protein is excreted in urine after the cleavage of its glycosyl phosphatidylinositol-anchored counterpart located on the luminal cell surface of the loop of Henle. Uromodulin may act as a natural inhibitor of calcium crystallization in renal fluids and may also provide def…	Defects in the UMOD gene have been associated with several renal disorders, including medullary cystic kidney disease-2, glomerulocystic kidney disease with hyperuricemia and isosthenuria, and familial juvenile hyperuricemic nephropathy. Targeted drug discovery efforts for these disorders have focused on developing drugs that can modulate the production or function of uromodulin. For example, a s…	GO:0046720 citric acid secretion;GO:0044861 protein transport into plasma membrane raft;GO:0072023 thick ascending limb development		Disease related genes; Human disease related genes:Congenital malformations:Congenital malformations of the urinary system; Predicted secreted proteins; Predicted intracellular proteins; Human disease related genes:Urinary system diseases:Kidney diseases					1.0	1.0	1.0	0.0	0.0	0.0	0.0	0.0	0.0	0.0	1.0	0.0	1.0	0.0	0.0	0.0	0.0	1.0	0.0	1.0
FXYD4	53828	symbol	H. sapiens	53828	H. sapiens	FXYD4	FXYD domain containing ion transport regulator 4	FXYD4 is a small membrane protein that belongs to the FXYD-domain containing ion transport regulator family. It shares a 35-amino acid signature sequence domain with other family members and has been shown to modulate the properties of the Na,K-ATPase. FXYD4 has been previously named CHIF for channel-inducing factor. The transmembrane topology of FXYD4 has been established, with the N-terminus ex…	FXYD4 has been implicated in several diseases, including hypertension, heart failure, and renal disease. Studies have shown that FXYD4 expression is altered in these conditions, suggesting a potential role in their pathogenesis. Targeted drug discovery efforts have focused on developing drugs that modulate the activity of FXYD4 and its interaction with the Na,K-ATPase. One example is the drug ros…	GO:2000649 regulation of sodium ion transmembrane transporter activity;GO:1902305 regulation of sodium ion transmembrane transport;GO:0002028 regulation of sodium ion transport		Transporters:Transporter channels and pores	Cytosol (Uncertain)				1.0	0.0	0.0	0.0	1.0	0.0	0.0	1.0	0.0	0.0	0.0	0.0	0.0	0.0	0.0	0.0	0.0	0.0	0.0	0.0
ALB	213	symbol	H. sapiens	213	H. sapiens	ALB	albumin	The human gene ALB encodes for the most abundant protein in human blood, known as albumin. Albumin plays a crucial role in regulating blood plasma colloid osmotic pressure and acts as a carrier protein for various endogenous molecules such as hormones, fatty acids, and metabolites, as well as exogenous drugs. Additionally, albumin exhibits an esterase-like activity with broad substrate specificit…	Mutations in the ALB gene have been associated with various diseases, including familial dysalbuminemic hyperthyroxinemia, analbuminemia, and nephrotic syndrome. In drug discovery efforts, albumin has been targeted as a drug delivery system due to its ability to bind to a wide range of molecules and its long half-life in circulation. One example is the use of albumin-bound paclitaxel (Abraxane) f…	GO:0072732 cellular response to calcium ion starvation;GO:0051902 negative regulation of mitochondrial depolarization;GO:1904180 negative regulation of membrane depolarization		Cancer-related genes:Candidate cancer biomarkers; Disease related genes; Predicted secreted proteins; FDA approved drug targets:Small molecule drugs; Predicted intracellular proteins; Candidate cardiovascular disease genes	Golgi apparatus (Enhanced); Additional: Endoplasmic reticulum	Amsacrine; Cefotaxime; Pyridostigmine; Phenol; Norelgestromin; Aniline; Guaiacol; Artenimol; Silver; Patent Blue	(M106)PID HNF3B PATHWAY	(M5949)HALLMARK PEROXISOME	0.0	0.0	0.0	0.0	1.0	0.0	0.0	0.0	0.0	0.0	0.0	0.0	0.0	0.0	1.0	0.0	0.0	0.0	0.0	0.0
ELF5	2001	symbol	H. sapiens	2001	H. sapiens	ELF5	E74 like ETS transcription factor 5	ELF5 is a gene that encodes a transcription factor belonging to the ETS family. It plays a crucial role in regulating the final stages of keratinocyte differentiation and is also involved in regulating genes specific to glandular epithelium found in tissues such as the salivary gland and prostate. ELF5 has a negative regulatory domain at its amino terminus, which results in low affinity to DNA. S…	ELF5 has been implicated in various types of cancer, including breast, prostate, and ovarian cancer. Studies have shown that ELF5 acts as a tumor suppressor in breast cancer by inhibiting the growth and proliferation of cancer cells. In prostate cancer, ELF5 has been shown to regulate the expression of genes involved in tumor growth and metastasis. Targeted drug discovery efforts for ELF5 are sti…	GO:0006357 regulation of transcription by RNA polymerase II;GO:0006355 regulation of DNA-templated transcription;GO:2001141 regulation of RNA biosynthetic process		Predicted intracellular proteins; Transcription factors:Helix-turn-helix domains	Nucleoplasm (Approved)				0.0	0.0	0.0	0.0	0.0	0.0	0.0	0.0	0.0	0.0	0.0	0.0	0.0	0.0	0.0	0.0	0.0	0.0	0.0	0.0
HEPACAM2	253012	symbol	H. sapiens	253012	H. sapiens	HEPACAM2	HEPACAM family member 2	HEPACAM2 is a gene that encodes a protein belonging to the immunoglobulin superfamily and is involved in mitosis. Knockdown of this gene leads to prometaphase arrest, abnormal nuclear morphology, and apoptosis. The encoded protein is poly(ADP-ribosylated), which promotes its translocation to centrosomes, potentially stimulating centrosome maturation. A chromosomal deletion that includes HEPACAM2 …	There is limited information available on the disease implications of HEPACAM2. However, a chromosomal deletion that includes this gene has been linked to myeloid leukemia and myelodysplastic syndrome in humans. As for targeted drug discovery efforts, there are currently no drugs specifically targeting HEPACAM2. However, there are drugs that target mitosis, which is a process that HEPACAM2 is inv…	GO:0007098 centrosome cycle;GO:0031023 microtubule organizing center organization;GO:0051301 cell division			Mitotic spindle;Vesicles (Supported); Additional: Nucleoplasm				0.0	0.0	0.0	0.0	0.0	0.0	0.0	0.0	0.0	0.0	0.0	0.0	0.0	0.0	0.0	0.0	0.0	0.0	0.0	0.0
SLC9A4	389015	symbol	H. sapiens	389015	H. sapiens	SLC9A4	solute carrier family 9 member A4	SLC9A4 is a human gene that is predicted to enable potassium:proton antiporter activity and sodium:proton antiporter activity. It is involved in potassium ion transmembrane transport, regulation of intracellular pH, and sodium ion import across the plasma membrane. SLC9A4 is also predicted to act upstream of or within epithelial cell development and gastric acid secretion. It is located in severa…	There is limited information available on the disease implications of SLC9A4. However, mutations in this gene have been associated with a rare genetic disorder called congenital sodium diarrhea (CSD), which is characterized by severe diarrhea and dehydration in infants. Targeted drug discovery efforts for SLC9A4 have focused on developing inhibitors that can block its activity and potentially tre…	GO:0070634 transepithelial ammonium transport;GO:0001696 gastric acid secretion;GO:0098719 sodium ion import across plasma membrane		Transporters:Electrochemical Potential-driven transporters	Nucleoplasm;Plasma membrane (Approved)				1.0	0.0	0.0	0.0	1.0	0.0	0.0	0.0	0.0	0.0	1.0	0.0	0.0	0.0	0.0	0.0	0.0	0.0	0.0	0.0
AQP2	359	symbol	H. sapiens	359	H. sapiens	AQP2	aquaporin 2	AQP2 is a gene that codes for a water channel protein found in the kidney collecting tubule. It is part of the MIP/aquaporin family and is located on chromosome 12q13. Mutations in this gene have been associated with both autosomal dominant and recessive forms of nephrogenic diabetes insipidus, a condition characterized by the inability of the kidneys to properly regulate water balance in the bod…	Nephrogenic diabetes insipidus (NDI) is a rare genetic disorder caused by mutations in the AQP2 gene. This condition is characterized by the inability of the kidneys to concentrate urine, leading to excessive thirst and frequent urination. There is currently no cure for NDI, and treatment options are limited to managing symptoms through increased fluid intake and medications that reduce urine out…	GO:0042631 cellular response to water deprivation;GO:0071288 cellular response to mercury ion;GO:0009414 response to water deprivation		Disease related genes; Potential drug targets; Transporters:Transporter channels and pores; Human disease related genes:Urinary system diseases:Kidney diseases					0.0	1.0	0.0	0.0	1.0	0.0	0.0	0.0	0.0	0.0	0.0	0.0	1.0	0.0	0.0	0.0	0.0	1.0	0.0	0.0
ODAM	54959	symbol	H. sapiens	54959	H. sapiens	ODAM	odontogenic, ameloblast associated	ODAM (Odontogenic Ameloblast-Associated Protein) is a gene that plays a role in various biological processes, including the regulation of GTPase activity, epithelial cell proliferation involved in wound healing, and macromolecule metabolic processes. It is located in different cellular components, such as the extracellular space, mitotic spindle, and nucleoplasm. ODAM is primarily associated with…	There are currently no targeted drug discovery efforts for ODAM, as it is primarily associated with tooth development and dental abnormalities. However, mutations in the ODAM gene have been linked to dental caries and other dental abnormalities, making it a potential target for gene therapy or other dental treatments. There are currently no drugs on the market that specifically target ODAM, but t…	GO:0060054 positive regulation of epithelial cell proliferation involved in wound healing;GO:0042475 odontogenesis of dentin-containing tooth;GO:0031214 biomineral tissue development		Cancer-related genes:Mutated cancer genes; Predicted intracellular proteins	Nucleoplasm (Supported); Additional: Cytosol				0.0	0.0	0.0	0.0	0.0	0.0	0.0	0.0	0.0	0.0	0.0	0.0	1.0	0.0	0.0	0.0	0.0	0.0	0.0	0.0
MUC15	143662	symbol	H. sapiens	143662	H. sapiens	MUC15	mucin 15, cell surface associated	MUC15 is a human gene that is predicted to be located in both the Golgi lumen and plasma membrane. It is a mucin, which means it is a type of protein that is heavily glycosylated and plays a role in protecting and lubricating the surfaces of various tissues in the body. MUC15 is specifically associated with the cell surface and may be involved in cell adhesion and signaling. Further research is n…	There is limited information available on the disease implications of MUC15. However, some studies have suggested that alterations in mucin expression, including MUC15, may be associated with certain types of cancer, such as breast and lung cancer. Targeted drug discovery efforts for MUC15 are also limited, as its function and role in disease are not well understood. Currently, there are no drugs…			Predicted intracellular proteins			(M5880)NABA ECM AFFILIATED; (M5885)NABA MATRISOME ASSOCIATED; (M5889)NABA MATRISOME		0.0	0.0	0.0	0.0	0.0	1.0	0.0	0.0	0.0	0.0	0.0	0.0	0.0	0.0	0.0	0.0	0.0	0.0	0.0	0.0
SLC7A13	157724	symbol	H. sapiens	157724	H. sapiens	SLC7A13	solute carrier family 7 member 13	SLC7A13 is a human gene that is predicted to enable L-amino acid transmembrane transporter activity and be involved in L-cystine, L-glutamate, and aspartate transmembrane transport. It is also predicted to be an integral component of the membrane and active in the apical plasma membrane.	Unfortunately, there is limited information available on the disease implications and targeted drug discovery efforts for SLC7A13. However, there are a few drugs on the market that target other members of the SLC7 family of amino acid transporters, which may have implications for SLC7A13. For example, the drug L-DOPA, used to treat Parkinson's disease, is transported across the blood-brain barrie…	GO:0015811 L-cystine transport;GO:0000101 sulfur amino acid transport;GO:0015810 aspartate transmembrane transport		Transporters:Electrochemical Potential-driven transporters					0.0	0.0	0.0	0.0	0.0	0.0	0.0	0.0	0.0	0.0	0.0	0.0	0.0	0.0	0.0	0.0	0.0	0.0	0.0	0.0
NELL1	4745	symbol	H. sapiens	4745	H. sapiens	NELL1	neural EGFL like 1	NELL1 (Neural EGFL Like 1) is a gene that encodes a cytoplasmic protein containing epidermal growth factor (EGF)-like repeats. This protein may play a role in regulating cell growth and differentiation. In rodents, a similar protein is involved in craniosynostosis, a condition where the bones in a baby's skull fuse too early. Alternative splicing of the NELL1 gene results in multiple transcript v…	Research on NELL1 has shown its potential involvement in various diseases, including cancer, osteoporosis, and neurodegenerative disorders. In cancer, NELL1 has been found to promote tumor growth and metastasis in several types of cancer, including breast, lung, and pancreatic cancer. Therefore, targeting NELL1 may be a potential therapeutic strategy for cancer treatment. In osteoporosis, NELL1 h…	GO:0033689 negative regulation of osteoblast proliferation;GO:0033688 regulation of osteoblast proliferation;GO:0030501 positive regulation of bone mineralization		Predicted secreted proteins			(M3008)NABA ECM GLYCOPROTEINS; (M5884)NABA CORE MATRISOME; (M5889)NABA MATRISOME		0.0	0.0	0.0	0.0	0.0	0.0	0.0	0.0	0.0	0.0	0.0	0.0	0.0	0.0	0.0	0.0	1.0	0.0	0.0	0.0
KCNJ1	3758	symbol	H. sapiens	3758	H. sapiens	KCNJ1	potassium inwardly rectifying channel subfamily J member 1	The KCNJ1 gene encodes for an inward-rectifier type potassium channel that plays a crucial role in maintaining potassium homeostasis in mammalian cells. The protein encoded by this gene is activated by internal ATP and has a greater tendency to allow potassium to flow into a cell rather than out of it. Mutations in this gene have been linked to antenatal Bartter syndrome, a rare genetic disorder …	Antenatal Bartter syndrome is a rare genetic disorder caused by mutations in the KCNJ1 gene. This disorder is characterized by salt wasting, hypokalemic alkalosis, hypercalciuria, and low blood pressure. Treatment for this disorder typically involves the administration of potassium-sparing diuretics, such as spironolactone and amiloride, to help maintain electrolyte balance. However, these drugs …	GO:1990573 potassium ion import across plasma membrane;GO:0098659 inorganic cation import across plasma membrane;GO:0099587 inorganic ion import across plasma membrane		Disease related genes; Transporters:Transporter channels and pores; Human disease related genes:Endocrine and metabolic diseases:Other endocrine and metabolic diseases; FDA approved drug targets:Small molecule drugs; Voltage-gated ion channels:Inwardly Rectifying Potassium Channels		Bethanidine; Glimepiride; Minoxidil; Acetohexamide; Tolbutamide; Glymidine; Yohimbine; Agmatine; Butamben			1.0	0.0	0.0	0.0	0.0	0.0	0.0	0.0	0.0	0.0	0.0	0.0	0.0	0.0	0.0	0.0	0.0	0.0	0.0	0.0
FOXI1	2299	symbol	H. sapiens	2299	H. sapiens	FOXI1	forkhead box I1	FOXI1 is a gene that belongs to the forkhead family of transcription factors and is involved in the development of the cochlea and vestibulum, as well as embryogenesis. The protein encoded by this gene is required for the transcription of four subunits of a proton pump found in the inner ear, kidney, and epididymis. Mutations in FOXI1 have been linked to deafness, autosomal recessive 4.	Mutations in the FOXI1 gene have been associated with autosomal recessive deafness type 4 (DFNB4), which is characterized by congenital sensorineural hearing loss. DFNB4 is a rare form of deafness, and affected individuals typically have severe to profound hearing loss from birth. There are currently no targeted drug discovery efforts for DFNB4 specifically, but research is ongoing to better unde…	GO:0042472 inner ear morphogenesis;GO:0042471 ear morphogenesis;GO:0048839 inner ear development		Human disease related genes:Nervous system diseases:Ear disease; Transcription factors:Helix-turn-helix domains; Predicted intracellular proteins; Human disease related genes:Endocrine and metabolic diseases:Thyroid gland diseases	Nucleoli (Supported); Additional: Vesicles				0.0	0.0	0.0	0.0	0.0	0.0	0.0	0.0	0.0	0.0	0.0	0.0	0.0	1.0	0.0	0.0	0.0	0.0	0.0	0.0
PIK3C2G	5288	symbol	H. sapiens	5288	H. sapiens	PIK3C2G	phosphatidylinositol-4-phosphate 3-kinase catalytic subunit type 2 gamma	PIK3C2G is a gene that encodes a protein belonging to the phosphoinositide 3-kinase (PI3K) family. PI3Ks are involved in various signaling pathways that regulate cell proliferation, survival, migration, and protein trafficking. The protein encoded by PIK3C2G contains a lipid kinase catalytic domain and a C-terminal C2 domain, which is a characteristic of class II PI3Ks. C2 domains act as calcium-…	PIK3C2G has been implicated in several diseases, including type II diabetes, cancer, and neurodegenerative disorders. In type II diabetes, PIK3C2G has been shown to play a role in insulin signaling and glucose uptake. Targeting PIK3C2G may provide a potential therapeutic strategy for improving insulin sensitivity and glucose homeostasis in diabetic patients. In cancer, PIK3C2G has been found to b…	GO:0036092 phosphatidylinositol-3-phosphate biosynthetic process;GO:0048015 phosphatidylinositol-mediated signaling;GO:0044788 modulation by host of viral process	yes	Enzymes; ENZYME proteins:Transferases; Predicted intracellular proteins	Plasma membrane (Approved); Additional: Centrosome	Fostamatinib			0.0	0.0	0.0	0.0	0.0	0.0	0.0	0.0	0.0	0.0	0.0	0.0	0.0	0.0	0.0	0.0	0.0	0.0	0.0	0.0
SLC12A1	6557	symbol	H. sapiens	6557	H. sapiens	SLC12A1	solute carrier family 12 member 1	SLC12A1 is a gene that encodes a sodium-potassium-chloride cotransporter that is specific to the kidneys. It is found on the luminal membrane of renal epithelial cells in the thick ascending limb of Henle's loop and the macula densa. This gene is responsible for concentrating urine and is the main contributor to the resorption of NaCl. It is sensitive to diuretics such as furosemide and bumetanid…	Defects in SLC12A1 can lead to Bartter-like syndromes, which are a group of rare genetic disorders that affect the kidneys' ability to reabsorb salt and water. These syndromes are characterized by electrolyte imbalances, including low potassium levels, metabolic alkalosis, and increased urine output. There are currently no targeted drug discovery efforts for SLC12A1, but diuretics such as furosem…	GO:0055064 chloride ion homeostasis;GO:0055081 monoatomic anion homeostasis;GO:0055075 potassium ion homeostasis		Disease related genes; Transporters:Electrochemical Potential-driven transporters; Human disease related genes:Endocrine and metabolic diseases:Other endocrine and metabolic diseases; FDA approved drug targets:Small molecule drugs	Vesicles (Approved); Additional: Nucleoplasm	Torasemide; Methyclothiazide; Chlorthalidone; Chlormerodrin; Furosemide; Potassium chloride; Hydroflumethiazide; Bumetanide; Etacrynic acid; Quinethazone; Piretanide			1.0	0.0	0.0	0.0	1.0	0.0	0.0	0.0	0.0	0.0	1.0	0.0	0.0	0.0	0.0	0.0	0.0	0.0	0.0	0.0
CALB1	793	symbol	H. sapiens	793	H. sapiens	CALB1	calbindin 1	CALB1, also known as calbindin 1, is a protein that belongs to the calcium-binding protein superfamily. It is a 28 kDa protein that contains four active calcium-binding domains and two modified domains that have lost their calcium binding capability. CALB1 is thought to buffer the entry of calcium upon stimulation of glutamate receptors. Depletion of this protein has been observed in patients wit…	CALB1 has been implicated in several neurological disorders, including Huntington's disease, Parkinson's disease, and Alzheimer's disease. In Huntington's disease, a depletion of CALB1 has been observed in the striatum, a region of the brain that is affected by the disease. This depletion is thought to contribute to the neurodegeneration seen in the disease. There are currently no drugs specifica…	GO:0072027 connecting tubule development;GO:0072286 metanephric connecting tubule development;GO:0035502 metanephric part of ureteric bud development		Predicted intracellular proteins	Vesicles (Approved)				0.0	1.0	0.0	1.0	0.0	0.0	0.0	0.0	0.0	0.0	1.0	0.0	0.0	1.0	0.0	0.0	0.0	0.0	0.0	0.0
TMEM213	155006	symbol	H. sapiens	155006	H. sapiens	TMEM213	transmembrane protein 213	TMEM213 is a human gene that is predicted to be an integral component of the membrane. It encodes for a transmembrane protein, which means that it spans across the cell membrane and is involved in various cellular processes. However, the exact function of TMEM213 is not yet fully understood. The gene is located on chromosome 11 and mutations in TMEM213 have been associated with various diseases, …	There is limited information available on the disease implications and targeted drug discovery efforts for TMEM213. However, mutations in this gene have been associated with hypertension and kidney disease. In a study published in the American Journal of Human Genetics, researchers identified a rare variant in TMEM213 that was associated with hypertension in African Americans. This suggests that …			Predicted intracellular proteins					0.0	0.0	0.0	0.0	0.0	0.0	0.0	0.0	0.0	0.0	0.0	0.0	0.0	0.0	0.0	0.0	0.0	0.0	0.0	0.0
CLCNKB	1188	symbol	H. sapiens	1188	H. sapiens	CLCNKB	chloride voltage-gated channel Kb	CLCNKB is a human gene that encodes a voltage-gated chloride channel. This gene is primarily expressed in the kidney and plays a crucial role in renal salt reabsorption. The chloride channels are responsible for regulating cell volume, stabilizing membrane potential, signal transduction, and transepithelial transport. Mutations in this gene are linked to autosomal recessive Bartter syndrome type …	Bartter syndrome type 3 (BS3) is caused by mutations in the CLCNKB gene, resulting in impaired salt reabsorption in the kidney. This leads to excessive salt and water loss in the urine, causing electrolyte imbalances and metabolic alkalosis. Treatment for BS3 typically involves potassium and magnesium supplementation, as well as medications to correct acid-base imbalances. There are currently no …	GO:0030321 transepithelial chloride transport;GO:0070294 renal sodium ion absorption;GO:0003096 renal sodium ion transport		Disease related genes; Potential drug targets; Transporters:Electrochemical Potential-driven transporters; Human disease related genes:Endocrine and metabolic diseases:Other endocrine and metabolic diseases; Predicted intracellular proteins					1.0	0.0	0.0	0.0	1.0	0.0	0.0	0.0	0.0	0.0	0.0	0.0	0.0	0.0	0.0	0.0	0.0	1.0	0.0	0.0
CLDN8	9073	symbol	H. sapiens	9073	H. sapiens	CLDN8	claudin 8	CLDN8 is a gene that encodes a protein belonging to the claudin family. Claudins are proteins that are integral to the membrane and form tight junction strands. These strands act as a physical barrier to prevent solutes and water from passing freely through the paracellular space between epithelial or endothelial cell sheets. CLDN8 plays a crucial role in maintaining the paracellular cation barri…	There is limited information available on the disease implications of CLDN8. However, studies have shown that alterations in claudin expression and function can contribute to the development and progression of various diseases, including cancer, inflammatory bowel disease, and renal disorders. Targeted drug discovery efforts for CLDN8 are also limited, but there is potential for the development o…	GO:0016338 calcium-independent cell-cell adhesion via plasma membrane cell-adhesion molecules;GO:0070830 bicellular tight junction assembly;GO:0120192 tight junction assembly		Transporters:Transporter channels and pores				(M5915)HALLMARK APICAL JUNCTION; (M5956)HALLMARK KRAS SIGNALING DN	0.0	0.0	0.0	0.0	0.0	0.0	0.0	0.0	0.0	0.0	0.0	0.0	0.0	0.0	0.0	0.0	0.0	0.0	0.0	1.0
ATP6V0A4	50617	symbol	H. sapiens	50617	H. sapiens	ATP6V0A4	ATPase H+ transporting V0 subunit a4	ATP6V0A4 is a gene that encodes a component of vacuolar ATPase (V-ATPase), an enzyme that acidifies intracellular compartments in eukaryotic cells. This acidification is necessary for various intracellular processes, including protein sorting, zymogen activation, receptor-mediated endocytosis, and synaptic vesicle proton gradient generation. V-ATPase is composed of a cytosolic V1 domain and a tra…	Mutations in ATP6V0A4 are associated with autosomal recessive distal renal tubular acidosis (dRTA) with preserved hearing. This disorder is characterized by the inability of the kidneys to properly acidify urine, leading to metabolic acidosis, hypokalemia, and nephrocalcinosis. Patients with dRTA may also develop osteomalacia, rickets, and growth retardation. There are currently no targeted drug …	GO:0097254 renal tubular secretion;GO:0097401 synaptic vesicle lumen acidification;GO:0007588 excretion		Disease related genes; Potential drug targets; Transporters:Primary Active Transporters; Predicted intracellular proteins; Human disease related genes:Urinary system diseases:Kidney diseases	Cytosol (Uncertain)			(M5916)HALLMARK APICAL SURFACE	1.0	0.0	0.0	0.0	1.0	0.0	0.0	0.0	0.0	0.0	1.0	0.0	0.0	0.0	0.0	0.0	0.0	1.0	1.0	0.0
SCNN1B	6338	symbol	H. sapiens	6338	H. sapiens	SCNN1B	sodium channel epithelial 1 subunit beta	The SCNN1B gene encodes the beta subunit of nonvoltage-gated, amiloride-sensitive sodium channels that regulate fluid and electrolyte transport across epithelia in various organs. These channels are composed of three subunits: alpha, beta, and gamma. Mutations in the SCNN1B gene have been linked to two conditions: pseudohypoaldosteronism type 1 (PHA1) and Liddle syndrome. PHA1 is a rare genetic d…	There are currently no targeted drug discovery efforts specifically for the SCNN1B gene. However, drugs that target the renin-angiotensin-aldosterone system (RAAS), which regulates sodium and water balance in the body, have been successful in treating conditions associated with SCNN1B mutations. For example, aldosterone antagonists such as spironolactone and eplerenone have been used to treat PHA…	GO:0050914 sensory perception of salty taste;GO:0032341 aldosterone metabolic process;GO:0008212 mineralocorticoid metabolic process		Disease related genes; Human disease related genes:Cardiovascular diseases:Hypertensive diseases; Transporters:Transporter channels and pores; FDA approved drug targets:Small molecule drugs; Human disease related genes:Respiratory diseases:Tracheobronchial diseases; Predicted intracellular proteins; Human disease related genes:Urinary system diseases:Kidney diseases		Triamterene; Amiloride			1.0	0.0	1.0	0.0	1.0	0.0	1.0	0.0	0.0	1.0	1.0	0.0	1.0	0.0	0.0	0.0	0.0	1.0	0.0	0.0
ESRRB	2103	symbol	H. sapiens	2103	H. sapiens	ESRRB	estrogen related receptor beta	The human gene ESRRB encodes a protein that is similar to the estrogen receptor, but its function is not yet fully understood. In mice, a similar protein plays a crucial role in the development of the placenta. The exact role of ESRRB in humans is still being studied, but it is believed to be involved in various biological processes, including metabolism, cell differentiation, and embryonic devel…	There is limited information available on the disease implications of the ESRRB gene. However, some studies have suggested that it may be involved in the development of certain types of cancer, including breast and prostate cancer. Targeted drug discovery efforts for ESRRB are still in the early stages, but some researchers are exploring the potential of developing drugs that target this gene for…	GO:0043696 dedifferentiation;GO:0043697 cell dedifferentiation;GO:2000035 regulation of stem cell division		Disease related genes; Transcription factors:Zinc-coordinating DNA-binding domains; Human disease related genes:Nervous system diseases:Ear disease; Predicted intracellular proteins; Nuclear receptors	Nucleoplasm (Supported); Additional: Cytosol	Diethylstilbestrol; Genistein; Flavone			0.0	0.0	0.0	0.0	0.0	0.0	1.0	0.0	0.0	0.0	0.0	0.0	0.0	1.0	0.0	0.0	0.0	0.0	0.0	0.0
UNCX	340260	symbol	H. sapiens	340260	H. sapiens	UNCX	UNC homeobox	The UNCX gene encodes a homeobox transcription factor that is involved in the development and maintenance of specific elements of the axial skeleton, as well as somitogenesis and neurogenesis. It also plays a role in controlling the development of connections between hypothalamic neurons and pituitary elements, allowing for the delivery of hormones that control peripheral functions. However, the …	There is limited information available on targeted drug discovery efforts for UNCX gene. However, the association of UNCX expression with acute myeloid leukemia (AML) suggests that targeting this gene may have therapeutic potential for AML treatment. Currently, there are no drugs on the market that specifically target UNCX. However, there are several drugs approved for the treatment of AML, inclu…	GO:0035726 common myeloid progenitor cell proliferation;GO:0021889 olfactory bulb interneuron differentiation;GO:0001502 cartilage condensation		Predicted intracellular proteins; Transcription factors:Helix-turn-helix domains	Nucleoplasm (Approved)				0.0	0.0	0.0	0.0	0.0	0.0	0.0	0.0	0.0	0.0	0.0	0.0	0.0	0.0	0.0	0.0	0.0	0.0	0.0	0.0
CLCNKA	1187	symbol	H. sapiens	1187	H. sapiens	CLCNKA	chloride voltage-gated channel Ka	CLCNKA is a human gene that encodes a chloride voltage-gated channel called Ka. It belongs to the CLC family of voltage-gated chloride channels and is predicted to have 12 transmembrane domains. The gene requires a beta subunit called barttin to form a functional channel. CLCNKA is believed to play a role in salt reabsorption in the kidney and potassium recycling in the inner ear. It is highly si…	Mutations in the CLCNKA gene have been associated with Bartter syndrome type 4, a rare autosomal recessive disorder characterized by hypokalemic metabolic alkalosis, hyperreninemic hyperaldosteronism, and normal blood pressure. Bartter syndrome type 4 is caused by mutations in either the CLCNKA or CLCNKB genes, which encode the two subunits of the renal chloride channel. There are currently no ta…	GO:0030321 transepithelial chloride transport;GO:0070633 transepithelial transport;GO:0070293 renal absorption		Disease related genes; Human disease related genes:Endocrine and metabolic diseases:Other endocrine and metabolic diseases		Niflumic acid; Talniflumate			1.0	0.0	0.0	0.0	1.0	0.0	0.0	0.0	0.0	0.0	0.0	0.0	0.0	0.0	0.0	0.0	0.0	1.0	0.0	0.0
RANBP3L	202151	symbol	H. sapiens	202151	H. sapiens	RANBP3L	RAN binding protein 3 like	RANBP3L is a human gene that encodes a protein called RAN binding protein 3 like. This protein is predicted to have several functions, including enabling SMAD binding activity and being involved in processes such as mesenchymal cell differentiation involved in bone development, negative regulation of osteoblast differentiation, and positive regulation of myoblast differentiation. RANBP3L is also …	There is limited information available on the disease implications of RANBP3L. However, some studies have suggested that mutations in this gene may be associated with certain types of cancer, including breast cancer and lung adenocarcinoma. Targeted drug discovery efforts for RANBP3L are also limited, as the exact role of this protein in disease development and progression is not well understood.…	GO:1901706 mesenchymal cell differentiation involved in bone development;GO:0006611 protein export from nucleus;GO:0045663 positive regulation of myoblast differentiation		Predicted intracellular proteins	Nucleoplasm (Uncertain); Additional: Cytosol				0.0	0.0	0.0	0.0	0.0	0.0	0.0	0.0	0.0	0.0	0.0	0.0	0.0	0.0	0.0	0.0	0.0	0.0	0.0	0.0
MOGAT2	80168	symbol	H. sapiens	80168	H. sapiens	MOGAT2	monoacylglycerol O-acyltransferase 2	MOGAT2 is a gene that encodes an enzyme responsible for the synthesis of diacylglycerol from 2-monoacylglycerol and fatty acyl-CoA. This enzyme plays a crucial role in the absorption of dietary fat by the small intestine. MOGAT2 forms a complex with diacylglycerol O-acyltransferase 2 in the endoplasmic reticulum, which catalyzes the synthesis of triacylglycerol. This gene is important for lipid m…	There is growing interest in targeting MOGAT2 for the treatment of obesity and related metabolic disorders. Several studies have shown that MOGAT2 inhibition can reduce fat absorption and improve glucose metabolism in animal models. However, there are currently no drugs targeting MOGAT2 on the market. Drug discovery efforts are focused on identifying small molecule inhibitors of MOGAT2 that are s…	GO:0006651 diacylglycerol biosynthetic process;GO:0006640 monoacylglycerol biosynthetic process;GO:0046462 monoacylglycerol metabolic process		Enzymes; ENZYME proteins:Transferases; Predicted intracellular proteins					0.0	0.0	0.0	0.0	0.0	0.0	0.0	0.0	0.0	1.0	0.0	0.0	0.0	0.0	0.0	0.0	0.0	0.0	0.0	0.0
HPD	3242	symbol	H. sapiens	3242	H. sapiens	HPD	4-hydroxyphenylpyruvate dioxygenase	The HPD gene encodes an enzyme that plays a role in breaking down the amino acid tyrosine. Specifically, the enzyme catalyzes the conversion of 4-hydroxyphenylpyruvate to homogentisate. Mutations in this gene can lead to two rare genetic disorders: tyrosinemia type 3 and hawkinsinuria. Two different versions of the gene have been identified, each producing a slightly different form of the enzyme.	Mutations in the HPD gene can lead to two rare genetic disorders: tyrosinemia type 3 and hawkinsinuria. Tyrosinemia type 3 is characterized by elevated levels of tyrosine and its metabolites in the blood and urine, which can lead to liver and kidney damage if left untreated. Hawkinsinuria is a milder disorder that is characterized by the presence of hawkinsin, a metabolite of tyrosine, in the uri…	GO:0006572 tyrosine catabolic process;GO:0006558 L-phenylalanine metabolic process;GO:0006559 L-phenylalanine catabolic process		Disease related genes; Human disease related genes:Congenital disorders of metabolism:Congenital disorders of amino acid metabolism; ENZYME proteins:Oxidoreductases; FDA approved drug targets:Small molecule drugs; Predicted intracellular proteins; Enzymes	Nuclear speckles (Uncertain)	Nitisinone; DAS869			0.0	0.0	0.0	0.0	0.0	0.0	0.0	0.0	0.0	0.0	0.0	1.0	0.0	0.0	0.0	0.0	0.0	0.0	0.0	0.0
FAM3B	54097	symbol	H. sapiens	54097	H. sapiens	FAM3B	FAM3 metabolism regulating signaling molecule B	FAM3B is a human gene that plays a role in regulating insulin secretion. It is located in extracellular exosomes, which are small vesicles that are released by cells and contain various molecules that can affect cellular communication. FAM3B is involved in metabolism regulation and is classified as a signaling molecule. Its exact function and mechanisms of action are still being studied.	Research on FAM3B has suggested that it may be involved in the development of type 2 diabetes and obesity. Studies have shown that FAM3B expression is decreased in individuals with type 2 diabetes and that increasing its expression can improve insulin sensitivity and glucose tolerance. This has led to interest in targeting FAM3B as a potential therapeutic strategy for these conditions. However, t…	GO:0030073 insulin secretion;GO:0030072 peptide hormone secretion;GO:0002790 peptide secretion		Predicted intracellular proteins; Predicted secreted proteins	Vesicles (Approved)				0.0	0.0	0.0	0.0	0.0	0.0	0.0	0.0	0.0	0.0	0.0	0.0	0.0	0.0	0.0	0.0	0.0	0.0	0.0	0.0
CALCA	796	symbol	H. sapiens	796	H. sapiens	CALCA	calcitonin related polypeptide alpha	The CALCA gene encodes for three peptide hormones, including calcitonin, calcitonin gene-related peptide, and katacalcin. These hormones are produced through alternative RNA splicing and cleavage of precursor proteins. Calcitonin plays a role in regulating calcium levels and phosphorus metabolism, while calcitonin gene-related peptide acts as a vasodilator and antimicrobial peptide. Katacalcin is…	The CALCA gene has been implicated in several diseases, including osteoporosis, Paget's disease, and medullary thyroid carcinoma. Mutations in the gene have been associated with familial hypocalciuric hypercalcemia, a rare genetic disorder characterized by high levels of calcium in the blood. Targeted drug discovery efforts have focused on developing drugs that modulate calcitonin signaling for t…	GO:0001984 artery vasodilation involved in baroreceptor response to increased systemic arterial blood pressure;GO:0001978 regulation of systemic arterial blood pressure by carotid sinus baroreceptor feedback;GO:0001983 baroreceptor response to increased systemic arterial blood pressure		Cancer-related genes:Candidate cancer biomarkers; FDA approved drug targets:Biotech drugs; Transporters:Transporter channels and pores; Predicted secreted proteins		Olcegepant; Telcagepant; Eptinezumab; Fremanezumab; Galcanezumab			1.0	0.0	1.0	1.0	0.0	0.0	0.0	1.0	1.0	0.0	1.0	0.0	0.0	0.0	0.0	1.0	0.0	0.0	0.0	1.0
VGLL1	51442	symbol	H. sapiens	51442	H. sapiens	VGLL1	vestigial like family member 1	VGLL1 (vestigial like family member 1) is a gene that encodes a protein that binds to transcription factors of the TEA domain family through its N-terminus Vg homology region. This protein may act as a coactivator for mammalian TEFs, which are involved in regulating gene expression. The function of VGLL1 is not fully understood, but it is believed to play a role in cell differentiation and develo…	Mutations in the VGLL1 gene have been associated with various types of cancer, including breast, lung, and liver cancer. Targeted drug discovery efforts have focused on developing drugs that can inhibit the activity of VGLL1 or its interaction with TEFs, with the goal of preventing cancer cell growth and proliferation. One example of a successful drug targeting VGLL1 is the small molecule inhibit…	GO:0045893 positive regulation of DNA-templated transcription;GO:1902680 positive regulation of RNA biosynthetic process;GO:0051254 positive regulation of RNA metabolic process		Predicted intracellular proteins	Nucleoplasm (Supported)				0.0	0.0	0.0	0.0	0.0	0.0	0.0	0.0	0.0	0.0	0.0	0.0	0.0	0.0	0.0	0.0	0.0	0.0	0.0	0.0
C16orf11	146325	gene_synonym	H. sapiens	146325	H. sapiens	PRR35	proline rich 35	PRR35 (Proline Rich 35) is a human gene that encodes a protein with a proline-rich domain. The function of this gene is not well understood, but it has been suggested to play a role in cell signaling and regulation of gene expression. PRR35 has been found to be expressed in various tissues, including the brain, heart, and liver. Mutations in this gene have been associated with certain types of ca…	There is limited information available on the disease implications of PRR35, and no targeted drug discovery efforts have been reported for this gene. As mentioned earlier, mutations in PRR35 have been associated with certain types of cancer, including breast and ovarian cancer. However, the exact role of PRR35 in cancer development and progression is not well understood. Currently, there are no d…			Predicted intracellular proteins	Nucleoli (Approved); Additional: Cytokinetic bridge;Cytosol				0.0	0.0	0.0	0.0	0.0	0.0	0.0	0.0	0.0	0.0	0.0	0.0	0.0	0.0	0.0	0.0	0.0	0.0	0.0	0.0
ATP12A	479	symbol	H. sapiens	479	H. sapiens	ATP12A	ATPase H+/K+ transporting non-gastric alpha2 subunit	ATP12A is a gene that encodes a catalytic subunit of the H+/K+ -ATPase, which is responsible for the exchange of H(+) and K(+) ions across the plasma membrane. This gene belongs to the family of P-type cation transport ATPases and is also responsible for potassium absorption in various tissues. Two different isoforms of this gene have been identified. The protein encoded by ATP12A is an important…	Mutations in the ATP12A gene have been associated with several diseases, including gastric acid secretion disorders, such as hypochlorhydria and achlorhydria. These conditions are characterized by a decrease or absence of gastric acid secretion, which can lead to impaired digestion and absorption of nutrients, as well as an increased risk of bacterial infections in the gastrointestinal tract. Tar…	GO:0010248 establishment or maintenance of transmembrane electrochemical gradient;GO:0036376 sodium ion export across plasma membrane;GO:0030007 intracellular potassium ion homeostasis		Transporters:Primary Active Transporters; Enzymes; ENZYME proteins	Actin filaments;Plasma membrane (Approved); Additional: Cytosol				1.0	0.0	0.0	0.0	1.0	0.0	0.0	0.0	0.0	0.0	1.0	0.0	0.0	0.0	0.0	0.0	0.0	0.0	0.0	0.0
CAPZA3	93661	symbol	H. sapiens	93661	H. sapiens	CAPZA3	capping actin protein of muscle Z-line subunit alpha 3	CAPZA3 is a gene that encodes an actin capping protein, which belongs to the F-actin capping protein alpha subunit family. The protein is mainly found in the neck region of ejaculated sperm, but it is also present in the tail and postacrosomal regions. CAPZA3 may form heterodimers of alpha and beta subunits and is believed to play a crucial role in determining sperm architecture and male fertilit…	There is limited information available on the disease implications of CAPZA3 mutations. However, studies have shown that mutations in this gene can lead to male infertility due to abnormal sperm morphology and motility. Targeted drug discovery efforts for CAPZA3 are also limited, as there are currently no drugs on the market that specifically target this gene. However, there are drugs that target…	GO:0051016 barbed-end actin filament capping;GO:0051693 actin filament capping;GO:0030835 negative regulation of actin filament depolymerization		Predicted intracellular proteins					0.0	0.0	0.0	0.0	0.0	0.0	0.0	0.0	0.0	0.0	0.0	0.0	0.0	0.0	0.0	0.0	0.0	0.0	0.0	0.0
DMRT2	10655	symbol	H. sapiens	10655	H. sapiens	DMRT2	doublesex and mab-3 related transcription factor 2	DMRT2 is a gene that belongs to the DMRT gene family and shares a DM DNA-binding domain with genes involved in sex determination in other organisms. It is located in a region of the human genome associated with gonadal dysgenesis and XY sex reversal, making it a candidate for a sex-determining gene on chromosome 9.	There is limited information available on the disease implications of DMRT2. However, studies have suggested that mutations in this gene may be associated with gonadal dysgenesis and XY sex reversal. Targeted drug discovery efforts for DMRT2 are also limited, as the function of this gene is not well understood. There are currently no drugs on the market that specifically target DMRT2. However, th…	GO:2000287 positive regulation of myotome development;GO:2000290 regulation of myotome development;GO:0061055 myotome development		Transcription factors:Zinc-coordinating DNA-binding domains; Predicted intracellular proteins	Nucleoli;Nucleoplasm (Approved); Additional: Centriolar satellite;Vesicles				0.0	0.0	0.0	0.0	0.0	0.0	0.0	0.0	0.0	0.0	0.0	0.0	0.0	0.0	0.0	0.0	0.0	0.0	0.0	0.0
AQP6	363	symbol	H. sapiens	363	H. sapiens	AQP6	aquaporin 6	AQP6 is a gene that encodes for a protein called aquaporin 6, which acts as a water channel in cells. Aquaporins are a group of small membrane proteins that are related to the major intrinsic protein. AQP6 is specific to the kidney and is part of a cluster of genes, including AQP0, AQP2, and AQP5, located on chromosome 12q13.	There is limited information available on the disease implications of AQP6. However, studies have suggested that mutations in AQP6 may be associated with renal diseases such as nephrogenic diabetes insipidus and polycystic kidney disease. Targeted drug discovery efforts for AQP6 are also limited, but some studies have explored the potential of AQP6 inhibitors as a therapeutic strategy for treatin…	GO:0015706 nitrate transmembrane transport;GO:1902025 nitrate import;GO:0003097 renal water transport		Transporters:Transporter channels and pores					1.0	0.0	0.0	0.0	1.0	0.0	0.0	0.0	0.0	0.0	0.0	0.0	1.0	0.0	0.0	0.0	0.0	1.0	0.0	0.0
NUPR1L	389493	gene_synonym	H. sapiens	389493	H. sapiens	NUPR2	nuclear protein 2, transcriptional regulator	NUPR2, or nuclear protein 2, transcriptional regulator, is a gene that plays a role in various cellular processes, including responding to starvation, regulating cell population proliferation, and controlling transcription by RNA polymerase II. It is located in the nucleus of cells. This information is provided by the Alliance of Genome Resources as of April 2022.	There is limited information available on the disease implications of NUPR2. However, some studies have suggested that it may be involved in the development and progression of certain types of cancer, including pancreatic cancer and breast cancer. Targeted drug discovery efforts for NUPR2 are also limited, but some studies have explored the potential of targeting this gene as a therapeutic strate…	GO:0009267 cellular response to starvation;GO:0042594 response to starvation;GO:0031669 cellular response to nutrient levels		Predicted intracellular proteins					0.0	0.0	0.0	0.0	0.0	0.0	0.0	0.0	0.0	0.0	0.0	0.0	0.0	0.0	0.0	0.0	0.0	0.0	0.0	0.0
RBBP8NL	140893	symbol	H. sapiens	140893	H. sapiens	RBBP8NL	RBBP8 N-terminal like	RBBP8NL, also known as RBBP8 N-terminal like, is a human gene that is located in the extracellular space. However, there is currently limited information available about the function and role of this gene.	Unfortunately, there is currently limited information available on the function and role of RBBP8NL, and as a result, there are no known disease implications or targeted drug discovery efforts for this gene. Additionally, there are no known drugs on the market that target RBBP8NL. However, as research continues to uncover more information about the function and role of this gene, it is possible t…			Predicted intracellular proteins	Nucleoplasm;Vesicles (Approved)				0.0	0.0	0.0	0.0	0.0	0.0	0.0	0.0	0.0	0.0	0.0	0.0	0.0	0.0	0.0	0.0	0.0	0.0	0.0	0.0
CA8	767	symbol	H. sapiens	767	H. sapiens	CA8	carbonic anhydrase 8	CA8, or carbonic anhydrase 8, is a gene that was initially named CA-related protein due to its similarity to other carbonic anhydrase genes. However, the protein encoded by this gene does not have carbonic anhydrase activity. Despite this, it is still classified as a member of the carbonic anhydrase gene family. The absence of CA8 gene transcription in the cerebellum of mice with a neurologic def…	There are currently no targeted drug discovery efforts specifically for CA8, as it is not a catalytic enzyme. However, mutations in this gene have been associated with cerebellar ataxia, mental retardation, and dysequilibrium syndrome 3 (CMARQ3), which suggests that therapies targeting the underlying genetic defect may be beneficial. Additionally, polymorphisms in CA8 have been associated with os…	GO:0006730 one-carbon metabolic process;GO:0050850 positive regulation of calcium-mediated signaling;GO:0050848 regulation of calcium-mediated signaling		Cancer-related genes:Candidate cancer biomarkers; Disease related genes; Predicted intracellular proteins; Human disease related genes:Nervous system diseases:Neurodegenerative diseases		Zonisamide			0.0	0.0	0.0	0.0	0.0	0.0	0.0	0.0	0.0	0.0	0.0	0.0	0.0	0.0	0.0	0.0	0.0	0.0	0.0	0.0
MT1H	4496	symbol	H. sapiens	4496	H. sapiens	MT1H	metallothionein 1H	MT1H, also known as metallothionein 1H, is a human gene that is predicted to have the ability to bind to zinc ions. It is involved in the cellular response to both cadmium and zinc ions. MT1H is expected to be active in both the cytoplasm and nucleus of cells. This information is provided by the Alliance of Genome Resources as of April 2022.	There is limited information available on the disease implications of MT1H. However, studies have suggested that dysregulation of metallothionein genes, including MT1H, may be involved in the development and progression of certain cancers, such as breast cancer and hepatocellular carcinoma. Additionally, MT1H has been implicated in neurodegenerative diseases, such as Alzheimer's disease and Parki…	GO:0010273 detoxification of copper ion;GO:1990169 stress response to copper ion;GO:0097501 stress response to metal ion		Predicted intracellular proteins					0.0	0.0	0.0	0.0	0.0	0.0	0.0	0.0	0.0	0.0	1.0	0.0	0.0	0.0	0.0	0.0	0.0	0.0	0.0	0.0
ABCA4	24	symbol	H. sapiens	24	H. sapiens	ABCA4	ATP binding cassette subfamily A member 4	ABCA4 is a gene that encodes a membrane-associated protein belonging to the ATP-binding cassette (ABC) transporter superfamily. ABC proteins transport various molecules across extra- and intracellular membranes. ABC genes are divided into seven subfamilies, and ABCA4 is a member of the ABC1 subfamily, which is found exclusively in multicellular eukaryotes. This protein is a retina-specific ABC tr…	ABCA4 mutations are associated with a range of inherited retinal diseases, including Stargardt disease, which is the most common form of juvenile macular degeneration. There are currently no approved treatments for Stargardt disease, but several clinical trials are underway to test potential therapies, including gene therapy, stem cell therapy, and pharmacological approaches. One promising drug c…	GO:0006649 phospholipid transfer to membrane;GO:0034633 retinol transport;GO:0046864 isoprenoid transport		Disease related genes; Potential drug targets; Transporters:Primary Active Transporters; ENZYME proteins; Human disease related genes:Nervous system diseases:Eye disease; Enzymes	Endoplasmic reticulum (Supported)			(M5948)HALLMARK BILE ACID METABOLISM	0.0	0.0	0.0	0.0	1.0	0.0	0.0	0.0	0.0	0.0	0.0	0.0	0.0	0.0	0.0	0.0	0.0	0.0	0.0	0.0
SIAH3	283514	symbol	H. sapiens	283514	H. sapiens	SIAH3	siah E3 ubiquitin protein ligase family member 3	SIAH3 is a human gene that belongs to the siah E3 ubiquitin protein ligase family. It is predicted to have the ability to bind to ubiquitin conjugating enzymes and act as a ubiquitin protein ligase. SIAH3 is involved in regulating protein stability and negatively regulating protein targeting to the mitochondrion. It is located in both the mitochondrion and nucleoplasm.	There is limited information available on the disease implications of SIAH3. However, recent studies have suggested that SIAH3 may play a role in cancer progression and metastasis. Targeted drug discovery efforts for SIAH3 are currently underway, with the aim of developing drugs that can inhibit its activity and potentially treat cancer. One example of a successful drug targeting the SIAH family …	GO:1903215 negative regulation of protein targeting to mitochondrion;GO:1903748 negative regulation of establishment of protein localization to mitochondrion;GO:1903214 regulation of protein targeting to mitochondrion		Predicted intracellular proteins	Mitochondria (Supported); Additional: Nucleoplasm				0.0	0.0	0.0	0.0	0.0	0.0	0.0	0.0	0.0	0.0	0.0	0.0	0.0	0.0	0.0	0.0	0.0	0.0	0.0	0.0
TMEM52B	120939	symbol	H. sapiens	120939	H. sapiens	TMEM52B	transmembrane protein 52B	TMEM52B is a human gene that encodes for a transmembrane protein known as transmembrane protein 52B. This protein is located in extracellular exosomes, which are small vesicles that are released by cells and play a role in intercellular communication. The function of TMEM52B is not yet fully understood, but it is believed to be involved in various cellular processes such as cell signaling and mem…	There is currently limited information available on the disease implications of TMEM52B. However, some studies have suggested that alterations in the expression of this gene may be associated with certain types of cancer, including breast cancer and hepatocellular carcinoma. Targeted drug discovery efforts for TMEM52B are also limited, as the function of this gene is not yet fully understood. The…	GO:0008150 biological_process		Predicted intracellular proteins	Focal adhesion sites (Approved)				0.0	0.0	0.0	0.0	0.0	0.0	0.0	0.0	0.0	0.0	0.0	0.0	0.0	0.0	0.0	0.0	0.0	0.0	0.0	0.0
SLC4A1	6521	symbol	H. sapiens	6521	H. sapiens	SLC4A1	solute carrier family 4 member 1 (Diego blood group)	SLC4A1 is a gene that encodes a protein involved in carbon dioxide transport from tissues to lungs. The protein is part of the anion exchanger family and is expressed in the erythrocyte plasma membrane. It functions as a chloride/bicarbonate exchanger and comprises two structurally and functionally distinct domains. Mutations in this gene can lead to two types of disease: destabilization of red c…	Mutations in SLC4A1 can lead to two types of disease: hereditary spherocytosis and distal renal tubular acidosis. Hereditary spherocytosis is a genetic disorder that affects the red blood cells, causing them to be spherical in shape and more prone to destruction, leading to anemia. Distal renal tubular acidosis is a rare genetic disorder that affects the kidneys' ability to regulate acid-base bal…	GO:0045852 pH elevation;GO:1904538 regulation of glycolytic process through fructose-6-phosphate;GO:1904539 negative regulation of glycolytic process through fructose-6-phosphate		Disease related genes; Potential drug targets; Transporters:Electrochemical Potential-driven transporters; CD markers; Blood group antigen proteins; Human disease related genes:Cardiovascular diseases:Hematologic diseases; Human disease related genes:Urinary system diseases:Kidney diseases				(M5945)HALLMARK HEME METABOLISM	1.0	0.0	0.0	0.0	1.0	0.0	0.0	0.0	0.0	0.0	1.0	0.0	1.0	0.0	0.0	0.0	0.0	1.0	0.0	0.0
SLC12A3	6559	symbol	H. sapiens	6559	H. sapiens	SLC12A3	solute carrier family 12 member 3	SLC12A3 is a gene that encodes a renal thiazide-sensitive sodium-chloride cotransporter, which plays a crucial role in maintaining electrolyte homeostasis. This cotransporter is responsible for sodium and chloride reabsorption in the distal convoluted tubule. Mutations in this gene cause Gitelman syndrome, a disease that shares similarities with Bartter's syndrome and is characterized by hypokale…	Gitelman syndrome is a rare autosomal recessive disorder caused by mutations in the SLC12A3 gene. The disorder is characterized by hypokalemic metabolic alkalosis, hypomagnesemia, and hypocalciuria. Patients with Gitelman syndrome may experience muscle weakness, cramps, fatigue, and tetany. Treatment typically involves oral potassium and magnesium supplementation, as well as a low-sodium diet. Th…	GO:0070294 renal sodium ion absorption;GO:0003096 renal sodium ion transport;GO:0055064 chloride ion homeostasis		Disease related genes; Transporters:Electrochemical Potential-driven transporters; Human disease related genes:Endocrine and metabolic diseases:Other endocrine and metabolic diseases; FDA approved drug targets:Small molecule drugs		Bendroflumethiazide; Metolazone; Benzthiazide; Indapamide; Chlorothiazide; Hydrochlorothiazide; Trichlormethiazide; Polythiazide; Quinethazone		(M5956)HALLMARK KRAS SIGNALING DN	1.0	0.0	0.0	0.0	1.0	0.0	1.0	0.0	0.0	0.0	1.0	0.0	0.0	0.0	0.0	0.0	0.0	1.0	0.0	0.0
ATP6V0D2	245972	symbol	H. sapiens	245972	H. sapiens	ATP6V0D2	ATPase H+ transporting V0 subunit d2	ATP6V0D2 is a human gene that is predicted to enable proton transmembrane transporter activity and is involved in vacuolar acidification and transport. It is located in the apical plasma membrane and is part of the vacuolar proton-transporting V-type ATPase complex. This gene plays a crucial role in maintaining the pH balance of the cell and is essential for proper cellular function. Mutations in…	Mutations in ATP6V0D2 have been associated with several diseases, including osteopetrosis and renal tubular acidosis. Osteopetrosis is a rare genetic disorder characterized by increased bone density and susceptibility to fractures. Studies have shown that mutations in ATP6V0D2 can lead to impaired bone resorption, which is essential for bone remodeling and maintenance. Renal tubular acidosis is a…	GO:0007035 vacuolar acidification;GO:0051452 intracellular pH reduction;GO:0051453 regulation of intracellular pH		Predicted intracellular proteins	Vesicles (Approved)				1.0	0.0	0.0	0.0	1.0	0.0	0.0	0.0	0.0	0.0	1.0	0.0	0.0	0.0	0.0	0.0	0.0	0.0	1.0	0.0
AP000322.53						None	None	None	None	None	None	None	None	None	None	None	nan	nan	nan	nan	nan	nan	nan	nan	nan	nan	nan	nan	nan	nan	nan	nan	nan	nan	nan	nan
FGFBP1	9982	symbol	H. sapiens	9982	H. sapiens	FGFBP1	fibroblast growth factor binding protein 1	FGFBP1 is a gene that encodes a protein responsible for carrying fibroblast growth factors and enhancing their effects on target cells. This protein is involved in cell proliferation, differentiation, and migration. It has also been linked to tumor growth as an angiogenic switch molecule and has been associated with various types of cancer, including pancreatic and colorectal adenocarcinoma. A ps…	There are currently no targeted drug discovery efforts specifically aimed at FGFBP1, as it is not considered a primary drug target. However, its role in tumor growth and angiogenesis has led to research into its potential as a therapeutic target for cancer treatment. Some studies have shown that inhibiting FGFBP1 can reduce tumor growth and angiogenesis in animal models, suggesting that it may be…	GO:0045743 positive regulation of fibroblast growth factor receptor signaling pathway;GO:0051450 myoblast proliferation;GO:2000288 positive regulation of myoblast proliferation		Cancer-related genes:Mutated cancer genes; Predicted secreted proteins			(M5883)NABA SECRETED FACTORS; (M5885)NABA MATRISOME ASSOCIATED; (M5889)NABA MATRISOME		0.0	0.0	0.0	0.0	0.0	1.0	0.0	0.0	0.0	0.0	0.0	0.0	0.0	0.0	0.0	1.0	0.0	0.0	1.0	0.0
UPP2	151531	symbol	H. sapiens	151531	H. sapiens	UPP2	uridine phosphorylase 2	UPP2, or uridine phosphorylase 2, is a human gene that encodes a protein involved in the breakdown of two molecules: deoxyuridine and uridine. The protein has three known activities: deoxyuridine phosphorylase, uridine phosphorylase, and identical protein binding. UPP2 is located in type III intermediate filaments, which are structural components of cells. The gene's functions are related to the …	There is limited information available on the disease implications of UPP2. However, some studies have suggested that UPP2 may play a role in cancer development and progression. Targeted drug discovery efforts for UPP2 are also limited, but some studies have explored the potential of UPP2 inhibitors as anticancer agents. One example of a successful drug on the market that targets a related enzyme…	GO:0006218 uridine catabolic process;GO:0046108 uridine metabolic process;GO:0006249 dCMP catabolic process		Enzymes; ENZYME proteins:Transferases; Predicted intracellular proteins	Nucleoplasm (Approved); Additional: Mitochondria;Vesicles				0.0	0.0	0.0	0.0	0.0	0.0	0.0	0.0	0.0	0.0	0.0	0.0	0.0	0.0	0.0	0.0	0.0	0.0	0.0	0.0
KNG1	3827	symbol	H. sapiens	3827	H. sapiens	KNG1	kininogen 1	The KNG1 gene produces two different proteins, high molecular weight kininogen (HMWK) and low molecular weight kininogen (LMWK), through alternative splicing. HMWK is crucial for blood coagulation and the kallikrein-kinin system, and it releases bradykinin, a peptide with various physiological effects and antimicrobial activity. On the other hand, LMWK is not involved in blood coagulation. Infect…	The KNG1 gene has been implicated in various diseases, including hereditary angioedema (HAE), a rare genetic disorder characterized by recurrent episodes of swelling in various parts of the body. Mutations in the KNG1 gene can lead to a deficiency in HMWK, resulting in uncontrolled activation of the kallikrein-kinin system and excessive production of bradykinin, which causes the swelling. Targete…	GO:0030195 negative regulation of blood coagulation;GO:1900047 negative regulation of hemostasis;GO:0050819 negative regulation of coagulation		Disease related genes; Human disease related genes:Cardiovascular diseases:Vascular diseases; Predicted secreted proteins		Zinc; Copper; Zinc acetate; Zinc chloride; Zinc sulfate, unspecified form	(M169)PID INTEGRIN2 PATHWAY; (M240)PID SYNDECAN 2 PATHWAY; (M3468)NABA ECM REGULATORS		0.0	0.0	1.0	0.0	0.0	1.0	0.0	0.0	1.0	0.0	0.0	0.0	1.0	0.0	0.0	0.0	0.0	0.0	0.0	0.0
WNT9B	7484	symbol	H. sapiens	7484	H. sapiens	WNT9B	Wnt family member 9B	WNT9B is a member of the WNT gene family, which encodes secreted signaling proteins involved in oncogenesis and developmental processes. It is clustered with WNT3 on chromosome 17q21 and has multiple transcript variants due to alternative splicing. Studies suggest that WNT9B may be involved in the early process of neuronal differentiation induced by retinoic acid in the teratocarcinoma cell line …	There is limited information available on the disease implications of WNT9B. However, studies have suggested that dysregulation of WNT signaling pathways may contribute to the development and progression of various cancers, including colorectal, breast, and lung cancer. As a result, there has been interest in targeting WNT signaling for cancer therapy. Several drugs targeting the WNT pathway are …	GO:0072038 mesenchymal stem cell maintenance involved in nephron morphogenesis;GO:0072046 establishment of planar polarity involved in nephron morphogenesis;GO:0072181 mesonephric duct formation		Predicted intracellular proteins; Predicted secreted proteins	Vesicles (Approved)		(M5883)NABA SECRETED FACTORS; (M5885)NABA MATRISOME ASSOCIATED; (M5889)NABA MATRISOME		0.0	1.0	1.0	0.0	0.0	1.0	0.0	0.0	1.0	0.0	0.0	0.0	0.0	1.0	0.0	1.0	0.0	0.0	0.0	0.0
GP2	2813	symbol	H. sapiens	2813	H. sapiens	GP2	glycoprotein 2	GP2 is a gene that encodes a protein that is secreted from zymogen granules and attaches to the plasma membrane through glycosylphosphatidylinositol (GPI) linkage. This protein plays a crucial role in the innate immune response by binding to pathogens such as enterobacteria. The C-terminus of GP2 is similar to the C-terminus of the protein encoded by the neighboring gene, uromodulin (UMOD). Alter…	There is limited information on the disease implications of GP2. However, studies have shown that GP2 may play a role in the pathogenesis of Crohn's disease, an inflammatory bowel disease. Targeted drug discovery efforts for GP2 are also limited, as the function of the protein is not fully understood. However, there have been some studies exploring the potential of GP2 as a target for immunothera…	GO:0002404 antigen sampling in mucosal-associated lymphoid tissue;GO:0002406 antigen sampling by M cells in mucosal-associated lymphoid tissue;GO:0002412 antigen transcytosis by M cells in mucosal-associated lymphoid tissue		Predicted intracellular proteins; Predicted secreted proteins				(M5956)HALLMARK KRAS SIGNALING DN	0.0	0.0	0.0	0.0	0.0	0.0	0.0	0.0	0.0	0.0	0.0	0.0	0.0	0.0	0.0	0.0	0.0	0.0	0.0	0.0
LINC00675	100289255	gene_synonym	H. sapiens	100289255	H. sapiens	TMEM238L	transmembrane protein 238 like	TMEM238L is a human gene that is predicted to be an integral component of the membrane. It is similar to transmembrane protein 238 (TMEM238) and is believed to play a role in cellular processes that involve the membrane. However, further research is needed to fully understand the function of this gene.	Unfortunately, there is currently limited information available on the disease implications and targeted drug discovery efforts for TMEM238L. As a relatively newly discovered gene, research is still ongoing to fully understand its function and potential implications in disease. As a result, there are currently no drugs on the market that specifically target TMEM238L. However, as research continue…	GO:0070059 intrinsic apoptotic signaling pathway in response to endoplasmic reticulum stress;GO:0097193 intrinsic apoptotic signaling pathway;GO:0034976 response to endoplasmic reticulum stress							0.0	0.0	0.0	0.0	0.0	0.0	0.0	0.0	0.0	0.0	0.0	0.0	0.0	0.0	0.0	0.0	0.0	0.0	0.0	0.0
ALDH3B2	222	symbol	H. sapiens	222	H. sapiens	ALDH3B2	aldehyde dehydrogenase 3 family member B2	ALDH3B2 is a gene that encodes a member of the aldehyde dehydrogenase family, which may play a role in detoxifying aldehydes produced by alcohol metabolism and lipid peroxidation. This gene is over 10 kb in length and altered methylation patterns have been observed in spermatozoa from patients with reduced fecundity.	There is limited information available on the disease implications of ALDH3B2. However, studies have suggested that altered methylation patterns in this gene may be associated with reduced fecundity in males. As for targeted drug discovery efforts, there are currently no drugs specifically targeting ALDH3B2. However, drugs targeting other members of the aldehyde dehydrogenase family, such as disu…	GO:0006068 ethanol catabolic process;GO:0006067 ethanol metabolic process;GO:0034310 primary alcohol catabolic process		Enzymes; Predicted intracellular proteins; FDA approved drug targets:Small molecule drugs; ENZYME proteins:Oxidoreductases					0.0	0.0	0.0	0.0	0.0	0.0	0.0	0.0	0.0	1.0	0.0	0.0	0.0	0.0	0.0	0.0	0.0	0.0	0.0	0.0
BSND	7809	symbol	H. sapiens	7809	H. sapiens	BSND	barttin CLCNK type accessory subunit beta	The BSND gene encodes a beta subunit that is essential for CLC chloride channels. These channels are found in the basolateral membranes of renal tubules and potassium-secreting epithelia of the inner ear. Mutations in this gene have been linked to Bartter syndrome with sensorineural deafness.	Bartter syndrome with sensorineural deafness is a rare autosomal recessive disorder caused by mutations in the BSND gene. This syndrome is characterized by hypokalemia, metabolic alkalosis, hyperreninemia, and hyperaldosteronism. Patients with this syndrome also experience progressive sensorineural hearing loss. There is currently no cure for Bartter syndrome with sensorineural deafness, and trea…	GO:1902476 chloride transmembrane transport;GO:0006821 chloride transport;GO:0098661 inorganic anion transmembrane transport		Disease related genes; Potential drug targets; Human disease related genes:Endocrine and metabolic diseases:Other endocrine and metabolic diseases; Transporters:Accessory Factors Involved in Transport					1.0	0.0	0.0	0.0	1.0	0.0	0.0	0.0	0.0	0.0	0.0	0.0	0.0	0.0	0.0	0.0	0.0	0.0	0.0	0.0
RAB25	57111	symbol	H. sapiens	57111	H. sapiens	RAB25	RAB25, member RAS oncogene family	RAB25 is a gene that belongs to the RAS superfamily of small GTPases. It plays a role in membrane trafficking and cell survival. The gene has been identified as both a tumor suppressor and an oncogene, depending on the context. There are two variants of the gene, one that codes for a protein and another that does not.	RAB25 has been implicated in various diseases, including cancer, inflammatory bowel disease, and Alzheimer's disease. In cancer, RAB25 has been shown to play a role in tumor progression and metastasis, making it a potential target for cancer therapy. Targeted drug discovery efforts have focused on developing small molecule inhibitors of RAB25, with some promising results in preclinical studies. H…	GO:0031268 pseudopodium organization;GO:0003382 epithelial cell morphogenesis;GO:0010634 positive regulation of epithelial cell migration		Cancer-related genes:Candidate cancer biomarkers; Predicted intracellular proteins	Plasma membrane (Supported)				0.0	0.0	0.0	0.0	0.0	0.0	0.0	0.0	0.0	0.0	0.0	0.0	0.0	0.0	0.0	1.0	0.0	0.0	0.0	0.0
SLC4A9	83697	symbol	H. sapiens	83697	H. sapiens	SLC4A9	solute carrier family 4 member 9	SLC4A9 is a gene that encodes a membrane protein involved in anion exchange. This gene is primarily expressed in the kidney. Multiple transcript variants that encode different isoforms have been identified for this gene.	Research on SLC4A9 has primarily focused on its role in kidney function and its potential implications in kidney diseases such as renal tubular acidosis and nephrolithiasis. Mutations in SLC4A9 have been associated with an increased risk of developing kidney stones. Additionally, SLC4A9 has been identified as a potential therapeutic target for the treatment of hypertension and heart failure. Drug…	GO:0046541 saliva secretion;GO:0032941 secretion by tissue;GO:0015701 bicarbonate transport		Transporters:Electrochemical Potential-driven transporters	Cytosol;Plasma membrane (Approved); Additional: Vesicles				1.0	0.0	0.0	0.0	1.0	0.0	0.0	0.0	0.0	0.0	1.0	0.0	1.0	0.0	0.0	0.0	0.0	0.0	0.0	0.0
GABRA2	2555	symbol	H. sapiens	2555	H. sapiens	GABRA2	gamma-aminobutyric acid type A receptor subunit alpha2	GABRA2 is a gene that encodes for the alpha2 subunit of the GABA-A receptor, which is a type of receptor that responds to the neurotransmitter gamma-aminobutyric acid (GABA) in the brain. GABA is the major inhibitory neurotransmitter in the brain, meaning it helps to reduce neuronal activity and promote relaxation. The GABA-A receptor is a ligand-gated chloride channel, meaning that when GABA bin…	The GABRA2 gene has been implicated in a number of neurological and psychiatric disorders, including alcohol dependence, anxiety disorders, and schizophrenia. Studies have shown that variations in the GABRA2 gene can affect the function of the GABA-A receptor, leading to altered neuronal activity and increased susceptibility to these disorders. As a result, there has been significant interest in …	GO:1904862 inhibitory synapse assembly;GO:0051932 synaptic transmission, GABAergic;GO:0007214 gamma-aminobutyric acid signaling pathway		Disease related genes; Transporters:Transporter channels and pores; FDA approved drug targets:Small molecule drugs; Human disease related genes:Other diseases:Mental and behavioural disorders; Predicted intracellular proteins; Human disease related genes:Nervous system diseases:Epilepsy	Plasma membrane (Uncertain); Additional: Nucleoplasm	Butalbital; Talbutal; Pentobarbital; Meprobamate; Eszopiclone; Secobarbital; Zolpidem; Metharbital; Thiopental; Primidone; Methylphenobarbital; Ethanol; Zopiclone; Quinidine barbiturate; Amobarbital; Aprobarbital; Butobarbital; Heptabarbital; Hexobarbital; Barbital; Dihydro-2-thioxo-5-((5-(2-(trifluoromethyl)phenyl)-2-furanyl)methyl)-4,6(1H,5H)-pyrimidinedione; Fludiazepam; Pagoclone; Ganaxolone;…			1.0	0.0	0.0	0.0	0.0	0.0	0.0	0.0	1.0	0.0	0.0	0.0	0.0	0.0	1.0	0.0	0.0	0.0	0.0	0.0
DEFB132	400830	symbol	H. sapiens	400830	H. sapiens	DEFB132	defensin beta 132	DEFB132 is a gene that encodes for a protein called defensin beta 132, which is a type of cysteine-rich cationic polypeptide that plays a crucial role in the immune response against invading microorganisms. This protein is secreted and has antimicrobial activity against E. coli, as well as the ability to bind to spermatozoa. It belongs to the beta defensin protein family and is located in a clust…	There is limited information available on the disease implications of DEFB132. However, research has shown that beta defensins, including DEFB132, may play a role in the pathogenesis of inflammatory bowel disease (IBD). Studies have found that DEFB132 expression is increased in the intestinal mucosa of patients with IBD, suggesting a potential role in the disease process. As for targeted drug dis…	GO:0031640 killing of cells of another organism;GO:0141061 disruption of cell in another organism;GO:0141060 disruption of anatomical structure in another organism		Predicted secreted proteins					0.0	0.0	0.0	0.0	0.0	0.0	0.0	0.0	0.0	0.0	0.0	0.0	0.0	0.0	0.0	0.0	0.0	0.0	0.0	0.0
FRG2C	100288801	symbol	H. sapiens	100288801	H. sapiens	FRG2C	FSHD region gene 2 family member C	FRG2C, also known as FSHD region gene 2 family member C, is a human gene that is predicted to be located in the nucleus. The function of this gene is not yet fully understood, but it is believed to play a role in the development and maintenance of muscle tissue. Mutations in this gene have been associated with facioscapulohumeral muscular dystrophy (FSHD), a genetic disorder that causes progressi…	Facioscapulohumeral muscular dystrophy (FSHD) is a genetic disorder that causes progressive muscle weakness and wasting. Mutations in the FRG2C gene have been associated with FSHD, although the exact role of this gene in the development of the disease is not yet fully understood. There are currently no targeted drug therapies available for FSHD, and treatment is focused on managing symptoms and i…			Predicted intracellular proteins					0.0	0.0	0.0	0.0	0.0	0.0	0.0	0.0	0.0	0.0	0.0	0.0	0.0	0.0	0.0	0.0	0.0	0.0	0.0	0.0
POU3F4	5456	symbol	H. sapiens	5456	H. sapiens	POU3F4	POU class 3 homeobox 4	POU3F4 is a gene that belongs to the POU-III class of neural transcription factors. It is involved in the development of the inner ear and is thought to play a role in the differentiation of striatal neuron-precursors through the mediation of epigenetic signals. Mutations in this gene are associated with X chromosome-linked nonsyndromic mixed deafness.	Mutations in the POU3F4 gene are associated with X chromosome-linked nonsyndromic mixed deafness, which is characterized by a combination of sensorineural and conductive hearing loss. There is currently no cure for this condition, and treatment options are limited to hearing aids, cochlear implants, and other assistive devices. However, research efforts are underway to develop targeted therapies …	GO:2001054 negative regulation of mesenchymal cell apoptotic process;GO:2001053 regulation of mesenchymal cell apoptotic process;GO:0090103 cochlea morphogenesis		Human disease related genes:Nervous system diseases:Ear disease; Predicted intracellular proteins	Nucleoplasm (Supported)				0.0	0.0	0.0	0.0	0.0	0.0	0.0	0.0	0.0	0.0	0.0	0.0	0.0	1.0	0.0	0.0	0.0	0.0	0.0	0.0
ENPP6	133121	symbol	H. sapiens	133121	H. sapiens	ENPP6	ectonucleotide pyrophosphatase/phosphodiesterase 6	ENPP6 is a human gene that encodes for the protein ectonucleotide pyrophosphatase/phosphodiesterase 6. This protein is involved in the metabolic processes of choline and lipids, and enables glycerophosphocholine cholinephosphodiesterase activity. ENPP6 is located in the extracellular region and plasma membrane.	There is limited information available on the disease implications of ENPP6. However, some studies have suggested that variations in the ENPP6 gene may be associated with an increased risk of developing Alzheimer's disease. Additionally, ENPP6 has been implicated in the development of certain types of cancer, including breast and prostate cancer. There are currently no targeted drug discovery eff…	GO:0019695 choline metabolic process;GO:0097164 ammonium ion metabolic process;GO:0046475 glycerophospholipid catabolic process		ENZYME proteins:Hydrolases; Enzymes; Predicted intracellular proteins	Golgi apparatus (Approved)				0.0	0.0	0.0	0.0	0.0	0.0	0.0	0.0	0.0	0.0	0.0	0.0	0.0	0.0	0.0	0.0	0.0	0.0	0.0	0.0
CTXN3	613212	symbol	H. sapiens	613212	H. sapiens	CTXN3	cortexin 3	CTXN3, also known as cortexin 3, is a gene that is predicted to be an integral component of the membrane. The function of this gene is not yet fully understood, but it is believed to play a role in the development and function of the nervous system. Mutations in the CTXN3 gene have been associated with various neurological disorders, including schizophrenia and bipolar disorder. Further research …	There is limited information available on the disease implications and targeted drug discovery efforts for CTXN3. However, studies have suggested that mutations in this gene may be associated with various neurological disorders, including schizophrenia and bipolar disorder. As such, there is potential for targeted drug discovery efforts to focus on developing treatments for these conditions that …								0.0	0.0	0.0	0.0	0.0	0.0	0.0	0.0	0.0	0.0	0.0	0.0	0.0	0.0	0.0	0.0	0.0	0.0	0.0	0.0
PTGER1	5731	symbol	H. sapiens	5731	H. sapiens	PTGER1	prostaglandin E receptor 1	PTGER1 is a gene that encodes a protein belonging to the G protein-coupled receptor family. This protein is one of four receptors that have been identified for prostaglandin E2 (PGE2). The activity of this receptor is mediated through a phosphatidylinositol-calcium second messenger system, with G-Q proteins playing a role. Knockout studies in mice have suggested that this receptor may play a role…	PTGER1 has been implicated in various diseases, including inflammation, pain, and cancer. Inflammatory bowel disease (IBD) is a chronic inflammatory disorder of the gastrointestinal tract, and PTGER1 has been shown to play a role in the pathogenesis of IBD. Targeting PTGER1 with selective antagonists has been proposed as a potential therapeutic strategy for IBD. In addition, PTGER1 has been impli…	GO:0007191 adenylate cyclase-activating dopamine receptor signaling pathway;GO:0007212 G protein-coupled dopamine receptor signaling pathway;GO:1903351 cellular response to dopamine		G-protein coupled receptors:GPCRs excl olfactory receptors; Transporters; FDA approved drug targets:Small molecule drugs		Bupivacaine; Carboprost tromethamine; Alprostadil; Bimatoprost; Dinoprostone; Misoprostol; Iloprost; Limaprost			0.0	0.0	0.0	0.0	0.0	0.0	1.0	0.0	1.0	0.0	0.0	0.0	0.0	0.0	0.0	0.0	0.0	0.0	0.0	0.0
GGT6	124975	symbol	H. sapiens	124975	H. sapiens	GGT6	gamma-glutamyltransferase 6	GGT6 is a gene that belongs to the gamma-glutamyltransferase (GGT) family. GGT is an enzyme that is located on the cell membrane and is responsible for breaking down gamma-glutamyl peptide bonds in glutathione and other peptides. It then transfers the gamma-glutamyl moiety to acceptors. GGT is important for maintaining glutathione homeostasis as it provides substrates for glutathione synthesis. G…	There is limited information available on the disease implications of GGT6. However, studies have shown that GGT activity is elevated in various diseases such as liver disease, diabetes, and cancer. Elevated GGT levels have been associated with an increased risk of cardiovascular disease and mortality. Targeted drug discovery efforts for GGT have focused on developing inhibitors of the enzyme for…	GO:1901750 leukotriene D4 biosynthetic process;GO:1901748 leukotriene D4 metabolic process;GO:0006750 glutathione biosynthetic process		ENZYME proteins:Hydrolases; Enzymes; ENZYME proteins:Transferases; Predicted intracellular proteins					0.0	0.0	0.0	0.0	0.0	0.0	0.0	0.0	0.0	0.0	0.0	1.0	0.0	0.0	0.0	0.0	0.0	0.0	0.0	0.0
C1orf87	127795	symbol	H. sapiens	127795	H. sapiens	C1orf87	chromosome 1 open reading frame 87	Human gene C1orf87, also known as chromosome 1 open reading frame 87, is a protein-coding gene located on chromosome 1. The function of this gene is not yet fully understood, but it has been suggested to play a role in cell proliferation and differentiation. Mutations in this gene have been associated with various diseases, including cancer and developmental disorders. The protein encoded by C1or…	There is limited information available on the disease implications and targeted drug discovery efforts for C1orf87. However, mutations in this gene have been associated with various diseases, including cancer and developmental disorders. For example, a study found that C1orf87 was overexpressed in hepatocellular carcinoma (HCC) and that knockdown of the gene inhibited HCC cell proliferation and m…			Predicted intracellular proteins					0.0	0.0	0.0	0.0	0.0	0.0	0.0	0.0	0.0	0.0	0.0	0.0	0.0	0.0	0.0	0.0	0.0	0.0	0.0	0.0
EDN3	1908	symbol	H. sapiens	1908	H. sapiens	EDN3	endothelin 3	EDN3, also known as endothelin 3, is a gene that encodes a protein belonging to the endothelin family. This family of proteins are vasoactive peptides produced by the endothelium and involved in various biological functions. The active form of EDN3 is a 21 amino acid peptide that acts as a ligand for the endothelin receptor type B (EDNRB). The interaction between EDN3 and EDNRB is crucial for the…	Mutations in EDN3 and EDNRB have been linked to Hirschsprung disease and Waardenburg syndrome, both of which are congenital disorders involving neural crest-derived cells. Hirschsprung disease is a rare disorder characterized by the absence of ganglion cells in the colon, leading to severe constipation and bowel obstruction. Waardenburg syndrome is a genetic disorder that affects the pigmentation…	GO:0060584 regulation of prostaglandin-endoperoxide synthase activity;GO:0060585 positive regulation of prostaglandin-endoperoxide synthase activity;GO:0014826 vein smooth muscle contraction		Disease related genes; Human disease related genes:Congenital malformations:Congenital malformations of the digestive system; Human disease related genes:Congenital disorders of metabolism:Other congenital disorders of metabolism; Predicted secreted proteins; Predicted intracellular proteins			(M8)PID ENDOTHELIN PATHWAY		1.0	0.0	1.0	0.0	0.0	0.0	0.0	1.0	1.0	0.0	1.0	0.0	0.0	0.0	0.0	1.0	0.0	0.0	0.0	0.0
ACPP	55	gene_synonym	H. sapiens	55	H. sapiens	ACP3	acid phosphatase 3	ACP3 is a gene that encodes an enzyme responsible for converting orthophosphoric monoester to alcohol and orthophosphate. This enzyme is synthesized under androgen regulation and secreted by the epithelial cells of the prostate gland. An alternative transcript variant of the gene has been found, which encodes a longer isoform containing a transmembrane domain and is localized in the plasma membra…	The ACP3 gene has been implicated in several diseases, including prostate cancer, osteoporosis, and Paget's disease of bone. In prostate cancer, ACP3 expression is upregulated, and its activity is associated with tumor progression and metastasis. Therefore, ACP3 inhibitors have been explored as potential therapeutic agents for prostate cancer. However, no ACP3 inhibitors have been approved for cl…	GO:0060168 positive regulation of adenosine receptor signaling pathway;GO:0060167 regulation of adenosine receptor signaling pathway;GO:0006772 thiamine metabolic process		Cancer-related genes:Candidate cancer biomarkers; Predicted secreted proteins; ENZYME proteins:Hydrolases; Predicted intracellular proteins; FDA approved drug targets:Biotech drugs; Enzymes		(2R,3R)-2,3-Dihydroxy-4-oxo-4-(propylamino)butanoic acid; Alpha-Benzyl-Aminobenzyl-Phosphonic Acid; Sipuleucel-T			0.0	0.0	0.0	0.0	0.0	0.0	0.0	1.0	0.0	1.0	0.0	0.0	0.0	0.0	0.0	0.0	0.0	0.0	0.0	0.0
DUSP9	1852	symbol	H. sapiens	1852	H. sapiens	DUSP9	dual specificity phosphatase 9	DUSP9, or dual specificity phosphatase 9, is a protein that belongs to the dual specificity protein phosphatase subfamily. This protein inactivates target kinases by dephosphorylating both the phosphoserine/threonine and phosphotyrosine residues. It negatively regulates members of the MAP kinase superfamily, which is associated with cellular proliferation and differentiation. DUSP9 shows selectiv…	DUSP9 has been implicated in several diseases, including cancer and type 2 diabetes. In cancer, DUSP9 has been shown to act as a tumor suppressor by inhibiting the ERK signaling pathway, which is often dysregulated in cancer cells. Therefore, targeting DUSP9 may be a potential therapeutic strategy for cancer treatment. In type 2 diabetes, DUSP9 has been found to be downregulated in insulin-resist…	GO:0035335 peptidyl-tyrosine dephosphorylation;GO:0070371 ERK1 and ERK2 cascade;GO:0007254 JNK cascade		ENZYME proteins:Hydrolases; Enzymes; Predicted intracellular proteins	Endoplasmic reticulum (Approved)				0.0	0.0	0.0	0.0	0.0	0.0	0.0	0.0	0.0	0.0	0.0	0.0	0.0	0.0	0.0	0.0	0.0	0.0	0.0	0.0
GPR22	2845	symbol	H. sapiens	2845	H. sapiens	GPR22	G protein-coupled receptor 22	GPR22 is a gene that belongs to the G-protein coupled receptor 1 family and encodes a protein that spans the cell membrane multiple times. The function of this protein is not well understood, but it is thought to be involved in signaling pathways within cells. GPR22 is expressed in various tissues throughout the body, including the brain, heart, and lungs. Mutations in this gene have been associa…	There is limited information available on the disease implications of GPR22, and its role in cancer is still being investigated. However, some studies have suggested that GPR22 may be involved in the development and progression of certain types of cancer, including breast cancer and glioblastoma. Targeted drug discovery efforts for GPR22 are currently underway, with the goal of developing drugs t…	GO:0032870 cellular response to hormone stimulus;GO:0009725 response to hormone;GO:0071495 cellular response to endogenous stimulus		G-protein coupled receptors:GPCRs excl olfactory receptors					0.0	0.0	0.0	0.0	0.0	0.0	1.0	0.0	1.0	0.0	0.0	0.0	0.0	0.0	0.0	0.0	0.0	0.0	0.0	0.0
CGA	1081	symbol	H. sapiens	1081	H. sapiens	CGA	glycoprotein hormones, alpha polypeptide	The CGA gene encodes the alpha subunit of the four human glycoprotein hormones: chorionic gonadotropin, luteinizing hormone, follicle stimulating hormone, and thyroid stimulating hormone. The alpha subunits of these hormones are identical, while their beta chains are unique and determine their biological specificity. The CGA gene belongs to the glycoprotein hormones alpha chain family and has two…	The CGA gene has been implicated in several diseases, including pituitary adenomas, thyroid cancer, and gestational trophoblastic disease. In pituitary adenomas, mutations in the CGA gene have been found to cause the overproduction of hormones, leading to hormonal imbalances and tumor growth. In thyroid cancer, the CGA gene is often overexpressed, and its expression levels have been used as a dia…	GO:0046884 follicle-stimulating hormone secretion;GO:0042699 follicle-stimulating hormone signaling pathway;GO:0032275 luteinizing hormone secretion		Cancer-related genes:Candidate cancer biomarkers; Predicted secreted proteins			(M115)PID REG GR PATHWAY		0.0	0.0	1.0	0.0	0.0	0.0	1.0	0.0	1.0	1.0	0.0	0.0	0.0	0.0	0.0	1.0	0.0	0.0	0.0	0.0
ANGPTL3	27329	symbol	H. sapiens	27329	H. sapiens	ANGPTL3	angiopoietin like 3	The ANGPTL3 gene encodes a protein that is involved in angiogenesis, the formation of new blood vessels. The protein is primarily expressed in the liver and is processed into two chains, one important for lipid metabolism and the other potentially involved in angiogenesis. Mutations in this gene can cause familial hypobetalipoproteinemia type 2, a condition characterized by low levels of choleste…	The ANGPTL3 gene has been identified as a potential target for drug discovery efforts aimed at treating dyslipidemia and cardiovascular disease. Inhibition of the protein encoded by this gene has been shown to reduce levels of LDL cholesterol, triglycerides, and lipoprotein(a) in preclinical studies and clinical trials. Several drugs targeting ANGPTL3 are currently in development, including monoc…	GO:0010519 negative regulation of phospholipase activity;GO:0051005 negative regulation of lipoprotein lipase activity;GO:0060192 negative regulation of lipase activity		Disease related genes; FDA approved drug targets:Biotech drugs; Human disease related genes:Congenital disorders of metabolism:Other congenital disorders of metabolism; Predicted secreted proteins			(M160)PID AVB3 INTEGRIN PATHWAY; (M5883)NABA SECRETED FACTORS; (M5885)NABA MATRISOME ASSOCIATED	(M5934)HALLMARK XENOBIOTIC METABOLISM	0.0	0.0	0.0	0.0	1.0	1.0	1.0	0.0	0.0	1.0	0.0	1.0	0.0	0.0	0.0	1.0	0.0	0.0	0.0	0.0
FSHB	2488	symbol	H. sapiens	2488	H. sapiens	FSHB	follicle stimulating hormone subunit beta	The FSHB gene encodes the beta subunit of follicle-stimulating hormone, which is a member of the pituitary glycoprotein hormone family. This hormone, along with luteinizing hormone, is responsible for inducing egg and sperm production. The FSHB gene produces two transcript variants that encode the same protein through alternative splicing.	Mutations in the FSHB gene have been associated with various reproductive disorders, including hypogonadism and infertility. In women, mutations in FSHB can lead to premature ovarian failure, while in men, it can cause testicular failure. Targeted drug discovery efforts have focused on developing drugs that can modulate the activity of FSH and LH, which are both involved in the regulation of repr…	GO:0006701 progesterone biosynthetic process;GO:0042699 follicle-stimulating hormone signaling pathway;GO:0060011 Sertoli cell proliferation		Human disease related genes:Endocrine and metabolic diseases:Hypothalamus and pituitary gland diseases; Cancer-related genes:Candidate cancer biomarkers; Disease related genes; Predicted secreted proteins			(M5493)WNT SIGNALING	(M5956)HALLMARK KRAS SIGNALING DN	0.0	0.0	0.0	0.0	0.0	0.0	0.0	0.0	1.0	1.0	0.0	1.0	0.0	0.0	0.0	1.0	0.0	0.0	1.0	0.0
NPAP1	23742	symbol	H. sapiens	23742	H. sapiens	NPAP1	nuclear pore associated protein 1	NPAP1 is a gene located in the Prader-Willi syndrome region on chromosome 15. It is an intronless retrogene that exhibits tissue-specific imprinting. The gene is associated with the nuclear pore complex and its expression is biallelic in adult testis and brain, while it is monoallelic and only from the paternal chromosome in fetal brain.	There is limited information available on the disease implications of NPAP1. However, Prader-Willi syndrome (PWS), a genetic disorder caused by the loss of function of several genes in the same region of chromosome 15 as NPAP1, is associated with a range of symptoms including hyperphagia, obesity, and intellectual disability. Targeted drug discovery efforts for PWS have focused on the regulation …	GO:0006405 RNA export from nucleus;GO:0006606 protein import into nucleus;GO:0051170 import into nucleus		Transporters:Transporter channels and pores; Human disease related genes:Other congenital disorders:Chromosomal abnormalities; Predicted intracellular proteins	Nucleoplasm (Supported); Additional: Plasma membrane;Vesicles				0.0	0.0	0.0	0.0	0.0	0.0	0.0	0.0	0.0	0.0	0.0	0.0	0.0	0.0	0.0	0.0	0.0	0.0	0.0	0.0
C11orf53	341032	gene_synonym	H. sapiens	341032	H. sapiens	POU2AF2	POU class 2 homeobox associating factor 2	POU2AF2 is a gene that encodes for a protein called POU class 2 homeobox associating factor 2. This protein is involved in the regulation of gene expression and plays a role in the immune system. It is expressed in B cells and is important for their development and function. POU2AF2 is also involved in the activation of T cells and the production of cytokines. Mutations in this gene have been ass…	POU2AF2 has been implicated in several autoimmune diseases, including systemic lupus erythematosus (SLE) and rheumatoid arthritis (RA). In SLE, POU2AF2 has been found to be overexpressed in B cells, leading to increased production of autoantibodies and inflammation. In RA, POU2AF2 is involved in the activation of synovial fibroblasts, leading to joint destruction. Targeting POU2AF2 has been explo…	GO:0045893 positive regulation of DNA-templated transcription;GO:1902680 positive regulation of RNA biosynthetic process;GO:0051254 positive regulation of RNA metabolic process		Predicted intracellular proteins	Nucleoplasm (Approved); Additional: Vesicles				0.0	0.0	0.0	0.0	0.0	0.0	0.0	0.0	0.0	0.0	0.0	0.0	0.0	0.0	0.0	0.0	0.0	0.0	0.0	0.0
CYP4F2	8529	symbol	H. sapiens	8529	H. sapiens	CYP4F2	cytochrome P450 family 4 subfamily F member 2	CYP4F2 is a gene that belongs to the cytochrome P450 superfamily of enzymes. These enzymes are involved in drug metabolism, cholesterol synthesis, and lipid synthesis. CYP4F2 is located in the endoplasmic reticulum and is responsible for inactivating and degrading leukotriene B4, which is a potent mediator of inflammation. This gene is part of a cluster of cytochrome P450 genes on chromosome 19, …	CYP4F2 has been associated with several diseases, including hypertension, cardiovascular disease, and stroke. Variants in this gene have been shown to affect the metabolism of vitamin K, which is important for blood clotting and bone health. Individuals with certain variants may have an increased risk of bleeding or bone fractures. Targeted drug discovery efforts have focused on developing inhibi…	GO:0032304 negative regulation of icosanoid secretion;GO:0003095 pressure natriuresis;GO:0042361 menaquinone catabolic process		Disease related genes; Potential drug targets; ENZYME proteins:Oxidoreductases; Predicted intracellular proteins; Enzymes				(M5934)HALLMARK XENOBIOTIC METABOLISM	0.0	0.0	1.0	0.0	0.0	0.0	0.0	0.0	0.0	1.0	1.0	1.0	1.0	0.0	0.0	0.0	0.0	1.0	0.0	0.0
RBP2	5948	symbol	H. sapiens	5948	H. sapiens	RBP2	retinol binding protein 2	RBP2, or retinol binding protein 2, is a protein found in the small intestinal epithelium that is involved in the uptake and metabolism of vitamin A. Vitamin A is essential for growth, reproduction, differentiation of epithelial tissues, and vision. RBP2 may also play a role in regulating the supply of retinoic acid to endometrial cells during the menstrual cycle.	Mutations in the RBP2 gene have been associated with a rare genetic disorder called microphthalmia with linear skin defects syndrome (MLS). This syndrome is characterized by small eyes (microphthalmia) and skin abnormalities that follow the lines of Blaschko, which are patterns of skin cells that develop during embryonic development. There are currently no targeted drug discovery efforts for RBP2…	GO:0006776 vitamin A metabolic process;GO:0006775 fat-soluble vitamin metabolic process;GO:0001523 retinoid metabolic process		Transporters:Accessory Factors Involved in Transport; Predicted intracellular proteins	Golgi apparatus (Approved)		(M279)PID RB 1PATHWAY		0.0	0.0	0.0	0.0	0.0	0.0	0.0	0.0	0.0	0.0	0.0	0.0	0.0	0.0	0.0	0.0	0.0	0.0	0.0	0.0
SLC14A2	8170	symbol	H. sapiens	8170	H. sapiens	SLC14A2	solute carrier family 14 member 2	SLC14A2 is a gene that encodes a protein belonging to the urea transporter family. Urea is an important end product of nitrogen catabolism in mammalian cells and plays a crucial role in the urinary concentration mechanism. The protein encoded by SLC14A2 is expressed in the inner medulla of the kidney and facilitates rapid transepithelial urea transport across the inner medullary collecting duct. …	Mutations in the SLC14A2 gene have been associated with a rare genetic disorder called hereditary nephrogenic diabetes insipidus (NDI). This disorder is characterized by the inability of the kidneys to concentrate urine, leading to excessive thirst and urine output. There are currently no targeted drug therapies available for NDI, and treatment is mainly supportive, focusing on fluid and electrol…	GO:0071918 urea transmembrane transport;GO:0015840 urea transport;GO:0019755 one-carbon compound transport		Transporters:Transporter channels and pores					0.0	0.0	0.0	0.0	1.0	0.0	0.0	0.0	0.0	0.0	0.0	0.0	0.0	0.0	0.0	0.0	0.0	0.0	0.0	0.0
GADL1	339896	symbol	H. sapiens	339896	H. sapiens	GADL1	glutamate decarboxylase like 1	GADL1 is a human gene that is predicted to have several enzymatic activities, including aspartate 1-decarboxylase, pyridoxal phosphate binding, and sulfinoalanine decarboxylase. It is also predicted to be involved in carboxylic acid metabolic processes and located in the cytosol. However, further research is needed to fully understand the function and potential implications of this gene.	There is limited information available on the disease implications of GADL1. However, some studies have suggested that mutations in this gene may be associated with certain neurological disorders, such as schizophrenia and bipolar disorder. As for targeted drug discovery efforts, there are currently no drugs on the market that specifically target GADL1. However, some drugs that target related enz…	GO:0019752 carboxylic acid metabolic process;GO:0043436 oxoacid metabolic process;GO:0006082 organic acid metabolic process		Enzymes; Predicted intracellular proteins; ENZYME proteins:Lyases	Cytosol;Plasma membrane (Approved)	Pyridoxal phosphate			0.0	0.0	0.0	0.0	0.0	0.0	0.0	0.0	0.0	0.0	0.0	1.0	0.0	0.0	0.0	0.0	0.0	0.0	0.0	0.0
ATP6V1G3	127124	symbol	H. sapiens	127124	H. sapiens	ATP6V1G3	ATPase H+ transporting V1 subunit G3	ATP6V1G3 is a gene that encodes a subunit of vacuolar ATPase (V-ATPase), an enzyme that acidifies intracellular organelles in eukaryotic cells. This acidification is necessary for various intracellular processes, including protein sorting, zymogen activation, receptor-mediated endocytosis, and synaptic vesicle proton gradient generation. V-ATPase is composed of a cytosolic V1 domain and a transme…	There is limited information available on the disease implications of ATP6V1G3 mutations. However, some studies have suggested that mutations in this gene may be associated with certain types of cancer, such as breast cancer and hepatocellular carcinoma. Targeted drug discovery efforts for ATP6V1G3 have been focused on developing inhibitors of V-ATPase as potential anticancer agents. One example …	GO:0097401 synaptic vesicle lumen acidification;GO:0016188 synaptic vesicle maturation;GO:0070050 neuron cellular homeostasis		Transporters:Primary Active Transporters; Predicted intracellular proteins					1.0	0.0	0.0	0.0	1.0	0.0	0.0	0.0	0.0	0.0	1.0	0.0	0.0	0.0	0.0	0.0	0.0	0.0	1.0	0.0
LGR5	8549	symbol	H. sapiens	8549	H. sapiens	LGR5	leucine rich repeat containing G protein-coupled receptor 5	LGR5 is a gene that encodes a receptor protein belonging to the G protein-coupled, 7-transmembrane receptor superfamily. It contains leucine-rich repeats and is involved in the canonical Wnt signaling pathway. LGR5 is a receptor for R-spondins and plays a crucial role in the formation and maintenance of adult intestinal stem cells during postembryonic development. The gene has several transcript …	LGR5 has been implicated in various diseases, including cancer and inflammatory bowel disease (IBD). In cancer, LGR5 is overexpressed in several types of tumors, including colorectal, liver, pancreatic, and breast cancers, and is associated with poor prognosis. Targeting LGR5 has been explored as a potential therapeutic strategy for cancer treatment. In IBD, LGR5 is involved in the regeneration o…	GO:2001013 epithelial cell proliferation involved in renal tubule morphogenesis;GO:0007190 activation of adenylate cyclase activity;GO:0045762 positive regulation of adenylate cyclase activity		G-protein coupled receptors:GPCRs excl olfactory receptors	Golgi apparatus (Approved); Additional: Nucleoplasm				0.0	1.0	0.0	0.0	0.0	0.0	0.0	0.0	0.0	0.0	0.0	0.0	0.0	1.0	0.0	1.0	0.0	0.0	0.0	0.0
TTR	7276	symbol	H. sapiens	7276	H. sapiens	TTR	transthyretin	The TTR gene encodes for transthyretin, a protein that forms a homo-tetrameric carrier protein. It is responsible for transporting thyroid hormones in the plasma and cerebrospinal fluid, as well as retinol (vitamin A) in the plasma by associating with retinol-binding protein. The protein is also involved in other intracellular processes such as proteolysis, nerve regeneration, autophagy, and gluc…	Transthyretin amyloidosis (ATTR) is a group of diseases caused by the deposition of misfolded transthyretin protein in various organs, leading to organ dysfunction and failure. ATTR can be hereditary or acquired, and affects mainly the heart, nerves, and gastrointestinal tract. Several drugs have been developed to target ATTR, including tafamidis, patisiran, and inotersen. Tafamidis stabilizes th…	GO:0006144 purine nucleobase metabolic process;GO:0009112 nucleobase metabolic process;GO:0072521 purine-containing compound metabolic process		Cancer-related genes:Candidate cancer biomarkers; Disease related genes; Predicted secreted proteins; Human disease related genes:Nervous system diseases:Neurodegenerative diseases; FDA approved drug targets:Small molecule drugs; Human disease related genes:Nervous system diseases:Other nervous and sensory system diseases; Predicted intracellular proteins	Golgi apparatus (Approved)	Zinc; Copper; Tafamidis; Zinc acetate; Zinc chloride; Zinc sulfate, unspecified form	(M106)PID HNF3B PATHWAY	(M5949)HALLMARK PEROXISOME; (M5948)HALLMARK BILE ACID METABOLISM	0.0	0.0	0.0	0.0	0.0	0.0	0.0	0.0	0.0	0.0	0.0	0.0	0.0	0.0	0.0	0.0	0.0	0.0	0.0	0.0
CPNE6	9362	symbol	H. sapiens	9362	H. sapiens	CPNE6	copine 6	CPNE6 is a gene that encodes a protein belonging to the copine family. Copines are proteins that bind to calcium and phospholipids and are involved in membrane trafficking. CPNE6 is believed to be specific to the brain and has a structure consisting of two C2 domains at the N-terminus and one von Willebrand factor A domain. It is thought to play a role in synaptic plasticity, which is the ability…	There is limited information available on the disease implications of CPNE6. However, some studies have suggested that mutations in this gene may be associated with neurological disorders such as schizophrenia and bipolar disorder. Targeted drug discovery efforts for CPNE6 are also limited, as the exact function of the protein is not yet fully understood. However, some studies have suggested that…	GO:0098974 postsynaptic actin cytoskeleton organization;GO:0099188 postsynaptic cytoskeleton organization;GO:1903861 positive regulation of dendrite extension		Predicted intracellular proteins	Golgi apparatus (Approved); Additional: Vesicles				0.0	0.0	0.0	0.0	0.0	0.0	0.0	0.0	0.0	0.0	0.0	0.0	0.0	0.0	0.0	0.0	0.0	0.0	0.0	0.0
PROM2	150696	symbol	H. sapiens	150696	H. sapiens	PROM2	prominin 2	The PROM2 gene encodes a protein called prominin 2, which is a type of membrane glycoprotein found in basal epithelial cells. It is believed to play a role in the organization of plasma membrane microdomains. The gene undergoes alternative splicing, resulting in the production of multiple transcript variants.	There is limited information available on the disease implications of the PROM2 gene. However, some studies have suggested that mutations in the gene may be associated with certain types of cancer, including breast cancer and glioblastoma. Targeted drug discovery efforts for PROM2 are also limited, as the function of the protein is not well understood. However, some studies have suggested that ta…	GO:2001287 negative regulation of caveolin-mediated endocytosis;GO:0048550 negative regulation of pinocytosis;GO:2001286 regulation of caveolin-mediated endocytosis		Transporters	Nucleoplasm;Plasma membrane (Approved); Additional: Cell Junctions				0.0	0.0	0.0	0.0	0.0	0.0	0.0	0.0	0.0	0.0	0.0	0.0	0.0	0.0	0.0	0.0	0.0	0.0	0.0	0.0
SCNN1G	6340	symbol	H. sapiens	6340	H. sapiens	SCNN1G	sodium channel epithelial 1 subunit gamma	The SCNN1G gene encodes the gamma subunit of nonvoltage-gated, amiloride-sensitive sodium channels that regulate fluid and electrolyte transport across epithelia in various organs. These channels are composed of three subunits: alpha, beta, and gamma. Mutations in the SCNN1G gene have been linked to Liddle syndrome, a rare genetic disorder characterized by hypertension and low levels of potassium…	Liddle syndrome is caused by gain-of-function mutations in the SCNN1G gene, leading to increased activity of the epithelial sodium channel (ENaC) and excessive sodium reabsorption in the kidneys. This results in hypertension and low levels of potassium in the blood, which can lead to muscle weakness, fatigue, and cardiac arrhythmias. Treatment options for Liddle syndrome include potassium-sparing…	GO:0050914 sensory perception of salty taste;GO:1904045 cellular response to aldosterone;GO:1904116 response to vasopressin		Disease related genes; Human disease related genes:Cardiovascular diseases:Hypertensive diseases; Transporters:Transporter channels and pores; FDA approved drug targets:Small molecule drugs; Human disease related genes:Respiratory diseases:Tracheobronchial diseases; Human disease related genes:Urinary system diseases:Kidney diseases	Plasma membrane (Supported); Additional: Nucleoplasm	Triamterene; Amiloride			1.0	0.0	1.0	0.0	1.0	0.0	1.0	0.0	0.0	0.0	1.0	0.0	1.0	0.0	0.0	0.0	0.0	0.0	0.0	0.0
TACR3	6870	symbol	H. sapiens	6870	H. sapiens	TACR3	tachykinin receptor 3	TACR3 is a human gene that encodes a receptor for tachykinins, a family of peptides that play a role in various physiological processes such as inflammation, pain, and smooth muscle contraction. The receptor interacts with G proteins and has seven hydrophobic transmembrane regions. TACR3 specifically binds to the tachykinin neurokinin 3, also known as neurokinin B. The affinity of the receptor fo…	TACR3 has been implicated in several diseases, including polycystic ovary syndrome (PCOS), endometriosis, and prostate cancer. In PCOS, TACR3 expression is increased in the ovaries, and its activation leads to abnormal follicular development and ovulation. In endometriosis, TACR3 is overexpressed in the endometrial tissue, and its activation promotes inflammation and pain. In prostate cancer, TAC…	GO:0007217 tachykinin receptor signaling pathway;GO:0070474 positive regulation of uterine smooth muscle contraction;GO:0070472 regulation of uterine smooth muscle contraction		Disease related genes; Human disease related genes:Endocrine and metabolic diseases:Hypothalamus and pituitary gland diseases; G-protein coupled receptors:GPCRs excl olfactory receptors; Potential drug targets		Osanetant; Talnetant; Pavinetant		(M5941)HALLMARK UV RESPONSE UP; (M5932)HALLMARK INFLAMMATORY RESPONSE	0.0	0.0	1.0	0.0	0.0	0.0	0.0	1.0	1.0	0.0	0.0	0.0	0.0	0.0	0.0	1.0	0.0	0.0	0.0	0.0
CYP1A1	1543	symbol	H. sapiens	1543	H. sapiens	CYP1A1	cytochrome P450 family 1 subfamily A member 1	CYP1A1 is a gene that belongs to the cytochrome P450 superfamily of enzymes. These enzymes are involved in drug metabolism, cholesterol synthesis, and lipid synthesis. CYP1A1 is found in the endoplasmic reticulum and is induced by some polycyclic aromatic hydrocarbons (PAHs), which are found in cigarette smoke. The enzyme's endogenous substrate is unknown, but it can metabolize some PAHs to carci…	CYP1A1 has been implicated in several diseases, including cancer, cardiovascular disease, and respiratory diseases. In particular, the gene has been linked to an increased risk of lung cancer, especially in individuals who smoke or are exposed to secondhand smoke. Targeted drug discovery efforts have focused on developing inhibitors of CYP1A1 to prevent the formation of carcinogenic intermediates…	GO:0009692 ethylene metabolic process;GO:0017143 insecticide metabolic process;GO:0019341 dibenzo-p-dioxin catabolic process		Enzymes; Predicted intracellular proteins; ENZYME proteins:Lyases; ENZYME proteins:Oxidoreductases		2-Methoxyestradiol; Indirubin; Nabiximols		(M5935)HALLMARK FATTY ACID METABOLISM; (M5941)HALLMARK UV RESPONSE UP; (M5934)HALLMARK XENOBIOTIC METABOLISM	0.0	0.0	0.0	0.0	0.0	0.0	0.0	0.0	0.0	1.0	0.0	1.0	0.0	1.0	0.0	0.0	0.0	0.0	0.0	0.0
CALML3	810	symbol	H. sapiens	810	H. sapiens	CALML3	calmodulin like 3	CALML3 is a human gene that is predicted to have calcium ion binding activity and enzyme regulator activity. It is also predicted to be involved in the regulation of catalytic activity. CALML3 is located in the extracellular exosome, which is a type of vesicle that is released from cells and contains various biomolecules. The function of CALML3 is not fully understood, but it may play a role in r…	There is limited information available on the disease implications of CALML3. However, some studies have suggested that mutations in this gene may be associated with certain types of cancer, including breast cancer and ovarian cancer. Targeted drug discovery efforts for CALML3 are also limited, as its function is not fully understood. However, some studies have suggested that targeting calcium si…	GO:0060316 positive regulation of ryanodine-sensitive calcium-release channel activity;GO:0060314 regulation of ryanodine-sensitive calcium-release channel activity;GO:1901021 positive regulation of calcium ion transmembrane transporter activity		RAS pathway related proteins; Predicted intracellular proteins					0.0	0.0	0.0	0.0	0.0	0.0	0.0	0.0	0.0	0.0	0.0	0.0	0.0	0.0	0.0	0.0	0.0	0.0	0.0	0.0
SLC4A11	83959	symbol	H. sapiens	83959	H. sapiens	SLC4A11	solute carrier family 4 member 11	SLC4A11 is a gene that encodes a sodium-coupled borate cotransporter that plays a crucial role in maintaining borate homeostasis, cell growth, and proliferation. Mutations in this gene have been linked to various endothelial corneal dystrophies, including recessive corneal endothelial dystrophy 2, corneal dystrophy and perceptive deafness, and Fuchs endothelial corneal dystrophy. The gene produce…	Mutations in the SLC4A11 gene have been associated with various corneal dystrophies, including Fuchs endothelial corneal dystrophy (FECD), which is the most common indication for corneal transplantation in the United States. Targeted drug discovery efforts have focused on identifying small molecules that can modulate the function of SLC4A11 and potentially treat corneal dystrophies. One such drug…	GO:0035445 borate transmembrane transport;GO:0046713 borate transport;GO:2000739 regulation of mesenchymal stem cell differentiation		Disease related genes; Potential drug targets; Transporters:Electrochemical Potential-driven transporters; Predicted intracellular proteins; Human disease related genes:Nervous system diseases:Eye disease	Nucleoplasm (Uncertain); Additional: Vesicles				1.0	0.0	0.0	0.0	0.0	0.0	0.0	0.0	0.0	0.0	1.0	0.0	0.0	0.0	1.0	0.0	0.0	0.0	0.0	0.0
EGF	1950	symbol	H. sapiens	1950	H. sapiens	EGF	epidermal growth factor	The EGF gene encodes a protein that belongs to the epidermal growth factor superfamily. The protein is processed to produce a 53-amino acid peptide that acts as a potent mitogenic factor, playing a crucial role in the growth, proliferation, and differentiation of various cell types. The protein binds with high affinity to the epidermal growth factor receptor on the cell surface. Mutations in this…	Mutations in the EGF gene have been linked to hypomagnesemia type 4, a rare genetic disorder characterized by low levels of magnesium in the blood. Dysregulation of the EGF gene has also been implicated in the growth and progression of various cancers, including breast, lung, and pancreatic cancer. As a result, there has been significant interest in developing drugs that target the EGF receptor a…	GO:1900127 positive regulation of hyaluronan biosynthetic process;GO:0021940 positive regulation of cerebellar granule cell precursor proliferation;GO:0021534 cell proliferation in hindbrain		Cancer-related genes:Candidate cancer biomarkers; Disease related genes; Human disease related genes:Congenital disorders of metabolism:Other congenital disorders of metabolism; Human disease related genes:Cancers:Cancers of the digestive system; FDA approved drug targets:Small molecule drugs; RAS pathway related proteins		Sucralfate; Alpha-Aminobutyric Acid; Cholecystokinin; Tesevatinib	(M201)PID ERBB NETWORK PATHWAY; (M86)PID ARF6 PATHWAY; (M127)PID ERBB1 RECEPTOR PROXIMAL PATHWAY	(M5901)HALLMARK G2M CHECKPOINT; (M5956)HALLMARK KRAS SIGNALING DN	0.0	1.0	0.0	0.0	0.0	1.0	0.0	0.0	0.0	0.0	0.0	0.0	0.0	0.0	0.0	1.0	0.0	0.0	1.0	0.0
SLC26A4	5172	symbol	H. sapiens	5172	H. sapiens	SLC26A4	solute carrier family 26 member 4	SLC26A4 is a gene that is associated with Pendred syndrome, which is the most common form of syndromic deafness. This gene is highly similar to the SLC26A3 gene and is located 3' of it. The protein encoded by SLC26A4 has homology to sulfate transporters. Mutations in this gene are inherited in an autosomal-recessive manner.	Mutations in the SLC26A4 gene are associated with Pendred syndrome, which is characterized by sensorineural hearing loss, goiter, and an enlarged vestibular aqueduct. The severity of the hearing loss can vary widely, and some individuals may have normal hearing. There is currently no cure for Pendred syndrome, and treatment is focused on managing the symptoms. Targeted drug discovery efforts for …	GO:0015705 iodide transport;GO:0019532 oxalate transport;GO:1902358 sulfate transmembrane transport		Disease related genes; Potential drug targets; Transporters:Electrochemical Potential-driven transporters; Human disease related genes:Nervous system diseases:Ear disease; Human disease related genes:Endocrine and metabolic diseases:Thyroid gland diseases					1.0	0.0	0.0	0.0	1.0	0.0	0.0	0.0	0.0	0.0	1.0	0.0	0.0	0.0	0.0	0.0	0.0	0.0	0.0	0.0
KLRG2	346689	symbol	H. sapiens	346689	H. sapiens	KLRG2	killer cell lectin like receptor G2	KLRG2, also known as killer cell lectin like receptor G2, is a human gene that is predicted to have carbohydrate binding activity and be an integral component of the membrane. The gene is involved in the regulation of immune responses and is expressed in natural killer cells, T cells, and other immune cells. KLRG2 has been linked to various diseases, including cancer and autoimmune disorders, and…	KLRG2 has been implicated in various diseases, including cancer and autoimmune disorders. In cancer, KLRG2 has been shown to play a role in tumor immune evasion by inhibiting the function of T cells and natural killer cells. Targeting KLRG2 has been proposed as a potential strategy for cancer immunotherapy. In autoimmune disorders, KLRG2 has been linked to the regulation of T cell responses and t…			Predicted intracellular proteins	Nucleoplasm (Uncertain)				0.0	0.0	0.0	0.0	0.0	0.0	0.0	0.0	0.0	0.0	0.0	0.0	0.0	0.0	0.0	0.0	0.0	0.0	0.0	0.0
STAP1	26228	symbol	H. sapiens	26228	H. sapiens	STAP1	signal transducing adaptor family member 1	STAP1 (Signal Transducing Adaptor Family Member 1) is a gene that encodes a protein containing a proline-rich region, a pleckstrin homology (PH) domain, and a region similar to the Src Homology 2 (SH2) domain. It is a substrate of tyrosine-protein kinase Tec and is thought to participate in a positive feedback loop by upregulating the activity of tyrosine-protein kinase Tec. Variants of this gene…	STAP1 has been implicated in several diseases, including cancer, autoimmune disorders, and hypercholesterolemia. In hypercholesterolemia, variants of the STAP1 gene have been associated with increased levels of low-density lipoprotein cholesterol, which can lead to an increased risk of coronary vascular disease. Targeted drug discovery efforts for hypercholesterolemia have focused on developing d…	GO:1904140 negative regulation of microglial cell migration;GO:1902227 negative regulation of macrophage colony-stimulating factor signaling pathway;GO:1902226 regulation of macrophage colony-stimulating factor signaling pathway		Predicted intracellular proteins	Cytosol;Mitochondria;Nucleoplasm (Supported); Additional: Centriolar satellite		(M231)PID KIT PATHWAY		0.0	0.0	0.0	0.0	0.0	0.0	0.0	0.0	0.0	0.0	0.0	0.0	0.0	0.0	0.0	0.0	0.0	0.0	1.0	0.0
CST9	128822	symbol	H. sapiens	128822	H. sapiens	CST9	cystatin 9	Cystatin 9 (CST9) is a gene that encodes a secreted protein belonging to the type 2 cystatin family, which are cysteine proteinase inhibitors found in various human fluids and secretions. The cystatin superfamily includes proteins with multiple cystatin-like sequences, some of which are active inhibitors of cysteine proteases, while others have lost or never acquired this inhibitory activity. The…	There is limited information available on the disease implications of CST9. However, some studies have suggested that CST9 may be involved in the pathogenesis of certain cancers, such as breast cancer and glioblastoma. Targeted drug discovery efforts for CST9 are also limited, as the function of this gene is not well understood. Currently, there are no drugs on the market that specifically target…	GO:0019730 antimicrobial humoral response;GO:0006959 humoral immune response;GO:0140546 defense response to symbiont		Predicted secreted proteins			(M3468)NABA ECM REGULATORS; (M5885)NABA MATRISOME ASSOCIATED; (M5889)NABA MATRISOME		0.0	0.0	0.0	0.0	0.0	1.0	0.0	0.0	0.0	0.0	0.0	0.0	0.0	0.0	0.0	0.0	0.0	0.0	0.0	0.0
MFSD4	148808	gene_synonym	H. sapiens	148808	H. sapiens	MFSD4A	major facilitator superfamily domain containing 4A	MFSD4A is a human gene that is predicted to play a role in glucose transport across cell membranes. It is also predicted to be an integral component of the cell membrane. The gene belongs to the major facilitator superfamily domain containing 4A family. While the exact function of MFSD4A is not yet fully understood, it is believed to be involved in the regulation of glucose metabolism. This gene …	There is limited information available on the disease implications of MFSD4A. However, given its predicted role in glucose transport and metabolism, it is possible that mutations in this gene could contribute to the development of metabolic disorders such as diabetes. Currently, there are no targeted drug discovery efforts specifically focused on MFSD4A. However, there are several drugs on the ma…	GO:1904659 glucose transmembrane transport;GO:0008645 hexose transmembrane transport;GO:0015749 monosaccharide transmembrane transport		Transporters:Electrochemical Potential-driven transporters; Predicted intracellular proteins					0.0	0.0	0.0	0.0	0.0	0.0	0.0	0.0	0.0	0.0	0.0	0.0	0.0	0.0	0.0	0.0	0.0	0.0	0.0	0.0
TACSTD2	4070	symbol	H. sapiens	4070	H. sapiens	TACSTD2	tumor associated calcium signal transducer 2	TACSTD2 is a gene that encodes a cell surface receptor that transduces calcium signals and is associated with certain types of cancer. It is an intronless gene and mutations in this gene have been linked to gelatinous drop-like corneal dystrophy. The protein encoded by this gene is a carcinoma-associated antigen, meaning it is found in higher levels in cancer cells compared to normal cells. The f…	TACSTD2 has been implicated in several types of cancer, including breast, ovarian, pancreatic, and colorectal cancer. In these cancers, the protein is overexpressed and contributes to tumor growth and metastasis. Targeted drug discovery efforts have focused on developing drugs that inhibit the function of TACSTD2 or its downstream signaling pathways. One example is the monoclonal antibody drug, c…	GO:0090191 negative regulation of branching involved in ureteric bud morphogenesis;GO:1900028 negative regulation of ruffle assembly;GO:1905331 negative regulation of morphogenesis of an epithelium		Human disease related genes:Nervous system diseases:Eye disease; Disease related genes; FDA approved drug targets:Biotech drugs	Plasma membrane (Supported); Additional: Nucleoli;Vesicles	Sacituzumab govitecan			0.0	1.0	0.0	0.0	0.0	0.0	0.0	0.0	0.0	0.0	0.0	0.0	0.0	0.0	0.0	1.0	0.0	0.0	0.0	0.0
MT1G	4495	symbol	H. sapiens	4495	H. sapiens	MT1G	metallothionein 1G	MT1G, also known as metallothionein 1G, is a human gene that encodes a protein involved in binding zinc ions. It plays a role in the cellular response to metal ions and vascular endothelial growth factor stimulus, as well as negatively regulating growth. The protein is located in both the cytoplasm and nucleus of cells.	Research has shown that MT1G may play a role in various diseases, including cancer, neurodegenerative disorders, and cardiovascular disease. In cancer, MT1G has been found to be downregulated in several types of tumors, and its expression has been associated with better prognosis and response to chemotherapy. Targeted drug discovery efforts have focused on developing drugs that can modulate the e…	GO:0042117 monocyte activation;GO:0010273 detoxification of copper ion;GO:1990169 stress response to copper ion		Cancer-related genes:Candidate cancer biomarkers; Predicted intracellular proteins					0.0	0.0	0.0	0.0	0.0	0.0	0.0	0.0	0.0	0.0	1.0	0.0	0.0	0.0	0.0	0.0	0.0	0.0	0.0	0.0
PLA2G4F	255189	symbol	H. sapiens	255189	H. sapiens	PLA2G4F	phospholipase A2 group IVF	PLA2G4F is a human gene that is predicted to have calcium ion binding activity, calcium-dependent phospholipase A2 activity, and calcium-dependent phospholipid binding activity. It is also predicted to be involved in glycerophospholipid catabolic process and to act upstream of or within several processes, including arachidonic acid secretion, cellular response to antibiotic, and prostaglandin bio…	There is limited information available on the disease implications of PLA2G4F. However, studies have suggested that the overexpression of PLA2G4F may be associated with the development and progression of certain cancers, including breast cancer and lung adenocarcinoma. As for targeted drug discovery efforts, there are currently no known drugs that specifically target PLA2G4F. However, there are d…	GO:0036148 phosphatidylglycerol acyl-chain remodeling;GO:0071236 cellular response to antibiotic;GO:0001516 prostaglandin biosynthetic process		ENZYME proteins:Hydrolases; Enzymes; RAS pathway related proteins; Predicted intracellular proteins	Vesicles (Approved); Additional: Nucleoplasm				0.0	0.0	0.0	0.0	0.0	0.0	0.0	0.0	0.0	0.0	0.0	1.0	0.0	0.0	0.0	0.0	0.0	0.0	0.0	0.0
C7	730	symbol	H. sapiens	730	H. sapiens	C7	complement C7	The human gene C7 encodes a serum glycoprotein that plays a crucial role in the innate immune system by forming a membrane attack complex with complement components C5b, C6, C8, and C9. This protein contains a CDC/MACPF domain and belongs to a family of molecules that form pores involved in host immunity and bacterial pathogenesis. C7 deficiency is a rare disorder associated with mutations in thi…	C7 deficiency is a rare autosomal recessive disorder that affects the innate immune system and increases susceptibility to bacterial infections. Patients with C7 deficiency may experience recurrent infections, particularly with Neisseria species, which can lead to meningitis, sepsis, and other life-threatening conditions. There are currently no targeted drug discovery efforts for C7 deficiency, a…	GO:0006957 complement activation, alternative pathway;GO:0006958 complement activation, classical pathway;GO:0002455 humoral immune response mediated by circulating immunoglobulin		Cancer-related genes:Candidate cancer biomarkers; Disease related genes; Human disease related genes:Immune system diseases:Primary immunodeficiency; Predicted secreted proteins					0.0	0.0	0.0	0.0	0.0	0.0	0.0	0.0	0.0	0.0	0.0	0.0	0.0	0.0	0.0	0.0	0.0	0.0	0.0	0.0
SLC14A1	6563	symbol	H. sapiens	6563	H. sapiens	SLC14A1	solute carrier family 14 member 1 (Kidd blood group)	SLC14A1 is a gene that encodes a membrane transporter responsible for transporting urea in red blood cells. This gene is also responsible for the Kidd blood group system. The protein encoded by SLC14A1 is essential for the proper functioning of the kidneys and maintaining the balance of urea in the body. Mutations in this gene can lead to various disorders, including kidney disease and anemia. Th…	Mutations in the SLC14A1 gene have been associated with various kidney disorders, including nephritis, renal failure, and hypertension. Additionally, mutations in this gene have been linked to an increased risk of developing sickle cell disease and thalassemia. Targeted drug discovery efforts for SLC14A1 have focused on developing drugs that can modulate the activity of the protein encoded by thi…	GO:0071918 urea transmembrane transport;GO:0015840 urea transport;GO:0019755 one-carbon compound transport		Transporters:Transporter channels and pores; Predicted intracellular proteins; Blood group antigen proteins	Plasma membrane (Supported)				0.0	0.0	0.0	0.0	1.0	0.0	0.0	0.0	0.0	0.0	0.0	0.0	0.0	0.0	0.0	0.0	0.0	0.0	0.0	0.0
SLC22A7	10864	symbol	H. sapiens	10864	H. sapiens	SLC22A7	solute carrier family 22 member 7	SLC22A7 is a gene that encodes a protein involved in the transport and excretion of organic anions, some of which can be harmful. This protein is located in the basolateral membrane of the kidney and functions independently of sodium. Different isoforms of the protein are produced through alternative splicing of the gene.	Mutations in the SLC22A7 gene have been associated with various diseases, including gout, renal failure, and drug-induced kidney injury. In particular, the protein encoded by SLC22A7 plays a crucial role in the excretion of uric acid, and mutations in the gene have been linked to hyperuricemia and gout. Targeted drug discovery efforts have focused on developing inhibitors of the SLC22A7 protein t…	GO:0015742 alpha-ketoglutarate transport;GO:0015732 prostaglandin transport;GO:0071715 icosanoid transport		Transporters:Electrochemical Potential-driven transporters		Cefotaxime			0.0	0.0	0.0	0.0	1.0	0.0	0.0	0.0	0.0	0.0	0.0	0.0	0.0	0.0	0.0	0.0	0.0	0.0	0.0	0.0
AFM	173	symbol	H. sapiens	173	H. sapiens	AFM	afamin	AFM is a human gene that belongs to the albumin gene family and is located on chromosome 4. This gene encodes a serum transport protein that is secreted into the bloodstream and is primarily expressed in the liver. AFM is developmentally regulated and is evolutionarily related to other members of the albumin gene family.	There are several disease implications associated with AFM. One of the most well-known is the association between AFM and liver disease, particularly cirrhosis and hepatocellular carcinoma. Additionally, AFM has been implicated in other diseases such as Alzheimer's disease, diabetes, and cardiovascular disease. Targeted drug discovery efforts for AFM have focused on developing drugs that can modu…	GO:0071693 protein transport within extracellular region;GO:0051180 vitamin transport;GO:0035592 establishment of protein localization to extracellular region		Predicted secreted proteins	Plasma membrane (Uncertain)	Copper			0.0	0.0	0.0	0.0	0.0	0.0	0.0	0.0	0.0	0.0	0.0	0.0	0.0	0.0	0.0	0.0	0.0	0.0	0.0	0.0
PSCA	8000	symbol	H. sapiens	8000	H. sapiens	PSCA	prostate stem cell antigen	The human gene PSCA (prostate stem cell antigen) encodes a glycosylphosphatidylinositol-anchored cell membrane glycoprotein that is highly expressed in the prostate, bladder, placenta, colon, kidney, and stomach. It is up-regulated in a large proportion of prostate cancers and is also detected in cancers of the bladder and pancreas. Alternative splicing results in multiple transcript variants. So…	The overexpression of PSCA in prostate cancer makes it an attractive target for drug discovery efforts. Several studies have investigated the use of PSCA-targeted therapies, including monoclonal antibodies, antibody-drug conjugates, and CAR-T cell therapy. One example is the antibody-drug conjugate enfortumab vedotin, which targets PSCA and is approved for the treatment of advanced urothelial can…	GO:0099601 regulation of neurotransmitter receptor activity;GO:0070373 negative regulation of ERK1 and ERK2 cascade;GO:0010469 regulation of signaling receptor activity		Cancer-related genes:Candidate cancer biomarkers; Predicted intracellular proteins	Plasma membrane (Supported)				0.0	0.0	0.0	0.0	0.0	0.0	0.0	0.0	0.0	0.0	0.0	0.0	0.0	0.0	0.0	0.0	0.0	0.0	0.0	0.0
PCK1	5105	symbol	H. sapiens	5105	H. sapiens	PCK1	phosphoenolpyruvate carboxykinase 1	The PCK1 gene is responsible for regulating gluconeogenesis, the process by which the body produces glucose from non-carbohydrate sources. The gene encodes a cytosolic enzyme that, along with GTP, converts oxaloacetate into phosphoenolpyruvate, releasing carbon dioxide and GDP. The expression of the gene can be influenced by various factors, including insulin, glucocorticoids, glucagon, cAMP, and…	Defects in the PCK1 gene have been associated with cytosolic phosphoenolpyruvate carboxykinase deficiency, a rare metabolic disorder characterized by hypoglycemia, lactic acidosis, and ketosis. There are currently no targeted drug discovery efforts specifically for PCK1, but drugs that target the pathways involved in gluconeogenesis, such as metformin, have been successful in treating conditions …	GO:0019543 propionate catabolic process;GO:0046327 glycerol biosynthetic process from pyruvate;GO:0051365 cellular response to potassium ion starvation	yes	Disease related genes; Potential drug targets; Citric acid cycle related proteins; ENZYME proteins:Lyases; Predicted intracellular proteins; Human disease related genes:Congenital disorders of metabolism:Congenital disorders of carbohydrate metabolism; Enzymes		Phosphoenolpyruvate; 1-(2-Fluorobenzyl)-3-Butyl-8-(N-Acetyl-4-Aminobenzyl)-Xanthine; 1-Allyl-3-Butyl-8-(N-Acetyl-4-Aminobenzyl)-Xanthine; 5'-Guanylylmethylenebisphosphonate	(M106)PID HNF3B PATHWAY	(M5891)HALLMARK HYPOXIA	0.0	0.0	0.0	0.0	0.0	0.0	1.0	0.0	0.0	1.0	1.0	1.0	0.0	0.0	0.0	0.0	0.0	0.0	0.0	0.0
SLC26A7	115111	symbol	H. sapiens	115111	H. sapiens	SLC26A7	solute carrier family 26 member 7	SLC26A7 is a gene that belongs to a family of genes that transport sulfate and anions. Although the genes in this family have similar structures and protein lengths, they have different tissue expression patterns. SLC26A7 is highly expressed in the kidney and has multiple isoforms due to alternative splicing.	There is limited information available on the disease implications of SLC26A7. However, studies have suggested that mutations in this gene may be associated with renal tubular acidosis, a condition characterized by an accumulation of acid in the body due to the kidneys' inability to remove it. As for targeted drug discovery efforts, there is currently no known drug that specifically targets SLC26…	GO:0035429 gluconate transmembrane transport;GO:0042873 aldonate transmembrane transport;GO:0015706 nitrate transmembrane transport		Transporters:Electrochemical Potential-driven transporters					1.0	0.0	0.0	0.0	1.0	0.0	0.0	0.0	0.0	1.0	0.0	0.0	0.0	0.0	0.0	0.0	0.0	0.0	0.0	0.0
RP11-766F14.2						None	None	None	None	None	None	None	None	None	None	None	nan	nan	nan	nan	nan	nan	nan	nan	nan	nan	nan	nan	nan	nan	nan	nan	nan	nan	nan	nan
AGR3	155465	symbol	H. sapiens	155465	H. sapiens	AGR3	anterior gradient 3, protein disulphide isomerase family member	AGR3 is a gene that encodes a protein belonging to the protein disulphide isomerase (PDI) family, which is responsible for catalyzing protein folding and thiol-disulfide interchange reactions in the endoplasmic reticulum (ER). The protein has an N-terminal ER-signal sequence, a catalytically active thioredoxin domain, and a C-terminal ER-retention sequence. It is expressed in ciliated airway epit…	There is growing evidence that AGR3 plays a role in cancer development and progression. AGR3 is overexpressed in several types of cancer, including breast, ovarian, and prostate cancers, and has been associated with poor prognosis and resistance to chemotherapy. Targeted drug discovery efforts have focused on developing inhibitors of AGR3 expression or activity as potential cancer therapies. Howe…	GO:0008150 biological_process		Predicted intracellular proteins	Endoplasmic reticulum (Supported); Additional: Vesicles				0.0	0.0	0.0	0.0	0.0	0.0	0.0	0.0	0.0	0.0	0.0	0.0	0.0	0.0	0.0	0.0	0.0	0.0	0.0	0.0
CRHBP	1393	symbol	H. sapiens	1393	H. sapiens	CRHBP	corticotropin releasing hormone binding protein	CRHBP is a gene that encodes for the corticotropin-releasing hormone binding protein, which is responsible for inactivating corticotropin-releasing hormone (CRH) in the human body. CRH is a hormone that stimulates the synthesis and secretion of preopiomelanocortin-derived peptides. While CRH concentrations in the human peripheral circulation are normally low, they increase throughout pregnancy an…	There is limited information available on the disease implications of CRHBP mutations. However, studies have suggested that alterations in CRHBP expression may be associated with psychiatric disorders such as depression and anxiety. Targeted drug discovery efforts for CRHBP have focused on developing drugs that can modulate the activity of CRH and its binding protein. One example is pexacerfont, …	GO:0051460 negative regulation of corticotropin secretion;GO:1900010 regulation of corticotropin-releasing hormone receptor activity;GO:1900011 negative regulation of corticotropin-releasing hormone receptor activity		Predicted secreted proteins			(M5883)NABA SECRETED FACTORS; (M5885)NABA MATRISOME ASSOCIATED; (M5889)NABA MATRISOME		0.0	0.0	0.0	1.0	0.0	1.0	1.0	1.0	1.0	0.0	0.0	0.0	0.0	0.0	0.0	0.0	0.0	0.0	0.0	0.0
INSRR	3645	symbol	H. sapiens	3645	H. sapiens	INSRR	insulin receptor related receptor	INSRR is a human gene that encodes a transmembrane receptor protein with tyrosine kinase activity. It plays a role in the reorganization of the actin cytoskeleton, cellular response to alkaline pH, and autophosphorylation of proteins. INSRR is part of a receptor complex and is involved in insulin signaling pathways. Mutations in this gene have been associated with insulin resistance and type 2 di…	Mutations in the INSRR gene have been associated with insulin resistance and type 2 diabetes. As a result, there has been interest in developing drugs that target INSRR to improve insulin sensitivity and glucose metabolism. However, there are currently no drugs on the market that specifically target INSRR. One approach to drug discovery for INSRR is to target downstream signaling pathways that ar…	GO:0071469 cellular response to alkaline pH;GO:0010446 response to alkaline pH;GO:0030238 male sex determination	yes	Kinases:Tyr protein kinases; Enzymes; ENZYME proteins:Transferases		Fostamatinib			0.0	0.0	0.0	0.0	0.0	0.0	1.0	0.0	0.0	0.0	0.0	0.0	0.0	0.0	0.0	0.0	0.0	0.0	1.0	0.0
GCOM1	145781	symbol	H. sapiens	145781	H. sapiens	GCOM1	GCOM1, MYZAP-POLR2M combined locus	GCOM1 is a combined locus of two neighboring genes, MYZAP and POLR2M, located on chromosome 15. This locus represents naturally occurring readthrough transcription, resulting in multiple readthrough transcript variants through alternative splicing. These variants may encode proteins that share sequence identity with the upstream gene product or both upstream and downstream gene products. Some rea…	There is limited information available on the disease implications of GCOM1. However, some studies have suggested that mutations in MYZAP, one of the genes within the GCOM1 locus, may be associated with dilated cardiomyopathy, a condition characterized by an enlarged and weakened heart. Targeted drug discovery efforts for GCOM1 are also limited, as the function of this locus is not yet fully unde…			Predicted intracellular proteins	Nucleoplasm (Approved)				0.0	0.0	0.0	0.0	0.0	0.0	0.0	0.0	0.0	0.0	0.0	0.0	0.0	0.0	0.0	0.0	0.0	0.0	0.0	0.0
B4GALNT2	124872	symbol	H. sapiens	124872	H. sapiens	B4GALNT2	beta-1,4-N-acetyl-galactosaminyltransferase 2 (SID blood group)	B4GALNT2 is a human gene that encodes for beta-1,4-N-acetyl-galactosaminyltransferase 2, an enzyme that plays a crucial role in the biosynthesis of the Sd(a) and Cad antigens. Specifically, B4GALNT2 catalyzes the addition of an N-acetylgalactosamine residue to a subterminal galactose residue that is substituted with an alpha-2,3-linked sialic acid, which is the final step in the biosynthesis of t…	Mutations in the B4GALNT2 gene have been associated with various diseases, including colorectal cancer, ovarian cancer, and Alzheimer's disease. In particular, decreased expression of B4GALNT2 has been observed in colorectal cancer, suggesting a potential role in tumor progression and metastasis. As such, B4GALNT2 has been identified as a potential therapeutic target for cancer treatment. Several…	GO:0019276 UDP-N-acetylgalactosamine metabolic process;GO:0017038 protein import;GO:0098528 skeletal muscle fiber differentiation		Disease related genes; Predicted intracellular proteins				(M5891)HALLMARK HYPOXIA	0.0	0.0	0.0	0.0	0.0	0.0	0.0	0.0	0.0	0.0	0.0	0.0	0.0	0.0	0.0	0.0	0.0	0.0	0.0	0.0
CA10	56934	symbol	H. sapiens	56934	H. sapiens	CA10	carbonic anhydrase 10	CA10 is a gene that encodes a protein belonging to the carbonic anhydrase family of zinc metalloenzymes. This protein is an acatalytic member of the alpha-carbonic anhydrase subgroup and is believed to play a role in brain development, particularly in the central nervous system. The protein catalyzes the reversible hydration of carbon dioxide in various biological processes. Multiple transcript v…	There is evidence to suggest that mutations in the CA10 gene may be associated with certain neurological disorders, such as epilepsy and schizophrenia. However, further research is needed to fully understand the role of CA10 in these conditions. Targeted drug discovery efforts for CA10 have focused on developing inhibitors that can selectively target the enzyme and potentially be used to treat co…	GO:0006730 one-carbon metabolic process;GO:0007420 brain development;GO:0060322 head development		Predicted intracellular proteins; Predicted secreted proteins	Vesicles (Approved)	Zonisamide			0.0	0.0	0.0	0.0	0.0	0.0	0.0	0.0	0.0	0.0	0.0	0.0	0.0	0.0	0.0	0.0	0.0	0.0	0.0	0.0
ADTRP	84830	symbol	H. sapiens	84830	H. sapiens	ADTRP	androgen dependent TFPI regulating protein	ADTRP is a human gene that encodes for a protein called androgen dependent TFPI regulating protein. This protein is involved in various biological processes, including cell migration during sprouting angiogenesis, negative regulation of secretion by cells, and positive regulation of macromolecule metabolic processes. ADTRP is located in caveola and on the cell surface. It also enables hydrolase a…	There is limited information available on the disease implications of ADTRP. However, recent studies have suggested that ADTRP may play a role in the development and progression of certain types of cancer, including breast cancer and prostate cancer. Targeted drug discovery efforts for ADTRP are still in the early stages, but there is potential for the development of drugs that target this protei…	GO:0003332 negative regulation of extracellular matrix constituent secretion;GO:0003330 regulation of extracellular matrix constituent secretion;GO:0042758 long-chain fatty acid catabolic process			Nucleoli (Uncertain)				0.0	0.0	0.0	0.0	0.0	0.0	1.0	0.0	0.0	0.0	0.0	1.0	1.0	0.0	0.0	1.0	0.0	0.0	0.0	0.0
PLA2G3	50487	symbol	H. sapiens	50487	H. sapiens	PLA2G3	phospholipase A2 group III	PLA2G3 is a gene that encodes a protein belonging to the secreted phospholipase A2 family. This enzyme is involved in lipid metabolism and catalyzes the hydrolysis of phospholipids to release arachidonic acid and lysophospholipids. It acts as a negative regulator of ciliogenesis and may play a role in cancer development by stimulating tumor cell growth and angiogenesis. The gene is associated wit…	There is limited information available on targeted drug discovery efforts for PLA2G3. However, the gene has been implicated in several diseases, including Alzheimer's disease, cancer, and cardiovascular disease. In Alzheimer's disease, polymorphisms in the gene have been associated with increased risk, possibly due to the role of the enzyme in oxidative stress. In cancer, PLA2G3 has been shown to…	GO:0060376 positive regulation of mast cell differentiation;GO:0060375 regulation of mast cell differentiation;GO:1903593 regulation of histamine secretion by mast cell		ENZYME proteins:Hydrolases; Enzymes; RAS pathway related proteins; Predicted secreted proteins	Golgi apparatus (Uncertain); Additional: Endoplasmic reticulum				0.0	0.0	0.0	0.0	0.0	0.0	0.0	0.0	0.0	0.0	0.0	1.0	0.0	0.0	0.0	0.0	0.0	0.0	0.0	0.0
ATP6V1B1	525	symbol	H. sapiens	525	H. sapiens	ATP6V1B1	ATPase H+ transporting V1 subunit B1	ATP6V1B1 is a gene that encodes a component of vacuolar ATPase (V-ATPase), an enzyme that acidifies intracellular organelles in eukaryotic cells. The V-ATPase is composed of a cytosolic V1 domain and a transmembrane V0 domain. The V1 domain contains three A and three B subunits, two G subunits, and other subunits. The V0 domain consists of five different subunits. ATP6V1B1 is one of two V1 domain…	Mutations in ATP6V1B1 have been linked to distal renal tubular acidosis (dRTA) with sensorineural deafness, a rare genetic disorder characterized by impaired acid secretion in the kidneys and hearing loss. Treatment for dRTA typically involves alkali therapy to correct the acid-base imbalance and hearing aids or cochlear implants for hearing loss. There are currently no targeted drug therapies av…	GO:0035812 renal sodium excretion;GO:0045851 pH reduction;GO:0070072 vacuolar proton-transporting V-type ATPase complex assembly		Disease related genes; Potential drug targets; Transporters:Primary Active Transporters; Predicted intracellular proteins; Human disease related genes:Urinary system diseases:Kidney diseases	Nuclear membrane;Nucleoplasm (Approved)			(M5910)HALLMARK PROTEIN SECRETION; (M5956)HALLMARK KRAS SIGNALING DN	1.0	0.0	0.0	1.0	1.0	0.0	0.0	0.0	0.0	0.0	1.0	1.0	1.0	1.0	0.0	0.0	0.0	1.0	1.0	0.0
EYA4	2070	symbol	H. sapiens	2070	H. sapiens	EYA4	EYA transcriptional coactivator and phosphatase 4	EYA4 is a gene that belongs to the eyes absent (EYA) family of proteins. It plays a crucial role in eye development and the continued function of the mature organ of Corti. The protein encoded by this gene may act as a transcriptional activator through its protein phosphatase activity. Mutations in this gene are associated with postlingual, progressive, autosomal dominant hearing loss and dilated…	Mutations in the EYA4 gene have been associated with several diseases, including postlingual, progressive, autosomal dominant hearing loss and dilated cardiomyopathy 1J. Targeted drug discovery efforts for EYA4-related diseases are still in the early stages, but some promising approaches have been identified. One potential strategy is to develop small molecule inhibitors that target the protein p…	GO:1901099 negative regulation of signal transduction in absence of ligand;GO:2001240 negative regulation of extrinsic apoptotic signaling pathway in absence of ligand;GO:2001239 regulation of extrinsic apoptotic signaling pathway in absence of ligand		Disease related genes; Potential drug targets; Human disease related genes:Cardiovascular diseases:Cardiac diseases; ENZYME proteins:Hydrolases; Human disease related genes:Nervous system diseases:Ear disease; Predicted intracellular proteins; Enzymes	Nucleoplasm (Approved)				0.0	0.0	0.0	0.0	0.0	0.0	0.0	0.0	0.0	0.0	0.0	0.0	0.0	1.0	0.0	0.0	0.0	0.0	0.0	0.0
SOST	50964	symbol	H. sapiens	50964	H. sapiens	SOST	sclerostin	Sclerostin is a glycoprotein that is secreted and has a C-terminal cysteine knot-like domain. It is similar to the DAN family of bone morphogenetic protein antagonists. Mutations in the SOST gene are associated with sclerosteosis, an autosomal-recessive disorder that causes progressive bone overgrowth. A deletion downstream of the SOST gene causes reduced sclerostin expression and is associated w…	Sclerosteosis and van Buchem disease are both rare genetic disorders that result in abnormal bone growth and density due to mutations in the SOST gene. Sclerosteosis is a more severe form of the disease, while van Buchem disease is milder. There are currently no targeted drug therapies available for these disorders, but research is ongoing to develop treatments that can inhibit sclerostin and pro…	GO:0071374 cellular response to parathyroid hormone stimulus;GO:0071107 response to parathyroid hormone;GO:0030279 negative regulation of ossification		Disease related genes; Predicted secreted proteins; Human disease related genes:Musculoskeletal diseases:Skeletal diseases; Human disease related genes:Congenital malformations:Congenital malformations of the musculoskeletal system; FDA approved drug targets:Biotech drugs		Romosozumab			0.0	0.0	0.0	0.0	0.0	0.0	1.0	0.0	0.0	0.0	0.0	0.0	0.0	0.0	0.0	0.0	0.0	0.0	1.0	0.0
TMEM30B	161291	symbol	H. sapiens	161291	H. sapiens	TMEM30B	transmembrane protein 30B	TMEM30B is a human gene that encodes for a transmembrane protein 30B. This protein is involved in aminophospholipid transport and enables aminophospholipid flippase activity. It also positively regulates protein exit from the endoplasmic reticulum. TMEM30B is predicted to be an integral component of the membrane and is active in the Golgi apparatus, endoplasmic reticulum, and plasma membrane.	There is limited information available on the disease implications of TMEM30B. However, recent studies have suggested that mutations in this gene may be associated with certain types of cancer, including breast cancer and hepatocellular carcinoma. Targeted drug discovery efforts for TMEM30B are currently underway, with a focus on developing small molecule inhibitors that can selectively target th…	GO:0140331 aminophospholipid translocation;GO:0015917 aminophospholipid transport;GO:0070863 positive regulation of protein exit from endoplasmic reticulum		Transporters:Accessory Factors Involved in Transport					0.0	0.0	0.0	0.0	0.0	0.0	0.0	0.0	0.0	0.0	0.0	0.0	0.0	0.0	0.0	0.0	0.0	0.0	0.0	0.0
UGT2A1	10941	symbol	H. sapiens	10941	H. sapiens	UGT2A1	UDP glucuronosyltransferase family 2 member A1 complex locus	UGT2A1 is a gene that belongs to the UDP-glycosyltransferase family and plays a role in the conjugation and elimination of potentially toxic compounds. It is expressed in the olfactory neuroepithelium, which is exposed to a wide range of odorants and airborne toxic compounds, and is suggested to be involved in clearing lipophilic odorant molecules from the sensory epithelium. This gene shares exo…	There is limited information available on the disease implications of UGT2A1. However, research suggests that polymorphisms in this gene may be associated with the loss of taste and smell reported by some individuals during SARS-CoV-2 infection. As for targeted drug discovery efforts, there are currently no drugs on the market that specifically target UGT2A1. However, there are drugs that target …	GO:0052695 cellular glucuronidation;GO:0006063 uronic acid metabolic process;GO:0019585 glucuronate metabolic process		Enzymes; ENZYME proteins:Transferases; Predicted intracellular proteins					0.0	0.0	0.0	0.0	0.0	0.0	0.0	0.0	0.0	1.0	0.0	1.0	0.0	0.0	0.0	0.0	0.0	0.0	0.0	0.0
SCN7A	6332	symbol	H. sapiens	6332	H. sapiens	SCN7A	sodium voltage-gated channel alpha subunit 7	SCN7A is a gene that encodes a voltage-gated sodium channel protein, which is essential for the proper functioning of neurons and muscles during action potentials. This protein has some atypical characteristics, including lower similarity between human and mouse proteins compared to other orthologous sodium channel pairs, and fewer positive charged residues in the S4 segments that sense voltage c…	Mutations in SCN7A have been associated with several neurological disorders, including epilepsy, autism spectrum disorder, and intellectual disability. In particular, mutations in this gene have been linked to a rare form of epilepsy called autosomal dominant nocturnal frontal lobe epilepsy (ADNFLE). Targeted drug discovery efforts have focused on developing drugs that can modulate the activity o…	GO:0007231 osmosensory signaling pathway;GO:0055078 sodium ion homeostasis;GO:0086002 cardiac muscle cell action potential involved in contraction		Predicted intracellular proteins; FDA approved drug targets:Small molecule drugs	Plasma membrane (Approved)				1.0	0.0	1.0	0.0	0.0	0.0	0.0	1.0	0.0	0.0	1.0	0.0	0.0	0.0	1.0	0.0	0.0	0.0	0.0	0.0
FGF9	2254	symbol	H. sapiens	2254	H. sapiens	FGF9	fibroblast growth factor 9	FGF9 is a member of the fibroblast growth factor family that plays a crucial role in various biological processes, including embryonic development, cell growth, morphogenesis, tissue repair, tumor growth, and invasion. It is mainly produced by neurons in the nervous system and is important for glial cell development. The expression of FGF9 is dependent on Sonic hedgehog (Shh) signaling, and its a…	FGF9 has been implicated in various diseases, including cancer, skeletal disorders, and neurological disorders. In cancer, FGF9 has been shown to promote tumor growth and metastasis in several types of cancer, including breast, prostate, and lung cancer. Targeted drug discovery efforts have focused on developing inhibitors of FGF9 signaling as potential cancer therapies. One example is the drug d…	GO:1900240 negative regulation of phenotypic switching;GO:1905916 negative regulation of cell differentiation involved in phenotypic switching;GO:1905931 negative regulation of vascular associated smooth muscle cell differentiation involved in phenotypic switching		Cancer-related genes:Candidate cancer biomarkers; Disease related genes; Predicted secreted proteins; Human disease related genes:Congenital malformations:Congenital malformations of the musculoskeletal system; RAS pathway related proteins; Predicted intracellular proteins			(M276)PID FGF PATHWAY; (M5883)NABA SECRETED FACTORS; (M5885)NABA MATRISOME ASSOCIATED	(M5953)HALLMARK KRAS SIGNALING UP	0.0	0.0	0.0	0.0	0.0	1.0	0.0	0.0	0.0	0.0	0.0	0.0	0.0	1.0	0.0	1.0	0.0	0.0	1.0	0.0
SEMG2	6407	symbol	H. sapiens	6407	H. sapiens	SEMG2	semenogelin 2	SEMG2 is a gene that encodes for a secreted protein involved in the formation of a gel matrix that surrounds ejaculated spermatozoa. This gel matrix is broken down by the prostate-specific antigen (PSA), allowing the spermatozoa to move more freely. SEMG2 is found in lesser abundance than a similar semenogelin protein and has been found to have antibacterial activity through an antimicrobial pept…	There is limited information available on the disease implications of SEMG2. However, research has shown that mutations in the SEMG2 gene may be associated with male infertility. Targeted drug discovery efforts for SEMG2 are also limited, as the protein's function and role in disease are not well understood. Currently, there are no drugs on the market that specifically target SEMG2. However, ther…	GO:1900005 positive regulation of serine-type endopeptidase activity;GO:1902573 positive regulation of serine-type peptidase activity;GO:0003354 negative regulation of cilium movement		Predicted secreted proteins		Zinc chloride; Zinc sulfate, unspecified form			0.0	0.0	0.0	0.0	0.0	0.0	0.0	0.0	0.0	0.0	0.0	0.0	1.0	0.0	0.0	0.0	0.0	0.0	0.0	0.0
C1orf64	149563	gene_synonym	H. sapiens	149563	H. sapiens	SRARP	steroid receptor associated and regulated protein	The human gene SRARP, or steroid receptor associated and regulated protein, enables estrogen receptor binding activity and is involved in positive regulation of intracellular estrogen receptor signaling pathway. It is located in both the cytoplasm and nucleus.	There is limited information available on the disease implications of SRARP. However, research has shown that it may play a role in breast cancer progression and metastasis. Targeted drug discovery efforts for SRARP are also limited, but some studies have suggested that targeting SRARP may be a potential therapeutic strategy for breast cancer treatment. Currently, there are no drugs on the market…	GO:0033148 positive regulation of intracellular estrogen receptor signaling pathway;GO:0033145 positive regulation of intracellular steroid hormone receptor signaling pathway;GO:0033146 regulation of intracellular estrogen receptor signaling pathway		Predicted intracellular proteins	Nucleoplasm (Approved)				0.0	0.0	0.0	0.0	0.0	0.0	0.0	0.0	0.0	0.0	0.0	0.0	0.0	0.0	0.0	0.0	0.0	0.0	0.0	0.0
SEMG1	6406	symbol	H. sapiens	6406	H. sapiens	SEMG1	semenogelin 1	SEMG1 is a gene that encodes for the predominant protein found in semen, which is involved in the formation of a gel matrix that encases ejaculated spermatozoa. This protein is proteolytically processed by the prostate-specific antigen (PSA) protease to generate multiple peptide products that exhibit distinct functions. One of these peptides, SgI-29, has antibacterial activity. The proteolysis pr…	SEMG1 does not have any known disease implications, and there are no targeted drug discovery efforts currently underway for this gene. However, the protease responsible for processing SEMG1, PSA, is a well-known biomarker for prostate cancer. Elevated levels of PSA in the blood can indicate the presence of prostate cancer, and drugs targeting PSA have been developed for the treatment of this dise…	GO:1900005 positive regulation of serine-type endopeptidase activity;GO:1902573 positive regulation of serine-type peptidase activity;GO:0003354 negative regulation of cilium movement		Predicted secreted proteins		Zinc; Zinc acetate; Zinc chloride; Zinc sulfate, unspecified form			0.0	0.0	0.0	1.0	0.0	0.0	0.0	0.0	0.0	0.0	0.0	0.0	1.0	0.0	0.0	0.0	0.0	0.0	0.0	0.0
GRHL2	79977	symbol	H. sapiens	79977	H. sapiens	GRHL2	grainyhead like transcription factor 2	GRHL2 is a gene that encodes a transcription factor that can function as a homodimer or heterodimer with other proteins. Mutations in this gene have been linked to non-syndromic sensorineural deafness, which is an inherited form of hearing loss. This type of deafness is autosomal dominant, meaning that a person only needs to inherit one copy of the mutated gene from one parent to develop the cond…	There are currently no targeted drug discovery efforts specifically for GRHL2-related hearing loss. However, there are several drugs on the market that can help manage hearing loss, such as hearing aids and cochlear implants. Additionally, there are ongoing clinical trials for gene therapy approaches to treat inherited hearing loss, which may eventually include GRHL2-related hearing loss. One exa…	GO:0060671 epithelial cell differentiation involved in embryonic placenta development;GO:0060672 epithelial cell morphogenesis involved in placental branching;GO:0061713 anterior neural tube closure		Disease related genes; Transcription factors:Immunoglobulin fold; Human disease related genes:Nervous system diseases:Ear disease; Predicted intracellular proteins; Human disease related genes:Nervous system diseases:Eye disease	Nucleoplasm (Supported)				0.0	1.0	0.0	0.0	0.0	0.0	0.0	0.0	0.0	0.0	0.0	0.0	0.0	1.0	0.0	1.0	0.0	0.0	0.0	0.0
C10orf71	118461	symbol	H. sapiens	118461	H. sapiens	C10orf71	chromosome 10 open reading frame 71	C10orf71 is a human gene located on chromosome 10 and is predicted to be involved in the positive regulation of the calcineurin-NFAT signaling cascade. It is also predicted to be located in the Z disc. The calcineurin-NFAT signaling cascade is important for regulating gene expression in response to calcium signaling and is involved in various cellular processes such as muscle development and immu…	There is currently limited information available on the disease implications of C10orf71. However, the involvement of the calcineurin-NFAT signaling cascade in immune response suggests that dysregulation of this pathway may contribute to autoimmune diseases. Targeted drug discovery efforts for C10orf71 are also limited, as its function is not well understood. However, drugs targeting the calcineu…	GO:0070886 positive regulation of calcineurin-NFAT signaling cascade;GO:0106058 positive regulation of calcineurin-mediated signaling;GO:0070884 regulation of calcineurin-NFAT signaling cascade		Predicted intracellular proteins	Nucleoplasm (Approved); Additional: Mitochondria				0.0	0.0	0.0	0.0	0.0	0.0	0.0	0.0	0.0	0.0	0.0	0.0	0.0	0.0	0.0	0.0	0.0	0.0	0.0	0.0
CLEC3A	10143	symbol	H. sapiens	10143	H. sapiens	CLEC3A	C-type lectin domain family 3 member A	CLEC3A is a human gene that belongs to the C-type lectin domain family 3. It is predicted to have carbohydrate binding activity and to be involved in ossification. The gene is also predicted to be active in the extracellular space. This information is provided by the Alliance of Genome Resources as of April 2022.	There is limited information available on the disease implications of CLEC3A. However, some studies have suggested that mutations in this gene may be associated with osteoporosis and bone mineral density. Targeted drug discovery efforts for CLEC3A are also limited, as the function of this gene is not well understood. However, some studies have suggested that CLEC3A may be a potential target for t…	GO:0001503 ossification;GO:0001501 skeletal system development;GO:0048731 system development		Predicted secreted proteins			(M5880)NABA ECM AFFILIATED; (M5885)NABA MATRISOME ASSOCIATED; (M5889)NABA MATRISOME		0.0	0.0	0.0	0.0	0.0	1.0	0.0	0.0	0.0	0.0	0.0	0.0	0.0	0.0	0.0	0.0	0.0	0.0	0.0	0.0
PRDM16	63976	symbol	H. sapiens	63976	H. sapiens	PRDM16	PR/SET domain 16	PRDM16 is a gene that is located near the 1p36.3 breakpoint, which is involved in a subset of myelodysplastic syndrome (MDS) and acute myeloid leukemia (AML). The protein encoded by this gene is a zinc finger transcription factor that contains an N-terminal PR domain. The translocation t(1;3)(p36;q21) results in the overexpression of a truncated version of this protein that lacks the PR domain, w…	PRDM16 has been implicated in the pathogenesis of myelodysplastic syndrome (MDS) and acute myeloid leukemia (AML) through the t(1;3)(p36;q21) translocation, which results in the overexpression of a truncated version of the protein. Targeted drug discovery efforts have focused on inhibiting the activity of PRDM16 or its downstream targets in order to treat MDS and AML. One example is the developme…	GO:0070828 heterochromatin organization;GO:0050873 brown fat cell differentiation;GO:0043457 regulation of cellular respiration		Cancer-related genes:Candidate cancer biomarkers; Disease related genes; Potential drug targets; Transcription factors:Zinc-coordinating DNA-binding domains; Human disease related genes:Cardiovascular diseases:Cardiac diseases; Predicted intracellular proteins; Enzymes; ENZYME proteins:Transferases	Nucleoplasm (Supported)				0.0	0.0	0.0	0.0	0.0	0.0	0.0	0.0	0.0	0.0	0.0	0.0	0.0	0.0	0.0	0.0	0.0	0.0	0.0	0.0
PRR15	222171	symbol	H. sapiens	222171	H. sapiens	PRR15	proline rich 15	PRR15 (Proline Rich 15) is a human gene that encodes a protein containing proline-rich regions. The function of this gene is not well understood, but it has been suggested to play a role in cell proliferation and differentiation. PRR15 has also been implicated in the development of certain cancers, including breast and lung cancer. Studies have shown that PRR15 expression is upregulated in cancer…	There is limited information available on the disease implications of PRR15 and targeted drug discovery efforts. However, some studies have suggested that PRR15 may be a potential therapeutic target for cancer treatment. For example, a study published in the journal Oncotarget found that inhibiting PRR15 expression in breast cancer cells led to decreased cell proliferation and increased cell deat…			Predicted intracellular proteins	Vesicles (Uncertain); Additional: Cell Junctions				0.0	0.0	0.0	0.0	0.0	0.0	0.0	0.0	0.0	0.0	0.0	0.0	0.0	0.0	0.0	0.0	0.0	0.0	0.0	0.0
CNKSR1	10256	symbol	H. sapiens	10256	H. sapiens	CNKSR1	connector enhancer of kinase suppressor of Ras 1	CNKSR1 is a gene that encodes a protein with several domains involved in protein-protein interaction, including PDZ, PH, and SAM. This protein acts as a scaffold for receptor tyrosine kinase signaling and may facilitate communication between different signaling pathways. Alternative splicing of the gene results in multiple transcript variants.	CNKSR1 has been implicated in several diseases, including cancer, autism spectrum disorder, and cardiovascular disease. In cancer, CNKSR1 has been shown to play a role in promoting tumor growth and metastasis, making it a potential target for cancer therapy. In autism spectrum disorder, CNKSR1 has been linked to altered synaptic function and may contribute to the development of the disorder. In c…	GO:0007169 cell surface receptor protein tyrosine kinase signaling pathway;GO:0007167 enzyme-linked receptor protein signaling pathway;GO:0007166 cell surface receptor signaling pathway		Cancer-related genes:Mutated cancer genes; Predicted intracellular proteins	Cytosol (Approved)		(M182)PID IL3 PATHWAY		0.0	0.0	0.0	0.0	0.0	0.0	0.0	0.0	0.0	0.0	0.0	0.0	0.0	0.0	0.0	0.0	0.0	0.0	1.0	0.0
TFAP2B	7021	symbol	H. sapiens	7021	H. sapiens	TFAP2B	transcription factor AP-2 beta	TFAP2B is a gene that belongs to the AP-2 family of transcription factors. These proteins bind to specific DNA sequences and are involved in regulating cell proliferation and differentiation during embryonic development. TFAP2B can function as both a transcriptional activator and repressor. Mutations in this gene have been linked to autosomal dominant Char syndrome, which suggests that it plays a…	Mutations in the TFAP2B gene have been linked to several diseases, including autosomal dominant Char syndrome, which is characterized by patent ductus arteriosus, facial dysmorphism, and hand anomalies. Additionally, TFAP2B has been implicated in the development of breast cancer, where it is overexpressed in some cases. Targeted drug discovery efforts for TFAP2B are still in the early stages, but…	GO:0097070 ductus arteriosus closure;GO:0072017 distal tubule development;GO:0072044 collecting duct development		Cancer-related genes:Candidate cancer biomarkers; Disease related genes; Transcription factors:Basic domains; Predicted intracellular proteins; Human disease related genes:Congenital malformations:Congenital malformations of the circulatory system; Human disease related genes:Congenital malformations:Other congenital malformations	Nucleoplasm (Approved)			(M5956)HALLMARK KRAS SIGNALING DN	0.0	1.0	0.0	0.0	0.0	0.0	0.0	0.0	0.0	0.0	0.0	0.0	0.0	1.0	0.0	1.0	0.0	0.0	0.0	0.0
LGI2	55203	symbol	H. sapiens	55203	H. sapiens	LGI2	leucine rich repeat LGI family member 2	LGI2 is a human gene that belongs to the leucine-rich repeat LGI family. It is predicted to play a role in inhibitory synapse assembly and is expected to be located in the extracellular region. The gene's function is not fully understood, but it is believed to be involved in the regulation of neuronal activity. LGI2 mutations have been associated with various neurological disorders, including epi…	LGI2 mutations have been associated with various neurological disorders, including epilepsy and schizophrenia. In particular, LGI2 mutations have been found in patients with autosomal dominant lateral temporal epilepsy (ADLTE), a rare form of epilepsy characterized by seizures that originate in the temporal lobe of the brain. Targeted drug discovery efforts for LGI2-related disorders are still in…	GO:1904862 inhibitory synapse assembly;GO:0007416 synapse assembly;GO:0034329 cell junction assembly		Predicted secreted proteins	Centrosome (Uncertain)		(M3008)NABA ECM GLYCOPROTEINS; (M5884)NABA CORE MATRISOME; (M5889)NABA MATRISOME		0.0	0.0	0.0	0.0	0.0	0.0	0.0	0.0	0.0	0.0	0.0	0.0	0.0	0.0	0.0	0.0	1.0	0.0	0.0	0.0
MFSD6L	162387	symbol	H. sapiens	162387	H. sapiens	MFSD6L	major facilitator superfamily domain containing 6 like	MFSD6L is a human gene that is predicted to be an integral component of the membrane and active in the membrane. It belongs to the major facilitator superfamily domain containing 6 like family. However, further information about the function and role of this gene is currently unavailable.	Unfortunately, there is currently limited information available on the disease implications and targeted drug discovery efforts for MFSD6L. As the function and role of this gene are not well understood, it is difficult to determine its potential involvement in disease pathways. Additionally, there are no known drugs on the market that specifically target MFSD6L. However, as research continues to …			Transporters:Electrochemical Potential-driven transporters					0.0	0.0	0.0	0.0	0.0	0.0	0.0	0.0	0.0	0.0	0.0	0.0	0.0	0.0	0.0	0.0	0.0	0.0	0.0	0.0
NMUR2	56923	symbol	H. sapiens	56923	H. sapiens	NMUR2	neuromedin U receptor 2	NMUR2 is a gene that encodes a protein belonging to the G-protein coupled receptor 1 family. This protein acts as a receptor for neuromedin U, a neuropeptide that is present in the gut and central nervous system. The receptor plays a crucial role in regulating food intake and body weight.	Research has shown that NMUR2 may be involved in the development of several diseases, including obesity, diabetes, and cancer. As a result, there has been significant interest in developing drugs that target this receptor. Several drug discovery efforts have focused on developing small molecule agonists and antagonists of NMUR2, with the goal of modulating its activity and potentially treating th…	GO:0002023 reduction of food intake in response to dietary excess;GO:0007625 grooming behavior;GO:0050482 arachidonic acid secretion		G-protein coupled receptors:GPCRs excl olfactory receptors	Plasma membrane (Supported)				1.0	0.0	0.0	1.0	0.0	0.0	0.0	1.0	1.0	0.0	0.0	0.0	0.0	0.0	0.0	0.0	0.0	0.0	0.0	0.0
EPGN	255324	symbol	H. sapiens	255324	H. sapiens	EPGN	epithelial mitogen	EPGN is a gene that encodes a protein belonging to the epidermal growth factor family. This protein acts as a ligand for the epidermal growth factor receptor and is involved in cell survival, proliferation, and migration. Although it has been reported to have high mitogenic activity, it has low affinity for its receptor. EPGN is expressed in cancer specimens of the breast, bladder, and prostate. …	EPGN has been implicated in various diseases, including cancer and inflammatory disorders. In cancer, EPGN has been shown to promote tumor growth and metastasis, making it a potential target for cancer therapy. Targeted drug discovery efforts have focused on developing inhibitors of the EPGN-EGFR signaling pathway, which could potentially block tumor growth and metastasis. Several drugs targeting…	GO:0045840 positive regulation of mitotic nuclear division;GO:0007173 epidermal growth factor receptor signaling pathway;GO:0051785 positive regulation of nuclear division		Predicted intracellular proteins; Predicted secreted proteins	Cytosol;Nucleoplasm (Approved); Additional: Vesicles		(M5883)NABA SECRETED FACTORS; (M5885)NABA MATRISOME ASSOCIATED; (M5889)NABA MATRISOME		0.0	0.0	0.0	0.0	0.0	1.0	0.0	0.0	0.0	0.0	0.0	0.0	0.0	0.0	0.0	1.0	0.0	0.0	1.0	0.0
SERPINA5	5104	symbol	H. sapiens	5104	H. sapiens	SERPINA5	serpin family A member 5	SERPINA5 is a gene that encodes a glycoprotein belonging to the serpin family of proteins. This gene is located on the q arm of chromosome 14 and is involved in inhibiting serine proteases, including protein C, plasminogen activators, and kallikreins. As a result, SERPINA5 plays a crucial role in hemostasis and thrombosis in various organs. The protein encoded by this gene is a multifunctional pr…	Mutations in the SERPINA5 gene have been associated with various diseases, including thrombosis, stroke, and Alzheimer's disease. In particular, decreased levels of SERPINA5 have been linked to an increased risk of thrombosis and stroke. As a result, there has been interest in developing drugs that target SERPINA5 to prevent or treat these conditions. One example is the drug alpha-1 antitrypsin, …	GO:0007342 fusion of sperm to egg plasma membrane involved in single fertilization;GO:0045026 plasma membrane fusion;GO:0010951 negative regulation of endopeptidase activity		Cancer-related genes:Candidate cancer biomarkers; Candidate cardiovascular disease genes; Predicted secreted proteins		Urokinase; Drotrecogin alfa; Tifuvirtide; PPL-100	(M3468)NABA ECM REGULATORS; (M5885)NABA MATRISOME ASSOCIATED; (M5889)NABA MATRISOME	(M5944)HALLMARK ANGIOGENESIS; (M5907)HALLMARK ESTROGEN RESPONSE LATE	0.0	0.0	0.0	0.0	0.0	1.0	0.0	0.0	0.0	0.0	0.0	0.0	0.0	0.0	0.0	0.0	0.0	0.0	0.0	0.0
CNGA1	1259	symbol	H. sapiens	1259	H. sapiens	CNGA1	cyclic nucleotide gated channel subunit alpha 1	CNGA1 is a gene that plays a crucial role in phototransduction, the process by which light is converted into electrical signals in the retina. It encodes a protein that, together with another protein, forms a cGMP-gated cation channel in the plasma membrane of rod photoreceptors. This channel allows for depolarization of the photoreceptors, which is the final step in the phototransduction pathway…	Retinitis pigmentosa autosomal recessive (ARRP) is a genetic disorder that causes progressive vision loss and is linked to mutations in the CNGA1 gene. There are currently no targeted drug therapies available for ARRP, but research efforts are ongoing to identify potential drug targets and develop treatments. One approach is to use gene therapy to replace the mutated gene with a healthy copy, whi…	GO:0035725 sodium ion transmembrane transport;GO:0006814 sodium ion transport;GO:0070588 calcium ion transmembrane transport		Disease related genes; Potential drug targets; Transporters:Transporter channels and pores; Predicted intracellular proteins; Human disease related genes:Nervous system diseases:Eye disease; Voltage-gated ion channels:Cyclic Nucleotide-Regulated Channels	Nucleoplasm;Vesicles (Uncertain); Additional: Plasma membrane	Dequalinium	(M204)PID RHODOPSIN PATHWAY		1.0	0.0	0.0	0.0	0.0	0.0	0.0	0.0	0.0	0.0	0.0	0.0	0.0	0.0	0.0	0.0	0.0	0.0	0.0	0.0
NDST3	9348	symbol	H. sapiens	9348	H. sapiens	NDST3	N-deacetylase and N-sulfotransferase 3	NDST3 is a gene that encodes an enzyme belonging to the heparan sulfate/heparin GlcNAc N-deacetylase/N-sulfotransferase family. This enzyme is a type II transmembrane protein located in the Golgi apparatus. It is a monomeric bifunctional enzyme that catalyzes the N-deacetylation and N-sulfation of N-acetylglucosamine residues in heparan sulfate and heparin. These modifications are necessary for t…	There is limited information available on the disease implications of NDST3. However, studies have suggested that alterations in the expression or activity of NDST3 may be associated with various diseases, including cancer, Alzheimer's disease, and cardiovascular diseases. Targeted drug discovery efforts for NDST3 are still in the early stages, but there is potential for the development of drugs …	GO:0015014 heparan sulfate proteoglycan biosynthetic process, polysaccharide chain biosynthetic process;GO:0030210 heparin biosynthetic process;GO:0030202 heparin metabolic process		Enzymes; ENZYME proteins:Transferases; Predicted intracellular proteins				(M5937)HALLMARK GLYCOLYSIS	0.0	0.0	0.0	0.0	0.0	0.0	0.0	0.0	0.0	0.0	0.0	0.0	0.0	0.0	0.0	0.0	0.0	0.0	0.0	0.0
NPHS2	7827	symbol	H. sapiens	7827	H. sapiens	NPHS2	NPHS2 stomatin family member, podocin	The NPHS2 gene encodes a protein called podocin, which is a member of the stomatin family. Podocin plays a crucial role in regulating the permeability of the glomerulus, a structure in the kidney that filters blood. Mutations in the NPHS2 gene can cause steroid-resistant nephrotic syndrome, a rare kidney disorder characterized by excessive protein loss in the urine, swelling, and high cholesterol…	Steroid-resistant nephrotic syndrome (SRNS) is a rare kidney disorder caused by mutations in the NPHS2 gene. This disorder is characterized by excessive protein loss in the urine, swelling, and high cholesterol levels. Currently, there are no targeted drug therapies available for SRNS, and treatment options are limited to supportive care, including diuretics and immunosuppressive agents. However,…	GO:0072244 metanephric glomerular epithelium development;GO:0072248 metanephric podocyte differentiation;GO:0072249 metanephric podocyte development		Disease related genes; Potential drug targets; Transporters:Accessory Factors Involved in Transport; Human disease related genes:Urinary system diseases:Kidney diseases			(M193)PID NEPHRIN NEPH1 PATHWAY		0.0	1.0	0.0	0.0	0.0	0.0	0.0	0.0	0.0	0.0	0.0	0.0	0.0	0.0	0.0	0.0	0.0	1.0	0.0	0.0
MRAP2	112609	symbol	H. sapiens	112609	H. sapiens	MRAP2	melanocortin 2 receptor accessory protein 2	The MRAP2 gene encodes a protein that plays a role in regulating melanocortin receptor signaling. This protein interacts with all known melanocortin receptors and may regulate receptor trafficking and activation in response to ligands. Mice lacking a functional copy of this gene exhibit severe obesity, and a mutation in this gene may be associated with severe obesity in humans.	The MRAP2 gene has been implicated in severe obesity in both mice and humans. In mice, loss of function mutations in this gene result in hyperphagia, increased adiposity, and insulin resistance. In humans, a rare mutation in MRAP2 has been identified in individuals with severe early-onset obesity. This suggests that MRAP2 may be a potential target for drug discovery efforts aimed at treating obes…	GO:0106071 positive regulation of adenylate cyclase-activating G protein-coupled receptor signaling pathway;GO:0106072 negative regulation of adenylate cyclase-activating G protein-coupled receptor signaling pathway;GO:0106070 regulation of adenylate cyclase-activating G protein-coupled receptor signaling pathway		Disease related genes; Human disease related genes:Endocrine and metabolic diseases:Other endocrine and metabolic diseases					0.0	0.0	0.0	1.0	0.0	0.0	0.0	0.0	0.0	0.0	0.0	0.0	0.0	0.0	0.0	0.0	0.0	0.0	0.0	0.0
HSPB7	27129	symbol	H. sapiens	27129	H. sapiens	HSPB7	heat shock protein family B (small) member 7	HSPB7 is a gene that encodes a small heat shock protein that can combine with similar heat shock proteins. It has been linked to advanced heart failure, and it may also act as a tumor suppressor in the p53 pathway, with defects in this gene being associated with renal cell carcinoma.	HSPB7 has been implicated in advanced heart failure, and its expression has been shown to be decreased in failing human hearts. Targeted drug discovery efforts have focused on identifying small molecules that can increase the expression of HSPB7 in the heart, with the goal of improving cardiac function and reducing the risk of heart failure. One example of a successful drug in this area is the be…	GO:0006986 response to unfolded protein;GO:0035966 response to topologically incorrect protein;GO:0008016 regulation of heart contraction		Predicted intracellular proteins	Nucleoplasm (Approved)				0.0	0.0	0.0	0.0	0.0	0.0	0.0	1.0	0.0	0.0	0.0	0.0	0.0	0.0	0.0	0.0	0.0	0.0	0.0	0.0
SCNN1A	6337	symbol	H. sapiens	6337	H. sapiens	SCNN1A	sodium channel epithelial 1 subunit alpha	The SCNN1A gene encodes the alpha subunit of nonvoltage-gated, amiloride-sensitive, sodium channels that regulate fluid and electrolyte transport across epithelia in various organs. These channels are composed of three subunits: alpha, beta, and gamma. Mutations in SCNN1A have been linked to pseudohypoaldosteronism type 1 (PHA1), a rare condition characterized by salt wasting due to target organ …	Mutations in the SCNN1A gene have been linked to pseudohypoaldosteronism type 1 (PHA1), a rare condition characterized by salt wasting due to target organ insensitivity to mineralocorticoids. There are currently no targeted drug discovery efforts specifically for SCNN1A mutations, but treatment for PHA1 typically involves high-salt diets and mineralocorticoid replacement therapy. In some cases, a…	GO:0050914 sensory perception of salty taste;GO:1904045 cellular response to aldosterone;GO:1904116 response to vasopressin		Disease related genes; Human disease related genes:Cardiovascular diseases:Hypertensive diseases; Transporters:Transporter channels and pores; FDA approved drug targets:Small molecule drugs; Human disease related genes:Respiratory diseases:Tracheobronchial diseases; Human disease related genes:Urinary system diseases:Kidney diseases		Triamterene; Amiloride		(M5906)HALLMARK ESTROGEN RESPONSE EARLY; (M5907)HALLMARK ESTROGEN RESPONSE LATE	1.0	0.0	1.0	0.0	1.0	0.0	1.0	0.0	0.0	0.0	1.0	0.0	1.0	0.0	0.0	0.0	0.0	0.0	0.0	0.0
DAZL	1618	symbol	H. sapiens	1618	H. sapiens	DAZL	deleted in azoospermia like	The DAZL gene is a member of the DAZ gene family that encodes RNA binding proteins expressed in male and female germ cells. The protein encoded by this gene is found in the nucleus and cytoplasm of fetal germ cells and developing oocytes. In the testis, it is localized to the nucleus of spermatogonia but moves to the cytoplasm during meiosis and persists in spermatids and spermatozoa. The DAZ gen…	Mutations in the DAZL gene have been associated with male infertility, specifically with severe spermatogenic failure. This has led to efforts to develop targeted drug therapies to treat this condition. One approach has been to use small molecules to target the RNA binding activity of DAZL, with the goal of restoring normal spermatogenesis. However, there are currently no drugs on the market that…	GO:0007135 meiosis II;GO:0007147 female meiosis II;GO:0061983 meiosis II cell cycle process		Predicted intracellular proteins					0.0	0.0	0.0	0.0	0.0	0.0	0.0	0.0	0.0	0.0	0.0	0.0	0.0	0.0	0.0	0.0	0.0	0.0	0.0	0.0
OXGR1	27199	symbol	H. sapiens	27199	H. sapiens	OXGR1	oxoglutarate receptor 1	OXGR1 is a gene that encodes a G protein-coupled receptor belonging to the oxoglutarate receptor family within the GPCR superfamily. This receptor is activated by oxoglutarate, a citric acid intermediate, as well as several cysteinyl leukotrienes, which are involved in inflammatory disorders. Knocking out this gene in mice leads to middle ear inflammation, changes in the mucosal epithelium, and a…	There is limited information available on the disease implications of OXGR1, but studies have suggested its involvement in inflammatory disorders such as asthma and chronic obstructive pulmonary disease (COPD). Targeted drug discovery efforts for OXGR1 have focused on developing small molecule agonists and antagonists that can modulate its activity. However, there are currently no drugs on the ma…	GO:0007186 G protein-coupled receptor signaling pathway;GO:0007165 signal transduction;GO:0023052 signaling		G-protein coupled receptors:GPCRs excl olfactory receptors	Plasma membrane (Supported)				0.0	0.0	0.0	0.0	0.0	0.0	0.0	0.0	1.0	0.0	0.0	0.0	0.0	0.0	0.0	0.0	0.0	0.0	0.0	0.0
SMIM5	643008	symbol	H. sapiens	643008	H. sapiens	SMIM5	small integral membrane protein 5	SMIM5, or small integral membrane protein 5, is a gene that is predicted to be an integral component of the membrane. The function of this gene is not yet fully understood, but it is believed to play a role in cellular processes such as protein transport and signaling. SMIM5 is expressed in various tissues throughout the body, including the brain, heart, and liver. Mutations in this gene have bee…	There is limited information available on the disease implications and targeted drug discovery efforts for SMIM5. However, mutations in this gene have been associated with certain neurological disorders, such as epilepsy and intellectual disability. As such, there may be potential for targeted drug discovery efforts aimed at addressing these conditions. Currently, there are no drugs on the market…				Vesicles (Approved); Additional: Golgi apparatus				0.0	0.0	0.0	0.0	0.0	0.0	0.0	0.0	0.0	0.0	0.0	0.0	0.0	0.0	0.0	0.0	0.0	0.0	0.0	0.0
PAPPA2	60676	symbol	H. sapiens	60676	H. sapiens	PAPPA2	pappalysin 2	PAPPA2, also known as pappalysin 2, is a gene that encodes a type of metalloproteinase called a pappalysin. This protein is responsible for cleaving insulin-like growth factor-binding protein 5, which is believed to regulate the availability of insulin-like growth factor (IGF). Alternative splicing of the PAPPA2 gene results in multiple transcript variants.	Research on PAPPA2 has primarily focused on its role in regulating IGF availability and its potential implications in various diseases. Studies have suggested that PAPPA2 may be involved in the development and progression of certain cancers, such as breast and prostate cancer, as well as in metabolic disorders like obesity and type 2 diabetes. Targeted drug discovery efforts for PAPPA2 have been …	GO:0009651 response to salt stress;GO:0006970 response to osmotic stress;GO:0060349 bone morphogenesis		Disease related genes; Potential drug targets; Predicted secreted proteins; Enzymes; Peptidases:Metallopeptidases	Endoplasmic reticulum;Vesicles (Approved)		(M3468)NABA ECM REGULATORS; (M5885)NABA MATRISOME ASSOCIATED; (M5889)NABA MATRISOME		0.0	0.0	0.0	0.0	0.0	1.0	0.0	0.0	0.0	0.0	0.0	0.0	0.0	0.0	0.0	0.0	0.0	0.0	0.0	0.0
CDH18	1016	symbol	H. sapiens	1016	H. sapiens	CDH18	cadherin 18	CDH18, also known as cadherin 18, is a gene that encodes a type II classical cadherin protein. Cadherins are integral membrane proteins that mediate calcium-dependent cell-cell adhesion. Type II cadherins lack a specific cell adhesion recognition sequence found in type I cadherins. CDH18 is expressed specifically in the central nervous system and is believed to be involved in synaptic adhesion, a…	There is limited information available on the disease implications of CDH18. However, some studies have suggested that mutations in the gene may be associated with certain neurological disorders, such as autism spectrum disorder and schizophrenia. Targeted drug discovery efforts for CDH18 are also limited, as the function of the protein is not fully understood. However, some studies have suggeste…	GO:0044331 cell-cell adhesion mediated by cadherin;GO:0016339 calcium-dependent cell-cell adhesion via plasma membrane cell adhesion molecules;GO:0034332 adherens junction organization		Predicted intracellular proteins					0.0	0.0	0.0	0.0	0.0	0.0	0.0	0.0	0.0	0.0	0.0	0.0	0.0	0.0	0.0	0.0	0.0	0.0	0.0	1.0
GREM2	64388	symbol	H. sapiens	64388	H. sapiens	GREM2	gremlin 2, DAN family BMP antagonist	GREM2 is a gene that encodes a protein belonging to the BMP antagonist family. This protein is a glycosylated protein that binds to BMP proteins, which are involved in organogenesis, body patterning, and tissue differentiation. The protein is a member of the CAN subfamily of BMP antagonists and contains a C-terminal cystine knot with an eight-membered ring. The antagonistic effect of the protein …	GREM2 has been implicated in various diseases, including cancer, cardiovascular disease, and skeletal disorders. In cancer, GREM2 has been shown to be overexpressed in several types of tumors, including colorectal, pancreatic, and breast cancer. Targeting GREM2 has been proposed as a potential therapeutic strategy for these cancers. In cardiovascular disease, GREM2 has been linked to atherosclero…	GO:0060300 regulation of cytokine activity;GO:0038098 sequestering of BMP from receptor via BMP binding;GO:0048263 determination of dorsal identity		Disease related genes; Human disease related genes:Digestive system diseases:Mouth and dental diseases; Predicted secreted proteins					0.0	0.0	0.0	0.0	0.0	0.0	0.0	0.0	0.0	0.0	0.0	0.0	0.0	0.0	0.0	0.0	0.0	0.0	0.0	0.0
IL1RL1	9173	symbol	H. sapiens	9173	H. sapiens	IL1RL1	interleukin 1 receptor like 1	IL1RL1 is a gene that encodes a protein belonging to the interleukin 1 receptor family. It is believed to be involved in the function of helper T cells and can be induced by proinflammatory stimuli. IL1RL1 is part of a cytokine receptor gene cluster located on chromosome 2q12, along with IL1R1, IL1R2, and IL1RL2. Alternative splicing of this gene results in multiple transcript variants.	IL1RL1 has been implicated in various diseases, including asthma, allergic rhinitis, atopic dermatitis, and autoimmune disorders such as rheumatoid arthritis and systemic lupus erythematosus. Targeting IL1RL1 has been a focus of drug discovery efforts, with the goal of developing therapies for these diseases. Several monoclonal antibodies targeting IL1RL1 have been developed, including dupilumab,…	GO:0002826 negative regulation of T-helper 1 type immune response;GO:0038172 interleukin-33-mediated signaling pathway;GO:0032754 positive regulation of interleukin-5 production		Predicted secreted proteins; ENZYME proteins:Hydrolases; Predicted intracellular proteins; Enzymes; Candidate cardiovascular disease genes	Plasma membrane (Supported); Additional: Cytosol;Focal adhesion sites			(M5947)HALLMARK IL2 STAT5 SIGNALING	0.0	0.0	0.0	0.0	0.0	0.0	0.0	0.0	0.0	0.0	0.0	0.0	0.0	0.0	0.0	0.0	0.0	0.0	0.0	0.0
F11	2160	symbol	H. sapiens	2160	H. sapiens	F11	coagulation factor XI	The F11 gene encodes coagulation factor XI, which is a plasma coagulation enzyme that exists as a homodimer consisting of two identical polypeptide chains linked by disulfide bonds. When activated by factor XIIa, the internal peptide bond in each chain is cleaved, resulting in activated factor XIa, a serine protease composed of two heavy and two light chains held together by disulfide bonds. This…	Defects in the F11 gene can lead to Rosenthal syndrome, an autosomal recessive bleeding disorder characterized by a deficiency in coagulation factor XI. Patients with Rosenthal syndrome may experience prolonged bleeding after injury or surgery, and may be at increased risk for spontaneous bleeding episodes. Treatment options for Rosenthal syndrome include replacement therapy with plasma-derived o…	GO:0051919 positive regulation of fibrinolysis;GO:0031639 plasminogen activation;GO:0051917 regulation of fibrinolysis		Disease related genes; Predicted secreted proteins; ENZYME proteins:Hydrolases; Predicted intracellular proteins; Human disease related genes:Cardiovascular diseases:Hematologic diseases; Peptidases:Serine-type peptidases; FDA approved drug targets:Biotech drugs; Enzymes; Candidate cardiovascular disease genes	Vesicles (Approved)	Coagulation Factor IX (Recombinant); Human C1-esterase inhibitor; 3-Hydroxypropyl 3-[(7-carbamimidoyl-1-naphthyl)carbamoyl]benzenesulfonate; (1R)-2-[(Diaminomethylene)amino]-1-{4-[(4R)-4-(hydroxymethyl)-1,3,2-dioxaborolan-2-yl]phenyl}ethyl nicotinate; (R)-1-(4-(4-(Hydroxymethyl)-1,3,2-dioxaborolan-2-YL)phenethyl)guanidine; 6-CARBAMIMIDOYL-4-(3-HYDROXY-2-METHYL-BENZOYLAMINO)-NAPHTHALENE-2-CARBOXYL…		(M5946)HALLMARK COAGULATION; (M5934)HALLMARK XENOBIOTIC METABOLISM	0.0	0.0	0.0	0.0	0.0	0.0	0.0	0.0	0.0	0.0	0.0	0.0	1.0	0.0	0.0	0.0	0.0	0.0	0.0	0.0
SMIM22	440335	symbol	H. sapiens	440335	H. sapiens	SMIM22	small integral membrane protein 22	SMIM22 is a human gene that is involved in various biological processes, including the formation of lipid droplets, regulation of actin cytoskeleton organization, and positive regulation of cell migration. It is predicted to be located in the late endosome and is also predicted to be an integral component of the membrane. The function of SMIM22 is not yet fully understood, but it is believed to p…	Unfortunately, there is currently limited information available on the disease implications and targeted drug discovery efforts for SMIM22. As the function of this gene is not yet fully understood, it is difficult to predict its potential role in disease development or progression. Additionally, there are no known drugs on the market that specifically target SMIM22. However, further research on t…	GO:0140042 lipid droplet formation;GO:0034389 lipid droplet organization;GO:0019915 lipid storage			Nucleoplasm (Approved); Additional: Cytosol				0.0	0.0	0.0	0.0	0.0	0.0	0.0	0.0	0.0	0.0	0.0	0.0	0.0	0.0	0.0	1.0	0.0	0.0	0.0	0.0
SPTBN2	6712	symbol	H. sapiens	6712	H. sapiens	SPTBN2	spectrin beta, non-erythrocytic 2	SPTBN2 is a gene that encodes for the protein spectrin beta non-erythrocytic 2, also known as beta-III spectrin. Spectrins are important components of a cell's membrane-cytoskeleton and are made up of two alpha and two beta spectrin subunits. SPTBN2 plays a role in regulating the glutamate signaling pathway by stabilizing the glutamate transporter EAAT4 at the surface of the plasma membrane. Muta…	Spinocerebellar ataxia type 5 (SCA5) is a rare autosomal dominant neurodegenerative disorder caused by mutations in the SPTBN2 gene. The disease is characterized by progressive cerebellar ataxia, dysarthria, and oculomotor abnormalities. There is currently no cure for SCA5, and treatment is mainly supportive. However, there have been efforts to develop targeted therapies for SCA5. One approach is…	GO:0099150 regulation of postsynaptic specialization assembly;GO:0021692 cerebellar Purkinje cell layer morphogenesis;GO:0021680 cerebellar Purkinje cell layer development		Disease related genes; Predicted intracellular proteins; Human disease related genes:Nervous system diseases:Neurodegenerative diseases	Cytosol;Plasma membrane (Supported); Additional: Vesicles			(M5956)HALLMARK KRAS SIGNALING DN	0.0	0.0	0.0	1.0	0.0	0.0	0.0	0.0	0.0	0.0	0.0	0.0	0.0	0.0	0.0	0.0	0.0	0.0	0.0	0.0
HELT	391723	symbol	H. sapiens	391723	H. sapiens	HELT	helt bHLH transcription factor	HELT is a human gene that encodes for a transcription factor belonging to the bHLH family. It is predicted to have DNA-binding transcription factor activity, specifically for RNA polymerase II and cis-regulatory region sequences. HELT is involved in various biological processes, including anterior/posterior pattern specification, neurogenesis regulation, and transcription regulation by RNA polyme…	There is limited information available on the disease implications of HELT. However, some studies have suggested that mutations in the HELT gene may be associated with certain types of cancer, such as breast cancer and glioblastoma. Targeted drug discovery efforts for HELT are also limited, as the gene is not currently a well-established drug target. However, some studies have explored the potent…	GO:0021858 GABAergic neuron differentiation in basal ganglia;GO:0001967 suckling behavior;GO:0097154 GABAergic neuron differentiation		Transcription factors:Basic domains; Predicted intracellular proteins					0.0	0.0	0.0	1.0	0.0	0.0	0.0	0.0	0.0	0.0	0.0	0.0	0.0	0.0	0.0	0.0	0.0	0.0	0.0	0.0
EHF	26298	symbol	H. sapiens	26298	H. sapiens	EHF	ETS homologous factor	The human gene EHF, also known as ETS homologous factor, encodes a protein that is a member of the ETS transcription factor subfamily. This protein is characterized by its expression in epithelial cells and acts as a transcriptional repressor. It may play a role in epithelial differentiation and the development of cancer. There are three different isoforms of the protein that are produced by alte…	Research has shown that the EHF gene may play a role in the development of various types of cancer, including breast, prostate, and lung cancer. In breast cancer, EHF has been found to be downregulated, leading to increased cell proliferation and tumor growth. Targeting EHF with small molecule inhibitors or RNA interference has shown promise in preclinical studies as a potential therapeutic strat…	GO:0030855 epithelial cell differentiation;GO:0060429 epithelium development;GO:0045944 positive regulation of transcription by RNA polymerase II		Predicted intracellular proteins; Transcription factors:Helix-turn-helix domains	Nucleoplasm (Supported); Additional: Golgi apparatus				0.0	0.0	0.0	0.0	0.0	0.0	0.0	0.0	0.0	0.0	0.0	0.0	0.0	0.0	0.0	0.0	0.0	0.0	0.0	0.0
NDNF	79625	symbol	H. sapiens	79625	H. sapiens	NDNF	neuron derived neurotrophic factor	The human gene NDNF, also known as neuron derived neurotrophic factor, is predicted to have heparin binding activity and is involved in various processes such as cellular response to hypoxia, negative regulation of apoptotic process, and nitric oxide mediated signal transduction. It is located in the extracellular space and has been implicated in hypogonadotropic hypogonadism.	Hypogonadotropic hypogonadism (HH) is a rare genetic disorder characterized by low levels of sex hormones due to a lack of gonadotropin-releasing hormone (GnRH) secretion from the hypothalamus. Mutations in the NDNF gene have been associated with HH, specifically in the Kallmann syndrome (KS) subtype. KS is a genetic disorder that affects the development of the hypothalamus and olfactory system, …	GO:0021828 gonadotrophin-releasing hormone neuronal migration to the hypothalamus;GO:0021856 hypothalamic tangential migration using cell-axon interactions;GO:0021855 hypothalamus cell migration		Disease related genes; Human disease related genes:Endocrine and metabolic diseases:Hypothalamus and pituitary gland diseases; Predicted secreted proteins	Vesicles (Supported)		(M3008)NABA ECM GLYCOPROTEINS; (M5884)NABA CORE MATRISOME; (M5889)NABA MATRISOME		0.0	0.0	0.0	0.0	0.0	0.0	0.0	0.0	0.0	0.0	0.0	0.0	1.0	0.0	0.0	1.0	1.0	0.0	0.0	0.0
CASR	846	symbol	H. sapiens	846	H. sapiens	CASR	calcium sensing receptor	CASR is a gene that encodes a plasma membrane G protein-coupled receptor that senses small changes in circulating calcium concentration. This protein plays a crucial role in maintaining mineral ion homeostasis by coupling calcium concentration information to intracellular signaling pathways that modify parathyroid hormone secretion or renal cation handling. Mutations in this gene are associated w…	Mutations in the CASR gene have been linked to several disorders, including familial hypocalciuric hypercalcemia (FHH), neonatal severe hyperparathyroidism (NSHPT), and autosomal dominant hypocalcemia (ADH). FHH is a benign condition characterized by elevated serum calcium levels and reduced urinary calcium excretion, while NSHPT is a severe form of hyperparathyroidism that can lead to life-threa…	GO:0032782 bile acid secretion;GO:0060613 fat pad development;GO:0005513 detection of calcium ion		Human disease related genes:Endocrine and metabolic diseases:Parathyroid diseases; Disease related genes; G-protein coupled receptors:GPCRs excl olfactory receptors; Transporters; Human disease related genes:Congenital disorders of metabolism:Other congenital disorders of metabolism; G-protein coupled receptors:Family 3 (C) receptors; Human disease related genes:Congenital disorders of metabolism…		Spermine; Neomycin; Cinacalcet; Ronacaleret; NPS-2143; Calcium citrate; Calcium Phosphate; Etelcalcetide; Calcium phosphate dihydrate	(M184)PID ECADHERIN KERATINOCYTE PATHWAY		1.0	1.0	1.0	1.0	0.0	0.0	0.0	1.0	1.0	0.0	1.0	0.0	0.0	0.0	0.0	1.0	0.0	0.0	0.0	0.0
RAG2	5897	symbol	H. sapiens	5897	H. sapiens	RAG2	recombination activating 2	The human gene RAG2, or recombination activating 2, is involved in the initiation of V(D)J recombination during B and T cell development. It forms a complex with the adjacent recombination activating gene 1, which can cleave DNA at conserved recombination signal sequences to form double-strand breaks. The N-terminal of RAG2 forms a six-bladed propeller in the active core that serves as a binding …	Mutations in the RAG2 gene have been linked to Omenn syndrome, a rare autosomal recessive disorder characterized by severe combined immunodeficiency, erythroderma, hepatosplenomegaly, and lymphadenopathy. There is currently no cure for Omenn syndrome, and treatment options are limited to supportive care and hematopoietic stem cell transplantation. Targeted drug discovery efforts for RAG2 mutation…	GO:0002358 B cell homeostatic proliferation;GO:0002331 pre-B cell allelic exclusion;GO:0002329 pre-B cell differentiation		Disease related genes; Human disease related genes:Immune system diseases:Primary immunodeficiency; Predicted intracellular proteins	Nucleoplasm (Approved)		(M195)PID CMYB PATHWAY		0.0	0.0	0.0	0.0	0.0	0.0	0.0	0.0	0.0	0.0	0.0	0.0	0.0	0.0	0.0	0.0	0.0	0.0	0.0	0.0
MYF6	4618	symbol	H. sapiens	4618	H. sapiens	MYF6	myogenic factor 6	The MYF6 gene encodes a protein that is involved in muscle differentiation and likely acts as a heterodimer with another protein. Mutations in this gene can cause autosomal dominant centronuclear myopathy, a rare genetic disorder characterized by muscle weakness and wasting. The protein is a basic helix-loop-helix DNA binding protein, which means it binds to DNA and regulates gene expression. MYF…	Mutations in the MYF6 gene have been linked to autosomal dominant centronuclear myopathy, a rare genetic disorder characterized by muscle weakness and wasting. Currently, there are no targeted drug discovery efforts specifically for MYF6 mutations. However, there are drugs on the market that can help manage the symptoms of centronuclear myopathy, such as corticosteroids, immunosuppressants, and p…	GO:0048743 positive regulation of skeletal muscle fiber development;GO:0048742 regulation of skeletal muscle fiber development;GO:0042693 muscle cell fate commitment		Human disease related genes:Musculoskeletal diseases:Muscular diseases; Transcription factors:Basic domains; Predicted intracellular proteins	Nucleoplasm (Supported); Additional: Cytosol;Mitotic spindle		(M195)PID CMYB PATHWAY	(M5909)HALLMARK MYOGENESIS	0.0	1.0	0.0	0.0	0.0	0.0	0.0	0.0	0.0	0.0	0.0	0.0	0.0	0.0	0.0	0.0	0.0	0.0	0.0	0.0
SHISA3	152573	symbol	H. sapiens	152573	H. sapiens	SHISA3	shisa family member 3	SHISA3 is a gene that encodes a single-transmembrane protein belonging to a family of transmembrane adaptors that regulate WNT and FGF signaling by blocking the maturation and transport of their receptors to the cell surface. The protein contains an N-terminal cysteine-rich domain, a single transmembrane domain, and a C-terminal proline-rich, low complexity region. SHISA3 acts as a tumor suppress…	There is limited information available on the disease implications of SHISA3. However, studies have shown that SHISA3 is downregulated in various types of cancer, including breast, lung, and liver cancer, suggesting a potential role as a tumor suppressor. Targeted drug discovery efforts for SHISA3 are also limited, but some studies have investigated the use of small molecules to target SHISA3 and…	GO:0090090 negative regulation of canonical Wnt signaling pathway;GO:0030178 negative regulation of Wnt signaling pathway;GO:0060828 regulation of canonical Wnt signaling pathway			Cytosol (Approved); Additional: Lipid droplets				0.0	0.0	0.0	0.0	0.0	0.0	0.0	0.0	0.0	0.0	0.0	0.0	0.0	0.0	0.0	0.0	0.0	0.0	0.0	0.0
GJA8	2703	symbol	H. sapiens	2703	H. sapiens	GJA8	gap junction protein alpha 8	The GJA8 gene encodes a protein called gap junction protein alpha 8, which is important for the growth and maturation of lens fiber cells in the eye. This protein is involved in the formation of gap junction channels and its function is dependent on calcium and pH levels. Mutations in this gene have been linked to various types of cataracts, including zonular pulverulent cataracts, nuclear progre…	Mutations in the GJA8 gene have been associated with various types of cataracts, which are a leading cause of blindness worldwide. Targeted drug discovery efforts for cataracts have focused on developing drugs that can prevent or slow down the progression of cataracts by targeting the underlying molecular mechanisms. One example is lanosterol, a small molecule that has been shown to dissolve cata…	GO:1990349 gap junction-mediated intercellular transport;GO:0010496 intercellular transport;GO:0032645 regulation of granulocyte macrophage colony-stimulating factor production		Human disease related genes:Nervous system diseases:Eye disease; Disease related genes; Potential drug targets; Transporters:Transporter channels and pores					0.0	0.0	0.0	0.0	0.0	0.0	0.0	0.0	0.0	0.0	0.0	0.0	0.0	1.0	0.0	0.0	0.0	0.0	0.0	0.0
ALDOB	229	symbol	H. sapiens	229	H. sapiens	ALDOB	aldolase, fructose-bisphosphate B	ALDOB is a gene that encodes for the fructose-1,6-bisphosphate aldolase B enzyme, which is involved in glycolysis. This enzyme catalyzes the reversible conversion of fructose-1,6-bisphosphate to glyceraldehyde 3-phosphate and dihydroxyacetone phosphate. There are three aldolase isozymes in vertebrates, with aldolases A, B, and C being distinct proteins produced by related genes. Aldolase A is pro…	Hereditary fructose intolerance (HFI) is an autosomal recessive disorder caused by mutations in the ALDOB gene. HFI is characterized by the inability to metabolize fructose, leading to symptoms such as vomiting, abdominal pain, and hypoglycemia. The condition can be life-threatening if left untreated. Treatment involves strict avoidance of fructose and sucrose in the diet. There are currently no …	GO:1905856 negative regulation of pentose-phosphate shunt;GO:0006001 fructose catabolic process;GO:0061624 fructose catabolic process to hydroxyacetone phosphate and glyceraldehyde-3-phosphate		Cancer-related genes:Candidate cancer biomarkers; Disease related genes; Potential drug targets; ENZYME proteins:Lyases; Predicted intracellular proteins; Human disease related genes:Congenital disorders of metabolism:Congenital disorders of carbohydrate metabolism; Enzymes		1,6-Fructose Diphosphate (Linear Form); sn-glycerol 3-phosphate; Dihydroxyacetone phosphate	(M106)PID HNF3B PATHWAY	(M5891)HALLMARK HYPOXIA; (M5937)HALLMARK GLYCOLYSIS	0.0	0.0	0.0	0.0	0.0	0.0	0.0	0.0	0.0	0.0	0.0	1.0	0.0	0.0	0.0	0.0	0.0	0.0	0.0	0.0
NIPAL1	152519	symbol	H. sapiens	152519	H. sapiens	NIPAL1	NIPA like domain containing 1	NIPAL1 is a human gene that is predicted to be involved in magnesium ion transport and enable magnesium ion transmembrane transporter activity. It is also predicted to be an integral component of the membrane and active in the membrane. The function of this gene is not fully understood, but it may play a role in maintaining magnesium homeostasis in the body. Mutations in NIPAL1 have been associat…	Ichthyosis with hypotrichosis syndrome is a rare genetic disorder caused by mutations in the NIPAL1 gene. This disorder is characterized by dry, scaly skin and sparse hair. There is currently no cure for this disorder, and treatment is focused on managing symptoms. However, there have been some targeted drug discovery efforts aimed at developing treatments for this disorder. One approach has been…	GO:1903830 magnesium ion transmembrane transport;GO:0015693 magnesium ion transport;GO:0098662 inorganic cation transmembrane transport			Golgi apparatus (Approved)				1.0	0.0	0.0	0.0	1.0	0.0	0.0	0.0	0.0	0.0	0.0	0.0	0.0	0.0	0.0	0.0	0.0	0.0	0.0	0.0
HOXB1	3211	symbol	H. sapiens	3211	H. sapiens	HOXB1	homeobox B1	HOXB1 is a gene that belongs to the homeobox family of genes. Homeobox genes encode transcription factors that play a crucial role in the development of multicellular organisms. Mammals have four similar homeobox gene clusters, HOXA, HOXB, HOXC, and HOXD, located on different chromosomes. HOXB1 is one of several homeobox HOXB genes located in a cluster on chromosome 17. The function of HOXB1 is n…	There is limited information available on targeted drug discovery efforts for HOXB1, as its function and role in disease are not fully understood. However, mutations in HOXB1 have been associated with various neurological disorders, including autism spectrum disorder and developmental delay. These associations suggest that targeting HOXB1 could potentially be a therapeutic strategy for these diso…	GO:0021570 rhombomere 4 development;GO:0021754 facial nucleus development;GO:0021571 rhombomere 5 development		Disease related genes; Predicted intracellular proteins; Human disease related genes:Congenital malformations:Congenital malformations of the nervous system; Transcription factors:Helix-turn-helix domains	Nucleoplasm (Supported)			(M5951)HALLMARK SPERMATOGENESIS	0.0	0.0	0.0	0.0	0.0	0.0	0.0	0.0	0.0	0.0	0.0	0.0	0.0	0.0	0.0	0.0	0.0	0.0	0.0	0.0
ROS1	6098	symbol	H. sapiens	6098	H. sapiens	ROS1	ROS proto-oncogene 1, receptor tyrosine kinase	ROS1 is a human gene that belongs to the sevenless subfamily of tyrosine kinase insulin receptor genes. It is highly expressed in various tumor cell lines and is considered a proto-oncogene. The protein encoded by this gene is a type I integral membrane protein with tyrosine kinase activity. It may function as a growth or differentiation factor receptor.	Mutations in the ROS1 gene have been associated with various types of cancer, including non-small cell lung cancer (NSCLC), cholangiocarcinoma, and glioblastoma. In NSCLC, ROS1 rearrangements have been identified in approximately 1-2% of cases and are associated with a favorable response to targeted therapy. Several drugs have been developed to target ROS1, including crizotinib, ceritinib, and lo…	GO:0002066 columnar/cuboidal epithelial cell development;GO:0002065 columnar/cuboidal epithelial cell differentiation;GO:0032006 regulation of TOR signaling	yes	Disease related genes; Human disease related genes:Cancers:Cancers of the lung and pleura; FDA approved drug targets:Small molecule drugs; Predicted intracellular proteins; Kinases:Tyr protein kinases; Enzymes; ENZYME proteins:Transferases; Cancer-related genes	Vesicles (Approved)	Entrectinib; Fostamatinib		(M5932)HALLMARK INFLAMMATORY RESPONSE	0.0	0.0	0.0	0.0	0.0	0.0	0.0	0.0	0.0	0.0	0.0	0.0	0.0	0.0	0.0	0.0	0.0	0.0	1.0	0.0
MYZAP	100820829	symbol	H. sapiens	100820829	H. sapiens	MYZAP	myocardial zonula adherens protein	MYZAP is a gene that is highly expressed in the heart and encodes a protein that is localized to intercalated discs in cardiomyocytes. The protein functions as an activator of Rho-dependent serum-response factor signaling. Alternative splicing of the gene results in multiple transcript variants. Additionally, readthrough transcription exists between MYZAP and the neighboring downstream gene POLR2…	Research on MYZAP's disease implications is still in its early stages, but some studies have suggested that it may play a role in cardiac hypertrophy and heart failure. In particular, MYZAP has been found to be downregulated in failing hearts, and overexpression of the gene has been shown to improve cardiac function in animal models of heart failure. These findings suggest that MYZAP may be a pot…	GO:0051685 maintenance of ER location;GO:0051643 endoplasmic reticulum localization;GO:0051657 maintenance of organelle location		Predicted intracellular proteins					0.0	0.0	0.0	0.0	0.0	0.0	0.0	0.0	0.0	0.0	0.0	0.0	0.0	0.0	0.0	0.0	0.0	0.0	0.0	0.0
GSTA5	221357	symbol	H. sapiens	221357	H. sapiens	GSTA5	glutathione S-transferase alpha 5	GSTA5 is a gene that encodes for the glutathione S-transferase alpha 5 enzyme. This enzyme is part of a family of enzymes called glutathione S-transferases, which are responsible for the conjugation of reduced glutathiones and various electrophiles, including carcinogens and mutagens. The cytosolic GSTs are part of a large superfamily, with members located on different chromosomes. The function o…	There is limited information available on the disease implications of GSTA5. However, studies have suggested that variations in this gene may be associated with an increased risk of certain cancers, including lung and bladder cancer. Targeted drug discovery efforts for GSTA5 have been focused on developing inhibitors of the enzyme, which could potentially be used to treat cancer by preventing the…	GO:0006749 glutathione metabolic process;GO:0006805 xenobiotic metabolic process;GO:0006575 cellular modified amino acid metabolic process		Enzymes; ENZYME proteins:Transferases; Predicted intracellular proteins	Cytosol (Approved)	Glutathione			0.0	0.0	0.0	0.0	0.0	0.0	0.0	0.0	0.0	0.0	0.0	0.0	0.0	0.0	0.0	0.0	0.0	0.0	0.0	0.0
INPP5J	27124	symbol	H. sapiens	27124	H. sapiens	INPP5J	inositol polyphosphate-5-phosphatase J	INPP5J is a human gene that is predicted to have two types of phosphatase activity: phosphatidylinositol-3,4,5-trisphosphate 5-phosphatase and phosphatidylinositol-4,5-bisphosphate 5-phosphatase. It is also predicted to be involved in inositol phosphate dephosphorylation, negative regulation of peptidyl-serine phosphorylation, and phosphatidylinositol dephosphorylation. INPP5J is thought to act u…	There is limited information available on the disease implications of INPP5J. However, recent studies have suggested that mutations in this gene may be associated with developmental disorders such as autism spectrum disorder (ASD) and intellectual disability (ID). Targeted drug discovery efforts for INPP5J are currently underway, with a focus on developing small molecule inhibitors that can modul…	GO:0043647 inositol phosphate metabolic process;GO:0046856 phosphatidylinositol dephosphorylation;GO:0033137 negative regulation of peptidyl-serine phosphorylation		ENZYME proteins:Hydrolases; Enzymes; Predicted intracellular proteins	Cytosol (Approved); Additional: Nucleoli fibrillar center				0.0	0.0	0.0	0.0	0.0	0.0	0.0	0.0	0.0	1.0	0.0	0.0	0.0	0.0	0.0	0.0	0.0	0.0	0.0	0.0
MYO3B	140469	symbol	H. sapiens	140469	H. sapiens	MYO3B	myosin IIIB	MYO3B is a gene that encodes for one of the class III myosins, which are ATPases that move along actin filaments in the cell. This particular class of myosins is characterized by an amino-terminal kinase domain and is found in photoreceptors. Alternative splicing of the gene results in multiple transcript variants that encode for different isoforms.	There is limited information available on the disease implications of MYO3B. However, mutations in other class III myosin genes have been associated with various diseases, including Usher syndrome, which is a genetic disorder that affects both hearing and vision. Targeted drug discovery efforts for MYO3B are also limited, as there are currently no drugs on the market that specifically target this…	GO:0090103 cochlea morphogenesis;GO:0051491 positive regulation of filopodium assembly;GO:0051489 regulation of filopodium assembly	yes	Kinases:STE Ser/Thr protein kinases; Enzymes; ENZYME proteins:Transferases; Predicted intracellular proteins					0.0	0.0	0.0	0.0	0.0	0.0	0.0	0.0	0.0	0.0	0.0	0.0	0.0	1.0	0.0	0.0	0.0	0.0	0.0	0.0
DPT	1805	symbol	H. sapiens	1805	H. sapiens	DPT	dermatopontin	Dermatopontin (DPT) is a protein found in various tissues that plays a role in cell-matrix interactions and matrix assembly. It contains sulphated tyrosine residues and is thought to modify the behavior of TGF-beta through interaction with decorin. DPT is an extracellular matrix protein that may have important implications for tissue development and repair.	There is limited information available on the disease implications of Dermatopontin (DPT). However, some studies have suggested that DPT may play a role in the development and progression of certain cancers, including breast and lung cancer. Targeted drug discovery efforts for DPT are also limited, as it is not currently considered a primary drug target. However, some studies have explored the po…	GO:0030199 collagen fibril organization;GO:0030198 extracellular matrix organization;GO:0043062 extracellular structure organization		Predicted secreted proteins	Vesicles (Approved)		(M3008)NABA ECM GLYCOPROTEINS; (M5884)NABA CORE MATRISOME; (M5889)NABA MATRISOME		0.0	0.0	0.0	0.0	0.0	0.0	0.0	0.0	0.0	0.0	0.0	0.0	0.0	0.0	0.0	0.0	1.0	0.0	0.0	0.0
POU2F3	25833	symbol	H. sapiens	25833	H. sapiens	POU2F3	POU class 2 homeobox 3	POU2F3 is a gene that encodes a transcription factor belonging to the POU domain family. This protein binds to a specific DNA motif and regulates cell differentiation pathways. POU2F3 is mainly expressed in the epidermis and is crucial for the proliferation and differentiation of keratinocytes. It is also a potential tumor suppressor, and abnormal methylation of its promoter may contribute to cer…	There is limited information available on targeted drug discovery efforts for POU2F3, as it is primarily studied for its role in cell differentiation and cancer. However, POU2F3 has been identified as a potential tumor suppressor, and abnormal methylation of its promoter has been associated with cervical cancer. Therefore, targeting POU2F3 may have therapeutic potential in the treatment of cervic…	GO:0043922 negative regulation by host of viral transcription;GO:0051851 modulation by host of symbiont process;GO:0051702 biological process involved in interaction with symbiont		Predicted intracellular proteins; Transcription factors:Helix-turn-helix domains	Nucleoplasm (Supported); Additional: Cytosol;Plasma membrane				0.0	0.0	0.0	0.0	0.0	0.0	0.0	0.0	0.0	0.0	0.0	0.0	1.0	0.0	0.0	0.0	0.0	0.0	0.0	0.0
XPNPEP2	7512	symbol	H. sapiens	7512	H. sapiens	XPNPEP2	X-prolyl aminopeptidase 2	XPNPEP2 is a gene that encodes for the enzyme aminopeptidase P, which is responsible for breaking down N-terminal imido bonds found in various substances such as collagen degradation products, neuropeptides, vasoactive peptides, and cytokines. The enzyme occurs in both soluble and GPI-anchored membrane-bound forms and belongs to the 'pita bread fold' family. Two separate genes have been identifie…	Research has shown that XPNPEP2 may play a role in various diseases, including hypertension, diabetes, and cancer. In hypertension, XPNPEP2 has been found to regulate blood pressure by breaking down angiotensin II, a peptide that constricts blood vessels. In diabetes, XPNPEP2 has been linked to insulin resistance and glucose metabolism. In cancer, XPNPEP2 has been shown to promote tumor growth an…	GO:0006508 proteolysis;GO:0019538 protein metabolic process;GO:1901564 organonitrogen compound metabolic process		Disease related genes; Potential drug targets; ENZYME proteins:Hydrolases; Predicted intracellular proteins; Enzymes; Peptidases:Metallopeptidases	Cytosol;Plasma membrane (Approved)				0.0	0.0	0.0	0.0	0.0	0.0	0.0	0.0	0.0	0.0	0.0	0.0	0.0	0.0	0.0	0.0	0.0	0.0	0.0	0.0
MAL	4118	symbol	H. sapiens	4118	H. sapiens	MAL	mal, T cell differentiation protein	The human gene MAL encodes a highly hydrophobic integral membrane protein that belongs to the MAL family of proteolipids. It is localized in the endoplasmic reticulum of T-cells and is a candidate linker protein in T-cell signal transduction. Additionally, it is found in compact myelin of cells in the nervous system and is involved in myelin biogenesis and/or function. The protein plays a role in…	Down-regulation of the MAL gene has been associated with various human epithelial malignancies, including breast, colon, and lung cancer. Targeted drug discovery efforts have focused on developing drugs that can upregulate the expression of MAL, as well as drugs that can inhibit the activity of proteins that interact with MAL and contribute to cancer progression. One example of a successful drug …	GO:0098737 protein insertion into plasma membrane;GO:0001766 membrane raft polarization;GO:0002175 protein localization to paranode region of axon		Transporters:Transporter channels and pores	Golgi apparatus (Approved); Additional: Centrosome			(M5916)HALLMARK APICAL SURFACE	0.0	0.0	0.0	0.0	0.0	0.0	0.0	0.0	0.0	0.0	0.0	0.0	0.0	0.0	0.0	0.0	0.0	0.0	0.0	0.0
C2orf71	388939	gene_synonym	H. sapiens	388939	H. sapiens	PCARE	photoreceptor cilium actin regulator	PCARE is a human gene that is highly expressed in photoreceptors and may associate with the primary cilium of the outer segment. The protein encoded by this gene appears to undergo post-translational lipid modification. Nonsense and missense variants of this gene have been found to cause a recessive form of retinitis pigmentosa, a genetic disorder that affects the retina and can lead to vision lo…	Retinitis pigmentosa (RP) is a genetic disorder that affects the retina and can lead to vision loss. PCARE gene mutations have been found to cause a recessive form of RP. Currently, there are no targeted drug discovery efforts for PCARE-related RP. However, there are some drugs on the market that can slow down the progression of RP, such as vitamin A palmitate and docosahexaenoic acid (DHA). Thes…	GO:1903546 protein localization to photoreceptor outer segment;GO:0035845 photoreceptor cell outer segment organization;GO:0097499 protein localization to non-motile cilium		Human disease related genes:Nervous system diseases:Eye disease; Disease related genes; Predicted intracellular proteins					0.0	0.0	0.0	0.0	0.0	0.0	0.0	0.0	0.0	0.0	0.0	0.0	0.0	1.0	0.0	0.0	0.0	0.0	0.0	0.0
C8orf4	56892	gene_synonym	H. sapiens	56892	H. sapiens	TCIM	transcriptional and immune response regulator	The human gene TCIM is a positive regulator of the Wnt/beta-catenin signaling pathway. It interacts with a repressor of beta-catenin mediated transcription at nuclear speckles, blocking interactions of the repressor with beta-catenin and resulting in up-regulation of beta-catenin target genes. TCIM may also play a role in the NF-kappaB and ERK1/2 signaling pathways. Its expression may contribute …	There is limited information available on targeted drug discovery efforts for TCIM. However, its role in promoting cancer cell proliferation suggests that it may be a potential target for cancer therapy. Several studies have investigated the use of small molecule inhibitors to target the Wnt/beta-catenin signaling pathway, which is regulated by TCIM. However, no drugs specifically targeting TCIM …	GO:0002264 endothelial cell activation involved in immune response;GO:1900019 regulation of protein kinase C activity;GO:1900020 positive regulation of protein kinase C activity		Predicted intracellular proteins	Nucleoplasm (Approved); Additional: Cytosol;Plasma membrane				0.0	0.0	0.0	0.0	0.0	0.0	0.0	0.0	0.0	0.0	0.0	0.0	0.0	0.0	0.0	0.0	0.0	0.0	0.0	0.0
NHLRC4	283948	symbol	H. sapiens	283948	H. sapiens	NHLRC4	NHL repeat containing 4	The human gene NHLRC4, also known as NHL repeat containing 4, is predicted to have the ability to enable ubiquitin protein ligase activity and be involved in protein K48-linked ubiquitination. This information is provided by the Alliance of Genome Resources as of April 2022.	There is limited information available on the disease implications of NHLRC4. However, mutations in this gene have been associated with a rare genetic disorder called Lafora disease, which is characterized by the accumulation of abnormal glycogen deposits in the brain and other tissues. Lafora disease is a progressive disorder that typically begins in adolescence and leads to seizures, cognitive …			Predicted intracellular proteins	Mitochondria (Approved)				0.0	0.0	0.0	0.0	0.0	0.0	0.0	0.0	0.0	0.0	0.0	0.0	0.0	0.0	0.0	0.0	0.0	0.0	0.0	0.0
TMEM72	643236	symbol	H. sapiens	643236	H. sapiens	TMEM72	transmembrane protein 72	TMEM72 is a gene that encodes for a transmembrane protein that is potentially expressed only in the kidney. The function of this protein is currently unknown.	Unfortunately, there is currently very limited information available on the disease implications and targeted drug discovery efforts for TMEM72. As the function of the protein encoded by this gene is unknown, it is difficult to predict any potential disease associations or drug targets. Additionally, there are no known drugs on the market that specifically target TMEM72. However, further research…			Predicted intracellular proteins					0.0	0.0	0.0	0.0	0.0	0.0	0.0	0.0	0.0	0.0	0.0	0.0	0.0	0.0	0.0	0.0	0.0	0.0	0.0	0.0
MPPED2	744	symbol	H. sapiens	744	H. sapiens	MPPED2	metallophosphoesterase domain containing 2	MPPED2 is a gene that encodes a metallophosphoesterase, which may play a role in brain development. This gene has alternative spliced transcript variants.	There is limited information available on the disease implications of MPPED2. However, recent studies have suggested that mutations in this gene may be associated with developmental disorders such as autism spectrum disorder (ASD) and intellectual disability (ID). Targeted drug discovery efforts for MPPED2 are currently limited, as the exact function of this gene in brain development is not well …			Predicted intracellular proteins	Nucleoli (Approved); Additional: Mitochondria;Vesicles			(M5906)HALLMARK ESTROGEN RESPONSE EARLY	0.0	0.0	0.0	0.0	0.0	0.0	0.0	0.0	0.0	0.0	0.0	0.0	0.0	0.0	0.0	0.0	0.0	0.0	0.0	0.0
MARCH10	162333	gene_synonym	H. sapiens	162333	H. sapiens	MARCHF10	membrane associated ring-CH-type finger 10	MARCHF10 is a gene that belongs to the MARCH family of membrane-bound E3 ubiquitin ligases. These enzymes add ubiquitin to target lysines in substrate proteins, which signals their vesicular transport between membrane compartments. MARCHF10 is involved in the regulation of protein trafficking and turnover in cells. It is expressed in various tissues, including the brain, heart, and liver. Mutatio…	There is limited information available on targeted drug discovery efforts for MARCHF10. However, mutations in this gene have been associated with neurodegenerative disorders such as Alzheimer's disease and Parkinson's disease. Therefore, there is potential for drug development targeting MARCHF10 to treat these diseases. Currently, there are no drugs on the market that specifically target MARCHF10…	GO:0016567 protein ubiquitination;GO:0032446 protein modification by small protein conjugation;GO:0070647 protein modification by small protein conjugation or removal		Enzymes; ENZYME proteins:Transferases; Predicted intracellular proteins	Cytosol;Plasma membrane (Approved)				0.0	0.0	0.0	0.0	0.0	0.0	0.0	0.0	0.0	0.0	0.0	0.0	0.0	0.0	0.0	0.0	0.0	0.0	0.0	0.0
EDDM3A	10876	symbol	H. sapiens	10876	H. sapiens	EDDM3A	epididymal protein 3A	EDDM3A is a gene that encodes for a protein found in the epididymis, a part of the male reproductive system where sperm undergo maturation. Spermatozoa require exposure to the microenvironment of the epididymal lumen to become progressively motile and able to fertilize an egg. The proteins and enzymes synthesized by epithelial cells lining the epididymal duct are responsible for modifying spermat…	Unfortunately, there is currently limited information available on the disease implications of the EDDM3A gene. As a gene primarily expressed in the epididymis, it is not typically associated with diseases outside of male reproductive health. There are also no known targeted drug discovery efforts specifically focused on EDDM3A. However, there are drugs on the market that target other proteins in…	GO:0007321 sperm displacement;GO:0046692 sperm competition;GO:0007320 insemination		Predicted secreted proteins					0.0	0.0	0.0	1.0	0.0	0.0	0.0	0.0	0.0	0.0	0.0	0.0	0.0	0.0	0.0	0.0	0.0	0.0	0.0	0.0
KBTBD12	166348	symbol	H. sapiens	166348	H. sapiens	KBTBD12	kelch repeat and BTB domain containing 12	KBTBD12 is a human gene that encodes a protein containing both kelch repeat and BTB domains. These domains are commonly found in proteins involved in cellular processes such as protein degradation and cytoskeletal organization. The function of KBTBD12 is not well understood, but it has been suggested to play a role in the regulation of protein turnover and the maintenance of cellular homeostasis.…	There is currently limited information available on the disease implications of KBTBD12 mutations. However, studies have suggested that mutations in this gene may be associated with developmental disorders such as intellectual disability and autism spectrum disorder. As KBTBD12 is not well understood, there are currently no targeted drug discovery efforts specifically focused on this gene. Howeve…			Predicted intracellular proteins					0.0	0.0	0.0	0.0	0.0	0.0	0.0	0.0	0.0	0.0	0.0	0.0	0.0	0.0	0.0	0.0	0.0	0.0	0.0	0.0
HPCAL4	51440	symbol	H. sapiens	51440	H. sapiens	HPCAL4	hippocalcin like 4	HPCAL4 is a human gene that encodes a protein similar to hippocalcin protein and hippocalcin like-1 protein. It also has similarities to rat neural visinin-like Ca2+-binding protein-type 1 and 2 proteins. The protein may be involved in the calcium-dependent regulation of rhodopsin phosphorylation. The gene has multiple polyadenylation sites, and different isoforms have been found due to alternati…	There is limited information available on the disease implications of HPCAL4. However, some studies have suggested that it may be involved in the pathogenesis of certain neurological disorders, such as Alzheimer's disease and schizophrenia. Targeted drug discovery efforts for HPCAL4 are also limited, as its exact function and role in disease are not well understood. Currently, there are no drugs …	GO:0007417 central nervous system development;GO:0007399 nervous system development;GO:0048731 system development		Predicted intracellular proteins	Cytosol (Approved)			(M5921)HALLMARK COMPLEMENT	0.0	0.0	0.0	0.0	0.0	0.0	0.0	0.0	0.0	0.0	0.0	0.0	0.0	0.0	0.0	0.0	0.0	0.0	0.0	0.0
SLC16A5	9121	symbol	H. sapiens	9121	H. sapiens	SLC16A5	solute carrier family 16 member 5	SLC16A5 is a gene that encodes a protein belonging to the monocarboxylate transporter family and the major facilitator superfamily. The protein is located in the cell membrane and functions as a proton-linked transporter of bumetanide. The transport activity of the protein is inhibited by four loop diuretics, nateglinide, thiazides, probenecid, and glibenclamide. Alternative splicing of the gene …	There is limited information available on the disease implications of SLC16A5. However, recent studies have suggested that genetic variations in this gene may be associated with an increased risk of developing bipolar disorder and schizophrenia. Targeted drug discovery efforts for SLC16A5 have focused on developing inhibitors that can block the transport activity of the protein. Several loop diur…	GO:0015718 monocarboxylic acid transport;GO:0046942 carboxylic acid transport;GO:0015849 organic acid transport		Transporters:Electrochemical Potential-driven transporters		Pyruvic acid			0.0	0.0	0.0	0.0	0.0	0.0	0.0	0.0	0.0	0.0	0.0	0.0	0.0	0.0	0.0	0.0	0.0	0.0	0.0	0.0
TSPAN8	7103	symbol	H. sapiens	7103	H. sapiens	TSPAN8	tetraspanin 8	TSPAN8, also known as tetraspanin 8, is a cell surface glycoprotein that belongs to the transmembrane 4 superfamily or tetraspanin family. These proteins are characterized by the presence of four hydrophobic domains and are involved in signal transduction events that regulate cell development, activation, growth, and motility. TSPAN8 is known to complex with integrins and is expressed in various …	TSPAN8 has been implicated in various diseases, particularly in cancer. It has been shown to be overexpressed in several types of carcinomas, including pancreatic, colorectal, and gastric cancers. In pancreatic cancer, TSPAN8 has been identified as a potential therapeutic target, as its knockdown has been shown to inhibit tumor growth and metastasis. Targeted drug discovery efforts have focused o…	GO:0030195 negative regulation of blood coagulation;GO:1900047 negative regulation of hemostasis;GO:0050819 negative regulation of coagulation		Cancer-related genes:Candidate cancer biomarkers	Vesicles (Approved)			(M5910)HALLMARK PROTEIN SECRETION	0.0	0.0	0.0	0.0	0.0	0.0	0.0	0.0	0.0	0.0	0.0	0.0	1.0	0.0	0.0	0.0	0.0	0.0	0.0	0.0
SH3GL3	6457	symbol	H. sapiens	6457	H. sapiens	SH3GL3	SH3 domain containing GRB2 like 3, endophilin A3	SH3GL3 is a human gene that encodes for a protein called endophilin A3, which contains an SH3 domain and is similar to the protein GRB2. This protein is involved in binding to identical proteins and is predicted to play a role in the uncoating of synaptic vesicles. It is also predicted to be located in acrosomal vesicles, early endosome membranes, and presynapses, and to be part of early endosome…	There is limited information available on the disease implications of SH3GL3. However, some studies have suggested that mutations in this gene may be associated with certain neurological disorders, such as Alzheimer's disease and schizophrenia. Targeted drug discovery efforts for SH3GL3 are also limited, but some studies have explored the potential of targeting endophilin A3 for the treatment of …	GO:1900186 negative regulation of clathrin-dependent endocytosis;GO:0016191 synaptic vesicle uncoating;GO:0072318 clathrin coat disassembly		Predicted intracellular proteins	Mitochondria (Approved)				1.0	0.0	0.0	0.0	0.0	0.0	0.0	0.0	0.0	0.0	0.0	0.0	0.0	0.0	0.0	0.0	0.0	0.0	1.0	0.0
ATP13A5	344905	symbol	H. sapiens	344905	H. sapiens	ATP13A5	ATPase 13A5	ATP13A5 is a gene that encodes a member of the P5 subfamily of P-type transport ATPases. These ATPases are responsible for transporting inorganic cations and other substrates across cell membranes. The P5 ATPases are localized to the endoplasmic reticulum (ER) and have many important functions, including transport of cargo proteins to the Golgi, glycosylation and cell wall biosynthesis, control o…	There is limited information available on the disease implications of ATP13A5. However, recent studies have suggested that mutations in this gene may be associated with neurodegenerative disorders such as Parkinson's disease and Alzheimer's disease. Targeted drug discovery efforts for ATP13A5 are still in the early stages, but there is potential for this gene to be a therapeutic target for these …	GO:1902047 polyamine transmembrane transport;GO:0015846 polyamine transport;GO:0006874 intracellular calcium ion homeostasis			Plasma membrane (Approved); Additional: Nucleoplasm				1.0	0.0	0.0	0.0	1.0	0.0	0.0	0.0	0.0	0.0	1.0	0.0	0.0	0.0	0.0	0.0	0.0	0.0	0.0	0.0
PPP1R36	145376	symbol	H. sapiens	145376	H. sapiens	PPP1R36	protein phosphatase 1 regulatory subunit 36	PPP1R36 is a human gene that is predicted to have phosphatase binding activity and protein phosphatase inhibitor activity. It is also predicted to be involved in the negative regulation of phosphatase activity. This information is provided by the Alliance of Genome Resources as of April 2022.	Unfortunately, there is currently very limited information available on the disease implications and targeted drug discovery efforts for PPP1R36. This is likely due to the fact that the gene is relatively understudied and its exact function and role in disease pathogenesis are not well understood. As a result, there are currently no drugs on the market that specifically target PPP1R36. However, a…			Predicted intracellular proteins					0.0	0.0	0.0	0.0	0.0	0.0	0.0	0.0	0.0	0.0	0.0	0.0	0.0	0.0	0.0	0.0	0.0	0.0	0.0	0.0
HMX2	3167	symbol	H. sapiens	3167	H. sapiens	HMX2	H6 family homeobox 2	HMX2 is a gene that belongs to the NKL homeobox family of transcription factors. This gene plays a crucial role in organ development during embryogenesis. In mice, a related protein is involved in the patterning of inner ear structures. In humans, variations in a region containing the HMX2 gene have been linked to inner ear malformations, vestibular dysfunction, and hearing loss. The HMX2 gene is…	Currently, there are no targeted drug discovery efforts specifically aimed at the HMX2 gene. However, research into the genetic basis of inner ear malformations and hearing loss has led to the development of several drugs that can help manage these conditions. For example, cochlear implants and hearing aids can help individuals with hearing loss, while vestibular rehabilitation therapy can improv…	GO:0048026 positive regulation of mRNA splicing, via spliceosome;GO:0050685 positive regulation of mRNA processing;GO:0033120 positive regulation of RNA splicing		Predicted intracellular proteins; Transcription factors:Helix-turn-helix domains					0.0	0.0	0.0	0.0	0.0	0.0	0.0	0.0	0.0	0.0	0.0	0.0	0.0	1.0	0.0	0.0	0.0	0.0	0.0	0.0
DRD1	1812	symbol	H. sapiens	1812	H. sapiens	DRD1	dopamine receptor D1	The DRD1 gene encodes the dopamine receptor D1 subtype, which is the most common dopamine receptor in the central nervous system. This receptor is a G-protein coupled receptor that activates cyclic AMP-dependent protein kinases and stimulates adenylyl cyclase. The D1 receptor is involved in regulating neuronal growth and development, modulating dopamine receptor D2-mediated events, and mediating …	The DRD1 gene has been implicated in several neurological and psychiatric disorders, including schizophrenia, bipolar disorder, and addiction. Targeted drug discovery efforts have focused on developing drugs that modulate the activity of the D1 receptor, with the goal of treating these disorders. One example of a successful drug targeting the D1 receptor is Aripiprazole, which is used to treat sc…	GO:0001661 conditioned taste aversion;GO:0046960 sensitization;GO:0035106 operant conditioning		G-protein coupled receptors:GPCRs excl olfactory receptors; FDA approved drug targets:Small molecule drugs	Plasma membrane (Approved); Additional: Cytosol	Ziprasidone; Cabergoline; Olanzapine; Methylergometrine; Clozapine; Phenylpropanolamine; Loxapine; Imipramine; Chlorpromazine; Haloperidol; Triflupromazine; Amoxapine; Lamotrigine; Cinnarizine; Lisuride; Fluphenazine; Thioridazine; Ergotamine; Apomorphine; Paroxetine; Trimipramine; Risperidone; Fenoldopam; Minaprine; Perphenazine; Flupentixol; Dopamine; Carphenazine; Ergoloid mesylate; Pergolide;…			0.0	0.0	1.0	1.0	0.0	0.0	1.0	0.0	1.0	1.0	0.0	0.0	0.0	0.0	1.0	1.0	0.0	0.0	0.0	0.0
GATA3	2625	symbol	H. sapiens	2625	H. sapiens	GATA3	GATA binding protein 3	GATA3 is a gene that encodes a protein belonging to the GATA family of transcription factors. The protein contains two GATA-type zinc fingers and plays a crucial role in regulating T-cell development and endothelial cell biology. Mutations in this gene are associated with hypoparathyroidism with sensorineural deafness and renal dysplasia.	Mutations in the GATA3 gene have been linked to several diseases, including hypoparathyroidism with sensorineural deafness and renal dysplasia, breast cancer, and colorectal cancer. Targeted drug discovery efforts have focused on developing drugs that can modulate the activity of GATA3 in these diseases. For example, in breast cancer, GATA3 is often downregulated, leading to tumor growth and meta…	GO:2000606 regulation of cell proliferation involved in mesonephros development;GO:2000607 negative regulation of cell proliferation involved in mesonephros development;GO:2000683 regulation of cellular response to X-ray		Cancer-related genes:Candidate cancer biomarkers; Cancer-related genes:Mutated cancer genes; Disease related genes; Transcription factors:Zinc-coordinating DNA-binding domains; Cancer-related genes:Mutational cancer driver genes; Human disease related genes:Cancers:Cancers of the breast and female genital organs; Predicted intracellular proteins; Human disease related genes:Immune system diseases…	Nucleoplasm (Supported)		(M36)PID IL27 PATHWAY; (M60)PID NFAT TFPATHWAY; (M17)PID NOTCH PATHWAY	(M5916)HALLMARK APICAL SURFACE; (M5921)HALLMARK COMPLEMENT	0.0	1.0	1.0	0.0	0.0	0.0	1.0	0.0	0.0	1.0	0.0	0.0	0.0	1.0	0.0	1.0	0.0	0.0	0.0	0.0
HTR3B	9177	symbol	H. sapiens	9177	H. sapiens	HTR3B	5-hydroxytryptamine receptor 3B	HTR3B is a gene that encodes subunit B of the type 3 receptor for serotonin, a hormone that functions as a neurotransmitter and a mitogen. This gene belongs to the ligand-gated ion channel receptor superfamily and causes fast, depolarizing responses in neurons after activation. However, it is not functional as a homomeric complex and requires subunit A (HTR3A) to form a pentaheteromeric complex t…	The HTR3B gene has been implicated in various diseases and conditions, including anxiety, depression, schizophrenia, and irritable bowel syndrome. Targeted drug discovery efforts have focused on developing drugs that modulate the activity of the HTR3B receptor, either by enhancing or inhibiting its function. Several drugs targeting this receptor have been developed and are currently on the market…	GO:0007210 serotonin receptor signaling pathway;GO:1903351 cellular response to dopamine;GO:1903350 response to dopamine		Transporters:Transporter channels and pores; Predicted intracellular proteins; FDA approved drug targets:Small molecule drugs		Ethanol; Dopamine; Serotonin			1.0	0.0	0.0	0.0	0.0	0.0	1.0	0.0	0.0	0.0	0.0	0.0	0.0	0.0	1.0	0.0	0.0	0.0	0.0	0.0
GRM1	2911	symbol	H. sapiens	2911	H. sapiens	GRM1	glutamate metabotropic receptor 1	The human gene GRM1 encodes a metabotropic glutamate receptor that activates phospholipase C. This receptor is involved in glutamatergic neurotransmission, which is important for normal brain function and can be disrupted in various neuropathological conditions. The canonical alpha isoform of the protein is a disulfide-linked homodimer that is activated by a G-protein-coupled phosphatidylinositol…	GRM1 has been implicated in several disease states, including schizophrenia, bipolar disorder, depression, and breast cancer. In schizophrenia, GRM1 expression has been found to be decreased in the prefrontal cortex, which is associated with cognitive deficits. In bipolar disorder, GRM1 expression has been found to be decreased in the hippocampus, which is associated with mood regulation. In brea…	GO:0007206 phospholipase C-activating G protein-coupled glutamate receptor signaling pathway;GO:0007196 adenylate cyclase-inhibiting G protein-coupled glutamate receptor signaling pathway;GO:0099566 regulation of postsynaptic cytosolic calcium ion concentration		Disease related genes; Transporters; G-protein coupled receptors:GPCRs excl olfactory receptors; Potential drug targets; G-protein coupled receptors:Family 3 (C) receptors; Human disease related genes:Nervous system diseases:Neurodegenerative diseases	Vesicles (Approved)	Glutamic acid; (S)-alpha-methyl-4-carboxyphenylglycine			1.0	0.0	0.0	1.0	0.0	0.0	0.0	1.0	1.0	0.0	1.0	0.0	0.0	0.0	1.0	0.0	0.0	0.0	0.0	0.0
GPRC6A	222545	symbol	H. sapiens	222545	H. sapiens	GPRC6A	G protein-coupled receptor class C group 6 member A	GPRC6A is a gene that belongs to the G protein-coupled receptor class C group 6. This gene is a member of a family of genes that have a conserved amino acid-sensing motif and a 7-transmembrane loop region. GPRC6A also has a long N-terminal domain. The function of GPRC6A is not fully understood, but it has been suggested to play a role in calcium and bone metabolism, as well as in the regulation o…	GPRC6A has been implicated in several diseases, including osteoporosis, prostate cancer, and type 2 diabetes. In osteoporosis, GPRC6A has been shown to play a role in regulating bone mineral density and bone turnover. In prostate cancer, GPRC6A has been found to be overexpressed in cancer cells and may contribute to tumor growth and progression. In type 2 diabetes, GPRC6A has been linked to insul…	GO:2000224 regulation of testosterone biosynthetic process;GO:0010566 regulation of ketone biosynthetic process;GO:0050810 regulation of steroid biosynthetic process		G-protein coupled receptors:Family 3 (C) receptors; G-protein coupled receptors:GPCRs excl olfactory receptors; Transporters					0.0	0.0	0.0	0.0	0.0	0.0	0.0	0.0	1.0	0.0	0.0	0.0	0.0	0.0	0.0	0.0	0.0	0.0	0.0	0.0
HSD11B2	3291	symbol	H. sapiens	3291	H. sapiens	HSD11B2	hydroxysteroid 11-beta dehydrogenase 2	HSD11B2 is a gene that encodes for the type II isozyme of the corticosteroid 11-beta-dehydrogenase enzyme. This isozyme only has 11-beta-dehydrogenase activity and is responsible for converting the glucocorticoid cortisol to the inactive metabolite cortisone in aldosterone-selective epithelial tissues such as the kidney. This prevents the illicit activation of the mineralocorticoid receptor. In t…	Mutations in the HSD11B2 gene can lead to the syndrome of apparent mineralocorticoid excess (AME) and hypertension. This rare autosomal recessive disorder is characterized by excessive levels of cortisol and aldosterone, leading to hypertension, hypokalemia, and metabolic alkalosis. Treatment options for AME include mineralocorticoid receptor antagonists, such as spironolactone and eplerenone, wh…	GO:0002017 regulation of blood volume by renal aldosterone;GO:0034650 cortisol metabolic process;GO:0003084 positive regulation of systemic arterial blood pressure		Human disease related genes:Cardiovascular diseases:Hypertensive diseases; Disease related genes; Human disease related genes:Musculoskeletal diseases:Skeletal diseases; Human disease related genes:Endocrine and metabolic diseases:Adrenal gland diseases	Vesicles (Supported)	NADH; Fluoxymesterone; Formebolone; Hydrocortisone aceponate; Hydrocortisone acetate; Hydrocortisone butyrate; Hydrocortisone cypionate; Hydrocortisone phosphate; Hydrocortisone probutate; Hydrocortisone valerate		(M5949)HALLMARK PEROXISOME; (M5956)HALLMARK KRAS SIGNALING DN	0.0	0.0	1.0	0.0	0.0	0.0	1.0	0.0	0.0	1.0	0.0	0.0	1.0	0.0	0.0	0.0	0.0	1.0	0.0	0.0
HS3ST6	64711	symbol	H. sapiens	64711	H. sapiens	HS3ST6	heparan sulfate-glucosamine 3-sulfotransferase 6	HS3ST6 is a human gene that encodes for heparan sulfate-glucosamine 3-sulfotransferase 6, which is predicted to have activity similar to heparan sulfate-glucosamine 3-sulfotransferase 1. This gene is involved in the biosynthesis of glycosaminoglycans and is predicted to play a role in blastocyst hatching. HS3ST6 is predicted to be located in the Golgi membrane.	There is limited information available on the disease implications of HS3ST6. However, research has suggested that alterations in the expression of HS3ST6 may be associated with certain types of cancer, including breast cancer and hepatocellular carcinoma. Targeted drug discovery efforts for HS3ST6 are also limited, but some studies have explored the potential of targeting this gene for cancer th…	GO:0015015 heparan sulfate proteoglycan biosynthetic process, enzymatic modification;GO:0030201 heparan sulfate proteoglycan metabolic process;GO:0001835 blastocyst hatching		Disease related genes; Potential drug targets; Human disease related genes:Cardiovascular diseases:Vascular diseases; Predicted intracellular proteins; Enzymes; ENZYME proteins:Transferases					0.0	0.0	0.0	0.0	0.0	0.0	0.0	0.0	0.0	0.0	0.0	0.0	0.0	0.0	0.0	0.0	0.0	0.0	0.0	0.0
SLC5A11	115584	symbol	H. sapiens	115584	H. sapiens	SLC5A11	solute carrier family 5 member 11	SLC5A11 is a gene that encodes for a protein belonging to the solute carrier family 5 member 11. This protein is a cotransporter that utilizes ion gradients to actively transport nutrients, neurotransmitters, osmolytes, and ions into cells. Cotransporters are a significant class of proteins that play a crucial role in the cellular accumulation of various substances. The function of SLC5A11 is ess…	There is limited information available on the disease implications of SLC5A11. However, recent studies have suggested that mutations in this gene may be associated with the development of type 2 diabetes and obesity. Targeted drug discovery efforts for SLC5A11 are still in the early stages, but there is potential for the development of drugs that modulate the activity of this protein to treat met…	GO:0015798 myo-inositol transport;GO:0015791 polyol transmembrane transport;GO:1904659 glucose transmembrane transport		Transporters:Electrochemical Potential-driven transporters	Nucleoplasm (Approved); Additional: Cytosol				1.0	0.0	0.0	0.0	1.0	0.0	0.0	0.0	0.0	0.0	0.0	0.0	0.0	0.0	0.0	0.0	0.0	0.0	0.0	0.0
KCNJ10	3766	symbol	H. sapiens	3766	H. sapiens	KCNJ10	potassium inwardly rectifying channel subfamily J member 10	The KCNJ10 gene is a member of the inward rectifier-type potassium channel family, which allows potassium to flow into cells more easily than out. This gene may form a heterodimer with another potassium channel protein and is responsible for the potassium buffering action of glial cells in the brain. Mutations in KCNJ10 have been linked to seizure susceptibility in common idiopathic generalized e…	Mutations in the KCNJ10 gene have been associated with several neurological disorders, including epilepsy, ataxia, and intellectual disability. As a result, there has been significant interest in developing drugs that target this gene. One approach has been to identify compounds that can modulate the activity of the potassium channel formed by KCNJ10. For example, a study published in 2017 identi…	GO:0051935 glutamate reuptake;GO:0051933 amino acid neurotransmitter reuptake;GO:0060075 regulation of resting membrane potential		Disease related genes; Transporters:Transporter channels and pores; FDA approved drug targets:Small molecule drugs; Human disease related genes:Nervous system diseases:Other nervous and sensory system diseases; Human disease related genes:Nervous system diseases:Ear disease; Predicted intracellular proteins; Voltage-gated ion channels:Inwardly Rectifying Potassium Channels					1.0	0.0	0.0	1.0	0.0	0.0	0.0	0.0	0.0	0.0	1.0	0.0	0.0	0.0	1.0	0.0	0.0	0.0	0.0	0.0
DDN	23109	symbol	H. sapiens	23109	H. sapiens	DDN	dendrin	The human gene DDN, also known as dendrin, is predicted to have DNA-binding transcription factor activity, specifically for RNA polymerase II and cis-regulatory region sequence-specific DNA binding. It is also predicted to play a role in positive regulation of transcription by RNA polymerase II. DDN is located in both cell projections and the cytoplasm.	There is limited information available on the disease implications of DDN. However, some studies have suggested that DDN may be involved in the development of certain types of cancer, such as breast cancer and glioblastoma. Targeted drug discovery efforts for DDN are also limited, but some studies have identified potential small molecule inhibitors of DDN that could be used for therapeutic purpos…	GO:0045944 positive regulation of transcription by RNA polymerase II;GO:0045893 positive regulation of DNA-templated transcription;GO:1902680 positive regulation of RNA biosynthetic process		Predicted intracellular proteins	Nucleoplasm (Supported); Additional: Cytosol				0.0	0.0	0.0	0.0	0.0	0.0	0.0	0.0	0.0	0.0	0.0	0.0	0.0	0.0	0.0	0.0	0.0	0.0	0.0	0.0
IYD	389434	symbol	H. sapiens	389434	H. sapiens	IYD	iodotyrosine deiodinase	The IYD gene encodes an enzyme that plays a crucial role in the production of thyroid hormones. The enzyme catalyzes the deiodination of mono- and diiodotyrosine, which are byproducts of thyroid hormone production. Mutations in this gene can cause congenital hypothyroidism due to dyshormonogenesis type 4, also known as deiodinase deficiency, iodotyrosine dehalogenase deficiency, or thyroid hormon…	Congenital hypothyroidism due to dyshormonogenesis type 4, caused by mutations in the IYD gene, is a rare genetic disorder that affects the thyroid gland's ability to produce thyroid hormones. This can lead to symptoms such as developmental delays, intellectual disability, and goiter. Currently, there are no targeted drug discovery efforts for this specific condition, and treatment typically invo…	GO:0006570 tyrosine metabolic process;GO:1902221 erythrose 4-phosphate/phosphoenolpyruvate family amino acid metabolic process;GO:0042403 thyroid hormone metabolic process		Disease related genes; Potential drug targets; ENZYME proteins:Oxidoreductases; Human disease related genes:Endocrine and metabolic diseases:Thyroid gland diseases; Enzymes	Plasma membrane (Supported)	3,5-Diiodotyrosine			0.0	0.0	0.0	0.0	0.0	0.0	0.0	0.0	0.0	1.0	0.0	1.0	0.0	0.0	0.0	0.0	0.0	0.0	0.0	0.0
WNK4	65266	symbol	H. sapiens	65266	H. sapiens	WNK4	WNK lysine deficient protein kinase 4	WNK4 is a protein kinase that belongs to the WNK family of serine-threonine protein kinases. It is involved in regulating the balance between NaCl reabsorption and K(+) secretion in kidney cells. WNK4 is part of the tight junction complex and regulates the activities of various ion channels, cotransporters, and exchangers involved in electrolyte flux in epithelial cells. Mutations in the WNK4 gen…	There are currently no targeted drug discovery efforts for WNK4, as it is primarily a regulator of ion transport in the kidney and its dysfunction leads to a rare genetic disorder, pseudohypoaldosteronism type IIB. Treatment for this disorder involves managing the symptoms, such as administering salt supplements and medications to control blood pressure and acidosis. There are no drugs specifical…	GO:0035931 mineralocorticoid secretion;GO:0035932 aldosterone secretion;GO:0072156 distal tubule morphogenesis	yes	Disease related genes; Potential drug targets; Transporters:Accessory Factors Involved in Transport; Kinases; Predicted intracellular proteins; Enzymes; ENZYME proteins:Transferases; Human disease related genes:Urinary system diseases:Kidney diseases				(M5915)HALLMARK APICAL JUNCTION	1.0	1.0	1.0	0.0	1.0	0.0	0.0	1.0	0.0	0.0	1.0	0.0	1.0	0.0	0.0	1.0	0.0	1.0	0.0	0.0
AQP5	362	symbol	H. sapiens	362	H. sapiens	AQP5	aquaporin 5	AQP5, also known as aquaporin 5, is a protein that functions as a water channel. It is part of a family of small integral membrane proteins called aquaporins, which are related to the major intrinsic protein (MIP or AQP0). AQP5 is involved in the production of saliva, tears, and pulmonary secretions. It is closely related to other aquaporins, including AQP0, AQP2, and AQP6, and all of these genes…	Mutations in the AQP5 gene have been associated with several diseases, including Sjogren's syndrome, a chronic autoimmune disorder that affects the salivary and lacrimal glands, resulting in dry mouth and eyes. AQP5 has also been implicated in the development of lung cancer, where it plays a role in tumor growth and metastasis. As a result, AQP5 has become a target for drug discovery efforts, wit…	GO:0030157 pancreatic juice secretion;GO:0046541 saliva secretion;GO:0071476 cellular hypotonic response		Disease related genes; Potential drug targets; Transporters:Transporter channels and pores; Human disease related genes:Congenital malformations:Congenital malformations of skin	Plasma membrane (Approved)		(M232)PID ECADHERIN STABILIZATION PATHWAY		0.0	0.0	0.0	0.0	1.0	0.0	0.0	0.0	0.0	0.0	0.0	0.0	1.0	1.0	0.0	0.0	0.0	0.0	0.0	0.0
HPSE2	60495	symbol	H. sapiens	60495	H. sapiens	HPSE2	heparanase 2 (inactive)	HPSE2 is a gene that encodes for an inactive heparanase enzyme. This enzyme is responsible for breaking down heparin sulfate proteoglycans found on the extracellular matrix and cell surface. The protein may play a role in biological processes such as angiogenesis and tumor progression by remodeling the extracellular matrix. The gene has multiple transcript variants due to alternate splicing.	Research has shown that HPSE2 mutations are associated with urofacial syndrome, a rare genetic disorder characterized by urinary tract dysfunction and abnormal facial expressions. Additionally, HPSE2 has been implicated in various types of cancer, including breast, ovarian, and pancreatic cancer, as well as in inflammatory diseases such as rheumatoid arthritis. Targeted drug discovery efforts hav…	GO:0030198 extracellular matrix organization;GO:0043062 extracellular structure organization;GO:0045229 external encapsulating structure organization		Disease related genes; Human disease related genes:Urinary system diseases:Urinary bladder diseases; Predicted intracellular proteins; Predicted secreted proteins			(M3468)NABA ECM REGULATORS; (M5885)NABA MATRISOME ASSOCIATED; (M5889)NABA MATRISOME		0.0	0.0	0.0	0.0	0.0	1.0	0.0	0.0	0.0	0.0	0.0	0.0	0.0	0.0	0.0	0.0	0.0	0.0	0.0	0.0
KCNK10	54207	symbol	H. sapiens	54207	H. sapiens	KCNK10	potassium two pore domain channel subfamily K member 10	The KCNK10 gene encodes a protein that belongs to the family of potassium channel proteins with two pore-forming P domains. This channel primarily allows outward current under normal potassium concentrations and is activated by arachidonic acid, membrane stretching, intracellular acidification, and general anesthetics. The gene has several alternatively spliced transcript variants that produce di…	Research on the KCNK10 gene has revealed its potential involvement in several diseases. For instance, mutations in this gene have been linked to the development of pulmonary arterial hypertension (PAH), a condition characterized by high blood pressure in the arteries that supply the lungs. Additionally, KCNK10 has been implicated in the pathogenesis of epilepsy, where it may play a role in regula…	GO:0030322 stabilization of membrane potential;GO:0007613 memory;GO:0071805 potassium ion transmembrane transport							1.0	0.0	0.0	1.0	0.0	0.0	0.0	1.0	0.0	0.0	0.0	0.0	0.0	0.0	1.0	0.0	0.0	0.0	0.0	0.0
PON1	5444	symbol	H. sapiens	5444	H. sapiens	PON1	paraoxonase 1	PON1, or paraoxonase 1, is an enzyme that belongs to the paraoxonase family. It has lactonase and ester hydrolase activity and is synthesized in the liver and kidney before being secreted into the bloodstream. PON1 binds to high-density lipoprotein (HDL) particles and hydrolyzes thiolactones and xenobiotics, including paraoxon, a metabolite of the insecticide parathion. Polymorphisms in the PON1 …	There is ongoing research into the potential role of PON1 in various diseases, including cardiovascular disease, diabetes, and neurodegenerative disorders. Some studies have suggested that PON1 activity may be a biomarker for predicting the risk of cardiovascular disease, and that PON1 polymorphisms may be associated with increased risk of certain diseases. Targeted drug discovery efforts have fo…	GO:1901335 lactone catabolic process;GO:1901334 lactone metabolic process;GO:0010875 positive regulation of cholesterol efflux		Cancer-related genes:Candidate cancer biomarkers; Disease related genes; Potential drug targets; Predicted secreted proteins; Transporters:Transporter channels and pores; ENZYME proteins:Hydrolases; Human disease related genes:Nervous system diseases:Eye disease; Enzymes; Candidate cardiovascular disease genes; Human disease related genes:Endocrine and metabolic diseases:Diabetes		Cefazolin; Zinc; Copper; Zinc acetate; Zinc chloride; Zinc sulfate, unspecified form			0.0	0.0	0.0	0.0	0.0	0.0	0.0	0.0	0.0	1.0	0.0	1.0	0.0	0.0	0.0	0.0	0.0	0.0	0.0	0.0
GALNT3	2591	symbol	H. sapiens	2591	H. sapiens	GALNT3	polypeptide N-acetylgalactosaminyltransferase 3	The GALNT3 gene encodes for UDP-GalNAc transferase 3, which is a member of the GalNAc-transferases family. This family is responsible for transferring an N-acetyl galactosamine to the hydroxyl group of a serine or threonine residue in the first step of O-linked oligosaccharide biosynthesis. Each member of the GalNAc-transferases family has distinct activities, and the initiation of O-glycosylatio…	Mutations in the GALNT3 gene have been associated with several diseases, including familial tumoral calcinosis, hyperphosphatemic familial tumoral calcinosis, and hyperostosis-hyperphosphatemia syndrome. These diseases are characterized by the deposition of calcium phosphate crystals in soft tissues, leading to pain, inflammation, and impaired mobility. Targeted drug discovery efforts for these d…	GO:0018242 protein O-linked glycosylation via serine;GO:0018243 protein O-linked glycosylation via threonine;GO:0016266 O-glycan processing		Disease related genes; Potential drug targets; Human disease related genes:Congenital disorders of metabolism:Other congenital disorders of metabolism; Predicted intracellular proteins; Enzymes; ENZYME proteins:Transferases	Golgi apparatus (Supported)			(M5953)HALLMARK KRAS SIGNALING UP	0.0	0.0	0.0	0.0	0.0	0.0	0.0	0.0	0.0	0.0	0.0	0.0	0.0	0.0	0.0	0.0	0.0	0.0	1.0	0.0
HRG	3273	symbol	H. sapiens	3273	H. sapiens	HRG	histidine rich glycoprotein	HRG, or histidine rich glycoprotein, is a protein found in plasma and platelets that contains two cystatin-like domains. Its physiological function is not yet fully understood, but it is known to bind heme, dyes, and divalent metal ions. HRG also has antimicrobial activity against several bacteria and fungi, and can inhibit rosette formation. It interacts with heparin, thrombospondin, and plasmin…	Mutations in the HRG gene have been associated with an increased risk of thrombophilia, a condition in which blood clots form excessively and can lead to serious health complications such as stroke, heart attack, and pulmonary embolism. Targeted drug discovery efforts have focused on developing drugs that can modulate the activity of HRG and reduce the risk of thrombophilia. One example is the de…	GO:0010593 negative regulation of lamellipodium assembly;GO:2000504 positive regulation of blood vessel remodeling;GO:0051838 cytolysis by host of symbiont cells		Disease related genes; Human disease related genes:Cardiovascular diseases:Hematologic diseases; Predicted secreted proteins		Zinc chloride; Zinc sulfate, unspecified form	(M3468)NABA ECM REGULATORS; (M5885)NABA MATRISOME ASSOCIATED; (M5889)NABA MATRISOME	(M5946)HALLMARK COAGULATION; (M5934)HALLMARK XENOBIOTIC METABOLISM	0.0	0.0	0.0	0.0	0.0	1.0	0.0	0.0	0.0	0.0	0.0	0.0	1.0	0.0	0.0	1.0	0.0	0.0	0.0	0.0
SLC28A2	9153	symbol	H. sapiens	9153	H. sapiens	SLC28A2	solute carrier family 28 member 2	SLC28A2 is a human gene that encodes a protein belonging to the solute carrier family 28 member 2. This protein is involved in the transport of neurotransmitters and nucleosides across the cell membrane. It plays a role in several processes, including the transport of purine and pyrimidine-containing compounds. The protein is predicted to be located in the membrane and is a part of the brush bord…	Mutations in the SLC28A2 gene have been associated with a rare genetic disorder called H syndrome. This disorder is characterized by hyperpigmentation, hypertrichosis, hearing loss, and other systemic manifestations. There are currently no targeted drug discovery efforts for SLC28A2, as the disorder is extremely rare and poorly understood. However, there are several drugs on the market that targe…	GO:0035340 inosine transport;GO:0015860 purine nucleoside transmembrane transport;GO:0032238 adenosine transport		Transporters:Electrochemical Potential-driven transporters	Vesicles (Approved); Additional: Golgi apparatus			(M5932)HALLMARK INFLAMMATORY RESPONSE	0.0	0.0	1.0	0.0	1.0	0.0	0.0	0.0	0.0	0.0	0.0	0.0	0.0	0.0	0.0	0.0	0.0	0.0	0.0	0.0
PPP1R1B	84152	symbol	H. sapiens	84152	H. sapiens	PPP1R1B	protein phosphatase 1 regulatory inhibitor subunit 1B	PPP1R1B is a gene that encodes a protein that plays a role in signal transduction. It can function as both a kinase and a phosphatase inhibitor, and its activity is regulated by stimulation of dopamine and glutamate receptors. This gene is a potential therapeutic target for neurological and psychiatric disorders due to its involvement in dopamine signaling. Multiple variants of the gene have been…	PPP1R1B has been implicated in several neurological and psychiatric disorders, including Parkinson's disease, schizophrenia, and addiction. In Parkinson's disease, the loss of dopamine-producing neurons leads to a decrease in PPP1R1B expression, which may contribute to the motor symptoms of the disease. In schizophrenia, PPP1R1B has been found to be dysregulated in the prefrontal cortex, which is…	GO:0007621 negative regulation of female receptivity;GO:0045924 regulation of female receptivity;GO:0060180 female mating behavior		Predicted intracellular proteins					0.0	0.0	0.0	1.0	0.0	0.0	1.0	0.0	1.0	0.0	0.0	0.0	0.0	0.0	0.0	0.0	0.0	0.0	0.0	0.0
GPR12	2835	symbol	H. sapiens	2835	H. sapiens	GPR12	G protein-coupled receptor 12	GPR12 is a human gene that encodes a protein predicted to function as a G protein-coupled receptor. It is involved in the adenylate cyclase-activating G protein-coupled receptor signaling pathway and the regulation of metabolic processes. GPR12 is predicted to act upstream of or within the G protein-coupled receptor signaling pathway and cellular calcium ion homeostasis. It is also predicted to b…	There is limited information available on the disease implications of GPR12. However, studies have suggested that it may play a role in the development and progression of certain cancers, including breast and ovarian cancer. Targeted drug discovery efforts for GPR12 are currently underway, with a focus on identifying small molecule agonists and antagonists that can modulate its activity. While th…	GO:0007189 adenylate cyclase-activating G protein-coupled receptor signaling pathway;GO:0006874 intracellular calcium ion homeostasis;GO:0055074 calcium ion homeostasis		G-protein coupled receptors:GPCRs excl olfactory receptors		Cannabidiol; Medical Cannabis; Nabiximols			0.0	0.0	0.0	0.0	0.0	0.0	0.0	0.0	1.0	0.0	1.0	0.0	0.0	0.0	0.0	0.0	0.0	0.0	0.0	0.0
CHRNA4	1137	symbol	H. sapiens	1137	H. sapiens	CHRNA4	cholinergic receptor nicotinic alpha 4 subunit	The CHRNA4 gene encodes a nicotinic acetylcholine receptor that plays a role in fast signal transmission at synapses. This receptor can bind acetylcholine, leading to the opening of an ion-conducting channel across the plasma membrane. It is an integral membrane receptor subunit that can interact with either nAChR beta-2 or nAChR beta-4 to form a functional receptor. Mutations in this gene cause …	The CHRNA4 gene has been implicated in several neurological disorders, including nocturnal frontal lobe epilepsy type 1 (NFLE1) and schizophrenia. Mutations in this gene have been found to cause NFLE1, a rare form of epilepsy characterized by seizures that occur during non-rapid eye movement sleep. Targeted drug discovery efforts have focused on developing drugs that modulate the activity of nico…	GO:0035095 behavioral response to nicotine;GO:0060080 inhibitory postsynaptic potential;GO:0014059 regulation of dopamine secretion		Disease related genes; Transporters:Transporter channels and pores; FDA approved drug targets:Small molecule drugs; Predicted intracellular proteins; Human disease related genes:Nervous system diseases:Epilepsy		Nicotine; Butalbital; Talbutal; Pentobarbital; Methadone; Secobarbital; Metharbital; Dextromethorphan; Carbamazepine; Atropine; Thiopental; Mecamylamine; Scopolamine; Isoflurane; Estradiol; Primidone; Methylphenobarbital; Ethanol; Amantadine; Physostigmine; Phenobarbital; Decamethonium; Varenicline; Amobarbital; Aprobarbital; Butobarbital; Heptabarbital; Hexobarbital; Barbital; Dihydro-2-thioxo-5…			1.0	0.0	0.0	1.0	0.0	0.0	1.0	0.0	1.0	0.0	0.0	0.0	0.0	0.0	1.0	0.0	0.0	0.0	0.0	0.0
CLNK	116449	symbol	H. sapiens	116449	H. sapiens	CLNK	cytokine dependent hematopoietic cell linker	CLNK is a human gene that encodes for cytokine dependent hematopoietic cell linker, also known as MIST. MIST is a member of the SLP76 family of adaptors and plays a role in regulating immunoreceptor signaling, including B cell antigen receptor signaling and mast cell degranulation. The gene has been studied in relation to various diseases, including asthma and autoimmune disorders.	Research on CLNK has shown its involvement in various diseases, including asthma and autoimmune disorders. In asthma, CLNK has been found to play a role in regulating airway inflammation and hyperresponsiveness. In autoimmune disorders, CLNK has been linked to the development of autoantibodies and the activation of immune cells. Targeted drug discovery efforts for CLNK have focused on developing …	GO:0002729 positive regulation of natural killer cell cytokine production;GO:0002727 regulation of natural killer cell cytokine production;GO:0032815 negative regulation of natural killer cell activation		Predicted intracellular proteins	Vesicles (Uncertain)				0.0	0.0	0.0	0.0	0.0	0.0	0.0	0.0	0.0	0.0	0.0	0.0	0.0	0.0	0.0	0.0	0.0	0.0	1.0	0.0
DCN	1634	symbol	H. sapiens	1634	H. sapiens	DCN	decorin	DCN, also known as decorin, is a protein that belongs to the small leucine-rich proteoglycan family. It is involved in the assembly of collagen fibrils and has been found to play a role in tumor suppression. DCN binds to multiple cell surface receptors, which mediates its effects on autophagy, inflammation, angiogenesis, and tumorigenesis. The gene encoding DCN undergoes alternative splicing, res…	Mutations in the DCN gene have been associated with several diseases, including congenital stromal corneal dystrophy, osteoarthritis, and cardiovascular disease. Targeted drug discovery efforts have focused on developing drugs that can modulate the activity of DCN and its receptors. One example is the use of DCN as a biomarker for cancer diagnosis and prognosis. Another example is the development…	GO:0051901 positive regulation of mitochondrial depolarization;GO:1904181 positive regulation of membrane depolarization;GO:1900747 negative regulation of vascular endothelial growth factor signaling pathway		Cancer-related genes:Candidate cancer biomarkers; Disease related genes; Predicted secreted proteins; Predicted intracellular proteins; Human disease related genes:Nervous system diseases:Eye disease			(M5882)NABA PROTEOGLYCANS; (M65)PID FRA PATHWAY; (M5884)NABA CORE MATRISOME	(M5902)HALLMARK APOPTOSIS; (M5891)HALLMARK HYPOXIA; (M5930)HALLMARK EPITHELIAL MESENCHYMAL TRANSITION	0.0	0.0	0.0	0.0	0.0	0.0	0.0	0.0	0.0	0.0	0.0	0.0	0.0	0.0	1.0	1.0	1.0	0.0	0.0	0.0
LY6K	54742	symbol	H. sapiens	54742	H. sapiens	LY6K	lymphocyte antigen 6 family member K	LY6K is a human gene that belongs to the lymphocyte antigen 6 family. It is predicted to be involved in the binding activity of sperm to the zona pellucida, which is the outer layer of the egg. LY6K is also predicted to play a role upstream of or within flagellated sperm motility, which is the movement of sperm through the female reproductive tract. The gene is predicted to be located in the cell…	There is limited information available on the disease implications of LY6K. However, some studies have suggested that it may be involved in the development and progression of certain types of cancer, including breast cancer and lung cancer. Targeted drug discovery efforts for LY6K are currently underway, with a focus on developing drugs that can inhibit its activity and potentially prevent or tre…	GO:0007339 binding of sperm to zona pellucida;GO:0035036 sperm-egg recognition;GO:0009988 cell-cell recognition		Predicted secreted proteins	Plasma membrane (Approved); Additional: Nucleoplasm				0.0	0.0	0.0	0.0	0.0	0.0	0.0	0.0	0.0	0.0	0.0	0.0	0.0	0.0	0.0	0.0	0.0	0.0	0.0	0.0
CNTD2	79935	gene_synonym	H. sapiens	79935	H. sapiens	CCNP	cyclin P	The human gene CCNP, also known as cyclin P, is predicted to play a role in regulating the activity of cyclin-dependent protein serine/threonine kinases and in the transition of cells through the mitotic phase of the cell cycle. It is located in the nucleus.	There is limited information available on the disease implications of CCNP. However, some studies have suggested that alterations in CCNP expression may be associated with certain types of cancer, including breast cancer and hepatocellular carcinoma. Targeted drug discovery efforts for CCNP are also limited, as the function of this gene is not well understood. However, some studies have suggested…	GO:0000079 regulation of cyclin-dependent protein serine/threonine kinase activity;GO:1904029 regulation of cyclin-dependent protein kinase activity;GO:0044772 mitotic cell cycle phase transition		Predicted intracellular proteins					0.0	0.0	0.0	0.0	0.0	0.0	0.0	0.0	0.0	0.0	0.0	0.0	0.0	0.0	0.0	0.0	0.0	0.0	0.0	0.0
SLC5A7	60482	symbol	H. sapiens	60482	H. sapiens	SLC5A7	solute carrier family 5 member 7	SLC5A7 is a gene that encodes a transporter protein responsible for the uptake of choline, which is used for the synthesis of acetylcholine in cholinergic neurons. The protein is sodium and chloride ion-dependent and is found in synaptosomal plasma membranes. Increased density of the protein in response to depolarization of cholinergic terminals leads to increased choline uptake. Dysfunctions in …	Dysfunction in the SLC5A7 gene has been linked to various neurological disorders, including Alzheimer's disease, schizophrenia, and attention-deficit/hyperactivity disorder (ADHD). Targeted drug discovery efforts have focused on developing drugs that modulate cholinergic signaling by targeting the SLC5A7 transporter protein. One example is donepezil, a drug used to treat Alzheimer's disease, whic…	GO:0008292 acetylcholine biosynthetic process;GO:1900620 acetate ester biosynthetic process;GO:0008291 acetylcholine metabolic process		Disease related genes; Potential drug targets; Transporters:Electrochemical Potential-driven transporters; Human disease related genes:Nervous system diseases:Neurodegenerative diseases; Human disease related genes:Nervous system diseases:Other nervous and sensory system diseases	Cell Junctions;Intermediate filaments (Approved); Additional: Nuclear bodies				1.0	0.0	0.0	0.0	1.0	0.0	0.0	0.0	0.0	0.0	0.0	0.0	0.0	0.0	0.0	0.0	0.0	0.0	0.0	0.0
TTPA	7274	symbol	H. sapiens	7274	H. sapiens	TTPA	alpha tocopherol transfer protein	The TTPA gene encodes a protein called alpha-tocopherol transfer protein, which plays a crucial role in regulating vitamin E levels in the body. This protein binds to alpha-tocopherol, a form of vitamin E, with high selectivity and affinity, and facilitates the transport of vitamin E between membrane vesicles. It also helps to secrete vitamin E from hepatocytes to circulating lipoproteins. Mutati…	Hereditary vitamin E deficiency caused by mutations in the TTPA gene is a rare autosomal recessive disorder that affects the nervous system and the eyes. The symptoms typically appear in childhood and include progressive ataxia, muscle weakness, loss of sensation in the limbs, and vision problems. There is no cure for this condition, but vitamin E supplementation can alleviate some of the symptom…	GO:0090212 negative regulation of establishment of blood-brain barrier;GO:0090210 regulation of establishment of blood-brain barrier;GO:0042360 vitamin E metabolic process		Disease related genes; Predicted intracellular proteins; Human disease related genes:Congenital disorders of metabolism:Congenital disorders of cofactor/vitamin metabolism				(M5934)HALLMARK XENOBIOTIC METABOLISM	0.0	0.0	0.0	0.0	0.0	0.0	0.0	0.0	0.0	1.0	0.0	0.0	0.0	0.0	0.0	0.0	0.0	0.0	0.0	0.0
AQP3	360	symbol	H. sapiens	360	H. sapiens	AQP3	aquaporin 3 (Gill blood group)	AQP3, or aquaporin 3, is a gene that encodes a water channel protein. This protein is part of a family of small integral membrane proteins related to aquaporin 0. AQP3 is found in the basal lateral membranes of collecting duct cells in the kidney and facilitates the transport of nonionic small solutes such as urea and glycerol, in addition to its water channel function. It has been suggested that…	AQP3 has been implicated in several diseases, including skin disorders, cancer, and kidney diseases. In skin disorders, AQP3 has been shown to play a role in regulating skin hydration and barrier function, and mutations in the gene have been associated with conditions such as psoriasis and atopic dermatitis. In cancer, AQP3 has been found to be overexpressed in several types of tumors, including …	GO:0070295 renal water absorption;GO:0003097 renal water transport;GO:0015793 glycerol transmembrane transport		Transporters:Transporter channels and pores; Blood group antigen proteins	Plasma membrane (Supported)	Sennosides	(M232)PID ECADHERIN STABILIZATION PATHWAY	(M5941)HALLMARK UV RESPONSE UP; (M5906)HALLMARK ESTROGEN RESPONSE EARLY; (M5945)HALLMARK HEME METABOLISM	0.0	0.0	0.0	0.0	1.0	0.0	0.0	0.0	0.0	0.0	0.0	0.0	1.0	0.0	0.0	0.0	0.0	1.0	0.0	0.0
PLEKHD1	400224	symbol	H. sapiens	400224	H. sapiens	PLEKHD1	pleckstrin homology and coiled-coil domain containing D1	PLEKHD1 is a gene that encodes for a protein containing both pleckstrin homology (PH) and coiled-coil domains. The PH domain is involved in protein-protein and protein-lipid interactions, while the coiled-coil domain is involved in protein-protein interactions. PLEKHD1 has been shown to play a role in the regulation of autophagy, a process by which cells break down and recycle their own component…	There is limited information available on the disease implications of PLEKHD1, but mutations in this gene have been associated with the development of certain cancers, including breast and ovarian cancer. Targeted drug discovery efforts for PLEKHD1 are also limited, as the function of this gene is not fully understood. However, there are several drugs on the market that target other genes involve…			Predicted intracellular proteins					0.0	0.0	0.0	0.0	0.0	0.0	0.0	0.0	0.0	0.0	0.0	0.0	0.0	0.0	0.0	0.0	0.0	0.0	0.0	0.0
SPTSSB	165679	symbol	H. sapiens	165679	H. sapiens	SPTSSB	serine palmitoyltransferase small subunit B	SPTSSB is a gene that encodes for a small subunit of serine palmitoyltransferase (SPT), an enzyme that plays a crucial role in the biosynthesis of sphingolipids. SPT catalyzes the first and rate-limiting step in this process. SPTSSB specifically stimulates SPT activity and determines the preference for acyl-CoA in the SPT catalytic heterodimer of SPTLC1 and either SPTLC2 or SPTLC3. This informati…	Mutations in the SPTSSB gene have been associated with hereditary sensory and autonomic neuropathy type 1 (HSAN1), a rare genetic disorder characterized by progressive degeneration of sensory and autonomic neurons. HSAN1 is caused by mutations in the SPTLC1 gene, which encodes for the catalytic subunit of SPT, but recent studies have shown that mutations in SPTSSB can also contribute to the devel…	GO:1904220 regulation of serine C-palmitoyltransferase activity;GO:0046512 sphingosine biosynthetic process;GO:0046520 sphingoid biosynthetic process							0.0	0.0	0.0	0.0	0.0	0.0	0.0	0.0	0.0	1.0	0.0	1.0	0.0	0.0	0.0	0.0	0.0	0.0	0.0	0.0
SLC47A2	146802	symbol	H. sapiens	146802	H. sapiens	SLC47A2	solute carrier family 47 member 2	SLC47A2 is a gene that encodes a protein belonging to a family of transporters that are involved in the excretion of toxic electrolytes through urine and bile. This transporter family shares homology with the bacterial MATE protein family responsible for drug resistance. SLC47A2 is one of two members of the MATE transporter family located near each other on chromosome 17. Different isoforms of th…	SLC47A2 has been implicated in the pathogenesis of several diseases, including diabetes, hypertension, and cancer. In diabetes, SLC47A2 plays a role in the regulation of metformin, a commonly used drug for the treatment of type 2 diabetes. In hypertension, SLC47A2 is involved in the excretion of the antihypertensive drug, cimetidine. In cancer, SLC47A2 has been shown to be overexpressed in severa…	GO:1990961 xenobiotic detoxification by transmembrane export across the plasma membrane;GO:0046618 xenobiotic export from cell;GO:0042908 xenobiotic transport		Transporters:Electrochemical Potential-driven transporters					1.0	0.0	0.0	0.0	1.0	0.0	0.0	0.0	0.0	0.0	0.0	0.0	0.0	0.0	0.0	0.0	0.0	0.0	0.0	0.0
EGR4	1961	symbol	H. sapiens	1961	H. sapiens	EGR4	early growth response 4	EGR4, or early growth response 4, is a human gene that encodes a protein involved in regulating gene expression. The protein has the ability to bind to specific DNA sequences and activate transcription by RNA polymerase II, a key enzyme involved in gene expression. EGR4 is predicted to be located in the nucleoplasm and may also be part of chromatin, the complex of DNA and proteins that make up ch…	There is limited information available on the disease implications of EGR4. However, some studies have suggested that alterations in EGR4 expression may be associated with certain types of cancer, including breast cancer and lung cancer. Targeted drug discovery efforts for EGR4 are also limited, but some studies have explored the potential of EGR4 as a therapeutic target for cancer treatment. One…	GO:0008284 positive regulation of cell population proliferation;GO:0045944 positive regulation of transcription by RNA polymerase II;GO:0045893 positive regulation of DNA-templated transcription		Transcription factors:Zinc-coordinating DNA-binding domains; Predicted intracellular proteins			(M60)PID NFAT TFPATHWAY; (M272)PID CD8 TCR DOWNSTREAM PATHWAY		0.0	0.0	0.0	0.0	0.0	0.0	0.0	0.0	0.0	0.0	0.0	0.0	0.0	0.0	0.0	0.0	0.0	0.0	1.0	0.0
IL19	29949	symbol	H. sapiens	29949	H. sapiens	IL19	interleukin 19	IL19, or interleukin 19, is a cytokine that is primarily expressed in monocytes. It belongs to the IL10 cytokine subfamily and can bind to the IL20 receptor complex, leading to the activation of STAT3. In mice, a similar cytokine has been shown to up-regulate the expression of IL6 and TNF-alpha and induce apoptosis, indicating a potential role in inflammatory responses. Multiple isoforms of IL19 …	IL19 has been implicated in various diseases, including psoriasis, rheumatoid arthritis, and cancer. In psoriasis, IL19 has been shown to promote the proliferation of keratinocytes and contribute to the development of the disease. In rheumatoid arthritis, IL19 has been found to be upregulated in synovial tissue and may contribute to the inflammatory response. In cancer, IL19 has been shown to pro…	GO:0010989 negative regulation of low-density lipoprotein particle clearance;GO:0010985 negative regulation of lipoprotein particle clearance;GO:0010988 regulation of low-density lipoprotein particle clearance		Predicted secreted proteins			(M196)PID IL23 PATHWAY; (M5883)NABA SECRETED FACTORS; (M5885)NABA MATRISOME ASSOCIATED		0.0	0.0	0.0	0.0	0.0	1.0	0.0	0.0	0.0	0.0	0.0	0.0	0.0	0.0	0.0	0.0	0.0	0.0	0.0	0.0
CCNI2	645121	symbol	H. sapiens	645121	H. sapiens	CCNI2	cyclin I family member 2	CCNI2 is a gene that is predicted to play a role in regulating the activity of cyclin-dependent protein serine/threonine kinase, which is involved in the mitotic cell cycle phase transition. It is also predicted to be part of a cyclin-dependent protein kinase holoenzyme complex and active in both the cytoplasm and nucleus.	There is limited information available on the disease implications of CCNI2. However, research has suggested that CCNI2 may play a role in the development and progression of certain types of cancer, including breast cancer and glioblastoma. As a result, there has been some interest in developing drugs that target CCNI2 as a potential treatment for these cancers. One example of a drug that has bee…	GO:0000079 regulation of cyclin-dependent protein serine/threonine kinase activity;GO:1904029 regulation of cyclin-dependent protein kinase activity;GO:0044772 mitotic cell cycle phase transition		Predicted intracellular proteins	Golgi apparatus (Approved); Additional: Cytosol;Nucleoplasm				0.0	0.0	0.0	0.0	0.0	0.0	0.0	0.0	0.0	0.0	0.0	0.0	0.0	0.0	0.0	0.0	0.0	0.0	0.0	0.0
ASPDH	554235	symbol	H. sapiens	554235	H. sapiens	ASPDH	aspartate dehydrogenase domain containing	ASPDH is a human gene that encodes a protein containing the aspartate dehydrogenase domain. This protein is predicted to have NADP binding activity, as well as aspartate dehydrogenase NAD and NADP activity. It is also predicted to be involved in the biosynthesis of NAD.	There is limited information available on the disease implications of ASPDH. However, recent studies have suggested that ASPDH may play a role in the development and progression of certain types of cancer, including breast cancer and hepatocellular carcinoma. As a result, there has been some interest in developing targeted drug therapies that could inhibit the activity of ASPDH and potentially sl…	GO:0009435 NAD biosynthetic process;GO:0019359 nicotinamide nucleotide biosynthetic process;GO:0019363 pyridine nucleotide biosynthetic process		Predicted intracellular proteins	Nucleoplasm (Approved); Additional: Cytosol				0.0	0.0	0.0	0.0	0.0	0.0	0.0	0.0	0.0	0.0	0.0	0.0	0.0	0.0	0.0	0.0	0.0	0.0	0.0	0.0
SPRR2A	6700	symbol	H. sapiens	6700	H. sapiens	SPRR2A	small proline rich protein 2A	SPRR2A is a human gene that is predicted to play a role in keratinization, the process by which skin cells become tough and waterproof. The gene is located in the cytoplasm, the fluid inside cells where many cellular processes occur. The protein produced by SPRR2A is a small proline-rich protein, which means it contains a high proportion of the amino acid proline. The function of this protein is …	There is limited information available on the disease implications of SPRR2A. However, mutations in other genes involved in keratinization have been linked to various skin disorders, such as ichthyosis and epidermolysis bullosa. Targeted drug discovery efforts for SPRR2A are also limited, as the function of the protein it produces is not well understood. There are currently no drugs on the market…	GO:0048874 host-mediated regulation of intestinal microbiota composition;GO:0019731 antibacterial humoral response;GO:0051851 modulation by host of symbiont process		Predicted intracellular proteins; Predicted secreted proteins					0.0	0.0	0.0	0.0	0.0	0.0	0.0	0.0	0.0	0.0	0.0	0.0	0.0	0.0	0.0	0.0	0.0	0.0	0.0	0.0
BMPR1B	658	symbol	H. sapiens	658	H. sapiens	BMPR1B	bone morphogenetic protein receptor type 1B	BMPR1B is a gene that encodes a protein belonging to the bone morphogenetic protein (BMP) receptor family. BMPs are involved in embryogenesis and endochondral bone formation. The protein transduces signals through the formation of heteromeric complexes of two different types of serine/threonine kinase receptors. Mutations in this gene have been linked to primary pulmonary hypertension. The gene h…	Mutations in BMPR1B have been linked to several diseases, including primary pulmonary hypertension (PPH), which is a rare and progressive disease characterized by high blood pressure in the pulmonary arteries. PPH can lead to right heart failure and death. Targeted drug discovery efforts have focused on developing drugs that can modulate the BMP signaling pathway, which is dysregulated in PPH. On…	GO:0001550 ovarian cumulus expansion;GO:1902731 negative regulation of chondrocyte proliferation;GO:0048165 fused antrum stage	yes	Disease related genes; Potential drug targets; Kinases:TKL Ser/Thr protein kinases; Human disease related genes:Congenital malformations:Congenital malformations of the musculoskeletal system; CD markers; Predicted intracellular proteins; Enzymes; ENZYME proteins:Transferases		Fostamatinib	(M181)PID BMP PATHWAY	(M5908)HALLMARK ANDROGEN RESPONSE; (M5935)HALLMARK FATTY ACID METABOLISM; (M5956)HALLMARK KRAS SIGNALING DN	0.0	0.0	0.0	0.0	0.0	0.0	0.0	0.0	0.0	0.0	0.0	0.0	0.0	1.0	0.0	0.0	0.0	0.0	1.0	0.0
PROKR2	128674	symbol	H. sapiens	128674	H. sapiens	PROKR2	prokineticin receptor 2	PROKR2 is a human gene that encodes for a protein that acts as a receptor for prokineticins, which are proteins that promote angiogenesis and induce gastrointestinal smooth muscle contraction. The protein is an integral membrane protein and a G protein-coupled receptor. It is similar in sequence to another G protein-coupled receptor for prokineticins called GPR73.	Mutations in the PROKR2 gene have been associated with a rare genetic disorder called Kallmann syndrome, which is characterized by the absence or delayed onset of puberty and a reduced sense of smell. Additionally, variations in the gene have been linked to an increased risk of developing migraines. Targeted drug discovery efforts have focused on developing drugs that can modulate the activity of…	GO:0007218 neuropeptide signaling pathway;GO:0007623 circadian rhythm;GO:0048511 rhythmic process		Disease related genes; Human disease related genes:Endocrine and metabolic diseases:Hypothalamus and pituitary gland diseases; G-protein coupled receptors:GPCRs excl olfactory receptors; Potential drug targets					0.0	0.0	0.0	0.0	0.0	0.0	0.0	0.0	1.0	0.0	0.0	0.0	0.0	0.0	0.0	0.0	0.0	0.0	0.0	0.0
MS4A10	341116	symbol	H. sapiens	341116	H. sapiens	MS4A10	membrane spanning 4-domains A10	The human gene MS4A10 encodes a protein that has at least four potential transmembrane domains and distinct N- and C-terminal cytoplasmic domains encoded by separate exons. This gene belongs to the MS4A family of genes, which are involved in various cellular processes such as immune response, cell signaling, and membrane transport. The exact function of MS4A10 is not yet fully understood, but it …	Research on MS4A10 has shown that mutations in this gene are associated with various types of cancer, including breast and lung cancer. In breast cancer, MS4A10 has been found to be overexpressed, and its expression levels have been correlated with poor prognosis. In lung cancer, MS4A10 has been identified as a potential therapeutic target, as its knockdown has been shown to inhibit tumor growth …	GO:0007166 cell surface receptor signaling pathway;GO:0007165 signal transduction;GO:0023052 signaling		Transporters:Transporter channels and pores					0.0	0.0	0.0	0.0	0.0	0.0	0.0	0.0	0.0	0.0	0.0	0.0	0.0	0.0	0.0	0.0	0.0	0.0	0.0	0.0
PTGS2	5743	symbol	H. sapiens	5743	H. sapiens	PTGS2	prostaglandin-endoperoxide synthase 2	PTGS2, also known as cyclooxygenase-2, is an enzyme that plays a key role in the biosynthesis of prostaglandins. There are two types of PTGS enzymes: PTGS1, which is constitutive, and PTGS2, which is inducible. PTGS2 is responsible for prostanoid biosynthesis involved in inflammation and mitogenesis, and is regulated by specific stimulatory events. This gene is expressed in various tissues and is…	PTGS2 has been implicated in a variety of diseases, including cancer, cardiovascular disease, and Alzheimer's disease. In cancer, PTGS2 is overexpressed in many tumors and is associated with tumor growth, angiogenesis, and metastasis. As a result, PTGS2 inhibitors have been developed as potential cancer therapeutics. Celecoxib, a selective PTGS2 inhibitor, has been approved for the treatment of f…	GO:0010335 response to non-ionic osmotic stress;GO:0071471 cellular response to non-ionic osmotic stress;GO:1905374 response to homocysteine		Cancer-related genes:Candidate cancer biomarkers; ENZYME proteins:Oxidoreductases; Human disease related genes:Cancers:Cancers of the digestive system; FDA approved drug targets:Small molecule drugs; Human disease related genes:Cancers:Cancers of male genital organs; Predicted intracellular proteins; FDA approved drug targets:Biotech drugs; Enzymes		Dihomo-gamma-linolenic acid; Icosapent; Aminosalicylic acid; Mesalazine; Acetaminophen; Indomethacin; Nabumetone; Ketorolac; Tenoxicam; Lenalidomide; Celecoxib; Tolmetin; Rofecoxib; Piroxicam; Fenoprofen; Valdecoxib; Diclofenac; Sulindac; Flurbiprofen; Etodolac; Mefenamic acid; Naproxen; Sulfasalazine; Phenylbutazone; Meloxicam; Carprofen; Diflunisal; Suprofen; Salicylic acid; Meclofenamic acid; …	(M103)PID S1P S1P1 PATHWAY; (M235)PID TCR CALCIUM PATHWAY; (M229)PID P38 ALPHA BETA DOWNSTREAM PATHWAY	(M5890)HALLMARK TNFA SIGNALING VIA NFKB; (M5913)HALLMARK INTERFERON GAMMA RESPONSE; (M5953)HALLMARK KRAS SIGNALING UP	0.0	0.0	1.0	1.0	0.0	0.0	1.0	1.0	0.0	0.0	0.0	1.0	0.0	0.0	0.0	1.0	0.0	0.0	0.0	0.0
PDGFRA	5156	symbol	H. sapiens	5156	H. sapiens	PDGFRA	platelet derived growth factor receptor alpha	The PDGFRA gene encodes a receptor for platelet-derived growth factors, which are responsible for cell growth and division in mesenchymal cells. The receptor can form homodimers or heterodimers with other platelet-derived growth factor receptor polypeptides, depending on the growth factor bound to it. The gene is involved in organ development, wound healing, and tumor progression. Mutations in PD…	PDGFRA mutations have been identified in various cancers, including gastrointestinal stromal tumors (GISTs) and idiopathic hypereosinophilic syndrome (HES). GISTs are rare tumors that arise from the gastrointestinal tract and are often resistant to traditional chemotherapy. Imatinib, a tyrosine kinase inhibitor that targets PDGFRA and other receptors, has been shown to be effective in treating GI…	GO:0035790 platelet-derived growth factor receptor-alpha signaling pathway;GO:0038086 VEGF-activated platelet-derived growth factor receptor signaling pathway;GO:0038091 positive regulation of cell proliferation by VEGF-activated platelet derived growth factor receptor signaling pathway	yes	Cancer-related genes:Candidate cancer biomarkers; Disease related genes; Human disease related genes:Cancers:Cancers of the digestive system; Cancer-related genes:Mutational cancer driver genes; FDA approved drug targets:Small molecule drugs; CD markers; Human disease related genes:Cancers:Cancers of eye, brain, and central nervous system; RAS pathway related proteins; Predicted intracellular pro…	Cell Junctions;Nucleoplasm;Plasma membrane (Approved)	Becaplermin; Imatinib; Sunitinib; XL820; Olaratumab; Pazopanib; Midostaurin; Regorafenib; Ponatinib; Lenvatinib; Nintedanib; Foreskin keratinocyte (neonatal); Fostamatinib; Erdafitinib; Amuvatinib; Ripretinib	(M206)PID PDGFRA PATHWAY; (M166)PID ATF2 PATHWAY		0.0	1.0	0.0	0.0	0.0	0.0	0.0	0.0	0.0	1.0	0.0	0.0	1.0	1.0	0.0	1.0	0.0	0.0	1.0	1.0
ERVMER34-1	100288413	symbol	H. sapiens	100288413	H. sapiens	ERVMER34-1	endogenous retrovirus group MER34 member 1, envelope	ERVMER34-1 is a human gene that belongs to the endogenous retrovirus group MER34 member 1. It is predicted to be located in the extracellular region and plasma membrane, and is also predicted to be an integral component of the membrane. This information was provided by the Alliance of Genome Resources in April 2022.	Unfortunately, there is currently no information available on the disease implications or targeted drug discovery efforts for ERVMER34-1. This is likely due to the fact that it is a relatively newly discovered gene and its function is not yet well understood. As a member of the endogenous retrovirus group, it is possible that ERVMER34-1 may play a role in certain diseases, but further research is…			Predicted secreted proteins	Nucleoplasm (Approved); Additional: Cytosol				0.0	0.0	0.0	0.0	0.0	0.0	0.0	0.0	0.0	0.0	0.0	0.0	0.0	0.0	0.0	0.0	0.0	0.0	0.0	0.0
PIPOX	51268	symbol	H. sapiens	51268	H. sapiens	PIPOX	pipecolic acid and sarcosine oxidase	The human gene PIPOX encodes for an enzyme that enables the activity of L-pipecolate oxidase and sarcosine oxidase. This gene is involved in the catabolic process of L-lysine to acetyl-CoA via L-pipecolate and is located in the peroxisome. The enzyme plays a crucial role in the breakdown of certain amino acids and the production of energy in the body.	Mutations in the PIPOX gene have been associated with hyperpipecolic acidemia, a rare metabolic disorder characterized by elevated levels of pipecolic acid in the blood and urine. This condition can lead to neurological symptoms such as seizures, developmental delay, and intellectual disability. There are currently no targeted drug discovery efforts for PIPOX-related disorders, and treatment is m…	GO:0033514 L-lysine catabolic process to acetyl-CoA via L-pipecolate;GO:0019474 L-lysine catabolic process to acetyl-CoA;GO:0019477 L-lysine catabolic process		Enzymes; Predicted intracellular proteins; ENZYME proteins:Oxidoreductases		Glycine		(M5948)HALLMARK BILE ACID METABOLISM	0.0	0.0	0.0	0.0	0.0	0.0	0.0	0.0	0.0	0.0	0.0	1.0	0.0	0.0	0.0	0.0	0.0	0.0	0.0	0.0
LSAMP	4045	symbol	H. sapiens	4045	H. sapiens	LSAMP	limbic system associated membrane protein	LSAMP is a gene that encodes a neuronal surface glycoprotein belonging to the immunoglobulin LAMP, OBCAM, and neurotrimin family of proteins. The protein is involved in axon guidance and neuronal growth in the developing limbic system, acting as a selective homophilic adhesion molecule. It may also function as a tumor suppressor and play a role in neuropsychiatric disorders. Alternative splicing …	LSAMP has been implicated in several neuropsychiatric disorders, including schizophrenia, bipolar disorder, and autism spectrum disorder. Studies have shown that LSAMP expression is altered in the brains of individuals with these disorders, suggesting a potential role in their pathogenesis. Targeted drug discovery efforts for LSAMP are still in the early stages, but there is potential for the dev…	GO:0007155 cell adhesion;GO:0007399 nervous system development;GO:0048731 system development		Predicted intracellular proteins	Cytosol (Enhanced)				0.0	0.0	0.0	0.0	0.0	0.0	0.0	0.0	0.0	0.0	0.0	0.0	0.0	0.0	0.0	0.0	0.0	0.0	0.0	0.0
TMEM45B	120224	symbol	H. sapiens	120224	H. sapiens	TMEM45B	transmembrane protein 45B	TMEM45B is a human gene that is predicted to be an integral component of the membrane. It encodes for a transmembrane protein, which means that it spans across the cell membrane and is involved in various cellular processes. The exact function of TMEM45B is not yet fully understood, but it is believed to play a role in cell growth and differentiation. Mutations in this gene have been associated w…	There is limited information available on the disease implications and targeted drug discovery efforts for TMEM45B. However, mutations in this gene have been associated with various skin disorders, including psoriasis and atopic dermatitis. Additionally, TMEM45B has been found to be overexpressed in certain types of cancer, such as breast cancer and lung cancer, suggesting a potential role in can…	GO:0045087 innate immune response;GO:0140546 defense response to symbiont;GO:0098542 defense response to other organism			Nucleoplasm (Approved)				0.0	0.0	0.0	0.0	0.0	0.0	0.0	0.0	0.0	0.0	0.0	0.0	0.0	0.0	0.0	0.0	0.0	0.0	0.0	0.0
TNS4	84951	symbol	H. sapiens	84951	H. sapiens	TNS4	tensin 4	TNS4, also known as tensin 4, is a human gene that is predicted to have actin binding activity and is involved in protein localization. It is located in focal adhesion, which is a specialized structure that connects cells to their surrounding extracellular matrix. Focal adhesions play a crucial role in cell adhesion, migration, and signaling. TNS4 may be involved in regulating these processes by …	There is limited information available on the disease implications of TNS4. However, some studies have suggested that TNS4 may play a role in cancer progression and metastasis. For example, one study found that TNS4 expression was upregulated in breast cancer cells and was associated with increased cell migration and invasion. Targeted drug discovery efforts for TNS4 are currently limited, as its…	GO:0008104 protein localization;GO:0070727 cellular macromolecule localization;GO:0033036 macromolecule localization		Predicted intracellular proteins					0.0	0.0	0.0	0.0	0.0	0.0	0.0	0.0	0.0	0.0	0.0	0.0	0.0	0.0	0.0	0.0	0.0	0.0	1.0	0.0
DACH2	117154	symbol	H. sapiens	117154	H. sapiens	DACH2	dachshund family transcription factor 2	DACH2 is a gene that encodes a protein similar to the Drosophila protein dachshund, which is involved in determining cell fate in various parts of the fly's body. The encoded protein has two domains: one for DNA binding and one for protein-protein interactions. The gene is located on the X chromosome and can be inactivated by DNA methylation. The protein may play a role in regulating organ and mu…	Research on DACH2 and its potential disease implications is still in its early stages, and there are currently no targeted drug discovery efforts or drugs on the market specifically targeting this gene. However, studies have suggested that DACH2 may play a role in various diseases and conditions, including cancer, heart disease, and premature ovarian failure. For example, DACH2 has been found to …	GO:0046545 development of primary female sexual characteristics;GO:0046660 female sex differentiation;GO:0045137 development of primary sexual characteristics		Predicted intracellular proteins	Nucleoplasm (Approved)				0.0	0.0	0.0	0.0	0.0	0.0	0.0	0.0	0.0	0.0	0.0	0.0	0.0	0.0	0.0	0.0	0.0	0.0	0.0	0.0
KLHL14	57565	symbol	H. sapiens	57565	H. sapiens	KLHL14	kelch like family member 14	KLHL14 is a human gene that belongs to the Kelch-like family. This gene encodes a protein that contains six Kelch domains and is located in the endoplasmic reticulum. The protein interacts with torsin-1A, which is involved in the regulation of protein folding and trafficking. The Kelch-like family members contain a BTB/POZ domain, a BACK domain, and several Kelch domains. The function of KLHL14 i…	There is limited information available on the disease implications of KLHL14. However, recent studies have suggested that mutations in this gene may be associated with neurodevelopmental disorders such as autism spectrum disorder (ASD) and intellectual disability (ID). Targeted drug discovery efforts for KLHL14 are currently underway, but there are no drugs on the market that specifically target …			Predicted intracellular proteins	Cytosol (Supported); Additional: Actin filaments				0.0	0.0	0.0	0.0	0.0	0.0	0.0	0.0	0.0	0.0	0.0	0.0	0.0	0.0	0.0	0.0	0.0	0.0	0.0	0.0
TGM7	116179	symbol	H. sapiens	116179	H. sapiens	TGM7	transglutaminase 7	Transglutaminase 7 (TGM7) is a member of the transglutaminase family of enzymes that play a role in stabilizing protein assemblies by forming gamma-glutamyl-epsilon lysine crosslinks. TGM7 is primarily expressed in the skin and is involved in the formation of the cornified envelope, a structure that provides a barrier function to the skin. Mutations in the TGM7 gene have been associated with the …	Psoriasis is a chronic inflammatory skin disease that affects approximately 2-3% of the population worldwide. Mutations in the TGM7 gene have been associated with the development of psoriasis, suggesting that TGM7 may be a potential therapeutic target for the treatment of this disease. However, there are currently no drugs on the market that specifically target TGM7. Several drug discovery effort…	GO:0018149 peptide cross-linking;GO:0036211 protein modification process;GO:0043412 macromolecule modification		Cancer-related genes:Candidate cancer biomarkers; Enzymes; ENZYME proteins:Transferases; Predicted intracellular proteins			(M3468)NABA ECM REGULATORS; (M5885)NABA MATRISOME ASSOCIATED; (M5889)NABA MATRISOME		0.0	0.0	0.0	0.0	0.0	1.0	0.0	0.0	0.0	0.0	0.0	0.0	0.0	0.0	0.0	0.0	0.0	0.0	0.0	0.0
STX19	415117	symbol	H. sapiens	415117	H. sapiens	STX19	syntaxin 19	STX19, also known as syntaxin 19, is a human gene that is predicted to play a role in intracellular protein transport, synaptic vesicle fusion to presynaptic active zone membrane, and vesicle docking. It is also predicted to be part of the SNARE complex, which is involved in membrane fusion events. STX19 is predicted to be active in the presynaptic active zone membrane and synaptic vesicle, and i…	There is limited information available on the disease implications of STX19. However, recent studies have suggested that mutations in STX19 may be associated with neurological disorders such as epilepsy and intellectual disability. Targeted drug discovery efforts for STX19 are currently underway, with a focus on identifying small molecule inhibitors that can modulate its activity. While there are…	GO:0031629 synaptic vesicle fusion to presynaptic active zone membrane;GO:0099500 vesicle fusion to plasma membrane;GO:0048499 synaptic vesicle membrane organization		Transporters:Accessory Factors Involved in Transport; Predicted intracellular proteins	Intermediate filaments (Approved); Additional: Cytosol				0.0	0.0	0.0	0.0	0.0	0.0	0.0	0.0	0.0	0.0	0.0	0.0	0.0	0.0	0.0	0.0	0.0	0.0	0.0	0.0
MUC1	4582	symbol	H. sapiens	4582	H. sapiens	MUC1	mucin 1, cell surface associated	MUC1 is a gene that encodes a membrane-bound protein belonging to the mucin family. Mucins are proteins that are glycosylated and play a crucial role in forming protective mucous barriers on epithelial surfaces. MUC1 is expressed on the apical surface of epithelial cells lining the mucosal surfaces of various tissues, including the lung, breast, stomach, and pancreas. The protein is proteolytical…	MUC1 has been implicated in various diseases, including cancer, inflammatory bowel disease, and cystic fibrosis. In cancer, MUC1 is often overexpressed and aberrantly glycosylated, leading to increased cell proliferation, invasion, and metastasis. Targeted drug discovery efforts have focused on developing agents that can inhibit MUC1 expression or function. One approach involves the use of monocl…	GO:0010944 negative regulation of transcription by competitive promoter binding;GO:0033629 negative regulation of cell adhesion mediated by integrin;GO:1902166 negative regulation of intrinsic apoptotic signaling pathway in response to DNA damage by p53 class mediator		Cancer-related genes:Candidate cancer biomarkers; Disease related genes; Human disease related genes:Congenital malformations:Congenital malformations of the urinary system; Predicted secreted proteins; CD markers; Predicted intracellular proteins; Human disease related genes:Urinary system diseases:Kidney diseases	Plasma membrane (Supported)	TG4010	(M5880)NABA ECM AFFILIATED; (M5885)NABA MATRISOME ASSOCIATED; (M5889)NABA MATRISOME	(M5947)HALLMARK IL2 STAT5 SIGNALING; (M5906)HALLMARK ESTROGEN RESPONSE EARLY	0.0	0.0	0.0	0.0	0.0	1.0	0.0	0.0	0.0	0.0	0.0	0.0	0.0	0.0	0.0	0.0	0.0	0.0	0.0	0.0
ADH1B	125	symbol	H. sapiens	125	H. sapiens	ADH1B	alcohol dehydrogenase 1B (class I), beta polypeptide	ADH1B is a gene that encodes a protein belonging to the alcohol dehydrogenase family. This enzyme family is responsible for metabolizing various substrates, including ethanol, retinol, and other aliphatic alcohols. The protein encoded by ADH1B is composed of several homo- and heterodimers of alpha, beta, and gamma subunits and is highly active in ethanol oxidation. It plays a significant role in …	ADH1B has been implicated in several diseases, including alcoholism, liver disease, and cancer. Studies have shown that individuals with a variant form of the ADH1B gene have a reduced risk of alcoholism and related liver diseases. This variant results in a more efficient metabolism of ethanol, leading to a faster clearance of alcohol from the body and a reduced risk of alcohol-related health pro…	GO:0042573 retinoic acid metabolic process;GO:0042572 retinol metabolic process;GO:0001523 retinoid metabolic process		ENZYME proteins:Oxidoreductases; FDA approved drug targets:Small molecule drugs; Human disease related genes:Other diseases:Mental and behavioural disorders; Predicted intracellular proteins; Enzymes	Cytosol;Plasma membrane (Approved)	NADH; Fomepizole; N-Benzylformamide; 4-Iodopyrazole; Nicotinamide adenine dinucleotide phosphate; Cyclohexanol; N-Heptylformamide; Glycerin			0.0	0.0	0.0	0.0	0.0	0.0	0.0	0.0	0.0	1.0	0.0	1.0	0.0	0.0	0.0	0.0	0.0	0.0	0.0	0.0
MSLN	10232	symbol	H. sapiens	10232	H. sapiens	MSLN	mesothelin	The MSLN gene encodes a preproprotein that is processed to produce two protein products: megakaryocyte potentiating factor and mesothelin. Megakaryocyte potentiating factor is a cytokine that stimulates the formation of bone marrow megakaryocytes, while mesothelin is a glycosylphosphatidylinositol-anchored cell-surface protein that may function as a cell adhesion protein. Mesothelin is overexpres…	The overexpression of mesothelin in certain cancers has made it a target for drug discovery efforts. Several monoclonal antibodies targeting mesothelin, such as amatuximab and anetumab ravtansine, have been developed and tested in clinical trials for mesothelioma and ovarian cancer. Additionally, chimeric antigen receptor (CAR) T-cell therapy targeting mesothelin has shown promising results in ea…	GO:0007160 cell-matrix adhesion;GO:0031589 cell-substrate adhesion;GO:0007155 cell adhesion		Cancer-related genes:Candidate cancer biomarkers; Disease related genes; Predicted intracellular proteins	Plasma membrane;Vesicles (Supported)	Amatuximab			0.0	0.0	0.0	0.0	0.0	0.0	0.0	0.0	0.0	0.0	0.0	0.0	0.0	0.0	0.0	0.0	0.0	0.0	0.0	0.0
PRRG2	5639	symbol	H. sapiens	5639	H. sapiens	PRRG2	proline rich and Gla domain 2	PRRG2 is a human gene that encodes a transmembrane protein with a gamma-carboxyglutamic acid (Gla) domain at its N-terminus and Pro/Leu-Pro-Xaa-Tyr (PY) motifs at its C-terminus. The Gla domain is located on the cell surface, while the PY motifs are cytoplasmic. The PY motifs have been shown to interact with YAP1, a protein containing a WW domain, suggesting that PRRG2 may be involved in signal t…	There is limited information available on the disease implications of PRRG2. However, recent studies have suggested that PRRG2 may play a role in the development and progression of certain cancers, including breast cancer and hepatocellular carcinoma. Targeted drug discovery efforts for PRRG2 are currently underway, with a focus on developing small molecule inhibitors that can selectively target …			Predicted intracellular proteins	Nucleoli;Nucleoplasm (Approved); Additional: Cytosol				0.0	0.0	0.0	0.0	0.0	0.0	0.0	0.0	0.0	0.0	0.0	0.0	0.0	0.0	0.0	0.0	0.0	0.0	0.0	0.0
P2RX2	22953	symbol	H. sapiens	22953	H. sapiens	P2RX2	purinergic receptor P2X 2	P2RX2 is a human gene that encodes for a purinergic receptor called P2X 2. This receptor acts as a ligand-gated ion channel and is involved in mediating synaptic transmission between neurons and from neurons to smooth muscle. The receptor binds to ATP, a molecule that plays a crucial role in cellular energy transfer, and is part of a family of purinoceptors. Multiple transcript variants have been…	There is limited information available on the disease implications of P2RX2 gene mutations. However, studies have suggested that alterations in P2X 2 receptor function may be involved in the pathogenesis of certain neurological disorders, such as epilepsy and chronic pain. Targeted drug discovery efforts have focused on developing drugs that modulate P2X 2 receptor activity, with the aim of treat…	GO:0001979 regulation of systemic arterial blood pressure by chemoreceptor signaling;GO:0002007 detection of hypoxic conditions in blood by chemoreceptor signaling;GO:0003027 regulation of systemic arterial blood pressure by carotid body chemoreceptor signaling		Disease related genes; Human disease related genes:Nervous system diseases:Ear disease					1.0	0.0	1.0	1.0	0.0	0.0	0.0	0.0	1.0	0.0	0.0	0.0	0.0	0.0	1.0	0.0	0.0	0.0	0.0	0.0
RASL11B	65997	symbol	H. sapiens	65997	H. sapiens	RASL11B	RAS like family 11 member B	RASL11B is a human gene that belongs to the small GTPase protein family and shares a significant similarity with RAS proteins. This gene is involved in various cellular processes, including cell growth, differentiation, and survival. However, the exact function of RASL11B is not yet fully understood. RASL11B was first identified in November 2008, and since then, several studies have been conducte…	There is limited information available on the disease implications of RASL11B. However, some studies have suggested that this gene may play a role in cancer development and progression. For example, a study published in the journal Oncotarget in 2016 found that RASL11B expression was significantly reduced in breast cancer tissues compared to normal breast tissues. This suggests that RASL11B may a…	GO:0030512 negative regulation of transforming growth factor beta receptor signaling pathway;GO:0017015 regulation of transforming growth factor beta receptor signaling pathway;GO:1903844 regulation of cellular response to transforming growth factor beta stimulus		ENZYME proteins:Hydrolases; Enzymes; Predicted intracellular proteins	Nuclear bodies (Uncertain)				0.0	0.0	0.0	0.0	0.0	0.0	0.0	0.0	0.0	0.0	0.0	0.0	0.0	0.0	0.0	0.0	0.0	0.0	0.0	0.0
PTGFR	5737	symbol	H. sapiens	5737	H. sapiens	PTGFR	prostaglandin F receptor	PTGFR, also known as prostaglandin F receptor, is a gene that encodes a protein belonging to the G-protein coupled receptor family. This protein acts as a receptor for prostaglandin F2-alpha (PGF2-alpha), which is a potent luteolytic agent and may also play a role in regulating intraocular pressure and smooth muscle contraction in the uterus. Studies in mice suggest that the interaction between P…	PTGFR has been implicated in various diseases, including glaucoma, asthma, and endometriosis. In glaucoma, PTGFR activation has been shown to increase intraocular pressure, leading to optic nerve damage and vision loss. As a result, PTGFR antagonists have been investigated as potential treatments for glaucoma. In asthma, PTGFR activation can cause bronchoconstriction and airway inflammation, maki…	GO:0071798 response to prostaglandin D;GO:0071799 cellular response to prostaglandin D stimulus;GO:0007567 parturition		G-protein coupled receptors:GPCRs excl olfactory receptors; FDA approved drug targets:Small molecule drugs		Travoprost; Latanoprost; Bimatoprost; Dinoprost tromethamine; Tafluprost; Latanoprostene bunod		(M5942)HALLMARK UV RESPONSE DN; (M5956)HALLMARK KRAS SIGNALING DN	0.0	0.0	0.0	0.0	0.0	0.0	1.0	0.0	1.0	0.0	0.0	0.0	0.0	0.0	0.0	0.0	0.0	0.0	0.0	0.0
CNTN1	1272	symbol	H. sapiens	1272	H. sapiens	CNTN1	contactin 1	CNTN1, also known as contactin 1, is a gene that encodes a glycosylphosphatidylinositol (GPI)-anchored neuronal membrane protein. This protein is a member of the immunoglobulin superfamily and functions as a cell adhesion molecule. It is believed to play a role in the formation of axon connections in the developing nervous system. The gene has multiple alternatively spliced transcript variants th…	CNTN1 has been implicated in several neurological disorders, including autism spectrum disorder (ASD), schizophrenia, and epilepsy. Studies have shown that mutations in the CNTN1 gene can lead to abnormal neuronal connectivity and contribute to the pathogenesis of these disorders. Targeted drug discovery efforts for CNTN1-related disorders are still in the early stages, but there is growing inter…	GO:0032289 central nervous system myelin formation;GO:0032288 myelin assembly;GO:0022010 central nervous system myelination		Human disease related genes:Musculoskeletal diseases:Muscular diseases; Disease related genes; Predicted intracellular proteins			(M17)PID NOTCH PATHWAY	(M5915)HALLMARK APICAL JUNCTION	0.0	0.0	0.0	1.0	0.0	0.0	0.0	0.0	0.0	0.0	0.0	0.0	0.0	0.0	0.0	0.0	0.0	0.0	0.0	1.0
DPEP1	1800	symbol	H. sapiens	1800	H. sapiens	DPEP1	dipeptidase 1	DPEP1 is a gene that encodes a kidney membrane enzyme responsible for breaking down glutathione and similar proteins through dipeptide hydrolysis. This gene is also involved in regulating leukotriene activity by converting leukotriene D4 to leukotriene E4. DPEP1 functions as a disulfide-linked homodimer and requires zinc as a cofactor.	DPEP1 has been implicated in several diseases, including renal cell carcinoma, prostate cancer, and Alzheimer's disease. In renal cell carcinoma, DPEP1 expression is downregulated, and its loss is associated with poor prognosis. In prostate cancer, DPEP1 has been identified as a potential therapeutic target due to its overexpression in cancer cells. In Alzheimer's disease, DPEP1 has been found to…	GO:0016999 antibiotic metabolic process;GO:0072340 lactam catabolic process;GO:1901749 leukotriene D4 catabolic process		ENZYME proteins:Hydrolases; Enzymes; Predicted intracellular proteins; FDA approved drug targets:Small molecule drugs	Cell Junctions;Nucleoplasm (Approved)	Cilastatin			0.0	0.0	0.0	0.0	0.0	0.0	1.0	0.0	0.0	0.0	0.0	1.0	0.0	0.0	0.0	0.0	0.0	0.0	0.0	0.0
SLC5A3	6526	symbol	H. sapiens	6526	H. sapiens	SLC5A3	solute carrier family 5 member 3	SLC5A3 is a human gene that encodes a protein belonging to the solute carrier family 5 member 3. This protein is involved in various biological processes such as inositol metabolic process, monosaccharide transmembrane transport, and myo-inositol import across the plasma membrane. It has been predicted to act upstream or within several processes, including peripheral nervous system development, p…	There is limited information available on the disease implications of SLC5A3. However, recent studies have suggested that mutations in this gene may be associated with intellectual disability and developmental delay. Targeted drug discovery efforts for SLC5A3 are also limited, but some studies have suggested that the protein may be a potential therapeutic target for the treatment of certain neuro…	GO:1904679 myo-inositol import across plasma membrane;GO:0015750 pentose transmembrane transport;GO:0015756 fucose transmembrane transport		Transporters:Electrochemical Potential-driven transporters	Plasma membrane (Supported)				1.0	0.0	1.0	0.0	1.0	0.0	0.0	0.0	0.0	1.0	0.0	0.0	0.0	0.0	0.0	0.0	0.0	0.0	0.0	0.0
TCP10L2	401285	symbol	H. sapiens	401285	H. sapiens	TCP10L2	t-complex 10 like 2 (pseudogene)										0.0	0.0	0.0	0.0	0.0	0.0	0.0	0.0	0.0	0.0	0.0	0.0	0.0	0.0	0.0	0.0	0.0	0.0	0.0	0.0
PENK	5179	symbol	H. sapiens	5179	H. sapiens	PENK	proenkephalin	The human gene PENK encodes a preproprotein that is cleaved to produce multiple protein products, including the pentapeptide opioids Met-enkephalin and Leu-enkephalin. These opioids are stored in synaptic vesicles and released into the synapse where they bind to mu- and delta-opioid receptors to modulate the perception of pain. Other non-opioid products may have distinct biological functions.	The PENK gene has been implicated in various diseases, including addiction, depression, and chronic pain. Targeted drug discovery efforts have focused on developing drugs that modulate the activity of the opioid receptors that bind to the enkephalin peptides produced by PENK. One example of a successful drug on the market is morphine, which is a potent opioid analgesic that binds to mu-opioid rec…	GO:0051867 general adaptation syndrome, behavioral process;GO:0099538 synaptic signaling via neuropeptide;GO:0051866 general adaptation syndrome		Transporters:Transporter channels and pores; Predicted secreted proteins	Vesicles (Approved)		(M167)PID AP1 PATHWAY	(M5947)HALLMARK IL2 STAT5 SIGNALING	0.0	0.0	0.0	1.0	0.0	0.0	1.0	0.0	1.0	0.0	0.0	0.0	0.0	0.0	0.0	0.0	0.0	0.0	0.0	0.0
NYAP1	222950	symbol	H. sapiens	222950	H. sapiens	NYAP1	neuronal tyrosine phosphorylated phosphoinositide-3-kinase adaptor 1	NYAP1 is a human gene that is predicted to play a role in neuron projection morphogenesis and phosphatidylinositol 3-kinase signaling. It is a neuronal tyrosine phosphorylated phosphoinositide-3-kinase adaptor 1. The gene is involved in the development and maintenance of the nervous system, and mutations in NYAP1 have been associated with various neurological disorders. The protein encoded by NYA…	There is limited information available on the disease implications of NYAP1, but mutations in this gene have been associated with various neurological disorders, including autism spectrum disorder (ASD) and schizophrenia. Targeted drug discovery efforts for NYAP1 are currently underway, with a focus on developing drugs that can modulate its activity and potentially treat these disorders. However,…	GO:0043491 phosphatidylinositol 3-kinase/protein kinase B signal transduction;GO:0048812 neuron projection morphogenesis;GO:0120039 plasma membrane bounded cell projection morphogenesis		Predicted intracellular proteins	Vesicles (Approved); Additional: Golgi apparatus				0.0	0.0	0.0	0.0	0.0	0.0	0.0	0.0	0.0	0.0	0.0	0.0	0.0	0.0	0.0	0.0	0.0	0.0	0.0	0.0
GPR110	266977	gene_synonym	H. sapiens	266977	H. sapiens	ADGRF1	adhesion G protein-coupled receptor F1	ADGRF1, also known as adhesion G protein-coupled receptor F1, is a gene that is predicted to enable G protein-coupled receptor activity and be involved in the G protein-coupled receptor signaling pathway. It is also predicted to play a role in memory, nervous system development, and positive regulation of CREB transcription factor activity. ADGRF1 is predicted to be located in the extracellular r…	ADGRF1 has been implicated in several diseases, including Alzheimer's disease, schizophrenia, and bipolar disorder. In Alzheimer's disease, ADGRF1 has been shown to be involved in the regulation of amyloid-beta production, a key pathological feature of the disease. In schizophrenia and bipolar disorder, ADGRF1 has been linked to altered neurotransmitter signaling and abnormal brain development. T…	GO:0006112 energy reserve metabolic process;GO:0007416 synapse assembly;GO:0045444 fat cell differentiation		G-protein coupled receptors:Family 2 (B) receptors; G-protein coupled receptors:GPCRs excl olfactory receptors; Predicted secreted proteins		Ronacaleret			0.0	0.0	0.0	1.0	0.0	0.0	0.0	0.0	0.0	0.0	0.0	0.0	0.0	0.0	0.0	0.0	0.0	0.0	0.0	0.0
NTS	4922	symbol	H. sapiens	4922	H. sapiens	NTS	neurotensin	The human gene NTS encodes a precursor for two peptides, neuromedin N and neurotensin. Neurotensin is a tridecapeptide that is widely distributed throughout the central nervous system and may function as a neurotransmitter or neuromodulator. It may be involved in dopamine-associated pathophysiological events, gut structure and function, and fat metabolism regulation. Neurotensin also exhibits ant…	There is evidence to suggest that dysregulation of the NTS gene may be involved in the pathogenesis of several diseases, including schizophrenia, Parkinson's disease, and colorectal cancer. As a result, there has been significant interest in developing drugs that target the neurotensin system. One example is the drug levocabastine, which is used to treat allergic rhinitis and works by blocking th…	GO:0007218 neuropeptide signaling pathway;GO:0051092 positive regulation of NF-kappaB transcription factor activity;GO:0035296 regulation of tube diameter		Predicted secreted proteins	Vesicles (Supported)		(M167)PID AP1 PATHWAY		0.0	0.0	1.0	0.0	0.0	0.0	0.0	0.0	1.0	0.0	0.0	0.0	0.0	0.0	0.0	0.0	0.0	0.0	0.0	0.0
WNT7B	7477	symbol	H. sapiens	7477	H. sapiens	WNT7B	Wnt family member 7B	WNT7B is a gene that belongs to the WNT gene family, which encodes secreted signaling proteins that play a role in various developmental processes, including cell fate regulation and embryogenesis patterning. This gene is closely related to WNT7A protein, which is also a member of the human WNT family. The WNT family has been implicated in oncogenesis, suggesting that WNT7B may also play a role i…	There is limited information available on the disease implications of WNT7B. However, studies have suggested that dysregulation of WNT signaling pathways may contribute to the development and progression of various cancers, including breast, lung, and colorectal cancer. As a result, there has been interest in targeting WNT signaling as a potential therapeutic strategy for cancer treatment. Severa…	GO:0036516 chemoattraction of dopaminergic neuron axon;GO:0072060 outer medullary collecting duct development;GO:0016332 establishment or maintenance of polarity of embryonic epithelium		Predicted intracellular proteins; Predicted secreted proteins			(M77)PID WNT SIGNALING PATHWAY; (M5493)WNT SIGNALING; (M5883)NABA SECRETED FACTORS		0.0	1.0	0.0	0.0	0.0	1.0	1.0	0.0	1.0	0.0	1.0	0.0	0.0	1.0	0.0	1.0	0.0	0.0	0.0	1.0
PNOC	5368	symbol	H. sapiens	5368	H. sapiens	PNOC	prepronociceptin	The PNOC gene encodes a preproprotein that is processed to produce multiple protein products, including nociceptin, nocistatin, and orphanin FQ2 (OFQ2). Nociceptin is a neuropeptide that binds to the nociceptin receptor, increasing pain sensitivity and potentially regulating body temperature, learning and memory, and hunger. Nocistatin may inhibit the effects of nociceptin.	The PNOC gene has been implicated in various diseases, including addiction, anxiety, depression, and pain disorders. Targeted drug discovery efforts have focused on developing drugs that modulate the nociceptin receptor, with the goal of treating pain and addiction. One example of a successful drug targeting this pathway is the opioid receptor antagonist, naloxone, which can reverse the effects o…	GO:0007270 neuron-neuron synaptic transmission;GO:0019233 sensory perception of pain;GO:0007218 neuropeptide signaling pathway		Transporters:Transporter channels and pores; Predicted intracellular proteins; Predicted secreted proteins					0.0	0.0	0.0	0.0	0.0	0.0	0.0	0.0	1.0	0.0	0.0	0.0	0.0	0.0	0.0	0.0	0.0	0.0	0.0	0.0
RP11-451G4.2						None	None	None	None	None	None	None	None	None	None	None	nan	nan	nan	nan	nan	nan	nan	nan	nan	nan	nan	nan	nan	nan	nan	nan	nan	nan	nan	nan
MOXD1	26002	symbol	H. sapiens	26002	H. sapiens	MOXD1	monooxygenase DBH like 1	MOXD1, or monooxygenase DBH like 1, is a human gene that is predicted to have copper ion binding activity and dopamine beta-monooxygenase activity. It is also believed to be involved in dopamine catabolic process, norepinephrine biosynthetic process, and octopamine biosynthetic process. MOXD1 is located in the endoplasmic reticulum membrane. This information is provided by the Alliance of Genome …	There is limited information available on the disease implications of MOXD1. However, studies have suggested that variations in this gene may be associated with certain psychiatric disorders, such as schizophrenia and bipolar disorder. Targeted drug discovery efforts for MOXD1 are also limited, as its function and role in disease are not yet fully understood. However, some studies have suggested …	GO:0006589 octopamine biosynthetic process;GO:0046333 octopamine metabolic process;GO:0042439 ethanolamine-containing compound metabolic process		Predicted intracellular proteins	Cytosol (Approved)				0.0	0.0	0.0	0.0	0.0	0.0	0.0	0.0	0.0	1.0	0.0	1.0	0.0	0.0	0.0	0.0	0.0	0.0	0.0	0.0
NXPH2	11249	symbol	H. sapiens	11249	H. sapiens	NXPH2	neurexophilin 2	The human gene NXPH2, also known as neurexophilin 2, is predicted to have the ability to bind to signaling receptors. It is also predicted to be located in the extracellular region. This information is provided by the Alliance of Genome Resources as of April 2022.	There is limited information available on the disease implications of NXPH2. However, studies have suggested that it may play a role in neurological disorders such as schizophrenia and autism spectrum disorder. Targeted drug discovery efforts for NXPH2 are also limited, but there is potential for the development of drugs that target its binding ability to signaling receptors. Currently, there are…	GO:0007218 neuropeptide signaling pathway;GO:0007186 G protein-coupled receptor signaling pathway;GO:0007165 signal transduction		Predicted secreted proteins					0.0	0.0	0.0	0.0	0.0	0.0	0.0	0.0	1.0	0.0	0.0	0.0	0.0	0.0	0.0	0.0	0.0	0.0	0.0	0.0
KCNS2	3788	symbol	H. sapiens	3788	H. sapiens	KCNS2	potassium voltage-gated channel modifier subfamily S member 2	KCNS2 is a human gene that is predicted to enable voltage-gated potassium channel activity and be involved in potassium ion transmembrane transport and regulation of delayed rectifier potassium channel activity. It is also predicted to be located in the perinuclear region of the cytoplasm and plasma membrane, and to be part of the voltage-gated potassium channel complex. Additionally, it is predi…	There is limited information available on the disease implications of KCNS2. However, studies have suggested that mutations in this gene may be associated with neurological disorders such as epilepsy and schizophrenia. Targeted drug discovery efforts for KCNS2 have been focused on developing drugs that modulate the activity of voltage-gated potassium channels, which are involved in regulating neu…	GO:1902259 regulation of delayed rectifier potassium channel activity;GO:1901016 regulation of potassium ion transmembrane transporter activity;GO:1901379 regulation of potassium ion transmembrane transport		Transporters:Transporter channels and pores; Voltage-gated ion channels:Voltage-Gated Potassium Channels					1.0	0.0	0.0	0.0	0.0	0.0	0.0	0.0	0.0	0.0	0.0	0.0	0.0	0.0	1.0	0.0	0.0	0.0	0.0	0.0
TMPRSS2	7113	symbol	H. sapiens	7113	H. sapiens	TMPRSS2	transmembrane serine protease 2	TMPRSS2 is a gene that encodes a protein belonging to the serine protease family. The protein contains a transmembrane domain, a receptor class A domain, a scavenger receptor cysteine-rich domain, and a protease domain. It is involved in many physiological and pathological processes and is up-regulated by androgenic hormones in prostate cancer cells. The protease domain of this protein is cleaved…	TMPRSS2 has been implicated in various diseases, including prostate cancer, lung cancer, and COVID-19. In prostate cancer, TMPRSS2 is often fused with the ERG gene, resulting in the overexpression of both genes and promoting cancer cell growth. Targeted drug discovery efforts have focused on developing inhibitors of TMPRSS2 to treat prostate cancer. One example is the drug enzalutamide, which inh…	GO:0046598 positive regulation of viral entry into host cell;GO:0075294 positive regulation by symbiont of entry into host;GO:0019081 viral translation		Cancer-related genes:Candidate cancer biomarkers; Transporters:Accessory Factors Involved in Transport; Predicted secreted proteins; Predicted intracellular proteins; Peptidases:Serine-type peptidases; Enzymes	Plasma membrane (Supported)	Camostat	(M151)PID AR TF PATHWAY; (M58)PID AR PATHWAY	(M5908)HALLMARK ANDROGEN RESPONSE	0.0	0.0	0.0	0.0	0.0	0.0	0.0	0.0	0.0	0.0	0.0	0.0	0.0	0.0	0.0	0.0	0.0	0.0	0.0	0.0
PSKH2	85481	symbol	H. sapiens	85481	H. sapiens	PSKH2	protein serine kinase H2	The human gene PSKH2 encodes for a protein called serine kinase H2, which is predicted to have ATP binding activity, protein serine kinase activity, and protein serine/threonine kinase activity. It is also predicted to be involved in protein phosphorylation.	There is limited information available on the disease implications of PSKH2. However, studies have shown that dysregulation of protein kinases, including serine/threonine kinases, can lead to various diseases such as cancer, neurodegenerative disorders, and cardiovascular diseases. Therefore, PSKH2 may have potential implications in these diseases. As for targeted drug discovery efforts, there ar…		yes	Enzymes; ENZYME proteins:Transferases; Kinases:CAMK Ser/Thr protein kinases	Nucleoplasm (Approved); Additional: Cytosol;Nuclear bodies				0.0	0.0	0.0	0.0	0.0	0.0	0.0	0.0	0.0	0.0	0.0	0.0	0.0	0.0	0.0	0.0	0.0	0.0	0.0	0.0
HCRTR2	3062	symbol	H. sapiens	3062	H. sapiens	HCRTR2	hypocretin receptor 2	HCRTR2 is a human gene that encodes a G-protein coupled receptor responsible for regulating feeding behavior. It binds to two neuropeptides, orexin A and orexin B, which are produced in the hypothalamus. The related gene HCRTR1 encodes a receptor that specifically binds to orexin A. The function of HCRTR2 is important in understanding the mechanisms behind appetite and satiety, and may have impli…	HCRTR2 has been implicated in several diseases related to feeding behavior, including obesity, narcolepsy, and binge eating disorder. Targeted drug discovery efforts have focused on developing drugs that can modulate the activity of HCRTR2, with the goal of regulating appetite and promoting weight loss. One example of a successful drug targeting HCRTR2 is suvorexant, which was approved by the FDA…	GO:0022410 circadian sleep/wake cycle process;GO:0010840 regulation of circadian sleep/wake cycle, wakefulness;GO:0042745 circadian sleep/wake cycle		G-protein coupled receptors:GPCRs excl olfactory receptors; FDA approved drug targets:Small molecule drugs		Suvorexant; Lemborexant			0.0	0.0	0.0	1.0	0.0	0.0	1.0	0.0	1.0	0.0	1.0	0.0	0.0	0.0	0.0	0.0	0.0	0.0	0.0	0.0
AVPR2	554	symbol	H. sapiens	554	H. sapiens	AVPR2	arginine vasopressin receptor 2	AVPR2 is a gene that encodes the vasopressin receptor type 2, also known as the V2 receptor. This receptor belongs to the G protein-coupled receptor superfamily and is primarily expressed in the kidney tubule, where it responds to the pituitary hormone arginine vasopressin (AVP) by stimulating mechanisms that concentrate urine and maintain water homeostasis in the organism. Loss of function of th…	Nephrogenic Diabetes Insipidus (NDI) is a rare genetic disorder caused by mutations in the AVPR2 gene, resulting in the inability of the kidneys to respond to the antidiuretic hormone vasopressin. This leads to excessive urine production and dehydration, which can cause serious health problems if left untreated. There is currently no cure for NDI, and treatment options are limited to managing sym…	GO:0003092 renal water retention;GO:0001992 regulation of systemic arterial blood pressure by vasopressin;GO:0035811 negative regulation of urine volume		Disease related genes; G-protein coupled receptors:GPCRs excl olfactory receptors; Transporters; Human disease related genes:Endocrine and metabolic diseases:Hypothalamus and pituitary gland diseases; FDA approved drug targets:Small molecule drugs; FDA approved drug targets:Biotech drugs; Human disease related genes:Urinary system diseases:Kidney diseases		Desmopressin; Vasopressin; Demeclocycline; Conivaptan; Terlipressin; M0002; OPC-51803; Tolvaptan; Atosiban; Lypressin	(M67)PID ARF6 TRAFFICKING PATHWAY		0.0	0.0	1.0	0.0	1.0	0.0	1.0	1.0	1.0	0.0	0.0	0.0	1.0	0.0	0.0	0.0	0.0	1.0	0.0	0.0
PATE1	160065	symbol	H. sapiens	160065	H. sapiens	PATE1	prostate and testis expressed 1	PATE1 (prostate and testis expressed 1) is a human gene that is predicted to have acetylcholine receptor regulator activity and be involved in the regulation of neurotransmitter receptor activity. It is also predicted to be located in the extracellular region. PATE1 is expressed in the prostate and testis, and its function in these tissues is not yet fully understood. Further research is needed t…	There is limited information available on the disease implications of PATE1. However, some studies have suggested that PATE1 may be involved in the development and progression of prostate cancer. Targeted drug discovery efforts for PATE1 are also limited, as its precise function and role in disease are not yet fully understood. Currently, there are no drugs on the market that specifically target …			Predicted secreted proteins					0.0	0.0	0.0	0.0	0.0	0.0	0.0	0.0	1.0	0.0	0.0	0.0	0.0	0.0	0.0	0.0	0.0	0.0	0.0	0.0
MECOM	2122	symbol	H. sapiens	2122	H. sapiens	MECOM	MDS1 and EVI1 complex locus	MECOM, also known as MDS1 and EVI1 complex locus, is a gene that encodes a transcriptional regulator and oncoprotein. It plays a role in hematopoiesis, apoptosis, development, and cell differentiation and proliferation. The protein encoded by this gene can interact with several other proteins, including CTBP1, SMAD3, CREBBP, KAT2B, MAPK8, and MAPK9. MECOM can undergo translocation with the AML1 g…	MECOM has been implicated in several diseases, including leukemia, myelodysplastic syndrome, and solid tumors such as breast cancer and lung cancer. In particular, translocation of MECOM with the AML1 gene is a common genetic abnormality in acute myeloid leukemia (AML) and is associated with poor prognosis. Targeted drug discovery efforts for MECOM have focused on inhibiting its transcriptional a…	GO:0070828 heterochromatin organization;GO:0071425 hematopoietic stem cell proliferation;GO:0046329 negative regulation of JNK cascade		Disease related genes; Potential drug targets; Transcription factors:Zinc-coordinating DNA-binding domains; Cancer-related genes:Mutational cancer driver genes; Predicted intracellular proteins; Enzymes; Human disease related genes:Cancers:Cancers of haematopoietic and lymphoid tissues; ENZYME proteins:Transferases; Human disease related genes:Congenital malformations:Other congenital malformatio…	Nuclear speckles (Supported)				0.0	0.0	0.0	0.0	0.0	0.0	0.0	0.0	0.0	0.0	0.0	0.0	0.0	0.0	0.0	0.0	0.0	0.0	0.0	0.0
HOXD10	3236	symbol	H. sapiens	3236	H. sapiens	HOXD10	homeobox D10	HOXD10 is a gene that belongs to the Abd-B homeobox family and is located on chromosome 2. It encodes a protein with a homeobox DNA-binding domain that acts as a transcription factor and is expressed in developing limb buds. HOXD10 is involved in differentiation and limb development, and mutations in this gene have been linked to Wilm's tumor, congenital vertical talus, and foot deformities resem…	There are currently no targeted drug discovery efforts specifically focused on HOXD10. However, mutations in this gene have been linked to several diseases, including Wilm's tumor, congenital vertical talus, and foot deformities resembling those seen in Charcot-Marie-Tooth disease. Treatment for these conditions typically involves surgical intervention and/or chemotherapy, depending on the severi…	GO:0021520 spinal cord motor neuron cell fate specification;GO:0048934 peripheral nervous system neuron differentiation;GO:0048935 peripheral nervous system neuron development		Disease related genes; Predicted intracellular proteins; Human disease related genes:Congenital malformations:Congenital malformations of the musculoskeletal system; Transcription factors:Helix-turn-helix domains	Nucleoplasm (Approved); Additional: Cytoplasmic bodies;Cytosol				0.0	0.0	0.0	1.0	0.0	0.0	0.0	0.0	0.0	0.0	0.0	0.0	0.0	0.0	0.0	0.0	0.0	0.0	0.0	0.0
GRIK2	2898	symbol	H. sapiens	2898	H. sapiens	GRIK2	glutamate ionotropic receptor kainate type subunit 2	GRIK2 is a gene that encodes a subunit of the kainate family of glutamate receptors, which are important for normal neurophysiological processes in the brain. This gene is subject to RNA editing at multiple sites, which can alter the structure and function of the receptor complex. Different isoforms of the gene have also been identified. Mutations in GRIK2 have been linked to autosomal recessive …	Mutations in GRIK2 have been linked to autosomal recessive cognitive disability, specifically a condition called autosomal recessive intellectual disability-47 (MRT47). This condition is characterized by intellectual disability, delayed speech and language development, and behavioral problems. There have been efforts to develop drugs that target the kainate family of glutamate receptors, includin…	GO:0062035 sensory perception of cold stimulus;GO:0120169 detection of cold stimulus involved in thermoception;GO:0050960 detection of temperature stimulus involved in thermoception		Human disease related genes:Other diseases:Mental and behavioural disorders; Disease related genes; Predicted intracellular proteins; FDA approved drug targets:Small molecule drugs		Glutamic acid; Butabarbital; Butalbital; Talbutal; Pentobarbital; Secobarbital; Metharbital; Thiopental; Primidone; Methylphenobarbital; Phenobarbital; Amobarbital; Aprobarbital; Butobarbital; Heptabarbital; Hexobarbital; Barbital; Dihydro-2-thioxo-5-((5-(2-(trifluoromethyl)phenyl)-2-furanyl)methyl)-4,6(1H,5H)-pyrimidinedione; Domoic Acid; Quisqualic acid; 2s,4r-4-Methylglutamate			0.0	0.0	0.0	1.0	0.0	0.0	0.0	1.0	1.0	0.0	1.0	0.0	0.0	0.0	1.0	0.0	0.0	0.0	0.0	0.0
CWH43	80157	symbol	H. sapiens	80157	H. sapiens	CWH43	cell wall biogenesis 43 C-terminal homolog	CWH43 is a human gene that is predicted to be involved in the biosynthesis of GPI anchors, which are important for attaching proteins to the cell membrane. It is also predicted to be an integral component of the membrane and active in the endoplasmic reticulum. The gene's function is related to cell wall biogenesis and it is homologous to the C-terminal region of the yeast CWH43 gene. Further res…	There is limited information available on the disease implications of CWH43. However, mutations in genes involved in GPI anchor biosynthesis have been associated with a range of disorders, including intellectual disability, epilepsy, and developmental delay. Targeted drug discovery efforts for CWH43 are also limited, as the gene's function is not fully understood. However, drugs targeting GPI anc…	GO:0006506 GPI anchor biosynthetic process;GO:0006505 GPI anchor metabolic process;GO:0009247 glycolipid biosynthetic process			Golgi apparatus;Plasma membrane (Uncertain)				0.0	0.0	0.0	0.0	0.0	0.0	0.0	0.0	0.0	0.0	0.0	0.0	0.0	0.0	0.0	0.0	0.0	0.0	0.0	0.0
SERPINC1	462	symbol	H. sapiens	462	H. sapiens	SERPINC1	serpin family C member 1	SERPINC1 is a human gene that encodes for antithrombin III, a plasma protease inhibitor and a member of the serpin superfamily. This protein inhibits thrombin and other activated serine proteases of the coagulation system, and it regulates the blood coagulation cascade. The protein has two functional domains: the heparin binding-domain at the N-terminus and the reactive site domain at the C-termi…	Antithrombin III deficiency is a rare genetic disorder that increases the risk of venous thromboembolism (VTE), which includes deep vein thrombosis and pulmonary embolism. The severity of the disease depends on the degree of deficiency, and it can be inherited in an autosomal dominant or recessive manner. Treatment options for antithrombin III deficiency include anticoagulant therapy, such as hep…	GO:0030193 regulation of blood coagulation;GO:1900046 regulation of hemostasis;GO:0050818 regulation of coagulation		Disease related genes; Predicted secreted proteins; Human disease related genes:Cardiovascular diseases:Vascular diseases; FDA approved drug targets:Small molecule drugs; Human disease related genes:Cardiovascular diseases:Hematologic diseases; FDA approved drug targets:Biotech drugs; Human disease related genes:Congenital disorders of metabolism:Mitochondrial diseases; Candidate cardiovascular d…		Ardeparin; Fondaparinux; Heparin; Enoxaparin; N-Formylmethionine; SR-123781A; Sulodexide; Danaparoid; Dalteparin; Tinzaparin; Nadroparin; Copper; Protamine sulfate; Bemiparin; Antithrombin III human	(M33)PID GLYPICAN 1PATHWAY; (M3468)NABA ECM REGULATORS; (M5885)NABA MATRISOME ASSOCIATED	(M5946)HALLMARK COAGULATION; (M5947)HALLMARK IL2 STAT5 SIGNALING; (M5921)HALLMARK COMPLEMENT	0.0	0.0	0.0	0.0	0.0	1.0	0.0	0.0	0.0	0.0	0.0	0.0	1.0	0.0	0.0	0.0	0.0	0.0	0.0	0.0
DLK1	8788	symbol	H. sapiens	8788	H. sapiens	DLK1	delta like non-canonical Notch ligand 1	DLK1 is a gene that encodes a transmembrane protein involved in regulating cell growth and differentiation of various cell types, including adipocytes. It contains multiple epidermal growth factor repeats and is located on chromosome 14, which frequently shows unparental disomy. DLK1 is imprinted and expressed from the paternal allele. A single nucleotide variant in this gene is associated with c…	DLK1 has been implicated in various diseases, including obesity, diabetes, and cancer. In obesity, DLK1 has been shown to regulate adipocyte differentiation and lipid metabolism. A single nucleotide variant in DLK1 has been associated with child and adolescent obesity, and efforts are underway to develop drugs that target this gene for the treatment of obesity. One example is the drug Adipotide, …	GO:0045746 negative regulation of Notch signaling pathway;GO:0008593 regulation of Notch signaling pathway;GO:0009968 negative regulation of signal transduction		Predicted intracellular proteins	Golgi apparatus (Approved)		(M106)PID HNF3B PATHWAY; (M17)PID NOTCH PATHWAY		0.0	0.0	0.0	0.0	0.0	0.0	0.0	0.0	0.0	0.0	0.0	0.0	0.0	0.0	0.0	0.0	0.0	0.0	0.0	0.0
SPINK4	27290	symbol	H. sapiens	27290	H. sapiens	SPINK4	serine peptidase inhibitor Kazal type 4	SPINK4 is a human gene that encodes for a protein called serine peptidase inhibitor Kazal type 4. This protein is predicted to have the ability to inhibit serine-type endopeptidase activity, which is involved in the breakdown of proteins. SPINK4 is also predicted to play a role in negative regulation of endopeptidase activity and response to xenobiotic stimulus, which refers to the body's respons…	There is limited information available on the disease implications of SPINK4. However, some studies have suggested that alterations in SPINK4 expression may be associated with certain types of cancer, including breast and prostate cancer. Targeted drug discovery efforts for SPINK4 are also limited, as the function of the protein is not well understood. However, some studies have suggested that SP…			Predicted intracellular proteins; Predicted secreted proteins	Golgi apparatus;Vesicles (Approved); Additional: Nucleoplasm				0.0	0.0	0.0	0.0	0.0	0.0	0.0	0.0	0.0	0.0	0.0	0.0	0.0	0.0	0.0	0.0	0.0	0.0	0.0	0.0
AOX1	316	symbol	H. sapiens	316	H. sapiens	AOX1	aldehyde oxidase 1	The human gene AOX1, also known as aldehyde oxidase 1, produces hydrogen peroxide and can catalyze the formation of superoxide under certain conditions. It is a candidate gene for amyotrophic lateral sclerosis, a progressive neurodegenerative disease that affects nerve cells in the brain and spinal cord.	AOX1 has been identified as a candidate gene for amyotrophic lateral sclerosis (ALS), a devastating neurodegenerative disease that affects motor neurons in the brain and spinal cord. Studies have shown that AOX1 expression is increased in the spinal cord of ALS patients, suggesting that it may play a role in the disease pathogenesis. Targeted drug discovery efforts have focused on developing drug…	GO:0006805 xenobiotic metabolic process;GO:0071466 cellular response to xenobiotic stimulus;GO:0009410 response to xenobiotic stimulus		Enzymes; Predicted intracellular proteins; ENZYME proteins:Oxidoreductases		Cyclobenzaprine; Eniluracil		(M5934)HALLMARK XENOBIOTIC METABOLISM	0.0	0.0	0.0	0.0	0.0	0.0	0.0	0.0	0.0	0.0	0.0	0.0	0.0	0.0	0.0	0.0	0.0	0.0	0.0	0.0
TCF21	6943	symbol	H. sapiens	6943	H. sapiens	TCF21	transcription factor 21	TCF21 is a gene that encodes a transcription factor belonging to the basic helix-loop-helix family. It is expressed in mesoderm-derived tissues during embryonic development, including the epicardium, lung, gut, gonad, and kidney. The protein product of TCF21 is specific to mesenchymal and glomerular epithelial cells in the kidney. There are two transcript variants of TCF21 that encode the same pr…	TCF21 has been implicated in several diseases, including cardiovascular disease, kidney disease, and cancer. In cardiovascular disease, TCF21 has been shown to play a role in the development of atherosclerosis and coronary artery disease. In kidney disease, TCF21 has been linked to the development of glomerular diseases such as focal segmental glomerulosclerosis (FSGS) and diabetic nephropathy. I…	GO:0014707 branchiomeric skeletal muscle development;GO:0072275 metanephric glomerulus morphogenesis;GO:0072276 metanephric glomerulus vasculature morphogenesis		Transcription factors:Basic domains; Predicted intracellular proteins	Nucleoplasm (Supported)				0.0	1.0	0.0	0.0	0.0	0.0	0.0	0.0	0.0	0.0	0.0	0.0	0.0	0.0	0.0	1.0	0.0	0.0	0.0	0.0
DBX2	440097	symbol	H. sapiens	440097	H. sapiens	DBX2	developing brain homeobox 2	DBX2, or developing brain homeobox 2, is a gene that is predicted to have DNA-binding transcription factor activity specific to RNA polymerase II. It is also predicted to be involved in the regulation of transcription by RNA polymerase II and to be located in the nucleus as part of chromatin. These predictions are based on information provided by the Alliance of Genome Resources as of April 2022.	DBX2 has not been extensively studied in the context of disease implications or targeted drug discovery efforts. However, some studies have suggested that DBX2 may play a role in the development of certain types of cancer, such as breast cancer and glioblastoma. In particular, DBX2 has been found to be overexpressed in some breast cancer cell lines and to promote tumor growth in mouse models of g…	GO:0006357 regulation of transcription by RNA polymerase II;GO:0006355 regulation of DNA-templated transcription;GO:2001141 regulation of RNA biosynthetic process		Predicted intracellular proteins; Transcription factors:Helix-turn-helix domains	Nuclear membrane;Nucleoplasm (Approved); Additional: Vesicles				0.0	0.0	0.0	0.0	0.0	0.0	0.0	0.0	0.0	0.0	0.0	0.0	0.0	0.0	0.0	0.0	0.0	0.0	0.0	0.0
TNNT2	7139	symbol	H. sapiens	7139	H. sapiens	TNNT2	troponin T2, cardiac type	TNNT2 is a gene that encodes the cardiac isoform of troponin T, which is a protein that regulates muscle contraction in response to changes in calcium ion concentration. It is the tropomyosin-binding subunit of the troponin complex, which is located on the thin filament of striated muscles. Mutations in this gene have been linked to familial hypertrophic cardiomyopathy and dilated cardiomyopathy.…	Mutations in the TNNT2 gene have been associated with several cardiac diseases, including familial hypertrophic cardiomyopathy (FHC) and dilated cardiomyopathy (DCM). FHC is a genetic disorder characterized by thickening of the heart muscle, which can lead to heart failure and sudden cardiac death. DCM, on the other hand, is a condition in which the heart becomes enlarged and weakened, leading to…	GO:0030049 muscle filament sliding;GO:0033275 actin-myosin filament sliding;GO:0032780 negative regulation of ATP-dependent activity		Disease related genes; Predicted intracellular proteins; Candidate cardiovascular disease genes; Human disease related genes:Cardiovascular diseases:Cardiac diseases	Nucleoli;Nucleoplasm (Uncertain); Additional: Focal adhesion sites;Microtubules			(M5909)HALLMARK MYOGENESIS; (M5953)HALLMARK KRAS SIGNALING UP	0.0	1.0	1.0	0.0	0.0	0.0	0.0	1.0	0.0	0.0	0.0	0.0	0.0	0.0	0.0	0.0	0.0	0.0	0.0	0.0
IGSF5	150084	symbol	H. sapiens	150084	H. sapiens	IGSF5	immunoglobulin superfamily member 5	IGSF5 is a human gene that belongs to the immunoglobulin superfamily. It is predicted to have PDZ domain binding activity and to be involved in cell-cell adhesion. The gene is also predicted to be located in the apical plasma membrane and to be an integral component of the membrane. It is active in bicellular tight junction and cell surface. These predictions are based on information provided by …	There is limited information available on the disease implications of IGSF5. However, recent studies have suggested that IGSF5 may play a role in the development and progression of certain types of cancer, including breast cancer and glioblastoma. Targeted drug discovery efforts for IGSF5 are currently underway, with a focus on developing small molecule inhibitors that can selectively target the …	GO:0098609 cell-cell adhesion;GO:0007155 cell adhesion;GO:0009987 cellular process			Focal adhesion sites (Approved)				0.0	0.0	0.0	0.0	0.0	0.0	0.0	0.0	0.0	0.0	0.0	0.0	0.0	0.0	0.0	0.0	0.0	0.0	0.0	1.0
PAGE4	9506	symbol	H. sapiens	9506	H. sapiens	PAGE4	PAGE family member 4	PAGE4 is a member of the GAGE family of genes that are expressed in various tumors and reproductive tissues. It is highly expressed in prostate and prostate cancer, as well as in other male and female reproductive tissues such as testis, fallopian tube, uterus, and placenta. It also plays a role in benign and malignant prostate diseases. The protein encoded by this gene shares sequence similarity…	There is limited information available on targeted drug discovery efforts for PAGE4, and no drugs have been approved specifically for targeting this gene. However, its high expression in prostate cancer makes it a potential target for cancer therapies. Some studies have shown that PAGE4 knockdown can inhibit prostate cancer cell growth and induce apoptosis, suggesting that targeting this gene may…	GO:1903427 negative regulation of reactive oxygen species biosynthetic process;GO:0032872 regulation of stress-activated MAPK cascade;GO:0070302 regulation of stress-activated protein kinase signaling cascade		Cancer-related genes:Candidate cancer biomarkers; Predicted intracellular proteins	Vesicles (Approved); Additional: Golgi apparatus				0.0	0.0	0.0	0.0	0.0	0.0	0.0	0.0	0.0	0.0	0.0	0.0	0.0	0.0	0.0	0.0	0.0	0.0	0.0	0.0
LMO3	55885	symbol	H. sapiens	55885	H. sapiens	LMO3	LIM domain only 3	LMO3, or LIM domain only 3, is a gene that belongs to the rhombotin family of cysteine-rich LIM domain oncogenes. It is primarily expressed in the brain and has been found to have many alternatively spliced transcript variants. Related family members, LMO1 and LMO2, have been reported to be involved in chromosomal translocations in T-cell leukemia.	There is limited information available on the disease implications of LMO3. However, studies have suggested that LMO3 may play a role in the development of neuroblastoma, a type of cancer that affects the nervous system in children. Targeted drug discovery efforts for LMO3 are also limited, as the gene is not well-characterized and its function is not fully understood. Currently, there are no dru…	GO:2000324 positive regulation of glucocorticoid receptor signaling pathway;GO:2000322 regulation of glucocorticoid receptor signaling pathway;GO:0035360 positive regulation of peroxisome proliferator activated receptor signaling pathway		Predicted intracellular proteins					0.0	0.0	0.0	0.0	0.0	0.0	0.0	0.0	0.0	0.0	0.0	0.0	0.0	0.0	0.0	0.0	0.0	0.0	0.0	0.0
FABP1	2168	symbol	H. sapiens	2168	H. sapiens	FABP1	fatty acid binding protein 1	FABP1 is a gene that encodes for a fatty acid binding protein found in the liver. This protein is part of a family of small, highly conserved, cytoplasmic proteins that bind long-chain fatty acids and other hydrophobic ligands. FABP1, along with FABP6, is also able to bind bile acids. The roles of FABPs include fatty acid uptake, transport, and metabolism.	FABP1 has been implicated in various diseases, including non-alcoholic fatty liver disease (NAFLD), obesity, and type 2 diabetes. Studies have shown that FABP1 expression is increased in the liver of patients with NAFLD and that FABP1 knockout mice are protected from developing NAFLD. Therefore, FABP1 has been identified as a potential therapeutic target for the treatment of NAFLD. Several drug d…	GO:0033552 response to vitamin B3;GO:0032000 positive regulation of fatty acid beta-oxidation;GO:0046321 positive regulation of fatty acid oxidation		Cancer-related genes:Candidate cancer biomarkers; Predicted intracellular proteins	Cytosol;Nucleoplasm (Approved)			(M5935)HALLMARK FATTY ACID METABOLISM; (M5934)HALLMARK XENOBIOTIC METABOLISM	0.0	0.0	0.0	0.0	0.0	0.0	0.0	0.0	0.0	0.0	0.0	0.0	0.0	0.0	0.0	0.0	0.0	0.0	0.0	0.0
C9orf152	401546	symbol	H. sapiens	401546	H. sapiens	C9orf152	chromosome 9 open reading frame 152	The human gene C9orf152, also known as chromosome 9 open reading frame 152, is located on chromosome 9 and encodes a protein of unknown function. The gene is expressed in various tissues, including the brain, heart, and liver. Mutations in C9orf152 have been associated with several diseases, including autism spectrum disorder and schizophrenia. However, the exact role of C9orf152 in these conditi…	Unfortunately, there is currently very limited information available on the disease implications and targeted drug discovery efforts for C9orf152. As mentioned earlier, mutations in this gene have been associated with autism spectrum disorder and schizophrenia, but the exact role of C9orf152 in these conditions is not yet fully understood. There are currently no drugs on the market that specifica…			Predicted intracellular proteins	Nucleoplasm (Approved); Additional: Nucleoli				0.0	0.0	0.0	0.0	0.0	0.0	0.0	0.0	0.0	0.0	0.0	0.0	0.0	0.0	0.0	0.0	0.0	0.0	0.0	0.0
ADAMTS19	171019	symbol	H. sapiens	171019	H. sapiens	ADAMTS19	ADAM metallopeptidase with thrombospondin type 1 motif 19	ADAMTS19 is a gene that belongs to the ADAMTS protein family. This family of proteins contains several distinct protein modules, including a propeptide region, a metalloproteinase domain, a disintegrin-like domain, and a thrombospondin type 1 (TS) motif. ADAMTS19 has high sequence similarity to ADAMTS16, another member of the family. The number of C-terminal TS motifs varies among family members,…	Weill-Marchesani syndrome is a rare genetic disorder caused by mutations in the ADAMTS19 gene. This syndrome affects connective tissue and can cause a variety of symptoms, including short stature, joint stiffness, and eye abnormalities such as microspherophakia, which is a condition where the lens of the eye is small and spherical. There is currently no cure for Weill-Marchesani syndrome, and tre…	GO:0003186 tricuspid valve morphogenesis;GO:0003175 tricuspid valve development;GO:0003183 mitral valve morphogenesis		Predicted secreted proteins	Midbody;Vesicles (Approved)		(M3468)NABA ECM REGULATORS; (M5885)NABA MATRISOME ASSOCIATED; (M5889)NABA MATRISOME		0.0	0.0	0.0	0.0	0.0	1.0	0.0	0.0	0.0	0.0	0.0	0.0	0.0	0.0	0.0	0.0	0.0	0.0	0.0	0.0
TMEM178A	130733	symbol	H. sapiens	130733	H. sapiens	TMEM178A	transmembrane protein 178A	TMEM178A is a human gene that is predicted to play a role in regulating osteoclast differentiation and cytosolic calcium ion concentration. It is also predicted to be an integral component of the membrane and active in the endoplasmic reticulum membrane. The function of this gene is not yet fully understood, but it is believed to be involved in various cellular processes. Further research is need…	Unfortunately, there is currently limited information available on the disease implications and targeted drug discovery efforts for TMEM178A. As the function of this gene is not yet fully understood, it is difficult to determine its potential role in disease and identify potential drug targets. Additionally, there are currently no drugs on the market that specifically target TMEM178A. However, as…	GO:0045671 negative regulation of osteoclast differentiation;GO:0002762 negative regulation of myeloid leukocyte differentiation;GO:0051480 regulation of cytosolic calcium ion concentration		Transporters:Accessory Factors Involved in Transport; Predicted intracellular proteins	Vesicles (Approved); Additional: Nucleoplasm				0.0	0.0	0.0	0.0	0.0	0.0	0.0	0.0	0.0	0.0	1.0	0.0	0.0	0.0	0.0	0.0	0.0	0.0	0.0	0.0
TRPV6	55503	symbol	H. sapiens	55503	H. sapiens	TRPV6	transient receptor potential cation channel subfamily V member 6	TRPV6 is a gene that encodes a calcium channel protein. It is a member of a family of multipass membrane proteins and contains ankyrin repeats that are necessary for channel assembly and regulation. The protein is translated from a non-AUG start codon that is decoded as methionine. TRPV6 is located next to a closely related gene, TRPV5. Positive selection has occurred in non-African populations, …	TRPV6 has been implicated in several diseases, including prostate cancer, breast cancer, and osteoporosis. In prostate cancer, TRPV6 is overexpressed and promotes tumor growth by increasing calcium influx. In breast cancer, TRPV6 is also overexpressed and contributes to the development of bone metastases. In osteoporosis, TRPV6 plays a role in calcium absorption and bone mineralization. Targeted …	GO:0035898 parathyroid hormone secretion;GO:0060986 endocrine hormone secretion;GO:0098703 calcium ion import across plasma membrane		Human disease related genes:Endocrine and metabolic diseases:Parathyroid diseases; Disease related genes; Potential drug targets; Transporters:Transporter channels and pores; Voltage-gated ion channels:Transient Receptor Potential Channels; Predicted intracellular proteins			(M50)PID PTP1B PATHWAY; (M88)PID CD8 TCR PATHWAY; (M34)PID TCR PATHWAY		1.0	0.0	1.0	0.0	1.0	0.0	0.0	0.0	0.0	0.0	1.0	0.0	0.0	0.0	0.0	0.0	0.0	0.0	0.0	0.0
C9orf84	158401	gene_synonym	H. sapiens	158401	H. sapiens	SHOC1	shortage in chiasmata 1	SHOC1 (shortage in chiasmata 1) is a human gene that encodes a protein involved in the resolution of meiotic recombination intermediates. The protein is predicted to have single-stranded DNA binding activity and is located in the chromosome, where it is active in condensed nuclear chromosomes. The gene is associated with the formation of chiasmata, which are essential for proper chromosome segreg…	There is limited information available on the disease implications of SHOC1 mutations. However, studies have suggested that mutations in SHOC1 may be associated with infertility and other reproductive disorders. Targeted drug discovery efforts for SHOC1 are also limited, as the protein's function and mechanism of action are not fully understood. Currently, there are no drugs on the market that sp…	GO:0000712 resolution of meiotic recombination intermediates;GO:0007130 synaptonemal complex assembly;GO:0070193 synaptonemal complex organization		Disease related genes; Predicted intracellular proteins; Human disease related genes:Reproductive system diseases:Reproductive system diseases	Nucleoplasm (Approved); Additional: Nuclear bodies				0.0	0.0	0.0	0.0	0.0	0.0	0.0	0.0	0.0	0.0	0.0	0.0	0.0	0.0	0.0	0.0	0.0	0.0	0.0	0.0
HSD11B1	3290	symbol	H. sapiens	3290	H. sapiens	HSD11B1	hydroxysteroid 11-beta dehydrogenase 1	HSD11B1 is a gene that encodes a microsomal enzyme responsible for converting the stress hormone cortisol to the inactive metabolite cortisone. It can also catalyze the reverse reaction, converting cortisone to cortisol. Overproduction of cortisol can lead to central obesity, and a specific variation in this gene has been linked to obesity and insulin resistance in children. Mutations in HSD11B1 …	HSD11B1 has been implicated in several diseases, including obesity, metabolic syndrome, and type 2 diabetes. Targeted drug discovery efforts have focused on developing inhibitors of HSD11B1 as a potential treatment for these conditions. One example is the drug carbenoxolone, which inhibits HSD11B1 and has been shown to improve insulin sensitivity in obese individuals. Another example is the drug …	GO:0006706 steroid catabolic process;GO:0030324 lung development;GO:0030323 respiratory tube development		Disease related genes; ENZYME proteins:Oxidoreductases; FDA approved drug targets:Small molecule drugs; Predicted intracellular proteins; Enzymes; Human disease related genes:Endocrine and metabolic diseases:Adrenal gland diseases		NADH; Carbenoxolone; Nicotinamide adenine dinucleotide phosphate; 2-(N-morpholino)ethanesulfonic acid; Corticosterone; INCB13739; (3,3-dimethylpiperidin-1-yl)(6-(3-fluoro-4-methylphenyl)pyridin-2-yl)methanone; (5S)-2-{[(1S)-1-(4-Fluorophenyl)ethyl]amino}-5-(2-hydroxy-2-propanyl)-5-methyl-1,3-thiazol-4(5H)-one; (2R)-1-[(4-tert-butylphenyl)sulfonyl]-2-methyl-4-(4-nitrophenyl)piperazine; 2-(6-{[(3-c…		(M5934)HALLMARK XENOBIOTIC METABOLISM; (M5953)HALLMARK KRAS SIGNALING UP	0.0	0.0	0.0	0.0	0.0	0.0	0.0	0.0	0.0	1.0	0.0	0.0	0.0	0.0	0.0	0.0	0.0	0.0	0.0	0.0
C1orf168	199920	gene_synonym	H. sapiens	199920	H. sapiens	FYB2	FYN binding protein 2	FYB2, also known as FYN binding protein 2, is a gene that plays a role in the T cell receptor signaling pathway and cell adhesion mediated by integrin. It is located in the immunological synapse and membrane raft. The gene is involved in the regulation of immune responses and may be important in the development of autoimmune diseases. FYB2 is a potential therapeutic target for the treatment of th…	There is limited information available on the disease implications of FYB2. However, studies have suggested that it may play a role in the development of autoimmune diseases such as multiple sclerosis and rheumatoid arthritis. Targeted drug discovery efforts for FYB2 are currently underway, with a focus on developing small molecule inhibitors that can selectively target the protein and modulate i…	GO:0033627 cell adhesion mediated by integrin;GO:0007229 integrin-mediated signaling pathway;GO:0050852 T cell receptor signaling pathway		Predicted intracellular proteins					0.0	0.0	0.0	0.0	0.0	0.0	0.0	0.0	0.0	0.0	0.0	0.0	0.0	0.0	0.0	0.0	0.0	0.0	0.0	0.0
TMEM61	199964	symbol	H. sapiens	199964	H. sapiens	TMEM61	transmembrane protein 61	TMEM61 is a human gene that is predicted to be an integral component of the membrane. It encodes for a transmembrane protein, which means that it spans across the cell membrane and is involved in various cellular processes. However, the exact function of TMEM61 is not yet fully understood. The gene is located on chromosome 3 and has been associated with certain diseases, such as breast cancer and…	There is limited information available on the disease implications of TMEM61, but some studies have suggested that it may play a role in breast cancer and schizophrenia. In breast cancer, TMEM61 has been identified as a potential biomarker for predicting patient outcomes and response to treatment. In schizophrenia, genetic variations in TMEM61 have been associated with an increased risk of develo…								0.0	0.0	0.0	0.0	0.0	0.0	0.0	0.0	0.0	0.0	0.0	0.0	0.0	0.0	0.0	0.0	0.0	0.0	0.0	0.0
ESRP1	54845	symbol	H. sapiens	54845	H. sapiens	ESRP1	epithelial splicing regulatory protein 1	ESRP1 is a gene that encodes for the epithelial splicing regulatory protein 1. This protein is specific to epithelial cells and regulates splicing, which is the process of removing non-coding regions from RNA molecules to create functional proteins. The function of ESRP1 is important in maintaining the proper function of epithelial cells, which are found in tissues such as the skin, lungs, and di…	ESRP1 has been implicated in various diseases, including cancer and developmental disorders. In cancer, ESRP1 has been shown to regulate the splicing of genes involved in cell proliferation, invasion, and metastasis. Targeting ESRP1 may therefore be a potential strategy for cancer therapy. In developmental disorders, mutations in ESRP1 have been linked to defects in epithelial cell differentiatio…	GO:0042669 regulation of inner ear auditory receptor cell fate specification;GO:0045607 regulation of inner ear auditory receptor cell differentiation;GO:0045631 regulation of mechanoreceptor differentiation		Disease related genes; Human disease related genes:Nervous system diseases:Ear disease; Predicted intracellular proteins	Nuclear bodies (Enhanced); Additional: Nucleoplasm				0.0	0.0	0.0	0.0	0.0	0.0	0.0	0.0	0.0	0.0	0.0	0.0	0.0	0.0	0.0	0.0	0.0	0.0	1.0	0.0
GJD2	57369	symbol	H. sapiens	57369	H. sapiens	GJD2	gap junction protein delta 2	GJD2 is a gene that encodes a protein belonging to the connexin family. This protein is a gap junction protein that forms a connexon, which is a component of the gap junction intercellular channel. The channels formed by this protein allow the exchange of cationic molecules between human beta cells and may play a role in regulating insulin secretion.	Mutations in the GJD2 gene have been associated with several diseases, including non-syndromic hearing loss, oculodentodigital dysplasia, and Charcot-Marie-Tooth disease. In terms of drug discovery efforts, there is ongoing research into the development of drugs that target connexins, including GJD2, for the treatment of various diseases. One example is the drug carbenoxolone, which has been show…	GO:0019228 neuronal action potential;GO:0019226 transmission of nerve impulse;GO:0001508 action potential		Transporters:Transporter channels and pores					0.0	0.0	0.0	0.0	0.0	0.0	0.0	0.0	0.0	0.0	0.0	0.0	0.0	0.0	1.0	0.0	0.0	0.0	0.0	0.0
NT5C1A	84618	symbol	H. sapiens	84618	H. sapiens	NT5C1A	5'-nucleotidase, cytosolic IA	NT5C1A is a human gene that encodes for a cytosolic nucleotidase called 5'-nucleotidase, cytosolic I. This enzyme is responsible for dephosphorylating nucleoside monophosphates, which are important building blocks for DNA and RNA synthesis. The function of NT5C1A is essential for maintaining proper nucleotide balance in cells and preventing the accumulation of toxic metabolites. Mutations in this…	Mutations in the NT5C1A gene have been associated with several diseases, including pontocerebellar hypoplasia type 1B, a rare neurological disorder characterized by underdevelopment of the brainstem and cerebellum. Additionally, NT5C1A mutations have been linked to T-cell acute lymphoblastic leukemia, a type of blood cancer. Targeted drug discovery efforts for NT5C1A have focused on developing in…	GO:0046055 dGMP catabolic process;GO:0046059 dAMP catabolic process;GO:0006196 AMP catabolic process		ENZYME proteins:Hydrolases; Enzymes; Predicted intracellular proteins					0.0	0.0	0.0	0.0	0.0	0.0	0.0	0.0	0.0	0.0	0.0	0.0	0.0	0.0	0.0	0.0	0.0	0.0	0.0	0.0
IGSF9	57549	symbol	H. sapiens	57549	H. sapiens	IGSF9	immunoglobulin superfamily member 9	IGSF9 is a human gene that belongs to the immunoglobulin superfamily and is predicted to play a role in cell-cell adhesion mediator activity. It is also predicted to be involved in axon guidance, dendrite self-avoidance, and homophilic cell adhesion via plasma membrane adhesion molecules. The gene is predicted to be located in dendrites and inhibitory synapses and to be an integral component of t…	There is limited information available on the disease implications of IGSF9. However, some studies have suggested that mutations in this gene may be associated with neurodevelopmental disorders such as autism spectrum disorder (ASD) and intellectual disability. Targeted drug discovery efforts for IGSF9 are also limited, as the gene's function and role in disease are not yet fully understood. Curr…	GO:0070593 dendrite self-avoidance;GO:0008038 neuron recognition;GO:0016358 dendrite development							0.0	0.0	0.0	0.0	0.0	0.0	0.0	0.0	0.0	0.0	0.0	0.0	0.0	0.0	0.0	0.0	0.0	0.0	0.0	1.0
FGF1	2246	symbol	H. sapiens	2246	H. sapiens	FGF1	fibroblast growth factor 1	FGF1 is a member of the fibroblast growth factor family that plays a crucial role in various biological processes, including embryonic development, cell growth, morphogenesis, tissue repair, tumor growth, and invasion. It acts as a modifier of endothelial cell migration and proliferation, and also functions as an angiogenic factor. FGF1 is involved in organogenesis and acts as a mitogen for mesod…	FGF1 has been implicated in various diseases, including cancer, cardiovascular diseases, and neurological disorders. In cancer, FGF1 is involved in tumor growth, angiogenesis, and metastasis, making it a potential target for cancer therapy. Several drugs targeting FGF1 or its receptors are currently in clinical trials for various types of cancer, including bladder cancer, breast cancer, and lung …	GO:0060681 branch elongation involved in ureteric bud branching;GO:0060677 ureteric bud elongation;GO:1901509 regulation of endothelial tube morphogenesis		Cancer-related genes:Candidate cancer biomarkers; Predicted secreted proteins; FDA approved drug targets:Small molecule drugs; RAS pathway related proteins; Predicted intracellular proteins; FDA approved drug targets:Biotech drugs	Nucleoplasm (Supported)	Pentosan polysulfate; Amlexanox; Heparin; Sucrosofate; Formic acid; O2-Sulfo-Glucuronic Acid; N,O6-Disulfo-Glucosamine; Naphthalene Trisulfonate; Pazopanib; 5-aminonaphthalene-2-sulfonic acid; Foreskin fibroblast (neonatal); Foreskin keratinocyte (neonatal)	(M276)PID FGF PATHWAY; (M5883)NABA SECRETED FACTORS; (M5885)NABA MATRISOME ASSOCIATED		0.0	1.0	0.0	0.0	0.0	1.0	0.0	0.0	0.0	0.0	0.0	0.0	1.0	0.0	0.0	1.0	0.0	0.0	1.0	0.0
BCAS1	8537	symbol	H. sapiens	8537	H. sapiens	BCAS1	brain enriched myelin associated protein 1	BCAS1 is a gene located in a region at 20q13 that is amplified in various tumor types and associated with more aggressive tumor phenotypes. It is highly expressed in three amplified breast cancer cell lines and in one breast tumor without amplification at 20q13.2. However, it is not in the common region of maximal amplification and its expression was not detected in the breast cancer cell line MC…	There is limited information available on the disease implications of BCAS1, as it is still being studied as a potential oncogene. However, there have been some targeted drug discovery efforts aimed at inhibiting BCAS1 expression or activity in cancer cells. For example, a study published in 2019 identified a small molecule inhibitor of BCAS1 that was able to reduce the growth of breast cancer ce…	GO:0042552 myelination;GO:0007272 ensheathment of neurons;GO:0008366 axon ensheathment		Predicted intracellular proteins	Vesicles (Approved)				0.0	0.0	0.0	0.0	0.0	0.0	0.0	0.0	0.0	0.0	0.0	0.0	0.0	0.0	0.0	0.0	0.0	0.0	0.0	0.0
OVOL1	5017	symbol	H. sapiens	5017	H. sapiens	OVOL1	ovo like transcriptional repressor 1	OVOL1 is a gene that encodes a transcription factor with a zinc finger domain. It is similar to a protein found in Drosophila and mouse, and is believed to play a role in hair formation and spermatogenesis in humans. The exact function of OVOL1 is not yet fully understood, but it is thought to be involved in regulating gene expression during these processes. Mutations in this gene have been assoc…	There is limited information available on the disease implications of OVOL1 mutations. However, studies have suggested that mutations in this gene may be associated with hair disorders, such as alopecia. Additionally, OVOL1 has been implicated in the development of certain types of cancer, including breast cancer and hepatocellular carcinoma. There are currently no targeted drug discovery efforts…	GO:0051729 germline cell cycle switching, mitotic to meiotic cell cycle;GO:0044771 meiotic cell cycle phase transition;GO:0051728 cell cycle switching, mitotic to meiotic cell cycle		Transcription factors:Zinc-coordinating DNA-binding domains; Predicted intracellular proteins	Nucleoplasm (Approved)				0.0	1.0	0.0	0.0	0.0	0.0	0.0	0.0	0.0	0.0	0.0	0.0	0.0	0.0	0.0	0.0	0.0	0.0	0.0	0.0
ERBB4	2066	symbol	H. sapiens	2066	H. sapiens	ERBB4	erb-b2 receptor tyrosine kinase 4	ERBB4 is a gene that encodes a protein belonging to the Tyr protein kinase family and the epidermal growth factor receptor subfamily. The protein has multiple domains, including cysteine-rich domains, a transmembrane domain, a tyrosine kinase domain, a phosphotidylinositol-3 kinase binding site, and a PDZ domain binding motif. It is activated by neuregulins and other factors and induces various c…	ERBB4 has been implicated in various diseases, including cancer, schizophrenia, and heart disease. In cancer, ERBB4 has been found to be overexpressed in breast, ovarian, and lung cancers, among others. Targeted drug discovery efforts have focused on developing inhibitors of ERBB4 signaling, including monoclonal antibodies and small molecule inhibitors. One example of a successful drug targeting …	GO:0072046 establishment of planar polarity involved in nephron morphogenesis;GO:0021551 central nervous system morphogenesis;GO:0061026 cardiac muscle tissue regeneration	yes	Cancer-related genes:Candidate cancer biomarkers; Disease related genes; Transporters:Accessory Factors Involved in Transport; Human disease related genes:Nervous system diseases:Neurodegenerative diseases; FDA approved drug targets:Small molecule drugs; Predicted intracellular proteins; Kinases:Tyr protein kinases; Enzymes; ENZYME proteins:Transferases		Afatinib; Fostamatinib; Brigatinib; Zanubrutinib	(M201)PID ERBB NETWORK PATHWAY; (M13)PID ERBB4 PATHWAY; (M295)SIG PIP3 SIGNALING IN CARDIAC MYOCTES		0.0	1.0	0.0	0.0	0.0	0.0	0.0	0.0	0.0	0.0	0.0	0.0	1.0	0.0	0.0	0.0	0.0	0.0	1.0	0.0
GPM6B	2824	symbol	H. sapiens	2824	H. sapiens	GPM6B	glycoprotein M6B	GPM6B is a gene that encodes a membrane glycoprotein belonging to the proteolipid protein family. This protein is expressed in most brain regions and is believed to be involved in cellular housekeeping functions such as membrane trafficking and cell-to-cell communication. Additionally, it may play a role in osteoblast differentiation. The gene undergoes alternate splicing, resulting in multiple t…	Research on GPM6B and its disease implications is still in its early stages, but some studies have suggested that alterations in the gene may be associated with certain neurological disorders such as schizophrenia and bipolar disorder. Targeted drug discovery efforts for GPM6B are also limited, but some studies have explored the potential of using small molecule inhibitors to target the protein a…	GO:0051581 negative regulation of neurotransmitter uptake;GO:0051612 negative regulation of serotonin uptake;GO:0051611 regulation of serotonin uptake							0.0	0.0	0.0	0.0	0.0	0.0	0.0	0.0	0.0	0.0	0.0	0.0	0.0	0.0	0.0	0.0	0.0	0.0	0.0	0.0
NAALADL2	254827	symbol	H. sapiens	254827	H. sapiens	NAALADL2	N-acetylated alpha-linked acidic dipeptidase like 2	NAALADL2 is a human gene that encodes a protein called N-acetylated alpha-linked acidic dipeptidase like 2. This protein is predicted to have metalloexopeptidase activity and be involved in proteolysis. It is also predicted to play a role in the response to bacteria. NAALADL2 is located in the nucleoplasm, which is the fluid inside the nucleus of a cell. The function of this gene and its protein …	There is limited information available on the disease implications of NAALADL2. However, some studies have suggested that this gene may be involved in the development and progression of certain types of cancer, such as prostate cancer. Targeted drug discovery efforts for NAALADL2 are also limited, as the function of this gene and its protein product are still being studied. Currently, there are n…	GO:0009617 response to bacterium;GO:0051707 response to other organism;GO:0043207 response to external biotic stimulus		Enzymes; Predicted intracellular proteins; Peptidases:Metallopeptidases	Nucleoplasm (Enhanced)				0.0	0.0	0.0	0.0	0.0	0.0	0.0	0.0	0.0	0.0	0.0	0.0	0.0	0.0	0.0	0.0	0.0	0.0	0.0	0.0
CRH	1392	symbol	H. sapiens	1392	H. sapiens	CRH	corticotropin releasing hormone	The CRH gene encodes a neuropeptide hormone called corticotropin-releasing hormone. This hormone is secreted by the hypothalamus in response to stress and stimulates the release of adrenocorticotropic hormone from the pituitary gland. Reduction in this protein has been observed in Alzheimer's disease, and autosomal recessive hypothalamic corticotropin deficiency can have potentially fatal metabol…	The CRH gene has been implicated in a variety of diseases, including depression, anxiety disorders, and post-traumatic stress disorder. As a result, there has been significant interest in developing drugs that target the CRH system. One example of a successful drug is pexacerfont, which is a CRH1 receptor antagonist that has shown promise in treating anxiety disorders. Another drug, corticorelin …	GO:2000854 positive regulation of corticosterone secretion;GO:0042322 negative regulation of circadian sleep/wake cycle, REM sleep;GO:0010841 positive regulation of circadian sleep/wake cycle, wakefulness		Predicted secreted proteins		Corticotropin; D-Phenylalanine; 2-aminoisobutyric acid			0.0	0.0	1.0	1.0	0.0	0.0	1.0	1.0	1.0	1.0	1.0	0.0	0.0	0.0	0.0	0.0	0.0	0.0	0.0	0.0
STRA6	64220	symbol	H. sapiens	64220	H. sapiens	STRA6	signaling receptor and transporter of retinol STRA6	STRA6 is a gene that encodes a membrane protein involved in the metabolism of retinol. It acts as a receptor for retinol/retinol binding protein complexes and removes the retinol from the complex, transporting it across the cell membrane. Defects in this gene are associated with syndromic microphthalmia type 9 (MCOPS9). There are several transcript variants of this gene that encode different isof…	Syndromic microphthalmia type 9 (MCOPS9) is a rare genetic disorder caused by mutations in the STRA6 gene. This condition is characterized by small eyes (microphthalmia) or absent eyes (anophthalmia), as well as other developmental abnormalities affecting the heart, lungs, and other organs. There is currently no cure for MCOPS9, and treatment is focused on managing the symptoms of the condition. …	GO:0061143 alveolar primary septum development;GO:0071938 vitamin A transport;GO:0071939 vitamin A import into cell		Disease related genes; Transporters:Electrochemical Potential-driven transporters; Human disease related genes:Congenital malformations:Congenital malformations of eye; Potential drug targets					1.0	1.0	0.0	1.0	0.0	0.0	0.0	0.0	0.0	0.0	0.0	0.0	0.0	1.0	0.0	1.0	0.0	0.0	0.0	0.0
KCNE1	3753	symbol	H. sapiens	3753	H. sapiens	KCNE1	potassium voltage-gated channel subfamily E regulatory subunit 1	KCNE1 is a gene that belongs to the potassium channel KCNE family. It encodes a transmembrane protein that associates with the KVLQT1 gene product to form the delayed rectifier potassium channel. This channel is essential for many cellular functions and has diverse electrophysiologic and pharmacologic properties. Mutations in KCNE1 are associated with Jervell and Lange-Nielsen and Romano-Ward for…	Mutations in KCNE1 have been linked to several cardiac disorders, including long QT syndrome (LQTS), atrial fibrillation, and sudden cardiac death. LQTS is a rare genetic disorder that affects the heart's electrical activity and can lead to arrhythmias and sudden death. Targeted drug discovery efforts have focused on developing drugs that can modulate the activity of the KCNE1/KVLQT1 channel comp…	GO:0021750 vestibular nucleus development;GO:0021550 medulla oblongata development;GO:0090315 negative regulation of protein targeting to membrane		Disease related genes; Human disease related genes:Cardiovascular diseases:Cardiac diseases		Azimilide			1.0	0.0	1.0	0.0	0.0	0.0	1.0	1.0	0.0	0.0	0.0	0.0	0.0	0.0	1.0	0.0	0.0	0.0	0.0	0.0
RFPL4B	442247	symbol	H. sapiens	442247	H. sapiens	RFPL4B	ret finger protein like 4B	RFPL4B is a human gene that is predicted to have metal ion binding activity. It belongs to the ret finger protein-like family and is located on chromosome 3. The function of this gene is not yet fully understood, but it may play a role in cellular processes such as protein degradation and DNA repair. Further research is needed to determine the exact function of RFPL4B and its potential implicatio…	Unfortunately, there is currently very limited information available on the disease implications and targeted drug discovery efforts for RFPL4B. As the function of this gene is not yet fully understood, it is difficult to determine its potential role in disease development or progression. Additionally, there are no known drugs on the market that specifically target RFPL4B. However, further resear…	GO:0016567 protein ubiquitination;GO:0032446 protein modification by small protein conjugation;GO:0070647 protein modification by small protein conjugation or removal		Predicted intracellular proteins					0.0	0.0	0.0	0.0	0.0	0.0	0.0	0.0	0.0	0.0	0.0	0.0	0.0	0.0	0.0	0.0	0.0	0.0	0.0	0.0
KIAA1210	57481	symbol	H. sapiens	57481	H. sapiens	KIAA1210	KIAA1210	KIAA1210 is a human gene that is predicted to be located in the acrosomal vesicle and to colocalize with basal ectoplasmic specialization. The acrosomal vesicle is a specialized organelle found in sperm cells that contains enzymes necessary for fertilization. The basal ectoplasmic specialization is a structure found in the testes that is involved in the formation of the blood-testis barrier, whic…	There is currently limited information available on the disease implications of KIAA1210. However, there have been some targeted drug discovery efforts aimed at developing drugs that could potentially target this gene. One study found that KIAA1210 is upregulated in certain types of cancer, including breast cancer, and that targeting this gene could potentially be a therapeutic strategy for these…			Predicted intracellular proteins	Golgi apparatus;Vesicles (Approved)				0.0	0.0	0.0	0.0	0.0	0.0	0.0	0.0	0.0	0.0	0.0	0.0	0.0	0.0	0.0	0.0	0.0	0.0	0.0	0.0
RP1	6101	symbol	H. sapiens	6101	H. sapiens	RP1	RP1 axonemal microtubule associated	RP1 is a gene that encodes a protein containing two doublecortin domains, which regulate microtubule polymerization and bind microtubules. The protein is a photoreceptor microtubule-associated protein and is required for correct stacking of outer segment disc. RP1 and RP1L1 play essential roles in affecting photosensitivity and outer segment morphogenesis of rod photoreceptors. Mutations in this …	Retinitis pigmentosa (RP) is a genetic disorder that affects the retina and causes progressive vision loss. Mutations in the RP1 gene have been identified as a cause of both autosomal dominant and recessive forms of RP. While there are currently no approved drugs specifically targeting RP1 mutations, there are several ongoing drug discovery efforts aimed at developing therapies for RP. One approa…	GO:1902857 positive regulation of non-motile cilium assembly;GO:0046548 retinal rod cell development;GO:0007603 phototransduction, visible light		Human disease related genes:Nervous system diseases:Eye disease; Disease related genes; Predicted intracellular proteins					0.0	0.0	0.0	0.0	0.0	0.0	0.0	0.0	0.0	0.0	0.0	0.0	0.0	1.0	0.0	0.0	0.0	0.0	0.0	0.0
GLOD5	392465	symbol	H. sapiens	392465	H. sapiens	GLOD5	glyoxalase domain containing 5	The human gene GLOD5 encodes a protein that contains a glyoxalase domain. This domain is responsible for detoxifying harmful compounds that are produced during normal cellular metabolism. The exact function of GLOD5 is not yet fully understood, but it is believed to play a role in protecting cells from oxidative stress and preventing the accumulation of toxic byproducts. Mutations in GLOD5 have b…	There is limited information available on the disease implications and targeted drug discovery efforts for GLOD5. However, mutations in this gene have been associated with various diseases, including cancer and neurodegenerative disorders. For example, a study found that GLOD5 expression was significantly decreased in breast cancer tissues compared to normal tissues, suggesting a potential role i…			Predicted intracellular proteins	Mitochondria (Uncertain)				0.0	0.0	0.0	0.0	0.0	0.0	0.0	0.0	0.0	0.0	0.0	0.0	0.0	0.0	0.0	0.0	0.0	0.0	0.0	0.0
GJA3	2700	symbol	H. sapiens	2700	H. sapiens	GJA3	gap junction protein alpha 3	The GJA3 gene encodes a protein called connexin, which is involved in the formation of gap junctions in the lens fibers of the eye. Mutations in this gene can lead to a type of cataract called zonular pulverulent cataract type 3 (CZP3).	Zonular pulverulent cataract type 3 (CZP3) is a rare autosomal dominant disorder caused by mutations in the GJA3 gene. This condition is characterized by the presence of small, powdery opacities in the lens of the eye, which can lead to vision impairment or blindness. There are currently no targeted drug discovery efforts for CZP3, and treatment options are limited to surgical removal of the cata…	GO:1990349 gap junction-mediated intercellular transport;GO:0010496 intercellular transport;GO:0007601 visual perception		Human disease related genes:Nervous system diseases:Eye disease; Disease related genes; Potential drug targets; Transporters:Transporter channels and pores					0.0	0.0	0.0	0.0	0.0	0.0	0.0	0.0	0.0	0.0	0.0	0.0	0.0	0.0	0.0	0.0	0.0	0.0	0.0	0.0
OLIG1	116448	symbol	H. sapiens	116448	H. sapiens	OLIG1	oligodendrocyte transcription factor 1	OLIG1 is a human gene that is predicted to have DNA-binding transcription factor activity, specifically for RNA polymerase II and cis-regulatory region sequence-specific DNA binding activity. It is also predicted to be involved in neuron differentiation and regulation of transcription by RNA polymerase II, and to play a role in neuron fate commitment. OLIG1 is predicted to be part of chromatin an…	OLIG1 has been implicated in several neurological disorders, including multiple sclerosis, glioblastoma, and schizophrenia. In multiple sclerosis, OLIG1 is thought to play a role in the differentiation of oligodendrocytes, which are responsible for myelinating neurons in the central nervous system. In glioblastoma, OLIG1 has been shown to be overexpressed and may contribute to tumor growth and in…	GO:0014003 oligodendrocyte development;GO:0048663 neuron fate commitment;GO:0048709 oligodendrocyte differentiation		Transcription factors:Basic domains; Predicted intracellular proteins					0.0	0.0	0.0	0.0	0.0	0.0	0.0	0.0	0.0	0.0	0.0	0.0	0.0	1.0	0.0	0.0	0.0	0.0	0.0	0.0
RHCG	51458	symbol	H. sapiens	51458	H. sapiens	RHCG	Rh family C glycoprotein	RHCG is a human gene that encodes for Rh family C glycoprotein, which is involved in ammonium transport across cell membranes. It enables ammonium transmembrane transporter activity, ankyrin binding activity, and identical protein binding activity. RHCG is located in the apical and basolateral plasma membrane and is an integral component of the plasma membrane. It plays a role in cellular ion hom…	RHCG has been implicated in several diseases, including metabolic acidosis, renal tubular acidosis, and hypertension. Mutations in RHCG have been associated with autosomal dominant distal renal tubular acidosis, a rare genetic disorder characterized by the inability of the kidneys to properly acidify urine, leading to metabolic acidosis. Targeted drug discovery efforts for RHCG have focused on de…	GO:0035378 carbon dioxide transmembrane transport;GO:0070634 transepithelial ammonium transport;GO:0097272 ammonium homeostasis		Transporters:Transporter channels and pores				(M5916)HALLMARK APICAL SURFACE	1.0	0.0	0.0	0.0	1.0	0.0	0.0	0.0	0.0	0.0	1.0	0.0	0.0	0.0	0.0	0.0	0.0	0.0	0.0	0.0
PRSS22	64063	symbol	H. sapiens	64063	H. sapiens	PRSS22	serine protease 22	PRSS22 is a gene that belongs to the trypsin family of serine proteases. It is expressed in the airways in a regulated manner during development. The gene is located on chromosome 16 and is part of a cluster of serine protease genes.	There is limited information available on the disease implications of PRSS22. However, studies have suggested that it may play a role in the pathogenesis of chronic obstructive pulmonary disease (COPD) and asthma. Targeted drug discovery efforts for PRSS22 are also limited, but some studies have explored the potential of developing inhibitors of PRSS22 as a therapeutic strategy for COPD and asthm…	GO:0010952 positive regulation of peptidase activity;GO:0052547 regulation of peptidase activity;GO:0045862 positive regulation of proteolysis		Enzymes; Peptidases:Serine-type peptidases; Predicted secreted proteins	Nucleoplasm (Approved)				0.0	0.0	0.0	0.0	0.0	0.0	0.0	0.0	0.0	0.0	0.0	0.0	0.0	0.0	0.0	0.0	0.0	0.0	0.0	0.0
TMEM8C	389827	gene_synonym	H. sapiens	389827	H. sapiens	MYMK	myomaker, myoblast fusion factor	The human gene MYMK, also known as myomaker, is involved in the process of myoblast fusion, which is the merging of muscle precursor cells to form mature muscle fibers. MYMK is located in the plasma membrane and has been implicated in Carey-Fineman-Ziter syndrome, a rare genetic disorder characterized by muscle weakness and developmental delays. MYMK plays a crucial role in muscle development and…	There are currently no targeted drug discovery efforts specifically focused on MYMK. However, the gene's involvement in muscle development and regeneration suggests that it may have potential therapeutic applications for muscle-related disorders. In terms of disease implications, mutations in MYMK have been linked to Carey-Fineman-Ziter syndrome, a rare genetic disorder characterized by muscle we…	GO:1904206 positive regulation of skeletal muscle hypertrophy;GO:1904204 regulation of skeletal muscle hypertrophy;GO:0014905 myoblast fusion involved in skeletal muscle regeneration		Disease related genes; Potential drug targets; Transporters:Transporter channels and pores; Human disease related genes:Congenital malformations:Other congenital malformations					0.0	0.0	0.0	0.0	0.0	0.0	0.0	1.0	0.0	0.0	0.0	0.0	0.0	0.0	0.0	0.0	0.0	0.0	0.0	0.0
CPAMD8	27151	symbol	H. sapiens	27151	H. sapiens	CPAMD8	C3 and PZP like alpha-2-macroglobulin domain containing 8	CPAMD8 is a gene that encodes a protein belonging to the protease inhibitor I39 family, which plays a crucial role in innate and acquired immunity. The protein is membrane-associated and undergoes proteolytic processing to produce two chains. Mutations in this gene have been linked to anterior segment dysgenesis, a developmental disorder of the eye. The protein contains a C3 and PZP-like alpha-2-…	Currently, there are no targeted drug discovery efforts specifically for CPAMD8. However, mutations in this gene have been linked to anterior segment dysgenesis, a developmental disorder of the eye that can lead to glaucoma and other vision problems. Treatment for anterior segment dysgenesis typically involves surgical interventions and management of associated conditions such as glaucoma. There …	GO:0001654 eye development;GO:0150063 visual system development;GO:0048880 sensory system development		Disease related genes; Predicted intracellular proteins; Human disease related genes:Congenital malformations:Congenital malformations of eye; Predicted secreted proteins	Focal adhesion sites (Uncertain)		(M3468)NABA ECM REGULATORS; (M5885)NABA MATRISOME ASSOCIATED; (M5889)NABA MATRISOME		0.0	0.0	0.0	0.0	0.0	1.0	0.0	0.0	0.0	0.0	0.0	0.0	0.0	1.0	0.0	0.0	0.0	0.0	0.0	0.0
IL11	3589	symbol	H. sapiens	3589	H. sapiens	IL11	interleukin 11	IL11, or interleukin 11, is a cytokine that belongs to the gp130 family. It plays a role in the development of immunoglobulin-producing B cells and supports the proliferation of hematopoietic stem cells and megakaryocyte progenitor cells. IL11 drives the assembly of multisubunit receptor complexes, all of which contain at least one molecule of the transmembrane signaling receptor IL6ST (gp130). T…	IL11 has been implicated in various diseases, including cancer, inflammatory bowel disease, and osteoporosis. In cancer, IL11 promotes tumor growth and metastasis by stimulating angiogenesis and suppressing immune responses. Inflammatory bowel disease is characterized by chronic inflammation of the gastrointestinal tract, and IL11 has been shown to play a role in the pathogenesis of this disease …	GO:0038154 interleukin-11-mediated signaling pathway;GO:0030219 megakaryocyte differentiation;GO:0046888 negative regulation of hormone secretion		Cancer-related genes:Candidate cancer biomarkers; Predicted intracellular proteins; Predicted secreted proteins			(M5883)NABA SECRETED FACTORS; (M5885)NABA MATRISOME ASSOCIATED; (M5889)NABA MATRISOME	(M5950)HALLMARK ALLOGRAFT REJECTION	0.0	0.0	0.0	0.0	0.0	1.0	0.0	0.0	0.0	0.0	0.0	0.0	0.0	0.0	0.0	0.0	0.0	0.0	0.0	0.0
LINC00948	100507027	gene_synonym	H. sapiens	100507027	H. sapiens	MRLN	myoregulin	The human gene MRLN encodes a small peptide that is structurally similar to sarcolipin and phospholamban, which are important regulators of sarcoplasmic reticulum Ca(2+)-ATPases (SERCAs). MRLN is believed to have a similar function to these peptides, which is to regulate Ca(2+) reuptake in the sarcoplasmic reticulum by inhibiting the Ca(2+) pump activity of SERCAs. The gene undergoes alternative …	There is limited information available on the disease implications of the MRLN gene. However, studies have suggested that mutations in the gene may be associated with cardiac dysfunction and heart failure. Targeted drug discovery efforts for MRLN have been limited, but there is potential for the development of drugs that target the peptide to improve cardiac function. One example of a successful …	GO:1902081 negative regulation of calcium ion import into sarcoplasmic reticulum;GO:1902080 regulation of calcium ion import into sarcoplasmic reticulum;GO:0032387 negative regulation of intracellular transport		Transporters:Transporter channels and pores; Predicted intracellular proteins					0.0	0.0	0.0	0.0	0.0	0.0	0.0	0.0	0.0	0.0	0.0	0.0	0.0	0.0	0.0	0.0	0.0	0.0	0.0	0.0
SDR16C5	195814	symbol	H. sapiens	195814	H. sapiens	SDR16C5	short chain dehydrogenase/reductase family 16C member 5	SDR16C5 is a gene that belongs to the short-chain alcohol dehydrogenase/reductase superfamily of proteins. It plays a role in the oxidation of retinol to retinaldehyde and is associated with the endoplasmic reticulum. The protein encoded by this gene is predicted to contain three transmembrane helices, indicating that it is an integral membrane protein. It recognizes all-trans-retinol and all-tra…	There is limited information available on the disease implications of SDR16C5. However, studies have suggested that mutations in this gene may be associated with certain types of cancer, including breast cancer and hepatocellular carcinoma. Targeted drug discovery efforts for SDR16C5 are also limited, but some studies have explored the potential of using small molecule inhibitors to target the pr…	GO:0042574 retinal metabolic process;GO:0043616 keratinocyte proliferation;GO:0042572 retinol metabolic process		Enzymes; ENZYME proteins:Oxidoreductases					0.0	0.0	0.0	0.0	0.0	0.0	0.0	0.0	0.0	1.0	0.0	0.0	0.0	0.0	0.0	0.0	0.0	0.0	0.0	0.0
KCNA4	3739	symbol	H. sapiens	3739	H. sapiens	KCNA4	potassium voltage-gated channel subfamily A member 4	KCNA4 is a gene that encodes a member of the potassium channel, voltage-gated, shaker-related subfamily. This gene is involved in regulating the fast repolarizing phase of action potentials in the heart, which may influence the duration of cardiac action potential. Potassium channels are a complex class of voltage-gated ion channels that have diverse functions, including regulating neurotransmitt…	Mutations in KCNA4 have been associated with several diseases, including cardiac arrhythmias, epilepsy, and multiple sclerosis. In particular, mutations in KCNA4 have been linked to long QT syndrome, a heart condition that can cause sudden cardiac arrest. Targeted drug discovery efforts have focused on developing drugs that modulate the activity of KCNA4 channels to treat these diseases. One exam…	GO:0099505 regulation of presynaptic membrane potential;GO:0001508 action potential;GO:0071805 potassium ion transmembrane transport		Disease related genes; Voltage-gated ion channels:Voltage-Gated Potassium Channels; Transporters:Transporter channels and pores; Human disease related genes:Congenital malformations:Congenital malformations of the nervous system; FDA approved drug targets:Small molecule drugs		Arginineamide; Dalfampridine			1.0	0.0	0.0	0.0	0.0	0.0	0.0	0.0	0.0	0.0	0.0	0.0	0.0	0.0	1.0	0.0	0.0	0.0	0.0	0.0
MYOZ2	51778	symbol	H. sapiens	51778	H. sapiens	MYOZ2	myozenin 2	MYOZ2, also known as myozenin 2, is a gene that encodes a protein belonging to a family of sarcomeric proteins. These proteins bind to calcineurin, a phosphatase involved in calcium-dependent signal transduction in various cell types. MYOZ2 is important for calcineurin signaling as it tethers calcineurin to alpha-actinin at the z-line of the sarcomere in cardiac and skeletal muscle cells. Mutatio…	Mutations in MYOZ2 have been linked to cardiomyopathy familial hypertrophic type 16, a hereditary heart disorder characterized by thickening of the heart muscle, which can lead to heart failure and sudden cardiac death. There are currently no targeted drug discovery efforts specifically for MYOZ2, but drugs targeting calcineurin signaling pathways have been investigated for the treatment of hyper…	GO:0043503 skeletal muscle fiber adaptation;GO:0043501 skeletal muscle adaptation;GO:0070885 negative regulation of calcineurin-NFAT signaling cascade		Disease related genes; Predicted intracellular proteins; Human disease related genes:Cardiovascular diseases:Cardiac diseases	Cytosol;Nucleoplasm (Approved)				0.0	0.0	0.0	0.0	0.0	0.0	0.0	0.0	0.0	0.0	0.0	0.0	0.0	0.0	0.0	0.0	0.0	0.0	0.0	0.0
[truncated: 1,831 more rows]

## Sheet: Enrichment
			https://metascape.org/gp/index.html#/reportfinal/tghwe3es0
GroupID	Category	Term	Description	LogP	Log(q-value)	Genes	Symbols	InTerm_InList
1_Summary	GO Biological Processes	GO:0098660	inorganic ion transmembrane transport	-31.8462	-27.5018	40,148,358,363,476,477,479,481,482,525,846,1080,1180,1187,1188,1259,1346,1528,1906,1908,1910,2281,2555,2557,2561,2567,2568,2823,2903,3708,3739,3741,3750,3752,3753,3758,3762,3763,3765,3766,3769,3772,3773,3776,3784,3787,3788,5172,5336,6326,6327,6328,6332,6337,6338,6340,6521,6524,6526,6530,6532,6536,6546,6547,6549,6550,6557,6559,6565,6569,6575,7421,7779,7780,7809,8001,9127,9177,9254,9497,9498,9651,9…	ASIC2,ADRA1A,AQP1,AQP6,ATP1A1,ATP1A2,ATP12A,ATP1B1,ATP1B2,ATP6V1B1,CASR,CFTR,CLCN1,CLCNKA,CLCNKB,CNGA1,COX7A1,CYB5A,EDN1,EDN3,EDNRB,FKBP1B,GABRA2,GABRA4,GABRB2,GABRG3,GABRP,GPM6A,GRIN2A,ITPR1,KCNA4,KCNA5,KCND1,KCND3,KCNE1,KCNJ1,KCNJ5,KCNJ6,KCNJ9,KCNJ10,KCNJ13,KCNJ15,KCNJ16,KCNK2,KCNQ1,KCNS1,KCNS2,SLC26A4,PLCG2,SCN2A,SCN2B,SCN3A,SCN7A,SCNN1A,SCNN1B,SCNN1G,SLC4A1,SLC5A2,SLC5A3,SLC6A2,SLC6A4,SLC6A9,…	233/-
[truncated: 207 more rows]
