# Supplementary material for: TFE3 fusions drive oxidative metabolism and ferroptosis resistance in translocation renal cell carcinoma
Source: EMBO Mol Med. 2025 Mar 27;17(5):1041–70. doi: 10.1038/s44321-025-00221-7 (PMC12081665; doi:10.1038/s44321-025-00221-7)
Supplement: Supplementary file 16 — EV and Appendix Figure Source data [file 44321_2025_221_MOESM16_ESM.zip › Fig EV and Appendix/Fig-EV5/Fig-EV5B.xlsx]

## Sheet: Annotations
ID	SampleType	Phenotype
TFE3_03	tRCC	CCP1
TFE3_10	tRCC	CCP1
TFE3_12	tRCC	CCP1
TFE3_20	tRCC	CCP1
TFE3_23	tRCC	CCP1
TFE3_27	tRCC	CCP1
TFE3_29	tRCC	CCP1
TFE3_30	tRCC	CCP1
TFE3_31	tRCC	CCP1
TFE3_33	tRCC	CCP1
TFE3_36	tRCC	CCP1
TFE3_38	tRCC	CCP1
TFE3_40	tRCC	CCP1
TFE3_41	tRCC	CCP1
TFE3_42	tRCC	CCP1
TFE3_43	tRCC	CCP1
TFE3_44	tRCC	CCP1
TFE3_50	tRCC	CCP1
TFE3_52	tRCC	CCP1
TFE3_57	tRCC	CCP1
TFE3_62	tRCC	CCP1
TFE3_67	tRCC	CCP1
TFE3_70	tRCC	CCP1
TFE3_02	tRCC	CCP2
TFE3_06	tRCC	CCP2
TFE3_15	tRCC	CCP2
TFE3_17	tRCC	CCP2
TFE3_19	tRCC	CCP2
TFE3_24	tRCC	CCP2
TFE3_28	tRCC	CCP2
TFE3_58	tRCC	CCP2
TFE3_05	tRCC	CCP3
TFE3_07	tRCC	CCP3
TFE3_08	tRCC	CCP3
TFE3_09	tRCC	CCP3
TFE3_11	tRCC	CCP3
TFE3_13	tRCC	CCP3
TFE3_14	tRCC	CCP3
TFE3_16	tRCC	CCP3
TFE3_18	tRCC	CCP3
TFE3_22	tRCC	CCP3
TFE3_32	tRCC	CCP3
TFE3_34	tRCC	CCP3
TFE3_35	tRCC	CCP3
TFE3_37	tRCC	CCP3
TFE3_45	tRCC	CCP3
TFE3_46	tRCC	CCP3
TFE3_56	tRCC	CCP3
TFE3_63	tRCC	CCP3
TFE3_65	tRCC	CCP3
TFE3_69	tRCC	CCP3
TFE3_N_01	NAT	NAT
TFE3_N_19	NAT	NAT
TFE3_N_20	NAT	NAT
TFE3_N_26	NAT	NAT
TFE3_N_31	NAT	NAT
TFE3_N_35	NAT	NAT
TFE3_N_36	NAT	NAT
TFE3_N_44	NAT	NAT
TFE3_N_46	NAT	NAT
TFE3_N_50	NAT	NAT
TFE3_N_51	NAT	NAT
TFE3_N_53	NAT	NAT
TFE3_N_59	NAT	NAT
TFE3_N_67	NAT	NAT

## Sheet: Average Expression
Gene name	Ensembl Gene ID	Description	Gene biotype	CCP1(Average)	CCP2(Average)	CCP3(Average)	NAT(Average)
TSPAN6	ENSG00000000003	tetraspanin 6	protein_coding	148.041	98.7058	124.966	186.823
TNMD	ENSG00000000005	tenomodulin	protein_coding	1.73923	0.725891	2.21797	2.87297
DPM1	ENSG00000000419	dolichyl-phosphate mannosyltransferase polypeptide 1, catalytic subunit	protein_coding	59.9068	37.5007	55.2819	47.1382
SCYL3	ENSG00000000457	SCY1-like 3 (S. cerevisiae)	protein_coding	38.6682	41.7237	35.7126	43.6699
C1orf112	ENSG00000000460	chromosome 1 open reading frame 112	protein_coding	36.797	42.7505	39.2642	31.9514
FGR	ENSG00000000938	feline Gardner-Rasheed sarcoma viral oncogene homolog	protein_coding	28.6834	38.7008	25.8069	14.2101
CFH	ENSG00000000971	complement factor H	protein_coding	290.15	179.951	220.692	110.758
FUCA2	ENSG00000001036	fucosidase, alpha-L- 2, plasma	protein_coding	265.074	192.292	257.964	108.659
GCLC	ENSG00000001084	glutamate-cysteine ligase, catalytic subunit	protein_coding	362.051	447.945	434.541	220.02
NFYA	ENSG00000001167	nuclear transcription factor Y, alpha	protein_coding	71.3638	73.4764	65.7199	64.3936
STPG1	ENSG00000001460	sperm-tail PG-rich repeat containing 1	protein_coding	52.7198	56.751	54.8561	86.9397
NIPAL3	ENSG00000001461	NIPA-like domain containing 3	protein_coding	140.504	130.232	124.262	209.637
LAS1L	ENSG00000001497	LAS1-like (S. cerevisiae)	protein_coding	80.8543	77.0093	68.9792	82.0579
ENPP4	ENSG00000001561	ectonucleotide pyrophosphatase/phosphodiesterase 4 (putative)	protein_coding	29.1409	23.3025	23.3653	28.4229
SEMA3F	ENSG00000001617	sema domain, immunoglobulin domain (Ig), short basic domain, secreted, (semaphorin) 3F	protein_coding	177.544	163.814	258.99	303.983
CFTR	ENSG00000001626	cystic fibrosis transmembrane conductance regulator (ATP-binding cassette sub-family C, member 7)	protein_coding	24.2213	22.9868	12.029	32.9672
ANKIB1	ENSG00000001629	ankyrin repeat and IBR domain containing 1	protein_coding	800.359	812.944	948.324	629.185
CYP51A1	ENSG00000001630	cytochrome P450, family 51, subfamily A, polypeptide 1	protein_coding	18.6336	9.92966	18.6706	26.8878
KRIT1	ENSG00000001631	KRIT1, ankyrin repeat containing	protein_coding	473.25	507.624	493.419	465.723
RAD52	ENSG00000002016	RAD52 homolog (S. cerevisiae)	protein_coding	99.6116	109.215	96.4454	134.409
MYH16	ENSG00000002079	myosin, heavy chain 16 pseudogene	pseudogene	1.67913	1.8317	1.4019	7.04107
BAD	ENSG00000002330	BCL2-associated agonist of cell death	protein_coding	199.196	167.947	225.261	237.612
LAP3	ENSG00000002549	leucine aminopeptidase 3	protein_coding	334.368	219.755	330.13	250.557
CD99	ENSG00000002586	CD99 molecule	protein_coding	201.669	118.324	215.005	145.24
HS3ST1	ENSG00000002587	heparan sulfate (glucosamine) 3-O-sulfotransferase 1	protein_coding	134.602	338.671	464.624	74.8994
AOC1	ENSG00000002726	amine oxidase, copper containing 1	protein_coding	65.5305	35.0669	16.113	250.589
WNT16	ENSG00000002745	wingless-type MMTV integration site family, member 16	protein_coding	2.3392	0.513626	1.03755	0.507973
HECW1	ENSG00000002746	HECT, C2 and WW domain containing E3 ubiquitin protein ligase 1	protein_coding	137.052	110.427	70.6409	438.453
MAD1L1	ENSG00000002822	MAD1 mitotic arrest deficient-like 1 (yeast)	protein_coding	299.186	342.76	294.161	254.932
LASP1	ENSG00000002834	LIM and SH3 protein 1	protein_coding	860.313	731.305	998.595	648.941
SNX11	ENSG00000002919	sorting nexin 11	protein_coding	86.0377	79.1627	77.0268	86.2195
TMEM176A	ENSG00000002933	transmembrane protein 176A	protein_coding	683.209	616.671	883.91	412.866
M6PR	ENSG00000003056	mannose-6-phosphate receptor (cation dependent)	protein_coding	607.462	668.306	1047.22	323.829
KLHL13	ENSG00000003096	kelch-like family member 13	protein_coding	51.2306	44.4172	49.0028	40.6718
CYP26B1	ENSG00000003137	cytochrome P450, family 26, subfamily B, polypeptide 1	protein_coding	57.0945	38.2412	36.509	166.944
ICA1	ENSG00000003147	islet cell autoantigen 1, 69kDa	protein_coding	97.06	96.1696	90.286	134.482
DBNDD1	ENSG00000003249	dysbindin (dystrobrevin binding protein 1) domain containing 1	protein_coding	38.1208	44.062	43.4035	32.5777
ALS2	ENSG00000003393	amyotrophic lateral sclerosis 2 (juvenile)	protein_coding	501.706	592.375	589.311	386.307
CASP10	ENSG00000003400	caspase 10, apoptosis-related cysteine peptidase	protein_coding	121.123	169.264	161.607	127.582
CFLAR	ENSG00000003402	CASP8 and FADD-like apoptosis regulator	protein_coding	1726.17	2092.94	1754.21	2145.11
TFPI	ENSG00000003436	tissue factor pathway inhibitor (lipoprotein-associated coagulation inhibitor)	protein_coding	621.848	874.609	600.835	458.153
NDUFAF7	ENSG00000003509	NADH dehydrogenase (ubiquinone) complex I, assembly factor 7	protein_coding	116.656	145.172	118.606	100.851
RBM5	ENSG00000003756	RNA binding motif protein 5	protein_coding	1730.21	2228.45	1572.43	1806.03
MTMR7	ENSG00000003987	myotubularin related protein 7	protein_coding	10.9945	9.19083	6.56348	43.26
SLC7A2	ENSG00000003989	solute carrier family 7 (cationic amino acid transporter, y+ system), member 2	protein_coding	43.3422	39.7064	40.4851	33.3615
ARF5	ENSG00000004059	ADP-ribosylation factor 5	protein_coding	222.023	183.458	229.247	213.799
SARM1	ENSG00000004139	sterile alpha and TIR motif containing 1	protein_coding	275.556	299.697	287.549	326.701
POLDIP2	ENSG00000004142	polymerase (DNA-directed), delta interacting protein 2	protein_coding	180.062	138.831	183.345	173.815
PLXND1	ENSG00000004399	plexin D1	protein_coding	1896.49	2060.31	2442.44	1804.29
AK2	ENSG00000004455	adenylate kinase 2	protein_coding	589.591	550.164	477.535	875.055
CD38	ENSG00000004468	CD38 molecule	protein_coding	38.8578	43.3187	45.147	18.9233
FKBP4	ENSG00000004478	FK506 binding protein 4, 59kDa	protein_coding	652.34	389.867	577.208	745.273
KDM1A	ENSG00000004487	lysine (K)-specific demethylase 1A	protein_coding	93.5125	85.9747	81.2552	91.5573
RBM6	ENSG00000004534	RNA binding motif protein 6	protein_coding	806.425	950.011	731.554	837.318
CAMKK1	ENSG00000004660	calcium/calmodulin-dependent protein kinase kinase 1, alpha	protein_coding	61.9267	52.6932	71.1242	15.9379
RECQL	ENSG00000004700	RecQ protein-like (DNA helicase Q1-like)	protein_coding	181.116	138.639	200.822	89.2231
CCDC132	ENSG00000004766	coiled-coil domain containing 132	protein_coding	220.971	204.173	223.871	212.936
HSPB6	ENSG00000004776	heat shock protein, alpha-crystallin-related, B6	protein_coding	184.606	99.0082	109.169	153.42
ARHGAP33	ENSG00000004777	Rho GTPase activating protein 33	protein_coding	177.641	181.758	206.95	375.061
NDUFAB1	ENSG00000004779	NADH dehydrogenase (ubiquinone) 1, alpha/beta subcomplex, 1, 8kDa	protein_coding	152.171	93.6086	129.359	115.704
PDK4	ENSG00000004799	pyruvate dehydrogenase kinase, isozyme 4	protein_coding	509.366	413.207	449.962	630.994
SLC22A16	ENSG00000004809	solute carrier family 22 (organic cation/carnitine transporter), member 16	protein_coding	0.584813	0	0.793201	0.18987
ZMYND10	ENSG00000004838	zinc finger, MYND-type containing 10	protein_coding	11.7347	15.4253	13.2594	20.3566
ABCB5	ENSG00000004846	ATP-binding cassette, sub-family B (MDR/TAP), member 5	protein_coding	541.538	1075.4	550.394	2.43584
ARX	ENSG00000004848	aristaless related homeobox	protein_coding	16.4179	31.694	40.1484	0.488567
SLC25A13	ENSG00000004864	solute carrier family 25 (aspartate/glutamate carrier), member 13	protein_coding	555.673	599.834	682.47	338.446
ST7	ENSG00000004866	suppression of tumorigenicity 7	protein_coding	247.276	264.464	269.129	186.849
CDC27	ENSG00000004897	cell division cycle 27	protein_coding	460.028	429.48	509.392	325.648
SLC4A1	ENSG00000004939	solute carrier family 4 (anion exchanger), member 1 (Diego blood group)	protein_coding	83.6992	13.9076	30.8817	471.28
CALCR	ENSG00000004948	calcitonin receptor	protein_coding	6.53305	4.80845	4.80682	17.5296
HCCS	ENSG00000004961	holocytochrome c synthase	protein_coding	72.9861	60.3035	82.0782	42.7219
DVL2	ENSG00000004975	dishevelled segment polarity protein 2	protein_coding	308.709	285.328	446.088	288.861
PRSS22	ENSG00000005001	protease, serine, 22	protein_coding	21.7332	104.264	19.971	87.5465
UPF1	ENSG00000005007	UPF1 regulator of nonsense transcripts homolog (yeast)	protein_coding	1085.6	919.306	1096.25	1361.13
SKAP2	ENSG00000005020	src kinase associated phosphoprotein 2	protein_coding	575.29	495.924	668.288	357.087
SLC25A5	ENSG00000005022	solute carrier family 25 (mitochondrial carrier; adenine nucleotide translocator), member 5	protein_coding	1117.44	723.117	1130.09	917.04
CCDC109B	ENSG00000005059	coiled-coil domain containing 109B	protein_coding	29.7814	32.7947	35.0275	10.6546
HOXA11	ENSG00000005073	homeobox A11	protein_coding	15.6513	14.9938	15.5462	17.1999
POLR2J	ENSG00000005075	polymerase (RNA) II (DNA directed) polypeptide J, 13.3kDa	protein_coding	63.7652	45.5832	73.4634	53.92
DHX33	ENSG00000005100	DEAH (Asp-Glu-Ala-His) box polypeptide 33	protein_coding	56.4314	53.4751	55.8406	50.5291
MEOX1	ENSG00000005102	mesenchyme homeobox 1	protein_coding	2.34789	1.94763	3.10773	0.958393
THSD7A	ENSG00000005108	thrombospondin, type I, domain containing 7A	protein_coding	437.487	634.183	775.051	599.253
LIG3	ENSG00000005156	ligase III, DNA, ATP-dependent	protein_coding	241.862	260.2	237.294	243.483
RPAP3	ENSG00000005175	RNA polymerase II associated protein 3	protein_coding	123.469	99.2025	111.286	98.0471
ACSM3	ENSG00000005187	acyl-CoA synthetase medium-chain family member 3	protein_coding	314.791	336.501	265.367	236.339
AC004381.6	ENSG00000005189	Putative RNA exonuclease NEF-sp	protein_coding	22.9231	30.2524	30.7354	21.9488
CIAPIN1	ENSG00000005194	cytokine induced apoptosis inhibitor 1	protein_coding	192.916	185.117	189.434	146.489
SPPL2B	ENSG00000005206	signal peptide peptidase like 2B	processed_transcript	434.965	480.723	504.003	830.246
FAM214B	ENSG00000005238	family with sequence similarity 214, member B	protein_coding	41.8075	45.3356	52.5023	44.3781
COPZ2	ENSG00000005243	coatomer protein complex, subunit zeta 2	protein_coding	84.7251	72.9637	100.491	73.0355
PRKAR2B	ENSG00000005249	protein kinase, cAMP-dependent, regulatory, type II, beta	protein_coding	133.514	104.564	106.634	123.686
MSL3	ENSG00000005302	male-specific lethal 3 homolog (Drosophila)	protein_coding	170.996	206.602	171.918	112.723
CREBBP	ENSG00000005339	CREB binding protein	protein_coding	1786.81	1911.16	1803.07	1839.94
BZRAP1	ENSG00000005379	benzodiazepine receptor (peripheral) associated protein 1	protein_coding	219.567	262.377	205.29	541.005
MPO	ENSG00000005381	myeloperoxidase	protein_coding	8.50114	7.86631	11.8833	3.54984
PON1	ENSG00000005421	paraoxonase 1	protein_coding	0.405933	1.1496	0.775917	2.40173
GCFC2	ENSG00000005436	GC-rich sequence DNA-binding factor 2	protein_coding	123.766	112.993	109.666	134.133
WDR54	ENSG00000005448	WD repeat domain 54	protein_coding	25.9328	30.3647	26.2441	37.2225
CROT	ENSG00000005469	carnitine O-octanoyltransferase	protein_coding	74.3225	71.0497	73.9139	83.5892
ABCB4	ENSG00000005471	ATP-binding cassette, sub-family B (MDR/TAP), member 4	protein_coding	12.4002	21.7937	37.8608	5.32453
KMT2E	ENSG00000005483	lysine (K)-specific methyltransferase 2E	protein_coding	770.185	751.891	748.593	745.354
RHBDD2	ENSG00000005486	rhomboid domain containing 2	protein_coding	358.73	307.777	409.227	343.89
SOX8	ENSG00000005513	SRY (sex determining region Y)-box 8	protein_coding	25.79	33.4786	77.7962	2.60024
IBTK	ENSG00000005700	inhibitor of Bruton agammaglobulinemia tyrosine kinase	protein_coding	113.968	117.596	123.504	92.1114
ZNF195	ENSG00000005801	zinc finger protein 195	protein_coding	277.228	367.659	292.67	242.013
MYCBP2	ENSG00000005810	MYC binding protein 2, E3 ubiquitin protein ligase	protein_coding	1556.89	1609.64	1407.33	1095.71
FBXL3	ENSG00000005812	F-box and leucine-rich repeat protein 3	protein_coding	400.981	349.91	336.844	388.212
ITGAL	ENSG00000005844	integrin, alpha L (antigen CD11A (p180), lymphocyte function-associated antigen 1; alpha polypeptide)	protein_coding	411.945	392.499	356.979	117.022
PDK2	ENSG00000005882	pyruvate dehydrogenase kinase, isozyme 2	protein_coding	704.787	552.591	566.112	960.66
ITGA3	ENSG00000005884	integrin, alpha 3 (antigen CD49C, alpha 3 subunit of VLA-3 receptor)	protein_coding	1607.27	1635.12	2654.85	1182.27
ZFX	ENSG00000005889	zinc finger protein, X-linked	protein_coding	266.164	265.08	261.61	227.593
LAMP2	ENSG00000005893	lysosomal-associated membrane protein 2	protein_coding	451.083	344.8	463.709	207.91
GGNBP2	ENSG00000005955	gametogenetin binding protein 2	protein_coding	153.1	163.674	148.155	124.464
ITGA2B	ENSG00000005961	integrin, alpha 2b (platelet glycoprotein IIb of IIb/IIIa complex, antigen CD41)	protein_coding	14.7349	16.1801	23.1918	31.3251
ASB4	ENSG00000005981	ankyrin repeat and SOCS box containing 4	protein_coding	3.41755	1.54459	0.59678	0.844316
GDE1	ENSG00000006007	glycerophosphodiester phosphodiesterase 1	protein_coding	137.088	119.209	154.819	115.69
C19orf60	ENSG00000006015	chromosome 19 open reading frame 60	protein_coding	118.044	105.503	151.148	163.41
CRLF1	ENSG00000006016	cytokine receptor-like factor 1	protein_coding	23.1413	25.3568	28.6815	21.1171
OSBPL7	ENSG00000006025	oxysterol binding protein-like 7	protein_coding	103	104.637	125.583	119.063
TMEM98	ENSG00000006042	transmembrane protein 98	protein_coding	226.935	221.964	216.935	147.795
YBX2	ENSG00000006047	Y box binding protein 2	protein_coding	10.5438	6.72947	25.7559	40.6882
KRT33A	ENSG00000006059	keratin 33A	protein_coding	0.0316971	0.370158	0.0631397	0
MAP3K14	ENSG00000006062	mitogen-activated protein kinase kinase kinase 14	processed_transcript	63.957	74.6223	60.9577	53.4191
ABCC8	ENSG00000006071	ATP-binding cassette, sub-family C (CFTR/MRP), member 8	protein_coding	30.5547	16.3767	23.5626	37.9909
CCL18	ENSG00000006074	chemokine (C-C motif) ligand 18 (pulmonary and activation-regulated)	protein_coding	289.97	30.1235	90.7074	1.12844
CCL3	ENSG00000006075	chemokine (C-C motif) ligand 3	protein_coding	38.2106	61.6467	45.6705	19.0944
SYNRG	ENSG00000006114	synergin, gamma	protein_coding	203.838	197.101	196.546	168.34
CACNG3	ENSG00000006116	calcium channel, voltage-dependent, gamma subunit 3	protein_coding	0.0259405	0	0	0
TMEM132A	ENSG00000006118	transmembrane protein 132A	protein_coding	149.74	133.538	297.69	120.37
AP2B1	ENSG00000006125	adaptor-related protein complex 2, beta 1 subunit	protein_coding	1541.32	1268.3	1379.02	1295.11
TAC1	ENSG00000006128	tachykinin, precursor 1	protein_coding	3.57872	8.40607	4.19717	2.74521
ZNF263	ENSG00000006194	zinc finger protein 263	protein_coding	131.191	147.882	131.502	151.213
CX3CL1	ENSG00000006210	chemokine (C-X3-C motif) ligand 1	protein_coding	108.862	103.381	100.938	119.099
SPATA20	ENSG00000006282	spermatogenesis associated 20	protein_coding	627.245	517.684	965.706	432.083
CACNA1G	ENSG00000006283	calcium channel, voltage-dependent, T type, alpha 1G subunit	protein_coding	0.407356	1.47245	0.998021	0.182149
TNFRSF12A	ENSG00000006327	tumor necrosis factor receptor superfamily, member 12A	protein_coding	257.838	321.89	472.807	114.025
DLX6	ENSG00000006377	distal-less homeobox 6	protein_coding	0.196058	0.342888	1.34012	0.114722
MAP3K9	ENSG00000006432	mitogen-activated protein kinase kinase kinase 9	protein_coding	36.2752	47.0596	52.9203	44.4654
RALA	ENSG00000006451	v-ral simian leukemia viral oncogene homolog A (ras related)	protein_coding	184.651	170.804	194.881	151.374
BAIAP2L1	ENSG00000006453	BAI1-associated protein 2-like 1	protein_coding	208.105	220.477	203.022	204.222
KDM7A	ENSG00000006459	lysine (K)-specific demethylase 7A	protein_coding	58.6976	67.4194	57.4403	49.7412
ETV1	ENSG00000006468	ets variant 1	protein_coding	57.6487	44.3933	63.8428	29.799
AGK	ENSG00000006530	acylglycerol kinase	protein_coding	168.415	193.212	161.386	144.197
ALDH3B1	ENSG00000006534	aldehyde dehydrogenase 3 family, member B1	protein_coding	139.083	123.788	127.84	75.8105
TTC22	ENSG00000006555	tetratricopeptide repeat domain 22	protein_coding	34.7497	29.8489	54.2583	53.5844
PHTF2	ENSG00000006576	putative homeodomain transcription factor 2	protein_coding	58.5292	56.8292	73.1026	45.6919
CCL26	ENSG00000006606	chemokine (C-C motif) ligand 26	protein_coding	2.11512	1.36167	1.63274	1.14496
FARP2	ENSG00000006607	FERM, RhoGEF and pleckstrin domain protein 2	protein_coding	731.425	910.885	755.834	844.119
USH1C	ENSG00000006611	Usher syndrome 1C (autosomal recessive, severe)	protein_coding	224.997	378.857	290.641	209.553
GGCT	ENSG00000006625	gamma-glutamylcyclotransferase	protein_coding	86.717	65.2811	80.1508	57.5128
DBF4	ENSG00000006634	DBF4 homolog (S. cerevisiae)	protein_coding	45.3474	39.4443	85.5235	15.2352
TBXA2R	ENSG00000006638	thromboxane A2 receptor	protein_coding	24.6631	14.597	20.8229	39.2767
IFRD1	ENSG00000006652	interferon-related developmental regulator 1	protein_coding	505.993	680.997	676.942	381.74
LGALS14	ENSG00000006659	lectin, galactoside-binding, soluble, 14	protein_coding	0.0479011	0.218461	0.150794	0
COX10	ENSG00000006695	cytochrome c oxidase assembly homolog 10 (yeast)	protein_coding	75.2409	71.2086	79.854	64.3069
GTF2IRD1	ENSG00000006704	GTF2I repeat domain containing 1	protein_coding	76.0948	77.4761	82.1732	135.299
PAF1	ENSG00000006712	Paf1, RNA polymerase II associated factor, homolog (S. cerevisiae)	protein_coding	172.388	106.797	150.574	145.384
VPS41	ENSG00000006715	vacuolar protein sorting 41 homolog (S. cerevisiae)	protein_coding	887.836	876.583	1026.7	630.686
ARHGAP44	ENSG00000006740	Rho GTPase activating protein 44	protein_coding	42.5587	54.7896	45.1808	64.4445
ELAC2	ENSG00000006744	elaC ribonuclease Z 2	protein_coding	362.368	290.667	359.574	312.908
SCIN	ENSG00000006747	scinderin	protein_coding	693.62	756.034	1041.61	933.58
ARSD	ENSG00000006756	arylsulfatase D	protein_coding	831.686	666.928	835.245	1387.55
PNPLA4	ENSG00000006757	patatin-like phospholipase domain containing 4	protein_coding	36.8511	25.8406	34.0615	31.3388
MYH13	ENSG00000006788	myosin, heavy chain 13, skeletal muscle	protein_coding	0.0601239	0.0667234	0.0668818	0.061724
ADIPOR2	ENSG00000006831	adiponectin receptor 2	protein_coding	611.508	515.416	577.414	608.01
CDKL3	ENSG00000006837	cyclin-dependent kinase-like 3	protein_coding	9.74756	11.9923	9.21468	11.1137
UPP2	ENSG00000007001	uridine phosphorylase 2	protein_coding	13.3583	5.53039	2.60767	65.1392
PRSS21	ENSG00000007038	protease, serine, 21 (testisin)	protein_coding	2.31302	2.78867	0.8847	1.1162
MARK4	ENSG00000007047	MAP/microtubule affinity-regulating kinase 4	protein_coding	331.545	296.755	376.074	365.023
PROM1	ENSG00000007062	prominin 1	protein_coding	475.51	617.704	328.649	548.362
CCDC124	ENSG00000007080	coiled-coil domain containing 124	protein_coding	115.842	80.3666	127.162	92.3185
CEACAM21	ENSG00000007129	carcinoembryonic antigen-related cell adhesion molecule 21	protein_coding	8.42163	8.78395	7.41098	2.74198
PAFAH1B1	ENSG00000007168	platelet-activating factor acetylhydrolase 1b, regulatory subunit 1 (45kDa)	protein_coding	1516.16	1428.11	1352.49	1432.65
NOS2	ENSG00000007171	nitric oxide synthase 2, inducible	protein_coding	2.19033	1.37727	2.21644	3.28732
DNAH9	ENSG00000007174	dynein, axonemal, heavy chain 9	protein_coding	18.4904	25.4791	24.5604	37.8835
KIAA0100	ENSG00000007202	KIAA0100	protein_coding	2260.78	2072.96	2171.77	2201.24
SLC13A2	ENSG00000007216	solute carrier family 13 (sodium-dependent dicarboxylate transporter), member 2	protein_coding	31.9071	46.3106	11.8796	109.645
GAS7	ENSG00000007237	growth arrest-specific 7	protein_coding	175.89	182.001	225.621	97.5029
TRAPPC6A	ENSG00000007255	trafficking protein particle complex 6A	protein_coding	81.4396	79.6259	117.836	96.4633
MATK	ENSG00000007264	megakaryocyte-associated tyrosine kinase	protein_coding	27.1511	26.8881	31.8118	11.2291
CEACAM7	ENSG00000007306	carcinoembryonic antigen-related cell adhesion molecule 7	protein_coding	1.54397	0	0.175953	0.584861
CD79B	ENSG00000007312	CD79b molecule, immunoglobulin-associated beta	protein_coding	25.4552	25.2608	16.5559	8.77
SCN4A	ENSG00000007314	sodium channel, voltage-gated, type IV, alpha subunit	protein_coding	2.09564	2.80023	3.93748	4.37757
ST7L	ENSG00000007341	suppression of tumorigenicity 7 like	protein_coding	129.133	146.018	116.265	135.7
TKTL1	ENSG00000007350	transketolase-like 1	protein_coding	5.7743	2.02312	3.72662	1.02926
PAX6	ENSG00000007372	paired box 6	protein_coding	9.49008	34.0073	23.7127	1.26404
RPUSD1	ENSG00000007376	RNA pseudouridylate synthase domain containing 1	protein_coding	80.7659	79.9005	108.749	89.5573
RHBDF1	ENSG00000007384	rhomboid 5 homolog 1 (Drosophila)	protein_coding	260.913	441.706	725.121	152.839
LUC7L	ENSG00000007392	LUC7-like (S. cerevisiae)	protein_coding	529.597	683.902	519.546	534.012
CACNA2D2	ENSG00000007402	calcium channel, voltage-dependent, alpha 2/delta subunit 2	protein_coding	7.96477	7.57412	5.48656	13.4168
BAIAP3	ENSG00000007516	BAI1-associated protein 3	protein_coding	56.1926	51.5531	51.2267	245.799
TSR3	ENSG00000007520	TSR3, 20S rRNA accumulation, homolog (S. cerevisiae)	protein_coding	109.948	73.0607	122.661	116.414
PIGQ	ENSG00000007541	phosphatidylinositol glycan anchor biosynthesis, class Q	protein_coding	452.002	458.281	552.701	1095.63
CRAMP1L	ENSG00000007545	Crm, cramped-like (Drosophila)	protein_coding	252.311	309.882	268.799	321.494
TEAD3	ENSG00000007866	TEA domain family member 3	protein_coding	87.8968	84.7393	71.0702	75.8118
SELE	ENSG00000007908	selectin E	protein_coding	16.4769	11.6068	36.017	6.81507
DNAJC11	ENSG00000007923	DnaJ (Hsp40) homolog, subfamily C, member 11	protein_coding	363.287	331.756	349.284	578.465
FMO3	ENSG00000007933	flavin containing monooxygenase 3	protein_coding	64.6489	39.9927	36.7229	52.898
MYLIP	ENSG00000007944	myosin regulatory light chain interacting protein	protein_coding	103.575	110.135	95.2634	109.949
NOX1	ENSG00000007952	NADPH oxidase 1	protein_coding	0.469192	0.0661188	0.324091	0.26288
E2F2	ENSG00000007968	E2F transcription factor 2	protein_coding	3.1813	3.103	4.46818	0.788982
PSMB1	ENSG00000008018	proteasome (prosome, macropain) subunit, beta type, 1	protein_coding	155.578	123.623	132.557	109.798
SYN1	ENSG00000008056	synapsin I	protein_coding	2.09383	1.55725	2.25888	1.19901
JARID2	ENSG00000008083	jumonji, AT rich interactive domain 2	protein_coding	89.4954	86.5256	73.5763	58.2154
CDKL5	ENSG00000008086	cyclin-dependent kinase-like 5	protein_coding	27.447	27.2772	30.9175	25.226
CAMK1G	ENSG00000008118	calcium/calmodulin-dependent protein kinase IG	protein_coding	34.0508	73.8232	9.3655	30.4292
CDK11A	ENSG00000008128	cyclin-dependent kinase 11A	protein_coding	12.9736	14.1109	12.2202	14.8675
NADK	ENSG00000008130	NAD kinase	protein_coding	325.537	340.301	359.857	351.208
TFAP2B	ENSG00000008196	transcription factor AP-2 beta (activating enhancer binding protein 2 beta)	protein_coding	24.918	11.913	8.21773	110.622
TFAP2D	ENSG00000008197	transcription factor AP-2 delta (activating enhancer binding protein 2 delta)	protein_coding	0.0365629	0	0.105438	0
DLEC1	ENSG00000008226	deleted in lung and esophageal cancer 1	protein_coding	9.02632	9.72772	7.19813	16.5465
CYTH3	ENSG00000008256	cytohesin 3	protein_coding	488.631	426.747	433.641	497.873
ADAM22	ENSG00000008277	ADAM metallopeptidase domain 22	protein_coding	87.9519	116.812	83.7081	81.1001
SYPL1	ENSG00000008282	synaptophysin-like 1	protein_coding	293.796	224.588	348.126	254.674
CYB561	ENSG00000008283	cytochrome b561	protein_coding	261.215	229.152	271.282	308.906
SPAG9	ENSG00000008294	sperm associated antigen 9	protein_coding	1925.11	1796.16	1977.47	1197.13
CELSR3	ENSG00000008300	cadherin, EGF LAG seven-pass G-type receptor 3	protein_coding	6.2039	6.84343	9.9591	5.37975
AASS	ENSG00000008311	aminoadipate-semialdehyde synthase	protein_coding	79.5815	68.6718	64.007	108.321
PLEKHG6	ENSG00000008323	pleckstrin homology domain containing, family G (with RhoGef domain) member 6	protein_coding	7.59735	13.1009	6.28647	21.2654
SS18L2	ENSG00000008324	synovial sarcoma translocation gene on chromosome 18-like 2	protein_coding	28.9355	23.7563	30.4707	20.3857
MPND	ENSG00000008382	MPN domain containing	protein_coding	49.9011	43.0697	48.3804	64.1762
MGST1	ENSG00000008394	microsomal glutathione S-transferase 1	protein_coding	375.015	285.507	519.802	157.492
CRY1	ENSG00000008405	cryptochrome 1 (photolyase-like)	protein_coding	193.271	220.966	283.612	151.579
PGLYRP1	ENSG00000008438	peptidoglycan recognition protein 1	protein_coding	1.13434	1.31021	0.353714	1.87228
NFIX	ENSG00000008441	nuclear factor I/X (CCAAT-binding transcription factor)	protein_coding	351.194	324.001	494.237	322.128
ST3GAL1	ENSG00000008513	ST3 beta-galactoside alpha-2,3-sialyltransferase 1	protein_coding	838.198	773.319	725.092	1018.83
MMP25	ENSG00000008516	matrix metallopeptidase 25	protein_coding	26.3502	28.4	34.458	28.3638
IL32	ENSG00000008517	interleukin 32	protein_coding	337.826	337.693	536.905	197.011
PKD1	ENSG00000008710	polycystic kidney disease 1 (autosomal dominant)	protein_coding	1966.46	1971.99	2034.45	2841.15
MAPK8IP2	ENSG00000008735	mitogen-activated protein kinase 8 interacting protein 2	protein_coding	12.2564	9.83415	8.69937	8.70838
MED24	ENSG00000008838	mediator complex subunit 24	protein_coding	575.295	510.439	599.427	634.439
RHOBTB2	ENSG00000008853	Rho-related BTB domain containing 2	protein_coding	2405.95	3556.8	3074.74	429.519
HEATR5B	ENSG00000008869	HEAT repeat containing 5B	protein_coding	443.96	475.605	432.913	395.613
SEC62	ENSG00000008952	SEC62 homolog (S. cerevisiae)	protein_coding	914.552	701.024	807.634	736.475
RPS20	ENSG00000008988	ribosomal protein S20	protein_coding	1286	862.466	1213.09	807.394
CSDE1	ENSG00000009307	cold shock domain containing E1, RNA-binding	protein_coding	2393.6	2017.68	2106.81	1903.7
UBE3C	ENSG00000009335	ubiquitin protein ligase E3C	protein_coding	874.968	920.989	892.543	799.083
REV3L	ENSG00000009413	REV3-like, polymerase (DNA directed), zeta, catalytic subunit	protein_coding	233.027	259.038	200.237	211.59
TENM1	ENSG00000009694	teneurin transmembrane protein 1	protein_coding	20.6534	34.1595	27.6676	17.466
PAX7	ENSG00000009709	paired box 7	protein_coding	0.0364734	0.117929	0.0561693	0.0423406
MASP2	ENSG00000009724	mannan-binding lectin serine peptidase 2	protein_coding	1.17644	3.00166	1.20428	3.99461
IYD	ENSG00000009765	iodotyrosine deiodinase	protein_coding	72.384	10.8843	20.1886	254.512
FAM76A	ENSG00000009780	family with sequence similarity 76, member A	protein_coding	66.4052	69.8689	58.0567	81.0867
TRAF3IP3	ENSG00000009790	TRAF3 interacting protein 3	protein_coding	122.847	141.087	105.146	42.4774
POMT2	ENSG00000009830	protein-O-mannosyltransferase 2	protein_coding	333.507	393.483	456.929	406.452
VTA1	ENSG00000009844	vesicle (multivesicular body) trafficking 1	protein_coding	81.1882	70.7655	74.7399	64.7926
MLXIPL	ENSG00000009950	MLX interacting protein-like	protein_coding	101.921	118.313	44.6024	251.715
BAZ1B	ENSG00000009954	bromodomain adjacent to zinc finger domain, 1B	protein_coding	114.27	98.9311	123.634	94.5897
RANBP9	ENSG00000010017	RAN binding protein 9	protein_coding	140.629	126.835	146.874	117.652
ETV7	ENSG00000010030	ets variant 7	protein_coding	3.38493	4.50197	6.19199	2.33898
SPRTN	ENSG00000010072	SprT-like N-terminal domain	protein_coding	51.8555	51.4267	51.2104	46.9307
METTL13	ENSG00000010165	methyltransferase like 13	protein_coding	76.3584	65.9139	85.2897	75.4819
DYRK4	ENSG00000010219	dual-specificity tyrosine-(Y)-phosphorylation regulated kinase 4	protein_coding	57.6388	63.8235	66.3229	40.4956
ZNF207	ENSG00000010244	zinc finger protein 207	protein_coding	1221.74	1503.33	1139.08	1097.41
UQCRC1	ENSG00000010256	ubiquinol-cytochrome c reductase core protein I	protein_coding	596.93	397.58	603.964	517.734
STARD3NL	ENSG00000010270	STARD3 N-terminal like	protein_coding	128.02	126.932	137.522	79.3385
CD9	ENSG00000010278	CD9 molecule	protein_coding	325.537	303.83	285.59	497.387
HHATL	ENSG00000010282	hedgehog acyltransferase-like	protein_coding	2035.32	1509.79	1746.29	8.27062
NCAPD2	ENSG00000010292	non-SMC condensin I complex, subunit D2	protein_coding	360.404	306.141	407.18	317.829
IFFO1	ENSG00000010295	intermediate filament family orphan 1	protein_coding	81.85	95.4821	97.0359	74.0151
GIPR	ENSG00000010310	gastric inhibitory polypeptide receptor	protein_coding	87.1788	208.242	633.335	17.9428
PHF7	ENSG00000010318	PHD finger protein 7	protein_coding	72.6442	59.4016	67.5685	56.1572
SEMA3G	ENSG00000010319	sema domain, immunoglobulin domain (Ig), short basic domain, secreted, (semaphorin) 3G	protein_coding	145.34	64.1722	80.4692	372.697
NISCH	ENSG00000010322	nischarin	protein_coding	1388.01	1484.21	1313.99	1877.62
STAB1	ENSG00000010327	stabilin 1	protein_coding	852.286	739.614	874.934	431.371
FUZ	ENSG00000010361	fuzzy planar cell polarity protein	protein_coding	130.271	105.934	133.173	222.019
SLC6A13	ENSG00000010379	solute carrier family 6 (neurotransmitter transporter), member 13	protein_coding	993.584	810.747	676.956	1802.92
IDS	ENSG00000010404	iduronate 2-sulfatase	protein_coding	473.995	453.71	489.252	424.096
PRSS3	ENSG00000010438	protease, serine, 3	protein_coding	1.73132	1.7893	0.766258	3.3524
ZNF200	ENSG00000010539	zinc finger protein 200	protein_coding	19.1694	23.3867	20.8957	16.814
CD4	ENSG00000010610	CD4 molecule	protein_coding	444.691	334.984	447.512	173.925
LRRC23	ENSG00000010626	leucine rich repeat containing 23	protein_coding	35.2637	39.2275	38.9765	44.2207
BTK	ENSG00000010671	Bruton agammaglobulinemia tyrosine kinase	protein_coding	139.411	85.8734	107.259	19.7951
HFE	ENSG00000010704	hemochromatosis	protein_coding	65.6221	52.7673	75.6898	54.981
SCMH1	ENSG00000010803	sex comb on midleg homolog 1 (Drosophila)	protein_coding	129.815	150.1	151.311	100.58
FYN	ENSG00000010810	FYN oncogene related to SRC, FGR, YES	protein_coding	484.531	414.891	468.257	260.143
HIVEP2	ENSG00000010818	human immunodeficiency virus type I enhancer binding protein 2	protein_coding	38.5278	43.0238	44.306	39.6318
FMO1	ENSG00000010932	flavin containing monooxygenase 1	protein_coding	372.824	372.216	207.893	225.999
TCEB3	ENSG00000011007	transcription elongation factor B (SIII), polypeptide 3 (110kDa, elongin A)	protein_coding	91.1954	81.5122	74.3027	93.1822
LYPLA2	ENSG00000011009	lysophospholipase II	protein_coding	217.221	185.382	215.102	250.27
CLCN6	ENSG00000011021	chloride channel, voltage-sensitive 6	protein_coding	350.406	444.187	306.007	392.162
MRC2	ENSG00000011028	mannose receptor, C type 2	protein_coding	221.301	191.124	254.191	315.085
SLC6A7	ENSG00000011083	solute carrier family 6 (neurotransmitter transporter), member 7	protein_coding	3.18483	0.670071	0.733015	0.579238
TSPAN9	ENSG00000011105	tetraspanin 9	protein_coding	1274.08	1016.64	992.628	1432.19
BTBD7	ENSG00000011114	BTB (POZ) domain containing 7	protein_coding	193.895	234.212	227.747	189.388
APBA3	ENSG00000011132	amyloid beta (A4) precursor protein-binding, family A, member 3	protein_coding	155.198	155.099	183.1	225.743
MKS1	ENSG00000011143	Meckel syndrome, type 1	protein_coding	95.7421	89.4375	84.6145	106.44
ABHD5	ENSG00000011198	abhydrolase domain containing 5	protein_coding	99.9212	108.674	104.112	73.5177
KAL1	ENSG00000011201	Kallmann syndrome 1 sequence	protein_coding	48.7409	60.0847	90.0993	18.123
AKAP8L	ENSG00000011243	A kinase (PRKA) anchor protein 8-like	protein_coding	641.703	622.477	743.526	811.49
MBTD1	ENSG00000011258	mbt domain containing 1	protein_coding	114.38	132.374	101.336	110.781
UTP18	ENSG00000011260	UTP18 small subunit (SSU) processome component homolog (yeast)	protein_coding	193.775	149.815	183.479	143.991
RNF216	ENSG00000011275	ring finger protein 216	protein_coding	792.246	779.108	863.213	744.607
TTC19	ENSG00000011295	tetratricopeptide repeat domain 19	protein_coding	213.684	207.585	186.975	235.55
PTBP1	ENSG00000011304	polypyrimidine tract binding protein 1	protein_coding	1400.08	1470.02	1677.26	1529.36
DPF1	ENSG00000011332	D4, zinc and double PHD fingers family 1	protein_coding	1.63444	1.65986	2.72982	0.516723
SYT7	ENSG00000011347	synaptotagmin VII	protein_coding	28.6415	15.9737	10.7401	135.294
LARS2	ENSG00000011376	leucyl-tRNA synthetase 2, mitochondrial	protein_coding	328.255	255.127	334.263	303.135
PIK3C2A	ENSG00000011405	phosphatidylinositol-4-phosphate 3-kinase, catalytic subunit type 2 alpha	protein_coding	438.994	447.777	450.851	444.468
PLAUR	ENSG00000011422	plasminogen activator, urokinase receptor	protein_coding	108.021	158.969	144.48	46.7044
ANLN	ENSG00000011426	anillin, actin binding protein	protein_coding	29.0486	25.6735	79.1938	5.62488
WIZ	ENSG00000011451	widely interspaced zinc finger motifs	protein_coding	109.799	104.592	123.275	137.791
RABGAP1	ENSG00000011454	RAB GTPase activating protein 1	protein_coding	846.844	810.329	740.769	796.237
DCN	ENSG00000011465	decorin	protein_coding	1164.42	731.063	926.43	1284.18
QPCTL	ENSG00000011478	glutaminyl-peptide cyclotransferase-like	protein_coding	33.5553	30.4821	46.2437	43.8939
PPP5C	ENSG00000011485	protein phosphatase 5, catalytic subunit	protein_coding	228.329	237.322	222.085	240.542
CEP68	ENSG00000011523	centrosomal protein 68kDa	protein_coding	92.0897	95.0177	78.2942	97.6275
MAP4K3	ENSG00000011566	mitogen-activated protein kinase kinase kinase kinase 3	protein_coding	582.754	518.956	489.434	765.059
ZBTB32	ENSG00000011590	zinc finger and BTB domain containing 32	protein_coding	3.11576	4.26512	3.98217	4.63815
TYROBP	ENSG00000011600	TYRO protein tyrosine kinase binding protein	protein_coding	184.982	152.922	203.092	41.6523
TMEM159	ENSG00000011638	transmembrane protein 159	protein_coding	83.4735	74.4865	107.856	58.5053
GABRA3	ENSG00000011677	gamma-aminobutyric acid (GABA) A receptor, alpha 3	protein_coding	0.60679	0.454817	0.337736	0.0820349
BRCA1	ENSG00000012048	breast cancer 1, early onset	protein_coding	28.128	25.7383	35.1775	20.1255
ERCC1	ENSG00000012061	excision repair cross-complementing rodent repair deficiency, complementation group 1 (includes overlapping antisense sequence)	protein_coding	264.015	246.638	268.582	302.584
CD22	ENSG00000012124	CD22 molecule	protein_coding	214.73	299.582	327.689	39.6449
SEMA3B	ENSG00000012171	sema domain, immunoglobulin domain (Ig), short basic domain, secreted, (semaphorin) 3B	processed_transcript	104.67	101.955	101.666	279.737
MBTPS2	ENSG00000012174	membrane-bound transcription factor peptidase, site 2	protein_coding	40.321	35.3699	44.7768	27.1673
PRICKLE3	ENSG00000012211	prickle homolog 3 (Drosophila)	protein_coding	30.5658	31.1583	46.8497	27.4496
LTF	ENSG00000012223	lactotransferrin	protein_coding	294.62	383.831	133.977	76.9237
EXTL3	ENSG00000012232	exostosin-like glycosyltransferase 3	protein_coding	611.42	541.671	583.95	548.743
NR1H4	ENSG00000012504	nuclear receptor subfamily 1, group H, member 4	protein_coding	121.279	120.398	150.21	50.586
ELOVL5	ENSG00000012660	ELOVL fatty acid elongase 5	protein_coding	401.096	289.138	381.777	164.428
ALOX5	ENSG00000012779	arachidonate 5-lipoxygenase	protein_coding	191.972	296.668	300.642	56.1577
KDM5D	ENSG00000012817	lysine (K)-specific demethylase 5D	protein_coding	57.1237	78.7145	42.5799	51.6804
CALCOCO1	ENSG00000012822	calcium binding and coiled-coil domain 1	protein_coding	923.081	900.089	848.262	1050.53
UBR7	ENSG00000012963	ubiquitin protein ligase E3 component n-recognin 7 (putative)	protein_coding	225.066	198.172	235.605	183.815
MAP4K5	ENSG00000012983	mitogen-activated protein kinase kinase kinase kinase 5	protein_coding	561.02	581.39	549.76	452.47
EHD3	ENSG00000013016	EH-domain containing 3	protein_coding	49.0644	32.1297	36.1192	97.6443
PSMC4	ENSG00000013275	proteasome (prosome, macropain) 26S subunit, ATPase, 4	protein_coding	119.067	89.3427	119.693	91.9329
MAN2B2	ENSG00000013288	mannosidase, alpha, class 2B, member 2	protein_coding	114.564	93.9288	113.776	111.595
SLC7A14	ENSG00000013293	solute carrier family 7, member 14	protein_coding	0.386332	0.325365	0.269657	0.868274
CLDN11	ENSG00000013297	claudin 11	protein_coding	35.559	34.4682	48.4506	44.9295
SLC25A39	ENSG00000013306	solute carrier family 25, member 39	protein_coding	506.274	339.331	720.747	595.35
MVP	ENSG00000013364	major vault protein	protein_coding	1453.36	1170.83	1720.32	934.555
NUB1	ENSG00000013374	negative regulator of ubiquitin-like proteins 1	protein_coding	306.727	285.308	295.491	295.173
PGM3	ENSG00000013375	phosphoglucomutase 3	protein_coding	335.201	391.394	335.942	293.686
RWDD2A	ENSG00000013392	RWD domain containing 2A	protein_coding	16.064	19.0679	16.1195	17.4578
CLK1	ENSG00000013441	CDC-like kinase 1	protein_coding	679.706	690.242	565.165	688.285
POLR3B	ENSG00000013503	polymerase (RNA) III (DNA directed) polypeptide B	protein_coding	40.6833	34.2918	35.1398	41.135
ANGEL1	ENSG00000013523	angel homolog 1 (Drosophila)	protein_coding	355.401	487.956	402.492	392.561
RNF14	ENSG00000013561	ring finger protein 14	protein_coding	449.76	429.37	490.151	305.499
DNASE1L1	ENSG00000013563	deoxyribonuclease I-like 1	protein_coding	181.432	175.797	230.358	94.1967
DDX11	ENSG00000013573	DEAD/H (Asp-Glu-Ala-Asp/His) box helicase 11	protein_coding	92.7658	84.4397	120.347	88.6386
HEBP1	ENSG00000013583	heme binding protein 1	protein_coding	224.594	165.141	232.576	166.383
GPRC5A	ENSG00000013588	G protein-coupled receptor, family C, group 5, member A	protein_coding	527.082	327.758	690.884	194.802
MAMLD1	ENSG00000013619	mastermind-like domain containing 1	protein_coding	27.1258	27.9816	25.7017	25.2283
CD6	ENSG00000013725	CD6 molecule	protein_coding	81.5144	85.7793	74.6695	19.1441
TACC3	ENSG00000013810	transforming, acidic coiled-coil containing protein 3	protein_coding	86.7449	95.828	121.089	41.1672
UFL1	ENSG00000014123	UFM1-specific ligase 1	protein_coding	94.493	75.7121	81.4437	65.0778
POLA2	ENSG00000014138	polymerase (DNA directed), alpha 2, accessory subunit	protein_coding	47.9592	56.949	55.4163	52.6243
ZC3H3	ENSG00000014164	zinc finger CCCH-type containing 3	protein_coding	116.921	107.614	120.734	143.861
CAPN1	ENSG00000014216	calpain 1, (mu/I) large subunit	protein_coding	1018.38	1047.67	1316.32	1079.45
ACPP	ENSG00000014257	acid phosphatase, prostate	protein_coding	116.592	70.017	41.778	421.843
MDH1	ENSG00000014641	malate dehydrogenase 1, NAD (soluble)	protein_coding	775.219	492.8	694.889	497.197
SLC30A9	ENSG00000014824	solute carrier family 30 (zinc transporter), member 9	protein_coding	356.028	309.115	334.38	405.693
MTMR11	ENSG00000014914	myotubularin related protein 11	protein_coding	58.8716	73.472	67.6071	86.1959
COX15	ENSG00000014919	cytochrome c oxidase assembly homolog 15 (yeast)	protein_coding	105.231	96.9474	104.748	102.234
CCDC88C	ENSG00000015133	coiled-coil domain containing 88C	protein_coding	280.183	302.613	226.018	376.381
YAF2	ENSG00000015153	YY1 associated factor 2	protein_coding	284.343	377.438	332.108	246.3
ZMYND11	ENSG00000015171	zinc finger, MYND-type containing 11	protein_coding	273.767	251.017	225.264	246.931
WAS	ENSG00000015285	Wiskott-Aldrich syndrome	protein_coding	90.5534	76.5875	90.5685	32.8881
DPEP1	ENSG00000015413	dipeptidase 1 (renal)	protein_coding	125.254	27.4412	39.5445	525.631
BID	ENSG00000015475	BH3 interacting domain death agonist	protein_coding	32.1464	33.8662	32.4353	15.6653
MATR3	ENSG00000015479	matrin 3	protein_coding	2382.85	2315.22	2098.87	2134.29
NPC1L1	ENSG00000015520	NPC1-like 1	protein_coding	23.2755	17.2869	6.675	5.44684
XYLT2	ENSG00000015532	xylosyltransferase II	protein_coding	102.063	90.5586	110.245	96.3612
RGPD5	ENSG00000015568	RANBP2-like and GRIP domain containing 5	protein_coding	16.9685	24.9832	16.5261	30.1338
STMN4	ENSG00000015592	stathmin-like 4	protein_coding	0.916114	0.660485	0.312679	0.682068
NUDCD3	ENSG00000015676	NudC domain containing 3	protein_coding	755.062	862.34	874.271	810.997
ISL1	ENSG00000016082	ISL LIM homeobox 1	protein_coding	3.27098	0	0.1813	0
CHDH	ENSG00000016391	choline dehydrogenase	protein_coding	524.092	555.69	374.787	1241.13
IL20RA	ENSG00000016402	interleukin 20 receptor, alpha	protein_coding	15.6522	25.1787	15.9152	3.71706
CLCA1	ENSG00000016490	chloride channel accessory 1	protein_coding	0.0463137	0	0.0373132	0.242654
CLCA4	ENSG00000016602	chloride channel accessory 4	protein_coding	0.170452	0	0.0511974	0.128179
GLT8D1	ENSG00000016864	glycosyltransferase 8 domain containing 1	protein_coding	182.982	172.543	178.088	178.243
ATP2C1	ENSG00000017260	ATPase, Ca++ transporting, type 2C, member 1	protein_coding	145.347	138.433	147.164	134.158
SRCIN1	ENSG00000017373	SRC kinase signaling inhibitor 1	protein_coding	15.2848	26.9464	63.7127	7.1078
IGF1	ENSG00000017427	insulin-like growth factor 1 (somatomedin C)	protein_coding	108.244	89.4582	213.649	101.528
SLC38A5	ENSG00000017483	solute carrier family 38, member 5	protein_coding	56.094	68.5935	68.257	9.419
MAGIX	ENSG00000017621	MAGI family member, X-linked	protein_coding	23.399	24.4683	21.4892	56.3786
RALBP1	ENSG00000017797	ralA binding protein 1	protein_coding	393.786	296.735	383.759	526.385
RUFY3	ENSG00000018189	RUN and FYVE domain containing 3	protein_coding	1091.47	1250.49	1059.92	1018.33
CNTN1	ENSG00000018236	contactin 1	protein_coding	119.546	74.6166	33.8339	148.404
SLC11A1	ENSG00000018280	solute carrier family 11 (proton-coupled divalent metal ion transporter), member 1	protein_coding	60.5566	115.539	101.555	22.4307
WWTR1	ENSG00000018408	WW domain containing transcription regulator 1	protein_coding	890.388	838.637	939.243	821.133
AGPS	ENSG00000018510	alkylglycerone phosphate synthase	protein_coding	423.259	476.167	492.253	255.92
ZNF806	ENSG00000018607	zinc finger protein 806	pseudogene	0.499398	0.408989	0.562281	0.749945
CXorf56	ENSG00000018610	chromosome X open reading frame 56	protein_coding	31.9666	26.6962	34.5195	36.0532
ATP1A2	ENSG00000018625	ATPase, Na+/K+ transporting, alpha 2 polypeptide	protein_coding	27.2145	17.3783	18.6166	50.8983
TTC27	ENSG00000018699	tetratricopeptide repeat domain 27	protein_coding	159.718	138.264	140.979	152.208
ZNF582	ENSG00000018869	zinc finger protein 582	protein_coding	27.2437	33.9937	24.6535	37.7702
VSIG2	ENSG00000019102	V-set and immunoglobulin domain containing 2	protein_coding	12.7171	11.994	16.9689	25.8736
PHLDB1	ENSG00000019144	pleckstrin homology-like domain, family B, member 1	protein_coding	895.438	1235.74	1248.49	1071.8
MARCO	ENSG00000019169	macrophage receptor with collagenous structure	protein_coding	7.07595	5.64548	8.43597	1.16592
CYP24A1	ENSG00000019186	cytochrome P450, family 24, subfamily A, polypeptide 1	protein_coding	229.355	218.135	141.167	151.007
PRDM11	ENSG00000019485	PR domain containing 11	protein_coding	49.5915	59.6457	45.7493	63.2845
SYT13	ENSG00000019505	synaptotagmin XIII	protein_coding	172.098	127.671	491.706	192.865
SNAI2	ENSG00000019549	snail family zinc finger 2	protein_coding	31.4484	29.3243	25.7765	39.6242
CD74	ENSG00000019582	CD74 molecule, major histocompatibility complex, class II invariant chain	protein_coding	6802.76	5510.54	6926.52	2794.56
HGF	ENSG00000019991	hepatocyte growth factor (hepapoietin A; scatter factor)	protein_coding	144.761	83.2619	166.979	112.202
ZRANB1	ENSG00000019995	zinc finger, RAN-binding domain containing 1	protein_coding	100.159	103.485	84.2736	75.4016
NCDN	ENSG00000020129	neurochondrin	protein_coding	91.3644	72.4213	102.952	87.434
GPR124	ENSG00000020181	G protein-coupled receptor 124	protein_coding	97.1841	95.7294	107.27	91.1235
CCT8L1P	ENSG00000020219	chaperonin containing TCP1, subunit 8 (theta)-like 1, pseudogene	pseudogene	0.287941	0.145668	0.311682	0.249093
ZFP64	ENSG00000020256	ZFP64 zinc finger protein	protein_coding	78.0169	97.2442	97.4219	72.4833
MNAT1	ENSG00000020426	MNAT CDK-activating kinase assembly factor 1	protein_coding	114.156	131.451	94.5754	112.152
SAMD4A	ENSG00000020577	sterile alpha motif domain containing 4A	protein_coding	425.974	612.48	577.261	240.915
RUNX3	ENSG00000020633	runt-related transcription factor 3	protein_coding	54.5676	58.766	54.0621	11.4017
MRE11A	ENSG00000020922	MRE11 meiotic recombination 11 homolog A (S. cerevisiae)	protein_coding	111.4	105.581	96.2795	94.1832
PLEKHB1	ENSG00000021300	pleckstrin homology domain containing, family B (evectins) member 1	protein_coding	49.037	30.8165	55.2419	109.005
SERPINB1	ENSG00000021355	serpin peptidase inhibitor, clade B (ovalbumin), member 1	protein_coding	197.206	209.666	213.015	133.887
CYP3A43	ENSG00000021461	cytochrome P450, family 3, subfamily A, polypeptide 43	protein_coding	1.55252	0.468119	0.679574	4.07802
SLC7A9	ENSG00000021488	solute carrier family 7 (amino acid transporter light chain, bo,+ system), member 9	protein_coding	32.4737	27.7349	17.512	61.4934
SPAST	ENSG00000021574	spastin	protein_coding	20.7378	19.5992	21.4471	15.7388
NRXN3	ENSG00000021645	neurexin 3	protein_coding	30.5273	39.3349	37.255	35.0134
OSBPL5	ENSG00000021762	oxysterol binding protein-like 5	protein_coding	232.034	266.784	234.185	291.326
AQR	ENSG00000021776	aquarius intron-binding spliceosomal factor	protein_coding	146.309	148.639	137.164	124.187
CPS1	ENSG00000021826	carbamoyl-phosphate synthase 1, mitochondrial	protein_coding	48.6904	41.3709	50.7396	88.8563
C8B	ENSG00000021852	complement component 8, beta polypeptide	protein_coding	0.139278	0.101263	0.182189	0.168615
FHL1	ENSG00000022267	four and a half LIM domains 1	protein_coding	558.261	459.508	451.027	327.985
RTFDC1	ENSG00000022277	replication termination factor 2 domain containing 1	protein_coding	285.329	241.509	213.592	181.179
GABRA1	ENSG00000022355	gamma-aminobutyric acid (GABA) A receptor, alpha 1	protein_coding	0.0461217	0.0551498	0.0480493	0.0315525
NLRP2	ENSG00000022556	NLR family, pyrin domain containing 2	protein_coding	18.4761	34.5145	34.948	24.5606
SLC45A4	ENSG00000022567	solute carrier family 45, member 4	protein_coding	153.351	133.096	157.034	159.688
RNF10	ENSG00000022840	ring finger protein 10	protein_coding	1444.43	1220.11	1539.7	1815.66
ZNF839	ENSG00000022976	zinc finger protein 839	protein_coding	57.8073	68.8057	65.2923	79.2176
ZDHHC6	ENSG00000023041	zinc finger, DHHC-type containing 6	protein_coding	167.146	155.295	138.296	251.164
GRAMD1B	ENSG00000023171	GRAM domain containing 1B	protein_coding	114.123	49.464	85.6209	148.721
RNH1	ENSG00000023191	ribonuclease/angiogenin inhibitor 1	protein_coding	462.726	437.906	495.272	492.178
NDUFS1	ENSG00000023228	NADH dehydrogenase (ubiquinone) Fe-S protein 1, 75kDa (NADH-coenzyme Q reductase)	protein_coding	533.138	459.8	463.751	510.791
RB1CC1	ENSG00000023287	RB1-inducible coiled-coil 1	protein_coding	775.067	714.419	777.282	529.971
ERP44	ENSG00000023318	endoplasmic reticulum protein 44	protein_coding	47.8284	39.8376	43.3615	38.9601
ALAS1	ENSG00000023330	aminolevulinate, delta-, synthase 1	protein_coding	101.5	76.3579	104.152	78.0392
BIRC3	ENSG00000023445	baculoviral IAP repeat containing 3	protein_coding	318.748	396.308	356.272	119.658
AKAP11	ENSG00000023516	A kinase (PRKA) anchor protein 11	protein_coding	82.977	86.2645	80.1214	74.8089
GLRX2	ENSG00000023572	glutaredoxin 2	protein_coding	24.9449	14.0069	28.9164	18.8225
SNAPC1	ENSG00000023608	small nuclear RNA activating complex, polypeptide 1, 43kDa	protein_coding	15.9862	16.9826	14.4393	12.6193
DERA	ENSG00000023697	deoxyribose-phosphate aldolase (putative)	protein_coding	174.902	172.319	176.361	146.074
STRAP	ENSG00000023734	serine/threonine kinase receptor associated protein	protein_coding	222.66	171.905	244.759	193.969
ABCC2	ENSG00000023839	ATP-binding cassette, sub-family C (CFTR/MRP), member 2	protein_coding	179.951	115.088	426.556	196.485
DEF6	ENSG00000023892	differentially expressed in FDCP 6 homolog (mouse)	protein_coding	60.6345	67.5102	59.8008	19.5884
PLEKHO1	ENSG00000023902	pleckstrin homology domain containing, family O member 1	protein_coding	254.22	261.769	257.155	156.349
GCLM	ENSG00000023909	glutamate-cysteine ligase, modifier subunit	protein_coding	196.603	184.252	265.987	109.753
UBR2	ENSG00000024048	ubiquitin protein ligase E3 component n-recognin 2	protein_coding	113.386	112.8	106.925	116.489
EHD2	ENSG00000024422	EH-domain containing 2	protein_coding	294.082	229.703	374.61	257.86
DEPDC1	ENSG00000024526	DEP domain containing 1	protein_coding	1.91209	1.0156	5.15943	0.471465
CCDC28A	ENSG00000024862	coiled-coil domain containing 28A	protein_coding	53.8056	43.8711	49.7563	46.9393
RRAGD	ENSG00000025039	Ras-related GTP binding D	protein_coding	404.473	442.55	478.161	183.851
HSF2	ENSG00000025156	heat shock transcription factor 2	protein_coding	19.908	17.1995	18.3905	14.5175
PHF20	ENSG00000025293	PHD finger protein 20	protein_coding	373.363	346.297	383.133	320.674
HSD17B6	ENSG00000025423	hydroxysteroid (17-beta) dehydrogenase 6	protein_coding	13.1859	9.68195	15.0066	4.56847
NR1H3	ENSG00000025434	nuclear receptor subfamily 1, group H, member 3	protein_coding	152.394	170.926	167.192	192.319
TYMP	ENSG00000025708	thymidine phosphorylase	protein_coding	132.026	208.252	226.425	53.818
NCAPH2	ENSG00000025770	non-SMC condensin II complex, subunit H2	protein_coding	115.849	108.537	118.208	135.779
TOMM34	ENSG00000025772	translocase of outer mitochondrial membrane 34	protein_coding	55.5612	41.1623	62.6031	42.5865
SEC63	ENSG00000025796	SEC63 homolog (S. cerevisiae)	protein_coding	699.805	610.426	608.384	501.585
KPNA6	ENSG00000025800	karyopherin alpha 6 (importin alpha 7)	protein_coding	272.378	284.26	270.936	255.548
VIM	ENSG00000026025	vimentin	protein_coding	3623.3	3138.89	4875.69	1420.32
RTEL1-TNFRSF6B	ENSG00000026036	RTEL1-TNFRSF6B readthrough (NMD candidate)	protein_coding	11.3607	15.2484	13.0113	19.7692
FAS	ENSG00000026103	Fas cell surface death receptor	protein_coding	152.681	148.147	165.946	68.8352
RNASET2	ENSG00000026297	ribonuclease T2	protein_coding	189.889	227.873	197.549	119.498
CD44	ENSG00000026508	CD44 molecule (Indian blood group)	protein_coding	1071.68	1181.94	1100.78	743.411
KCNG1	ENSG00000026559	potassium voltage-gated channel, subfamily G, member 1	protein_coding	4.51374	6.34366	4.42449	4.15214
AGPAT4	ENSG00000026652	1-acylglycerol-3-phosphate O-acyltransferase 4	protein_coding	189.945	275.021	201.02	251.24
SLAMF7	ENSG00000026751	SLAM family member 7	protein_coding	45.5082	57.5487	71.6625	11.2968
BTN3A1	ENSG00000026950	butyrophilin, subfamily 3, member A1	protein_coding	145.652	150.135	149.465	98.0092
MIPEP	ENSG00000027001	mitochondrial intermediate peptidase	protein_coding	316.615	146.99	198.81	151.589
PRKCH	ENSG00000027075	protein kinase C, eta	protein_coding	424.247	500.929	491.959	356.19
INSRR	ENSG00000027644	insulin receptor-related receptor	protein_coding	5.06139	2.21064	3.47885	28.2779
IFNGR1	ENSG00000027697	interferon gamma receptor 1	protein_coding	264.757	234.102	254.795	134.936
B4GALT7	ENSG00000027847	xylosylprotein beta 1,4-galactosyltransferase, polypeptide 7	protein_coding	155.196	161.462	159.162	123.466
SH2D2A	ENSG00000027869	SH2 domain containing 2A	protein_coding	24.4366	31.3366	27.9464	10.2476
VRK2	ENSG00000028116	vaccinia related kinase 2	protein_coding	49.124	47.9946	48.4495	40.9521
TNFRSF1B	ENSG00000028137	tumor necrosis factor receptor superfamily, member 1B	protein_coding	137.728	142.729	152.546	72.3979
VEZT	ENSG00000028203	vezatin, adherens junctions transmembrane protein	protein_coding	589.544	711.821	594.159	519.177
POU2F2	ENSG00000028277	POU class 2 homeobox 2	protein_coding	66.086	75.2627	59.6163	21.6077
BRD9	ENSG00000028310	bromodomain containing 9	protein_coding	254.445	311.181	208.216	274.432
SNX1	ENSG00000028528	sorting nexin 1	protein_coding	832.369	760.668	729.119	659.289
TBPL1	ENSG00000028839	TBP-like 1	protein_coding	70.0515	68.3991	56.6829	64.9632
ARNTL2	ENSG00000029153	aryl hydrocarbon receptor nuclear translocator-like 2	protein_coding	14.2306	20.1619	22.3749	4.86843
BCLAF1	ENSG00000029363	BCL2-associated transcription factor 1	protein_coding	600.772	619.286	496.595	515.426
SLC39A9	ENSG00000029364	solute carrier family 39, member 9	protein_coding	283.664	277.271	305.866	322.652
ANK1	ENSG00000029534	ankyrin 1, erythrocytic	protein_coding	25.8669	42.215	14.7124	4.91431
IBSP	ENSG00000029559	integrin-binding sialoprotein	protein_coding	1.143	1.37877	1.43586	0
TFB1M	ENSG00000029639	transcription factor B1, mitochondrial	protein_coding	117.119	121.225	106.62	117.615
RABEP1	ENSG00000029725	rabaptin, RAB GTPase binding effector protein 1	protein_coding	179.811	153.789	161.076	137.347
HMGB3	ENSG00000029993	high mobility group box 3	protein_coding	118.064	101.188	106.673	45.3028
NUP160	ENSG00000030066	nucleoporin 160kDa	protein_coding	517.253	501.79	470.974	472.352
BAK1	ENSG00000030110	BCL2-antagonist/killer 1	protein_coding	42.5956	33.4087	53.1172	32.9817
MUSK	ENSG00000030304	muscle, skeletal, receptor tyrosine kinase	protein_coding	0.514317	0.42505	0.537676	0.972765
IKZF2	ENSG00000030419	IKAROS family zinc finger 2 (Helios)	protein_coding	87.0678	106.762	75.8766	57.3699
GRN	ENSG00000030582	granulin	protein_coding	5486.59	3285.59	9361.53	1038.74
FAM13B	ENSG00000031003	family with sequence similarity 13, member B	protein_coding	765.906	745.182	644.561	597.433
ARHGAP31	ENSG00000031081	Rho GTPase activating protein 31	protein_coding	88.3852	80.0236	89.2171	68.8382
NR2E3	ENSG00000031544	nuclear receptor subfamily 2, group E, member 3	processed_transcript	3.42545	5.33848	3.94258	5.54506
CENPQ	ENSG00000031691	centromere protein Q	protein_coding	6.34469	4.10194	5.97225	4.29391
SARS	ENSG00000031698	seryl-tRNA synthetase	protein_coding	259.892	187.252	240.994	210.519
RANBP3	ENSG00000031823	RAN binding protein 3	protein_coding	572.222	594.917	583.267	586.74
ARID4A	ENSG00000032219	AT rich interactive domain 4A (RBP1-like)	protein_coding	249.968	254.972	217.629	244.112
TSSC1	ENSG00000032389	tumor suppressing subtransferable candidate 1	protein_coding	151.134	163.533	149.302	165.327
PNPLA6	ENSG00000032444	patatin-like phospholipase domain containing 6	protein_coding	551.137	520.103	595.411	716.012
IFT88	ENSG00000032742	intraflagellar transport 88 homolog (Chlamydomonas)	protein_coding	108.682	108.132	85.6438	143.811
ALG1	ENSG00000033011	ALG1, chitobiosyldiphosphodolichol beta-mannosyltransferase	protein_coding	91.3555	85.3132	103.972	82.3177
ZCCHC8	ENSG00000033030	zinc finger, CCHC domain containing 8	protein_coding	113.756	130.384	131.185	102.254
ABCF2	ENSG00000033050	ATP-binding cassette, sub-family F (GCN20), member 2	protein_coding	149.636	132.091	165.515	137.393
CHPF2	ENSG00000033100	chondroitin polymerizing factor 2	protein_coding	226.085	221.77	280.607	203.357
LRRC7	ENSG00000033122	leucine rich repeat containing 7	protein_coding	22.4448	26.3112	13.7015	33.9291
FUT8	ENSG00000033170	fucosyltransferase 8 (alpha (1,6) fucosyltransferase)	protein_coding	232.26	341.923	348.891	164.066
UBA6	ENSG00000033178	ubiquitin-like modifier activating enzyme 6	protein_coding	284.993	336.302	335.3	195.812
GAB2	ENSG00000033327	GRB2-associated binding protein 2	protein_coding	601.206	577.29	506.641	424.235
ATP6V0A1	ENSG00000033627	ATPase, H+ transporting, lysosomal V0 subunit a1	protein_coding	1044.63	993.284	1241.25	764.124
PIAS1	ENSG00000033800	protein inhibitor of activated STAT, 1	protein_coding	354.215	342.36	344.343	294.306
SLC4A7	ENSG00000033867	solute carrier family 4, sodium bicarbonate cotransporter, member 7	protein_coding	95.9193	112.397	110.849	78.2575
APBA2	ENSG00000034053	amyloid beta (A4) precursor protein-binding, family A, member 2	protein_coding	19.0443	18.9888	27.614	7.96891
UHRF1	ENSG00000034063	ubiquitin-like with PHD and ring finger domains 1	processed_transcript	6.88171	6.14226	9.59657	2.54616
MAP2K3	ENSG00000034152	mitogen-activated protein kinase kinase 3	protein_coding	418.037	429.896	609.778	517.848
EFCAB1	ENSG00000034239	EF-hand calcium binding domain 1	protein_coding	5.29865	4.19009	3.85402	5.88489
TMSB10	ENSG00000034510	thymosin beta 10	protein_coding	1602.4	1095.39	1548.13	678.642
ASTE1	ENSG00000034533	asteroid homolog 1 (Drosophila)	protein_coding	63.4804	65.4389	57.48	67.135
RNF19A	ENSG00000034677	ring finger protein 19A, RBR E3 ubiquitin protein ligase	protein_coding	912.658	905.206	845.854	802.467
PEX3	ENSG00000034693	peroxisomal biogenesis factor 3	protein_coding	84.5286	73.3625	71.1364	81.7239
GABARAPL2	ENSG00000034713	GABA(A) receptor-associated protein-like 2	protein_coding	457.679	291.776	516.904	253.357
MYOC	ENSG00000034971	myocilin, trabecular meshwork inducible glucocorticoid response	protein_coding	1.49933	0.931536	0.822536	1.11697
SH3YL1	ENSG00000035115	SH3 and SYLF domain containing 1	protein_coding	521.225	595.229	449.338	663.74
FAM136A	ENSG00000035141	family with sequence similarity 136, member A	protein_coding	117.397	129.404	121.579	128.407
VCL	ENSG00000035403	vinculin	protein_coding	818.458	685.339	781.816	678.948
DEPDC1B	ENSG00000035499	DEP domain containing 1B	protein_coding	8.73942	6.47705	8.19284	17.53
DAPK2	ENSG00000035664	death-associated protein kinase 2	protein_coding	87.6989	92.2772	71.6869	150.315
NSMAF	ENSG00000035681	neutral sphingomyelinase (N-SMase) activation associated factor	protein_coding	395.132	428.257	408.463	235.639
ADSS	ENSG00000035687	adenylosuccinate synthase	protein_coding	249.824	258.502	311.068	169.364
STAP1	ENSG00000035720	signal transducing adaptor family member 1	protein_coding	6.78694	5.83176	5.44477	10.6419
TIMP2	ENSG00000035862	TIMP metallopeptidase inhibitor 2	protein_coding	735.509	640.797	714.3	395.291
RFC1	ENSG00000035928	replication factor C (activator 1) 1, 145kDa	protein_coding	531.898	461.408	530.404	484.63
TBC1D23	ENSG00000036054	TBC1 domain family, member 23	protein_coding	85.2703	79.0895	80.6755	68.3755
CUL3	ENSG00000036257	cullin 3	protein_coding	632.969	645.185	594.494	528.26
MYOM2	ENSG00000036448	myomesin 2	protein_coding	129.242	112.609	76.7302	149.997
OTC	ENSG00000036473	ornithine carbamoyltransferase	protein_coding	0.0984461	0	0.115826	0.548766
CYP46A1	ENSG00000036530	cytochrome P450, family 46, subfamily A, polypeptide 1	protein_coding	26.2306	30.2768	33.0546	32.562
ZZZ3	ENSG00000036549	zinc finger, ZZ-type containing 3	protein_coding	757.395	875.974	650.334	582.953
SLC18A1	ENSG00000036565	solute carrier family 18 (vesicular monoamine transporter), member 1	protein_coding	0.259362	0.557706	0.339582	0.0544225
USP2	ENSG00000036672	ubiquitin specific peptidase 2	protein_coding	313.755	315.773	275.801	714.898
CASR	ENSG00000036828	calcium-sensing receptor	protein_coding	59.3222	29.4885	19.6647	225.404
TUBG2	ENSG00000037042	tubulin, gamma 2	protein_coding	77.4575	64.9742	82.0366	93.1489
RPL26L1	ENSG00000037241	ribosomal protein L26-like 1	protein_coding	39.6874	27.5025	42.7494	26.2352
FLT4	ENSG00000037280	fms-related tyrosine kinase 4	protein_coding	256.134	245.155	301.657	438.138
NSUN2	ENSG00000037474	NOP2/Sun RNA methyltransferase family, member 2	protein_coding	144.877	149.385	127.527	123.834
FBXO42	ENSG00000037637	F-box protein 42	protein_coding	138.424	160.683	126.016	157.141
MFAP3	ENSG00000037749	microfibrillar-associated protein 3	protein_coding	329.526	318.262	339.214	275.794
MRI1	ENSG00000037757	methylthioribose-1-phosphate isomerase 1	protein_coding	238.339	242.394	258.179	388.9
METTL1	ENSG00000037897	methyltransferase like 1	protein_coding	43.4335	43.7451	46.9905	66.734
HOXC8	ENSG00000037965	homeobox C8	protein_coding	24.9084	32.9356	24.7882	42.557
AGA	ENSG00000038002	aspartylglucosaminidase	protein_coding	114.007	80.3876	110.269	62.9378
PI4K2B	ENSG00000038210	phosphatidylinositol 4-kinase type 2 beta	protein_coding	48.1905	52.4534	51.1175	54.9561
BOD1L1	ENSG00000038219	biorientation of chromosomes in cell division 1-like 1	protein_coding	449.221	436.915	442.91	407.832
MAT2B	ENSG00000038274	methionine adenosyltransferase II, beta	protein_coding	153.245	132.993	135.311	130.535
TLL1	ENSG00000038295	tolloid-like 1	protein_coding	89.7465	132.847	54.9282	17.5144
EDC4	ENSG00000038358	enhancer of mRNA decapping 4	protein_coding	313.743	306.034	358.826	364.52
TRIO	ENSG00000038382	trio Rho guanine nucleotide exchange factor	protein_coding	2020.01	2438.27	2669.11	1461.09
VCAN	ENSG00000038427	versican	protein_coding	712.717	717.877	1167.58	79.766
CLEC16A	ENSG00000038532	C-type lectin domain family 16, member A	protein_coding	584.234	580.826	588.471	618.662
MSR1	ENSG00000038945	macrophage scavenger receptor 1	protein_coding	278.613	298.236	339.019	85.7953
CDH1	ENSG00000039068	cadherin 1, type 1, E-cadherin (epithelial)	protein_coding	1229.16	1330.01	1446.13	835.28
SKIV2L2	ENSG00000039123	superkiller viralicidic activity 2-like 2 (S. cerevisiae)	protein_coding	468.376	419.677	414.254	429.486
DNAH5	ENSG00000039139	dynein, axonemal, heavy chain 5	protein_coding	184.385	157.955	836.509	81.1151
ZFYVE16	ENSG00000039319	zinc finger, FYVE domain containing 16	protein_coding	193.107	196.93	182.947	158.667
FAM65A	ENSG00000039523	family with sequence similarity 65, member A	protein_coding	1084.18	1030.62	1295.82	1460.53
C6	ENSG00000039537	complement component 6	protein_coding	19.2844	17.5817	8.78881	27.8159
RAI14	ENSG00000039560	retinoic acid induced 14	protein_coding	748.865	878.295	1006.59	630.317
SOX30	ENSG00000039600	SRY (sex determining region Y)-box 30	protein_coding	0.436799	0.377125	0.397199	0.645296
PNKP	ENSG00000039650	polynucleotide kinase 3'-phosphatase	protein_coding	297.565	302.048	355.498	420.281
BEST2	ENSG00000039987	bestrophin 2	protein_coding	0.100254	0	0.187833	0.274809
PHLPP2	ENSG00000040199	PH domain and leucine rich repeat protein phosphatase 2	protein_coding	77.9758	81.2205	82.8895	51.9982
SPDL1	ENSG00000040275	spindle apparatus coiled-coil protein 1	protein_coding	86.904	88.0006	120.733	42.4534
STAU2	ENSG00000040341	staufen double-stranded RNA binding protein 2	protein_coding	281.578	296.887	295.107	227.867
PQLC2	ENSG00000040487	PQ loop repeat containing 2	protein_coding	59.1103	60.8215	94.4556	61.4747
CTNS	ENSG00000040531	cystinosin, lysosomal cystine transporter	protein_coding	239.995	207.403	298.668	279.784
RTN4R	ENSG00000040608	reticulon 4 receptor	protein_coding	81.4472	68.8335	73.0353	14.9796
PHF23	ENSG00000040633	PHD finger protein 23	protein_coding	213.166	195.18	314.135	205.597
CDH10	ENSG00000040731	cadherin 10, type 2 (T2-cadherin)	protein_coding	3.43083	0.226401	0.271373	0.753581
INPP4A	ENSG00000040933	inositol polyphosphate-4-phosphatase, type I, 107kDa	protein_coding	165.283	226.01	171.828	123.654
RAB27B	ENSG00000041353	RAB27B, member RAS oncogene family	protein_coding	42.7387	35.8972	39.6994	14.9941
PSMA4	ENSG00000041357	proteasome (prosome, macropain) subunit, alpha type, 4	protein_coding	229.224	173.424	216.344	166.989
MYO16	ENSG00000041515	myosin XVI	protein_coding	9.10749	106.972	35.4324	3.3046
LSG1	ENSG00000041802	large 60S subunit nuclear export GTPase 1	protein_coding	249.766	262.458	237.135	264.385
PARP3	ENSG00000041880	poly (ADP-ribose) polymerase family, member 3	protein_coding	121.024	123.856	126.106	117.797
TNC	ENSG00000041982	tenascin C	protein_coding	243.48	164.406	206.441	156.172
THAP3	ENSG00000041988	THAP domain containing, apoptosis associated protein 3	protein_coding	89.4814	81.7605	85.8948	135.001
FAM65C	ENSG00000042062	family with sequence similarity 65, member C	protein_coding	115.728	94.023	55.8025	376.446
TDP1	ENSG00000042088	tyrosyl-DNA phosphodiesterase 1	protein_coding	77.9148	91.41	87.2907	73.5596
AIFM2	ENSG00000042286	apoptosis-inducing factor, mitochondrion-associated, 2	protein_coding	30.4241	22.2628	29.7288	33.1365
C2orf83	ENSG00000042304	chromosome 2 open reading frame 83	protein_coding	0.0621257	0.0684621	0.0762326	0.0337363
SPATA7	ENSG00000042317	spermatogenesis associated 7	protein_coding	133.57	191.831	148.599	135.661
MED17	ENSG00000042429	mediator complex subunit 17	protein_coding	117.376	139.112	108.642	106.238
RETSAT	ENSG00000042445	retinol saturase (all-trans-retinol 13,14-reductase)	protein_coding	170.548	130.403	170.531	155.431
CAPG	ENSG00000042493	capping protein (actin filament), gelsolin-like	protein_coding	324.358	257.348	319.823	218.118
AP2S1	ENSG00000042753	adaptor-related protein complex 2, sigma 1 subunit	protein_coding	197.762	157.76	275.061	154.852
USH2A	ENSG00000042781	Usher syndrome 2A (autosomal recessive, mild)	protein_coding	1.36142	0.59894	0.628552	3.40138
ZPBP	ENSG00000042813	zona pellucida binding protein	protein_coding	1.55952	2.72921	0.820366	4.50894
TG	ENSG00000042832	thyroglobulin	protein_coding	62.8123	63.4496	72.498	99.5574
ADAM28	ENSG00000042980	ADAM metallopeptidase domain 28	protein_coding	183.615	244.991	214.453	103.02
BARX2	ENSG00000043039	BARX homeobox 2	protein_coding	7.16648	4.41037	5.95404	19.8644
DCUN1D1	ENSG00000043093	DCN1, defective in cullin neddylation 1, domain containing 1	protein_coding	397.816	387.515	376.848	382.833
JADE2	ENSG00000043143	jade family PHD finger 2	protein_coding	358.875	333.736	365.636	359.306
ZIC2	ENSG00000043355	Zic family member 2	protein_coding	1.20743	7.43467	2.73331	0.378091
LCP2	ENSG00000043462	lymphocyte cytosolic protein 2 (SH2 domain containing leukocyte protein of 76kDa)	protein_coding	272.99	297.721	302.689	83.9474
TRIT1	ENSG00000043514	tRNA isopentenyltransferase 1	protein_coding	114.579	146.362	118.826	129.586
ADRB1	ENSG00000043591	adrenoceptor beta 1	protein_coding	3.28176	1.31162	1.68852	13.1126
GUCA2B	ENSG00000044012	guanylate cyclase activator 2B (uroguanylin)	protein_coding	0.287568	0.175431	1.51949	0
CUL7	ENSG00000044090	cullin 7	protein_coding	66.0681	67.5457	74.114	85.8731
CTNNA1	ENSG00000044115	catenin (cadherin-associated protein), alpha 1, 102kDa	protein_coding	2854.22	2413.99	2530.16	2199.63
PHKA2	ENSG00000044446	phosphorylase kinase, alpha 2 (liver)	protein_coding	405.511	439.42	385.994	560.266
CNTLN	ENSG00000044459	centlein, centrosomal protein	protein_coding	50.1429	53.6637	37.2271	26.9061
EPHA3	ENSG00000044524	EPH receptor A3	protein_coding	16.1281	14.4583	24.0596	8.22868
HSPA5	ENSG00000044574	heat shock 70kDa protein 5 (glucose-regulated protein, 78kDa)	protein_coding	345.804	180.315	321.531	164.252
DSG2	ENSG00000046604	desmoglein 2	protein_coding	155.298	105.349	138.64	130.156
GEMIN8	ENSG00000046647	gem (nuclear organelle) associated protein 8	protein_coding	112.438	127.371	108.591	98.2803
OFD1	ENSG00000046651	oral-facial-digital syndrome 1	protein_coding	164.797	185.877	156.033	174.964
GPM6B	ENSG00000046653	glycoprotein M6B	protein_coding	63.1004	37.68	21.8937	57.2653
MAGEC2	ENSG00000046774	melanoma antigen family C, 2	protein_coding	0	0	0.0801636	0.0872089
PREX2	ENSG00000046889	phosphatidylinositol-3,4,5-trisphosphate-dependent Rac exchange factor 2	protein_coding	70.5673	104.859	78.0048	73.5402
WDR37	ENSG00000047056	WD repeat domain 37	protein_coding	190.551	223.462	194.98	199.537
YTHDC2	ENSG00000047188	YTH domain containing 2	protein_coding	170.597	183.736	158.596	133.425
CTPS2	ENSG00000047230	CTP synthase 2	protein_coding	40.9914	43.8447	41.7748	37.6424
ATP6V1H	ENSG00000047249	ATPase, H+ transporting, lysosomal 50/57kDa, V1 subunit H	protein_coding	635.656	461.24	581.194	542.066
POLR2B	ENSG00000047315	polymerase (RNA) II (DNA directed) polypeptide B, 140kDa	protein_coding	644.182	539.971	646.944	469.908
FAM214A	ENSG00000047346	family with sequence similarity 214, member A	protein_coding	438.832	493.212	472.896	391.079
ARAP2	ENSG00000047365	ArfGAP with RhoGAP domain, ankyrin repeat and PH domain 2	protein_coding	414.964	511.012	428.976	310.185
TPR	ENSG00000047410	translocated promoter region, nuclear basket protein	protein_coding	1153.49	954.365	1149.76	919.392
CP	ENSG00000047457	ceruloplasmin (ferroxidase)	protein_coding	132.657	101.365	68.8814	41.3681
KIAA0556	ENSG00000047578	KIAA0556	protein_coding	418.561	452.248	460.489	541.734
DTNBP1	ENSG00000047579	dystrobrevin binding protein 1	protein_coding	79.8947	97.9267	77.967	54.8238
XK	ENSG00000047597	X-linked Kx blood group (McLeod syndrome)	protein_coding	1.84598	0.611768	1.88615	3.52331
ANO2	ENSG00000047617	anoctamin 2	protein_coding	76.3763	77.0545	104.352	26.8642
C12orf4	ENSG00000047621	chromosome 12 open reading frame 4	protein_coding	149.827	173.08	150.497	111.338
SCML1	ENSG00000047634	sex comb on midleg-like 1 (Drosophila)	protein_coding	39.416	39.4099	28.7381	49.7692
WWC3	ENSG00000047644	WWC family member 3	protein_coding	101.267	84.2267	99.8075	96.4476
ARHGAP6	ENSG00000047648	Rho GTPase activating protein 6	protein_coding	48.9696	54.5084	56.4029	130.159
FAM184B	ENSG00000047662	family with sequence similarity 184, member B	protein_coding	1.87878	2.22391	1.22839	4.20046
MAP4	ENSG00000047849	microtubule-associated protein 4	protein_coding	843.337	753.296	965.234	671.533
GOPC	ENSG00000047932	golgi-associated PDZ and coiled-coil motif containing	protein_coding	51.0314	47.7297	44.0013	43.0579
ROS1	ENSG00000047936	c-ros oncogene 1 , receptor tyrosine kinase	protein_coding	1.48456	1.71706	0.409459	2.01418
USP28	ENSG00000048028	ubiquitin specific peptidase 28	protein_coding	195.873	221.217	207.715	175.021
HDAC9	ENSG00000048052	histone deacetylase 9	protein_coding	127.499	125.142	109.119	78.9161
TSPAN17	ENSG00000048140	tetraspanin 17	protein_coding	98.0037	97.9672	120.82	69.2031
NOP16	ENSG00000048162	NOP16 nucleolar protein	protein_coding	59.211	41.742	55.7569	48.2341
CC2D2A	ENSG00000048342	coiled-coil and C2 domain containing 2A	protein_coding	120.901	143.032	115.417	136.168
RRM2B	ENSG00000048392	ribonucleotide reductase M2 B (TP53 inducible)	protein_coding	591.048	517.738	604.326	311.467
ZNF800	ENSG00000048405	zinc finger protein 800	protein_coding	155.872	164.959	179.594	135.901
TNFRSF17	ENSG00000048462	tumor necrosis factor receptor superfamily, member 17	protein_coding	3.18784	6.35264	3.91295	2.84468
SNX29	ENSG00000048471	sorting nexin 29	protein_coding	1312.81	1343.94	1322.91	1348.23
LMO3	ENSG00000048540	LIM domain only 3 (rhombotin-like 2)	protein_coding	80.493	59.1875	19.2237	78.9738
MRPS10	ENSG00000048544	mitochondrial ribosomal protein S10	protein_coding	60.5321	48.856	66.2257	45.5019
GUCA1A	ENSG00000048545	guanylate cyclase activator 1A (retina)	protein_coding	0.0908795	0.286325	0.26321	0.110243
RSF1	ENSG00000048649	remodeling and spacing factor 1	protein_coding	604.01	544.384	524.577	546.344
VPS13D	ENSG00000048707	vacuolar protein sorting 13 homolog D (S. cerevisiae)	protein_coding	1187.84	1341.6	956.024	1118.8
CELF2	ENSG00000048740	CUGBP, Elav-like family member 2	protein_coding	455.593	334.214	387.691	50.3516
FAM120A	ENSG00000048828	family with sequence similarity 120A	protein_coding	302.788	273.176	327.307	244.347
R3HDM1	ENSG00000048991	R3H domain containing 1	protein_coding	439.031	459.528	463.537	312.319
COL9A2	ENSG00000049089	collagen, type IX, alpha 2	protein_coding	90.0513	57.1819	80.6422	279.48
KITLG	ENSG00000049130	KIT ligand	protein_coding	143.134	143.012	144.807	197.916
ERCC8	ENSG00000049167	excision repair cross-complementing rodent repair deficiency, complementation group 8	protein_coding	49.0104	55.765	48.789	48.9256
ADAMTS6	ENSG00000049192	ADAM metallopeptidase with thrombospondin type 1 motif, 6	protein_coding	10.6642	8.80473	13.8638	18.4709
H6PD	ENSG00000049239	hexose-6-phosphate dehydrogenase (glucose 1-dehydrogenase)	protein_coding	164.611	182.073	193.709	141.586
VAMP3	ENSG00000049245	vesicle-associated membrane protein 3	protein_coding	343.252	330.234	383.156	258.849
PER3	ENSG00000049246	period circadian clock 3	protein_coding	407.715	734.031	477.604	325.027
UTS2	ENSG00000049247	urotensin 2	protein_coding	11.6729	20.1625	10.1781	9.76258
TNFRSF9	ENSG00000049249	tumor necrosis factor receptor superfamily, member 9	protein_coding	11.1754	8.51214	33.5784	1.13454
EPN3	ENSG00000049283	epsin 3	protein_coding	46.3812	61.6346	34.3617	236.336
SRD5A2	ENSG00000049319	steroid-5-alpha-reductase, alpha polypeptide 2 (3-oxo-5 alpha-steroid delta 4-dehydrogenase alpha 2)	processed_transcript	0.301862	0.172993	0.213106	0.623311
LTBP1	ENSG00000049323	latent transforming growth factor beta binding protein 1	protein_coding	245.09	166.575	172.861	245.404
RCN1	ENSG00000049449	reticulocalbin 1, EF-hand calcium binding domain	protein_coding	342.036	242.51	367.237	180.476
ELN	ENSG00000049540	elastin	protein_coding	655.931	566.526	821.882	503.051
RFC2	ENSG00000049541	replication factor C (activator 1) 2, 40kDa	protein_coding	56.1426	70.431	65.8136	38.5456
ARID1B	ENSG00000049618	AT rich interactive domain 1B (SWI1-like)	protein_coding	264.058	292.449	286.062	253.136
CLPTM1L	ENSG00000049656	CLPTM1-like	protein_coding	713.757	731.11	840.855	574.81
NEDD4L	ENSG00000049759	neural precursor cell expressed, developmentally down-regulated 4-like, E3 ubiquitin protein ligase	protein_coding	1414.41	1326.29	998.742	2438.97
FOXP3	ENSG00000049768	forkhead box P3	protein_coding	6.32238	6.45376	7.97979	3.30081
PPP1R3F	ENSG00000049769	protein phosphatase 1, regulatory subunit 3F	protein_coding	32.3812	30.2179	35.4322	44.5385
HEXB	ENSG00000049860	hexosaminidase B (beta polypeptide)	protein_coding	547.787	365.1	607.27	219.457
PTCD2	ENSG00000049883	pentatricopeptide repeat domain 2	protein_coding	40.999	38.1617	38.0798	37.0206
KIAA2022	ENSG00000050030	KIAA2022	protein_coding	6.5582	3.63343	5.63293	13.1472
JKAMP	ENSG00000050130	JNK1/MAPK8-associated membrane protein	protein_coding	164.369	180.672	185.663	134.564
DKK3	ENSG00000050165	dickkopf WNT signaling pathway inhibitor 3	protein_coding	634.165	338.737	504.695	325.073
ARHGEF5	ENSG00000050327	Rho guanine nucleotide exchange factor (GEF) 5	protein_coding	37.6981	48.7889	43.2969	55.5756
NFE2L3	ENSG00000050344	nuclear factor, erythroid 2-like 3	protein_coding	17.8728	16.3315	20.8182	16.7098
MCUR1	ENSG00000050393	mitochondrial calcium uniporter regulator 1	protein_coding	136.531	131.952	133.978	193.927
LIMA1	ENSG00000050405	LIM domain and actin binding 1	protein_coding	424.559	396.797	361.799	368.45
LETMD1	ENSG00000050426	LETM1 domain containing 1	protein_coding	530.712	607.868	536.117	592.522
SLC4A8	ENSG00000050438	solute carrier family 4, sodium bicarbonate cotransporter, member 8	protein_coding	20.561	19.2984	22.9987	40.1117
LAMC3	ENSG00000050555	laminin, gamma 3	protein_coding	95.7247	66.3031	55.8421	145.492
PTGER3	ENSG00000050628	prostaglandin E receptor 3 (subtype EP3)	protein_coding	329.435	130.94	160.623	977.842
TNIP3	ENSG00000050730	TNFAIP3 interacting protein 3	protein_coding	26.5224	64.5031	24.88	0.976382
MAPK9	ENSG00000050748	mitogen-activated protein kinase 9	protein_coding	157.643	172.688	151.688	125.035
COL23A1	ENSG00000050767	collagen, type XXIII, alpha 1	protein_coding	79.2767	106.72	75.4791	49.6476
BCAR1	ENSG00000050820	breast cancer anti-estrogen resistance 1	protein_coding	290.975	336.971	392.362	368.306
FAM160A2	ENSG00000051009	family with sequence similarity 160, member A2	protein_coding	87.0497	96.8395	87.7075	142.671
HERPUD1	ENSG00000051108	homocysteine-inducible, endoplasmic reticulum stress-inducible, ubiquitin-like domain member 1	protein_coding	899.864	903.08	797.793	719.281
HOMER3	ENSG00000051128	homer homolog 3 (Drosophila)	protein_coding	129.645	144.323	184.571	78.2744
RAD51	ENSG00000051180	RAD51 recombinase	protein_coding	3.66048	3.42463	5.66315	2.45158
POLQ	ENSG00000051341	polymerase (DNA directed), theta	protein_coding	17.0332	19.341	32.2916	8.32604
PIK3CB	ENSG00000051382	phosphatidylinositol-4,5-bisphosphate 3-kinase, catalytic subunit beta	protein_coding	217.688	244.727	194.51	220.591
CYBA	ENSG00000051523	cytochrome b-245, alpha polypeptide	protein_coding	565.478	589.396	834.875	329.281
THOC3	ENSG00000051596	THO complex 3	protein_coding	46.7761	35.7118	52.6031	40.9641
HEBP2	ENSG00000051620	heme binding protein 2	protein_coding	275.733	278.069	251.472	307.106
MPHOSPH9	ENSG00000051825	M-phase phosphoprotein 9	protein_coding	396.542	414.473	424.03	352.297
PLEKHA5	ENSG00000052126	pleckstrin homology domain containing, family A member 5	protein_coding	276.941	267.386	234.628	338.835
PRSS8	ENSG00000052344	protease, serine, 8	protein_coding	183.996	461.094	707.795	484.83
SIKE1	ENSG00000052723	suppressor of IKBKE 1	protein_coding	516.244	597.24	468.062	411.733
RRP12	ENSG00000052749	ribosomal RNA processing 12 homolog (S. cerevisiae)	protein_coding	52.6137	55.1825	70.8096	40.4016
FNIP2	ENSG00000052795	folliculin interacting protein 2	protein_coding	1258.93	1272.94	1702.39	387.524
MSMO1	ENSG00000052802	methylsterol monooxygenase 1	protein_coding	64.9214	61.031	71.1274	85.1796
TTC17	ENSG00000052841	tetratricopeptide repeat domain 17	protein_coding	761.325	775.067	695.712	763.664
ALX4	ENSG00000052850	ALX homeobox 4	protein_coding	2.68606	2.90931	1.44051	0.898984
FSTL4	ENSG00000053108	follistatin-like 4	protein_coding	122.416	68.1871	115.834	82.8365
FOXN3	ENSG00000053254	forkhead box N3	protein_coding	1205.97	1130.54	1152.09	1001.49
METTL24	ENSG00000053328	methyltransferase like 24	protein_coding	24.5401	28.7633	28.3175	27.3496
AKR7A2	ENSG00000053371	aldo-keto reductase family 7, member A2 (aflatoxin aldehyde reductase)	protein_coding	201.485	190.07	202.047	233.784
MRTO4	ENSG00000053372	mRNA turnover 4 homolog (S. cerevisiae)	protein_coding	98.6004	72.2487	92.069	102.814
NNAT	ENSG00000053438	neuronatin	protein_coding	3.44245	5.45321	5.22666	8.12157
USE1	ENSG00000053501	unconventional SNARE in the ER 1 homolog (S. cerevisiae)	protein_coding	65.5237	54.5109	70.031	62.6648
MCF2L2	ENSG00000053524	MCF.2 cell line derived transforming sequence-like 2	protein_coding	64.9795	37.4563	75.2328	12.5344
NRIP2	ENSG00000053702	nuclear receptor interacting protein 2	protein_coding	107.022	89.8059	73.7419	202.197
LAMA3	ENSG00000053747	laminin, alpha 3	protein_coding	167.577	145.936	210.67	69.2686
AP5M1	ENSG00000053770	adaptor-related protein complex 5, mu 1 subunit	protein_coding	326.396	365.633	355.818	321.432
ANAPC4	ENSG00000053900	anaphase promoting complex subunit 4	protein_coding	312.077	360.561	294.881	266.326
KCNQ1	ENSG00000053918	potassium voltage-gated channel, KQT-like subfamily, member 1	protein_coding	148.707	117.534	121.611	497.568
TRAPPC3	ENSG00000054116	trafficking protein particle complex 3	protein_coding	172.108	156.043	178.693	160.577
THRAP3	ENSG00000054118	thyroid hormone receptor associated protein 3	protein_coding	395.923	332.435	368.025	381.005
PHPT1	ENSG00000054148	phosphohistidine phosphatase 1	protein_coding	213.425	186.766	243.298	227.113
ENTPD2	ENSG00000054179	ectonucleoside triphosphate diphosphohydrolase 2	protein_coding	18.1561	15.8463	20.8637	31.5281
LY75	ENSG00000054219	lymphocyte antigen 75	protein_coding	5.68817	5.6664	4.87153	5.67646
ARID4B	ENSG00000054267	AT rich interactive domain 4B (RBP1-like)	protein_coding	116.119	105.217	113.838	104.598
OPN3	ENSG00000054277	opsin 3	protein_coding	41.9831	46.7984	39.0383	37.0195
SDCCAG8	ENSG00000054282	serologically defined colon cancer antigen 8	protein_coding	239.174	263.272	229.023	241.113
PTPRN	ENSG00000054356	protein tyrosine phosphatase, receptor type, N	protein_coding	1.48908	0.813121	5.38764	0.707473
HHAT	ENSG00000054392	hedgehog acyltransferase	protein_coding	89.7282	68.9161	97.1158	36.6561
KIF1B	ENSG00000054523	kinesin family member 1B	protein_coding	273.461	267.496	251.54	288.341
FOXC1	ENSG00000054598	forkhead box C1	protein_coding	69.139	86.7041	73.1437	89.8852
TBC1D22A	ENSG00000054611	TBC1 domain family, member 22A	protein_coding	169.487	193.054	154.863	166.907
SYNE2	ENSG00000054654	spectrin repeat containing, nuclear envelope 2	protein_coding	4467.21	4964.3	3652.47	7695.2
PLEKHH1	ENSG00000054690	pleckstrin homology domain containing, family H (with MyTH4 domain) member 1	protein_coding	435.183	969.565	655.023	494.89
ATP9A	ENSG00000054793	ATPase, class II, type 9A	protein_coding	138.046	129.456	147.649	99.6771
SPO11	ENSG00000054796	SPO11 meiotic protein covalently bound to DSB	protein_coding	0.0379593	0	0	0
CBLN4	ENSG00000054803	cerebellin 4 precursor	protein_coding	2.84287	3.48688	6.45747	3.47799
CHRDL2	ENSG00000054938	chordin-like 2	protein_coding	3.82262	3.31937	5.81769	1.8779
FAM168A	ENSG00000054965	family with sequence similarity 168, member A	protein_coding	311.674	289.648	305.934	324.141
RELT	ENSG00000054967	RELT tumor necrosis factor receptor	protein_coding	52.6998	76.3713	70.3043	20.3078
GALC	ENSG00000054983	galactosylceramidase	protein_coding	242.643	251.961	229.451	234.586
NOP58	ENSG00000055044	NOP58 ribonucleoprotein	protein_coding	240.269	216.037	224.157	214.754
SZRD1	ENSG00000055070	SUZ RNA binding domain containing 1	protein_coding	566.182	504.884	518.723	646.789
KCNH2	ENSG00000055118	potassium voltage-gated channel, subfamily H (eag-related), member 2	protein_coding	17.7847	17.4057	11.221	4.80922
CUL1	ENSG00000055130	cullin 1	protein_coding	93.7323	81.8385	90.8461	76.3032
FAM114A2	ENSG00000055147	family with sequence similarity 114, member A2	protein_coding	200.425	187.813	184.876	183.158
CYFIP2	ENSG00000055163	cytoplasmic FMR1 interacting protein 2	protein_coding	1735.63	1783.01	1292.14	3956.46
TAB2	ENSG00000055208	TGF-beta activated kinase 1/MAP3K7 binding protein 2	protein_coding	255.008	249.727	245.495	220.978
GINM1	ENSG00000055211	glycoprotein integral membrane 1	protein_coding	209.453	158.807	203.108	179.605
EIF2AK2	ENSG00000055332	eukaryotic translation initiation factor 2-alpha kinase 2	protein_coding	644.239	626.282	682.076	572.636
USP36	ENSG00000055483	ubiquitin specific peptidase 36	protein_coding	884.676	889.85	926.789	813.116
KMT2C	ENSG00000055609	lysine (K)-specific methyltransferase 2C	protein_coding	750.282	839.303	729.946	802.165
MCOLN3	ENSG00000055732	mucolipin 3	protein_coding	52.3568	78.5557	69.5163	37.203
CCDC85A	ENSG00000055813	coiled-coil domain containing 85A	protein_coding	3.23029	3.34291	3.60863	4.3138
PUM2	ENSG00000055917	pumilio RNA-binding family member 2	protein_coding	397.777	423.057	389.833	370.917
MRPL43	ENSG00000055950	mitochondrial ribosomal protein L43	protein_coding	170.464	148.45	168.392	185.438
ITIH4	ENSG00000055955	inter-alpha-trypsin inhibitor heavy chain family, member 4	protein_coding	7.63834	9.29371	6.22972	15.3076
ITIH1	ENSG00000055957	inter-alpha-trypsin inhibitor heavy chain 1	protein_coding	29.4682	47.2225	8.66807	0.975481
C4orf27	ENSG00000056050	chromosome 4 open reading frame 27	protein_coding	60.3687	37.5971	52.0896	51.1679
ZFR	ENSG00000056097	zinc finger RNA binding protein	protein_coding	321.827	282.02	290.736	244.238
ZNF280C	ENSG00000056277	zinc finger protein 280C	protein_coding	16.0028	17.5632	18.823	11.6125
NPFFR2	ENSG00000056291	neuropeptide FF receptor 2	protein_coding	0.913182	0.719064	1.0826	0.232268
PHF21B	ENSG00000056487	PHD finger protein 21B	protein_coding	35.3433	23.186	24.7954	155.364
TRAF1	ENSG00000056558	TNF receptor-associated factor 1	protein_coding	60.2623	74.2604	57.6871	56.8388
RC3H2	ENSG00000056586	ring finger and CCCH-type domains 2	protein_coding	307.113	324.409	304.159	276.864
PCGF2	ENSG00000056661	polycomb group ring finger 2	protein_coding	182.098	152.774	174.578	247.628
IL17RB	ENSG00000056736	interleukin 17 receptor B	protein_coding	49.1042	87.6876	32.2797	124.543
TRAF3IP2	ENSG00000056972	TRAF3 interacting protein 2	protein_coding	57.4974	75.5349	65.8194	71.0294
GYG2	ENSG00000056998	glycogenin 2	protein_coding	55.7511	38.5194	39.9833	13.5451
DCBLD2	ENSG00000057019	discoidin, CUB and LCCL domain containing 2	protein_coding	748.883	708.212	841.773	566.893
SERPINB3	ENSG00000057149	serpin peptidase inhibitor, clade B (ovalbumin), member 3	protein_coding	0.131785	0	0.0478414	0.153555
SOAT1	ENSG00000057252	sterol O-acyltransferase 1	protein_coding	232.557	194.39	279.182	109.711
PKP2	ENSG00000057294	plakophilin 2	protein_coding	53.0804	57.709	53.2744	76.5208
MSH4	ENSG00000057468	mutS homolog 4	protein_coding	1.84099	1.84642	2.04548	1.92387
F7	ENSG00000057593	coagulation factor VII (serum prothrombin conversion accelerator)	protein_coding	15.5918	20.7008	23.4781	7.20998
GDI2	ENSG00000057608	GDP dissociation inhibitor 2	protein_coding	682.376	560.263	701.924	481.181
PRDM1	ENSG00000057657	PR domain containing 1, with ZNF domain	protein_coding	193.587	200.547	254.359	82.1696
ATG5	ENSG00000057663	autophagy related 5	protein_coding	44.4459	45.6163	43.7491	40.7503
TMCC3	ENSG00000057704	transmembrane and coiled-coil domain family 3	protein_coding	95.0681	132.929	102.179	70.941
PITHD1	ENSG00000057757	PITH (C-terminal proteasome-interacting domain of thioredoxin-like) domain containing 1	protein_coding	134.37	90.5723	87.0397	88.2557
MTA3	ENSG00000057935	metastasis associated 1 family, member 3	protein_coding	447.736	422.218	385.584	292.612
USP13	ENSG00000058056	ubiquitin specific peptidase 13 (isopeptidase T-3)	protein_coding	74.4288	64.7995	65.7399	116.755
ATP11B	ENSG00000058063	ATPase, class VI, type 11B	protein_coding	366.279	375.389	365.407	294.058
LAMC2	ENSG00000058085	laminin, gamma 2	protein_coding	42.0489	85.7095	60.0616	21.0633
CDK14	ENSG00000058091	cyclin-dependent kinase 14	protein_coding	424.317	355.098	476.581	544.591
SEC61A1	ENSG00000058262	Sec61 alpha 1 subunit (S. cerevisiae)	protein_coding	524.757	441.174	592.101	382.926
PPP1R12A	ENSG00000058272	protein phosphatase 1, regulatory subunit 12A	protein_coding	742.698	659.846	653.762	578.104
RASGRF1	ENSG00000058335	Ras protein-specific guanine nucleotide-releasing factor 1	protein_coding	35.1557	103.424	40.461	5.78083
CAMK2B	ENSG00000058404	calcium/calmodulin-dependent protein kinase II beta	protein_coding	39.7883	64.5672	43.1295	42.9993
CROCC	ENSG00000058453	ciliary rootlet coiled-coil, rootletin	protein_coding	376.202	347.866	424.674	529.437
POLR3E	ENSG00000058600	polymerase (RNA) III (DNA directed) polypeptide E (80kD)	protein_coding	436.299	463.751	443.231	466.734
ATP2B4	ENSG00000058668	ATPase, Ca++ transporting, plasma membrane 4	protein_coding	252.796	234.902	448.916	143.617
ZC3H11A	ENSG00000058673	zinc finger CCCH-type containing 11A	protein_coding	547.106	553.151	588.078	551.973
RIOK2	ENSG00000058729	RIO kinase 2	protein_coding	111.526	84.0849	92.477	85.1124
YIPF1	ENSG00000058799	Yip1 domain family, member 1	protein_coding	82.7741	83.3026	87.0317	65.5417
NDC1	ENSG00000058804	NDC1 transmembrane nucleoporin	protein_coding	49.3235	43.6314	47.753	39.6966
DGKG	ENSG00000058866	diacylglycerol kinase, gamma 90kDa	protein_coding	206.431	100.538	86.6319	103.914
FLYWCH1	ENSG00000059122	FLYWCH-type zinc finger 1	protein_coding	730.274	715.931	883.469	990.328
UNKL	ENSG00000059145	unkempt family zinc finger-like	protein_coding	269.318	312.992	293.875	381.036
TBXAS1	ENSG00000059377	thromboxane A synthase 1 (platelet)	protein_coding	78.2895	91.3488	91.4032	42.8036
PARP12	ENSG00000059378	poly (ADP-ribose) polymerase family, member 12	protein_coding	282.358	375.685	328.086	269.045
ALDH18A1	ENSG00000059573	aldehyde dehydrogenase 18 family, member A1	protein_coding	316.019	293.352	390.338	203.72
TARBP1	ENSG00000059588	TAR (HIV-1) RNA binding protein 1	protein_coding	781.577	1082.31	976.266	691.732
PET112	ENSG00000059691	PET112 homolog (yeast)	protein_coding	115.285	119.163	115.328	110.105
MXD1	ENSG00000059728	MAX dimerization protein 1	protein_coding	169.035	185.221	235.688	125.146
CDK17	ENSG00000059758	cyclin-dependent kinase 17	protein_coding	476.493	531.552	564	362.413
DNAJC25	ENSG00000059769	DnaJ (Hsp40) homolog, subfamily C , member 25	protein_coding	16.7612	12.9737	16.0244	13.4315
SLC2A3	ENSG00000059804	solute carrier family 2 (facilitated glucose transporter), member 3	protein_coding	628.107	565.243	821.97	469.773
PSD	ENSG00000059915	pleckstrin and Sec7 domain containing	protein_coding	29.2426	23.1695	36.646	53.0215
CTDP1	ENSG00000060069	CTD (carboxy-terminal domain, RNA polymerase II, polypeptide A) phosphatase, subunit 1	protein_coding	92.0969	90.3972	107.879	104.801
YBX3	ENSG00000060138	Y box binding protein 3	protein_coding	1150.13	1515.19	1212.96	765.327
STYK1	ENSG00000060140	serine/threonine/tyrosine kinase 1	protein_coding	5.80917	19.0862	5.37594	5.00819
WNK1	ENSG00000060237	WNK lysine deficient protein kinase 1	protein_coding	3417.68	2600.51	3525.51	6068.13
RPS17P5	ENSG00000060303	ribosomal protein S17 pseudogene 5	pseudogene	0	0	0.0902496	0
CCAR1	ENSG00000060339	cell division cycle and apoptosis regulator 1	protein_coding	247.701	228.115	230.041	226.92
OGFR	ENSG00000060491	opioid growth factor receptor	protein_coding	118.943	110.76	129.504	135.002
GNA15	ENSG00000060558	guanine nucleotide binding protein (G protein), alpha 15 (Gq class)	protein_coding	37.3192	35.2826	39.2326	16.3591
CREB3L3	ENSG00000060566	cAMP responsive element binding protein 3-like 3	protein_coding	1.48875	0.396309	1.25202	9.07045
PIGV	ENSG00000060642	phosphatidylinositol glycan anchor biosynthesis, class V	protein_coding	86.7298	82.4334	86.404	110.184
PTPRU	ENSG00000060656	protein tyrosine phosphatase, receptor type, U	protein_coding	86.739	113.923	75.3313	76.1713
SNRNP40	ENSG00000060688	small nuclear ribonucleoprotein 40kDa (U5)	protein_coding	124.074	125.182	111.77	99.6274
RIMBP2	ENSG00000060709	RIMS binding protein 2	protein_coding	227.103	347.296	183.373	81.4726
COL11A1	ENSG00000060718	collagen, type XI, alpha 1	protein_coding	29.2426	29.4958	166.499	5.664
QSER1	ENSG00000060749	glutamine and serine rich 1	protein_coding	298.152	361.92	344.582	267.831
MPC1	ENSG00000060762	mitochondrial pyruvate carrier 1	protein_coding	185.645	139.019	129.37	263.756
ACAA1	ENSG00000060971	acetyl-CoA acyltransferase 1	protein_coding	345.105	263.008	259.432	619.748
BCAT1	ENSG00000060982	branched chain amino-acid transaminase 1, cytosolic	protein_coding	82.0878	113.456	122.627	19.5871
HDAC7	ENSG00000061273	histone deacetylase 7	protein_coding	1162.97	1312.92	1560.81	1597.67
LZTS1	ENSG00000061337	leucine zipper, putative tumor suppressor 1	protein_coding	15.7167	14.7762	22.1227	14.2238
PRDM6	ENSG00000061455	PR domain containing 6	protein_coding	59.8019	91.3704	70.4564	71.7086
WNT8A	ENSG00000061492	wingless-type MMTV integration site family, member 8A	protein_coding	0.0235977	0.164681	0.0609938	0.208753
SPAG4	ENSG00000061656	sperm associated antigen 4	protein_coding	16.5997	27.3537	36.417	16.2576
NCKAP1	ENSG00000061676	NCK-associated protein 1	protein_coding	1776.11	1818.75	1968.61	1299.46
MRPS35	ENSG00000061794	mitochondrial ribosomal protein S35	protein_coding	201.989	127.059	190.411	180.88
GUCY1B3	ENSG00000061918	guanylate cyclase 1, soluble, beta 3	protein_coding	64.2858	77.019	102.396	39.9169
SFSWAP	ENSG00000061936	splicing factor, suppressor of white-apricot homolog (Drosophila)	protein_coding	176.89	225.041	182.215	194.132
TNK2	ENSG00000061938	tyrosine kinase, non-receptor, 2	protein_coding	502.927	587.224	504.496	524.414
MON2	ENSG00000061987	MON2 homolog (S. cerevisiae)	protein_coding	196.115	222.601	187.628	201.446
CDH3	ENSG00000062038	cadherin 3, type 1, P-cadherin (placental)	protein_coding	88.0852	77.7141	56.7589	126.37
ARSF	ENSG00000062096	arylsulfatase F	protein_coding	14.031	1.97826	2.68445	15.103
GPBP1	ENSG00000062194	GC-rich promoter binding protein 1	protein_coding	202.1	207.61	188.916	184.457
DGAT2	ENSG00000062282	diacylglycerol O-acyltransferase 2	protein_coding	13.3279	11.957	15.6099	25.8215
ZNF112	ENSG00000062370	zinc finger protein 112	protein_coding	62.3543	67.9682	60.7365	61.9033
CS	ENSG00000062485	citrate synthase	protein_coding	1284.73	1122.48	1386.21	973.111
LTK	ENSG00000062524	leukocyte receptor tyrosine kinase	protein_coding	8.84903	11.6425	7.99456	11.3431
MRPS24	ENSG00000062582	mitochondrial ribosomal protein S24	protein_coding	2.63783	6.6127	2.3807	4.68985
ELMO2	ENSG00000062598	engulfment and cell motility 2	protein_coding	204.407	200.867	202.598	190.106
WAPAL	ENSG00000062650	wings apart-like homolog (Drosophila)	protein_coding	270.848	245.767	273.216	229.312
VMP1	ENSG00000062716	vacuole membrane protein 1	protein_coding	2797.49	5557.01	3978.95	1128.5
APPBP2	ENSG00000062725	amyloid beta precursor protein (cytoplasmic tail) binding protein 2	protein_coding	369.995	358.328	417.029	282.682
POLD1	ENSG00000062822	polymerase (DNA directed), delta 1, catalytic subunit	protein_coding	81.541	80.1771	101.197	81.3753
SEZ6	ENSG00000063015	seizure related 6 homolog (mouse)	protein_coding	1.09685	0.613911	1.18359	1.339
EIF4B	ENSG00000063046	eukaryotic translation initiation factor 4B	protein_coding	2184.15	1579.32	2017.77	1712.59
SLC6A16	ENSG00000063127	solute carrier family 6, member 16	protein_coding	179.037	158.586	103.747	254.285
GLTSCR1	ENSG00000063169	glioma tumor suppressor candidate region gene 1	protein_coding	75.8821	91.9001	111.941	106.81
SPHK2	ENSG00000063176	sphingosine kinase 2	protein_coding	106.304	90.3925	105.01	229.48
RPL18	ENSG00000063177	ribosomal protein L18	protein_coding	1065.71	719.421	1066.38	872.019
CA11	ENSG00000063180	carbonic anhydrase XI	protein_coding	112.32	74.1257	98.9913	107.628
ISOC2	ENSG00000063241	isochorismatase domain containing 2	protein_coding	140.272	102.339	147.755	204.41
U2AF2	ENSG00000063244	U2 small nuclear RNA auxiliary factor 2	protein_coding	664.476	536.053	703.259	837.161
EPN1	ENSG00000063245	epsin 1	protein_coding	426.903	332.554	472.43	767.74
MED29	ENSG00000063322	mediator complex subunit 29	protein_coding	114.819	85.568	107.708	136.885
AHRR	ENSG00000063438	aryl-hydrocarbon receptor repressor	protein_coding	46.5792	51.8691	57.142	41.204
GSC2	ENSG00000063515	goosecoid homeobox 2	protein_coding	0.0344423	0.112168	0	0.0826305
ZNF275	ENSG00000063587	zinc finger protein 275	protein_coding	47.3432	64.2354	49.5033	35.0839
MTMR1	ENSG00000063601	myotubularin related protein 1	protein_coding	123.74	137.294	121.105	103.088
GPC1	ENSG00000063660	glypican 1	protein_coding	257.425	322.93	379.279	287.904
ADCK1	ENSG00000063761	aarF domain containing kinase 1	protein_coding	81.6292	92.2565	114.396	75.6791
HAGH	ENSG00000063854	hydroxyacylglutathione hydrolase	protein_coding	182.762	154.222	145.71	275.857
RNF4	ENSG00000063978	ring finger protein 4	protein_coding	622.543	603.331	674.995	551.553
CASP8	ENSG00000064012	caspase 8, apoptosis-related cysteine peptidase	protein_coding	107.492	110.205	121.904	78.9297
LIMCH1	ENSG00000064042	LIM and calponin homology domains 1	protein_coding	147.832	123.777	139.496	248.868
ASUN	ENSG00000064102	asunder spermatogenesis regulator	protein_coding	148.082	151.791	151.713	107.416
TM7SF3	ENSG00000064115	transmembrane 7 superfamily member 3	protein_coding	1174.62	1439.34	1069.28	746.955
DLX3	ENSG00000064195	distal-less homeobox 3	protein_coding	1.06039	1.08515	1.19416	2.39534
SPA17	ENSG00000064199	sperm autoantigenic protein 17	protein_coding	25.39	28.5515	29.4411	32.9863
TSPAN32	ENSG00000064201	tetraspanin 32	protein_coding	45.9484	57.4609	41.3339	23.0652
WISP2	ENSG00000064205	WNT1 inducible signaling pathway protein 2	protein_coding	27.1624	10.055	14.8375	2.15028
DMRT3	ENSG00000064218	doublesex and mab-3 related transcription factor 3	protein_coding	0.540227	0.623964	0.870758	0
ST3GAL6	ENSG00000064225	ST3 beta-galactoside alpha-2,3-sialyltransferase 6	protein_coding	219.614	183.242	197.902	314.805
ATP2C2	ENSG00000064270	ATPase, Ca++ transporting, type 2C, member 2	protein_coding	18.9606	22.6102	14.2173	62.7205
NGFR	ENSG00000064300	nerve growth factor receptor	protein_coding	42.877	28.755	39.9284	33.613
CDON	ENSG00000064309	cell adhesion associated, oncogene regulated	protein_coding	55.9882	47.7248	57.9702	39.0477
TAF2	ENSG00000064313	TAF2 RNA polymerase II, TATA box binding protein (TBP)-associated factor, 150kDa	protein_coding	298.656	303.94	310.84	265.91
HIPK2	ENSG00000064393	homeodomain interacting protein kinase 2	protein_coding	629.138	581.409	443.509	1024
TNPO3	ENSG00000064419	transportin 3	protein_coding	102.308	97.9893	105.13	83.6426
MEF2BNB-MEF2B	ENSG00000064489	MEF2BNB-MEF2B readthrough	protein_coding	1.29115	1.98044	1.02602	0.880971
RFXANK	ENSG00000064490	regulatory factor X-associated ankyrin-containing protein	protein_coding	86.2622	63.3748	104.8	100.163
TMEM161A	ENSG00000064545	transmembrane protein 161A	protein_coding	122.865	124.847	150.973	192.591
LPAR2	ENSG00000064547	lysophosphatidic acid receptor 2	protein_coding	78.8575	98.24	100.205	64.9163
CTSA	ENSG00000064601	cathepsin A	protein_coding	2301.43	1787.23	3593.47	1041.81
SUGP2	ENSG00000064607	SURP and G patch domain containing 2	protein_coding	310.684	391.472	400.161	335.356
SLC12A2	ENSG00000064651	solute carrier family 12 (sodium/potassium/chloride transporter), member 2	protein_coding	48.8674	45.0267	52.9147	53.8523
SNX24	ENSG00000064652	sorting nexin 24	protein_coding	220.879	267.448	196.843	199.646
EYA2	ENSG00000064655	eyes absent homolog 2 (Drosophila)	protein_coding	88.1346	60.5265	52.5686	92.6983
CNN2	ENSG00000064666	calponin 2	protein_coding	422.294	324.515	384.444	426.08
ABCA7	ENSG00000064687	ATP-binding cassette, sub-family A (ABC1), member 7	protein_coding	392.34	457.549	506.27	332.133
SNCAIP	ENSG00000064692	synuclein, alpha interacting protein	protein_coding	17.778	26.7772	14.6221	16.4687
DDX20	ENSG00000064703	DEAD (Asp-Glu-Ala-Asp) box polypeptide 20	protein_coding	51.5475	47.0992	47.5275	45.1356
BTBD1	ENSG00000064726	BTB (POZ) domain containing 1	protein_coding	410.628	347.285	452.23	233.977
FAR2	ENSG00000064763	fatty acyl CoA reductase 2	protein_coding	58.1971	59.3717	56.1417	45.5137
BCAS1	ENSG00000064787	breast carcinoma amplified sequence 1	protein_coding	4.21862	3.31841	6.18969	6.44127
POU1F1	ENSG00000064835	POU class 1 homeobox 1	protein_coding	0.105224	0.149559	0.126498	0
CHI3L2	ENSG00000064886	chitinase 3-like 2	protein_coding	40.5169	27.9928	46.4684	2.97888
SBNO2	ENSG00000064932	strawberry notch homolog 2 (Drosophila)	protein_coding	751.421	1013.05	1152.54	490.494
PMS1	ENSG00000064933	PMS1 postmeiotic segregation increased 1 (S. cerevisiae)	protein_coding	51.4744	51.5933	47.4416	42.7955
HMG20B	ENSG00000064961	high mobility group 20B	protein_coding	311.178	295.507	347.299	426.575
CALCRL	ENSG00000064989	calcitonin receptor-like	protein_coding	237.852	212.834	303.535	197.996
TAF11	ENSG00000064995	TAF11 RNA polymerase II, TATA box binding protein (TBP)-associated factor, 28kDa	protein_coding	63.0509	60.6293	55.5675	58.6311
ANKS1A	ENSG00000064999	ankyrin repeat and sterile alpha motif domain containing 1A	protein_coding	296.256	260.869	261.021	311.208
AP3D1	ENSG00000065000	adaptor-related protein complex 3, delta 1 subunit	protein_coding	964.388	933.824	1194.33	957.021
ZNF76	ENSG00000065029	zinc finger protein 76	protein_coding	172.507	195.223	186.629	218.426
SLC9A3R2	ENSG00000065054	solute carrier family 9, subfamily A (NHE3, cation proton antiporter 3), member 3 regulator 2	protein_coding	269.774	172.258	219.491	739.854
NTHL1	ENSG00000065057	nth endonuclease III-like 1 (E. coli)	protein_coding	39.26	26.9158	40.3832	51.4907
UHRF1BP1	ENSG00000065060	UHRF1 binding protein 1	protein_coding	53.9789	61.2069	60.009	43.4193
GNAI3	ENSG00000065135	guanine nucleotide binding protein (G protein), alpha inhibiting activity polypeptide 3	protein_coding	65.2672	58.0304	60.8607	45.0857
IPO5	ENSG00000065150	importin 5	protein_coding	1022.37	882.964	984.391	819.433
OAT	ENSG00000065154	ornithine aminotransferase	protein_coding	367.439	241.804	392.883	309.248
WDR3	ENSG00000065183	WD repeat domain 3	protein_coding	135.374	115.675	121.23	101.445
PKN2	ENSG00000065243	protein kinase N2	protein_coding	189.348	181.879	172.677	159.42
WDR18	ENSG00000065268	WD repeat domain 18	protein_coding	114.027	87.7489	129.946	188.996
TRAM2	ENSG00000065308	translocation associated membrane protein 2	protein_coding	45.4254	43.9006	47.4964	44.3611
NTN1	ENSG00000065320	netrin 1	protein_coding	4.8878	5.38274	4.27036	9.46088
GLP2R	ENSG00000065325	glucagon-like peptide 2 receptor	protein_coding	0.703723	0.814011	0.534071	0.539965
MCM10	ENSG00000065328	minichromosome maintenance complex component 10	protein_coding	5.47112	3.62982	9.32414	1.45131
DGKA	ENSG00000065357	diacylglycerol kinase, alpha 80kDa	protein_coding	287.637	335.11	255.186	152.355
ERBB3	ENSG00000065361	v-erb-b2 avian erythroblastic leukemia viral oncogene homolog 3	protein_coding	569.261	673.586	478.783	994.018
ROPN1	ENSG00000065371	rhophilin associated tail protein 1	protein_coding	0.113082	0.097247	0.209361	0.0538463
ANKRD44	ENSG00000065413	ankyrin repeat domain 44	protein_coding	195.445	222.402	177.079	111.871
KARS	ENSG00000065427	lysyl-tRNA synthetase	protein_coding	300.626	221.506	298.181	240.818
ADAT1	ENSG00000065457	adenosine deaminase, tRNA-specific 1	protein_coding	311.176	294.238	363.495	249.226
PDIA5	ENSG00000065485	protein disulfide isomerase family A, member 5	protein_coding	157.727	126.781	132.519	209.425
TBC1D22B	ENSG00000065491	TBC1 domain family, member 22B	protein_coding	44.647	52.6427	53.3993	36.4535
NDUFB4	ENSG00000065518	NADH dehydrogenase (ubiquinone) 1 beta subcomplex, 4, 15kDa	protein_coding	334.678	233.34	287.776	240.379
SPEN	ENSG00000065526	spen family transcriptional repressor	protein_coding	787.543	802.935	697.885	1027.91
MYLK	ENSG00000065534	myosin light chain kinase	protein_coding	679.649	589.723	486.081	714.929
ZC3H15	ENSG00000065548	zinc finger CCCH-type containing 15	protein_coding	267.39	227.799	255.861	209.647
MAP2K4	ENSG00000065559	mitogen-activated protein kinase kinase 4	protein_coding	213.327	229.738	210.343	196.305
TMEM206	ENSG00000065600	transmembrane protein 206	protein_coding	58.0952	55.7635	60.6613	77.6941
SNAP91	ENSG00000065609	synaptosomal-associated protein, 91kDa	protein_coding	7.799	4.58699	4.82273	0.460847
SLK	ENSG00000065613	STE20-like kinase	protein_coding	90.0031	82.0032	97.9978	74.8544
CYB5R4	ENSG00000065615	cytochrome b5 reductase 4	protein_coding	146.185	145.652	138.72	102.611
COL17A1	ENSG00000065618	collagen, type XVII, alpha 1	protein_coding	71.7735	359.819	107.461	9.74106
GSTO2	ENSG00000065621	glutathione S-transferase omega 2	protein_coding	103.177	135.963	73.5175	270.053
SEC61A2	ENSG00000065665	Sec61 alpha 2 subunit (S. cerevisiae)	protein_coding	107.687	137.084	114.516	91.849
PRKCQ	ENSG00000065675	protein kinase C, theta	protein_coding	20.8043	17.8817	18.5469	39.6645
TLE2	ENSG00000065717	transducin-like enhancer of split 2 (E(sp1) homolog, Drosophila)	protein_coding	283.185	280.478	229.607	568.524
ASB1	ENSG00000065802	ankyrin repeat and SOCS box containing 1	protein_coding	353.508	339.43	284.727	356.928
FAM107B	ENSG00000065809	family with sequence similarity 107, member B	protein_coding	864.488	899.656	690.626	1156.27
ME1	ENSG00000065833	malic enzyme 1, NADP(+)-dependent, cytosolic	protein_coding	40.6812	30.4884	51.8202	9.70775
TBC1D1	ENSG00000065882	TBC1 (tre-2/USP6, BUB2, cdc16) domain family, member 1	protein_coding	1339.94	1307.67	1142.85	1494.37
CDK13	ENSG00000065883	cyclin-dependent kinase 13	protein_coding	245.165	265.027	290.921	265.56
MTHFD2	ENSG00000065911	methylenetetrahydrofolate dehydrogenase (NADP+ dependent) 2, methenyltetrahydrofolate cyclohydrolase	protein_coding	64.9254	59.1384	68.1257	35.4625
SLC9A7	ENSG00000065923	solute carrier family 9, subfamily A (NHE7, cation proton antiporter 7), member 7	protein_coding	179.321	167.219	178.484	138.324
FOXJ2	ENSG00000065970	forkhead box J2	protein_coding	73.6311	71.4276	70.1201	89.1393
YBX1	ENSG00000065978	Y box binding protein 1	protein_coding	727.381	529.893	758.012	436.404
PDE4A	ENSG00000065989	phosphodiesterase 4A, cAMP-specific	protein_coding	115.215	111.424	98.5019	69.247
PPP2R5A	ENSG00000066027	protein phosphatase 2, regulatory subunit B', alpha	protein_coding	326.678	283.978	360.767	418.802
CTNNA2	ENSG00000066032	catenin (cadherin-associated protein), alpha 2	protein_coding	6.35554	2.19995	44.9661	2.16711
ELAVL1	ENSG00000066044	ELAV like RNA binding protein 1	protein_coding	361.665	424.863	355.684	225.801
TIE1	ENSG00000066056	tyrosine kinase with immunoglobulin-like and EGF-like domains 1	protein_coding	279.655	216.479	271.693	486.648
DIP2B	ENSG00000066084	DIP2 disco-interacting protein 2 homolog B (Drosophila)	protein_coding	228.285	235.401	282.394	136.169
SMARCD1	ENSG00000066117	SWI/SNF related, matrix associated, actin dependent regulator of chromatin, subfamily d, member 1	protein_coding	423.232	454.355	467.223	415.947
KDM4A	ENSG00000066135	lysine (K)-specific demethylase 4A	protein_coding	430.173	415.418	415.261	377.567
NFYC	ENSG00000066136	nuclear transcription factor Y, gamma	protein_coding	310.252	315.255	284.409	364.318
ZMYND12	ENSG00000066185	zinc finger, MYND-type containing 12	protein_coding	9.38133	8.89938	6.88446	18.8063
SLC9A3	ENSG00000066230	solute carrier family 9, subfamily A (NHE3, cation proton antiporter 3), member 3	protein_coding	104.734	42.8991	247.513	567.073
NGEF	ENSG00000066248	neuronal guanine nucleotide exchange factor	protein_coding	42.1946	144.01	30.5844	140.284
ASPM	ENSG00000066279	asp (abnormal spindle) homolog, microcephaly associated (Drosophila)	protein_coding	5.48052	4.40705	14.624	0.848183
CD84	ENSG00000066294	CD84 molecule	protein_coding	215.661	268.195	240.344	37.3149
ELOVL1	ENSG00000066322	ELOVL fatty acid elongase 1	protein_coding	198.396	151.658	211.266	172.983
SPI1	ENSG00000066336	spleen focus forming virus (SFFV) proviral integration oncogene	protein_coding	116.659	112.497	117.899	36.1407
ZNRD1	ENSG00000066379	zinc ribbon domain containing 1	protein_coding	35.9192	26.4204	40.9485	34.1228
MPPED2	ENSG00000066382	metallophosphoesterase domain containing 2	protein_coding	92.4175	55.8214	47.2279	282.989
CLDN18	ENSG00000066405	claudin 18	protein_coding	1.02944	1.08591	1.05118	2.37038
ZBTB11	ENSG00000066422	zinc finger and BTB domain containing 11	protein_coding	79.9763	77.5125	80.3206	70.8058
ATXN3	ENSG00000066427	ataxin 3	protein_coding	261.975	280.775	223.594	265.916
GOLGA5	ENSG00000066455	golgin A5	protein_coding	82.691	71.976	89.288	63.1259
FGFR2	ENSG00000066468	fibroblast growth factor receptor 2	protein_coding	114.597	101.481	74.5501	180.561
LRRC40	ENSG00000066557	leucine rich repeat containing 40	protein_coding	25.1886	22.0235	21.6791	24.3326
ISOC1	ENSG00000066583	isochorismatase domain containing 1	protein_coding	58.4303	38.647	51.4118	72.2125
EML1	ENSG00000066629	echinoderm microtubule associated protein like 1	protein_coding	273.09	288.987	347.189	314.637
TRMT11	ENSG00000066651	tRNA methyltransferase 11 homolog (S. cerevisiae)	protein_coding	123.574	112.625	104.313	134.771
THUMPD1	ENSG00000066654	THUMP domain containing 1	protein_coding	162.557	163.931	143.546	168.155
MSANTD3	ENSG00000066697	Myb/SANT-like DNA-binding domain containing 3	protein_coding	121.688	130.722	153.248	49.1236
KIF26A	ENSG00000066735	kinesin family member 26A	protein_coding	14.3719	10.414	10.5766	46.8515
ATG2B	ENSG00000066739	autophagy related 2B	protein_coding	1155.67	1314.11	1111.79	1239.22
ARFGEF1	ENSG00000066777	ADP-ribosylation factor guanine nucleotide-exchange factor 1 (brefeldin A-inhibited)	protein_coding	686.114	735.166	692.537	761.92
ACSM2B	ENSG00000066813	acyl-CoA synthetase medium-chain family member 2B	protein_coding	2158.24	3725.67	1225.84	1754.91
ZFAT	ENSG00000066827	zinc finger and AT hook domain containing	protein_coding	52.6391	52.0221	42.7124	90.4066
MTFR1	ENSG00000066855	mitochondrial fission regulator 1	protein_coding	221.393	214.66	223.844	221.336
STAG3	ENSG00000066923	stromal antigen 3	protein_coding	26.2619	43.3521	35.5616	34.1712
FECH	ENSG00000066926	ferrochelatase	protein_coding	290.948	174.528	201.383	735.485
MYO9A	ENSG00000066933	myosin IXA	protein_coding	1686.23	2164.72	1428.97	2078.34
DDX3Y	ENSG00000067048	DEAD (Asp-Glu-Ala-Asp) box helicase 3, Y-linked	protein_coding	415.293	483.902	247.579	189.911
PFKP	ENSG00000067057	phosphofructokinase, platelet	protein_coding	1136.58	1108.17	1194.75	587.187
IDI1	ENSG00000067064	isopentenyl-diphosphate delta isomerase 1	protein_coding	116.084	153.602	106.987	114.275
SP100	ENSG00000067066	SP100 nuclear antigen	protein_coding	311.585	321.634	324.845	244.794
KLF6	ENSG00000067082	Kruppel-like factor 6	protein_coding	1552.32	3025.1	1739.55	864.061
PPAP2A	ENSG00000067113	phosphatidic acid phosphatase type 2A	protein_coding	272.449	198.207	265.213	325.058
NEO1	ENSG00000067141	neogenin 1	protein_coding	499.576	465.139	468.998	505.807
TRAM1	ENSG00000067167	translocation associated membrane protein 1	protein_coding	569.525	501.866	803.798	369.286
PHKA1	ENSG00000067177	phosphorylase kinase, alpha 1 (muscle)	protein_coding	31.4892	21.3093	24.0617	11.5952
TNFRSF1A	ENSG00000067182	tumor necrosis factor receptor superfamily, member 1A	protein_coding	600.229	580.97	677.502	481.365
CACNB1	ENSG00000067191	calcium channel, voltage-dependent, beta 1 subunit	protein_coding	101.404	113.103	104.4	105.384
EVI5	ENSG00000067208	ecotropic viral integration site 5	protein_coding	601.532	682.773	487.131	364.512
STOML1	ENSG00000067221	stomatin (EPB72)-like 1	protein_coding	37.8415	42.3377	37.8405	40.32
PKM	ENSG00000067225	pyruvate kinase, muscle	protein_coding	2414.12	1853.82	2690.53	1532.03
DHX29	ENSG00000067248	DEAH (Asp-Glu-Ala-His) box polypeptide 29	protein_coding	79.4228	69.3955	78.3413	69.2895
DNTTIP2	ENSG00000067334	deoxynucleotidyltransferase, terminal, interacting protein 2	protein_coding	149.358	120.356	148.817	121.341
METTL22	ENSG00000067365	methyltransferase like 22	protein_coding	201.217	229.053	206.091	222.447
TP53BP1	ENSG00000067369	tumor protein p53 binding protein 1	protein_coding	1051.27	1043.49	1022.93	906.136
TRO	ENSG00000067445	trophinin	protein_coding	137.955	142.871	152.675	151.345
RRP15	ENSG00000067533	ribosomal RNA processing 15 homolog (S. cerevisiae)	protein_coding	63.5021	55.2909	29.82	17.1906
RHOA	ENSG00000067560	ras homolog family member A	protein_coding	1454.89	1185.42	1529.45	1081.5
DHX8	ENSG00000067596	DEAH (Asp-Glu-Ala-His) box polypeptide 8	protein_coding	355.416	314.336	354.636	295.795
PMS2P4	ENSG00000067601	postmeiotic segregation increased 2 pseudogene 4	pseudogene	60.4251	46.7966	57.1805	91.9394
PRKCZ	ENSG00000067606	protein kinase C, zeta	protein_coding	400.106	310.567	209.935	393.746
ZFY	ENSG00000067646	zinc finger protein, Y-linked	protein_coding	9.40996	11.1941	6.76662	5.42281
IARS2	ENSG00000067704	isoleucyl-tRNA synthetase 2, mitochondrial	protein_coding	644.724	406.822	720.262	451.11
SYT1	ENSG00000067715	synaptotagmin I	protein_coding	45.0655	41.42	13.8386	47.2924
NAV3	ENSG00000067798	neuron navigator 3	protein_coding	71.9799	69.7895	86.2023	25.4439
IDH3G	ENSG00000067829	isocitrate dehydrogenase 3 (NAD+) gamma	protein_coding	213.38	179.813	194.285	214.035
ROGDI	ENSG00000067836	rogdi homolog (Drosophila)	protein_coding	115.449	88.9625	105.186	223.755
PDZD4	ENSG00000067840	PDZ domain containing 4	protein_coding	74.4796	77.4219	61.7426	88.0082
ATP2B3	ENSG00000067842	ATPase, Ca++ transporting, plasma membrane 3	protein_coding	9.09098	4.04268	2.3091	4.84838
ROCK1	ENSG00000067900	Rho-associated, coiled-coil containing protein kinase 1	protein_coding	1078.27	981.49	1076.77	1058.99
CBFB	ENSG00000067955	core-binding factor, beta subunit	protein_coding	289.044	264.328	285.231	226.684
PDK3	ENSG00000067992	pyruvate dehydrogenase kinase, isozyme 3	protein_coding	85.1833	71.8755	81.5745	73.4338
HYAL2	ENSG00000068001	hyaluronoglucosaminidase 2	protein_coding	133.901	113.376	120.086	183.16
HDAC4	ENSG00000068024	histone deacetylase 4	protein_coding	645.179	981.316	510.263	465.784
RASSF1	ENSG00000068028	Ras association (RalGDS/AF-6) domain family member 1	protein_coding	76.4146	82.7137	77.9057	60.1146
FGFR3	ENSG00000068078	fibroblast growth factor receptor 3	protein_coding	100.921	116.277	82.2378	342.459
IFI35	ENSG00000068079	interferon-induced protein 35	protein_coding	100.051	72.8598	106.031	90.162
HEATR6	ENSG00000068097	HEAT repeat containing 6	protein_coding	220.63	216.003	224.89	168.053
COASY	ENSG00000068120	CoA synthase	protein_coding	319.404	258.143	318.921	365.802
PLEKHH3	ENSG00000068137	pleckstrin homology domain containing, family H (with MyTH4 domain) member 3	protein_coding	57.818	51.4909	70.6871	113.382
MEF2A	ENSG00000068305	myocyte enhancer factor 2A	protein_coding	361.295	364.7	353.85	310.265
OTUD5	ENSG00000068308	OTU domain containing 5	protein_coding	152.296	128.614	145.411	141.644
TFE3	ENSG00000068323	transcription factor binding to IGHM enhancer 3	protein_coding	528.138	452.881	424.835	347.288
TBC1D25	ENSG00000068354	TBC1 domain family, member 25	protein_coding	124.046	123.028	130.623	147.699
ACSL4	ENSG00000068366	acyl-CoA synthetase long-chain family member 4	protein_coding	701.099	530.166	788.52	766.534
INPP5A	ENSG00000068383	inositol polyphosphate-5-phosphatase, 40kDa	protein_coding	229.033	217.51	191.423	232.113
GPKOW	ENSG00000068394	G patch domain and KOW motifs	protein_coding	35.4692	20.34	34.2698	32.6489
GRIPAP1	ENSG00000068400	GRIP1 associated protein 1	protein_coding	77.6283	70.1858	76.8058	88.88
FTSJ1	ENSG00000068438	FtsJ RNA methyltransferase homolog 1 (E. coli)	protein_coding	86.8205	82.378	95.7979	82.9884
PRR11	ENSG00000068489	proline rich 11	protein_coding	13.8289	14.7484	28.0566	5.03053
REEP1	ENSG00000068615	receptor accessory protein 1	protein_coding	38.31	26.2458	41.2743	29.9756
ATP11A	ENSG00000068650	ATPase, class VI, type 11A	protein_coding	1370.17	1270.6	1531.61	626.343
POLR1A	ENSG00000068654	polymerase (RNA) I polypeptide A, 194kDa	protein_coding	809.468	743.867	931.03	681.292
LAPTM4A	ENSG00000068697	lysosomal protein transmembrane 4 alpha	protein_coding	620.847	424.091	591.742	450.014
TTC7A	ENSG00000068724	tetratricopeptide repeat domain 7A	protein_coding	108.566	116.306	126.429	136.936
IP6K2	ENSG00000068745	inositol hexakisphosphate kinase 2	protein_coding	555.134	622.704	498.312	724.088
STON1-GTF2A1L	ENSG00000068781	STON1-GTF2A1L readthrough	protein_coding	0.881226	0.592994	0.436495	1.24411
SRBD1	ENSG00000068784	S1 RNA binding domain 1	protein_coding	98.4981	86.8048	97.031	78.9064
CYFIP1	ENSG00000068793	cytoplasmic FMR1 interacting protein 1	protein_coding	1275.17	1400.11	1339.52	1068.4
KIF2A	ENSG00000068796	kinesin heavy chain member 2A	protein_coding	217.384	212.961	260.489	147.603
RASGRP2	ENSG00000068831	RAS guanyl releasing protein 2 (calcium and DAG-regulated)	protein_coding	192.201	177.882	131.691	173.013
PSME4	ENSG00000068878	proteasome (prosome, macropain) activator subunit 4	protein_coding	518.373	593.73	584.576	373.858
IFT80	ENSG00000068885	intraflagellar transport 80 homolog (Chlamydomonas)	protein_coding	176.376	193.552	163.842	166.199
SIRT2	ENSG00000068903	sirtuin 2	protein_coding	268.788	245.998	282.705	338.572
ERLEC1	ENSG00000068912	endoplasmic reticulum lectin 1	protein_coding	97.3453	69.1943	101.151	64.745
PPP2R5B	ENSG00000068971	protein phosphatase 2, regulatory subunit B', beta	protein_coding	162.037	154.804	195.076	225.309
PYGM	ENSG00000068976	phosphorylase, glycogen, muscle	protein_coding	18.1862	9.87583	10.7576	10.6022
PITX1	ENSG00000069011	paired-like homeodomain 1	protein_coding	38.8723	2.32155	28.0605	1.1061
TRPC7	ENSG00000069018	transient receptor potential cation channel, subfamily C, member 7	protein_coding	0.582926	0.37834	0.85062	2.70279
MAST4	ENSG00000069020	microtubule associated serine/threonine kinase family member 4	protein_coding	1302.48	1373.37	1365	1771.17
GPR116	ENSG00000069122	G protein-coupled receptor 116	protein_coding	145.585	86.2366	113.48	279.466
SDK2	ENSG00000069188	sidekick cell adhesion molecule 2	protein_coding	8.61747	6.99507	14.929	7.14193
ADAM7	ENSG00000069206	ADAM metallopeptidase domain 7	protein_coding	1.1168	0.71752	2.90896	0.631832
NUP133	ENSG00000069248	nucleoporin 133kDa	protein_coding	264.271	224.515	283.999	213.108
NUCKS1	ENSG00000069275	nuclear casein kinase and cyclin-dependent kinase substrate 1	protein_coding	443.783	416.8	403.222	418.393
VPS35	ENSG00000069329	vacuolar protein sorting 35 homolog (S. cerevisiae)	protein_coding	670.47	593.299	689.272	400.382
DNAJA2	ENSG00000069345	DnaJ (Hsp40) homolog, subfamily A, member 2	protein_coding	144.376	113.963	122.107	114.198
BCL3	ENSG00000069399	B-cell CLL/lymphoma 3	protein_coding	288.697	358.603	352.053	204.843
KCNAB2	ENSG00000069424	potassium voltage-gated channel, shaker-related subfamily, beta member 2	protein_coding	1077.09	1213.44	1864.12	356.875
ABCC9	ENSG00000069431	ATP-binding cassette, sub-family C (CFTR/MRP), member 9	protein_coding	83.8611	67.3176	66.9388	77.6857
GAL	ENSG00000069482	galanin/GMAP prepropeptide	protein_coding	0.952271	0.682261	2.61749	0.253871
CLEC2D	ENSG00000069493	C-type lectin domain family 2, member D	protein_coding	201.473	261.096	218.41	107.379
FUNDC1	ENSG00000069509	FUN14 domain containing 1	protein_coding	27.4283	19.3428	30.6346	21.9209
MAOB	ENSG00000069535	monoamine oxidase B	protein_coding	245.119	187.75	205.266	197.073
RORA	ENSG00000069667	RAR-related orphan receptor A	protein_coding	1007.84	1190.48	840.687	1041.56
DRD4	ENSG00000069696	dopamine receptor D4	protein_coding	28.2723	44.9643	38.4999	55.7474
TGFBR3	ENSG00000069702	transforming growth factor, beta receptor III	protein_coding	156.85	118.46	93.3713	221.182
KIAA1107	ENSG00000069712	KIAA1107	protein_coding	12.8305	13.003	11.0715	10.7468
PLA2G10	ENSG00000069764	phospholipase A2, group X	protein_coding	0.123501	0.1463	0.106638	0.12082
HES2	ENSG00000069812	hes family bHLH transcription factor 2	protein_coding	20.2196	54.3214	127.482	19.0644
ATP1B3	ENSG00000069849	ATPase, Na+/K+ transporting, beta 3 polypeptide	protein_coding	443.204	405.171	478.913	310.63
NEDD4	ENSG00000069869	neural precursor cell expressed, developmentally down-regulated 4, E3 ubiquitin protein ligase	protein_coding	54.2465	45.3685	54.3613	43.0732
PIGB	ENSG00000069943	phosphatidylinositol glycan anchor biosynthesis, class B	protein_coding	92.8003	104.277	86.9918	76.5821
MAPK6	ENSG00000069956	mitogen-activated protein kinase 6	protein_coding	410.43	424.433	470.119	289.648
GNB5	ENSG00000069966	guanine nucleotide binding protein (G protein), beta 5	protein_coding	205.551	196.847	204.234	208.158
RAB27A	ENSG00000069974	RAB27A, member RAS oncogene family	protein_coding	494.519	375.094	303.393	105.167
CECR5	ENSG00000069998	cat eye syndrome chromosome region, candidate 5	protein_coding	61.5893	58.3085	58.5258	88.652
UFD1L	ENSG00000070010	ubiquitin fusion degradation 1 like (yeast)	protein_coding	186.23	211.305	192.177	177.192
LRP6	ENSG00000070018	low density lipoprotein receptor-related protein 6	protein_coding	1088.83	971.153	1177.01	1384.22
GUCY2C	ENSG00000070019	guanylate cyclase 2C (heat stable enterotoxin receptor)	protein_coding	8.73959	1.61888	25.0358	1.63448
SCT	ENSG00000070031	secretin	protein_coding	4.94288	5.54101	6.86618	11.4844
PHRF1	ENSG00000070047	PHD and ring finger domains 1	protein_coding	93.6681	93.0798	105.532	123.014
IKBKAP	ENSG00000070061	inhibitor of kappa light polypeptide gene enhancer in B-cells, kinase complex-associated protein	protein_coding	89.6094	81.7017	86.0603	86.7912
NUCB2	ENSG00000070081	nucleobindin 2	protein_coding	307.991	199.027	276.894	209.608
PFN2	ENSG00000070087	profilin 2	protein_coding	404.278	346.294	360.873	454.057
PTPN3	ENSG00000070159	protein tyrosine phosphatase, non-receptor type 3	protein_coding	408.636	566.625	415.074	299.488
SPTB	ENSG00000070182	spectrin, beta, erythrocytic	protein_coding	9.06555	9.39661	8.82415	23.6919
DAPP1	ENSG00000070190	dual adaptor of phosphotyrosine and 3-phosphoinositides	protein_coding	17.6506	26.9638	16.6176	5.33168
FGF10	ENSG00000070193	fibroblast growth factor 10	protein_coding	6.84502	4.57932	3.47499	4.52658
SLC44A1	ENSG00000070214	solute carrier family 44 (choline transporter), member 1	protein_coding	162.091	174.738	166.122	141.573
TMEM260	ENSG00000070269	transmembrane protein 260	protein_coding	156.884	165.107	162.634	173.667
SMG6	ENSG00000070366	SMG6 nonsense mediated mRNA decay factor	protein_coding	935.116	920.499	830.178	1121.54
EXOC5	ENSG00000070367	exocyst complex component 5	protein_coding	423.131	410.949	442.313	305.208
CLTCL1	ENSG00000070371	clathrin, heavy chain-like 1	protein_coding	38.3132	55.233	43.2933	33.7732
FGF22	ENSG00000070388	fibroblast growth factor 22	protein_coding	3.53633	4.31377	4.47592	7.66911
FSTL3	ENSG00000070404	follistatin-like 3 (secreted glycoprotein)	protein_coding	308.776	343.327	456.161	206.318
DGCR2	ENSG00000070413	DiGeorge syndrome critical region gene 2	protein_coding	145.328	143.211	150.819	175.812
RNF126	ENSG00000070423	ring finger protein 126	protein_coding	223.527	222.228	234.487	246.165
MNT	ENSG00000070444	MAX network transcriptional repressor	protein_coding	764.064	843.906	1004.47	684.156
ZXDC	ENSG00000070476	ZXD family zinc finger C	protein_coding	141.079	191.842	136.641	204.676
JMJD6	ENSG00000070495	jumonji domain containing 6	protein_coding	67.0421	62.0326	91.4123	67.4512
POLB	ENSG00000070501	polymerase (DNA directed), beta	protein_coding	98.703	107.727	89.7731	78.321
ST6GALNAC1	ENSG00000070526	ST6 (alpha-N-acetyl-neuraminyl-2,3-beta-galactosyl-1,3)-N-acetylgalactosaminide alpha-2,6-sialyltransferase 1	protein_coding	2.10045	0.330738	1.47888	2.48766
WIPI1	ENSG00000070540	WD repeat domain, phosphoinositide interacting 1	protein_coding	276.318	256.184	344.048	164.596
FRMPD1	ENSG00000070601	FERM and PDZ domain containing 1	protein_coding	5.20117	4.58424	5.60241	11.0944
GBA2	ENSG00000070610	glucosidase, beta (bile acid) 2	protein_coding	378.607	332.842	304.81	435.448
NDST1	ENSG00000070614	N-deacetylase/N-sulfotransferase (heparan glucosaminyl) 1	protein_coding	1249.88	1221.58	1511.9	1489.77
ASNS	ENSG00000070669	asparagine synthetase (glutamine-hydrolyzing)	protein_coding	49.1667	52.7553	54.3573	39.6238
AP3M2	ENSG00000070718	adaptor-related protein complex 3, mu 2 subunit	protein_coding	220.693	234.19	223.841	218.095
CNGB1	ENSG00000070729	cyclic nucleotide gated channel beta 1	protein_coding	1.35861	1.16204	1.57737	0.270143
ST6GALNAC2	ENSG00000070731	ST6 (alpha-N-acetyl-neuraminyl-2,3-beta-galactosyl-1,3)-N-acetylgalactosaminide alpha-2,6-sialyltransferase 2	protein_coding	360.678	357.518	427.566	161.806
CHAT	ENSG00000070748	choline O-acetyltransferase	protein_coding	24.7427	23.958	12.8961	0
PABPC1	ENSG00000070756	poly(A) binding protein, cytoplasmic 1	protein_coding	3423.05	2788.53	3782.36	2206.38
TESK2	ENSG00000070759	testis-specific kinase 2	protein_coding	13.516	12.0129	12.6479	14.2793
C16orf80	ENSG00000070761	chromosome 16 open reading frame 80	protein_coding	72.7341	53.4375	58.2203	49.9244
CSNK2A2	ENSG00000070770	casein kinase 2, alpha prime polypeptide	protein_coding	286.391	270.802	314.935	223.041
PTPN21	ENSG00000070778	protein tyrosine phosphatase, non-receptor type 21	protein_coding	170.013	180.845	161.37	218.524
EIF2B3	ENSG00000070785	eukaryotic translation initiation factor 2B, subunit 3 gamma, 58kDa	protein_coding	84.2836	82.6845	79.8537	87.6534
CAMK2A	ENSG00000070808	calcium/calmodulin-dependent protein kinase II alpha	protein_coding	10.3628	6.74527	12.194	33.669
TCOF1	ENSG00000070814	Treacher Collins-Franceschetti syndrome 1	protein_coding	53.5086	50.3658	55.1391	47.0284
CDC42	ENSG00000070831	cell division cycle 42	protein_coding	607.533	532.514	565.314	488.214
OSBPL3	ENSG00000070882	oxysterol binding protein-like 3	protein_coding	105.394	114.6	115.347	221.299
EPHA8	ENSG00000070886	EPH receptor A8	protein_coding	0.8972	0.262456	0.282242	0.410515
SLC12A3	ENSG00000070915	solute carrier family 12 (sodium/chloride transporter), member 3	protein_coding	307.802	45.7885	124.715	1836.42
RAD18	ENSG00000070950	RAD18 homolog (S. cerevisiae)	protein_coding	126.034	138.997	125.244	90.756
ATP2B1	ENSG00000070961	ATPase, Ca++ transporting, plasma membrane 1	protein_coding	237.195	223.779	225.288	195.202
TRPM5	ENSG00000070985	transient receptor potential cation channel, subfamily M, member 5	protein_coding	0.96437	0.681493	0.673376	6.37473
NCK2	ENSG00000071051	NCK adaptor protein 2	protein_coding	159.944	156.126	174.902	162.762
MAP4K4	ENSG00000071054	mitogen-activated protein kinase kinase kinase kinase 4	protein_coding	170.122	162.118	192.135	97.3093
MGAT4A	ENSG00000071073	mannosyl (alpha-1,3-)-glycoprotein beta-1,4-N-acetylglucosaminyltransferase, isozyme A	protein_coding	531.88	587.598	512.361	599.896
RPL31	ENSG00000071082	ribosomal protein L31	protein_coding	1146.18	943.02	1170.2	743.642
WDR1	ENSG00000071127	WD repeat domain 1	protein_coding	1645.42	1395.98	1604.93	1364.35
SNX13	ENSG00000071189	sorting nexin 13	protein_coding	362.362	437.738	328.531	306.464
MS4A12	ENSG00000071203	membrane-spanning 4-domains, subfamily A, member 12	protein_coding	0.0804693	0	0.07584	0.0677946
ARHGAP10	ENSG00000071205	Rho GTPase activating protein 10	protein_coding	144.082	140.086	116.15	115.513
RPS6KA2	ENSG00000071242	ribosomal protein S6 kinase, 90kDa, polypeptide 2	protein_coding	495.146	312.584	207.157	381.766
ING3	ENSG00000071243	inhibitor of growth family, member 3	protein_coding	45.1421	54.1723	44.5792	41.0153
VASH1	ENSG00000071246	vasohibin 1	protein_coding	258.066	293.326	373.123	179.137
LMCD1	ENSG00000071282	LIM and cysteine-rich domains 1	protein_coding	151.689	140.076	141.54	123.786
WBSCR22	ENSG00000071462	Williams Beuren syndrome chromosome region 22	protein_coding	272.321	292.607	310.745	268.706
SEL1L	ENSG00000071537	sel-1 suppressor of lin-12-like (C. elegans)	protein_coding	1127.62	958.239	1242.83	920.465
TRIP13	ENSG00000071539	thyroid hormone receptor interactor 13	protein_coding	36.2891	55.042	25.5649	21.8571
ATP6AP1	ENSG00000071553	ATPase, H+ transporting, lysosomal accessory protein 1	protein_coding	802.693	564.351	737.058	670.948
TCF3	ENSG00000071564	transcription factor 3	protein_coding	261.355	255.998	279.568	376.013
TRIB2	ENSG00000071575	tribbles pseudokinase 2	protein_coding	238.039	212.887	197.803	378.748
DAZAP1	ENSG00000071626	DAZ associated protein 1	protein_coding	816.027	924.703	778.312	989.924
MBD3	ENSG00000071655	methyl-CpG binding domain protein 3	protein_coding	294.548	301.121	365.721	409.896
PRLH	ENSG00000071677	prolactin releasing hormone	protein_coding	0	0	0.165135	0
HLTF	ENSG00000071794	helicase-like transcription factor	protein_coding	253.343	165.043	197.267	173.445
FAM50A	ENSG00000071859	family with sequence similarity 50, member A	protein_coding	197.894	153.814	242.712	150.255
FAM3A	ENSG00000071889	family with sequence similarity 3, member A	protein_coding	171.938	144.314	158.326	210.809
CPSF1	ENSG00000071894	cleavage and polyadenylation specific factor 1, 160kDa	protein_coding	664.063	642.662	748.894	717.058
MYO3B	ENSG00000071909	myosin IIIB	protein_coding	14.2068	13.9578	8.28272	50.3544
CYBRD1	ENSG00000071967	cytochrome b reductase 1	protein_coding	919.732	737.966	998.306	607.878
CDH19	ENSG00000071991	cadherin 19, type 2	protein_coding	2.51753	2.4363	0.841022	2.96761
PDCD2	ENSG00000071994	programmed cell death 2	protein_coding	151.942	180.896	138.5	136.706
SLC6A15	ENSG00000072041	solute carrier family 6 (neutral amino acid transporter), member 15	protein_coding	391.033	515.26	396.193	3.57544
RDH11	ENSG00000072042	retinol dehydrogenase 11 (all-trans/9-cis/11-cis)	protein_coding	282.079	320.625	301.229	218.427
PRKACA	ENSG00000072062	protein kinase, cAMP-dependent, catalytic, alpha	protein_coding	382.162	317.278	357.17	384.02
LPHN1	ENSG00000072071	latrophilin 1	protein_coding	310.515	292.688	350.764	560.81
SPP2	ENSG00000072080	secreted phosphoprotein 2, 24kDa	protein_coding	0.213834	0	0	0
ACTN1	ENSG00000072110	actinin, alpha 1	protein_coding	1240.66	1199.83	1433.44	682.909
ZFYVE26	ENSG00000072121	zinc finger, FYVE domain containing 26	protein_coding	188.73	244.754	296.239	143.436
RPS6KA6	ENSG00000072133	ribosomal protein S6 kinase, 90kDa, polypeptide 6	protein_coding	34.2734	26.5614	23.6909	73.4464
EPN2	ENSG00000072134	epsin 2	protein_coding	701.093	678.21	600.183	904.057
PTPN18	ENSG00000072135	protein tyrosine phosphatase, non-receptor type 18 (brain-derived)	protein_coding	494.477	518.157	539.976	572.55
LIMS2	ENSG00000072163	LIM and senescent cell antigen-like domains 2	protein_coding	211.016	174.906	165.927	391.764
ASIC4	ENSG00000072182	acid-sensing (proton-gated) ion channel family member 4	protein_coding	3.53553	1.64314	1.20064	0.331018
SPEG	ENSG00000072195	SPEG complex locus	protein_coding	180.288	168.891	193.311	247.101
LNX1	ENSG00000072201	ligand of numb-protein X 1, E3 ubiquitin protein ligase	protein_coding	123.033	102.338	92.8921	297.095
ALDH3A2	ENSG00000072210	aldehyde dehydrogenase 3 family, member A2	protein_coding	694.599	517.881	536.361	1145.67
TFRC	ENSG00000072274	transferrin receptor	protein_coding	778.704	737.907	997.372	792.102
SREBF1	ENSG00000072310	sterol regulatory element binding transcription factor 1	protein_coding	866.369	808.878	1187.67	899.732
TRPC5	ENSG00000072315	transient receptor potential cation channel, subfamily C, member 5	protein_coding	0.182272	0.282253	0.109298	0.540556
AFF4	ENSG00000072364	AF4/FMR2 family, member 4	protein_coding	1826.72	1905.01	2038.27	1276.55
UBE2D1	ENSG00000072401	ubiquitin-conjugating enzyme E2D 1	protein_coding	45.694	51.5805	54.7038	27.6711
MPP5	ENSG00000072415	membrane protein, palmitoylated 5 (MAGUK p55 subfamily member 5)	protein_coding	269.328	242.571	222.884	333.417
RHOBTB1	ENSG00000072422	Rho-related BTB domain containing 1	protein_coding	825.199	1058.31	771.136	735.104
ASAH2C	ENSG00000072444	N-acylsphingosine amidohydrolase (non-lysosomal ceramidase) 2C	protein_coding	0.13689	0.131978	0.0860277	0.2872
SMC1A	ENSG00000072501	structural maintenance of chromosomes 1A	protein_coding	572.91	469.288	505.807	479.764
HSD17B10	ENSG00000072506	hydroxysteroid (17-beta) dehydrogenase 10	protein_coding	105.25	66.9204	109.862	116.855
MARK2	ENSG00000072518	MAP/microtubule affinity-regulating kinase 2	protein_coding	130.161	138.075	148.029	159.08
HMMR	ENSG00000072571	hyaluronan-mediated motility receptor (RHAMM)	protein_coding	6.38762	4.17683	8.04994	1.83985
CHFR	ENSG00000072609	checkpoint with forkhead and ring finger domains, E3 ubiquitin protein ligase	protein_coding	378.331	491.185	589.853	300.81
TRHDE	ENSG00000072657	thyrotropin-releasing hormone degrading enzyme	protein_coding	174.439	175.007	183.83	310.419
P4HA2	ENSG00000072682	prolyl 4-hydroxylase, alpha polypeptide II	protein_coding	213.696	115.491	190.687	365.064
FCGR2B	ENSG00000072694	Fc fragment of IgG, low affinity IIb, receptor (CD32)	protein_coding	27.0517	38.8797	25.0047	8.08543
NFATC3	ENSG00000072736	nuclear factor of activated T-cells, cytoplasmic, calcineurin-dependent 3	protein_coding	98.8478	106.119	92.7519	115.655
TRNT1	ENSG00000072756	tRNA nucleotidyl transferase, CCA-adding, 1	protein_coding	147.141	177.538	141.39	127.051
ACADVL	ENSG00000072778	acyl-CoA dehydrogenase, very long chain	protein_coding	1711.41	1383.31	1826.23	2447.01
STK10	ENSG00000072786	serine/threonine kinase 10	protein_coding	691.877	736.02	696.53	403.659
FBXW11	ENSG00000072803	F-box and WD repeat domain containing 11	protein_coding	578.042	566.061	538.036	472.437
ACAP1	ENSG00000072818	ArfGAP with coiled-coil, ankyrin repeat and PH domains 1	protein_coding	161.271	183.451	143.994	82.7843
CRMP1	ENSG00000072832	collapsin response mediator protein 1	protein_coding	20.4067	22.6242	18.6401	25.6082
EVC	ENSG00000072840	Ellis van Creveld syndrome	protein_coding	1392.61	1540.5	1626.43	1492.23
DERL2	ENSG00000072849	derlin 2	protein_coding	224.901	223.892	195.758	221.109
SIDT1	ENSG00000072858	SID1 transmembrane family, member 1	protein_coding	83.6758	82.3893	65.3709	99.3969
NDE1	ENSG00000072864	nudE neurodevelopment protein 1	protein_coding	218.646	209.262	223.719	216.319
MRVI1	ENSG00000072952	murine retrovirus integration site 1 homolog	protein_coding	152.816	135.699	124.229	138.163
TMEM38A	ENSG00000072954	transmembrane protein 38A	protein_coding	43.0815	28.4837	50.697	83.4666
AP1M1	ENSG00000072958	adaptor-related protein complex 1, mu 1 subunit	protein_coding	445.171	399.877	473.537	418.208
PVR	ENSG00000073008	poliovirus receptor	protein_coding	63.1499	62.5476	67.2139	72.4512
IKBKG	ENSG00000073009	inhibitor of kappa light polypeptide gene enhancer in B-cells, kinase gamma	protein_coding	14.0551	13.5804	15.9644	14.0685
XRCC1	ENSG00000073050	X-ray repair complementing defective repair in Chinese hamster cells 1	protein_coding	113.565	94.2975	118.86	123.865
SCARB1	ENSG00000073060	scavenger receptor class B, member 1	protein_coding	720.588	552.05	952.464	70.4465
CYP2W1	ENSG00000073067	cytochrome P450, family 2, subfamily W, polypeptide 1	protein_coding	4.81434	8.23052	4.23202	13.3856
MCM2	ENSG00000073111	minichromosome maintenance complex component 2	protein_coding	49.9383	40.0096	57.2063	31.5652
MOV10L1	ENSG00000073146	Mov10l1, Moloney leukemia virus 10-like 1, homolog (mouse)	protein_coding	3.29462	2.81302	5.60966	2.92435
PANX2	ENSG00000073150	pannexin 2	protein_coding	4.49357	4.1106	5.65708	13.5866
SELO	ENSG00000073169	Selenoprotein O	protein_coding	74.5739	87.0876	81.6635	112.787
TP63	ENSG00000073282	tumor protein p63	protein_coding	9.15929	3.11007	4.13873	5.05985
ALPK1	ENSG00000073331	alpha-kinase 1	protein_coding	296.875	388.146	328.981	246.948
LLGL2	ENSG00000073350	lethal giant larvae homolog 2 (Drosophila)	protein_coding	618.913	620.658	565.448	1596.99
PDE8A	ENSG00000073417	phosphodiesterase 8A	protein_coding	184.896	231.312	213.059	202.29
CLCN4	ENSG00000073464	chloride channel, voltage-sensitive 4	protein_coding	77.1883	69.403	83.6106	31.5993
NLE1	ENSG00000073536	notchless homolog 1 (Drosophila)	protein_coding	49.693	44.9376	48.547	45.9987
SDHA	ENSG00000073578	succinate dehydrogenase complex, subunit A, flavoprotein (Fp)	protein_coding	1097.69	1128.23	977.621	656.671
SMARCE1	ENSG00000073584	SWI/SNF related, matrix associated, actin dependent regulator of chromatin, subfamily e, member 1	protein_coding	191.747	238.048	184.144	156.23
FNDC8	ENSG00000073598	fibronectin type III domain containing 8	protein_coding	0.281303	0.0754555	0.265486	0.387244
GSDMB	ENSG00000073605	gasdermin B	protein_coding	71.7322	82.3135	73.7629	76.5897
KDM5A	ENSG00000073614	lysine (K)-specific demethylase 5A	protein_coding	1400.99	1351.77	1331.65	1338.58
ADAM11	ENSG00000073670	ADAM metallopeptidase domain 11	protein_coding	2.75309	3.17707	3.53233	4.94415
PPP2R3A	ENSG00000073711	protein phosphatase 2, regulatory subunit B'', alpha	protein_coding	424.972	454.451	416.216	509.913
FERMT2	ENSG00000073712	fermitin family member 2	protein_coding	196.696	197.263	165.559	206.964
ABCB11	ENSG00000073734	ATP-binding cassette, sub-family B (MDR/TAP), member 11	protein_coding	0.108664	0.0476711	0.133321	0.0797003
DHRS9	ENSG00000073737	dehydrogenase/reductase (SDR family) member 9	protein_coding	17.7734	6.78925	17.1067	1.32665
CD5L	ENSG00000073754	CD5 molecule-like	protein_coding	15.4011	8.57194	5.54562	0.880858
PTGS2	ENSG00000073756	prostaglandin-endoperoxide synthase 2 (prostaglandin G/H synthase and cyclooxygenase)	protein_coding	65.2165	61.1839	44.5802	73.2769
IGF2BP2	ENSG00000073792	insulin-like growth factor 2 mRNA binding protein 2	protein_coding	204.3	219.438	137.163	355.68
MAP3K13	ENSG00000073803	mitogen-activated protein kinase kinase kinase 13	protein_coding	306.626	391.112	341.747	262.349
ST6GAL1	ENSG00000073849	ST6 beta-galactosamide alpha-2,6-sialyltranferase 1	protein_coding	1566.13	1366.65	1215.76	1709.08
TBX21	ENSG00000073861	T-box 21	protein_coding	8.20857	8.02034	8.16347	2.98843
VDAC1P1	ENSG00000073905	voltage-dependent anion channel 1 pseudogene 1	pseudogene	2.40275	2.74391	3.85138	3.40928
FRY	ENSG00000073910	furry homolog (Drosophila)	protein_coding	997.326	917.805	880.514	1206.99
PICALM	ENSG00000073921	phosphatidylinositol binding clathrin assembly protein	protein_coding	1820.92	1838.53	1850.43	1415.33
NSF	ENSG00000073969	N-ethylmaleimide-sensitive factor	protein_coding	284.376	253.83	284.816	166.035
GLI2	ENSG00000074047	GLI family zinc finger 2	protein_coding	29.2457	30.6173	29.5819	30.2765
CLASP1	ENSG00000074054	cytoplasmic linker associated protein 1	protein_coding	438.588	464.835	456.965	491.133
MRPS34	ENSG00000074071	mitochondrial ribosomal protein S34	protein_coding	112.203	68.4473	125.991	103.411
NOTCH3	ENSG00000074181	notch 3	protein_coding	2482.22	2044.87	2913.25	3238.35
CLNS1A	ENSG00000074201	chloride channel, nucleotide-sensitive, 1A	protein_coding	328.829	323.996	307.901	278.475
PPP2R2C	ENSG00000074211	protein phosphatase 2, regulatory subunit B, gamma	protein_coding	9.03854	3.41498	5.46966	6.9552
TEAD2	ENSG00000074219	TEA domain family member 2	protein_coding	87.1776	79.4287	83.6914	114.715
EED	ENSG00000074266	embryonic ectoderm development	protein_coding	78.6266	81.7616	69.4124	65.7815
CDHR2	ENSG00000074276	cadherin-related family member 2	protein_coding	56.6052	47.864	45.5103	168.876
SNCB	ENSG00000074317	synuclein, beta	protein_coding	174.009	29.7723	204.577	0.723232
TSG101	ENSG00000074319	tumor susceptibility 101	protein_coding	245.481	185.85	224.1	185.869
C17orf85	ENSG00000074356	chromosome 17 open reading frame 85	protein_coding	111.679	143.068	116.324	101.562
ATP2A3	ENSG00000074370	ATPase, Ca++ transporting, ubiquitous	protein_coding	450.749	307.402	279.318	238.036
CA12	ENSG00000074410	carbonic anhydrase XII	protein_coding	710.097	231.474	315.105	3112.32
MGLL	ENSG00000074416	monoglyceride lipase	protein_coding	704.239	588.239	823.861	1261.15
NTN4	ENSG00000074527	netrin 4	protein_coding	264.283	214.498	144.51	509.774
BCS1L	ENSG00000074582	BC1 (ubiquinol-cytochrome c reductase) synthesis-like	protein_coding	114.649	118.919	106.744	128.044
NUAK1	ENSG00000074590	NUAK family, SNF1-like kinase, 1	protein_coding	327.978	329.576	349.185	336.972
DPP8	ENSG00000074603	dipeptidyl-peptidase 8	protein_coding	360.475	364.763	343.198	302.054
SLC24A1	ENSG00000074621	solute carrier family 24 (sodium/potassium/calcium exchanger), member 1	protein_coding	52.8862	54.6454	56.0808	63.5248
ZNF532	ENSG00000074657	zinc finger protein 532	protein_coding	1164.37	1239.75	1190.18	1097.58
SCARF1	ENSG00000074660	scavenger receptor class F, member 1	protein_coding	71.1968	67.9126	89.5172	91.018
LMAN1	ENSG00000074695	lectin, mannose-binding, 1	protein_coding	995.732	868.971	1131.55	781.245
PTPLAD1	ENSG00000074696	protein tyrosine phosphatase-like A domain containing 1	protein_coding	224.409	173.632	207.692	242.759
IPCEF1	ENSG00000074706	interaction protein for cytohesin exchange factors 1	protein_coding	130.429	129.383	96.0487	208.338
ZZEF1	ENSG00000074755	zinc finger, ZZ-type with EF-hand domain 1	protein_coding	407.264	395.788	395.751	421.761
NOX3	ENSG00000074771	NADPH oxidase 3	protein_coding	0.107628	0.051289	0.033946	0
ENO1	ENSG00000074800	enolase 1, (alpha)	protein_coding	2662.86	1844.9	2587.65	2131.65
SLC12A1	ENSG00000074803	solute carrier family 12 (sodium/potassium/chloride transporter), member 1	protein_coding	1824.96	675.21	490.666	7357.54
C19orf10	ENSG00000074842	chromosome 19 open reading frame 10	protein_coding	182.427	135.215	202.53	115.092
ANO8	ENSG00000074855	anoctamin 8	protein_coding	40.7015	47.7737	57.5063	49.4283
TUBE1	ENSG00000074935	tubulin, epsilon 1	protein_coding	179.7	198.372	142.556	179.293
ARHGEF10L	ENSG00000074964	Rho guanine nucleotide exchange factor (GEF) 10-like	protein_coding	236.873	233.002	296.497	437.194
TXK	ENSG00000074966	TXK tyrosine kinase	protein_coding	20.7159	23.7722	17.1471	21.9241
WSCD2	ENSG00000075035	WSC domain containing 2	protein_coding	33.9821	19.1397	26.5649	64.5419
KCNQ2	ENSG00000075043	potassium voltage-gated channel, KQT-like subfamily, member 2	protein_coding	0.193855	16.5811	2.46501	0.240726
TACR2	ENSG00000075073	tachykinin receptor 2	protein_coding	2.03644	0.923905	1.31292	0.54933
ACTR6	ENSG00000075089	ARP6 actin-related protein 6 homolog (yeast)	protein_coding	72.9729	53.9321	63.9601	67.3933
TIPIN	ENSG00000075131	TIMELESS interacting protein	protein_coding	17.1421	17.0408	12.6868	19.5124
SRI	ENSG00000075142	sorcin	protein_coding	182.218	167.879	179.423	157.12
EIF4G3	ENSG00000075151	eukaryotic translation initiation factor 4 gamma, 3	protein_coding	439.248	460.252	442.469	341.654
NUP37	ENSG00000075188	nucleoporin 37kDa	protein_coding	46.9505	41.7139	49.1385	40.9308
SEMA3A	ENSG00000075213	sema domain, immunoglobulin domain (Ig), short basic domain, secreted, (semaphorin) 3A	protein_coding	68.2362	23.2025	66.0182	13.8851
GTSE1	ENSG00000075218	G-2 and S-phase expressed 1	protein_coding	10.3967	7.15858	18.9655	1.81772
SEMA3C	ENSG00000075223	sema domain, immunoglobulin domain (Ig), short basic domain, secreted, (semaphorin) 3C	protein_coding	258.732	186.77	257.169	121.418
TTC38	ENSG00000075234	tetratricopeptide repeat domain 38	protein_coding	514.846	499.349	346.315	674.492
ACAT1	ENSG00000075239	acetyl-CoA acetyltransferase 1	protein_coding	822.652	518.123	723.115	935.561
GRAMD4	ENSG00000075240	GRAM domain containing 4	protein_coding	572.4	582.258	599.677	432.503
CELSR1	ENSG00000075275	cadherin, EGF LAG seven-pass G-type receptor 1	protein_coding	294.502	403.878	451.692	553.039
WNT8B	ENSG00000075290	wingless-type MMTV integration site family, member 8B	protein_coding	1.39758	0.370226	0.677249	3.25062
ZNF638	ENSG00000075292	zinc finger protein 638	protein_coding	1664.63	1783.69	1482.44	1700.55
SLC25A40	ENSG00000075303	solute carrier family 25, member 40	protein_coding	204.902	229.417	247.794	160.248
TIMM21	ENSG00000075336	translocase of inner mitochondrial membrane 21 homolog (yeast)	protein_coding	81.0908	64.1807	66.5194	71.3965
ADD2	ENSG00000075340	adducin 2 (beta)	protein_coding	12.7592	17.7577	18.6365	2.18925
FGF4	ENSG00000075388	fibroblast growth factor 4	protein_coding	0	0	0.17764	0.365463
RASAL2	ENSG00000075391	RAS protein activator like 2	protein_coding	182.987	200.456	217.068	173.149
VPS9D1	ENSG00000075399	VPS9 domain containing 1	protein_coding	220.342	236.724	306.669	303.104
ZNF37A	ENSG00000075407	zinc finger protein 37A	protein_coding	246.45	249.676	200.974	269.5
MARK3	ENSG00000075413	MAP/microtubule affinity-regulating kinase 3	protein_coding	801.907	1024.28	831.168	816.023
SLC25A3	ENSG00000075415	solute carrier family 25 (mitochondrial carrier; phosphate carrier), member 3	protein_coding	933.232	688.694	1027.17	652.752
FNDC3B	ENSG00000075420	fibronectin type III domain containing 3B	protein_coding	1460.31	1649.61	1685.01	1054.73
FOSL2	ENSG00000075426	FOS-like antigen 2	protein_coding	1633.84	2164.27	2054.62	1549.23
CACNG5	ENSG00000075429	calcium channel, voltage-dependent, gamma subunit 5	protein_coding	0.713788	0.426658	0.284443	2.0313
CACNG4	ENSG00000075461	calcium channel, voltage-dependent, gamma subunit 4	protein_coding	0.899155	0.854025	0.430238	0.856372
FRYL	ENSG00000075539	FRY-like	protein_coding	375.145	388.746	389.656	317.807
TMEM131	ENSG00000075568	transmembrane protein 131	protein_coding	1098.43	1105.5	1072.46	1008.6
FSCN1	ENSG00000075618	fascin homolog 1, actin-bundling protein (Strongylocentrotus purpuratus)	protein_coding	229.726	161.465	339.488	119.778
ACTB	ENSG00000075624	actin, beta	protein_coding	12856.8	9445.87	13356.1	7676.93
MOCOS	ENSG00000075643	molybdenum cofactor sulfurase	protein_coding	14.6197	12.4171	12.2978	12.3654
PLD1	ENSG00000075651	phospholipase D1, phosphatidylcholine-specific	protein_coding	515.962	514.893	494.908	226.353
ATP12A	ENSG00000075673	ATPase, H+/K+ transporting, nongastric, alpha polypeptide	protein_coding	4.87526	1.30105	1.21132	13.4232
WDR62	ENSG00000075702	WD repeat domain 62	protein_coding	7.72504	8.30603	19.3774	4.45145
DLG1	ENSG00000075711	discs, large homolog 1 (Drosophila)	protein_coding	697.431	934.629	733.828	637.843
RAB7A	ENSG00000075785	RAB7A, member RAS oncogene family	protein_coding	2185.73	1747.47	3169.21	1007.03
BCAP29	ENSG00000075790	B-cell receptor-associated protein 29	protein_coding	169.245	170.757	183.986	160.116
SEC31B	ENSG00000075826	SEC31 homolog B (S. cerevisiae)	protein_coding	96.9321	121.106	99.1167	116.491
SART3	ENSG00000075856	squamous cell carcinoma antigen recognized by T cells 3	protein_coding	426.565	415.45	431.946	408.809
ARHGAP15	ENSG00000075884	Rho GTPase activating protein 15	protein_coding	190.224	203.057	174.868	71.1918
TUBA3D	ENSG00000075886	tubulin, alpha 3d	protein_coding	0.792054	2.96304	0.64411	1.62405
PAX2	ENSG00000075891	paired box 2	protein_coding	510.947	550.414	482.379	1748.83
EXOSC7	ENSG00000075914	exosome component 7	protein_coding	151.337	131.907	122.756	176.709
KIFAP3	ENSG00000075945	kinesin-associated protein 3	protein_coding	71.578	66.0831	76.9809	65.6862
MKRN2	ENSG00000075975	makorin ring finger protein 2	protein_coding	80.5544	80.5399	73.2075	77.2188
MCM6	ENSG00000076003	minichromosome maintenance complex component 6	protein_coding	131.892	93.2679	134.923	84.5319
REXO2	ENSG00000076043	RNA exonuclease 2	protein_coding	218.162	234.448	221.143	228.206
RBM7	ENSG00000076053	RNA binding motif protein 7	protein_coding	50.1393	58.8005	53.4357	48.9583
RBMS2	ENSG00000076067	RNA binding motif, single stranded interacting protein 2	protein_coding	201.345	221.014	199.895	228.592
BAZ2A	ENSG00000076108	bromodomain adjacent to zinc finger domain, 2A	protein_coding	1578.76	1574.27	1606.28	1771.27
PTPN23	ENSG00000076201	protein tyrosine phosphatase, non-receptor type 23	protein_coding	611.778	616.775	677.563	630.661
MLH1	ENSG00000076242	mutL homolog 1	protein_coding	232.036	204.827	215.017	202.858
UNG	ENSG00000076248	uracil-DNA glycosylase	protein_coding	85.9737	51.0825	86.6069	58.0065
FMO4	ENSG00000076258	flavin containing monooxygenase 4	protein_coding	255.545	232.336	172.899	310.872
KLHL20	ENSG00000076321	kelch-like family member 20	protein_coding	139.125	111.43	143.634	121.489
RGS11	ENSG00000076344	regulator of G-protein signaling 11	protein_coding	34.6188	40.2817	35.0437	30.0509
SLC46A1	ENSG00000076351	solute carrier family 46 (folate transporter), member 1	protein_coding	224.243	184.289	228.606	224.338
PLXNA2	ENSG00000076356	plexin A2	protein_coding	522.834	489.576	674.79	655.638
SPAG5	ENSG00000076382	sperm associated antigen 5	protein_coding	196.665	176.611	112.479	509.075
ANKRD13A	ENSG00000076513	ankyrin repeat domain 13A	protein_coding	350.668	397.208	311.297	402.957
TPD52	ENSG00000076554	tumor protein D52	protein_coding	254.793	238.081	251.094	423.898
ACACB	ENSG00000076555	acetyl-CoA carboxylase beta	protein_coding	1018.32	780.026	799.271	1812.29
TRAF4	ENSG00000076604	TNF receptor-associated factor 4	protein_coding	325.761	427.463	335.578	517.645
PAG1	ENSG00000076641	phosphoprotein associated with glycosphingolipid microdomains 1	protein_coding	542.407	600.933	578.892	276.314
GPATCH1	ENSG00000076650	G patch domain containing 1	protein_coding	44.135	43.2694	41.0835	44.7323
ICAM3	ENSG00000076662	intercellular adhesion molecule 3	protein_coding	39.2009	28.6973	34.8035	26.8265
NT5C2	ENSG00000076685	5'-nucleotidase, cytosolic II	protein_coding	804.365	985.748	788.711	589.743
MCAM	ENSG00000076706	melanoma cell adhesion molecule	protein_coding	1146.86	1030.91	1492.83	689.74
GPC4	ENSG00000076716	glypican 4	protein_coding	147.677	149.829	112.869	80.0285
MBNL3	ENSG00000076770	muscleblind-like splicing regulator 3	protein_coding	164.049	201.966	218.429	169.518
CAMSAP3	ENSG00000076826	calmodulin regulated spectrin-associated protein family, member 3	protein_coding	54.3583	57.5594	57.4273	133.237
RAP1GAP	ENSG00000076864	RAP1 GTPase activating protein	protein_coding	244.593	135.512	323.14	807.209
XAB2	ENSG00000076924	XPA binding protein 2	protein_coding	66.8697	57.6449	64.8871	78.9851
ARHGEF1	ENSG00000076928	Rho guanine nucleotide exchange factor (GEF) 1	protein_coding	883.983	874.567	949.113	907.744
STXBP2	ENSG00000076944	syntaxin binding protein 2	protein_coding	173.893	194.606	193.428	222.21
MAP2K7	ENSG00000076984	mitogen-activated protein kinase kinase 7	protein_coding	199.348	200.998	208.871	238.442
NMRK2	ENSG00000077009	nicotinamide riboside kinase 2	protein_coding	2627.9	2248.87	6037.64	11.9049
DGKD	ENSG00000077044	diacylglycerol kinase, delta 130kDa	protein_coding	552.577	682.944	641.507	436.159
CTTNBP2	ENSG00000077063	cortactin binding protein 2	protein_coding	514.866	703.371	574.809	324.658
ACTL6B	ENSG00000077080	actin-like 6B	protein_coding	0.207465	0.288311	0.125756	0
RARB	ENSG00000077092	retinoic acid receptor, beta	protein_coding	102.187	101.487	76.6104	112.358
TOP2B	ENSG00000077097	topoisomerase (DNA) II beta 180kDa	protein_coding	331.722	260.712	290.113	275.168
TM9SF3	ENSG00000077147	transmembrane 9 superfamily member 3	protein_coding	1093.17	896.157	1007.39	967.33
NFKB2	ENSG00000077150	nuclear factor of kappa light polypeptide gene enhancer in B-cells 2 (p49/p100)	protein_coding	266.914	282.657	286.269	230.219
UBE2T	ENSG00000077152	ubiquitin-conjugating enzyme E2T (putative)	protein_coding	6.62692	4.33485	10.6961	3.31023
PPP1R12B	ENSG00000077157	protein phosphatase 1, regulatory subunit 12B	protein_coding	931.413	724.906	603.586	702.652
DNAJC10	ENSG00000077232	DnaJ (Hsp40) homolog, subfamily C, member 10	protein_coding	447.672	452.152	463.143	359.719
GTF3C1	ENSG00000077235	general transcription factor IIIC, polypeptide 1, alpha 220kDa	protein_coding	1064.99	882.624	1038.49	976.66
IL4R	ENSG00000077238	interleukin 4 receptor	protein_coding	608.421	918.661	720.323	483.5
USP33	ENSG00000077254	ubiquitin specific peptidase 33	protein_coding	779.498	756.253	686.93	609.072
PAK3	ENSG00000077264	p21 protein (Cdc42/Rac)-activated kinase 3	protein_coding	11.7992	7.56274	10.1779	9.31051
CAPN6	ENSG00000077274	calpain 6	protein_coding	12.3189	6.46876	11.4689	19.3247
DCX	ENSG00000077279	doublecortin	protein_coding	0.307539	0.170587	0.379485	0.217507
SNRPA	ENSG00000077312	small nuclear ribonucleoprotein polypeptide A	protein_coding	160.688	135.57	175.378	140.263
SPAG6	ENSG00000077327	sperm associated antigen 6	protein_coding	14.2609	21.9495	4.85433	2.03407
EXOSC5	ENSG00000077348	exosome component 5	protein_coding	32.2406	23.4531	28.9307	27.4619
DYNC1I2	ENSG00000077380	dynein, cytoplasmic 1, intermediate chain 2	protein_coding	345.298	274.866	328.602	259.759
APBB1IP	ENSG00000077420	amyloid beta (A4) precursor protein-binding, family B, member 1 interacting protein	protein_coding	116.642	102.66	100.786	20.6961
LRCH4	ENSG00000077454	leucine-rich repeats and calponin homology (CH) domain containing 4	protein_coding	478.276	494.169	487.535	711.359
FAM76B	ENSG00000077458	family with sequence similarity 76, member B	protein_coding	133.677	144.571	127.608	104.481
SIRT6	ENSG00000077463	sirtuin 6	protein_coding	46.1553	47.9374	59.0552	58.3976
TYR	ENSG00000077498	tyrosinase	protein_coding	42.3606	0.817667	82.093	0.136844
POLD3	ENSG00000077514	polymerase (DNA-directed), delta 3, accessory subunit	protein_coding	116.472	114.823	118.766	174.356
ACTN2	ENSG00000077522	actinin, alpha 2	protein_coding	11.8137	15.1633	24.6595	6.51861
CAPZB	ENSG00000077549	capping protein (actin filament) muscle Z-line, beta	protein_coding	630.461	562.239	596.515	537.346
GPR137B	ENSG00000077585	G protein-coupled receptor 137B	protein_coding	610.128	602.22	910.09	252.917
NAALAD2	ENSG00000077616	N-acetylated alpha-linked acidic dipeptidase 2	protein_coding	19.5526	12.8202	7.75814	20.6432
JADE1	ENSG00000077684	jade family PHD finger 1	protein_coding	761.236	879.53	777.599	948.426
SLC25A43	ENSG00000077713	solute carrier family 25, member 43	protein_coding	57.8483	50.17	57.9103	55.4473
UBE2A	ENSG00000077721	ubiquitin-conjugating enzyme E2A	protein_coding	155.063	128.308	157.018	115.007
FGFR1	ENSG00000077782	fibroblast growth factor receptor 1	protein_coding	929.977	1249.44	1280.29	725.948
FKBP6	ENSG00000077800	FK506 binding protein 6, 36kDa	protein_coding	0.366006	0.969648	0.270949	0.190055
GTF2I	ENSG00000077809	general transcription factor IIi	protein_coding	1020.38	1041.77	1122.72	980.126
SMC1B	ENSG00000077935	structural maintenance of chromosomes 1B	protein_coding	0.164572	0.164624	0.290103	0.0217832
FBLN1	ENSG00000077942	fibulin 1	protein_coding	1020.56	576.978	813.515	862.182
ITGA8	ENSG00000077943	integrin, alpha 8	protein_coding	323.215	192.812	171.927	413.109
CST7	ENSG00000077984	cystatin F (leukocystatin)	protein_coding	21.1249	14.8392	20.8353	6.66724
MAP2	ENSG00000078018	microtubule-associated protein 2	protein_coding	155.945	143.211	289.853	108.996
PIAS2	ENSG00000078043	protein inhibitor of activated STAT, 2	protein_coding	590.982	664.011	602.598	673.241
AMPH	ENSG00000078053	amphiphysin	protein_coding	52.181	47.0288	79.0972	33.5646
ARAF	ENSG00000078061	v-raf murine sarcoma 3611 viral oncogene homolog	protein_coding	336.017	290.771	343.698	374.806
MCCC1	ENSG00000078070	methylcrotonoyl-CoA carboxylase 1 (alpha)	protein_coding	196.333	171.108	216.684	188.224
LAMP3	ENSG00000078081	lysosomal-associated membrane protein 3	protein_coding	20.9424	15.3934	15.9071	3.96698
FAP	ENSG00000078098	fibroblast activation protein, alpha	protein_coding	65.3328	68.6133	163.3	9.0487
NEBL	ENSG00000078114	nebulette	protein_coding	665.15	695.112	230.398	1054.69
ACER3	ENSG00000078124	alkaline ceramidase 3	protein_coding	207.063	240.232	230.891	130.452
UBE2K	ENSG00000078140	ubiquitin-conjugating enzyme E2K	protein_coding	306.414	340.587	327.635	277.238
PIK3C3	ENSG00000078142	phosphatidylinositol 3-kinase, catalytic subunit type 3	protein_coding	670.863	770.818	588.127	614.985
N4BP2	ENSG00000078177	NEDD4 binding protein 2	protein_coding	24.5636	29.6879	24.5308	23.5495
C12orf5	ENSG00000078237	chromosome 12 open reading frame 5	protein_coding	67.8673	62.8717	89.5944	27.8925
TULP3	ENSG00000078246	tubby like protein 3	protein_coding	201.436	179.984	182.37	169.643
SYNJ2	ENSG00000078269	synaptojanin 2	protein_coding	105.547	124.655	120.904	63.0041
ADCY2	ENSG00000078295	adenylate cyclase 2 (brain)	protein_coding	140.883	148.682	105.066	16.6371
PPP2R5C	ENSG00000078304	protein phosphatase 2, regulatory subunit B', gamma	protein_coding	1089.93	1164.92	1090.85	960.698
PMS2P1	ENSG00000078319	postmeiotic segregation increased 2 pseudogene 1	pseudogene	59.3036	52.7753	68.2043	72.4956
RBFOX1	ENSG00000078328	RNA binding protein, fox-1 homolog (C. elegans) 1	protein_coding	39.994	6.48906	2.85638	19.8912
GNB1	ENSG00000078369	guanine nucleotide binding protein (G protein), beta polypeptide 1	protein_coding	1751.54	1680.1	1751.28	1394.36
HOXA9	ENSG00000078399	homeobox A9	protein_coding	137.538	155.038	160.886	155.508
EDN1	ENSG00000078401	endothelin 1	protein_coding	12.869	17.7815	9.16378	15.4187
MLLT10	ENSG00000078403	myeloid/lymphoid or mixed-lineage leukemia (trithorax homolog, Drosophila); translocated to, 10	protein_coding	794.608	922.356	872.48	547.65
ZCWPW1	ENSG00000078487	zinc finger, CW type with PWWP domain 1	protein_coding	15.7112	13.9782	14.4504	24.5957
ADCYAP1R1	ENSG00000078549	adenylate cyclase activating polypeptide 1 (pituitary) receptor type I	protein_coding	1.88828	2.41884	3.15457	2.20044
FGF20	ENSG00000078579	fibroblast growth factor 20	protein_coding	0.38236	1.29457	0.820302	0.0584018
P2RY10	ENSG00000078589	purinergic receptor P2Y, G-protein coupled, 10	protein_coding	12.0653	10.9838	11.4723	1.51168
ITM2A	ENSG00000078596	integral membrane protein 2A	protein_coding	44.7102	30.6644	46.1329	47.3249
NRD1	ENSG00000078618	nardilysin (N-arginine dibasic convertase)	protein_coding	524.785	508.464	526.976	453.779
VDAC3	ENSG00000078668	voltage-dependent anion channel 3	protein_coding	401.804	332.723	363.795	311.201
PCM1	ENSG00000078674	pericentriolar material 1	protein_coding	1472.42	1433.34	1339	1405.47
TNRC6C	ENSG00000078687	trinucleotide repeat containing 6C	protein_coding	100.725	105.627	92.5752	118.68
CBFA2T2	ENSG00000078699	core-binding factor, runt domain, alpha subunit 2; translocated to, 2	protein_coding	122.361	146.126	145.033	128.549
BRINP1	ENSG00000078725	bone morphogenetic protein/retinoic acid inducible neural-specific 1	protein_coding	8.93496	9.03886	16.4788	6.17294
ITCH	ENSG00000078747	itchy E3 ubiquitin protein ligase	protein_coding	481.964	461.665	496.728	407.916
PKD2L2	ENSG00000078795	polycystic kidney disease 2-like 2	protein_coding	1.34201	1.80018	1.19008	2.81262
TP53INP2	ENSG00000078804	tumor protein p53 inducible nuclear protein 2	protein_coding	234.745	205.668	307.456	230.077
SDF4	ENSG00000078808	stromal cell derived factor 4	protein_coding	277.914	225.749	312.563	297.494
MYH7B	ENSG00000078814	myosin, heavy chain 7B, cardiac muscle, beta	protein_coding	41.3236	32.8035	42.5229	116.241
BPIFB2	ENSG00000078898	BPI fold containing family B, member 2	protein_coding	0.144469	0	0.0365215	0.0449723
TP73	ENSG00000078900	tumor protein p73	protein_coding	40.3731	54.3752	43.8108	2.99397
TOLLIP	ENSG00000078902	toll interacting protein	protein_coding	1130.42	921.908	1050.78	900.116
UBE2D4	ENSG00000078967	ubiquitin-conjugating enzyme E2D 4 (putative)	protein_coding	128.91	132.049	134.44	150.917
CLUL1	ENSG00000079101	clusterin-like 1 (retinal)	protein_coding	13.683	5.76704	7.69904	27.787
RUNX1T1	ENSG00000079102	runt-related transcription factor 1; translocated to, 1 (cyclin D-related)	protein_coding	330.189	273.438	235.594	319.904
CDH17	ENSG00000079112	cadherin 17, LI cadherin (liver-intestine)	protein_coding	69.0562	46.2	84.7342	2.94912
THOC1	ENSG00000079134	THO complex 1	protein_coding	238.444	275.939	209.245	238.79
FKBP7	ENSG00000079150	FK506 binding protein 7	protein_coding	32.72	19.0298	33.0372	28.9945
OSBPL6	ENSG00000079156	oxysterol binding protein-like 6	protein_coding	30.286	24.7931	57.5501	13.9347
SLC1A3	ENSG00000079215	solute carrier family 1 (glial high affinity glutamate transporter), member 3	protein_coding	155.195	242.022	188.461	35.4381
XRCC5	ENSG00000079246	X-ray repair complementing defective repair in Chinese hamster cells 5 (double-strand-break rejoining)	protein_coding	1414.43	1184.67	1336.31	1024.7
LXN	ENSG00000079257	latexin	protein_coding	78.9971	44.5605	65.0914	23.5947
SP140	ENSG00000079263	SP140 nuclear body protein	protein_coding	60.0715	59.4096	52.422	13.3625
MKNK1	ENSG00000079277	MAP kinase interacting serine/threonine kinase 1	protein_coding	475.246	552.868	486.042	422.644
TNS1	ENSG00000079308	tensin 1	protein_coding	6424.61	6408.22	5346.11	8385.46
REXO1	ENSG00000079313	REX1, RNA exonuclease 1 homolog (S. cerevisiae)	protein_coding	404.94	409.25	470.799	606.242
SAR1A	ENSG00000079332	SAR1 homolog A (S. cerevisiae)	protein_coding	438.921	390.31	377.354	379.217
CDC14A	ENSG00000079335	cell division cycle 14A	protein_coding	62.8424	58.2839	45.8969	82.2017
RAPGEF3	ENSG00000079337	Rap guanine nucleotide exchange factor (GEF) 3	protein_coding	262.316	223.933	273.643	781.829
CEACAM1	ENSG00000079385	carcinoembryonic antigen-related cell adhesion molecule 1 (biliary glycoprotein)	protein_coding	161.67	84.7632	83.0673	387.296
SENP1	ENSG00000079387	SUMO1/sentrin specific peptidase 1	protein_coding	61.171	61.2972	64.4489	54.901
DUSP13	ENSG00000079393	dual specificity phosphatase 13	protein_coding	0.690327	0.248347	3.43407	0
CIC	ENSG00000079432	capicua transcriptional repressor	protein_coding	1048.63	1035.76	1374.91	1220.48
LIPE	ENSG00000079435	lipase, hormone-sensitive	protein_coding	60.3552	39.3073	43.0971	66.336
FDFT1	ENSG00000079459	farnesyl-diphosphate farnesyltransferase 1	protein_coding	222.465	204.04	189.529	240.513
PAFAH1B3	ENSG00000079462	platelet-activating factor acetylhydrolase 1b, catalytic subunit 3 (29kDa)	protein_coding	38.1091	31.7275	37.0688	36.9187
OPHN1	ENSG00000079482	oligophrenin 1	protein_coding	199.826	171.73	159.981	333.916
AFM	ENSG00000079557	afamin	protein_coding	69.1642	11.3041	19.165	261.447
KIF22	ENSG00000079616	kinesin family member 22	protein_coding	61.5835	57.1452	62.2623	78.2233
SCGN	ENSG00000079689	secretagogin, EF-hand calcium binding protein	protein_coding	5.55694	5.20253	19.6662	2.00668
LRRC16A	ENSG00000079691	leucine rich repeat containing 16A	protein_coding	196.473	158.982	173.737	275.831
PGM1	ENSG00000079739	phosphoglucomutase 1	protein_coding	138.199	105.622	151.816	94.5339
DDX1	ENSG00000079785	DEAD (Asp-Glu-Ala-Asp) box helicase 1	protein_coding	523.306	377.577	445.512	445.803
DNM2	ENSG00000079805	dynamin 2	protein_coding	2922.37	3056.19	2888.01	3056.82
EPB41L2	ENSG00000079819	erythrocyte membrane protein band 4.1-like 2	protein_coding	766.296	721.753	629.286	593.345
RIMS1	ENSG00000079841	regulating synaptic membrane exocytosis 1	protein_coding	2.26714	3.12964	1.4378	0.955165
MOXD1	ENSG00000079931	monooxygenase, DBH-like 1	protein_coding	101.709	91.1949	49.4142	84.3015
STX7	ENSG00000079950	syntaxin 7	protein_coding	1365.24	1706.85	1309.21	724.279
RABL2B	ENSG00000079974	RAB, member of RAS oncogene family-like 2B	protein_coding	70.2364	84.2808	66.2875	77.0641
KEAP1	ENSG00000079999	kelch-like ECH-associated protein 1	protein_coding	195.437	146.886	208.265	185.298
DDX43	ENSG00000080007	DEAD (Asp-Glu-Ala-Asp) box polypeptide 43	protein_coding	11.7051	6.04018	8.31355	9.90424
PTPRH	ENSG00000080031	protein tyrosine phosphatase, receptor type, H	protein_coding	3.42531	3.06322	7.30442	7.03191
DCT	ENSG00000080166	dopachrome tautomerase	protein_coding	71.5492	3.08075	4.54501	3.04535
SLC35C2	ENSG00000080189	solute carrier family 35 (GDP-fucose transporter), member C2	protein_coding	199.565	220.811	220.376	220.469
CRYBG3	ENSG00000080200	beta-gamma crystallin domain containing 3	protein_coding	82.0602	79.3679	77.1169	101.372
EPHA6	ENSG00000080224	EPH receptor A6	protein_coding	19.4623	33.7809	44.2039	3.64771
SCTR	ENSG00000080293	secretin receptor	protein_coding	20.1917	19.0154	7.46048	55.423
RFX3	ENSG00000080298	regulatory factor X, 3 (influences HLA class II expression)	protein_coding	236.257	289.188	214.358	246.749
RIF1	ENSG00000080345	RAP1 interacting factor homolog (yeast)	protein_coding	343.646	369.116	335.135	302.961
RAB21	ENSG00000080371	RAB21, member RAS oncogene family	protein_coding	788.83	720.85	724.149	621.842
SLC4A4	ENSG00000080493	solute carrier family 4 (sodium bicarbonate cotransporter), member 4	protein_coding	231.931	178.505	169.932	285.777
SMARCA2	ENSG00000080503	SWI/SNF related, matrix associated, actin dependent regulator of chromatin, subfamily a, member 2	protein_coding	590.203	455.37	517.979	682.523
RDH8	ENSG00000080511	retinol dehydrogenase 8 (all-trans)	protein_coding	9.84178	19.0882	15.4068	20.1786
SESN1	ENSG00000080546	sestrin 1	protein_coding	255.43	265.464	220.223	151.248
MID2	ENSG00000080561	midline 2	protein_coding	50.7394	48.7182	60.4325	41.6288
PIH1D3	ENSG00000080572	PIH1 domain containing 3	protein_coding	0	0	0.0419599	0
COL5A3	ENSG00000080573	collagen, type V, alpha 3	protein_coding	46.8764	35.9784	93.9347	45.1902
SRCAP	ENSG00000080603	Snf2-related CREBBP activator protein	protein_coding	167.049	168.414	173.512	199.204
KIAA0020	ENSG00000080608	KIAA0020	protein_coding	557.256	633.043	421.734	321.885
CPB2	ENSG00000080618	carboxypeptidase B2 (plasma)	protein_coding	0.153461	0	0.297126	0.201901
CHRNA3	ENSG00000080644	cholinergic receptor, nicotinic, alpha 3 (neuronal)	protein_coding	7.27161	2.64622	4.83383	0.79373
KCNN2	ENSG00000080709	potassium intermediate/small conductance calcium-activated channel, subfamily N, member 2	protein_coding	23.5516	30.9398	7.27545	9.96266
CNOT4	ENSG00000080802	CCR4-NOT transcription complex, subunit 4	protein_coding	147.209	159.252	141.518	146.49
PSEN1	ENSG00000080815	presenilin 1	protein_coding	560.595	627.288	549.644	480.007
CPOX	ENSG00000080819	coproporphyrinogen oxidase	protein_coding	82.9305	67.6903	87.6349	68.4159
CLDND1	ENSG00000080822	claudin domain containing 1	protein_coding	227.64	252.838	203.091	211.741
MOK	ENSG00000080823	MOK protein kinase	protein_coding	263.092	366.147	257.065	447.027
HSP90AA1	ENSG00000080824	heat shock protein 90kDa alpha (cytosolic), class A member 1	protein_coding	4518.64	2324.98	4609.95	2858.78
RBL1	ENSG00000080839	retinoblastoma-like 1 (p107)	protein_coding	35.2696	35.9254	34.8451	26.1535
DLGAP4	ENSG00000080845	discs, large (Drosophila) homolog-associated protein 4	protein_coding	443.378	459.088	516.4	413.029
IGSF9B	ENSG00000080854	immunoglobulin superfamily, member 9B	protein_coding	107.445	166.78	171.084	135.686
CFHR2	ENSG00000080910	complement factor H-related 2	protein_coding	0.039012	0	0	0
CROCCP3	ENSG00000080947	ciliary rootlet coiled-coil, rootletin pseudogene 3	pseudogene	119.806	142.459	110.442	130.034
NDC80	ENSG00000080986	NDC80 kinetochore complex component	protein_coding	14.6522	15.0162	25.712	6.4189
AP4E1	ENSG00000081014	adaptor-related protein complex 4, epsilon 1 subunit	protein_coding	34.6314	34.0212	38.8263	25.5362
RSBN1	ENSG00000081019	round spermatid basic protein 1	protein_coding	49.2024	46.2065	41.1994	49.7719
MAGI3	ENSG00000081026	membrane associated guanylate kinase, WW and PDZ domain containing 3	protein_coding	63.0434	59.3443	51.2291	93.6961
CXCL2	ENSG00000081041	chemokine (C-X-C motif) ligand 2	protein_coding	66.1681	143.463	105.912	39.3488
AFP	ENSG00000081051	alpha-fetoprotein	protein_coding	1.14631	0.855697	1.41268	3.93784
COL4A4	ENSG00000081052	collagen, type IV, alpha 4	protein_coding	123.981	147.309	109.949	194.398
TCF7	ENSG00000081059	transcription factor 7 (T-cell specific, HMG-box)	protein_coding	122.72	135.673	91.6603	46.6777
OSTM1	ENSG00000081087	osteopetrosis associated transmembrane protein 1	protein_coding	383.015	272.757	447.807	129.994
CDH7	ENSG00000081138	cadherin 7, type 2	protein_coding	39.8032	16.3357	16.1191	0.381257
IMPG2	ENSG00000081148	interphotoreceptor matrix proteoglycan 2	protein_coding	1.71253	2.11455	1.91079	1.42068
PCNP	ENSG00000081154	PEST proteolytic signal containing nuclear protein	protein_coding	223.129	203.593	195.963	177.534
EXD2	ENSG00000081177	exonuclease 3'-5' domain containing 2	protein_coding	56.8392	57.9199	63.6552	73.1772
ARG2	ENSG00000081181	arginase 2	protein_coding	129.307	99.4579	139.064	187.2
MEF2C	ENSG00000081189	myocyte enhancer factor 2C	protein_coding	394.755	348.079	420.945	316.986
PTPRC	ENSG00000081237	protein tyrosine phosphatase, receptor type, C	protein_coding	429.839	432.679	424.335	105.061
CACNA1S	ENSG00000081248	calcium channel, voltage-dependent, L type, alpha 1S subunit	protein_coding	1.25904	1.34417	0.466896	0.568572
PKP1	ENSG00000081277	plakophilin 1 (ectodermal dysplasia/skin fragility syndrome)	protein_coding	3.11954	1.43988	3.54034	5.00553
UBA5	ENSG00000081307	ubiquitin-like modifier activating enzyme 5	protein_coding	371.881	411.235	334.241	424.239
STK17B	ENSG00000081320	serine/threonine kinase 17b	protein_coding	463.79	499.483	499.205	255.467
CDC14B	ENSG00000081377	cell division cycle 14B	protein_coding	139.098	165.456	152.553	189.75
ZNF510	ENSG00000081386	zinc finger protein 510	protein_coding	39.786	42.5893	40.3736	46.0984
LRP2	ENSG00000081479	low density lipoprotein receptor-related protein 2	protein_coding	9326.28	9046.88	6290.84	12539.7
ZNF506	ENSG00000081665	zinc finger protein 506	protein_coding	338.921	391.655	343.447	337.182
JMJD4	ENSG00000081692	jumonji domain containing 4	protein_coding	41.2696	42.7009	47.6729	53.6522
DUSP12	ENSG00000081721	dual specificity phosphatase 12	protein_coding	54.6038	42.7658	54.4408	45.6472
AACS	ENSG00000081760	acetoacetyl-CoA synthetase	protein_coding	117.022	125.896	135.887	142.388
KIAA0141	ENSG00000081791	KIAA0141	protein_coding	505.78	513.611	466.203	510.661
SLC13A1	ENSG00000081800	solute carrier family 13 (sodium/sulfate symporter), member 1	protein_coding	80.2331	91.4924	46.2456	114.736
CADPS2	ENSG00000081803	Ca++-dependent secretion activator 2	protein_coding	73.8755	63.2453	57.5561	126.111
PCDHB4	ENSG00000081818	protocadherin beta 4	protein_coding	5.88419	6.28548	6.07405	7.31876
PCDHA6	ENSG00000081842	protocadherin alpha 6	protein_coding	3.13486	4.53352	5.73464	4.28416
PCDHGA2	ENSG00000081853	protocadherin gamma subfamily A, 2	protein_coding	6.06317	9.11905	7.82946	7.2737
HSPB11	ENSG00000081870	heat shock protein family B (small), member 11	protein_coding	77.0341	91.2128	66.2199	66.1886
PHLPP1	ENSG00000081913	PH domain and leucine rich repeat protein phosphatase 1	protein_coding	323.686	349.705	296.428	390.946
ATP8B1	ENSG00000081923	ATPase, aminophospholipid transporter, class I, type 8B, member 1	protein_coding	300.407	324.431	324.813	444.231
IL12RB2	ENSG00000081985	interleukin 12 receptor, beta 2	protein_coding	4.99147	5.68377	4.31786	3.19037
SMARCD3	ENSG00000082014	SWI/SNF related, matrix associated, actin dependent regulator of chromatin, subfamily d, member 3	protein_coding	236.25	258.454	266.209	159.5
WDR70	ENSG00000082068	WD repeat domain 70	protein_coding	230.52	234.515	215.845	189.332
FYB	ENSG00000082074	FYN binding protein	protein_coding	377.641	400.234	440.114	96.7489
MPP4	ENSG00000082126	membrane protein, palmitoylated 4 (MAGUK p55 subfamily member 4)	protein_coding	1.87237	1.36515	1.66736	1.5397
STRADB	ENSG00000082146	STE20-related kinase adaptor beta	protein_coding	310.139	343.23	401.404	263.837
BZW1	ENSG00000082153	basic leucine zipper and W2 domains 1	protein_coding	566.712	430.196	564.05	377.78
PGR	ENSG00000082175	progesterone receptor	protein_coding	107.264	65.4575	85.7133	73.0939
C1QTNF3	ENSG00000082196	C1q and tumor necrosis factor related protein 3	protein_coding	49.7616	96.4035	127	23.2903
ME2	ENSG00000082212	malic enzyme 2, NAD(+)-dependent, mitochondrial	protein_coding	238.176	194.164	260.694	147.795
C5orf22	ENSG00000082213	chromosome 5 open reading frame 22	protein_coding	132.962	118.838	137.9	99.644
CCNT2	ENSG00000082258	cyclin T2	protein_coding	474.927	593.044	474.114	416.475
FAM135A	ENSG00000082269	family with sequence similarity 135, member A	protein_coding	122.052	157.958	123.907	118.098
COL19A1	ENSG00000082293	collagen, type XIX, alpha 1	protein_coding	35.638	30.0732	24.3697	69.9936
EPB41L3	ENSG00000082397	erythrocyte membrane protein band 4.1-like 3	protein_coding	922.841	859.601	840.242	1052.24
COBLL1	ENSG00000082438	cordon-bleu WH2 repeat protein-like 1	protein_coding	2448.07	2707.03	2104.26	4044.66
DLG3	ENSG00000082458	discs, large homolog 3 (Drosophila)	protein_coding	82.4956	73.3421	67.7251	94.1744
KCNK2	ENSG00000082482	potassium channel, subfamily K, member 2	protein_coding	8.44243	3.38429	7.06183	7.86939
SERTAD4	ENSG00000082497	SERTA domain containing 4	protein_coding	44.6048	40.5564	59.084	60.1594
TRAF5	ENSG00000082512	TNF receptor-associated factor 5	protein_coding	113.153	163.433	140.231	64.036
MRPL22	ENSG00000082515	mitochondrial ribosomal protein L22	protein_coding	26.0305	21.2736	24.5176	21.3184
GEMIN5	ENSG00000082516	gem (nuclear organelle) associated protein 5	protein_coding	243.041	188.718	239.527	197.441
OPRK1	ENSG00000082556	opioid receptor, kappa 1	protein_coding	0.0697487	0	0.690911	0.0363941
NFE2L1	ENSG00000082641	nuclear factor, erythroid 2-like 1	protein_coding	4509.16	3108.88	3321.92	3732.95
SEMA5B	ENSG00000082684	sema domain, seven thrombospondin repeats (type 1 and type 1-like), transmembrane domain (TM) and short cytoplasmic domain, (semaphorin) 5B	protein_coding	28.9752	20.5644	40.2206	52.8607
GSK3B	ENSG00000082701	glycogen synthase kinase 3 beta	protein_coding	557.28	570.961	620.639	508.942
ITGB5	ENSG00000082781	integrin, beta 5	protein_coding	702.88	489.878	752.542	916.674
ERC1	ENSG00000082805	ELKS/RAB6-interacting/CAST family member 1	protein_coding	339.423	307.125	337.591	364.619
XPO1	ENSG00000082898	exportin 1 (CRM1 homolog, yeast)	protein_coding	1767.99	1835.84	1679.9	1681.89
C4orf6	ENSG00000082929	chromosome 4 open reading frame 6	protein_coding	0.760777	2.54047	1.90702	2.10111
RNF13	ENSG00000082996	ring finger protein 13	protein_coding	538.917	508.149	633.385	265.36
TRPM3	ENSG00000083067	transient receptor potential cation channel, subfamily M, member 3	protein_coding	121.881	183.766	129.36	269.692
PALB2	ENSG00000083093	partner and localizer of BRCA2	protein_coding	105.256	107.31	116.072	100.503
DOPEY1	ENSG00000083097	dopey family member 1	protein_coding	107.624	136.657	103.546	126.704
LYRM2	ENSG00000083099	LYR motif containing 2	protein_coding	210.769	214.74	220.457	176.476
BCKDHB	ENSG00000083123	branched chain keto acid dehydrogenase E1, beta polypeptide	protein_coding	187.834	167.294	179.576	241.569
KAT6A	ENSG00000083168	K(lysine) acetyltransferase 6A	protein_coding	211.958	210.771	205.709	194.407
ZCCHC6	ENSG00000083223	zinc finger, CCHC domain containing 6	protein_coding	71.3447	69.1118	74.6318	57.8588
ULK2	ENSG00000083290	unc-51 like autophagy activating kinase 2	protein_coding	395.138	398.942	365.01	324.82
GRHL2	ENSG00000083307	grainyhead-like 2 (Drosophila)	protein_coding	75.7348	137.472	38.1789	273.692
TNPO1	ENSG00000083312	transportin 1	protein_coding	1358.92	1296.85	1503.32	1069.13
PLOD1	ENSG00000083444	procollagen-lysine, 2-oxoglutarate 5-dioxygenase 1	protein_coding	371.253	254.194	373.575	396.953
P2RX5	ENSG00000083454	purinergic receptor P2X, ligand-gated ion channel, 5	protein_coding	12.5965	18.3644	9.33305	1.95362
ITGAE	ENSG00000083457	integrin, alpha E (antigen CD103, human mucosal lymphocyte antigen 1; alpha polypeptide)	protein_coding	72.5493	73.0755	92.9124	45.6297
DIS3	ENSG00000083520	DIS3 mitotic control homolog (S. cerevisiae)	protein_coding	69.0904	66.5124	62.714	62.5194
PIBF1	ENSG00000083535	progesterone immunomodulatory binding factor 1	protein_coding	197.944	197.402	163.656	197.039
TDRD3	ENSG00000083544	tudor domain containing 3	protein_coding	116.393	79.2984	119.667	81.9198
AC000111.6	ENSG00000083622		antisense	0	0	0.120475	0
NUFIP1	ENSG00000083635	nuclear fragile X mental retardation protein interacting protein 1	protein_coding	9.6507	7.92929	9.08081	8.26579
PDS5B	ENSG00000083642	PDS5, regulator of cohesion maintenance, homolog B (S. cerevisiae)	protein_coding	346.59	299.349	295.282	343.58
OXCT1	ENSG00000083720	3-oxoacid CoA transferase 1	protein_coding	1272.29	609.982	820.966	312.752
RRAGB	ENSG00000083750	Ras-related GTP binding B	protein_coding	157.081	141.579	147.019	163.005
EPYC	ENSG00000083782	epiphycan	protein_coding	0.327506	0.305692	2.44782	0
CYLD	ENSG00000083799	cylindromatosis (turban tumor syndrome)	protein_coding	147.179	146.801	138.329	108.137
SLC27A5	ENSG00000083807	solute carrier family 27 (fatty acid transporter), member 5	protein_coding	30.9787	39.9773	32.523	54.1307
ZNF324	ENSG00000083812	zinc finger protein 324	protein_coding	31.2125	35.927	33.7377	53.451
ZNF671	ENSG00000083814	zinc finger protein 671	protein_coding	38.717	41.6866	36	36.6439
ZNF416	ENSG00000083817	zinc finger protein 416	protein_coding	10.1924	12.5351	11.6516	10.759
ZNF586	ENSG00000083828	zinc finger protein 586	protein_coding	125.567	161.271	128.423	141.653
ZNF446	ENSG00000083838	zinc finger protein 446	protein_coding	53.0879	55.1254	53.1232	84.7841
ZNF264	ENSG00000083844	zinc finger protein 264	protein_coding	216.181	220.356	228.887	243.085
RPS5	ENSG00000083845	ribosomal protein S5	protein_coding	708.795	500.85	757.443	453.685
FAT1	ENSG00000083857	FAT atypical cadherin 1	protein_coding	9207.01	12164.5	12442.4	5270.31
YTHDC1	ENSG00000083896	YTH domain containing 1	protein_coding	640.049	697.097	555.341	650.487
CHMP2B	ENSG00000083937	charged multivesicular body protein 2B	protein_coding	163.652	147.032	180.103	110.082
SMAP2	ENSG00000084070	small ArfGAP2	protein_coding	168.905	183.55	173.06	105.354
PPIE	ENSG00000084072	peptidylprolyl isomerase E (cyclophilin E)	protein_coding	128.134	146.103	111.237	135.437
ZMPSTE24	ENSG00000084073	zinc metallopeptidase STE24	protein_coding	376.019	294.128	383.066	359.383
STARD7	ENSG00000084090	StAR-related lipid transfer (START) domain containing 7	protein_coding	1071.78	982.312	1042.86	1000.51
NOA1	ENSG00000084092	nitric oxide associated 1	protein_coding	29.983	24.504	35.516	27.3997
REST	ENSG00000084093	RE1-silencing transcription factor	protein_coding	788.876	714.616	737.015	775.93
HAL	ENSG00000084110	histidine ammonia-lyase	protein_coding	4.73768	7.37691	4.15431	5.64886
SSH1	ENSG00000084112	slingshot protein phosphatase 1	protein_coding	393.316	399.368	502.29	388.965
GSTP1	ENSG00000084207	glutathione S-transferase pi 1	protein_coding	2114.01	1811.17	2768.96	622.916
APLP2	ENSG00000084234	amyloid beta (A4) precursor-like protein 2	protein_coding	3794.57	2219.74	3608.26	3848.98
KIAA1467	ENSG00000084444	KIAA1467	protein_coding	56.7398	68.7932	51.161	91.9109
SLCO1A2	ENSG00000084453	solute carrier organic anion transporter family, member 1A2	protein_coding	19.0255	29.8051	5.83437	16.0622
WBP11	ENSG00000084463	WW domain binding protein 11	protein_coding	425.745	343.363	402.587	410.997
EIF3I	ENSG00000084623	eukaryotic translation initiation factor 3, subunit I	protein_coding	312.767	216.736	304.05	208.688
NKAIN1	ENSG00000084628	Na+/K+ transporting ATPase interacting 1	protein_coding	1.8528	2.82324	2.74165	0.38608
COL16A1	ENSG00000084636	collagen, type XVI, alpha 1	protein_coding	649.855	711.833	1126.9	520.313
TXLNA	ENSG00000084652	taxilin alpha	protein_coding	124.615	115.931	176.47	88.4897
APOB	ENSG00000084674	apolipoprotein B	protein_coding	2.06148	0.801743	2.00148	4.43211
NCOA1	ENSG00000084676	nuclear receptor coactivator 1	protein_coding	135.018	128.613	121.897	132.625
AGBL5	ENSG00000084693	ATP/GTP binding protein-like 5	protein_coding	121.624	118.653	122.356	146.713
EFR3B	ENSG00000084710	EFR3 homolog B (S. cerevisiae)	protein_coding	45.5964	18.2298	49.3165	6.82633
KIF3C	ENSG00000084731	kinesin family member 3C	protein_coding	34.1002	36.2403	45.5766	13.6176
RAB10	ENSG00000084733	RAB10, member RAS oncogene family	protein_coding	539.288	480.918	564.654	469.143
GCKR	ENSG00000084734	glucokinase (hexokinase 4) regulator	protein_coding	17.6363	14.3631	15.963	0.773488
HADHA	ENSG00000084754	hydroxyacyl-CoA dehydrogenase/3-ketoacyl-CoA thiolase/enoyl-CoA hydratase (trifunctional protein), alpha subunit	protein_coding	1076.42	726.152	1033.5	764.682
MAPRE3	ENSG00000084764	microtubule-associated protein, RP/EB family, member 3	protein_coding	153.335	109.666	135.652	181.614
CAD	ENSG00000084774	carbamoyl-phosphate synthetase 2, aspartate transcarbamylase, and dihydroorotase	protein_coding	499.646	520.461	713.069	412.043
CD59	ENSG00000085063	CD59 molecule, complement regulatory protein	protein_coding	1800.58	1446.47	1790.74	1474.94
CD82	ENSG00000085117	CD82 molecule	protein_coding	190.444	171.077	182.682	255.487
BCORL1	ENSG00000085185	BCL6 corepressor-like 1	protein_coding	34.424	34.5365	39.7971	45.3485
ATRX	ENSG00000085224	alpha thalassemia/mental retardation syndrome X-linked	protein_coding	1468.15	1294.33	1233.79	1253.39
TAF9	ENSG00000085231	TAF9 RNA polymerase II, TATA box binding protein (TBP)-associated factor, 32kDa	protein_coding	149.211	116.342	142.892	121.899
FCN1	ENSG00000085265	ficolin (collagen/fibrinogen domain containing) 1	protein_coding	19.2787	14.6253	12.107	5.26144
MYNN	ENSG00000085274	myoneurin	protein_coding	35.5661	35.3875	32.1741	31.5346
MECOM	ENSG00000085276	MDS1 and EVI1 complex locus	protein_coding	300.765	194.069	203.751	942.177
SCAMP1	ENSG00000085365	secretory carrier membrane protein 1	protein_coding	153.353	138.321	143.575	126.918
PREP	ENSG00000085377	prolyl endopeptidase	protein_coding	61.9965	60.4353	57.2875	46.1821
HACE1	ENSG00000085382	HECT domain and ankyrin repeat containing E3 ubiquitin protein ligase 1	protein_coding	73.8359	81.4953	67.2184	74.1621
SEH1L	ENSG00000085415	SEH1-like (S. cerevisiae)	protein_coding	252.034	273.179	224.461	209.879
WDR47	ENSG00000085433	WD repeat domain 47	protein_coding	25.9803	22.6548	23.5697	20.8232
WDFY1	ENSG00000085449	WD repeat and FYVE domain containing 1	protein_coding	599.103	605.849	640.182	400.582
OVGP1	ENSG00000085465	oviductal glycoprotein 1, 120kDa	protein_coding	71.8743	94.127	51.0376	21.4834
SLC25A24	ENSG00000085491	solute carrier family 25 (mitochondrial carrier; phosphate carrier), member 24	protein_coding	50.5708	43.826	50.4726	36.394
MAP3K4	ENSG00000085511	mitogen-activated protein kinase kinase kinase 4	protein_coding	435.145	482.093	350.285	415.636
PILRA	ENSG00000085514	paired immunoglobin-like type 2 receptor alpha	protein_coding	43.5642	40.6227	48.6177	38.284
IGSF9	ENSG00000085552	immunoglobulin superfamily, member 9	protein_coding	2.42567	3.5676	1.54012	8.62584
ABCB1	ENSG00000085563	ATP-binding cassette, sub-family B (MDR/TAP), member 1	protein_coding	551.951	373.94	655.897	406.662
ZNF213	ENSG00000085644	zinc finger protein 213	protein_coding	37.7411	39.8632	38.325	42.4317
AKR1B1	ENSG00000085662	aldo-keto reductase family 1, member B1 (aldose reductase)	protein_coding	1074.18	972.763	1183.22	721.225
CPNE3	ENSG00000085719	copine III	protein_coding	788.958	709.424	781.152	689.422
RRN3	ENSG00000085721	RRN3 RNA polymerase I transcription factor homolog (S. cerevisiae)	protein_coding	90.7674	76.1129	89.4343	70.9762
CTTN	ENSG00000085733	cortactin	protein_coding	1470.24	1478.27	1526.74	1002.32
WNT11	ENSG00000085741	wingless-type MMTV integration site family, member 11	protein_coding	39.2466	10.4515	15.4267	39.5492
MTIF2	ENSG00000085760	mitochondrial translational initiation factor 2	protein_coding	185.901	132.785	181.582	181.499
DDHD2	ENSG00000085788	DDHD domain containing 2	protein_coding	510.681	494.109	408.852	491.203
TTC39A	ENSG00000085831	tetratricopeptide repeat domain 39A	protein_coding	393.4	552.964	552.039	118.442
EPS15	ENSG00000085832	epidermal growth factor receptor pathway substrate 15	protein_coding	799.072	735.291	705.091	690.837
ORC1	ENSG00000085840	origin recognition complex, subunit 1	protein_coding	2.42533	2.66607	4.0862	1.83096
MGST2	ENSG00000085871	microsomal glutathione S-transferase 2	protein_coding	129.71	104.901	119.883	106.764
CHERP	ENSG00000085872	calcium homeostasis endoplasmic reticulum protein	protein_coding	211.162	199.024	233.521	227.21
ATG16L1	ENSG00000085978	autophagy related 16-like 1 (S. cerevisiae)	protein_coding	224.863	269.593	221.218	184.143
USP40	ENSG00000085982	ubiquitin specific peptidase 40	protein_coding	715.291	757.264	734.518	932.378
POMGNT1	ENSG00000085998	protein O-linked mannose N-acetylglucosaminyltransferase 1 (beta 1,2-)	protein_coding	215.145	213.58	202.125	204.837
RAD54L	ENSG00000085999	RAD54-like (S. cerevisiae)	protein_coding	18.0621	17.2512	29.7066	18.4636
MAST2	ENSG00000086015	microtubule associated serine/threonine kinase 2	protein_coding	338.787	343.561	435.028	312.971
DNAJA1	ENSG00000086061	DnaJ (Hsp40) homolog, subfamily A, member 1	protein_coding	368.394	210.523	329.58	263.596
B4GALT1	ENSG00000086062	UDP-Gal:betaGlcNAc beta 1,4- galactosyltransferase, polypeptide 1	protein_coding	459.021	424.36	489.669	466.975
CHMP5	ENSG00000086065	charged multivesicular body protein 5	protein_coding	96.083	70.9456	89.6318	71.8085
NFX1	ENSG00000086102	nuclear transcription factor, X-box binding 1	protein_coding	156.452	173.317	148.562	145.052
AQP6	ENSG00000086159	aquaporin 6, kidney specific	protein_coding	29.8331	12.0598	7.85286	124.042
DIMT1	ENSG00000086189	DIM1 dimethyladenosine transferase 1 homolog (S. cerevisiae)	protein_coding	62.486	54.1301	57.6079	38.4393
IPO11	ENSG00000086200	importin 11	protein_coding	206.535	211.132	195.094	169.241
FOLH1	ENSG00000086205	folate hydrolase (prostate-specific membrane antigen) 1	protein_coding	28.0286	22.1136	22.5176	33.2974
EIF2AK1	ENSG00000086232	eukaryotic translation initiation factor 2-alpha kinase 1	protein_coding	558.137	611.923	605.633	523.039
NME8	ENSG00000086288	NME/NM23 family member 8	protein_coding	10.6262	14.6496	13.3544	3.42971
EPDR1	ENSG00000086289	ependymin related 1	protein_coding	401.28	189.181	313.245	126.467
SNX10	ENSG00000086300	sorting nexin 10	protein_coding	259.643	262.052	424.999	141.652
SEPHS1	ENSG00000086475	selenophosphate synthetase 1	protein_coding	119.237	112.702	102.342	134.594
MRPL28	ENSG00000086504	mitochondrial ribosomal protein L28	protein_coding	104.488	76.9893	114.715	96.9483
HBQ1	ENSG00000086506	hemoglobin, theta 1	protein_coding	0.594067	0.411571	1.37794	0.819379
ITPKC	ENSG00000086544	inositol-trisphosphate 3-kinase C	protein_coding	56.4369	86.0848	65.2635	61.2232
CEACAM6	ENSG00000086548	carcinoembryonic antigen-related cell adhesion molecule 6 (non-specific cross reacting antigen)	protein_coding	1.2443	0.19211	0.664188	3.43862
FAT2	ENSG00000086570	FAT atypical cadherin 2	protein_coding	10.2432	10.4543	12.8923	3.96131
RBM22	ENSG00000086589	RNA binding motif protein 22	protein_coding	162.64	151.478	151.317	157.02
TMED2	ENSG00000086598	transmembrane emp24 domain trafficking protein 2	protein_coding	405.677	351.961	453.409	273.065
ERO1LB	ENSG00000086619	ERO1-like beta (S. cerevisiae)	protein_coding	123.421	110.735	127.604	111.172
ZFAND6	ENSG00000086666	zinc finger, AN1-type domain 6	protein_coding	499.169	555.885	501.22	423.686
HSD17B2	ENSG00000086696	hydroxysteroid (17-beta) dehydrogenase 2	protein_coding	29.5411	21.0235	14.9138	26.0731
TXLNG	ENSG00000086712	taxilin gamma	protein_coding	40.7898	47.9617	46.8777	28.4944
PPEF1	ENSG00000086717	protein phosphatase, EF-hand calcium binding domain 1	protein_coding	11.7862	3.39846	7.00255	0.899666
LAT2	ENSG00000086730	linker for activation of T cells family, member 2	protein_coding	89.6486	87.1945	93.3578	34.2643
HUWE1	ENSG00000086758	HECT, UBA and WWE domain containing 1, E3 ubiquitin protein ligase	protein_coding	3842.88	3610.52	3987.91	3964.83
ZW10	ENSG00000086827	zw10 kinetochore protein	protein_coding	28.0451	25.409	27.736	24.1705
ALG9	ENSG00000086848	ALG9, alpha-1,2-mannosyltransferase	protein_coding	91.4931	106.82	82.9397	71.6587
MYBPC2	ENSG00000086967	myosin binding protein C, fast type	protein_coding	2.48514	3.32145	8.77698	0.903365
NOX4	ENSG00000086991	NADPH oxidase 4	protein_coding	186.501	210.384	223.163	170.525
ACOX3	ENSG00000087008	acyl-CoA oxidase 3, pristanoyl	protein_coding	121.958	121.671	123.135	151.537
MTMR2	ENSG00000087053	myotubularin related protein 2	protein_coding	273.996	272.99	279.575	259.199
PPP1R15A	ENSG00000087074	protein phosphatase 1, regulatory subunit 15A	protein_coding	173.248	156.444	178.904	176.702
HSD17B14	ENSG00000087076	hydroxysteroid (17-beta) dehydrogenase 14	protein_coding	357.524	319.206	769.624	148.265
TRIP6	ENSG00000087077	thyroid hormone receptor interactor 6	protein_coding	421.754	377.417	520.467	461.545
ACHE	ENSG00000087085	acetylcholinesterase (Yt blood group)	protein_coding	12.2332	22.0828	40.052	14.6439
FTL	ENSG00000087086	ferritin, light polypeptide	protein_coding	10083	7959.45	19655.2	6694.47
SRRT	ENSG00000087087	serrate RNA effector molecule homolog (Arabidopsis)	protein_coding	639.144	587.237	685.586	733.505
BAX	ENSG00000087088	BCL2-associated X protein	protein_coding	246.504	224.218	363.021	132.472
NLK	ENSG00000087095	nemo-like kinase	protein_coding	296.186	316.46	319.848	338.759
PIGS	ENSG00000087111	phosphatidylinositol glycan anchor biosynthesis, class S	protein_coding	407.506	329.867	365.914	386.827
ADAMTS2	ENSG00000087116	ADAM metallopeptidase with thrombospondin type 1 motif, 2	protein_coding	453.509	383.39	548.296	165.65
TMPRSS11E	ENSG00000087128	transmembrane protease, serine 11E	protein_coding	0.248675	12.1177	0.118836	0.0456559
ATXN7L3	ENSG00000087152	ataxin 7-like 3	protein_coding	494.895	476.803	560.387	582.559
PGS1	ENSG00000087157	phosphatidylglycerophosphate synthase 1	protein_coding	322.851	393.489	358.142	307.121
PSMC5	ENSG00000087191	proteasome (prosome, macropain) 26S subunit, ATPase, 5	protein_coding	297.399	198.482	244.974	285.505
UIMC1	ENSG00000087206	ubiquitin interaction motif containing 1	protein_coding	180.732	180.133	166.08	174.793
CETP	ENSG00000087237	cholesteryl ester transfer protein, plasma	protein_coding	7.91343	6.83786	8.74636	9.66589
MMP2	ENSG00000087245	matrix metallopeptidase 2 (gelatinase A, 72kDa gelatinase, 72kDa type IV collagenase)	protein_coding	537.518	340.826	617.722	223.448
MT3	ENSG00000087250	metallothionein 3	protein_coding	5.70639	2.02396	3.21313	10.4474
LPCAT2	ENSG00000087253	lysophosphatidylcholine acyltransferase 2	protein_coding	155.395	113.536	157.341	175.256
GNAO1	ENSG00000087258	guanine nucleotide binding protein (G protein), alpha activating activity polypeptide O	protein_coding	156.936	223.208	109.967	132.846
OGFOD1	ENSG00000087263	2-oxoglutarate and iron-dependent oxygenase domain containing 1	protein_coding	211.341	174.062	217.021	182.49
SH3BP2	ENSG00000087266	SH3-domain binding protein 2	protein_coding	1015.7	2039.31	1910.8	1227.11
NOP14	ENSG00000087269	NOP14 nucleolar protein	protein_coding	57.7898	47.5005	67.9748	52.1291
ADD1	ENSG00000087274	adducin 1 (alpha)	protein_coding	1369.01	1533.1	1397.65	1457.44
L2HGDH	ENSG00000087299	L-2-hydroxyglutarate dehydrogenase	protein_coding	93.075	79.3701	103.258	156.287
TXNDC16	ENSG00000087301	thioredoxin domain containing 16	protein_coding	136.501	146.773	104.892	110.704
C14orf166	ENSG00000087302	chromosome 14 open reading frame 166	protein_coding	215.567	170.985	228.22	143.02
NID2	ENSG00000087303	nidogen 2 (osteonidogen)	protein_coding	271.871	305.913	495.203	219.271
GMCL1	ENSG00000087338	germ cell-less, spermatogenesis associated 1	protein_coding	132.771	106.656	124.617	111.001
SF3B2	ENSG00000087365	splicing factor 3b, subunit 2, 145kDa	protein_coding	591.801	469.449	589.997	576.992
KLHL42	ENSG00000087448	kelch-like family member 42	protein_coding	199.583	209.178	208.147	208.395
GNAS	ENSG00000087460	GNAS complex locus	protein_coding	3101.65	2522.02	2973.65	2994.18
DNM1L	ENSG00000087470	dynamin 1-like	protein_coding	486.168	507.833	465.894	424.209
PTHLH	ENSG00000087494	parathyroid hormone-like hormone	protein_coding	2.99008	2.26188	6.21605	2.88251
PHACTR3	ENSG00000087495	phosphatase and actin regulator 3	protein_coding	17.3974	8.75894	10.3154	5.79989
ERGIC2	ENSG00000087502	ERGIC and golgi 2	protein_coding	280.527	263.482	267.509	230.044
TFAP2C	ENSG00000087510	transcription factor AP-2 gamma (activating enhancer binding protein 2 gamma)	protein_coding	4.03006	19.0055	2.79554	6.56188
AURKA	ENSG00000087586	aurora kinase A	protein_coding	9.49635	6.96709	15.9556	4.37923
CASS4	ENSG00000087589	Cas scaffolding protein family member 4	protein_coding	8.64221	8.42541	7.71344	4.94645
PIR	ENSG00000087842	pirin (iron-binding nuclear protein)	protein_coding	63.1384	44.826	78.3081	32.3037
AAMDC	ENSG00000087884	adipogenesis associated, Mth938 domain containing	protein_coding	62.6048	48.4503	52.7278	71.4094
RFX2	ENSG00000087903	regulatory factor X, 2 (influences HLA class II expression)	protein_coding	123.222	212.083	156.269	137.019
SLC6A14	ENSG00000087916	solute carrier family 6 (amino acid transporter), member 14	protein_coding	0.139197	0	0.0343256	0.0529123
METTL2A	ENSG00000087995	methyltransferase like 2A	protein_coding	36.2392	31.6764	34.3	32.4615
SULT2B1	ENSG00000088002	sulfotransferase family, cytosolic, 2B, member 1	protein_coding	1.60413	3.60443	1.9161	8.12144
ALG6	ENSG00000088035	ALG6, alpha-1,3-glucosyltransferase	protein_coding	59.3515	52.5012	52.862	39.7021
CNOT3	ENSG00000088038	CCR4-NOT transcription complex, subunit 3	protein_coding	120.886	113.932	124.16	154.064
GP6	ENSG00000088053	glycoprotein VI (platelet)	protein_coding	4.48602	4.41729	4.94492	5.44436
PTPN4	ENSG00000088179	protein tyrosine phosphatase, non-receptor type 4 (megakaryocyte)	protein_coding	541.483	482.529	452.378	863.085
DDX18	ENSG00000088205	DEAD (Asp-Glu-Ala-Asp) box polypeptide 18	protein_coding	276.739	281.849	262.888	255.036
KHSRP	ENSG00000088247	KH-type splicing regulatory protein	protein_coding	861.141	679.107	940.591	819.087
GNA11	ENSG00000088256	guanine nucleotide binding protein (G protein), alpha 11 (Gq class)	protein_coding	661.276	554.648	626.599	1074.11
ASAP3	ENSG00000088280	ArfGAP with SH3 domain, ankyrin repeat and PH domain 3	protein_coding	307.439	324.23	401.684	304.147
EDEM2	ENSG00000088298	ER degradation enhancer, mannosidase alpha-like 2	protein_coding	78.6227	71.1531	102.372	67.184
DNMT3B	ENSG00000088305	DNA (cytosine-5-)-methyltransferase 3 beta	protein_coding	15.6108	17.0157	20.2226	17.1902
REM1	ENSG00000088320	RAS (RAD and GEM)-like GTP-binding 1	protein_coding	8.58951	10.1469	7.12748	8.00972
TPX2	ENSG00000088325	TPX2, microtubule-associated	protein_coding	6.29967	3.61633	13.0281	1.37575
FER1L4	ENSG00000088340	fer-1-like 4 (C. elegans), pseudogene	pseudogene	25.47	43.8135	49.9816	26.0138
PDRG1	ENSG00000088356	p53 and DNA-damage regulated 1	protein_coding	29.174	20.924	30.2202	29.8513
EPB41L1	ENSG00000088367	erythrocyte membrane protein band 4.1-like 1	protein_coding	858.395	772.354	1097	1311.35
SLC15A1	ENSG00000088386	solute carrier family 15 (oligopeptide transporter), member 1	protein_coding	38.2897	72.5056	83.1401	12.9031
DOCK9	ENSG00000088387	dedicator of cytokinesis 9	protein_coding	532.337	567.945	599.525	520.188
ANKRD10	ENSG00000088448	ankyrin repeat domain 10	protein_coding	1328.59	2260.35	1675.39	1021.58
TGDS	ENSG00000088451	TDP-glucose 4,6-dehydratase	protein_coding	53.9358	49.2943	48.9079	44.9741
DOCK3	ENSG00000088538	dedicator of cytokinesis 3	protein_coding	6.76208	8.40596	6.25001	7.67658
C3orf18	ENSG00000088543	chromosome 3 open reading frame 18	protein_coding	117.457	88.6714	98.8933	112.742
COQ9	ENSG00000088682	coenzyme Q9	protein_coding	342.556	344.75	317.863	322.207
TMEM40	ENSG00000088726	transmembrane protein 40	protein_coding	1.0337	1.13042	1.61641	1.28303
KIF9	ENSG00000088727	kinesin family member 9	protein_coding	25.5241	29.7002	24.7115	32.8974
ARHGAP28	ENSG00000088756	Rho GTPase activating protein 28	protein_coding	73.7455	58.8232	57.6853	91.1702
CRLS1	ENSG00000088766	cardiolipin synthase 1	protein_coding	187.037	270.093	207.443	176.894
PPP1R13B	ENSG00000088808	protein phosphatase 1, regulatory subunit 13B	protein_coding	426.714	439.002	509.367	522.617
ATRN	ENSG00000088812	attractin	protein_coding	97.3035	77.7006	86.9472	102.627
SMOX	ENSG00000088826	spermine oxidase	protein_coding	52.0313	72.3942	81.6208	19.7196
SIGLEC1	ENSG00000088827	sialic acid binding Ig-like lectin 1, sialoadhesin	protein_coding	48.3054	47.754	54.6537	19.1118
FKBP1A	ENSG00000088832	FK506 binding protein 1A, 12kDa	protein_coding	943.298	909.013	1015.58	733.738
NSFL1C	ENSG00000088833	NSFL1 (p97) cofactor (p47)	protein_coding	189.591	177.929	172.052	160.006
SLC4A11	ENSG00000088836	solute carrier family 4, sodium borate transporter, member 11	protein_coding	19.9	12.9371	19.1124	120.023
C20orf194	ENSG00000088854	chromosome 20 open reading frame 194	protein_coding	224.384	237.424	192.64	273.661
ZNF343	ENSG00000088876	zinc finger protein 343	protein_coding	70.0095	81.1683	67.4287	83.4714
EBF4	ENSG00000088881	early B-cell factor 4	protein_coding	58.5986	65.7429	75.3265	78.8814
CPXM1	ENSG00000088882	carboxypeptidase X (M14 family), member 1	protein_coding	19.27	18.2304	19.193	15.1891
MAVS	ENSG00000088888	mitochondrial antiviral signaling protein	protein_coding	361.265	365.486	406.046	425.39
LZTS3	ENSG00000088899	Homo sapiens leucine zipper, putative tumor suppressor family member 3 (LZTS3), mRNA.	protein_coding	60.6749	61.0907	66.3784	142.682
F11	ENSG00000088926	coagulation factor XI	protein_coding	92.4759	28.3388	24.3922	432.153
XRN2	ENSG00000088930	5'-3' exoribonuclease 2	protein_coding	120.47	95.3672	110.392	73.9104
PLK1S1	ENSG00000088970	polo-like kinase 1 substrate 1	processed_transcript	101.492	113.275	103.729	124.703
DYNLL1	ENSG00000088986	dynein, light chain, LC8-type 1	protein_coding	344.324	273.06	354.735	280.167
TESC	ENSG00000088992	tescalcin	protein_coding	34.6986	48.7843	47.2529	33.3304
SNX5	ENSG00000089006	sorting nexin 5	protein_coding	635.172	745.126	571.49	562.179
RPL6	ENSG00000089009	ribosomal protein L6	protein_coding	1067.49	735.186	909.583	711.543
SIRPG	ENSG00000089012	signal-regulatory protein gamma	protein_coding	9.49639	10.5754	9.98335	1.35029
MAPKAPK5	ENSG00000089022	mitogen-activated protein kinase-activated protein kinase 5	protein_coding	205.395	216.577	208.326	219.821
P2RX7	ENSG00000089041	purinergic receptor P2X, ligand-gated ion channel, 7	protein_coding	42.246	34.5191	37.1307	12.0458
ESF1	ENSG00000089048	ESF1, nucleolar pre-rRNA processing protein, homolog (S. cerevisiae)	protein_coding	31.39	24.4528	26.8758	23.9439
RBBP9	ENSG00000089050	retinoblastoma binding protein 9	protein_coding	130.73	126.618	141.582	137.762
ANAPC5	ENSG00000089053	anaphase promoting complex subunit 5	protein_coding	529.928	601.873	501.043	584.116
SLC23A2	ENSG00000089057	solute carrier family 23 (ascorbic acid transporter), member 2	protein_coding	329.283	359.049	287.4	213.371
SLC8B1	ENSG00000089060	solute carrier family 8 (sodium/lithium/calcium exchanger), member B1	protein_coding	156.716	157.523	152.875	213.435
TMEM230	ENSG00000089063	transmembrane protein 230	protein_coding	221.714	226.879	236.443	193.417
DZANK1	ENSG00000089091	double zinc ribbon and ankyrin repeat domains 1	protein_coding	17.4202	25.0271	20.2892	21.9403
KDM2B	ENSG00000089094	lysine (K)-specific demethylase 2B	protein_coding	215.397	230.084	241.958	215.359
C20orf26	ENSG00000089101	chromosome 20 open reading frame 26	protein_coding	747.284	620.265	588.298	21.0372
LHX5	ENSG00000089116	LIM homeobox 5	protein_coding	0.0611268	0.0924809	0.153404	0
TASP1	ENSG00000089123	taspase, threonine aspartase, 1	protein_coding	73.73	83.5223	64.8145	81.2368
OAS1	ENSG00000089127	2'-5'-oligoadenylate synthetase 1, 40/46kDa	protein_coding	110.773	127.865	145.418	79.4464
GCN1L1	ENSG00000089154	GCN1 general control of amino-acid synthesis 1-like 1 (yeast)	protein_coding	1606.1	1580.04	1936.22	1614.15
RPLP0	ENSG00000089157	ribosomal protein, large, P0	protein_coding	1911.55	1464.56	2452.22	1101.17
PXN	ENSG00000089159	paxillin	protein_coding	1157.01	1196.82	1359.88	1443.31
SIRT4	ENSG00000089163	sirtuin 4	protein_coding	8.13147	4.96562	7.5979	16.8337
RPH3A	ENSG00000089169	rabphilin 3A homolog (mouse)	protein_coding	3.60185	2.86631	2.23777	1.07937
KIF16B	ENSG00000089177	kinesin family member 16B	protein_coding	54.9037	46.7808	46.6207	57.9385
TRMT6	ENSG00000089195	tRNA methyltransferase 6 homolog (S. cerevisiae)	protein_coding	21.8758	20.4932	21.1096	19.0612
CHGB	ENSG00000089199	chromogranin B (secretogranin 1)	protein_coding	15.1096	4.3229	11.4443	11.1958
PEBP1	ENSG00000089220	phosphatidylethanolamine binding protein 1	protein_coding	1313.99	1131.01	1281.6	1519.24
TBX5	ENSG00000089225	T-box 5	protein_coding	0.122182	0.554372	0.159252	0.0788166
BRAP	ENSG00000089234	BRCA1 associated protein	protein_coding	70.2432	64.6095	68.8147	61.3059
ERP29	ENSG00000089248	endoplasmic reticulum protein 29	protein_coding	239.198	169.522	256.42	167.963
NOS1	ENSG00000089250	nitric oxide synthase 1 (neuronal)	protein_coding	74.9932	107.903	11.1192	59.4245
FUS	ENSG00000089280	fused in sarcoma	protein_coding	2218.25	2994.74	2072.27	1747.97
IGBP1	ENSG00000089289	immunoglobulin (CD79A) binding protein 1	protein_coding	76.8834	55.7641	79.8523	60.2701
FXYD5	ENSG00000089327	FXYD domain containing ion transport regulator 5	protein_coding	117.117	104.048	128.866	45.6495
ZNF302	ENSG00000089335	zinc finger protein 302	protein_coding	243.132	238.519	218.271	260.104
GRAMD1A	ENSG00000089351	GRAM domain containing 1A	protein_coding	438.014	444.203	551.926	347.71
FXYD3	ENSG00000089356	FXYD domain containing ion transport regulator 3	protein_coding	7.55234	6.32081	6.65792	13.4007
HEPH	ENSG00000089472	hephaestin	protein_coding	23.9712	18.1664	23.1986	23.0059
CDIP1	ENSG00000089486	cell death-inducing p53 target 1	protein_coding	493.638	410.366	510.233	412.079
CMTM1	ENSG00000089505	CKLF-like MARVEL transmembrane domain containing 1	protein_coding	15.839	17.1222	16.1859	12.176
KCNH4	ENSG00000089558	potassium voltage-gated channel, subfamily H (eag-related), member 4	protein_coding	0.880261	1.22192	1.23245	0.660888
GANAB	ENSG00000089597	glucosidase, alpha; neutral AB	protein_coding	1801.27	1317.89	1798.62	1657.38
GMIP	ENSG00000089639	GEM interacting protein	protein_coding	165.16	170.616	196.04	65.8188
RBM41	ENSG00000089682	RNA binding motif protein 41	protein_coding	139.958	129.226	114.531	166.027
BIRC5	ENSG00000089685	baculoviral IAP repeat containing 5	protein_coding	18.568	14.4981	45.4091	4.8425
LAG3	ENSG00000089692	lymphocyte-activation gene 3	protein_coding	10.4031	8.81298	13.6553	9.14541
MLF2	ENSG00000089693	myeloid leukemia factor 2	protein_coding	528.372	376.543	587.6	548.468
OTUB2	ENSG00000089723	OTU domain, ubiquitin aldehyde binding 2	protein_coding	6.80596	7.61149	6.45623	7.33293
DDX24	ENSG00000089737	DEAD (Asp-Glu-Ala-Asp) box helicase 24	protein_coding	403.974	375.112	361.315	320.735
ZBTB25	ENSG00000089775	zinc finger and BTB domain containing 25	protein_coding	158.925	208.216	177.816	142.773
NECAP1	ENSG00000089818	NECAP endocytosis associated 1	protein_coding	217.612	245.767	236.956	217.802
ARHGAP4	ENSG00000089820	Rho GTPase activating protein 4	protein_coding	306.578	308.493	313.849	285.42
ANKRD24	ENSG00000089847	ankyrin repeat domain 24	protein_coding	12.748	10.6746	10.915	33.6634
DHX32	ENSG00000089876	DEAH (Asp-Glu-Ala-His) box polypeptide 32	protein_coding	57.2497	59.0648	67.0796	42.8681
RCOR1	ENSG00000089902	REST corepressor 1	protein_coding	595.22	648.497	603.324	556.895
GPATCH2L	ENSG00000089916	G patch domain containing 2-like	protein_coding	945.986	1180.58	917.296	1015.41
LTBP4	ENSG00000090006	latent transforming growth factor beta binding protein 4	protein_coding	1269.09	933.065	952.677	2098.5
BLVRB	ENSG00000090013	biliverdin reductase B (flavin reductase (NADPH))	protein_coding	206.244	115.114	317.824	105.247
SLC9A1	ENSG00000090020	solute carrier family 9, subfamily A (NHE1, cation proton antiporter 1), member 1	protein_coding	155.104	171.059	195.18	165.079
SPTLC1	ENSG00000090054	serine palmitoyltransferase, long chain base subunit 1	protein_coding	260.139	217.314	257.621	209.537
PAPOLA	ENSG00000090060	poly(A) polymerase alpha	protein_coding	1375.69	1620.98	1385.17	1134.72
CCNK	ENSG00000090061	cyclin K	protein_coding	271.761	283.142	298.168	245.882
PCBP4	ENSG00000090097	poly(rC) binding protein 4	protein_coding	55.2549	58.4945	55.4545	83.0968
RGS1	ENSG00000090104	regulator of G-protein signaling 1	protein_coding	323.641	421.746	498.269	48.5128
YPEL3	ENSG00000090238	yippee-like 3 (Drosophila)	protein_coding	297.24	287.707	286.94	364.084
MRPS33	ENSG00000090263	mitochondrial ribosomal protein S33	protein_coding	75.0949	60.3052	71.0906	62.5005
NDUFB2	ENSG00000090266	NADH dehydrogenase (ubiquinone) 1 beta subcomplex, 2, 8kDa	protein_coding	380.13	322.185	376.955	356.815
NUDC	ENSG00000090273	nudC nuclear distribution protein	protein_coding	226.117	149.829	202.68	205.643
MAEA	ENSG00000090316	macrophage erythroblast attacher	protein_coding	419.037	454.723	488.439	496.937
ICAM1	ENSG00000090339	intercellular adhesion molecule 1	protein_coding	373.322	373.028	431.753	183.875
STRN4	ENSG00000090372	striatin, calmodulin binding protein 4	protein_coding	440.336	443.769	484.905	582.245
IRAK3	ENSG00000090376	interleukin-1 receptor-associated kinase 3	protein_coding	93.0658	118.427	90.0018	68.0682
LYZ	ENSG00000090382	lysozyme	protein_coding	313.882	295.205	314.028	45.2778
SI	ENSG00000090402	sucrase-isomaltase (alpha-glucosidase)	protein_coding	0.173137	0.413602	0.449391	8.41328
MUL1	ENSG00000090432	mitochondrial E3 ubiquitin protein ligase 1	protein_coding	68.9492	59.0927	61.5145	66.6598
TFAP4	ENSG00000090447	transcription factor AP-4 (activating enhancer binding protein 4)	protein_coding	57.7961	57.9458	56.1924	67.2099
PDCD7	ENSG00000090470	programmed cell death 7	protein_coding	244.188	233.201	275.468	245.924
SPG21	ENSG00000090487	spastic paraplegia 21 (autosomal recessive, Mast syndrome)	protein_coding	629.852	698.725	794.308	437.003
FETUB	ENSG00000090512	fetuin B	protein_coding	0.186014	0.178195	0.131062	2.09495
DNAJB11	ENSG00000090520	DnaJ (Hsp40) homolog, subfamily B, member 11	protein_coding	127.902	120.723	114.619	95.1524
LEPREL1	ENSG00000090530	leprecan-like 1	protein_coding	573.76	665.947	613.653	600.641
THPO	ENSG00000090534	thrombopoietin	protein_coding	16.6596	14.384	11.8298	14.2982
CHRD	ENSG00000090539	chordin	protein_coding	163.801	181.672	118.523	205.619
FLT3LG	ENSG00000090554	fms-related tyrosine kinase 3 ligand	protein_coding	11.5986	11.402	10.4182	11.9326
RAB11FIP3	ENSG00000090565	RAB11 family interacting protein 3 (class II)	protein_coding	1620.84	1334.95	1843.57	3670.25
GNPTG	ENSG00000090581	N-acetylglucosamine-1-phosphate transferase, gamma subunit	protein_coding	397.94	344.675	442.822	400.102
ZNF268	ENSG00000090612	zinc finger protein 268	protein_coding	154.55	152.782	135.743	149.362
GOLGA3	ENSG00000090615	golgin A3	protein_coding	255.378	251.626	328.901	212.971
PABPC4	ENSG00000090621	poly(A) binding protein, cytoplasmic 4 (inducible form)	protein_coding	874.564	817.478	998.999	662.884
CD209	ENSG00000090659	CD209 molecule	protein_coding	63.2596	31.0566	68.91	17.6441
CERS4	ENSG00000090661	ceramide synthase 4	protein_coding	347.094	348.058	440.798	324.46
MCOLN1	ENSG00000090674	mucolipin 1	protein_coding	214.764	181.484	272.374	112.26
USP48	ENSG00000090686	ubiquitin specific peptidase 48	protein_coding	646.639	673.885	576.506	559.434
EFNB1	ENSG00000090776	ephrin-B1	protein_coding	52.8592	32.866	44.7113	104.68
PDPR	ENSG00000090857	pyruvate dehydrogenase phosphatase regulatory subunit	protein_coding	229.946	323.587	262.667	260.722
AARS	ENSG00000090861	alanyl-tRNA synthetase	protein_coding	855.212	590.68	964.87	605.003
GLG1	ENSG00000090863	golgi glycoprotein 1	protein_coding	454.721	353.079	408.578	436.608
KIF4A	ENSG00000090889	kinesin family member 4A	protein_coding	2.41761	2.16625	5.57724	0.784073
TNRC6A	ENSG00000090905	trinucleotide repeat containing 6A	protein_coding	2332.29	3033.21	2230.99	1649.46
FCGBP	ENSG00000090920	Fc fragment of IgG binding protein	protein_coding	992.3	1085.81	1262.3	1448.27
PLEKHG2	ENSG00000090924	pleckstrin homology domain containing, family G (with RhoGef domain) member 2	protein_coding	528.024	641.969	692.034	633.869
DLL3	ENSG00000090932	delta-like 3 (Drosophila)	protein_coding	37.3109	18.0788	73.1241	0
NAT14	ENSG00000090971	N-acetyltransferase 14 (GCN5-related, putative)	protein_coding	59.1974	59.2399	90.9673	121.251
PITPNM2	ENSG00000090975	phosphatidylinositol transfer protein, membrane-associated 2	protein_coding	184.279	191.267	233.471	361.013
EXOC1	ENSG00000090989	exocyst complex component 1	protein_coding	116.659	125.965	112.084	101.114
RBM27	ENSG00000091009	RNA binding motif protein 27	protein_coding	82.0899	74.9293	79.4463	75.2134
POU4F3	ENSG00000091010	POU class 4 homeobox 3	protein_coding	0.236055	0.437325	0.163425	0.189344
OSBPL8	ENSG00000091039	oxysterol binding protein-like 8	protein_coding	902.826	707.598	894.204	715.871
DTX2	ENSG00000091073	deltex homolog 2 (Drosophila)	protein_coding	219.324	258.482	256.929	217.945
NLRC4	ENSG00000091106	NLR family, CARD domain containing 4	protein_coding	3.28544	3.87137	3.72979	1.31855
PUS7	ENSG00000091127	pseudouridylate synthase 7 homolog (S. cerevisiae)	protein_coding	39.6597	33.2728	40.8772	29.2635
LAMB4	ENSG00000091128	laminin, beta 4	protein_coding	8.39191	3.38229	3.81876	27.5355
NRCAM	ENSG00000091129	neuronal cell adhesion molecule	protein_coding	185.916	211.749	408.185	185.07
LAMB1	ENSG00000091136	laminin, beta 1	protein_coding	3300.12	3285.72	3105.35	3462.62
SLC26A4	ENSG00000091137	solute carrier family 26 (anion exchanger), member 4	protein_coding	53.9968	17.7162	27.283	249.033
SLC26A3	ENSG00000091138	solute carrier family 26 (anion exchanger), member 3	protein_coding	0.151596	0	0.0816938	2.05271
DLD	ENSG00000091140	dihydrolipoamide dehydrogenase	protein_coding	498.117	384.598	450.851	424.77
WDR7	ENSG00000091157	WD repeat domain 7	protein_coding	536.763	572.581	561.373	512.48
TXNL1	ENSG00000091164	thioredoxin-like 1	protein_coding	195.935	169.496	174.411	184.062
IL5RA	ENSG00000091181	interleukin 5 receptor, alpha	protein_coding	1.31082	1.52663	1.61744	1.82441
ABCC6	ENSG00000091262	ATP-binding cassette, sub-family C (CFTR/MRP), member 6	protein_coding	113.394	127.361	77.9223	263.169
CMTM6	ENSG00000091317	CKLF-like MARVEL transmembrane domain containing 6	protein_coding	382.434	346.031	398.363	231.247
ITGA6	ENSG00000091409	integrin, alpha 6	protein_coding	210.603	180.756	211.807	211.409
RAPGEF4	ENSG00000091428	Rap guanine nucleotide exchange factor (GEF) 4	protein_coding	76.2947	55.152	74.8172	109.608
MLTK	ENSG00000091436	Mitogen-activated protein kinase kinase kinase MLT	protein_coding	114.59	97.941	111.653	76.2031
SMPX	ENSG00000091482	small muscle protein, X-linked	protein_coding	5.06098	0.19156	0.764491	0.0901317
FH	ENSG00000091483	fumarate hydratase	protein_coding	530.897	309.107	480.748	363.546
SEL1L3	ENSG00000091490	sel-1 suppressor of lin-12-like 3 (C. elegans)	protein_coding	465.749	617.912	673.671	215.323
TF	ENSG00000091513	transferrin	protein_coding	30.5729	14.1441	13.1984	15.2139
CDV3	ENSG00000091527	CDV3 homolog (mouse)	protein_coding	855.224	844.7	837.151	652.448
MYO15A	ENSG00000091536	myosin XVA	protein_coding	18.8751	20.2273	66.867	16.7076
ALKBH5	ENSG00000091542	alkB, alkylation repair homolog 5 (E. coli)	protein_coding	272.896	245.713	352.201	266.379
APOH	ENSG00000091583	apolipoprotein H (beta-2-glycoprotein I)	protein_coding	6.74432	2.85688	1.91702	15.594
NLRP1	ENSG00000091592	NLR family, pyrin domain containing 1	protein_coding	81.5362	87.9211	78.8386	66.7423
PITPNM3	ENSG00000091622	PITPNM family member 3	protein_coding	13.5144	14.8373	9.83281	32.8243
SPAG7	ENSG00000091640	sperm associated antigen 7	protein_coding	193.931	147.098	199.865	189.889
ORC6	ENSG00000091651	origin recognition complex, subunit 6	protein_coding	12.636	16.3613	25.3625	4.79066
ZFHX4	ENSG00000091656	zinc finger homeobox 4	protein_coding	234.343	267.932	301.562	96.6862
SLC17A6	ENSG00000091664	solute carrier family 17 (vesicular glutamate transporter), member 6	protein_coding	0	0	0.0374275	0
CPA1	ENSG00000091704	carboxypeptidase A1 (pancreatic)	protein_coding	1.32396	0.723608	0.552092	3.26091
ZC3HC1	ENSG00000091732	zinc finger, C3HC-type containing 1	protein_coding	91.9162	103.691	111.216	83.4911
ESR1	ENSG00000091831	estrogen receptor 1	protein_coding	92.2644	122.412	76.9156	85.4356
RGS17	ENSG00000091844	regulator of G-protein signaling 17	protein_coding	2.05782	3.4349	5.09929	0.984132
ANGPT2	ENSG00000091879	angiopoietin 2	protein_coding	12.0227	64.917	98.369	8.8782
TMEM101	ENSG00000091947	transmembrane protein 101	protein_coding	648.548	152.117	398.577	395.166
CD200	ENSG00000091972	CD200 molecule	protein_coding	44.9995	66.0619	69.0055	32.2348
CCDC80	ENSG00000091986	coiled-coil domain containing 80	protein_coding	722.418	477.749	800.585	239.727
CMA1	ENSG00000092009	chymase 1, mast cell	protein_coding	0.799054	2.08251	1.89229	2.66394
PSME1	ENSG00000092010	proteasome (prosome, macropain) activator subunit 1 (PA28 alpha)	protein_coding	222.285	147.805	215.07	187.893
PPP2R3C	ENSG00000092020	protein phosphatase 2, regulatory subunit B'', gamma	protein_coding	99.9693	105.929	98.8533	74.1919
HAUS4	ENSG00000092036	HAUS augmin-like complex, subunit 4	protein_coding	40.4695	33.2244	39.52	48.0396
JPH4	ENSG00000092051	junctophilin 4	protein_coding	6.38789	5.5495	3.46178	12.1739
MYH7	ENSG00000092054	myosin, heavy chain 7, cardiac muscle, beta	protein_coding	0.100041	0.0775187	0.116396	0.138124
CEBPE	ENSG00000092067	CCAAT/enhancer binding protein (C/EBP), epsilon	protein_coding	0.276696	0.18323	0.493253	0.32849
SLC7A8	ENSG00000092068	solute carrier family 7 (amino acid transporter light chain, L system), member 8	protein_coding	726.371	300.823	345.949	1064.63
OSGEP	ENSG00000092094	O-sialoglycoprotein endopeptidase	protein_coding	196.415	208.956	179.645	184.784
SLC22A17	ENSG00000092096	solute carrier family 22, member 17	protein_coding	105.656	99.6243	132.541	111.986
RNF31	ENSG00000092098	ring finger protein 31	protein_coding	233.023	230.688	267.626	320.185
SCFD1	ENSG00000092108	sec1 family domain containing 1	protein_coding	295.816	329.358	304.4	231.833
G2E3	ENSG00000092140	G2/M-phase specific E3 ubiquitin protein ligase	protein_coding	180.171	198.952	188.6	162.144
HECTD1	ENSG00000092148	HECT domain containing E3 ubiquitin protein ligase 1	protein_coding	2083.27	1860.76	2103.13	1704.16
HNRNPC	ENSG00000092199	heterogeneous nuclear ribonucleoprotein C (C1/C2)	protein_coding	1219.78	1405.24	1153.75	1000.08
RPGRIP1	ENSG00000092200	retinitis pigmentosa GTPase regulator interacting protein 1	protein_coding	2.43881	2.23679	1.89298	1.01617
SUPT16H	ENSG00000092201	suppressor of Ty 16 homolog (S. cerevisiae)	protein_coding	416.648	328.576	402.717	318.77
TOX4	ENSG00000092203	TOX high mobility group box family member 4	protein_coding	463.491	443.468	458.155	443.755
GEMIN2	ENSG00000092208	gem (nuclear organelle) associated protein 2	protein_coding	32.8123	27.4791	28.8521	31.6669
TGM1	ENSG00000092295	transglutaminase 1	protein_coding	21.9903	16.4072	22.2461	43.4327
TINF2	ENSG00000092330	TERF1 (TRF1)-interacting nuclear factor 2	protein_coding	185.267	177.107	197.134	173.569
DAZL	ENSG00000092345	deleted in azoospermia-like	protein_coding	0.0728805	0.0441075	0.0154904	0.234646
TBL1Y	ENSG00000092377	transducin (beta)-like 1, Y-linked	protein_coding	6.61657	6.86449	3.78421	7.32338
SEMA6A	ENSG00000092421	sema domain, transmembrane domain (TM), and cytoplasmic domain, (semaphorin) 6A	protein_coding	533.601	604.922	770.28	437.479
TRPM7	ENSG00000092439	transient receptor potential cation channel, subfamily M, member 7	protein_coding	1755.42	2320.87	2333.23	1131.08
TYRO3	ENSG00000092445	TYRO3 protein tyrosine kinase	protein_coding	114.045	78.5403	166.484	212.325
WDR76	ENSG00000092470	WD repeat domain 76	protein_coding	14.4675	12.1931	15.396	8.53831
CAPN3	ENSG00000092529	calpain 3, (p94)	protein_coding	86.1481	137.65	103.86	61.2815
SNAP23	ENSG00000092531	synaptosomal-associated protein, 23kDa	protein_coding	353.186	322.275	351.061	288.826
TBX15	ENSG00000092607	T-box 15	protein_coding	2.86783	3.4228	6.99359	0.679762
PHGDH	ENSG00000092621	phosphoglycerate dehydrogenase	protein_coding	87.5892	43.9696	62.4442	168.847
COL9A3	ENSG00000092758	collagen, type IX, alpha 3	protein_coding	18.7732	31.2576	39.6981	36.0768
EZR	ENSG00000092820	ezrin	protein_coding	618.176	654.597	575.763	397.756
MYL6	ENSG00000092841	myosin, light chain 6, alkali, smooth muscle and non-muscle	protein_coding	1597.1	1196.66	1387.45	1479.86
AGO1	ENSG00000092847	argonaute RISC catalytic component 1	protein_coding	73.1731	79.0974	66.4876	67.7653
TEKT2	ENSG00000092850	tektin 2 (testicular)	protein_coding	3.99029	5.17167	5.49021	7.05444
CLSPN	ENSG00000092853	claspin	protein_coding	3.5823	2.66349	5.30406	0.766923
[truncated: 47,738 more rows]
