# Supplementary material for: TFE3 fusions drive oxidative metabolism and ferroptosis resistance in translocation renal cell carcinoma
Source: EMBO Mol Med. 2025 Mar 27;17(5):1041–70. doi: 10.1038/s44321-025-00221-7 (PMC12081665; doi:10.1038/s44321-025-00221-7)
Supplement: Supplementary file 16 — EV and Appendix Figure Source data [file 44321_2025_221_MOESM16_ESM.zip › Fig EV and Appendix/Fig-EV5/Fig-EV5C.xlsx]

## Sheet: GSEA
	CCP1							CCP1
	12 genesets (12 FDR<25% ; 12 NOM p-val<5%)							13 genesets (13 FDR<25% ; 12 NOM p-val<5%)
UP	GeneSet	Size	NES	NOM p-val	FDR		DOWN	GeneSet	Size	NES	NOM p-val	FDR
	OXIDATIVE_PHOSPHORYLATION	184	2.48	0.000	0.000			TNFA_SIGNALING_VIA_NFKB	197	-2.17	0.000	0.000
	FATTY_ACID_METABOLISM	153	1.97	0.000	0.000			G2M_CHECKPOINT	190	-2.01	0.000	0.000
	KRAS_SIGNALING_DN	179	1.90	0.000	0.001			E2F_TARGETS	195	-1.87	0.000	0.001
	XENOBIOTIC_METABOLISM	192	1.84	0.000	0.001			EPITHELIAL_MESENCHYMAL_TRANSITION	195	-1.83	0.000	0.001
	BILE_ACID_METABOLISM	111	1.77	0.000	0.002			IL6_JAK_STAT3_SIGNALING	87	-1.75	0.000	0.002
	ADIPOGENESIS	191	1.52	0.000	0.027			INTERFERON_ALPHA_RESPONSE	95	-1.74	0.000	0.002
	MYOGENESIS	193	1.49	0.003	0.027			INTERFERON_GAMMA_RESPONSE	197	-1.64	0.001	0.007
	UV_RESPONSE_UP	153	1.47	0.006	0.028			MITOTIC_SPINDLE	197	-1.60	0.000	0.009
	APICAL_SURFACE	43	1.43	0.026	0.036			INFLAMMATORY_RESPONSE	197	-1.59	0.000	0.009
	MYC_TARGETS_V1	193	1.42	0.006	0.037			GLYCOLYSIS	197	-1.53	0.000	0.018
	COAGULATION	132	1.32	0.025	0.083			P53_PATHWAY	191	-1.40	0.018	0.056
	ESTROGEN_RESPONSE_LATE	191	1.32	0.009	0.081			ALLOGRAFT_REJECTION	191	-1.29	0.043	0.139
								ANGIOGENESIS	36	-1.26	0.138	0.159
	CCP2							CCP2
	0 genesets (0 FDR<25% ; 0 NOM p-val<5%)							48 genesets (48 FDR<25% ; 43 NOM p-val<5%)
	GeneSet	Size	NES	NOM p-val	FDR			GeneSet	Size	NES	NOM p-val	FDR
	TNFA_SIGNALING_VIA_NFKB	197	0.90	0.707	0.682			OXIDATIVE_PHOSPHORYLATION	184	-3.36	0.000	0.000
								EPITHELIAL_MESENCHYMAL_TRANSITION	195	-3.15	0.000	0.000
								MYC_TARGETS_V1	193	-3.13	0.000	0.000
	CCP3							FATTY_ACID_METABOLISM	153	-2.94	0.000	0.000
	43 genesets (43 FDR<25% ; 34 NOM p-val<5%)							MTORC1_SIGNALING	194	-2.92	0.000	0.000
	GeneSet	Size	NES	NOM p-val	FDR			ADIPOGENESIS	191	-2.91	0.000	0.000
	EPITHELIAL_MESENCHYMAL_TRANSITION	195	2.83	0.000	0.000			G2M_CHECKPOINT	190	-2.74	0.000	0.000
	G2M_CHECKPOINT	190	2.68	0.000	0.000			XENOBIOTIC_METABOLISM	192	-2.74	0.000	0.000
	E2F_TARGETS	195	2.60	0.000	0.000			E2F_TARGETS	195	-2.73	0.000	0.000
	MITOTIC_SPINDLE	197	2.37	0.000	0.000			COAGULATION	132	-2.57	0.000	0.000
	MTORC1_SIGNALING	194	2.35	0.000	0.000			REACTIVE_OXYGEN_SPECIES_PATHWAY	47	-2.55	0.000	0.000
	GLYCOLYSIS	197	2.34	0.000	0.000			UV_RESPONSE_UP	153	-2.52	0.000	0.000
	INTERFERON_ALPHA_RESPONSE	95	2.30	0.000	0.000			GLYCOLYSIS	197	-2.52	0.000	0.000
	INTERFERON_GAMMA_RESPONSE	197	2.17	0.000	0.000			MYOGENESIS	193	-2.50	0.000	0.000
	TNFA_SIGNALING_VIA_NFKB	197	2.04	0.000	0.000			MYC_TARGETS_V2	57	-2.49	0.000	0.000
	REACTIVE_OXYGEN_SPECIES_PATHWAY	47	2.03	0.000	0.000			COMPLEMENT	197	-2.37	0.000	0.000
	APOPTOSIS	158	2.01	0.000	0.000			CHOLESTEROL_HOMEOSTASIS	73	-2.36	0.000	0.000
	P53_PATHWAY	191	1.99	0.000	0.000			ANGIOGENESIS	36	-2.35	0.000	0.000
	IL6_JAK_STAT3_SIGNALING	87	1.85	0.000	0.001			PROTEIN_SECRETION	95	-2.35	0.000	0.000
	CHOLESTEROL_HOMEOSTASIS	73	1.82	0.000	0.001			DNA_REPAIR	146	-2.34	0.000	0.000
	ANGIOGENESIS	36	1.77	0.000	0.001			UNFOLDED_PROTEIN_RESPONSE	106	-2.24	0.000	0.000
	ALLOGRAFT_REJECTION	191	1.77	0.000	0.001			PEROXISOME	103	-2.23	0.000	0.000
	INFLAMMATORY_RESPONSE	197	1.73	0.000	0.002			MITOTIC_SPINDLE	197	-2.22	0.000	0.000
	MYC_TARGETS_V2	57	1.69	0.004	0.003			APICAL_SURFACE	43	-2.18	0.000	0.000
	COMPLEMENT	197	1.66	0.000	0.005			APOPTOSIS	158	-2.15	0.000	0.000
	DNA_REPAIR	146	1.62	0.007	0.007			APICAL_JUNCTION	191	-2.06	0.000	0.000
	PI3K_AKT_MTOR_SIGNALING	102	1.59	0.000	0.008			HYPOXIA	189	-2.06	0.000	0.000
	MYC_TARGETS_V1	193	1.58	0.000	0.008			INTERFERON_ALPHA_RESPONSE	95	-2.01	0.000	0.000
	COAGULATION	132	1.58	0.000	0.008			HEME_METABOLISM	188	-2.00	0.000	0.000
	PROTEIN_SECRETION	95	1.57	0.002	0.008			P53_PATHWAY	191	-1.99	0.000	0.000
	APICAL_JUNCTION	191	1.57	0.002	0.008			BILE_ACID_METABOLISM	111	-1.87	0.003	0.001
	IL2_STAT5_SIGNALING	194	1.54	0.002	0.011			INTERFERON_GAMMA_RESPONSE	197	-1.84	0.000	0.001
	UNFOLDED_PROTEIN_RESPONSE	106	1.53	0.012	0.012			KRAS_SIGNALING_DN	179	-1.84	0.000	0.001
	HYPOXIA	189	1.52	0.000	0.012			PANCREAS_BETA_CELLS	35	-1.84	0.000	0.001
	MYOGENESIS	193	1.47	0.002	0.018			ESTROGEN_RESPONSE_LATE	191	-1.77	0.000	0.001
	ADIPOGENESIS	191	1.37	0.011	0.046			SPERMATOGENESIS	118	-1.77	0.003	0.001
	UV_RESPONSE_DN	138	1.33	0.033	0.063			ALLOGRAFT_REJECTION	191	-1.64	0.000	0.003
	HEME_METABOLISM	188	1.31	0.040	0.069			UV_RESPONSE_DN	138	-1.62	0.000	0.003
	SPERMATOGENESIS	118	1.31	0.040	0.067			IL2_STAT5_SIGNALING	194	-1.61	0.000	0.004
	UV_RESPONSE_UP	153	1.30	0.024	0.074			KRAS_SIGNALING_UP	191	-1.59	0.000	0.004
	APICAL_SURFACE	43	1.28	0.121	0.082			PI3K_AKT_MTOR_SIGNALING	102	-1.56	0.000	0.006
	WNT_BETA_CATENIN_SIGNALING	41	1.27	0.123	0.087			ESTROGEN_RESPONSE_EARLY	190	-1.44	0.007	0.016
	XENOBIOTIC_METABOLISM	192	1.24	0.062	0.115			TGF_BETA_SIGNALING	54	-1.44	0.034	0.016
	ESTROGEN_RESPONSE_LATE	191	1.21	0.076	0.137			HEDGEHOG_SIGNALING	35	-1.37	0.061	0.029
	NOTCH_SIGNALING	32	1.20	0.194	0.141			WNT_BETA_CATENIN_SIGNALING	41	-1.28	0.115	0.057
	KRAS_SIGNALING_UP	191	1.14	0.139	0.227			ANDROGEN_RESPONSE	96	-1.22	0.113	0.102
	ESTROGEN_RESPONSE_EARLY	190	1.13	0.191	0.239			INFLAMMATORY_RESPONSE	197	-1.13	0.144	0.184
	TGF_BETA_SIGNALING	54	1.12	0.242	0.246			IL6_JAK_STAT3_SIGNALING	87	-1.10	0.251	0.232
	PEROXISOME	103	1.12	0.258	0.246
								CCP1
								2 genesets (2 FDR<25% ; 1 NOM p-val<5%)
								GeneSet	Size	NES	NOM p-val	FDR
								KRAS_SIGNALING_DN	179	-1.41	0.009	0.037
								BILE_ACID_METABOLISM	111	-1.23	0.096	0.092
