# Supplementary material for: TFE3 fusions drive oxidative metabolism and ferroptosis resistance in translocation renal cell carcinoma
Source: EMBO Mol Med. 2025 Mar 27;17(5):1041–70. doi: 10.1038/s44321-025-00221-7 (PMC12081665; doi:10.1038/s44321-025-00221-7)
Supplement: Supplementary file 16 — EV and Appendix Figure Source data [file 44321_2025_221_MOESM16_ESM.zip › Fig EV and Appendix/Fig-EV5/Fig-EV5D-F.xlsx]

## Sheet: trcc_patients_sun_survival
ID	Fusion	FusionPartner	StatusASP	PatientStatus	OS	OS.Status	TumorSignature	SignatureRatio	ImmuneProfile	ConsensusCluster	ccRCC.mes	myCAF	Fibroblasts
TFE3-02	NONO-TFE3	NONO	non-ASPSCR1	Alive	104.8	0	Epithelioid	0.642418	Cold-Tumor	CCP2	0	0.238786	0.240256
TFE3-03	NONO-TFE3	NONO	non-ASPSCR1	Dead	52.33	1	Biphasic	1.27549	Cold-Tumor	CCP1	0.0856139	2.92878	0.806797
TFE3-05	ASPSCR1-TFE3	ASPSCR1	ASPSCR1	Dead	10	1	Sarcomatoid	2.30121	Hot-Tumor	CCP3	2.12827	5.65489	4.4172
TFE3-06	MED15-TFE3	MED15	non-ASPSCR1	Alive	65.3	0	Epithelioid	0.929785	Cold-Tumor	CCP2	0	1.84548	0.420662
TFE3-07	ASPSCR1-TFE3	ASPSCR1	ASPSCR1	Alive	89.43	0	Biphasic	1.01983	Cold-Tumor	CCP3	2.78252	3.58416	2.39659
TFE3-08	SFPQ-TFE3	SFPQ	non-ASPSCR1	Dead	20.9	1	Sarcomatoid	10.7464	Cold-Tumor	CCP3	7.5102	9.81782	5.64981
TFE3-09	ASPSCR1-TFE3	ASPSCR1	ASPSCR1	Dead	5	1	Sarcomatoid	4.76928	Cold-Tumor	CCP3	4.73436	10.4281	11.1847
TFE3-10	SFPQ-TFE3	SFPQ	non-ASPSCR1	Alive	85	0	Sarcomatoid	2.62186	Hot-Tumor	CCP1	1.92751	3.36083	0.891587
TFE3-11	Unknown	NA	NA	Alive	13	1	Sarcomatoid	8.04165	Cold-Tumor	CCP3	4.76858	13.4161	6.56751
TFE3-12	SFPQ-TFE3	SFPQ	non-ASPSCR1	Alive	51.1	0	Biphasic	0.980767	Cold-Tumor	CCP1	1.43319	0.238419	0.531243
TFE3-13	RBM10-TFE3	RBM10	non-ASPSCR1	Alive	49.9	0	Epithelioid	0.499282	Cold-Tumor	CCP3	0	2.30526	0.393374
TFE3-14	ASPSCR1-TFE3	ASPSCR1	ASPSCR1	Dead	58.53	1	Biphasic	1.54539	Cold-Tumor	CCP3	2.43782	7.77453	3.11434
TFE3-15	SFPQ-TFE3	SFPQ	non-ASPSCR1	Alive	48.9	0	Epithelioid	0.715605	Cold-Tumor	CCP2	0.498956	2.70796	0.755068
TFE3-16	ASPSCR1-TFE3	ASPSCR1	ASPSCR1	Alive	42.2	0	Epithelioid	0.496036	Cold-Tumor	CCP3	1.69352	4.01993	1.9575
TFE3-17	PRCC-TFE3	PRCC	non-ASPSCR1	Alive	65.83	0	Biphasic	1.18257	Cold-Tumor	CCP2	0	2.64689	0.544219
TFE3-18	PRCC-TFE3	PRCC	non-ASPSCR1	Alive	64.47	0	Epithelioid	0.649974	Cold-Tumor	CCP3	0.515815	2.83947	1.19301
TFE3-19	NONO-TFE3	NONO	non-ASPSCR1	Dead	47	1	Biphasic	1.51395	Cold-Tumor	CCP2	1.24874	4.54925	1.46419
TFE3-20	Unknown	NA	NA	Alive	55.5	0	Epithelioid	0.535095	Cold-Tumor	CCP1	1.93908	5.66029	2.98191
TFE3-22	PRCC-TFE3	PRCC	non-ASPSCR1	Alive	52	0	Epithelioid	0.49786	Cold-Tumor	CCP3	0	2.4507	0.3965
TFE3-23	Unknown	NA	NA	Alive	47.63	0	Biphasic	0.955532	Hot-Tumor	CCP1	3.72433	10.2095	3.10725
TFE3-24	ASPSCR1-TFE3	ASPSCR1	ASPSCR1	Dead	27	1	Biphasic	1.48618	Hot-Tumor	CCP2	3.67505	9.77456	3.15591
TFE3-27	MED15-TFE3	MED15	non-ASPSCR1	Alive	45.93	0	Biphasic	1.72681	Cold-Tumor	CCP1	0.643394	9.38363	2.47567
TFE3-28	FUBP1-TFE3	NA	NA	Alive	44.33	0	Biphasic	1.50923	Cold-Tumor	CCP2	0.27192	4.5582	1.11191
TFE3-29	MED15-TFE3	MED15	non-ASPSCR1	Alive	40.9	0	Epithelioid	0.50496	Cold-Tumor	CCP1	0	0.813956	0.455955
TFE3-30	SFPQ-TFE3	SFPQ	non-ASPSCR1	Alive	32.17	0	Epithelioid	0.704613	Cold-Tumor	CCP1	0.785658	5.853	1.29727
TFE3-31	MED15-TFE3	MED15	non-ASPSCR1	Alive	30.53	0	Epithelioid	0.610926	Cold-Tumor	CCP1	0	4.09712	1.01594
TFE3-32	ASPSCR1-TFE3	ASPSCR1	ASPSCR1	Dead	24	1	Sarcomatoid	2.88137	Hot-Tumor	CCP3	4.42075	9.61619	3.8273
TFE3-33	SFPQ-TFE3	SFPQ	non-ASPSCR1	Alive	29.1	0	Epithelioid	0.443354	Cold-Tumor	CCP1	0	2.96699	0.850187
TFE3-34	ASPSCR1-TFE3	ASPSCR1	ASPSCR1	Alive	30.2	0	Biphasic	1.15248	Hot-Tumor	CCP3	2.21676	8.99878	1.93774
TFE3-35	PRCC-TFE3	PRCC	non-ASPSCR1	Alive	11	0	Epithelioid	0.639317	Cold-Tumor	CCP3	1.47787	4.59481	1.1745
TFE3-36	ZC3H4-TFE3	NA	NA	Alive	50.68	0	Sarcomatoid	6.63935	Cold-Tumor	CCP1	4.03006	10.4758	3.19038
TFE3-37	SFPQ-TFE3	SFPQ	non-ASPSCR1	Dead	6	1	Sarcomatoid	2.88032	Cold-Tumor	CCP3	5.34816	18.3525	5.33532
TFE3-38	MED15-TFE3	MED15	non-ASPSCR1	Alive	5	0	Biphasic	2.19124	Cold-Tumor	CCP1	3.0081	13.3139	3.20882
TFE3-40	RBM10-TFE3	RBM10	non-ASPSCR1	Alive	20	0	Biphasic	2.21094	Cold-Tumor	CCP1	0	7.30643	1.80012
TFE3-41	NONO-TFE3	NONO	non-ASPSCR1	Alive	20	0	Epithelioid	0.637707	Cold-Tumor	CCP1	1.55534	6.87751	1.79042
TFE3-42	RBM10-TFE3	RBM10	non-ASPSCR1	Alive	20	0	Epithelioid	0.435011	Cold-Tumor	CCP1	0.102906	1.77874	1.10639
TFE3-43	Unknown	NA	NA	Alive	19	0	Biphasic	1.66162	Cold-Tumor	CCP1	2.11449	9.30266	2.20821
TFE3-44	NONO-TFE3	NONO	non-ASPSCR1	Alive	13	0	Epithelioid	0.585476	Cold-Tumor	CCP1	1.55784	6.44414	2.08218
TFE3-45	ASPSCR1-TFE3	ASPSCR1	ASPSCR1	Alive	12	0	Biphasic	1.75695	Hot-Tumor	CCP3	2.99565	8.55291	2.03282
TFE3-46	RBM10-TFE3	RBM10	non-ASPSCR1	Alive	50	0	Sarcomatoid	3.65204	Cold-Tumor	CCP3	2.80314	17.4834	5.64054
TFE3-50	SFPQ-TFE3	SFPQ	non-ASPSCR1	Alive	8	0	Epithelioid	0.619144	Cold-Tumor	CCP1	1.85507	4.0617	1.05074
TFE3-52	NONO-TFE3	NONO	non-ASPSCR1	Alive	6	0	Epithelioid	0.706769	Cold-Tumor	CCP1	0.93647	5.8013	1.40405
TFE3-56	PRCC-TFE3	PRCC	non-ASPSCR1	Alive	2	0	Epithelioid	0.900016	Cold-Tumor	CCP3	1.28856	4.51463	1.57682
TFE3-57	SFPQ-TFE3	SFPQ	non-ASPSCR1	Alive	2	0	Biphasic	1.16779	Hot-Tumor	CCP1	2.56784	8.06808	1.77199
TFE3-58	SFPQ-TFE3	SFPQ	non-ASPSCR1	Alive	44.63	0	Biphasic	1.38869	Hot-Tumor	CCP2	1.94706	10.4714	2.84028
TFE3-62	ASPSCR1-TFE3	ASPSCR1	ASPSCR1	Alive	24	0	Biphasic	1.01545	Hot-Tumor	CCP1	1.74096	8.46064	2.54373
TFE3-63	MED15-TFE3	MED15	non-ASPSCR1	Alive	5.43	0	Epithelioid	0.839409	Cold-Tumor	CCP3	3.65649	11.6909	5.60049
TFE3-65	ASPSCR1-TFE3	ASPSCR1	ASPSCR1	Alive	29	0	Sarcomatoid	5.77232	Cold-Tumor	CCP3	6.18565	15.8618	13.9299
TFE3-67	SFPQ-TFE3	SFPQ	non-ASPSCR1	Alive	2	0	Epithelioid	0.242792	Cold-Tumor	CCP1	0	2.47046	0.570382
TFE3-69	SETD1B-TFE3	NA	NA	Alive	28.8	0	Sarcomatoid	2.48506	Hot-Tumor	CCP3	4.61697	11.7159	5.00632
TFE3-70	ASPSCR1-TFE3	ASPSCR1	ASPSCR1	Alive	3.5	0	Epithelioid	0.80179	Hot-Tumor	CCP1	2.65358	9.83469	2.9991
