# Supplementary material for: TFE3 fusions drive oxidative metabolism and ferroptosis resistance in translocation renal cell carcinoma
Source: EMBO Mol Med. 2025 Mar 27;17(5):1041–70. doi: 10.1038/s44321-025-00221-7 (PMC12081665; doi:10.1038/s44321-025-00221-7)
Supplement: Supplementary file 16 — EV and Appendix Figure Source data [file 44321_2025_221_MOESM16_ESM.zip › Fig EV and Appendix/Fig-EV5/Fig-EV5E.xlsx]

## Sheet: Original file
Mixture	BCELLfol	BCELLpla	CD4mem	NKPTGDS	CD8ex	NKHBB	CD4reg	NKTinf	CD8stress	NKct	CD8eff	NKTstress	CD8mem	CD4eff	NKTIFNG	NKsurv	CAF1	CAF2	ccRCCint	ccRCCepi	ccRCCinf	ccRCCmes	Cycling	ED1	ED2	ERY1	ERY2	MAST	MES1	MES2	MES3	MONO1	MONO2	NEUT	PEC	POD	ATL	CD	CNT	cTAL	DTL	mTAL	PST1	PST2	TAM1	TAM2	P-value	Correlation	RMSE
TFE3_02	5.84884	1.51159	0	3.18229	3.10649	11.26	2.9729	0	0	0	0	0	11.0192	0	6.93391	0	0.238786	1.92495	19.9624	5.50134	0.268893	0	2.48914	0.861061	1.35814	2.75778	4.34444	3.28667	10.8461	0.788577	0	1.43187	5.3397	1.15271	2.5305	0	0	3.69237	5.31946	0.0484867	0.16018	0	8.07548	2.9559	1.4445	0	0	0.544067	0.86064
TFE3_03	5.93514	4.20093	3.23445	0.382933	1.01146	8.56851	0	0	0.0157668	3.31218	0.132928	1.44096	4.40892	1.47372	5.00353	0	2.92878	3.01512	18.9369	1.12064	0.802485	0.0856139	3.39797	2.05686	1.15463	2.91636	5.04429	2.23855	6.80344	4.91996	0	2.08085	7.34283	0.194373	1.85314	0.568204	2.22655	3.11161	4.35847	0.0805142	0.326609	0	4.0503	2.45429	1.7504	0	0	0.724839	0.780972
TFE3_05	3.61847	3.00146	2.28432	12.194	2.63918	6.35165	0	0	0	2.13614	0.328437	2.70367	5.00959	0.43746	5.44632	0	5.65489	2.17102	14.0695	0.10214	1.92162	2.12827	3.43641	0.0773911	1.28842	5.03048	4.17592	3.99378	9.89086	1.85061	0	2.39199	9.26471	0	2.68226	0	5.82565	2.25177	3.04613	0.610195	0	0	3.1864	0	2.74026	0	0	0.716911	0.777059
TFE3_06	5.88037	2.04355	0.859603	8.37423	1.80071	7.67287	4.52151	0	0.447516	0	0	0	9.16472	0	6.16375	0	1.84548	3.12703	14.3064	2.77444	1.19309	0	1.9786	1.77539	0.73256	0	4.61833	2.92487	10.5951	0.599647	0	0.840267	1.81536	0.646579	2.18633	2.51582	0	5.59042	4.47309	0.845479	0	1.45028	4.0184	0.726459	4.44309	0	0	0.597128	0.842301
TFE3_07	1.42622	6.74841	0	6.78288	0	6.00607	0	0	0	4.23307	0	3.19812	9.38285	1.45841	4.13505	0.346976	3.58416	4.79914	24.5791	0	0	2.78252	2.58703	0	2.06759	11.511	7.18879	5.42001	6.7043	4.34097	0	1.0048	11.8242	0	1.38386	0	3.0876	0.97061	6.17052	0.149052	0	0	8.43001	10.0607	3.17533	0	0	0.570402	0.840677
TFE3_08	2.81081	4.65119	1.7445	0.805137	1.50862	12.292	2.88168	0	2.03836	3.31356	0	4.78897	4.62805	0	1.76054	2.57865	9.81782	1.41298	6.20684	1.03784	3.42457	7.5102	8.3038	2.16547	1.21929	5.53106	3.06326	5.17887	5.46823	0.317303	0.677244	0.172483	15.9875	0	1.54186	0	2.53731	5.12977	2.30665	0	5.45358	3.33656	0	1.59621	7.24561	0	0	0.709914	0.771444
TFE3_09	4.79729	2.83043	0.157632	6.18175	1.16998	8.32764	2.158	0	0.246893	0	0	2.12334	9.29894	0	5.40477	0	10.4281	1.11133	13.4597	0	0.487122	4.73436	5.10419	0.919115	0.907138	7.16991	7.0773	3.99813	13.0481	0	0	1.43662	7.35332	0	2.04308	0.778546	5.41004	3.09309	3.09144	0	0.808506	0	0.252775	0.775189	1.85319	0	0	0.683319	0.774446
TFE3_10	3.20967	5.63895	2.30297	2.49324	1.14129	9.04666	0	0	0	4.02043	0.469635	2.36984	14.2628	2.51159	4.43696	0	3.36083	3.39547	5.00896	1.02877	2.45595	1.92751	2.20264	2.08752	2.07132	6.81093	6.01571	4.08152	5.94224	2.13316	0	4.99067	7.37532	0	1.60733	0	0.53571	3.83131	3.24391	0	2.77437	1.22732	0	0.410624	4.54395	0	0	0.606169	0.837863
TFE3_11	4.66385	2.20158	1.67585	4.15294	1.59446	13.1335	3.71224	1.51359	2.08561	0	0	1.47178	4.02253	1.96085	1.062	0	13.4161	1.61877	10.5953	0	2.28858	4.76858	6.58279	2.93322	0.742564	0.58156	5.51863	4.36843	8.80803	1.73454	0	0.0594095	10.1422	0.401197	1.37502	0.42874	5.31146	2.98129	3.05557	0	3.57382	0.829033	0.409696	1.11443	2.53033	0	0	0.782069	0.720145
TFE3_12	4.5949	3.37966	2.20613	2.82796	1.49835	9.49093	1.91421	0	0	2.92374	0	1.01665	11.8806	0	4.81002	0	0.238419	3.1529	8.829	2.58845	0.735793	1.43319	2.53743	1.24713	1.06877	2.70635	6.40327	4.03358	7.15887	1.22793	0	2.90451	7.65489	0	2.47729	2.01782	0	5.67921	6.21003	2.7609	0	0.713049	0.0299217	1.25729	4.77805	0	0	0.60206	0.843725
TFE3_13	3.71766	3.22432	1.1841	9.68186	2.18859	6.6273	2.404	0	0	2.69647	1.09069	0.352869	7.38155	0	3.33477	0	2.30526	2.66027	16.2169	3.40043	0.94983	0	2.00216	0	1.0045	2.60382	3.1799	3.21974	6.13991	0.368849	0	0.654136	4.76456	0.332422	1.67397	1.12717	0	3.60882	4.59641	2.34518	0	0.174445	9.54039	4.99485	7.8336	0	0	0.708618	0.784888
TFE3_14	3.90223	2.25713	0.751894	0.800139	0	10.4432	0	0.0795946	0.400645	2.94862	0.22519	1.95202	6.63402	1.90219	3.90141	0	7.77453	0.993476	16.278	1.22937	0.148076	2.43782	4.53755	1.70446	0.9916	3.76491	5.38109	3.68795	7.82083	2.39127	0	1.75915	9.98032	0	1.53834	1.50686	2.98439	2.09746	2.9779	2.46282	0	0	4.83991	6.79227	1.82785	0	0	0.75466	0.74586
TFE3_15	3.24195	1.72179	1.56554	2.12921	0.804797	8.15547	1.67732	0	0	3.06036	0	0.535118	8.45968	0	4.80122	0	2.70796	1.51172	13.1579	2.29152	0.281278	0.498956	2.42318	1.88363	0.814962	1.77954	4.42393	2.74237	10.2273	1.08886	0	1.1197	5.6832	0.217865	2.28708	3.06841	0	2.90737	4.23896	3.82333	0	0	5.40537	3.87783	5.65243	0	0	0.706224	0.781612
TFE3_16	4.32281	2.38404	1.88774	3.21038	0	7.73907	0.0399194	0	0.363219	1.99974	0.296502	2.69538	3.92106	0.54779	6.60798	0	4.01993	1.69882	14.3899	2.68441	0.428244	1.69352	1.97184	2.44656	1.03431	2.84871	3.59037	2.37378	9.48957	2.32994	0	2.34972	6.08264	0	2.21323	2.28563	5.30956	3.61661	4.37307	5.72729	0	0	7.11039	4.25539	2.64455	0	0	0.744232	0.75042
TFE3_17	5.00383	1.38351	2.65997	2.21529	1.89783	11.8235	1.73002	0	1.09105	0.711788	0	0	8.76003	0	3.70485	0	2.64689	1.58108	15.1105	0	1.8259	0	1.5296	1.30148	0.983779	2.29443	3.28862	3.26866	6.29013	1.15953	0	1.25303	8.60774	0.686323	1.00517	0.224375	4.28613	1.23039	1.72887	0.901301	0	0	8.39821	6.41591	3.59502	0	0	0.766989	0.752329
TFE3_18	3.66144	3.12018	0	1.9568	0	10.0898	0	0	0.558131	4.17702	0.742769	0.1858	4.89991	2.49489	5.18297	0	2.83947	1.82327	11.3703	2.8547	0.385731	0.515815	2.28443	0.672625	1.2405	4.07356	3.44572	2.69258	7.75375	2.06361	0	2.59042	5.15302	0	2.00317	1.81757	4.4309	2.47168	6.82277	7.68646	0	0	7.52023	2.91433	2.03308	0	0	0.694155	0.781568
TFE3_19	7.07341	4.73517	4.63115	0.861055	1.52437	6.92928	0.194552	0	0	3.08632	0.340292	0	7.54153	0	5.35757	1.16681	4.54925	1.60643	14.3662	2.42083	0.912544	1.24874	2.69071	0.922787	0.992446	2.19348	5.78579	2.21956	7.30262	3.13371	0	2.59609	8.11708	0.237687	1.66265	0	1.14249	2.64746	2.36846	0	0	0	4.87691	2.03087	5.25171	0	0	0.705807	0.788543
TFE3_20	3.39895	1.62731	0	0.842534	0	6.60047	1.4876	0	0.124325	1.3902	1.23853	1.14855	10.6644	1.93934	2.48899	1.91316	5.66029	1.59333	8.5942	5.11258	0	1.93908	1.15878	1.94028	1.10624	5.14698	3.2403	1.81854	9.89339	1.37198	0	1.00592	5.4101	0.148323	3.75302	3.14579	0.748396	4.9015	8.94664	10.3624	0	0	0.556899	1.58109	2.96715	0	0	0.690412	0.778646
TFE3_22	5.0609	2.06396	4.29186	5.61976	2.58919	6.92142	2.0389	0	0	2.30488	0	0	7.13337	0	3.56596	0	2.4507	1.66032	15.8735	0	0.858651	0	2.92283	1.61267	0.849784	0	5.04473	2.65331	8.22201	1.54029	0	0.655114	4.86005	0.342885	1.94867	2.25751	4.5537	2.80355	1.92456	1.31152	0	0	10.8877	3.75738	8.34901	0	0	0.660448	0.800454
TFE3_23	3.76128	2.08294	2.03007	1.06194	0.592204	7.97647	0.0911151	0.0756597	0	3.10636	1.252	0	8.36572	1.16591	2.24498	0.786111	10.2095	0.305716	12.1728	0.47053	0.447974	3.72433	4.14271	2.59612	0.867237	5.35419	5.1965	3.66813	9.51166	2.1613	0	2.12502	7.24878	0	1.25631	1.50352	7.20787	1.76358	2.72866	6.04985	0	0	4.78076	3.13804	2.36899	0	0	0.799138	0.698412
TFE3_24	4.97503	3.65301	3.66846	6.87928	0	8.94141	1.34557	0	0.301216	0.74011	1.0118	0	9.004	0	0	0.882812	9.77456	0.854489	12.9086	0	1.11973	3.67505	4.06027	2.34683	0.924545	3.89498	6.37842	5.45604	8.69036	2.35325	0	2.32218	9.5608	0	2.06583	0.500326	11.3254	0.95247	2.90175	0.680098	2.22594	0	5.07354	2.82181	2.48966	0	0	0.733287	0.74782
TFE3_27	6.21336	0.347688	2.01155	0.696914	0	7.66306	1.66239	0.167107	1.67867	0.809728	0.41377	0	10.0244	1.15616	1.58479	0	9.38363	1.33788	10.3948	0.6341	0.473821	0.643394	2.22227	4.23991	0.515435	0.0748734	6.30624	2.11076	12.9651	13.8301	0	1.21154	5.18157	0.696654	2.07073	4.56953	0	2.88302	4.61967	4.42554	0	0	3.45218	1.72734	2.67652	0	0	0.780898	0.698606
TFE3_28	5.28288	2.22437	0.24434	0	0.844931	8.17267	2.57647	0	2.63239	0	0	3.00407	9.21515	1.53253	4.67025	0	4.5582	1.59949	8.25486	0.312968	2.681	0.27192	3.40102	3.55082	0.956014	1.66742	7.10156	2.77336	10.8407	2.21742	0	1.93386	5.6731	0.205497	1.86693	1.16834	3.15756	4.27395	3.91454	0	2.65659	0.278462	2.72627	0.931092	1.56569	0	0	0.775397	0.753583
TFE3_29	8.25684	0.200702	0	0	0	6.64785	4.06813	0.441691	0	0.508833	0	0.504958	11.6434	0	6.23869	0	0.813956	2.41274	12.3474	5.84666	0	0	0.600909	1.39747	0.539837	0.660984	2.70619	2.22902	11.1111	1.56748	0	0.882511	3.94327	0.44463	4.01707	5.40381	0	6.51953	7.23372	1.25426	0	0.493061	3.38993	3.81163	0.865057	0	0	0.612731	0.83107
TFE3_30	4.39354	1.73872	4.16073	0.742899	1.77723	9.25246	1.76304	0	0.017394	2.17084	0	0.471094	4.68605	0.213181	4.39317	0	5.853	1.25607	15.8811	2.08163	0.459843	0.785658	3.27448	2.36664	0.788174	1.03808	3.27807	1.97971	7.93258	1.56119	0	1.12536	6.11974	0.220073	2.99382	3.77015	3.32995	3.48096	3.3066	3.82681	0	0	7.76006	3.80999	5.40003	0	0	0.798273	0.725409
TFE3_31	3.88961	1.75067	0.53686	0	1.34747	7.73985	2.22424	0	0.93087	0.269627	0	1.08666	8.57243	1.15458	2.93277	0.131893	4.09712	2.36438	12.1151	5.6705	0.618784	0	2.41478	2.9449	0.583008	0	5.21976	2.75679	10.7592	4.06213	0	0.911418	3.01669	0.844055	3.35262	5.05446	0	5.1104	7.85523	5.17227	0	1.04274	2.446	3.88333	4.81059	0	0	0.634111	0.811555
TFE3_32	2.75039	3.66157	4.23331	0	2.196	8.58924	2.06036	3.12024	0	3.16443	1.78973	0.62187	6.58602	0	2.26282	0	9.61619	0.653702	16.8406	1.50516	1.03202	4.42075	6.11835	4.77143	0.875197	4.4145	5.10164	5.46284	5.2695	2.61212	0	1.72233	13.1225	0	0.736713	0	5.3911	1.74656	0.964348	0.292572	1.40603	0	4.13529	4.17407	11.3611	0	0	0.718808	0.759217
TFE3_33	5.69155	2.2165	1.26503	0	1.34906	6.08768	1.52611	0	0.324058	1.53008	0	1.16499	1.3381	2.66533	8.487	0	2.96699	2.15972	11.2767	3.35375	1.45677	0	3.44914	3.22681	0.773748	0	4.75952	2.59243	8.54926	0.822054	0	0	6.00377	0	2.36707	2.67315	0	3.80546	5.10843	8.72863	0	0	7.61963	3.43883	3.4499	0	0	0.804078	0.728626
TFE3_34	4.59412	0.42815	4.23298	1.03209	0	7.71221	2.20791	0.957498	0	2.37495	1.66544	0.278053	7.57175	0	4.16024	0	8.99878	1.02044	12.4006	1.23869	0.950671	2.21676	3.66307	3.73224	0.689197	1.52233	6.46952	3.59667	7.24319	2.37961	0	1.46199	7.20532	0	2.466	3.15428	3.61366	2.74668	1.74886	2.99578	0	0	9.33827	3.73252	5.92872	0	0	0.602566	0.820573
TFE3_35	4.00889	2.7936	1.74146	0	0.556334	8.18201	1.27128	0.0152915	1.16259	0	0	0.0070507	7.77034	0.17166	5.65232	0.166652	4.59481	1.6188	9.8444	0	1.69332	1.47787	3.30188	4.12571	0.801694	0	6.14003	3.40359	8.23329	2.35501	0	2.32251	5.97748	0.0514449	2.5469	2.29715	7.47731	3.01927	4.08137	4.94852	0	0	3.95128	4.24253	6.60005	0	0	0.700619	0.773382
TFE3_36	5.19584	4.03236	3.94934	6.05623	1.27253	7.60014	2.02443	0	0	2.71252	0	0.735425	10.3613	0	3.95169	0	10.4758	3.3012	5.73532	0	2.59634	4.03006	4.09516	3.78187	0.906431	0	6.90637	5.15613	9.33456	9.82847	0	0.659528	6.93186	0	2.67456	2.67744	0.416783	2.38142	1.35082	0	2.35332	0.595929	0.743452	0.187786	3.79432	0	0	0.67126	0.778893
TFE3_37	4.29093	2.9517	3.63746	0.537812	0.691035	7.74299	3.07787	0	0	3.72881	0	3.51245	3.76972	0.569582	1.52952	0.457298	18.3525	1.52816	7.8758	1.80392	1.83081	5.34816	7.27921	3.00452	0.712429	3.06359	6.96536	4.64046	7.93033	2.11079	0	1.05023	8.23268	0.0394481	1.62291	0.645342	3.18896	4.27133	1.71636	0	1.23688	1.46603	1.50403	1.82579	11.0616	0	0	0.803359	0.680693
TFE3_38	4.2508	3.04382	3.55752	7.45141	2.04419	7.11331	1.47165	0	0	1.87621	1.77014	0	6.14006	0	1.85809	0	13.3139	1.96453	15.3505	0.921035	0.680456	3.0081	3.29059	1.84387	0.513988	1.27775	6.47257	4.016	7.07704	6.3124	0	0	8.61505	0.186943	1.68382	3.56113	3.58932	3.47679	2.36121	0.264143	0.0940589	1.71057	6.75731	2.24596	7.65778	0	0	0.666322	0.78066
TFE3_40	4.91272	3.5488	6.21154	6.54552	1.08795	4.16777	0	0	0.0362013	0.325856	3.4246	0	1.99835	0	5.86103	0	7.30643	2.58697	11.9305	1.71537	2.22391	0	5.03527	2.27102	0.783214	0	4.74784	2.26305	6.79198	3.86585	0	1.17486	8.15242	0	1.39452	1.51088	4.05086	3.57205	2.77454	0.575947	0	0.42435	5.62184	2.72022	12.0891	0	0	0.762427	0.746434
TFE3_41	4.54901	2.08311	2.0153	0	0	7.02138	0.768419	0	0.0485518	2.4195	0.960573	0.284505	4.28264	1.39054	4.44536	0.75949	6.87751	1.87303	12.1811	3.30023	0.43113	1.55534	3.32736	3.32687	0.839417	1.89208	6.20363	1.85879	8.933	5.66893	0	2.06403	5.53397	0	3.95897	2.62212	1.16074	3.00292	4.9761	7.1501	0	0	7.88287	3.92029	3.13364	0	0	0.724772	0.752834
TFE3_42	2.60741	4.53973	0	12.9186	1.92963	4.26893	0.0079866	0	0	1.49757	5.14669	0	3.82854	3.55695	7.1362	0	1.77874	3.01328	11.2897	6.4117	1.15501	0.102906	3.18144	0	1.67629	3.7276	4.11695	2.06271	8.037	2.45791	0	3.66908	2.78665	0	1.81255	0.127096	3.27031	3.0853	4.08888	0.903277	0	0	11.6502	3.64914	7.70594	0	0	0.68598	0.79625
TFE3_43	3.37271	2.22525	1.29869	0.980261	1.63961	8.10944	1.50334	0	0	3.20508	0.194755	3.28184	3.14653	0.503856	3.44658	0	9.30266	1.91161	15.2061	1.44457	1.94005	2.11449	5.304	1.55387	0.935364	1.0611	5.04935	2.32634	4.81562	3.39193	0	0.743791	7.19405	0.304989	1.31404	1.27989	4.60741	2.02458	1.86789	2.24947	0	0.0154809	7.50051	7.79259	10.488	0	0	0.769208	0.726787
TFE3_44	5.43628	1.3823	0	0	0.166901	7.25772	2.35897	0	0.820839	0	0	5.68184	5.13741	1.86031	3.96218	1.05402	6.44414	1.55183	13.966	3.43895	1.08254	1.55784	6.83883	3.66068	0.763349	0.586218	4.29159	2.15349	9.06468	2.5193	0	0.730718	4.51943	0.494005	2.43741	2.93016	0.231827	4.36668	6.48997	3.77385	0	0	5.23373	1.95379	1.36127	0	0	0.699846	0.784172
TFE3_45	4.1643	2.13546	3.11456	7.80786	0.585385	7.32212	0.721755	0	0	0.863495	1.13445	0	7.19597	0	1.69957	0.550419	8.55291	1.24013	13.1137	2.0465	0.138126	2.99565	2.86812	5.53257	0.391191	5.92462	8.51447	4.06406	8.4556	6.10049	0	0.955531	9.18007	0	2.01596	2.70178	1.77336	3.12568	3.25516	0.94675	0	1.18288	7.21543	3.55005	3.91863	0	0	0.721998	0.752039
TFE3_46	5.23858	2.0848	5.15745	4.99062	1.33011	4.69256	1.4504	0	0.241843	0	2.20119	0	4.58501	0	4.29979	0.318262	17.4834	0.667554	12.9475	2.00969	1.55239	2.80314	4.88254	2.607	0.9106	0	7.40474	2.16332	7.24818	2.96869	0	0.78677	6.34923	0.555571	1.56207	0.591325	2.52005	2.54388	1.83442	0.0138155	0	0.256977	9.21762	4.63672	10.3131	0	0	0.802563	0.686714
TFE3_50	5.04846	2.39513	0.928222	0.630668	2.14579	9.9587	1.16021	0	0.778187	3.43055	0	4.70561	4.33228	0.461036	4.89576	0.217808	4.0617	3.97718	15.244	3.56184	1.26761	1.85507	4.98545	2.62591	0.843566	0	5.32473	3.59526	6.36989	1.37454	0	0	7.47237	0.383425	2.71536	3.20298	4.85968	5.54305	4.25959	1.81214	0.206691	1.59484	1.42924	4.61599	9.94278	0	0	0.652409	0.809876
TFE3_52	4.84638	2.43287	3.01461	0	0.371024	5.72895	0.16617	0	0.0284593	2.50712	0.89752	1.92547	3.42159	2.5728	3.87774	0.598302	5.8013	1.6361	12.0361	3.71236	0.356042	0.93647	3.85228	4.40189	1.01712	0.13979	5.64535	2.31885	8.10405	3.3807	0	2.07268	5.8543	0.0175192	3.11427	3.75007	2.76939	3.09642	5.59072	4.17131	0	0	4.47926	3.97471	3.31854	0	0	0.740438	0.757775
TFE3_56	3.20872	2.78963	0	1.16167	0.481983	8.22136	3.18655	0	0	0.708335	0.205839	2.95454	4.46422	0.827709	5.33204	1.09018	4.51463	1.12265	19.6699	1.84026	2.04032	1.28856	5.02479	0	0.936349	1.7429	4.81093	2.31816	6.48008	0.292923	0	1.25353	4.73518	0.553253	1.14816	0	6.75406	3.37024	3.10221	0.480575	0	0	12.7851	11.654	5.64076	0	0	0.679825	0.779242
TFE3_57	3.86532	2.87638	6.08677	0	0.837357	8.46668	0.829711	0	0	6.32426	0	2.17508	8.72136	0.211763	0.848651	0	8.06808	1.86666	6.33842	2.15582	1.25929	2.56784	4.54382	5.21057	0.856138	0.946037	7.24542	3.21118	5.92907	3.40688	0	3.18478	6.6813	0	2.39572	2.06738	1.67601	4.02282	3.67449	3.30338	0.501061	1.41631	1.82333	2.26001	11.6847	0	0	0.790296	0.728547
TFE3_58	6.33655	2.03834	5.58589	0	0	4.69568	1.34708	0	0	2.72685	0.206337	0.093029	7.27986	0.982961	4.63115	1.30846	10.4714	0.0856006	8.5727	1.148	0.561871	1.94706	3.52888	4.07072	0.809876	0.35457	5.76167	2.28419	9.52076	3.50624	0	2.52794	5.56364	0	2.1219	2.97386	1.00825	1.76104	2.86539	0.119273	1.91354	0.280501	4.39479	2.44521	4.15234	0	0	0.818895	0.699112
TFE3_62	4.80355	1.61486	2.08359	0.218714	0	5.5728	1.64766	0	1.0185	2.34731	0.963614	0.77446	8.79709	0	4.24732	0.63891	8.46064	0.904843	7.89252	1.42477	0.432249	1.74096	2.7871	3.04438	0.738453	2.81338	5.1096	2.97865	9.77631	1.83893	0	1.58856	5.14229	0	3.27654	2.4418	6.04754	3.25716	4.2928	5.36889	0	0	4.10953	2.29563	1.49117	0	0	0.790521	0.716244
TFE3_63	2.50712	7.93477	0	13.4143	2.29076	6.39631	0	0	0	4.95198	1.6072	0	8.16494	2.47313	0	0	11.6909	2.95952	11.1117	2.70773	0	3.65649	2.70872	0	1.34874	7.15117	6.35654	3.49474	7.46949	4.90131	0	1.93113	4.87969	0.209045	1.66936	0.218008	7.83611	3.38211	3.65222	2.71999	0	0.293847	7.99953	1.22666	4.34541	0	0	0.679677	0.778068
TFE3_65	3.98987	1.95155	0.928815	6.62121	0	8.37678	2.16828	0	0.41377	0	0.431793	5.15987	5.80677	0	4.50376	0	15.8618	1.30532	10.4854	2.31111	1.43539	6.18565	6.74208	2.11789	0.950222	5.99797	6.50229	4.59104	10.3598	0	0	1.43973	6.98204	0	1.46944	0	0.911824	2.70236	3.7725	0.102076	0.357602	0	4.85223	5.84102	2.69486	0	0	0.73124	0.737823
TFE3_67	6.04756	2.73572	0	0.806091	1.03908	9.26273	0.932072	0	0.367607	2.08461	0	3.01041	1.35847	1.7592	7.75159	0	2.47046	2.16099	15.4877	6.68305	0.697389	0	3.83344	2.68923	0.943675	1.83164	5.75498	2.4234	9.33816	0	0	0.489209	6.36088	0.182543	4.18183	2.101	0.238399	5.86498	7.40384	5.01182	0	0	6.29764	1.50995	4.16014	0	0	0.695471	0.792213
TFE3_69	3.30613	7.93891	6.17513	0	4.34093	7.82876	1.17329	1.5352	0	2.95564	3.5203	0	10.896	0	0.912678	0.637796	11.7159	0.395392	10.8393	0	0.835159	4.61697	5.18827	0.935947	0.874568	2.03609	5.32461	2.80966	5.87687	0.909476	0	2.78638	9.01147	0	0.936538	2.04514	4.02304	1.62906	0.803496	0.0764801	0.472723	0.341829	3.85146	3.47158	9.27147	0	0	0.765093	0.73781
TFE3_70	4.35834	2.14393	5.32869	0.421052	1.24664	6.6095	0.59734	0	0	3.67634	1.41087	0.0748459	6.94713	0.0119659	1.85998	0	9.83469	0.268029	10.1761	3.37461	0.0476714	2.65358	4.28505	2.75766	0.705148	2.73304	5.43102	2.69828	8.74837	2.40205	0	2.67487	5.61081	0.0376868	2.63551	2.31858	5.56385	2.64509	3.18775	5.01907	0	0	3.6437	4.53944	4.0953	0	0	0.827883	0.691916
[truncated: 1 more columns]

## Sheet: Converted names
Mixture	BCELLfol	PC	CD4.mem	NK.PTGDS	CD8.ex	NK.HBB	CD4.reg	NKT.inf	CD8.stress	NK.ct	CD8.eff	NKT.stress	CD8.mem	CD4.eff	NKT.IFNG	NK.surv	myCAF	apCAF	ccRCC.int	ccRCC.epi	ccRCC.inf	ccRCC.mes	Cycling	ED.cor	ED.lymph	ED.RGCC	ED.venous	MAST	MSG	SMC	MSG.inf	MONO.at	MONO.cl	NEUT	POD	ED.glom	ATL	CD	CNT	cTAL	DTL	mTAL	PST1	PST2	TAM	TAM.CD1C	P-value	Correlation	RMSE
TFE3_02	5.84884	1.51159	0	3.18229	3.10649	11.26	2.9729	0	0	0	0	0	11.0192	0	6.93391	0	0.238786	1.92495	19.9624	5.50134	0.268893	0	2.48914	0.861061	1.35814	2.75778	4.34444	3.28667	10.8461	0.788577	0	1.43187	5.3397	1.15271	2.5305	0	0	3.69237	5.31946	0.0484867	0.16018	0	8.07548	2.9559	1.4445	0	0	0.544067	0.86064
TFE3_03	5.93514	4.20093	3.23445	0.382933	1.01146	8.56851	0	0	0.0157668	3.31218	0.132928	1.44096	4.40892	1.47372	5.00353	0	2.92878	3.01512	18.9369	1.12064	0.802485	0.0856139	3.39797	2.05686	1.15463	2.91636	5.04429	2.23855	6.80344	4.91996	0	2.08085	7.34283	0.194373	1.85314	0.568204	2.22655	3.11161	4.35847	0.0805142	0.326609	0	4.0503	2.45429	1.7504	0	0	0.724839	0.780972
TFE3_05	3.61847	3.00146	2.28432	12.194	2.63918	6.35165	0	0	0	2.13614	0.328437	2.70367	5.00959	0.43746	5.44632	0	5.65489	2.17102	14.0695	0.10214	1.92162	2.12827	3.43641	0.0773911	1.28842	5.03048	4.17592	3.99378	9.89086	1.85061	0	2.39199	9.26471	0	2.68226	0	5.82565	2.25177	3.04613	0.610195	0	0	3.1864	0	2.74026	0	0	0.716911	0.777059
TFE3_06	5.88037	2.04355	0.859603	8.37423	1.80071	7.67287	4.52151	0	0.447516	0	0	0	9.16472	0	6.16375	0	1.84548	3.12703	14.3064	2.77444	1.19309	0	1.9786	1.77539	0.73256	0	4.61833	2.92487	10.5951	0.599647	0	0.840267	1.81536	0.646579	2.18633	2.51582	0	5.59042	4.47309	0.845479	0	1.45028	4.0184	0.726459	4.44309	0	0	0.597128	0.842301
TFE3_07	1.42622	6.74841	0	6.78288	0	6.00607	0	0	0	4.23307	0	3.19812	9.38285	1.45841	4.13505	0.346976	3.58416	4.79914	24.5791	0	0	2.78252	2.58703	0	2.06759	11.511	7.18879	5.42001	6.7043	4.34097	0	1.0048	11.8242	0	1.38386	0	3.0876	0.97061	6.17052	0.149052	0	0	8.43001	10.0607	3.17533	0	0	0.570402	0.840677
TFE3_08	2.81081	4.65119	1.7445	0.805137	1.50862	12.292	2.88168	0	2.03836	3.31356	0	4.78897	4.62805	0	1.76054	2.57865	9.81782	1.41298	6.20684	1.03784	3.42457	7.5102	8.3038	2.16547	1.21929	5.53106	3.06326	5.17887	5.46823	0.317303	0.677244	0.172483	15.9875	0	1.54186	0	2.53731	5.12977	2.30665	0	5.45358	3.33656	0	1.59621	7.24561	0	0	0.709914	0.771444
TFE3_09	4.79729	2.83043	0.157632	6.18175	1.16998	8.32764	2.158	0	0.246893	0	0	2.12334	9.29894	0	5.40477	0	10.4281	1.11133	13.4597	0	0.487122	4.73436	5.10419	0.919115	0.907138	7.16991	7.0773	3.99813	13.0481	0	0	1.43662	7.35332	0	2.04308	0.778546	5.41004	3.09309	3.09144	0	0.808506	0	0.252775	0.775189	1.85319	0	0	0.683319	0.774446
TFE3_10	3.20967	5.63895	2.30297	2.49324	1.14129	9.04666	0	0	0	4.02043	0.469635	2.36984	14.2628	2.51159	4.43696	0	3.36083	3.39547	5.00896	1.02877	2.45595	1.92751	2.20264	2.08752	2.07132	6.81093	6.01571	4.08152	5.94224	2.13316	0	4.99067	7.37532	0	1.60733	0	0.53571	3.83131	3.24391	0	2.77437	1.22732	0	0.410624	4.54395	0	0	0.606169	0.837863
TFE3_11	4.66385	2.20158	1.67585	4.15294	1.59446	13.1335	3.71224	1.51359	2.08561	0	0	1.47178	4.02253	1.96085	1.062	0	13.4161	1.61877	10.5953	0	2.28858	4.76858	6.58279	2.93322	0.742564	0.58156	5.51863	4.36843	8.80803	1.73454	0	0.0594095	10.1422	0.401197	1.37502	0.42874	5.31146	2.98129	3.05557	0	3.57382	0.829033	0.409696	1.11443	2.53033	0	0	0.782069	0.720145
TFE3_12	4.5949	3.37966	2.20613	2.82796	1.49835	9.49093	1.91421	0	0	2.92374	0	1.01665	11.8806	0	4.81002	0	0.238419	3.1529	8.829	2.58845	0.735793	1.43319	2.53743	1.24713	1.06877	2.70635	6.40327	4.03358	7.15887	1.22793	0	2.90451	7.65489	0	2.47729	2.01782	0	5.67921	6.21003	2.7609	0	0.713049	0.0299217	1.25729	4.77805	0	0	0.60206	0.843725
TFE3_13	3.71766	3.22432	1.1841	9.68186	2.18859	6.6273	2.404	0	0	2.69647	1.09069	0.352869	7.38155	0	3.33477	0	2.30526	2.66027	16.2169	3.40043	0.94983	0	2.00216	0	1.0045	2.60382	3.1799	3.21974	6.13991	0.368849	0	0.654136	4.76456	0.332422	1.67397	1.12717	0	3.60882	4.59641	2.34518	0	0.174445	9.54039	4.99485	7.8336	0	0	0.708618	0.784888
TFE3_14	3.90223	2.25713	0.751894	0.800139	0	10.4432	0	0.0795946	0.400645	2.94862	0.22519	1.95202	6.63402	1.90219	3.90141	0	7.77453	0.993476	16.278	1.22937	0.148076	2.43782	4.53755	1.70446	0.9916	3.76491	5.38109	3.68795	7.82083	2.39127	0	1.75915	9.98032	0	1.53834	1.50686	2.98439	2.09746	2.9779	2.46282	0	0	4.83991	6.79227	1.82785	0	0	0.75466	0.74586
TFE3_15	3.24195	1.72179	1.56554	2.12921	0.804797	8.15547	1.67732	0	0	3.06036	0	0.535118	8.45968	0	4.80122	0	2.70796	1.51172	13.1579	2.29152	0.281278	0.498956	2.42318	1.88363	0.814962	1.77954	4.42393	2.74237	10.2273	1.08886	0	1.1197	5.6832	0.217865	2.28708	3.06841	0	2.90737	4.23896	3.82333	0	0	5.40537	3.87783	5.65243	0	0	0.706224	0.781612
TFE3_16	4.32281	2.38404	1.88774	3.21038	0	7.73907	0.0399194	0	0.363219	1.99974	0.296502	2.69538	3.92106	0.54779	6.60798	0	4.01993	1.69882	14.3899	2.68441	0.428244	1.69352	1.97184	2.44656	1.03431	2.84871	3.59037	2.37378	9.48957	2.32994	0	2.34972	6.08264	0	2.21323	2.28563	5.30956	3.61661	4.37307	5.72729	0	0	7.11039	4.25539	2.64455	0	0	0.744232	0.75042
TFE3_17	5.00383	1.38351	2.65997	2.21529	1.89783	11.8235	1.73002	0	1.09105	0.711788	0	0	8.76003	0	3.70485	0	2.64689	1.58108	15.1105	0	1.8259	0	1.5296	1.30148	0.983779	2.29443	3.28862	3.26866	6.29013	1.15953	0	1.25303	8.60774	0.686323	1.00517	0.224375	4.28613	1.23039	1.72887	0.901301	0	0	8.39821	6.41591	3.59502	0	0	0.766989	0.752329
TFE3_18	3.66144	3.12018	0	1.9568	0	10.0898	0	0	0.558131	4.17702	0.742769	0.1858	4.89991	2.49489	5.18297	0	2.83947	1.82327	11.3703	2.8547	0.385731	0.515815	2.28443	0.672625	1.2405	4.07356	3.44572	2.69258	7.75375	2.06361	0	2.59042	5.15302	0	2.00317	1.81757	4.4309	2.47168	6.82277	7.68646	0	0	7.52023	2.91433	2.03308	0	0	0.694155	0.781568
TFE3_19	7.07341	4.73517	4.63115	0.861055	1.52437	6.92928	0.194552	0	0	3.08632	0.340292	0	7.54153	0	5.35757	1.16681	4.54925	1.60643	14.3662	2.42083	0.912544	1.24874	2.69071	0.922787	0.992446	2.19348	5.78579	2.21956	7.30262	3.13371	0	2.59609	8.11708	0.237687	1.66265	0	1.14249	2.64746	2.36846	0	0	0	4.87691	2.03087	5.25171	0	0	0.705807	0.788543
TFE3_20	3.39895	1.62731	0	0.842534	0	6.60047	1.4876	0	0.124325	1.3902	1.23853	1.14855	10.6644	1.93934	2.48899	1.91316	5.66029	1.59333	8.5942	5.11258	0	1.93908	1.15878	1.94028	1.10624	5.14698	3.2403	1.81854	9.89339	1.37198	0	1.00592	5.4101	0.148323	3.75302	3.14579	0.748396	4.9015	8.94664	10.3624	0	0	0.556899	1.58109	2.96715	0	0	0.690412	0.778646
TFE3_22	5.0609	2.06396	4.29186	5.61976	2.58919	6.92142	2.0389	0	0	2.30488	0	0	7.13337	0	3.56596	0	2.4507	1.66032	15.8735	0	0.858651	0	2.92283	1.61267	0.849784	0	5.04473	2.65331	8.22201	1.54029	0	0.655114	4.86005	0.342885	1.94867	2.25751	4.5537	2.80355	1.92456	1.31152	0	0	10.8877	3.75738	8.34901	0	0	0.660448	0.800454
TFE3_23	3.76128	2.08294	2.03007	1.06194	0.592204	7.97647	0.0911151	0.0756597	0	3.10636	1.252	0	8.36572	1.16591	2.24498	0.786111	10.2095	0.305716	12.1728	0.47053	0.447974	3.72433	4.14271	2.59612	0.867237	5.35419	5.1965	3.66813	9.51166	2.1613	0	2.12502	7.24878	0	1.25631	1.50352	7.20787	1.76358	2.72866	6.04985	0	0	4.78076	3.13804	2.36899	0	0	0.799138	0.698412
TFE3_24	4.97503	3.65301	3.66846	6.87928	0	8.94141	1.34557	0	0.301216	0.74011	1.0118	0	9.004	0	0	0.882812	9.77456	0.854489	12.9086	0	1.11973	3.67505	4.06027	2.34683	0.924545	3.89498	6.37842	5.45604	8.69036	2.35325	0	2.32218	9.5608	0	2.06583	0.500326	11.3254	0.95247	2.90175	0.680098	2.22594	0	5.07354	2.82181	2.48966	0	0	0.733287	0.74782
TFE3_27	6.21336	0.347688	2.01155	0.696914	0	7.66306	1.66239	0.167107	1.67867	0.809728	0.41377	0	10.0244	1.15616	1.58479	0	9.38363	1.33788	10.3948	0.6341	0.473821	0.643394	2.22227	4.23991	0.515435	0.0748734	6.30624	2.11076	12.9651	13.8301	0	1.21154	5.18157	0.696654	2.07073	4.56953	0	2.88302	4.61967	4.42554	0	0	3.45218	1.72734	2.67652	0	0	0.780898	0.698606
TFE3_28	5.28288	2.22437	0.24434	0	0.844931	8.17267	2.57647	0	2.63239	0	0	3.00407	9.21515	1.53253	4.67025	0	4.5582	1.59949	8.25486	0.312968	2.681	0.27192	3.40102	3.55082	0.956014	1.66742	7.10156	2.77336	10.8407	2.21742	0	1.93386	5.6731	0.205497	1.86693	1.16834	3.15756	4.27395	3.91454	0	2.65659	0.278462	2.72627	0.931092	1.56569	0	0	0.775397	0.753583
TFE3_29	8.25684	0.200702	0	0	0	6.64785	4.06813	0.441691	0	0.508833	0	0.504958	11.6434	0	6.23869	0	0.813956	2.41274	12.3474	5.84666	0	0	0.600909	1.39747	0.539837	0.660984	2.70619	2.22902	11.1111	1.56748	0	0.882511	3.94327	0.44463	4.01707	5.40381	0	6.51953	7.23372	1.25426	0	0.493061	3.38993	3.81163	0.865057	0	0	0.612731	0.83107
TFE3_30	4.39354	1.73872	4.16073	0.742899	1.77723	9.25246	1.76304	0	0.017394	2.17084	0	0.471094	4.68605	0.213181	4.39317	0	5.853	1.25607	15.8811	2.08163	0.459843	0.785658	3.27448	2.36664	0.788174	1.03808	3.27807	1.97971	7.93258	1.56119	0	1.12536	6.11974	0.220073	2.99382	3.77015	3.32995	3.48096	3.3066	3.82681	0	0	7.76006	3.80999	5.40003	0	0	0.798273	0.725409
TFE3_31	3.88961	1.75067	0.53686	0	1.34747	7.73985	2.22424	0	0.93087	0.269627	0	1.08666	8.57243	1.15458	2.93277	0.131893	4.09712	2.36438	12.1151	5.6705	0.618784	0	2.41478	2.9449	0.583008	0	5.21976	2.75679	10.7592	4.06213	0	0.911418	3.01669	0.844055	3.35262	5.05446	0	5.1104	7.85523	5.17227	0	1.04274	2.446	3.88333	4.81059	0	0	0.634111	0.811555
TFE3_32	2.75039	3.66157	4.23331	0	2.196	8.58924	2.06036	3.12024	0	3.16443	1.78973	0.62187	6.58602	0	2.26282	0	9.61619	0.653702	16.8406	1.50516	1.03202	4.42075	6.11835	4.77143	0.875197	4.4145	5.10164	5.46284	5.2695	2.61212	0	1.72233	13.1225	0	0.736713	0	5.3911	1.74656	0.964348	0.292572	1.40603	0	4.13529	4.17407	11.3611	0	0	0.718808	0.759217
TFE3_33	5.69155	2.2165	1.26503	0	1.34906	6.08768	1.52611	0	0.324058	1.53008	0	1.16499	1.3381	2.66533	8.487	0	2.96699	2.15972	11.2767	3.35375	1.45677	0	3.44914	3.22681	0.773748	0	4.75952	2.59243	8.54926	0.822054	0	0	6.00377	0	2.36707	2.67315	0	3.80546	5.10843	8.72863	0	0	7.61963	3.43883	3.4499	0	0	0.804078	0.728626
TFE3_34	4.59412	0.42815	4.23298	1.03209	0	7.71221	2.20791	0.957498	0	2.37495	1.66544	0.278053	7.57175	0	4.16024	0	8.99878	1.02044	12.4006	1.23869	0.950671	2.21676	3.66307	3.73224	0.689197	1.52233	6.46952	3.59667	7.24319	2.37961	0	1.46199	7.20532	0	2.466	3.15428	3.61366	2.74668	1.74886	2.99578	0	0	9.33827	3.73252	5.92872	0	0	0.602566	0.820573
TFE3_35	4.00889	2.7936	1.74146	0	0.556334	8.18201	1.27128	0.0152915	1.16259	0	0	0.0070507	7.77034	0.17166	5.65232	0.166652	4.59481	1.6188	9.8444	0	1.69332	1.47787	3.30188	4.12571	0.801694	0	6.14003	3.40359	8.23329	2.35501	0	2.32251	5.97748	0.0514449	2.5469	2.29715	7.47731	3.01927	4.08137	4.94852	0	0	3.95128	4.24253	6.60005	0	0	0.700619	0.773382
TFE3_36	5.19584	4.03236	3.94934	6.05623	1.27253	7.60014	2.02443	0	0	2.71252	0	0.735425	10.3613	0	3.95169	0	10.4758	3.3012	5.73532	0	2.59634	4.03006	4.09516	3.78187	0.906431	0	6.90637	5.15613	9.33456	9.82847	0	0.659528	6.93186	0	2.67456	2.67744	0.416783	2.38142	1.35082	0	2.35332	0.595929	0.743452	0.187786	3.79432	0	0	0.67126	0.778893
TFE3_37	4.29093	2.9517	3.63746	0.537812	0.691035	7.74299	3.07787	0	0	3.72881	0	3.51245	3.76972	0.569582	1.52952	0.457298	18.3525	1.52816	7.8758	1.80392	1.83081	5.34816	7.27921	3.00452	0.712429	3.06359	6.96536	4.64046	7.93033	2.11079	0	1.05023	8.23268	0.0394481	1.62291	0.645342	3.18896	4.27133	1.71636	0	1.23688	1.46603	1.50403	1.82579	11.0616	0	0	0.803359	0.680693
TFE3_38	4.2508	3.04382	3.55752	7.45141	2.04419	7.11331	1.47165	0	0	1.87621	1.77014	0	6.14006	0	1.85809	0	13.3139	1.96453	15.3505	0.921035	0.680456	3.0081	3.29059	1.84387	0.513988	1.27775	6.47257	4.016	7.07704	6.3124	0	0	8.61505	0.186943	1.68382	3.56113	3.58932	3.47679	2.36121	0.264143	0.0940589	1.71057	6.75731	2.24596	7.65778	0	0	0.666322	0.78066
TFE3_40	4.91272	3.5488	6.21154	6.54552	1.08795	4.16777	0	0	0.0362013	0.325856	3.4246	0	1.99835	0	5.86103	0	7.30643	2.58697	11.9305	1.71537	2.22391	0	5.03527	2.27102	0.783214	0	4.74784	2.26305	6.79198	3.86585	0	1.17486	8.15242	0	1.39452	1.51088	4.05086	3.57205	2.77454	0.575947	0	0.42435	5.62184	2.72022	12.0891	0	0	0.762427	0.746434
TFE3_41	4.54901	2.08311	2.0153	0	0	7.02138	0.768419	0	0.0485518	2.4195	0.960573	0.284505	4.28264	1.39054	4.44536	0.75949	6.87751	1.87303	12.1811	3.30023	0.43113	1.55534	3.32736	3.32687	0.839417	1.89208	6.20363	1.85879	8.933	5.66893	0	2.06403	5.53397	0	3.95897	2.62212	1.16074	3.00292	4.9761	7.1501	0	0	7.88287	3.92029	3.13364	0	0	0.724772	0.752834
TFE3_42	2.60741	4.53973	0	12.9186	1.92963	4.26893	0.0079866	0	0	1.49757	5.14669	0	3.82854	3.55695	7.1362	0	1.77874	3.01328	11.2897	6.4117	1.15501	0.102906	3.18144	0	1.67629	3.7276	4.11695	2.06271	8.037	2.45791	0	3.66908	2.78665	0	1.81255	0.127096	3.27031	3.0853	4.08888	0.903277	0	0	11.6502	3.64914	7.70594	0	0	0.68598	0.79625
TFE3_43	3.37271	2.22525	1.29869	0.980261	1.63961	8.10944	1.50334	0	0	3.20508	0.194755	3.28184	3.14653	0.503856	3.44658	0	9.30266	1.91161	15.2061	1.44457	1.94005	2.11449	5.304	1.55387	0.935364	1.0611	5.04935	2.32634	4.81562	3.39193	0	0.743791	7.19405	0.304989	1.31404	1.27989	4.60741	2.02458	1.86789	2.24947	0	0.0154809	7.50051	7.79259	10.488	0	0	0.769208	0.726787
TFE3_44	5.43628	1.3823	0	0	0.166901	7.25772	2.35897	0	0.820839	0	0	5.68184	5.13741	1.86031	3.96218	1.05402	6.44414	1.55183	13.966	3.43895	1.08254	1.55784	6.83883	3.66068	0.763349	0.586218	4.29159	2.15349	9.06468	2.5193	0	0.730718	4.51943	0.494005	2.43741	2.93016	0.231827	4.36668	6.48997	3.77385	0	0	5.23373	1.95379	1.36127	0	0	0.699846	0.784172
TFE3_45	4.1643	2.13546	3.11456	7.80786	0.585385	7.32212	0.721755	0	0	0.863495	1.13445	0	7.19597	0	1.69957	0.550419	8.55291	1.24013	13.1137	2.0465	0.138126	2.99565	2.86812	5.53257	0.391191	5.92462	8.51447	4.06406	8.4556	6.10049	0	0.955531	9.18007	0	2.01596	2.70178	1.77336	3.12568	3.25516	0.94675	0	1.18288	7.21543	3.55005	3.91863	0	0	0.721998	0.752039
TFE3_46	5.23858	2.0848	5.15745	4.99062	1.33011	4.69256	1.4504	0	0.241843	0	2.20119	0	4.58501	0	4.29979	0.318262	17.4834	0.667554	12.9475	2.00969	1.55239	2.80314	4.88254	2.607	0.9106	0	7.40474	2.16332	7.24818	2.96869	0	0.78677	6.34923	0.555571	1.56207	0.591325	2.52005	2.54388	1.83442	0.0138155	0	0.256977	9.21762	4.63672	10.3131	0	0	0.802563	0.686714
TFE3_50	5.04846	2.39513	0.928222	0.630668	2.14579	9.9587	1.16021	0	0.778187	3.43055	0	4.70561	4.33228	0.461036	4.89576	0.217808	4.0617	3.97718	15.244	3.56184	1.26761	1.85507	4.98545	2.62591	0.843566	0	5.32473	3.59526	6.36989	1.37454	0	0	7.47237	0.383425	2.71536	3.20298	4.85968	5.54305	4.25959	1.81214	0.206691	1.59484	1.42924	4.61599	9.94278	0	0	0.652409	0.809876
TFE3_52	4.84638	2.43287	3.01461	0	0.371024	5.72895	0.16617	0	0.0284593	2.50712	0.89752	1.92547	3.42159	2.5728	3.87774	0.598302	5.8013	1.6361	12.0361	3.71236	0.356042	0.93647	3.85228	4.40189	1.01712	0.13979	5.64535	2.31885	8.10405	3.3807	0	2.07268	5.8543	0.0175192	3.11427	3.75007	2.76939	3.09642	5.59072	4.17131	0	0	4.47926	3.97471	3.31854	0	0	0.740438	0.757775
TFE3_56	3.20872	2.78963	0	1.16167	0.481983	8.22136	3.18655	0	0	0.708335	0.205839	2.95454	4.46422	0.827709	5.33204	1.09018	4.51463	1.12265	19.6699	1.84026	2.04032	1.28856	5.02479	0	0.936349	1.7429	4.81093	2.31816	6.48008	0.292923	0	1.25353	4.73518	0.553253	1.14816	0	6.75406	3.37024	3.10221	0.480575	0	0	12.7851	11.654	5.64076	0	0	0.679825	0.779242
TFE3_57	3.86532	2.87638	6.08677	0	0.837357	8.46668	0.829711	0	0	6.32426	0	2.17508	8.72136	0.211763	0.848651	0	8.06808	1.86666	6.33842	2.15582	1.25929	2.56784	4.54382	5.21057	0.856138	0.946037	7.24542	3.21118	5.92907	3.40688	0	3.18478	6.6813	0	2.39572	2.06738	1.67601	4.02282	3.67449	3.30338	0.501061	1.41631	1.82333	2.26001	11.6847	0	0	0.790296	0.728547
TFE3_58	6.33655	2.03834	5.58589	0	0	4.69568	1.34708	0	0	2.72685	0.206337	0.093029	7.27986	0.982961	4.63115	1.30846	10.4714	0.0856006	8.5727	1.148	0.561871	1.94706	3.52888	4.07072	0.809876	0.35457	5.76167	2.28419	9.52076	3.50624	0	2.52794	5.56364	0	2.1219	2.97386	1.00825	1.76104	2.86539	0.119273	1.91354	0.280501	4.39479	2.44521	4.15234	0	0	0.818895	0.699112
TFE3_62	4.80355	1.61486	2.08359	0.218714	0	5.5728	1.64766	0	1.0185	2.34731	0.963614	0.77446	8.79709	0	4.24732	0.63891	8.46064	0.904843	7.89252	1.42477	0.432249	1.74096	2.7871	3.04438	0.738453	2.81338	5.1096	2.97865	9.77631	1.83893	0	1.58856	5.14229	0	3.27654	2.4418	6.04754	3.25716	4.2928	5.36889	0	0	4.10953	2.29563	1.49117	0	0	0.790521	0.716244
TFE3_63	2.50712	7.93477	0	13.4143	2.29076	6.39631	0	0	0	4.95198	1.6072	0	8.16494	2.47313	0	0	11.6909	2.95952	11.1117	2.70773	0	3.65649	2.70872	0	1.34874	7.15117	6.35654	3.49474	7.46949	4.90131	0	1.93113	4.87969	0.209045	1.66936	0.218008	7.83611	3.38211	3.65222	2.71999	0	0.293847	7.99953	1.22666	4.34541	0	0	0.679677	0.778068
TFE3_65	3.98987	1.95155	0.928815	6.62121	0	8.37678	2.16828	0	0.41377	0	0.431793	5.15987	5.80677	0	4.50376	0	15.8618	1.30532	10.4854	2.31111	1.43539	6.18565	6.74208	2.11789	0.950222	5.99797	6.50229	4.59104	10.3598	0	0	1.43973	6.98204	0	1.46944	0	0.911824	2.70236	3.7725	0.102076	0.357602	0	4.85223	5.84102	2.69486	0	0	0.73124	0.737823
TFE3_67	6.04756	2.73572	0	0.806091	1.03908	9.26273	0.932072	0	0.367607	2.08461	0	3.01041	1.35847	1.7592	7.75159	0	2.47046	2.16099	15.4877	6.68305	0.697389	0	3.83344	2.68923	0.943675	1.83164	5.75498	2.4234	9.33816	0	0	0.489209	6.36088	0.182543	4.18183	2.101	0.238399	5.86498	7.40384	5.01182	0	0	6.29764	1.50995	4.16014	0	0	0.695471	0.792213
TFE3_69	3.30613	7.93891	6.17513	0	4.34093	7.82876	1.17329	1.5352	0	2.95564	3.5203	0	10.896	0	0.912678	0.637796	11.7159	0.395392	10.8393	0	0.835159	4.61697	5.18827	0.935947	0.874568	2.03609	5.32461	2.80966	5.87687	0.909476	0	2.78638	9.01147	0	0.936538	2.04514	4.02304	1.62906	0.803496	0.0764801	0.472723	0.341829	3.85146	3.47158	9.27147	0	0	0.765093	0.73781
TFE3_70	4.35834	2.14393	5.32869	0.421052	1.24664	6.6095	0.59734	0	0	3.67634	1.41087	0.0748459	6.94713	0.0119659	1.85998	0	9.83469	0.268029	10.1761	3.37461	0.0476714	2.65358	4.28505	2.75766	0.705148	2.73304	5.43102	2.69828	8.74837	2.40205	0	2.67487	5.61081	0.0376868	2.63551	2.31858	5.56385	2.64509	3.18775	5.01907	0	0	3.6437	4.53944	4.0953	0	0	0.827883	0.691916
[truncated: 1 more columns]

## Sheet: Transposed
Mixture	TFE3_02	TFE3_03	TFE3_05	TFE3_06	TFE3_07	TFE3_08	TFE3_09	TFE3_10	TFE3_11	TFE3_12	TFE3_13	TFE3_14	TFE3_15	TFE3_16	TFE3_17	TFE3_18	TFE3_19	TFE3_20	TFE3_22	TFE3_23	TFE3_24	TFE3_27	TFE3_28	TFE3_29	TFE3_30	TFE3_31	TFE3_32	TFE3_33	TFE3_34	TFE3_35	TFE3_36	TFE3_37	TFE3_38	TFE3_40	TFE3_41	TFE3_42	TFE3_43	TFE3_44	TFE3_45	TFE3_46	TFE3_50	TFE3_52	TFE3_56	TFE3_57	TFE3_58	TFE3_62	TFE3_63	TFE3_65	TFE3_67
BCELLfol	5.84884	5.93514	3.61847	5.88037	1.42622	2.81081	4.79729	3.20967	4.66385	4.5949	3.71766	3.90223	3.24195	4.32281	5.00383	3.66144	7.07341	3.39895	5.0609	3.76128	4.97503	6.21336	5.28288	8.25684	4.39354	3.88961	2.75039	5.69155	4.59412	4.00889	5.19584	4.29093	4.2508	4.91272	4.54901	2.60741	3.37271	5.43628	4.1643	5.23858	5.04846	4.84638	3.20872	3.86532	6.33655	4.80355	2.50712	3.98987	6.04756
PC	1.51159	4.20093	3.00146	2.04355	6.74841	4.65119	2.83043	5.63895	2.20158	3.37966	3.22432	2.25713	1.72179	2.38404	1.38351	3.12018	4.73517	1.62731	2.06396	2.08294	3.65301	0.347688	2.22437	0.200702	1.73872	1.75067	3.66157	2.2165	0.42815	2.7936	4.03236	2.9517	3.04382	3.5488	2.08311	4.53973	2.22525	1.3823	2.13546	2.0848	2.39513	2.43287	2.78963	2.87638	2.03834	1.61486	7.93477	1.95155	2.73572
NK.HBB	11.26	8.56851	6.35165	7.67287	6.00607	12.292	8.32764	9.04666	13.1335	9.49093	6.6273	10.4432	8.15547	7.73907	11.8235	10.0898	6.92928	6.60047	6.92142	7.97647	8.94141	7.66306	8.17267	6.64785	9.25246	7.73985	8.58924	6.08768	7.71221	8.18201	7.60014	7.74299	7.11331	4.16777	7.02138	4.26893	8.10944	7.25772	7.32212	4.69256	9.9587	5.72895	8.22136	8.46668	4.69568	5.5728	6.39631	8.37678	9.26273
CD8.mem	11.0192	4.40892	5.00959	9.16472	9.38285	4.62805	9.29894	14.2628	4.02253	11.8806	7.38155	6.63402	8.45968	3.92106	8.76003	4.89991	7.54153	10.6644	7.13337	8.36572	9.004	10.0244	9.21515	11.6434	4.68605	8.57243	6.58602	1.3381	7.57175	7.77034	10.3613	3.76972	6.14006	1.99835	4.28264	3.82854	3.14653	5.13741	7.19597	4.58501	4.33228	3.42159	4.46422	8.72136	7.27986	8.79709	8.16494	5.80677	1.35847
myCAF	0.238786	2.92878	5.65489	1.84548	3.58416	9.81782	10.4281	3.36083	13.4161	0.238419	2.30526	7.77453	2.70796	4.01993	2.64689	2.83947	4.54925	5.66029	2.4507	10.2095	9.77456	9.38363	4.5582	0.813956	5.853	4.09712	9.61619	2.96699	8.99878	4.59481	10.4758	18.3525	13.3139	7.30643	6.87751	1.77874	9.30266	6.44414	8.55291	17.4834	4.0617	5.8013	4.51463	8.06808	10.4714	8.46064	11.6909	15.8618	2.47046
apCAF	1.92495	3.01512	2.17102	3.12703	4.79914	1.41298	1.11133	3.39547	1.61877	3.1529	2.66027	0.993476	1.51172	1.69882	1.58108	1.82327	1.60643	1.59333	1.66032	0.305716	0.854489	1.33788	1.59949	2.41274	1.25607	2.36438	0.653702	2.15972	1.02044	1.6188	3.3012	1.52816	1.96453	2.58697	1.87303	3.01328	1.91161	1.55183	1.24013	0.667554	3.97718	1.6361	1.12265	1.86666	0.0856006	0.904843	2.95952	1.30532	2.16099
ccRCC.int	19.9624	18.9369	14.0695	14.3064	24.5791	6.20684	13.4597	5.00896	10.5953	8.829	16.2169	16.278	13.1579	14.3899	15.1105	11.3703	14.3662	8.5942	15.8735	12.1728	12.9086	10.3948	8.25486	12.3474	15.8811	12.1151	16.8406	11.2767	12.4006	9.8444	5.73532	7.8758	15.3505	11.9305	12.1811	11.2897	15.2061	13.966	13.1137	12.9475	15.244	12.0361	19.6699	6.33842	8.5727	7.89252	11.1117	10.4854	15.4877
Cycling	2.48914	3.39797	3.43641	1.9786	2.58703	8.3038	5.10419	2.20264	6.58279	2.53743	2.00216	4.53755	2.42318	1.97184	1.5296	2.28443	2.69071	1.15878	2.92283	4.14271	4.06027	2.22227	3.40102	0.600909	3.27448	2.41478	6.11835	3.44914	3.66307	3.30188	4.09516	7.27921	3.29059	5.03527	3.32736	3.18144	5.304	6.83883	2.86812	4.88254	4.98545	3.85228	5.02479	4.54382	3.52888	2.7871	2.70872	6.74208	3.83344
ED.lymph	1.35814	1.15463	1.28842	0.73256	2.06759	1.21929	0.907138	2.07132	0.742564	1.06877	1.0045	0.9916	0.814962	1.03431	0.983779	1.2405	0.992446	1.10624	0.849784	0.867237	0.924545	0.515435	0.956014	0.539837	0.788174	0.583008	0.875197	0.773748	0.689197	0.801694	0.906431	0.712429	0.513988	0.783214	0.839417	1.67629	0.935364	0.763349	0.391191	0.9106	0.843566	1.01712	0.936349	0.856138	0.809876	0.738453	1.34874	0.950222	0.943675
ED.venous	4.34444	5.04429	4.17592	4.61833	7.18879	3.06326	7.0773	6.01571	5.51863	6.40327	3.1799	5.38109	4.42393	3.59037	3.28862	3.44572	5.78579	3.2403	5.04473	5.1965	6.37842	6.30624	7.10156	2.70619	3.27807	5.21976	5.10164	4.75952	6.46952	6.14003	6.90637	6.96536	6.47257	4.74784	6.20363	4.11695	5.04935	4.29159	8.51447	7.40474	5.32473	5.64535	4.81093	7.24542	5.76167	5.1096	6.35654	6.50229	5.75498
MAST	3.28667	2.23855	3.99378	2.92487	5.42001	5.17887	3.99813	4.08152	4.36843	4.03358	3.21974	3.68795	2.74237	2.37378	3.26866	2.69258	2.21956	1.81854	2.65331	3.66813	5.45604	2.11076	2.77336	2.22902	1.97971	2.75679	5.46284	2.59243	3.59667	3.40359	5.15613	4.64046	4.016	2.26305	1.85879	2.06271	2.32634	2.15349	4.06406	2.16332	3.59526	2.31885	2.31816	3.21118	2.28419	2.97865	3.49474	4.59104	2.4234
MSG	10.8461	6.80344	9.89086	10.5951	6.7043	5.46823	13.0481	5.94224	8.80803	7.15887	6.13991	7.82083	10.2273	9.48957	6.29013	7.75375	7.30262	9.89339	8.22201	9.51166	8.69036	12.9651	10.8407	11.1111	7.93258	10.7592	5.2695	8.54926	7.24319	8.23329	9.33456	7.93033	7.07704	6.79198	8.933	8.037	4.81562	9.06468	8.4556	7.24818	6.36989	8.10405	6.48008	5.92907	9.52076	9.77631	7.46949	10.3598	9.33816
MONO.cl	5.3397	7.34283	9.26471	1.81536	11.8242	15.9875	7.35332	7.37532	10.1422	7.65489	4.76456	9.98032	5.6832	6.08264	8.60774	5.15302	8.11708	5.4101	4.86005	7.24878	9.5608	5.18157	5.6731	3.94327	6.11974	3.01669	13.1225	6.00377	7.20532	5.97748	6.93186	8.23268	8.61505	8.15242	5.53397	2.78665	7.19405	4.51943	9.18007	6.34923	7.47237	5.8543	4.73518	6.6813	5.56364	5.14229	4.87969	6.98204	6.36088
POD	2.5305	1.85314	2.68226	2.18633	1.38386	1.54186	2.04308	1.60733	1.37502	2.47729	1.67397	1.53834	2.28708	2.21323	1.00517	2.00317	1.66265	3.75302	1.94867	1.25631	2.06583	2.07073	1.86693	4.01707	2.99382	3.35262	0.736713	2.36707	2.466	2.5469	2.67456	1.62291	1.68382	1.39452	3.95897	1.81255	1.31404	2.43741	2.01596	1.56207	2.71536	3.11427	1.14816	2.39572	2.1219	3.27654	1.66936	1.46944	4.18183
CD	3.69237	3.11161	2.25177	5.59042	0.97061	5.12977	3.09309	3.83131	2.98129	5.67921	3.60882	2.09746	2.90737	3.61661	1.23039	2.47168	2.64746	4.9015	2.80355	1.76358	0.95247	2.88302	4.27395	6.51953	3.48096	5.1104	1.74656	3.80546	2.74668	3.01927	2.38142	4.27133	3.47679	3.57205	3.00292	3.0853	2.02458	4.36668	3.12568	2.54388	5.54305	3.09642	3.37024	4.02282	1.76104	3.25716	3.38211	2.70236	5.86498
CNT	5.31946	4.35847	3.04613	4.47309	6.17052	2.30665	3.09144	3.24391	3.05557	6.21003	4.59641	2.9779	4.23896	4.37307	1.72887	6.82277	2.36846	8.94664	1.92456	2.72866	2.90175	4.61967	3.91454	7.23372	3.3066	7.85523	0.964348	5.10843	1.74886	4.08137	1.35082	1.71636	2.36121	2.77454	4.9761	4.08888	1.86789	6.48997	3.25516	1.83442	4.25959	5.59072	3.10221	3.67449	2.86539	4.2928	3.65222	3.7725	7.40384
PST2	2.9559	2.45429	0	0.726459	10.0607	1.59621	0.775189	0.410624	1.11443	1.25729	4.99485	6.79227	3.87783	4.25539	6.41591	2.91433	2.03087	1.58109	3.75738	3.13804	2.82181	1.72734	0.931092	3.81163	3.80999	3.88333	4.17407	3.43883	3.73252	4.24253	0.187786	1.82579	2.24596	2.72022	3.92029	3.64914	7.79259	1.95379	3.55005	4.63672	4.61599	3.97471	11.654	2.26001	2.44521	2.29563	1.22666	5.84102	1.50995
TAM	1.4445	1.7504	2.74026	4.44309	3.17533	7.24561	1.85319	4.54395	2.53033	4.77805	7.8336	1.82785	5.65243	2.64455	3.59502	2.03308	5.25171	2.96715	8.34901	2.36899	2.48966	2.67652	1.56569	0.865057	5.40003	4.81059	11.3611	3.4499	5.92872	6.60005	3.79432	11.0616	7.65778	12.0891	3.13364	7.70594	10.488	1.36127	3.91863	10.3131	9.94278	3.31854	5.64076	11.6847	4.15234	1.49117	4.34541	2.69486	4.16014
NKT.IFNG	6.93391	5.00353	5.44632	6.16375	4.13505	1.76054	5.40477	4.43696	1.062	4.81002	3.33477	3.90141	4.80122	6.60798	3.70485	5.18297	5.35757	2.48899	3.56596	2.24498	0	1.58479	4.67025	6.23869	4.39317	2.93277	2.26282	8.487	4.16024	5.65232	3.95169	1.52952	1.85809	5.86103	4.44536	7.1362	3.44658	3.96218	1.69957	4.29979	4.89576	3.87774	5.33204	0.848651	4.63115	4.24732	0	4.50376	7.75159
PST1	8.07548	4.0503	3.1864	4.0184	8.43001	0	0.252775	0	0.409696	0.0299217	9.54039	4.83991	5.40537	7.11039	8.39821	7.52023	4.87691	0.556899	10.8877	4.78076	5.07354	3.45218	2.72627	3.38993	7.76006	2.446	4.13529	7.61963	9.33827	3.95128	0.743452	1.50403	6.75731	5.62184	7.88287	11.6502	7.50051	5.23373	7.21543	9.21762	1.42924	4.47926	12.7851	1.82333	4.39479	4.10953	7.99953	4.85223	6.29764
ccRCC.inf	0.268893	0.802485	1.92162	1.19309	0	3.42457	0.487122	2.45595	2.28858	0.735793	0.94983	0.148076	0.281278	0.428244	1.8259	0.385731	0.912544	0	0.858651	0.447974	1.11973	0.473821	2.681	0	0.459843	0.618784	1.03202	1.45677	0.950671	1.69332	2.59634	1.83081	0.680456	2.22391	0.43113	1.15501	1.94005	1.08254	0.138126	1.55239	1.26761	0.356042	2.04032	1.25929	0.561871	0.432249	0	1.43539	0.697389
SMC	0.788577	4.91996	1.85061	0.599647	4.34097	0.317303	0	2.13316	1.73454	1.22793	0.368849	2.39127	1.08886	2.32994	1.15953	2.06361	3.13371	1.37198	1.54029	2.1613	2.35325	13.8301	2.21742	1.56748	1.56119	4.06213	2.61212	0.822054	2.37961	2.35501	9.82847	2.11079	6.3124	3.86585	5.66893	2.45791	3.39193	2.5193	6.10049	2.96869	1.37454	3.3807	0.292923	3.40688	3.50624	1.83893	4.90131	0	0
MONO.at	1.43187	2.08085	2.39199	0.840267	1.0048	0.172483	1.43662	4.99067	0.0594095	2.90451	0.654136	1.75915	1.1197	2.34972	1.25303	2.59042	2.59609	1.00592	0.655114	2.12502	2.32218	1.21154	1.93386	0.882511	1.12536	0.911418	1.72233	0	1.46199	2.32251	0.659528	1.05023	0	1.17486	2.06403	3.66908	0.743791	0.730718	0.955531	0.78677	0	2.07268	1.25353	3.18478	2.52794	1.58856	1.93113	1.43973	0.489209
ED.cor	0.861061	2.05686	0.0773911	1.77539	0	2.16547	0.919115	2.08752	2.93322	1.24713	0	1.70446	1.88363	2.44656	1.30148	0.672625	0.922787	1.94028	1.61267	2.59612	2.34683	4.23991	3.55082	1.39747	2.36664	2.9449	4.77143	3.22681	3.73224	4.12571	3.78187	3.00452	1.84387	2.27102	3.32687	0	1.55387	3.66068	5.53257	2.607	2.62591	4.40189	0	5.21057	4.07072	3.04438	0	2.11789	2.68923
CD4.reg	2.9729	0	0	4.52151	0	2.88168	2.158	0	3.71224	1.91421	2.404	0	1.67732	0.0399194	1.73002	0	0.194552	1.4876	2.0389	0.0911151	1.34557	1.66239	2.57647	4.06813	1.76304	2.22424	2.06036	1.52611	2.20791	1.27128	2.02443	3.07787	1.47165	0	0.768419	0.0079866	1.50334	2.35897	0.721755	1.4504	1.16021	0.16617	3.18655	0.829711	1.34708	1.64766	0	2.16828	0.932072
ED.glom	0	0.568204	0	2.51582	0	0	0.778546	0	0.42874	2.01782	1.12717	1.50686	3.06841	2.28563	0.224375	1.81757	0	3.14579	2.25751	1.50352	0.500326	4.56953	1.16834	5.40381	3.77015	5.05446	0	2.67315	3.15428	2.29715	2.67744	0.645342	3.56113	1.51088	2.62212	0.127096	1.27989	2.93016	2.70178	0.591325	3.20298	3.75007	0	2.06738	2.97386	2.4418	0.218008	0	2.101
NK.ct	0	3.31218	2.13614	0	4.23307	3.31356	0	4.02043	0	2.92374	2.69647	2.94862	3.06036	1.99974	0.711788	4.17702	3.08632	1.3902	2.30488	3.10636	0.74011	0.809728	0	0.508833	2.17084	0.269627	3.16443	1.53008	2.37495	0	2.71252	3.72881	1.87621	0.325856	2.4195	1.49757	3.20508	0	0.863495	0	3.43055	2.50712	0.708335	6.32426	2.72685	2.34731	4.95198	0	2.08461
ATL	0	2.22655	5.82565	0	3.0876	2.53731	5.41004	0.53571	5.31146	0	0	2.98439	0	5.30956	4.28613	4.4309	1.14249	0.748396	4.5537	7.20787	11.3254	0	3.15756	0	3.32995	0	5.3911	0	3.61366	7.47731	0.416783	3.18896	3.58932	4.05086	1.16074	3.27031	4.60741	0.231827	1.77336	2.52005	4.85968	2.76939	6.75406	1.67601	1.00825	6.04754	7.83611	0.911824	0.238399
CD4.mem	0	3.23445	2.28432	0.859603	0	1.7445	0.157632	2.30297	1.67585	2.20613	1.1841	0.751894	1.56554	1.88774	2.65997	0	4.63115	0	4.29186	2.03007	3.66846	2.01155	0.24434	0	4.16073	0.53686	4.23331	1.26503	4.23298	1.74146	3.94934	3.63746	3.55752	6.21154	2.0153	0	1.29869	0	3.11456	5.15745	0.928222	3.01461	0	6.08677	5.58589	2.08359	0	0.928815	0
ccRCC.epi	5.50134	1.12064	0.10214	2.77444	0	1.03784	0	1.02877	0	2.58845	3.40043	1.22937	2.29152	2.68441	0	2.8547	2.42083	5.11258	0	0.47053	0	0.6341	0.312968	5.84666	2.08163	5.6705	1.50516	3.35375	1.23869	0	0	1.80392	0.921035	1.71537	3.30023	6.4117	1.44457	3.43895	2.0465	2.00969	3.56184	3.71236	1.84026	2.15582	1.148	1.42477	2.70773	2.31111	6.68305
ccRCC.mes	0	0.0856139	2.12827	0	2.78252	7.5102	4.73436	1.92751	4.76858	1.43319	0	2.43782	0.498956	1.69352	0	0.515815	1.24874	1.93908	0	3.72433	3.67505	0.643394	0.27192	0	0.785658	0	4.42075	0	2.21676	1.47787	4.03006	5.34816	3.0081	0	1.55534	0.102906	2.11449	1.55784	2.99565	2.80314	1.85507	0.93647	1.28856	2.56784	1.94706	1.74096	3.65649	6.18565	0
ED.RGCC	2.75778	2.91636	5.03048	0	11.511	5.53106	7.16991	6.81093	0.58156	2.70635	2.60382	3.76491	1.77954	2.84871	2.29443	4.07356	2.19348	5.14698	0	5.35419	3.89498	0.0748734	1.66742	0.660984	1.03808	0	4.4145	0	1.52233	0	0	3.06359	1.27775	0	1.89208	3.7276	1.0611	0.586218	5.92462	0	0	0.13979	1.7429	0.946037	0.35457	2.81338	7.15117	5.99797	1.83164
cTAL	0.0484867	0.0805142	0.610195	0.845479	0.149052	0	0	0	0	2.7609	2.34518	2.46282	3.82333	5.72729	0.901301	7.68646	0	10.3624	1.31152	6.04985	0.680098	4.42554	0	1.25426	3.82681	5.17227	0.292572	8.72863	2.99578	4.94852	0	0	0.264143	0.575947	7.1501	0.903277	2.24947	3.77385	0.94675	0.0138155	1.81214	4.17131	0.480575	3.30338	0.119273	5.36889	2.71999	0.102076	5.01182
NK.PTGDS	3.18229	0.382933	12.194	8.37423	6.78288	0.805137	6.18175	2.49324	4.15294	2.82796	9.68186	0.800139	2.12921	3.21038	2.21529	1.9568	0.861055	0.842534	5.61976	1.06194	6.87928	0.696914	0	0	0.742899	0	0	0	1.03209	0	6.05623	0.537812	7.45141	6.54552	0	12.9186	0.980261	0	7.80786	4.99062	0.630668	0	1.16167	0	0	0.218714	13.4143	6.62121	0.806091
CD8.ex	3.10649	1.01146	2.63918	1.80071	0	1.50862	1.16998	1.14129	1.59446	1.49835	2.18859	0	0.804797	0	1.89783	0	1.52437	0	2.58919	0.592204	0	0	0.844931	0	1.77723	1.34747	2.196	1.34906	0	0.556334	1.27253	0.691035	2.04419	1.08795	0	1.92963	1.63961	0.166901	0.585385	1.33011	2.14579	0.371024	0.481983	0.837357	0	0	2.29076	0	1.03908
NKT.stress	0	1.44096	2.70367	0	3.19812	4.78897	2.12334	2.36984	1.47178	1.01665	0.352869	1.95202	0.535118	2.69538	0	0.1858	0	1.14855	0	0	0	0	3.00407	0.504958	0.471094	1.08666	0.62187	1.16499	0.278053	0.0070507	0.735425	3.51245	0	0	0.284505	0	3.28184	5.68184	0	0	4.70561	1.92547	2.95454	2.17508	0.093029	0.77446	0	5.15987	3.01041
CD8.eff	0	0.132928	0.328437	0	0	0	0	0.469635	0	0	1.09069	0.22519	0	0.296502	0	0.742769	0.340292	1.23853	0	1.252	1.0118	0.41377	0	0	0	0	1.78973	0	1.66544	0	0	0	1.77014	3.4246	0.960573	5.14669	0.194755	0	1.13445	2.20119	0	0.89752	0.205839	0	0.206337	0.963614	1.6072	0.431793	0
CD4.eff	0	1.47372	0.43746	0	1.45841	0	0	2.51159	1.96085	0	0	1.90219	0	0.54779	0	2.49489	0	1.93934	0	1.16591	0	1.15616	1.53253	0	0.213181	1.15458	0	2.66533	0	0.17166	0	0.569582	0	0	1.39054	3.55695	0.503856	1.86031	0	0	0.461036	2.5728	0.827709	0.211763	0.982961	0	2.47313	0	1.7592
CD8.stress	0	0.0157668	0	0.447516	0	2.03836	0.246893	0	2.08561	0	0	0.400645	0	0.363219	1.09105	0.558131	0	0.124325	0	0	0.301216	1.67867	2.63239	0	0.017394	0.93087	0	0.324058	0	1.16259	0	0	0	0.0362013	0.0485518	0	0	0.820839	0	0.241843	0.778187	0.0284593	0	0	0	1.0185	0	0.41377	0.367607
NEUT	1.15271	0.194373	0	0.646579	0	0	0	0	0.401197	0	0.332422	0	0.217865	0	0.686323	0	0.237687	0.148323	0.342885	0	0	0.696654	0.205497	0.44463	0.220073	0.844055	0	0	0	0.0514449	0	0.0394481	0.186943	0	0	0	0.304989	0.494005	0	0.555571	0.383425	0.0175192	0.553253	0	0	0	0.209045	0	0.182543
mTAL	0	0	0	1.45028	0	3.33656	0	1.22732	0.829033	0.713049	0.174445	0	0	0	0	0	0	0	0	0	0	0	0.278462	0.493061	0	1.04274	0	0	0	0	0.595929	1.46603	1.71057	0.42435	0	0	0.0154809	0	1.18288	0.256977	1.59484	0	0	1.41631	0.280501	0	0.293847	0	0
NK.surv	0	0	0	0	0.346976	2.57865	0	0	0	0	0	0	0	0	0	0	1.16681	1.91316	0	0.786111	0.882812	0	0	0	0	0.131893	0	0	0	0.166652	0	0.457298	0	0	0.75949	0	0	1.05402	0.550419	0.318262	0.217808	0.598302	1.09018	0	1.30846	0.63891	0	0	0
DTL	0.16018	0.326609	0	0	0	5.45358	0.808506	2.77437	3.57382	0	0	0	0	0	0	0	0	0	0	0	2.22594	0	2.65659	0	0	0	1.40603	0	0	0	2.35332	1.23688	0.0940589	0	0	0	0	0	0	0	0.206691	0	0	0.501061	1.91354	0	0	0.357602	0
NKT.inf	0	0	0	0	0	0	0	0	1.51359	0	0	0.0795946	0	0	0	0	0	0	0	0.0756597	0	0.167107	0	0.441691	0	0	3.12024	0	0.957498	0.0152915	0	0	0	0	0	0	0	0	0	0	0	0	0	0	0	0	0	0	0
MSG.inf	0	0	0	0	0	0.677244	0	0	0	0	0	0	0	0	0	0	0	0	0	0	0	0	0	0	0	0	0	0	0	0	0	0	0	0	0	0	0	0	0	0	0	0	0	0	0	0	0	0	0
TAM.CD1C	0	0	0	0	0	0	0	0	0	0	0	0	0	0	0	0	0	0	0	0	0	0	0	0	0	0	0	0	0	0	0	0	0	0	0	0	0	0	0	0	0	0	0	0	0	0	0	0	0
[truncated: 4 more columns]

## Sheet: Reduced
Value	BCELLfol	NK.HBB	CD8.mem	myCAF	apCAF	ccRCC.int	Cycling	ED.lymph	ED.venous	MAST	MSG	MONO.cl	POD	TAM	NKT.IFNG	ccRCC.inf	SMC	MONO.at	ED.cor	CD4.reg	ED.glom	NK.ct	CD4.mem	ccRCC.epi	ccRCC.mes	ED.RGCC	NK.PTGDS	CD8.ex	NKT.stress	CD8.eff	CD4.eff	CD8.stress	NEUT	NK.surv
TFE3_02	5.84884	11.26	11.0192	0.238786	1.92495	19.9624	2.48914	1.35814	4.34444	3.28667	10.8461	5.3397	2.5305	1.4445	6.93391	0.268893	0.788577	1.43187	0.861061	2.9729	0	0	0	5.50134	0	2.75778	3.18229	3.10649	0	0	0	0	1.15271	0
TFE3_03	5.93514	8.56851	4.40892	2.92878	3.01512	18.9369	3.39797	1.15463	5.04429	2.23855	6.80344	7.34283	1.85314	1.7504	5.00353	0.802485	4.91996	2.08085	2.05686	0	0.568204	3.31218	3.23445	1.12064	0.0856139	2.91636	0.382933	1.01146	1.44096	0.132928	1.47372	0.0157668	0.194373	0
TFE3_05	3.61847	6.35165	5.00959	5.65489	2.17102	14.0695	3.43641	1.28842	4.17592	3.99378	9.89086	9.26471	2.68226	2.74026	5.44632	1.92162	1.85061	2.39199	0.0773911	0	0	2.13614	2.28432	0.10214	2.12827	5.03048	12.194	2.63918	2.70367	0.328437	0.43746	0	0	0
TFE3_06	5.88037	7.67287	9.16472	1.84548	3.12703	14.3064	1.9786	0.73256	4.61833	2.92487	10.5951	1.81536	2.18633	4.44309	6.16375	1.19309	0.599647	0.840267	1.77539	4.52151	2.51582	0	0.859603	2.77444	0	0	8.37423	1.80071	0	0	0	0.447516	0.646579	0
TFE3_07	1.42622	6.00607	9.38285	3.58416	4.79914	24.5791	2.58703	2.06759	7.18879	5.42001	6.7043	11.8242	1.38386	3.17533	4.13505	0	4.34097	1.0048	0	0	0	4.23307	0	0	2.78252	11.511	6.78288	0	3.19812	0	1.45841	0	0	0.346976
TFE3_08	2.81081	12.292	4.62805	9.81782	1.41298	6.20684	8.3038	1.21929	3.06326	5.17887	5.46823	15.9875	1.54186	7.24561	1.76054	3.42457	0.317303	0.172483	2.16547	2.88168	0	3.31356	1.7445	1.03784	7.5102	5.53106	0.805137	1.50862	4.78897	0	0	2.03836	0	2.57865
TFE3_09	4.79729	8.32764	9.29894	10.4281	1.11133	13.4597	5.10419	0.907138	7.0773	3.99813	13.0481	7.35332	2.04308	1.85319	5.40477	0.487122	0	1.43662	0.919115	2.158	0.778546	0	0.157632	0	4.73436	7.16991	6.18175	1.16998	2.12334	0	0	0.246893	0	0
TFE3_10	3.20967	9.04666	14.2628	3.36083	3.39547	5.00896	2.20264	2.07132	6.01571	4.08152	5.94224	7.37532	1.60733	4.54395	4.43696	2.45595	2.13316	4.99067	2.08752	0	0	4.02043	2.30297	1.02877	1.92751	6.81093	2.49324	1.14129	2.36984	0.469635	2.51159	0	0	0
TFE3_11	4.66385	13.1335	4.02253	13.4161	1.61877	10.5953	6.58279	0.742564	5.51863	4.36843	8.80803	10.1422	1.37502	2.53033	1.062	2.28858	1.73454	0.0594095	2.93322	3.71224	0.42874	0	1.67585	0	4.76858	0.58156	4.15294	1.59446	1.47178	0	1.96085	2.08561	0.401197	0
TFE3_12	4.5949	9.49093	11.8806	0.238419	3.1529	8.829	2.53743	1.06877	6.40327	4.03358	7.15887	7.65489	2.47729	4.77805	4.81002	0.735793	1.22793	2.90451	1.24713	1.91421	2.01782	2.92374	2.20613	2.58845	1.43319	2.70635	2.82796	1.49835	1.01665	0	0	0	0	0
TFE3_13	3.71766	6.6273	7.38155	2.30526	2.66027	16.2169	2.00216	1.0045	3.1799	3.21974	6.13991	4.76456	1.67397	7.8336	3.33477	0.94983	0.368849	0.654136	0	2.404	1.12717	2.69647	1.1841	3.40043	0	2.60382	9.68186	2.18859	0.352869	1.09069	0	0	0.332422	0
TFE3_14	3.90223	10.4432	6.63402	7.77453	0.993476	16.278	4.53755	0.9916	5.38109	3.68795	7.82083	9.98032	1.53834	1.82785	3.90141	0.148076	2.39127	1.75915	1.70446	0	1.50686	2.94862	0.751894	1.22937	2.43782	3.76491	0.800139	0	1.95202	0.22519	1.90219	0.400645	0	0
TFE3_15	3.24195	8.15547	8.45968	2.70796	1.51172	13.1579	2.42318	0.814962	4.42393	2.74237	10.2273	5.6832	2.28708	5.65243	4.80122	0.281278	1.08886	1.1197	1.88363	1.67732	3.06841	3.06036	1.56554	2.29152	0.498956	1.77954	2.12921	0.804797	0.535118	0	0	0	0.217865	0
TFE3_16	4.32281	7.73907	3.92106	4.01993	1.69882	14.3899	1.97184	1.03431	3.59037	2.37378	9.48957	6.08264	2.21323	2.64455	6.60798	0.428244	2.32994	2.34972	2.44656	0.0399194	2.28563	1.99974	1.88774	2.68441	1.69352	2.84871	3.21038	0	2.69538	0.296502	0.54779	0.363219	0	0
TFE3_17	5.00383	11.8235	8.76003	2.64689	1.58108	15.1105	1.5296	0.983779	3.28862	3.26866	6.29013	8.60774	1.00517	3.59502	3.70485	1.8259	1.15953	1.25303	1.30148	1.73002	0.224375	0.711788	2.65997	0	0	2.29443	2.21529	1.89783	0	0	0	1.09105	0.686323	0
TFE3_18	3.66144	10.0898	4.89991	2.83947	1.82327	11.3703	2.28443	1.2405	3.44572	2.69258	7.75375	5.15302	2.00317	2.03308	5.18297	0.385731	2.06361	2.59042	0.672625	0	1.81757	4.17702	0	2.8547	0.515815	4.07356	1.9568	0	0.1858	0.742769	2.49489	0.558131	0	0
TFE3_19	7.07341	6.92928	7.54153	4.54925	1.60643	14.3662	2.69071	0.992446	5.78579	2.21956	7.30262	8.11708	1.66265	5.25171	5.35757	0.912544	3.13371	2.59609	0.922787	0.194552	0	3.08632	4.63115	2.42083	1.24874	2.19348	0.861055	1.52437	0	0.340292	0	0	0.237687	1.16681
TFE3_20	3.39895	6.60047	10.6644	5.66029	1.59333	8.5942	1.15878	1.10624	3.2403	1.81854	9.89339	5.4101	3.75302	2.96715	2.48899	0	1.37198	1.00592	1.94028	1.4876	3.14579	1.3902	0	5.11258	1.93908	5.14698	0.842534	0	1.14855	1.23853	1.93934	0.124325	0.148323	1.91316
TFE3_22	5.0609	6.92142	7.13337	2.4507	1.66032	15.8735	2.92283	0.849784	5.04473	2.65331	8.22201	4.86005	1.94867	8.34901	3.56596	0.858651	1.54029	0.655114	1.61267	2.0389	2.25751	2.30488	4.29186	0	0	0	5.61976	2.58919	0	0	0	0	0.342885	0
TFE3_23	3.76128	7.97647	8.36572	10.2095	0.305716	12.1728	4.14271	0.867237	5.1965	3.66813	9.51166	7.24878	1.25631	2.36899	2.24498	0.447974	2.1613	2.12502	2.59612	0.0911151	1.50352	3.10636	2.03007	0.47053	3.72433	5.35419	1.06194	0.592204	0	1.252	1.16591	0	0	0.786111
TFE3_24	4.97503	8.94141	9.004	9.77456	0.854489	12.9086	4.06027	0.924545	6.37842	5.45604	8.69036	9.5608	2.06583	2.48966	0	1.11973	2.35325	2.32218	2.34683	1.34557	0.500326	0.74011	3.66846	0	3.67505	3.89498	6.87928	0	0	1.0118	0	0.301216	0	0.882812
TFE3_27	6.21336	7.66306	10.0244	9.38363	1.33788	10.3948	2.22227	0.515435	6.30624	2.11076	12.9651	5.18157	2.07073	2.67652	1.58479	0.473821	13.8301	1.21154	4.23991	1.66239	4.56953	0.809728	2.01155	0.6341	0.643394	0.0748734	0.696914	0	0	0.41377	1.15616	1.67867	0.696654	0
TFE3_28	5.28288	8.17267	9.21515	4.5582	1.59949	8.25486	3.40102	0.956014	7.10156	2.77336	10.8407	5.6731	1.86693	1.56569	4.67025	2.681	2.21742	1.93386	3.55082	2.57647	1.16834	0	0.24434	0.312968	0.27192	1.66742	0	0.844931	3.00407	0	1.53253	2.63239	0.205497	0
TFE3_29	8.25684	6.64785	11.6434	0.813956	2.41274	12.3474	0.600909	0.539837	2.70619	2.22902	11.1111	3.94327	4.01707	0.865057	6.23869	0	1.56748	0.882511	1.39747	4.06813	5.40381	0.508833	0	5.84666	0	0.660984	0	0	0.504958	0	0	0	0.44463	0
TFE3_30	4.39354	9.25246	4.68605	5.853	1.25607	15.8811	3.27448	0.788174	3.27807	1.97971	7.93258	6.11974	2.99382	5.40003	4.39317	0.459843	1.56119	1.12536	2.36664	1.76304	3.77015	2.17084	4.16073	2.08163	0.785658	1.03808	0.742899	1.77723	0.471094	0	0.213181	0.017394	0.220073	0
TFE3_31	3.88961	7.73985	8.57243	4.09712	2.36438	12.1151	2.41478	0.583008	5.21976	2.75679	10.7592	3.01669	3.35262	4.81059	2.93277	0.618784	4.06213	0.911418	2.9449	2.22424	5.05446	0.269627	0.53686	5.6705	0	0	0	1.34747	1.08666	0	1.15458	0.93087	0.844055	0.131893
TFE3_32	2.75039	8.58924	6.58602	9.61619	0.653702	16.8406	6.11835	0.875197	5.10164	5.46284	5.2695	13.1225	0.736713	11.3611	2.26282	1.03202	2.61212	1.72233	4.77143	2.06036	0	3.16443	4.23331	1.50516	4.42075	4.4145	0	2.196	0.62187	1.78973	0	0	0	0
TFE3_33	5.69155	6.08768	1.3381	2.96699	2.15972	11.2767	3.44914	0.773748	4.75952	2.59243	8.54926	6.00377	2.36707	3.4499	8.487	1.45677	0.822054	0	3.22681	1.52611	2.67315	1.53008	1.26503	3.35375	0	0	0	1.34906	1.16499	0	2.66533	0.324058	0	0
TFE3_34	4.59412	7.71221	7.57175	8.99878	1.02044	12.4006	3.66307	0.689197	6.46952	3.59667	7.24319	7.20532	2.466	5.92872	4.16024	0.950671	2.37961	1.46199	3.73224	2.20791	3.15428	2.37495	4.23298	1.23869	2.21676	1.52233	1.03209	0	0.278053	1.66544	0	0	0	0
TFE3_35	4.00889	8.18201	7.77034	4.59481	1.6188	9.8444	3.30188	0.801694	6.14003	3.40359	8.23329	5.97748	2.5469	6.60005	5.65232	1.69332	2.35501	2.32251	4.12571	1.27128	2.29715	0	1.74146	0	1.47787	0	0	0.556334	0.0070507	0	0.17166	1.16259	0.0514449	0.166652
TFE3_36	5.19584	7.60014	10.3613	10.4758	3.3012	5.73532	4.09516	0.906431	6.90637	5.15613	9.33456	6.93186	2.67456	3.79432	3.95169	2.59634	9.82847	0.659528	3.78187	2.02443	2.67744	2.71252	3.94934	0	4.03006	0	6.05623	1.27253	0.735425	0	0	0	0	0
TFE3_37	4.29093	7.74299	3.76972	18.3525	1.52816	7.8758	7.27921	0.712429	6.96536	4.64046	7.93033	8.23268	1.62291	11.0616	1.52952	1.83081	2.11079	1.05023	3.00452	3.07787	0.645342	3.72881	3.63746	1.80392	5.34816	3.06359	0.537812	0.691035	3.51245	0	0.569582	0	0.0394481	0.457298
TFE3_38	4.2508	7.11331	6.14006	13.3139	1.96453	15.3505	3.29059	0.513988	6.47257	4.016	7.07704	8.61505	1.68382	7.65778	1.85809	0.680456	6.3124	0	1.84387	1.47165	3.56113	1.87621	3.55752	0.921035	3.0081	1.27775	7.45141	2.04419	0	1.77014	0	0	0.186943	0
TFE3_40	4.91272	4.16777	1.99835	7.30643	2.58697	11.9305	5.03527	0.783214	4.74784	2.26305	6.79198	8.15242	1.39452	12.0891	5.86103	2.22391	3.86585	1.17486	2.27102	0	1.51088	0.325856	6.21154	1.71537	0	0	6.54552	1.08795	0	3.4246	0	0.0362013	0	0
TFE3_41	4.54901	7.02138	4.28264	6.87751	1.87303	12.1811	3.32736	0.839417	6.20363	1.85879	8.933	5.53397	3.95897	3.13364	4.44536	0.43113	5.66893	2.06403	3.32687	0.768419	2.62212	2.4195	2.0153	3.30023	1.55534	1.89208	0	0	0.284505	0.960573	1.39054	0.0485518	0	0.75949
TFE3_42	2.60741	4.26893	3.82854	1.77874	3.01328	11.2897	3.18144	1.67629	4.11695	2.06271	8.037	2.78665	1.81255	7.70594	7.1362	1.15501	2.45791	3.66908	0	0.0079866	0.127096	1.49757	0	6.4117	0.102906	3.7276	12.9186	1.92963	0	5.14669	3.55695	0	0	0
TFE3_43	3.37271	8.10944	3.14653	9.30266	1.91161	15.2061	5.304	0.935364	5.04935	2.32634	4.81562	7.19405	1.31404	10.488	3.44658	1.94005	3.39193	0.743791	1.55387	1.50334	1.27989	3.20508	1.29869	1.44457	2.11449	1.0611	0.980261	1.63961	3.28184	0.194755	0.503856	0	0.304989	0
TFE3_44	5.43628	7.25772	5.13741	6.44414	1.55183	13.966	6.83883	0.763349	4.29159	2.15349	9.06468	4.51943	2.43741	1.36127	3.96218	1.08254	2.5193	0.730718	3.66068	2.35897	2.93016	0	0	3.43895	1.55784	0.586218	0	0.166901	5.68184	0	1.86031	0.820839	0.494005	1.05402
TFE3_45	4.1643	7.32212	7.19597	8.55291	1.24013	13.1137	2.86812	0.391191	8.51447	4.06406	8.4556	9.18007	2.01596	3.91863	1.69957	0.138126	6.10049	0.955531	5.53257	0.721755	2.70178	0.863495	3.11456	2.0465	2.99565	5.92462	7.80786	0.585385	0	1.13445	0	0	0	0.550419
TFE3_46	5.23858	4.69256	4.58501	17.4834	0.667554	12.9475	4.88254	0.9106	7.40474	2.16332	7.24818	6.34923	1.56207	10.3131	4.29979	1.55239	2.96869	0.78677	2.607	1.4504	0.591325	0	5.15745	2.00969	2.80314	0	4.99062	1.33011	0	2.20119	0	0.241843	0.555571	0.318262
TFE3_50	5.04846	9.9587	4.33228	4.0617	3.97718	15.244	4.98545	0.843566	5.32473	3.59526	6.36989	7.47237	2.71536	9.94278	4.89576	1.26761	1.37454	0	2.62591	1.16021	3.20298	3.43055	0.928222	3.56184	1.85507	0	0.630668	2.14579	4.70561	0	0.461036	0.778187	0.383425	0.217808
TFE3_52	4.84638	5.72895	3.42159	5.8013	1.6361	12.0361	3.85228	1.01712	5.64535	2.31885	8.10405	5.8543	3.11427	3.31854	3.87774	0.356042	3.3807	2.07268	4.40189	0.16617	3.75007	2.50712	3.01461	3.71236	0.93647	0.13979	0	0.371024	1.92547	0.89752	2.5728	0.0284593	0.0175192	0.598302
TFE3_56	3.20872	8.22136	4.46422	4.51463	1.12265	19.6699	5.02479	0.936349	4.81093	2.31816	6.48008	4.73518	1.14816	5.64076	5.33204	2.04032	0.292923	1.25353	0	3.18655	0	0.708335	0	1.84026	1.28856	1.7429	1.16167	0.481983	2.95454	0.205839	0.827709	0	0.553253	1.09018
TFE3_57	3.86532	8.46668	8.72136	8.06808	1.86666	6.33842	4.54382	0.856138	7.24542	3.21118	5.92907	6.6813	2.39572	11.6847	0.848651	1.25929	3.40688	3.18478	5.21057	0.829711	2.06738	6.32426	6.08677	2.15582	2.56784	0.946037	0	0.837357	2.17508	0	0.211763	0	0	0
TFE3_58	6.33655	4.69568	7.27986	10.4714	0.0856006	8.5727	3.52888	0.809876	5.76167	2.28419	9.52076	5.56364	2.1219	4.15234	4.63115	0.561871	3.50624	2.52794	4.07072	1.34708	2.97386	2.72685	5.58589	1.148	1.94706	0.35457	0	0	0.093029	0.206337	0.982961	0	0	1.30846
TFE3_62	4.80355	5.5728	8.79709	8.46064	0.904843	7.89252	2.7871	0.738453	5.1096	2.97865	9.77631	5.14229	3.27654	1.49117	4.24732	0.432249	1.83893	1.58856	3.04438	1.64766	2.4418	2.34731	2.08359	1.42477	1.74096	2.81338	0.218714	0	0.77446	0.963614	0	1.0185	0	0.63891
TFE3_63	2.50712	6.39631	8.16494	11.6909	2.95952	11.1117	2.70872	1.34874	6.35654	3.49474	7.46949	4.87969	1.66936	4.34541	0	0	4.90131	1.93113	0	0	0.218008	4.95198	0	2.70773	3.65649	7.15117	13.4143	2.29076	0	1.6072	2.47313	0	0.209045	0
TFE3_65	3.98987	8.37678	5.80677	15.8618	1.30532	10.4854	6.74208	0.950222	6.50229	4.59104	10.3598	6.98204	1.46944	2.69486	4.50376	1.43539	0	1.43973	2.11789	2.16828	0	0	0.928815	2.31111	6.18565	5.99797	6.62121	0	5.15987	0.431793	0	0.41377	0	0
TFE3_67	6.04756	9.26273	1.35847	2.47046	2.16099	15.4877	3.83344	0.943675	5.75498	2.4234	9.33816	6.36088	4.18183	4.16014	7.75159	0.697389	0	0.489209	2.68923	0.932072	2.101	2.08461	0	6.68305	0	1.83164	0.806091	1.03908	3.01041	0	1.7592	0.367607	0.182543	0
TFE3_69	3.30613	7.82876	10.896	11.7159	0.395392	10.8393	5.18827	0.874568	5.32461	2.80966	5.87687	9.01147	0.936538	9.27147	0.912678	0.835159	0.909476	2.78638	0.935947	1.17329	2.04514	2.95564	6.17513	0	4.61697	2.03609	0	4.34093	0	3.5203	0	0	0	0.637796
TFE3_70	4.35834	6.6095	6.94713	9.83469	0.268029	10.1761	4.28505	0.705148	5.43102	2.69828	8.74837	5.61081	2.63551	4.0953	1.85998	0.0476714	2.40205	2.67487	2.75766	0.59734	2.31858	3.67634	5.32869	3.37461	2.65358	2.73304	0.421052	1.24664	0.0748459	1.41087	0.0119659	0	0.0376868	0
	228.323	400.859	353.886	350.174	92.7614	643.199	190.372	48.3988	273.428	163.658	425.172	351.601	109.647	254.496	203.78	52.866	136.52	79.0988	117.343	75.1227	91.6032	105.332	114.636	107.273	101.884	131.628	155.67	56.6395	67.4912	35.0736	39.9674	18.1727	9.78714	15.604
%	BCELLfol	NK.HBB	CD8.mem	myCAF	apCAF	ccRCC.int	Cycling	ED.lymph	ED.venous	MAST	MSG	MONO.cl	POD	TAM	NKT.IFNG	ccRCC.inf	SMC	MONO.at	ED.cor	CD4.reg	ED.glom	NK.ct	CD4.mem	ccRCC.epi	ccRCC.mes	ED.RGCC	NK.PTGDS	CD8.ex	NKT.stress	CD8.eff	CD4.eff	CD8.stress	NEUT	NK.surv
TFE3_02	2.56165	2.80897	3.11376	0.0681906	2.07517	3.10361	1.30751	2.80615	1.58888	2.00826	2.55099	1.51868	2.30786	0.567591	3.40264	0.508631	0.577627	1.81023	0.733798	3.95739	0	0	0	5.12836	0	2.09514	2.04426	5.48468	0	0	0	0	11.7778	0
TFE3_03	2.59945	2.13754	1.24586	0.836377	3.2504	2.94418	1.78491	2.38566	1.84483	1.36782	1.60016	2.0884	1.69009	0.687791	2.45536	1.51796	3.60383	2.6307	1.75286	0	0.620288	3.14453	2.8215	1.04467	0.0840306	2.21561	0.245991	1.78579	2.13504	0.378998	3.68732	0.0867613	1.986	0
TFE3_05	1.58481	1.58451	1.41559	1.61488	2.34044	2.18743	1.8051	2.6621	1.52725	2.44032	2.32632	2.635	2.44626	1.07674	2.67264	3.63488	1.35556	3.02405	0.0659529	0	0	2.02802	1.99267	0.0952155	2.08891	3.82174	7.83327	4.65962	4.00595	0.936423	1.09454	0	0	0
TFE3_06	2.57546	1.91411	2.58974	0.527018	3.37104	2.22426	1.03933	1.51359	1.68905	1.78718	2.49196	0.516313	1.99397	1.74584	3.0247	2.25682	0.439237	1.0623	1.51299	6.01884	2.74643	0	0.749854	2.58634	0	0	5.37949	3.17926	0	0	0	2.46258	6.60641	0
TFE3_07	0.624652	1.4983	2.65137	1.02354	5.17364	3.82138	1.35893	4.27199	2.62914	3.31179	1.57684	3.36296	1.2621	1.24769	2.02917	0	3.17973	1.27031	0	0	0	4.01881	0	0	2.73106	8.74512	4.35723	0	4.73858	0	3.649	0	0	2.22364
TFE3_08	1.23107	3.06642	1.30778	2.8037	1.52325	0.964995	4.36187	2.51925	1.12032	3.16445	1.28612	4.54706	1.4062	2.84704	0.863941	6.47782	0.232422	0.21806	1.84542	3.83597	0	3.14584	1.52177	0.967473	7.3713	4.20205	0.517209	2.66355	7.0957	0	0	11.2166	0	16.5256
TFE3_09	2.1011	2.07745	2.62766	2.97799	1.19806	2.09262	2.68116	1.8743	2.58836	2.44298	3.06891	2.09138	1.86332	0.728181	2.65226	0.921427	0	1.81623	0.783272	2.87263	0.849912	0	0.137507	0	4.64681	5.44711	3.97107	2.06566	3.1461	0	0	1.3586	0	0
TFE3_10	1.40576	2.25682	4.03033	0.959762	3.66043	0.778758	1.15702	4.2797	2.20011	2.49393	1.39761	2.09764	1.46591	1.78547	2.17733	4.64562	1.56252	6.30941	1.77899	0	0	3.81693	2.00894	0.959024	1.89186	5.17439	1.60162	2.01501	3.51134	1.339	6.2841	0	0	0
TFE3_11	2.04266	3.27634	1.13667	3.83127	1.74509	1.64728	3.45785	1.53426	2.01831	2.66924	2.07164	2.88457	1.25404	0.994249	0.521149	4.32902	1.27053	0.075108	2.4997	4.94158	0.46804	0	1.46189	0	4.68039	0.441821	2.66779	2.8151	2.1807	0	4.90612	11.4766	4.09922	0
TFE3_12	2.01246	2.36765	3.35719	0.0680859	3.39893	1.37267	1.33288	2.20825	2.34185	2.46464	1.68376	2.17715	2.25932	1.87746	2.3604	1.39181	0.899452	3.672	1.06281	2.54812	2.20279	2.77575	1.92447	2.41296	1.40669	2.05607	1.81664	2.64541	1.50634	0	0	0	0	0
TFE3_13	1.62825	1.65328	2.08585	0.65832	2.86787	2.52129	1.05171	2.07546	1.16298	1.96736	1.4441	1.3551	1.52669	3.07808	1.63645	1.79667	0.270179	0.826985	0	3.2001	1.2305	2.55999	1.03292	3.16988	0	1.97817	6.2195	3.86408	0.522836	3.10971	0	0	3.39652	0
TFE3_14	1.70909	2.60521	1.87462	2.22019	1.071	2.53079	2.38351	2.04881	1.96801	2.25345	1.83945	2.83853	1.40299	0.718221	1.91452	0.280097	1.75159	2.224	1.45254	0	1.64498	2.79937	0.655897	1.14602	2.39273	2.86027	0.513999	0	2.89226	0.642051	4.75935	2.20465	0	0
TFE3_15	1.4199	2.0345	2.39051	0.773317	1.62969	2.0457	1.27286	1.68385	1.61795	1.67567	2.40546	1.61638	2.08585	2.22103	2.35608	0.532058	0.797579	1.41557	1.60523	2.23277	3.34967	2.90545	1.36566	2.13616	0.489728	1.35195	1.36778	1.42091	0.792871	0	0	0	2.22603	0
TFE3_16	1.89329	1.93062	1.108	1.14798	1.83138	2.23724	1.03578	2.13707	1.3131	1.45045	2.23194	1.72998	2.0185	1.03913	3.2427	0.810055	1.70666	2.97062	2.08497	0.053139	2.49514	1.89852	1.64672	2.50241	1.6622	2.16421	2.0623	0	3.99368	0.84537	1.37059	1.99871	0	0
TFE3_17	2.19156	2.94955	2.47538	0.75588	1.70446	2.34927	0.803478	2.03265	1.20274	1.99725	1.47943	2.44815	0.916734	1.4126	1.81806	3.45382	0.84935	1.58413	1.10913	2.30293	0.244942	0.67576	2.32036	0	0	1.74312	1.42307	3.35071	0	0	0	6.00381	7.0125	0
TFE3_18	1.60363	2.51704	1.3846	0.810875	1.96554	1.76778	1.19998	2.56308	1.26019	1.64525	1.82368	1.46559	1.82692	0.798867	2.54341	0.729638	1.51158	3.27492	0.573212	0	1.98418	3.96559	0	2.66115	0.506276	3.09476	1.25702	0	0.275296	2.11774	6.24231	3.07126	0	0
TFE3_19	3.09799	1.72861	2.13106	1.29914	1.73179	2.23356	1.41339	2.05056	2.11602	1.35622	1.71757	2.30861	1.51636	2.06357	2.62909	1.72614	2.29542	3.28208	0.786401	0.258979	0	2.9301	4.03988	2.2567	1.22565	1.66643	0.55313	2.69136	0	0.970223	0	0	2.42856	7.47763
TFE3_20	1.48866	1.64658	3.0135	1.61642	1.71766	1.33617	0.608691	2.28567	1.18507	1.11118	2.32692	1.5387	3.42281	1.16589	1.22141	0	1.00496	1.27173	1.65351	1.98023	3.43415	1.31984	0	4.76596	1.90322	3.91025	0.541233	0	1.70178	3.53123	4.8523	0.684129	1.51548	12.2607
TFE3_22	2.21655	1.72665	2.01572	0.699852	1.78988	2.4679	1.53532	1.7558	1.84499	1.62125	1.93381	1.38226	1.77721	3.2806	1.74991	1.6242	1.12825	0.828222	1.37432	2.71409	2.46445	2.18821	3.7439	0	0	0	3.61006	4.57135	0	0	0	0	3.50343	0
TFE3_23	1.64735	1.98985	2.36396	2.91555	0.329572	1.89255	2.17611	1.79186	1.9005	2.24134	2.23713	2.06165	1.14577	0.930855	1.10167	0.847376	1.58313	2.68653	2.21242	0.121288	1.64134	2.94913	1.77088	0.438629	3.65545	4.06767	0.682177	1.04557	0	3.56963	2.91715	0	0	5.03788
TFE3_24	2.17895	2.23056	2.54432	2.79135	0.921168	2.00694	2.13281	1.91027	2.33276	3.33381	2.04397	2.71922	1.88406	0.97827	0	2.11805	1.72374	2.93579	1.99997	1.79116	0.546189	0.702648	3.2001	0	3.60709	2.95909	4.41916	0	0	2.8848	0	1.65752	0	5.65759
TFE3_27	2.7213	1.91166	2.83267	2.67971	1.44228	1.6161	1.16733	1.06498	2.30636	1.28974	3.04938	1.47371	1.88854	1.05169	0.777695	0.896267	10.1304	1.53168	3.61326	2.2129	4.9884	0.768743	1.75473	0.591109	0.631495	0.0568827	0.447688	0	0	1.17972	2.89275	9.23736	7.11805	0
TFE3_28	2.31378	2.03879	2.60399	1.3017	1.7243	1.28341	1.78651	1.97529	2.59723	1.69461	2.54972	1.6135	1.70267	0.615213	2.29181	5.0713	1.62424	2.44486	3.02602	3.42968	1.27543	0	0.213144	0.291749	0.266891	1.26677	0	1.49177	4.45105	0	3.83444	14.4854	2.09966	0
TFE3_29	3.6163	1.6584	3.29016	0.232443	2.60102	1.91969	0.315649	1.11539	0.989726	1.362	2.61333	1.12152	3.66363	0.33991	3.06148	0	1.14817	1.11571	1.19092	5.41532	5.89916	0.483078	0	5.45027	0	0.502161	0	0	0.748184	0	0	0	4.543	0
TFE3_30	1.92427	2.30816	1.32417	1.67146	1.35409	2.46909	1.72004	1.6285	1.19888	1.20966	1.86574	1.74053	2.73041	2.12185	2.15583	0.869827	1.14356	1.42273	2.01685	2.34688	4.11575	2.06096	3.62951	1.9405	0.771128	0.78865	0.477228	3.1378	0.698008	0	0.533387	0.0957151	2.24859	0
TFE3_31	1.70356	1.93082	2.42237	1.17002	2.54888	1.88358	1.26845	1.20459	1.90901	1.68448	2.53056	0.857987	3.05764	1.89024	1.43918	1.17047	2.97548	1.15225	2.50965	2.96081	5.51778	0.255979	0.468317	5.28605	0	0	0	2.37902	1.61007	0	2.88879	5.12236	8.62412	0.84525
TFE3_32	1.20461	2.14271	1.86106	2.74612	0.704713	2.61826	3.21388	1.80831	1.86581	3.33796	1.23938	3.73221	0.671893	4.46415	1.11042	1.95213	1.91336	2.17744	4.06623	2.74266	0	3.00426	3.69282	1.40311	4.33899	3.35377	0	3.87715	0.921409	5.10279	0	0	0	0
TFE3_33	2.49276	1.51866	0.378114	0.84729	2.32825	1.75322	1.81179	1.59869	1.74069	1.58405	2.01078	1.70755	2.1588	1.35558	4.16478	2.75559	0.602149	0	2.7499	2.0315	2.91819	1.45264	1.10351	3.12637	0	0	0	2.38185	1.72614	0	6.66876	1.78322	0	0
TFE3_34	2.01212	1.92392	2.1396	2.5698	1.10007	1.92796	1.92416	1.424	2.36608	2.19767	1.70359	2.04929	2.24902	2.32959	2.04153	1.79826	1.74304	1.84831	3.18063	2.93907	3.44341	2.25474	3.69254	1.15471	2.17576	1.15655	0.662999	0	0.411984	4.74842	0	0	0	0
TFE3_35	1.7558	2.04112	2.19572	1.31215	1.74512	1.53054	1.73443	1.65643	2.24558	2.0797	1.93646	1.70007	2.32281	2.59338	2.77373	3.20303	1.72503	2.93621	3.51594	1.69228	2.50772	0	1.51912	0	1.45054	0	0	0.982238	0.0104469	0	0.4295	6.39749	0.525637	1.06801
TFE3_36	2.27566	1.89596	2.92786	2.99161	3.5588	0.891688	2.15113	1.87284	2.52585	3.15055	2.19548	1.97151	2.43923	1.49091	1.93919	4.91118	7.19928	0.833803	3.22292	2.69484	2.92287	2.57522	3.44511	0	3.95552	0	3.89044	2.24672	1.08966	0	0	0	0	0
TFE3_37	1.87932	1.9316	1.06524	5.24096	1.64741	1.22447	3.82367	1.472	2.54742	2.83546	1.86521	2.34148	1.48011	4.34646	0.750573	3.46312	1.54614	1.32775	2.56046	4.09713	0.704498	3.54007	3.17305	1.68162	5.24925	2.32747	0.345483	1.22006	5.20431	0	1.42512	0	0.403061	2.93065
TFE3_38	1.86175	1.77452	1.73504	3.80207	2.11783	2.38659	1.7285	1.06199	2.3672	2.4539	1.66451	2.45023	1.53567	3.009	0.911809	1.28713	4.62379	0	1.57135	1.95899	3.88756	1.78124	3.10332	0.85859	2.95247	0.970729	4.78668	3.60913	0	5.04693	0	0	1.91008	0
TFE3_40	2.15165	1.03971	0.564688	2.08652	2.78885	1.85487	2.64496	1.61825	1.73642	1.38279	1.59747	2.31866	1.27182	4.7502	2.87615	4.2067	2.83171	1.48531	1.93537	0	1.64937	0.309362	5.41848	1.59907	0	0	4.20475	1.92083	0	9.76404	0	0.199207	0	0
TFE3_41	1.99236	1.75158	1.21017	1.96403	2.01919	1.89383	1.74782	1.73438	2.26883	1.13578	2.10103	1.57393	3.61064	1.23131	2.18145	0.815514	4.15245	2.60944	2.83517	1.02288	2.86248	2.29704	1.758	3.07647	1.52658	1.43745	0	0	0.421544	2.73874	3.47919	0.267169	0	4.86727
TFE3_42	1.14199	1.06494	1.08186	0.507959	3.24842	1.75524	1.67117	3.4635	1.50568	1.26038	1.89029	0.792559	1.65307	3.02792	3.50191	2.18479	1.8004	4.6386	0	0.0106314	0.138746	1.42176	0	5.97699	0.101003	2.83192	8.29873	3.40686	0	14.674	8.89964	0	0	0
TFE3_43	1.47717	2.02302	0.889137	2.65658	2.06078	2.36414	2.78612	1.93262	1.84669	1.42146	1.13263	2.04608	1.19843	4.12108	1.69132	3.66975	2.48456	0.940332	1.32422	2.00117	1.39722	3.04285	1.13288	1.34663	2.07539	0.80614	0.629706	2.89481	4.86262	0.555276	1.26067	0	3.11622	0
TFE3_44	2.38096	1.81054	1.45171	1.84027	1.67293	2.17133	3.59234	1.57721	1.56955	1.31584	2.132	1.28539	2.22295	0.534889	1.94434	2.04771	1.84537	0.923804	3.11964	3.14016	3.19876	0	0	3.20579	1.52903	0.44536	0	0.294673	8.41863	0	4.65458	4.51689	5.04749	6.75481
TFE3_45	1.82387	1.82661	2.03341	2.44248	1.3369	2.03882	1.50658	0.808268	3.11397	2.48326	1.98875	2.61093	1.83859	1.53976	0.83402	0.261276	4.46857	1.20802	4.71487	0.960769	2.94944	0.819788	2.71691	1.90775	2.94025	4.50104	5.01566	1.03353	0	3.23449	0	0	0	3.52742
TFE3_46	2.29437	1.17063	1.29562	4.99277	0.719646	2.01298	2.56473	1.88145	2.70811	1.32185	1.70477	1.8058	1.42463	4.05234	2.11002	2.93646	2.17455	0.994667	2.22169	1.93071	0.64553	0	4.49898	1.87343	2.7513	0	3.20591	2.34839	0	6.27591	0	1.33081	5.67653	2.03962
TFE3_50	2.21111	2.48434	1.2242	1.15991	4.28754	2.37004	2.61879	1.74295	1.9474	2.19681	1.49819	2.12524	2.47645	3.90685	2.40247	2.39777	1.00684	0	2.23781	1.54442	3.49658	3.25691	0.809712	3.32035	1.82076	0	0.405132	3.78851	6.97219	0	1.15353	4.28218	3.91764	1.39585
TFE3_52	2.1226	1.42917	0.966862	1.65669	1.76377	1.87128	2.02355	2.10153	2.06466	1.41689	1.90607	1.66504	2.84026	1.30397	1.9029	0.673479	2.47634	2.62036	3.7513	0.221198	4.09382	2.38022	2.62972	3.46067	0.91915	0.106201	0	0.655062	2.85293	2.55896	6.43725	0.156605	0.179002	3.83428
TFE3_56	1.40534	2.05094	1.26149	1.28925	1.21026	3.05814	2.63945	1.93466	1.75949	1.41647	1.52411	1.34675	1.04713	2.21644	2.61656	3.85941	0.214564	1.58476	0	4.2418	0	0.672482	0	1.71549	1.26473	1.32411	0.74624	0.850966	4.37767	0.586876	2.07096	0	5.65285	6.98655
TFE3_57	1.69292	2.11214	2.46445	2.30402	2.01232	0.985452	2.38681	1.76893	2.64985	1.96213	1.39451	1.90025	2.18493	4.59132	0.416454	2.38204	2.49551	4.02633	4.44047	1.10447	2.25688	6.00415	5.30965	2.00966	2.52035	0.718721	0	1.4784	3.22276	0	0.52984	0	0	0
TFE3_58	2.77526	1.1714	2.05712	2.99035	0.0922804	1.33282	1.85367	1.67334	2.1072	1.39571	2.23927	1.58237	1.93521	1.63159	2.27262	1.06282	2.56829	3.19593	3.46908	1.79318	3.24646	2.58883	4.87272	1.07017	1.91105	0.269373	0	0	0.137839	0.588297	2.45941	0	0	8.38537
TFE3_62	2.10384	1.39022	2.48585	2.41613	0.975452	1.22707	1.46403	1.52577	1.86872	1.82004	2.29938	1.46253	2.98825	0.58593	2.08426	0.817631	1.347	2.00833	2.59443	2.19329	2.66562	2.22849	1.81757	1.32817	1.70876	2.13738	0.140499	0	1.1475	2.74741	0	5.60456	0	4.09452
TFE3_63	1.09806	1.59565	2.30722	3.33861	3.19047	1.72757	1.42285	2.78673	2.32476	2.13539	1.75682	1.38785	1.52248	1.70745	0	0	3.59018	2.44142	0	0	0.237992	4.70133	0	2.52415	3.58887	5.43287	8.61717	4.04447	0	4.58238	6.18788	0	2.13592	0
TFE3_65	1.74747	2.08971	1.64086	4.5297	1.40718	1.6302	3.54152	1.96332	2.37807	2.80527	2.43662	1.98578	1.34015	1.0589	2.21011	2.71515	0	1.82016	1.80488	2.88632	0	0	0.810229	2.15442	6.07125	4.55676	4.25338	0	7.64525	1.23111	0	2.27688	0	0
TFE3_67	2.64869	2.31072	0.383871	0.705494	2.32962	2.40793	2.01365	1.94979	2.10475	1.48077	2.19633	1.80912	3.81389	1.63466	3.8039	1.31916	0	0.618478	2.29177	1.24073	2.29359	1.9791	0	6.22994	0	1.39153	0.517822	1.83454	4.46045	0	4.40159	2.02286	1.86513	0
TFE3_69	1.44801	1.953	3.07895	3.34573	0.426246	1.68522	2.72533	1.807	1.94735	1.71679	1.38223	2.56298	0.854136	3.64307	0.447874	1.57977	0.666184	3.52265	0.797617	1.56184	2.23261	2.80603	5.38672	0	4.53158	1.54686	0	7.66415	0	10.0369	0	0	0	4.08738
TFE3_70	1.90885	1.64883	1.9631	2.80852	0.288944	1.58211	2.25088	1.45695	1.98627	1.64873	2.05761	1.59579	2.40362	1.60918	0.912737	0.0901739	1.75948	3.38168	2.35009	0.795153	2.53111	3.49025	4.64836	3.14581	2.6045	2.07634	0.270478	2.20101	0.110897	4.02259	0.0299392	0	0.385065	0
	100	100	100	100	100	100	100	100	100	100	100	100	100	100	100	100	100	100	100	100	100	100	100	100	100	100	100	100	100	100	100	100	100	100

## Sheet: Correl - Coef r
	BCELLfol	NK.HBB	CD8.mem	myCAF	apCAF	ccRCC.int	Cycling	ED.lymph	ED.venous	MAST	MSG	MONO.cl	POD	TAM	NKT.IFNG	ccRCC.inf	SMC	MONO.at	ED.cor	CD4.reg	ED.glom	NK.ct	CD4.mem	ccRCC.epi	ccRCC.mes	ED.RGCC	NK.PTGDS	CD8.ex	NKT.stress	CD8.eff	CD4.eff	CD8.stress	NEUT	NK.surv
BCELLfol	1	-0.0688688	0.0182805	-0.139638	0.0171041	0.0450679	-0.0885973	-0.346244	0.0771946	-0.328507	0.415566	-0.18724	0.372398	-0.332127	0.328378	0.0291016	0.0247081	-0.206354	0.305387	0.237329	0.343105	-0.410982	0.152879	0.0807625	-0.401002	-0.539022	-0.229727	-0.104119	-0.172791	-0.31756	-0.154274	0.285558	0.347828	-0.0465614
NK.HBB	-0.0688688	1	0.0897738	-0.0827149	-0.0638009	0.122534	0.159729	0.167873	-0.0422624	0.3981	-0.168869	0.360814	-0.173394	-0.0938462	-0.0708613	0.211813	-0.3899	0.00950312	-0.0343142	0.230438	-0.244919	0.0578042	-0.143432	-0.180128	0.119542	0.181217	-0.0935029	0.098735	0.271883	-0.426684	-0.0490187	0.297697	0.0854271	-0.193754
CD8.mem	0.0182805	0.0897738	1	-0.111855	-0.00778281	-0.219457	-0.457285	0.0434389	0.168597	0.256652	0.25095	-0.0813575	0.0968326	-0.258914	-0.171542	-0.238516	-0.061725	0.233324	-0.143504	0.188821	0.0444648	-0.0456445	-0.0483255	-0.247642	0.033519	0.178676	0.0519663	-0.0497325	-0.263083	-0.106577	-0.325439	-0.141719	0.0386741	-0.00797749
myCAF	-0.139638	-0.0827149	-0.111855	1	-0.560995	-0.354299	0.646244	-0.311312	0.504887	0.291222	-0.0539367	0.388054	-0.303258	0.117557	-0.610104	0.140982	0.31487	-0.0255227	0.371571	0.00376281	-0.0349366	0.0676954	0.413401	-0.41325	0.833252	0.0969151	-0.0355247	-0.108773	0.00577499	0.357001	-0.104218	0.00944154	-0.255038	0.266646
apCAF	0.0171041	-0.0638009	-0.00778281	-0.560995	1	0.0896833	-0.385249	0.308326	-0.114389	0.00235294	-0.114299	-0.146154	0.213756	0.0765611	0.35675	0.119846	0.0891483	-0.180831	-0.308013	-0.151329	-0.0226861	0.112614	-0.337325	0.269511	-0.422394	-0.139111	0.277275	0.283065	0.153542	-0.296518	0.217682	-0.083625	0.134953	-0.372857
ccRCC.int	0.0450679	0.122534	-0.219457	-0.354299	0.0896833	1	-0.099819	0.123891	-0.265701	-0.0991855	-0.158733	0.0638009	-0.14905	-0.00823529	0.237788	-0.230052	-0.0907774	-0.276315	-0.395473	-0.0233022	-0.13285	-0.0899277	-0.187943	0.0866609	-0.29118	0.0266789	0.232824	0.234154	-0.0510583	-0.0536422	-0.134082	-0.156556	0.34864	-0.150373
Cycling	-0.0885973	0.159729	-0.457285	0.646244	-0.385249	-0.099819	1	-0.145249	0.282896	0.251403	-0.264615	0.424163	-0.331312	0.241086	-0.246748	0.457705	-0.0111322	-0.113223	0.286555	0.104225	-0.23521	0.0553541	0.251484	-0.242106	0.593032	-0.0431036	-0.192198	0.0621428	0.37675	0.0439234	-0.0224571	0.047304	-0.239167	0.206268
ED.lymph	-0.346244	0.167873	0.0434389	-0.311312	0.308326	0.123891	-0.145249	1	-0.171855	0.0863348	-0.259276	0.1219	-0.229774	-0.121629	0.207697	0.0291921	-0.182098	0.362205	-0.562064	-0.378911	-0.659349	0.27913	-0.295131	0.0215064	-0.013671	0.541018	0.309794	0.144452	0.208541	0.055718	0.273353	-0.112046	-0.197673	-0.0453101
ED.venous	0.0771946	-0.0422624	0.168597	0.504887	-0.114389	-0.265701	0.282896	-0.171855	1	0.382172	-0.00452489	0.31448	-0.081448	0.0923077	-0.296523	0.0645847	0.410987	0.126075	0.369851	-0.114471	-0.0368422	0.0598006	0.278962	-0.333214	0.490295	0.0308531	0.0460455	-0.198748	0.0108167	0.0640215	-0.0604831	-0.103857	-0.238641	0.0697118
MAST	-0.328507	0.3981	0.256652	0.291222	0.00235294	-0.0991855	0.251403	0.0863348	0.382172	1	-0.181719	0.620452	-0.310226	0.041448	-0.34503	0.222856	-0.118382	-0.0486922	0.00588502	0.11157	-0.386208	0.195736	0.0734421	-0.46806	0.589944	0.412615	0.322911	0.147646	0.176916	-0.106718	-0.288545	-0.0840104	-0.36389	-0.099119
MSG	0.415566	-0.168869	0.25095	-0.0539367	-0.114299	-0.158733	-0.264615	-0.259276	-0.00452489	-0.181719	1	-0.443801	0.527692	-0.63629	0.278694	-0.322109	-0.115938	-0.0467011	0.165143	0.252471	0.339929	-0.549004	-0.338052	0.162977	-0.180403	-0.0787662	-0.0228634	-0.321756	-0.0499583	-0.232685	0.0548688	0.279778	0.147717	-0.0423381
MONO.cl	-0.18724	0.360814	-0.0813575	0.388054	-0.146154	0.0638009	0.424163	0.1219	0.31448	0.620452	-0.443801	1	-0.445973	0.15638	-0.290097	0.255714	0.068332	0.0212689	0.0494341	-0.235199	-0.37904	0.267333	0.408269	-0.552906	0.582632	0.342107	0.132261	0.119906	0.160325	0.0579826	-0.209002	-0.0606956	-0.426323	0.0491163
POD	0.372398	-0.173394	0.0968326	-0.303258	0.213756	-0.14905	-0.331312	-0.229774	-0.081448	-0.310226	0.527692	-0.445973	1	-0.264163	0.29702	-0.347364	0.00117658	-0.0392796	0.311634	0.0484179	0.649821	-0.142378	-0.143205	0.480583	-0.34818	-0.297642	-0.289936	-0.217272	0.0835083	-0.266088	0.0725608	0.129002	0.0676916	0.00698682
TAM	-0.332127	-0.0938462	-0.258914	0.117557	0.0765611	-0.00823529	0.241086	-0.121629	0.0923077	0.041448	-0.63629	0.15638	-0.264163	1	-0.185298	0.378502	0.0583763	-0.114309	0.0216388	0.008523	-0.0362978	0.294375	0.437473	0.00417424	0.0781656	-0.28031	0.0631247	0.459364	-0.120083	0.172863	-0.271325	-0.351745	0.0204604	-0.00745609
NKT.IFNG	0.328378	-0.0708613	-0.171542	-0.610104	0.35675	0.237788	-0.246748	0.207697	-0.296523	-0.34503	0.278694	-0.290097	0.29702	-0.185298	1	0.0512118	-0.316371	0.0723159	-0.240386	-0.0530206	-0.0319881	-0.312758	-0.334267	0.325825	-0.569882	-0.159442	0.0317908	-0.0406082	0.104869	-0.250336	0.0588567	0.0873362	0.0089636	-0.235394
ccRCC.inf	0.0291016	0.211813	-0.238516	0.140982	0.119846	-0.230052	0.457705	0.0291921	0.0645847	0.222856	-0.322109	0.255714	-0.347364	0.378502	0.0512118	1	-0.149776	-0.14783	0.118768	0.277242	-0.369686	-0.171773	0.213426	-0.358159	0.0997394	-0.28482	0.0521375	0.306221	0.260117	-0.183567	-0.0964315	0.197643	0.0231667	-0.0604445
SMC	0.0247081	-0.3899	-0.061725	0.31487	0.0891483	-0.0907774	-0.0111322	-0.182098	0.410987	-0.118382	-0.115938	0.068332	0.00117658	0.0583763	-0.316371	-0.149776	1	0.162473	0.381293	-0.449085	0.211544	0.219894	0.334312	-0.119612	0.141401	-0.13749	-0.0874534	-0.196119	-0.238446	0.325893	0.193875	-0.176515	-0.105228	0.0750369
MONO.at	-0.206354	0.00950312	0.233324	-0.0255227	-0.180831	-0.276315	-0.113223	0.362205	0.126075	-0.0486922	-0.0467011	0.0212689	-0.0392796	-0.114309	0.0723159	-0.14783	0.162473	1	-0.0706266	-0.500092	-0.263546	0.279246	0.249326	-0.078501	0.0855312	0.375988	-0.115694	-0.183343	-0.178491	0.348824	0.143625	-0.237312	-0.459015	0.0242997
ED.cor	0.305387	-0.0343142	-0.143504	0.371571	-0.308013	-0.395473	0.286555	-0.562064	0.369851	0.00588502	0.165143	0.0494341	0.311634	0.0216388	-0.240386	0.118768	0.381293	-0.0706266	1	0.0959272	0.479892	-0.0810715	0.385643	-0.0320473	0.165217	-0.386111	-0.552022	-0.346642	0.10418	-0.0458312	0.0726409	0.282314	-0.137884	0.177149
CD4.reg	0.237329	0.230438	0.188821	0.00376281	-0.151329	-0.0233022	0.104225	-0.378911	-0.114471	0.11157	0.252471	-0.235199	0.0484179	0.008523	-0.0530206	0.277242	-0.449085	-0.500092	0.0959272	1	0.112238	-0.469225	-0.174672	0.0281844	-0.0555847	-0.302391	-0.119372	0.122694	0.143778	-0.447846	-0.383325	0.173264	0.464159	-0.0151234
ED.glom	0.343105	-0.244919	0.0444648	-0.0349366	-0.0226861	-0.13285	-0.23521	-0.659349	-0.0368422	-0.386208	0.339929	-0.37904	0.649821	-0.0362978	-0.0319881	-0.369686	0.211544	-0.263546	0.479892	0.112238	1	-0.121474	0.0722305	0.28253	-0.263509	-0.568699	-0.393481	-0.276882	-0.120227	-0.0948038	0.0204368	0.135054	0.154399	0.0318401
NK.ct	-0.410982	0.0578042	-0.0456445	0.0676954	0.112614	-0.0899277	0.0553541	0.27913	0.0598006	0.195736	-0.549004	0.267333	-0.142378	0.294375	-0.312758	-0.171773	0.219894	0.279246	-0.0810715	-0.469225	-0.121474	1	0.244199	-0.0194722	0.265923	0.331938	-0.124127	0.0556327	0.149824	0.129764	0.176693	-0.45327	-0.366272	0.0404667
CD4.mem	0.152879	-0.143432	-0.0483255	0.413401	-0.337325	-0.187943	0.251484	-0.295131	0.278962	0.0734421	-0.338052	0.408269	-0.143205	0.437473	-0.334267	0.213426	0.334312	0.249326	0.385643	-0.174672	0.0722305	0.244199	1	-0.396994	0.255778	-0.216282	-0.117077	0.137026	-0.3432	0.305374	-0.424403	-0.294753	-0.264657	0.0639025
ccRCC.epi	0.0807625	-0.180128	-0.247642	-0.41325	0.269511	0.0866609	-0.242106	0.0215064	-0.333214	-0.46806	0.162977	-0.552906	0.480583	0.00417424	0.325825	-0.358159	-0.119612	-0.078501	-0.0320473	0.0281844	0.28253	-0.0194722	-0.396994	1	-0.438484	-0.1	-0.151163	-0.0259863	0.0835521	0.041725	0.232657	-0.0356472	0.2333	-0.0111362
ccRCC.mes	-0.401002	0.119542	0.033519	0.833252	-0.422394	-0.29118	0.593032	-0.013671	0.490295	0.589944	-0.180403	0.582632	-0.34818	0.0781656	-0.569882	0.0997394	0.141401	0.0855312	0.165217	-0.0555847	-0.263509	0.265923	0.255778	-0.438484	1	0.43525	0.117557	-0.0810157	0.199571	0.255674	-0.115856	-0.134854	-0.458201	0.275629
ED.RGCC	-0.539022	0.181217	0.178676	0.0969151	-0.139111	0.0266789	-0.0431036	0.541018	0.0308531	0.412615	-0.0787662	0.342107	-0.297642	-0.28031	-0.159442	-0.28482	-0.13749	0.375988	-0.386111	-0.302391	-0.568699	0.331938	-0.216282	-0.1	0.43525	1	0.332742	-0.117121	0.148813	0.283276	0.0768744	-0.209922	-0.469428	0.0685948
NK.PTGDS	-0.229727	-0.0935029	0.0519663	-0.0355247	0.277275	0.232824	-0.192198	0.309794	0.0460455	0.322911	-0.0228634	0.132261	-0.289936	0.0631247	0.0317908	0.0521375	-0.0874534	-0.115694	-0.552022	-0.119372	-0.393481	-0.124127	-0.117077	-0.151163	0.117557	0.332742	1	0.27031	-0.264248	0.218464	-0.237079	-0.234817	-0.0471548	-0.289617
CD8.ex	-0.104119	0.098735	-0.0497325	-0.108773	0.283065	0.234154	0.0621428	0.144452	-0.198748	0.147646	-0.321756	0.119906	-0.217272	0.459364	-0.0406082	0.306221	-0.196119	-0.183343	-0.346642	0.122694	-0.276882	0.0556327	0.137026	-0.0259863	-0.0810157	-0.117121	0.27031	1	-0.223683	-0.042577	-0.232247	-0.241601	0.294716	-0.313559
NKT.stress	-0.172791	0.271883	-0.263083	0.00577499	0.153542	-0.0510583	0.37675	0.208541	0.0108167	0.176916	-0.0499583	0.160325	0.0835083	-0.120083	0.104869	0.260117	-0.238446	-0.178491	0.10418	0.143778	-0.120227	0.149824	-0.3432	0.0835521	0.199571	0.148813	-0.264248	-0.223683	1	-0.456758	0.328829	0.220643	-0.123525	0.0447334
CD8.eff	-0.31756	-0.426684	-0.106577	0.357001	-0.296518	-0.0536422	0.0439234	0.055718	0.0640215	-0.106718	-0.232685	0.0579826	-0.266088	0.172863	-0.250336	-0.183567	0.325893	0.348824	-0.0458312	-0.447846	-0.0948038	0.129764	0.305374	0.041725	0.255674	0.283276	0.218464	-0.042577	-0.456758	1	-0.0233164	-0.289852	-0.33318	0.127294
CD4.eff	-0.154274	-0.0490187	-0.325439	-0.104218	0.217682	-0.134082	-0.0224571	0.273353	-0.0604831	-0.288545	0.0548688	-0.209002	0.0725608	-0.271325	0.0588567	-0.0964315	0.193875	0.143625	0.0726409	-0.383325	0.0204368	0.176693	-0.424403	0.232657	-0.115856	0.0768744	-0.237079	-0.232247	0.328829	-0.0233164	1	0.19598	-0.0392768	0.0408547
CD8.stress	0.285558	0.297697	-0.141719	0.00944154	-0.083625	-0.156556	0.047304	-0.112046	-0.103857	-0.0840104	0.279778	-0.0606956	0.129002	-0.351745	0.0873362	0.197643	-0.176515	-0.237312	0.282314	0.173264	0.135054	-0.45327	-0.294753	-0.0356472	-0.134854	-0.209922	-0.234817	-0.241601	0.220643	-0.289852	0.19598	1	0.191863	0.0735478
NEUT	0.347828	0.0854271	0.0386741	-0.255038	0.134953	0.34864	-0.239167	-0.197673	-0.238641	-0.36389	0.147717	-0.426323	0.0676916	0.0204604	0.0089636	0.0231667	-0.105228	-0.459015	-0.137884	0.464159	0.154399	-0.366272	-0.264657	0.2333	-0.458201	-0.469428	-0.0471548	0.294716	-0.123525	-0.33318	-0.0392768	0.191863	1	-0.0682787
NK.surv	-0.0465614	-0.193754	-0.00797749	0.266646	-0.372857	-0.150373	0.206268	-0.0453101	0.0697118	-0.099119	-0.0423381	0.0491163	0.00698682	-0.00745609	-0.235394	-0.0604445	0.0750369	0.0242997	0.177149	-0.0151234	0.0318401	0.0404667	0.0639025	-0.0111362	0.275629	0.0685948	-0.289617	-0.313559	0.0447334	0.127294	0.0408547	0.0735478	-0.0682787	1

## Sheet: Correl - pval
	BCELLfol	NK.HBB	CD8.mem	myCAF	apCAF	ccRCC.int	Cycling	ED.lymph	ED.venous	MAST	MSG	MONO.cl	POD	TAM	NKT.IFNG	ccRCC.inf	SMC	MONO.at	ED.cor	CD4.reg	ED.glom	NK.ct	CD4.mem	ccRCC.epi	ccRCC.mes	ED.RGCC	NK.PTGDS	CD8.ex	NKT.stress	CD8.eff	CD4.eff	CD8.stress	NEUT	NK.surv
BCELLfol		0.631086	0.898685	0.328425	0.905174	0.753499	0.536415	0.0128141	0.590289	0.0185937	0.00242453	0.188281	0.00712231	0.0172618	0.0186424	0.839356	0.863357	0.146276	0.0293179	0.093561	0.0137074	0.002737	0.284159	0.573174	0.00354321	4.48607e-05	0.104873	0.467162	0.225309	0.0231629	0.279736	0.0422299	0.0123829	0.745599
NK.HBB	0.631086		0.530996	0.563906	0.656473	0.391662	0.262877	0.238991	0.768404	0.00381397	0.236177	0.00929207	0.223672	0.512449	0.621216	0.135664	0.00467976	0.947231	0.811069	0.103771	0.0832376	0.687016	0.31532	0.205924	0.403414	0.20315	0.514	0.490624	0.0536035	0.00179418	0.732659	0.0338677	0.551149	0.173095
CD8.mem	0.898685	0.530996		0.434532	0.956773	0.121788	0.000742072	0.762143	0.236942	0.0690633	0.0756903	0.570343	0.499059	0.0665651	0.228731	0.091885	0.666986	0.0993955	0.315076	0.184511	0.756696	0.750446	0.736302	0.0797608	0.815369	0.209664	0.717234	0.728914	0.0621509	0.456656	0.0197898	0.321194	0.78759	0.955693
myCAF	0.328425	0.563906	0.434532		1.85163e-05	0.0107474	3.02267e-07	0.0261703	0.000157903	0.0381392	0.706984	0.00489682	0.0305235	0.411325	2.00453e-06	0.323744	0.0244199	0.858897	0.00726115	0.979093	0.807706	0.636928	0.00256788	0.00257817	3.30823e-14	0.498692	0.804532	0.447378	0.967918	0.0101216	0.466737	0.947572	0.0708896	0.0585669
apCAF	0.905174	0.656473	0.956773	1.85163e-05		0.531412	0.00524374	0.0277195	0.424129	0.986926	0.424498	0.306128	0.13203	0.593351	0.0101783	0.402211	0.533874	0.204129	0.0278862	0.289131	0.874445	0.431403	0.0154916	0.0558079	0.00201762	0.330271	0.0488541	0.0441415	0.282054	0.0346146	0.124909	0.55961	0.345071	0.00704639
ccRCC.int	0.753499	0.391662	0.121788	0.0107474	0.531412		0.485852	0.386396	0.0595008	0.488638	0.265902	0.656473	0.296539	0.954263	0.0929098	0.104368	0.526395	0.0496741	0.0040745	0.871064	0.35271	0.530289	0.186598	0.545392	0.0381684	0.852574	0.100144	0.098165	0.721974	0.708513	0.348223	0.272598	0.0121664	0.292222
Cycling	0.536415	0.262877	0.000742072	3.02267e-07	0.00524374	0.485852		0.309165	0.0442735	0.0751467	0.0605887	0.00192266	0.0175542	0.0883335	0.0808896	0.000732705	0.938201	0.428899	0.0414849	0.466704	0.0966149	0.699642	0.0750499	0.0869541	4.52627e-06	0.763926	0.176639	0.664865	0.00642943	0.759569	0.875703	0.741681	0.0909741	0.146447
ED.lymph	0.0128141	0.238991	0.762143	0.0261703	0.0277195	0.386396	0.309165		0.227871	0.546911	0.0661722	0.394133	0.1048	0.395195	0.143609	0.838863	0.200924	0.00900464	1.77076e-05	0.00610769	1.42924e-07	0.0473018	0.0355106	0.880925	0.924144	4.15003e-05	0.0269486	0.311854	0.141951	0.697762	0.0522729	0.433744	0.164398	0.752216
ED.venous	0.590289	0.768404	0.236942	0.000157903	0.424129	0.0595008	0.0442735	0.227871		0.0056488	0.97486	0.0246071	0.569913	0.519417	0.0346118	0.65252	0.00273658	0.378016	0.00755738	0.423795	0.797433	0.67679	0.0474407	0.0168781	0.000259957	0.829827	0.748325	0.162069	0.939949	0.65536	0.673307	0.46829	0.0917085	0.626902
MAST	0.0185937	0.00381397	0.0690633	0.0381392	0.986926	0.488638	0.0751467	0.546911	0.0056488		0.201878	1.19486e-06	0.026725	0.772747	0.0131534	0.115975	0.408027	0.734374	0.967307	0.435713	0.00512275	0.168656	0.608531	0.000533038	5.21897e-06	0.00262179	0.0208236	0.301162	0.214259	0.456055	0.04003	0.557796	0.00866656	0.488931
MSG	0.00242453	0.236177	0.0756903	0.706984	0.424498	0.265902	0.0605887	0.0661722	0.97486	0.201878		0.00110606	6.91473e-05	5.21565e-07	0.0476629	0.0211608	0.41784	0.744862	0.246828	0.0738751	0.0146647	3.02433e-05	0.0152569	0.253166	0.205219	0.582722	0.873472	0.0213108	0.72773	0.100352	0.702153	0.0467692	0.300928	0.768001
MONO.cl	0.188281	0.00929207	0.570343	0.00489682	0.306128	0.656473	0.00192266	0.394133	0.0246071	1.19486e-06	0.00110606		0.00103833	0.273144	0.0389244	0.0701202	0.633755	0.882231	0.730479	0.096631	0.00608898	0.0578957	0.00293823	2.58341e-05	7.26935e-06	0.0140023	0.354866	0.401976	0.261076	0.6861	0.141054	0.672224	0.0018121	0.732146
POD	0.00712231	0.223672	0.499059	0.0305235	0.13203	0.296539	0.0175542	0.1048	0.569913	0.026725	6.91473e-05	0.00103833		0.0610467	0.0342949	0.0125079	0.993462	0.784343	0.0260076	0.735816	2.47264e-07	0.318927	0.316095	0.000357876	0.0122886	0.0339026	0.0390376	0.12564	0.560161	0.0591174	0.61285	0.366951	0.636947	0.961191
TAM	0.0172618	0.512449	0.0665651	0.411325	0.593351	0.954263	0.0883335	0.395195	0.519417	0.772747	5.21565e-07	0.273144	0.0610467		0.192986	0.00616746	0.68408	0.424456	0.880198	0.952667	0.800365	0.0360069	0.00132651	0.976808	0.585608	0.0463356	0.659891	0.00069676	0.401274	0.225115	0.054116	0.011369	0.886678	0.958586
NKT.IFNG	0.0186424	0.621216	0.228731	2.00453e-06	0.0101783	0.0929098	0.0808896	0.143609	0.0346118	0.0131534	0.0476629	0.0389244	0.0342949	0.192986		0.721172	0.0237118	0.614053	0.0892902	0.711743	0.823664	0.0254468	0.0165133	0.0196355	1.27129e-05	0.263746	0.824735	0.777232	0.463942	0.0764336	0.681617	0.542253	0.950223	0.0963469
ccRCC.inf	0.839356	0.135664	0.091885	0.323744	0.402211	0.104368	0.000732705	0.838863	0.65252	0.115975	0.0211608	0.0701202	0.0125079	0.00616746	0.721172		0.294165	0.300555	0.406486	0.0488826	0.00758632	0.228098	0.132642	0.00986328	0.486202	0.0427883	0.716341	0.0288568	0.0652665	0.197253	0.500847	0.164463	0.871807	0.673504
SMC	0.863357	0.00467976	0.666986	0.0244199	0.533874	0.526395	0.938201	0.200924	0.00273658	0.408027	0.41784	0.633755	0.993462	0.68408	0.0237118	0.294165		0.254657	0.0057694	0.000947757	0.136172	0.121029	0.0164977	0.403137	0.322293	0.335992	0.541709	0.167807	0.0919821	0.0196088	0.172822	0.215318	0.462406	0.600748
MONO.at	0.146276	0.947231	0.0993955	0.858897	0.204129	0.0496741	0.428899	0.00900464	0.378016	0.734374	0.744862	0.882231	0.784343	0.424456	0.614053	0.300555	0.254657		0.622376	0.000186475	0.0616759	0.0472061	0.0776675	0.583996	0.550663	0.00654624	0.418829	0.19781	0.210143	0.012118	0.314664	0.0935851	0.00070419	0.865594
ED.cor	0.0293179	0.811069	0.315076	0.00726115	0.0278862	0.0040745	0.0414849	1.77076e-05	0.00755738	0.967307	0.246828	0.730479	0.0260076	0.880198	0.0892902	0.406486	0.0057694	0.622376		0.5031	0.000365968	0.571703	0.0051937	0.823343	0.246611	0.00513493	2.67777e-05	0.0127046	0.466898	0.749458	0.612457	0.0447308	0.334598	0.213647
CD4.reg	0.093561	0.103771	0.184511	0.979093	0.289131	0.871064	0.466704	0.00610769	0.423795	0.435713	0.0738751	0.096631	0.735816	0.952667	0.711743	0.0488826	0.000947757	0.000186475	0.5031		0.432954	0.000513974	0.220223	0.844355	0.69845	0.0310259	0.40409	0.391038	0.314144	0.000982916	0.00549394	0.224024	0.000601619	0.916113
ED.glom	0.0137074	0.0832376	0.756696	0.807706	0.874445	0.35271	0.0966149	1.42924e-07	0.797433	0.00512275	0.0146647	0.00608898	2.47264e-07	0.800365	0.823664	0.00758632	0.136172	0.0616759	0.000365968	0.432954		0.395802	0.614473	0.044561	0.0617133	1.33739e-05	0.00428238	0.0491881	0.400707	0.508136	0.886808	0.344708	0.279343	0.824467
NK.ct	0.002737	0.687016	0.750446	0.636928	0.431403	0.530289	0.699642	0.0473018	0.67679	0.168656	3.02433e-05	0.0578957	0.318927	0.0360069	0.0254468	0.228098	0.121029	0.0472061	0.571703	0.000513974	0.395802		0.0841768	0.892118	0.0592807	0.0173292	0.385485	0.698203	0.294009	0.364105	0.214849	0.000837147	0.00820744	0.777988
CD4.mem	0.284159	0.31532	0.736302	0.00256788	0.0154916	0.186598	0.0750499	0.0355106	0.0474407	0.608531	0.0152569	0.00293823	0.316095	0.00132651	0.0165133	0.132642	0.0164977	0.0776675	0.0051937	0.220223	0.614473	0.0841768		0.00392175	0.0700471	0.127415	0.413248	0.337642	0.0136795	0.0293253	0.0019101	0.0357577	0.0605467	0.65596
ccRCC.epi	0.573174	0.205924	0.0797608	0.00257817	0.0558079	0.545392	0.0869541	0.880925	0.0168781	0.000533038	0.253166	2.58341e-05	0.000357876	0.976808	0.0196355	0.00986328	0.403137	0.583996	0.823343	0.844355	0.044561	0.892118	0.00392175		0.00128887	0.485057	0.289664	0.85636	0.559954	0.771269	0.100394	0.803872	0.0994316	0.938179
ccRCC.mes	0.00354321	0.403414	0.815369	3.30823e-14	0.00201762	0.0381684	4.52627e-06	0.924144	0.000259957	5.21897e-06	0.205219	7.26935e-06	0.0122886	0.585608	1.27129e-05	0.486202	0.322293	0.550663	0.246611	0.69845	0.0617133	0.0592807	0.0700471	0.00128887		0.00141282	0.411322	0.571968	0.160301	0.0701656	0.418172	0.34543	0.000721784	0.0502665
ED.RGCC	4.48607e-05	0.20315	0.209664	0.498692	0.330271	0.852574	0.763926	4.15003e-05	0.829827	0.00262179	0.582722	0.0140023	0.0339026	0.0463356	0.263746	0.0427883	0.335992	0.00654624	0.00513493	0.0310259	1.33739e-05	0.0173292	0.127415	0.485057	0.00141282		0.0170437	0.413071	0.297316	0.0439768	0.591836	0.139271	0.000510704	0.632448
NK.PTGDS	0.104873	0.514	0.717234	0.804532	0.0488541	0.100144	0.176639	0.0269486	0.748325	0.0208236	0.873472	0.354866	0.0390376	0.659891	0.824735	0.716341	0.541709	0.418829	2.67777e-05	0.40409	0.00428238	0.385485	0.413248	0.289664	0.411322	0.0170437		0.0550569	0.0609599	0.123527	0.0939182	0.0971889	0.742468	0.0392634
CD8.ex	0.467162	0.490624	0.728914	0.447378	0.0441415	0.098165	0.664865	0.311854	0.162069	0.301162	0.0213108	0.401976	0.12564	0.00069676	0.777232	0.0288568	0.167807	0.19781	0.0127046	0.391038	0.0491881	0.698203	0.337642	0.85636	0.571968	0.413071	0.0550569		0.114593	0.766728	0.101012	0.0876351	0.0357826	0.0250533
NKT.stress	0.225309	0.0536035	0.0621509	0.967918	0.282054	0.721974	0.00642943	0.141951	0.939949	0.214259	0.72773	0.261076	0.560161	0.401274	0.463942	0.0652665	0.0919821	0.210143	0.466898	0.314144	0.400707	0.294009	0.0136795	0.559954	0.160301	0.297316	0.0609599	0.114593		0.000753972	0.0184715	0.119735	0.387813	0.755271
CD8.eff	0.0231629	0.00179418	0.456656	0.0101216	0.0346146	0.708513	0.759569	0.697762	0.65536	0.456055	0.100352	0.6861	0.0591174	0.225115	0.0764336	0.197253	0.0196088	0.012118	0.749458	0.000982916	0.508136	0.364105	0.0293253	0.771269	0.0701656	0.0439768	0.123527	0.766728	0.000753972		0.870986	0.0390975	0.01689	0.373384
CD4.eff	0.279736	0.732659	0.0197898	0.466737	0.124909	0.348223	0.875703	0.0522729	0.673307	0.04003	0.702153	0.141054	0.61285	0.054116	0.681617	0.500847	0.172822	0.314664	0.612457	0.00549394	0.886808	0.214849	0.0019101	0.100394	0.418172	0.591836	0.0939182	0.101012	0.0184715	0.870986		0.168114	0.784358	0.775915
CD8.stress	0.0422299	0.0338677	0.321194	0.947572	0.55961	0.272598	0.741681	0.433744	0.46829	0.557796	0.0467692	0.672224	0.366951	0.011369	0.542253	0.164463	0.215318	0.0935851	0.0447308	0.224024	0.344708	0.000837147	0.0357577	0.803872	0.34543	0.139271	0.0971889	0.0876351	0.119735	0.0390975	0.168114		0.177408	0.608014
NEUT	0.0123829	0.551149	0.78759	0.0708896	0.345071	0.0121664	0.0909741	0.164398	0.0917085	0.00866656	0.300928	0.0018121	0.636947	0.886678	0.950223	0.871807	0.462406	0.00070419	0.334598	0.000601619	0.279343	0.00820744	0.0605467	0.0994316	0.000721784	0.000510704	0.742468	0.0357826	0.387813	0.01689	0.784358	0.177408		0.634021
NK.surv	0.745599	0.173095	0.955693	0.0585669	0.00704639	0.292222	0.146447	0.752216	0.626902	0.488931	0.768001	0.732146	0.961191	0.958586	0.0963469	0.673504	0.600748	0.865594	0.213647	0.916113	0.824467	0.777988	0.65596	0.938179	0.0502665	0.632448	0.0392634	0.0250533	0.755271	0.373384	0.775915	0.608014	0.634021

## Sheet: Correl - tum pop
coef r	ccRCC.int	ccRCC.inf	ccRCC.epi	ccRCC.mes			p-value	ccRCC.int	ccRCC.inf	ccRCC.epi	ccRCC.mes
ccRCC.mes	-0.29118	0.0997394	-0.438484	1			ccRCC.mes	0.0381684	0.486202	0.00128887
myCAF	-0.354299	0.140982	-0.41325	0.833252			myCAF	0.0107474	0.323744	0.00257817	3.30823e-14
Cycling	-0.099819	0.457705	-0.242106	0.593032			Cycling	0.485852	0.000732705	0.0869541	4.52627e-06
MAST	-0.0991855	0.222856	-0.46806	0.589944			MAST	0.488638	0.115975	0.000533038	5.21897e-06
MONO.cl	0.0638009	0.255714	-0.552906	0.582632			MONO.cl	0.656473	0.0701202	2.58341e-05	7.26935e-06
ED.venous	-0.265701	0.0645847	-0.333214	0.490295			ED.venous	0.0595008	0.65252	0.0168781	0.000259957
ED.RGCC	0.0266789	-0.28482	-0.1	0.43525			ED.RGCC	0.852574	0.0427883	0.485057	0.00141282
NK.surv	-0.150373	-0.0604445	-0.0111362	0.275629			NK.surv	0.292222	0.673504	0.938179	0.0502665
NK.ct	-0.0899277	-0.171773	-0.0194722	0.265923			NK.ct	0.530289	0.228098	0.892118	0.0592807
CD4.mem	-0.187943	0.213426	-0.396994	0.255778			CD4.mem	0.186598	0.132642	0.00392175	0.0700471
CD8.eff	-0.0536422	-0.183567	0.041725	0.255674			CD8.eff	0.708513	0.197253	0.771269	0.0701656
NKT.stress	-0.0510583	0.260117	0.0835521	0.199571			NKT.stress	0.721974	0.0652665	0.559954	0.160301
ED.cor	-0.395473	0.118768	-0.0320473	0.165217			ED.cor	0.0040745	0.406486	0.823343	0.246611
SMC	-0.0907774	-0.149776	-0.119612	0.141401			SMC	0.526395	0.294165	0.403137	0.322293
NK.HBB	0.122534	0.211813	-0.180128	0.119542			NK.HBB	0.391662	0.135664	0.205924	0.403414
NK.PTGDS	0.232824	0.0521375	-0.151163	0.117557			NK.PTGDS	0.100144	0.716341	0.289664	0.411322
ccRCC.inf	-0.230052	1	-0.358159	0.0997394			ccRCC.inf	0.104368		0.00986328	0.486202
MONO.at	-0.276315	-0.14783	-0.078501	0.0855312			MONO.at	0.0496741	0.300555	0.583996	0.550663
TAM	-0.00823529	0.378502	0.00417424	0.0781656			TAM	0.954263	0.00616746	0.976808	0.585608
CD8.mem	-0.219457	-0.238516	-0.247642	0.033519			CD8.mem	0.121788	0.091885	0.0797608	0.815369
ED.lymph	0.123891	0.0291921	0.0215064	-0.013671			ED.lymph	0.386396	0.838863	0.880925	0.924144
CD4.reg	-0.0233022	0.277242	0.0281844	-0.0555847			CD4.reg	0.871064	0.0488826	0.844355	0.69845
CD8.ex	0.234154	0.306221	-0.0259863	-0.0810157			CD8.ex	0.098165	0.0288568	0.85636	0.571968
CD4.eff	-0.134082	-0.0964315	0.232657	-0.115856			CD4.eff	0.348223	0.500847	0.100394	0.418172
CD8.stress	-0.156556	0.197643	-0.0356472	-0.134854			CD8.stress	0.272598	0.164463	0.803872	0.34543
MSG	-0.158733	-0.322109	0.162977	-0.180403			MSG	0.265902	0.0211608	0.253166	0.205219
ED.glom	-0.13285	-0.369686	0.28253	-0.263509			ED.glom	0.35271	0.00758632	0.044561	0.0617133
ccRCC.int	1	-0.230052	0.0866609	-0.29118			ccRCC.int		0.104368	0.545392	0.0381684
POD	-0.14905	-0.347364	0.480583	-0.34818			POD	0.296539	0.0125079	0.000357876	0.0122886
BCELLfol	0.0450679	0.0291016	0.0807625	-0.401002			BCELLfol	0.753499	0.839356	0.573174	0.00354321
apCAF	0.0896833	0.119846	0.269511	-0.422394			apCAF	0.531412	0.402211	0.0558079	0.00201762
ccRCC.epi	0.0866609	-0.358159	1	-0.438484			ccRCC.epi	0.545392	0.00986328		0.00128887
NEUT	0.34864	0.0231667	0.2333	-0.458201			NEUT	0.0121664	0.871807	0.0994316	0.000721784
NKT.IFNG	0.237788	0.0512118	0.325825	-0.569882			NKT.IFNG	0.0929098	0.721172	0.0196355	1.27129e-05

## Sheet: correl-reduced
coef r	myCAF	apCAF	ccRCC.epi	ccRCC.int	ccRCC.mes	ccRCC.inf			p-val	myCAF	apCAF	ccRCC.epi	ccRCC.int	ccRCC.mes	ccRCC.inf
myCAF	1	-0.560995	-0.41325	-0.354299	0.833252	0.140982			myCAF		1.85163e-05	0.00257817	0.0107474	3.30823e-14	0.323744
apCAF	-0.560995	1	0.269511	0.0896833	-0.422394	0.119846			apCAF	1.85163e-05		0.0558079	0.531412	0.00201762	0.402211
ccRCC.epi	-0.41325	0.269511	1	0.0866609	-0.438484	-0.358159			ccRCC.epi	0.00257817	0.0558079		0.545392	0.00128887	0.00986328
ccRCC.int	-0.354299	0.0896833	0.0866609	1	-0.29118	-0.230052			ccRCC.int	0.0107474	0.531412	0.545392		0.0381684	0.104368
ccRCC.mes	0.833252	-0.422394	-0.438484	-0.29118	1	0.0997394			ccRCC.mes	3.30823e-14	0.00201762	0.00128887	0.0381684		0.486202
ccRCC.inf	0.140982	0.119846	-0.358159	-0.230052	0.0997394	1			ccRCC.inf	0.323744	0.402211	0.00986328	0.104368	0.486202
